# Supplementary material for: Land-use change in oil palm dominated tropical landscapes—An agent-based model to explore ecological and socio-economic trade-offs
Source: PLoS One. 2018 Jan 19;13(1):e0190506. doi: 10.1371/journal.pone.0190506 (PMC5774713; doi:10.1371/journal.pone.0190506)
Supplement: S1 Data — (ZIP) [file pone.0190506.s003.zip]

Archive with 161 entries (159 files):
- datainfo.txt
- HouseholdData/
- HouseholdData/bankrupt-data_js_2016_sc11.txt
- HouseholdData/bankrupt-data_js_2016_sc12.txt
- HouseholdData/bankrupt-data_js_2016_sc13.txt
- HouseholdData/bankrupt-data_js_2016_sc21.txt
- HouseholdData/bankrupt-data_js_2016_sc22.txt
- HouseholdData/bankrupt-data_js_2016_sc23.txt
- HouseholdData/field-data-summary_js_2016_sc11.txt
- HouseholdData/field-data-summary_js_2016_sc12.txt
- HouseholdData/field-data-summary_js_2016_sc13.txt
- HouseholdData/field-data-summary_js_2016_sc21.txt
- HouseholdData/field-data-summary_js_2016_sc22.txt
- HouseholdData/field-data-summary_js_2016_sc23.txt
- HouseholdData/field-data_js_2016_sc11.txt
- HouseholdData/field-data_js_2016_sc12.txt
- HouseholdData/field-data_js_2016_sc13.txt
- HouseholdData/field-data_js_2016_sc21.txt
- HouseholdData/field-data_js_2016_sc22.txt
- HouseholdData/field-data_js_2016_sc23.txt
- HouseholdData/hh-data_js_2016_sc11.txt
- HouseholdData/hh-data_js_2016_sc12.txt
- HouseholdData/hh-data_js_2016_sc13.txt
- HouseholdData/hh-data_js_2016_sc21.txt
- HouseholdData/hh-data_js_2016_sc22.txt
- HouseholdData/hh-data_js_2016_sc23.txt
- HouseholdData/ineff_js_2016_sc13.txt
- HouseholdData/ineff_js_2016_sc23.txt
- HouseholdData/luc-data_js_2016_sc11.txt
- HouseholdData/luc-data_js_2016_sc12.txt
- HouseholdData/luc-data_js_2016_sc13.txt
- HouseholdData/luc-data_js_2016_sc21.txt
- HouseholdData/luc-data_js_2016_sc22.txt
- HouseholdData/luc-data_js_2016_sc23.txt
- HouseholdData/random_seed_js_2016_sc11_R1.txt
- HouseholdData/random_seed_js_2016_sc11_R10.txt
- HouseholdData/random_seed_js_2016_sc11_R11.txt
- HouseholdData/random_seed_js_2016_sc11_R12.txt
- HouseholdData/random_seed_js_2016_sc11_R13.txt
- HouseholdData/random_seed_js_2016_sc11_R14.txt
- HouseholdData/random_seed_js_2016_sc11_R15.txt
- HouseholdData/random_seed_js_2016_sc11_R16.txt
- HouseholdData/random_seed_js_2016_sc11_R17.txt
- HouseholdData/random_seed_js_2016_sc11_R18.txt
- HouseholdData/random_seed_js_2016_sc11_R19.txt
- HouseholdData/random_seed_js_2016_sc11_R2.txt
- HouseholdData/random_seed_js_2016_sc11_R20.txt
- HouseholdData/random_seed_js_2016_sc11_R3.txt
- HouseholdData/random_seed_js_2016_sc11_R4.txt
- HouseholdData/random_seed_js_2016_sc11_R5.txt
- HouseholdData/random_seed_js_2016_sc11_R6.txt
- HouseholdData/random_seed_js_2016_sc11_R7.txt
- HouseholdData/random_seed_js_2016_sc11_R8.txt
- HouseholdData/random_seed_js_2016_sc11_R9.txt
- HouseholdData/random_seed_js_2016_sc12_R1.txt
- HouseholdData/random_seed_js_2016_sc12_R10.txt
- HouseholdData/random_seed_js_2016_sc12_R11.txt
- HouseholdData/random_seed_js_2016_sc12_R12.txt
- HouseholdData/random_seed_js_2016_sc12_R13.txt
- HouseholdData/random_seed_js_2016_sc12_R14.txt
- HouseholdData/random_seed_js_2016_sc12_R15.txt
- HouseholdData/random_seed_js_2016_sc12_R16.txt
- HouseholdData/random_seed_js_2016_sc12_R17.txt
- HouseholdData/random_seed_js_2016_sc12_R18.txt
- HouseholdData/random_seed_js_2016_sc12_R19.txt
- HouseholdData/random_seed_js_2016_sc12_R2.txt
- HouseholdData/random_seed_js_2016_sc12_R20.txt
- HouseholdData/random_seed_js_2016_sc12_R3.txt
- HouseholdData/random_seed_js_2016_sc12_R4.txt
- HouseholdData/random_seed_js_2016_sc12_R5.txt
- HouseholdData/random_seed_js_2016_sc12_R6.txt
- HouseholdData/random_seed_js_2016_sc12_R7.txt
- HouseholdData/random_seed_js_2016_sc12_R8.txt
- HouseholdData/random_seed_js_2016_sc12_R9.txt
- HouseholdData/random_seed_js_2016_sc13_R1.txt
- HouseholdData/random_seed_js_2016_sc13_R10.txt
- HouseholdData/random_seed_js_2016_sc13_R11.txt
- HouseholdData/random_seed_js_2016_sc13_R12.txt
- HouseholdData/random_seed_js_2016_sc13_R13.txt
- HouseholdData/random_seed_js_2016_sc13_R14.txt
- HouseholdData/random_seed_js_2016_sc13_R15.txt
- HouseholdData/random_seed_js_2016_sc13_R16.txt
- HouseholdData/random_seed_js_2016_sc13_R17.txt
- HouseholdData/random_seed_js_2016_sc13_R18.txt
- HouseholdData/random_seed_js_2016_sc13_R19.txt
- HouseholdData/random_seed_js_2016_sc13_R2.txt
- HouseholdData/random_seed_js_2016_sc13_R20.txt
- HouseholdData/random_seed_js_2016_sc13_R3.txt
- HouseholdData/random_seed_js_2016_sc13_R4.txt
- HouseholdData/random_seed_js_2016_sc13_R5.txt
- HouseholdData/random_seed_js_2016_sc13_R6.txt
- HouseholdData/random_seed_js_2016_sc13_R7.txt
- HouseholdData/random_seed_js_2016_sc13_R8.txt
- HouseholdData/random_seed_js_2016_sc13_R9.txt
- HouseholdData/random_seed_js_2016_sc21_R1.txt
- HouseholdData/random_seed_js_2016_sc21_R10.txt
- HouseholdData/random_seed_js_2016_sc21_R11.txt
- HouseholdData/random_seed_js_2016_sc21_R12.txt
- HouseholdData/random_seed_js_2016_sc21_R13.txt
- HouseholdData/random_seed_js_2016_sc21_R14.txt
- HouseholdData/random_seed_js_2016_sc21_R15.txt
- HouseholdData/random_seed_js_2016_sc21_R16.txt
- HouseholdData/random_seed_js_2016_sc21_R17.txt
- HouseholdData/random_seed_js_2016_sc21_R18.txt
- HouseholdData/random_seed_js_2016_sc21_R19.txt
- HouseholdData/random_seed_js_2016_sc21_R2.txt
- HouseholdData/random_seed_js_2016_sc21_R20.txt
- HouseholdData/random_seed_js_2016_sc21_R3.txt
- HouseholdData/random_seed_js_2016_sc21_R4.txt
- HouseholdData/random_seed_js_2016_sc21_R5.txt
- HouseholdData/random_seed_js_2016_sc21_R6.txt
- HouseholdData/random_seed_js_2016_sc21_R7.txt
- HouseholdData/random_seed_js_2016_sc21_R8.txt
- HouseholdData/random_seed_js_2016_sc21_R9.txt
- HouseholdData/random_seed_js_2016_sc22_R1.txt
- HouseholdData/random_seed_js_2016_sc22_R10.txt
- HouseholdData/random_seed_js_2016_sc22_R11.txt
- HouseholdData/random_seed_js_2016_sc22_R12.txt
- HouseholdData/random_seed_js_2016_sc22_R13.txt
- HouseholdData/random_seed_js_2016_sc22_R14.txt
- HouseholdData/random_seed_js_2016_sc22_R15.txt
- HouseholdData/random_seed_js_2016_sc22_R16.txt
- HouseholdData/random_seed_js_2016_sc22_R17.txt
- HouseholdData/random_seed_js_2016_sc22_R18.txt
- HouseholdData/random_seed_js_2016_sc22_R19.txt
- HouseholdData/random_seed_js_2016_sc22_R2.txt
- HouseholdData/random_seed_js_2016_sc22_R20.txt
- HouseholdData/random_seed_js_2016_sc22_R3.txt
- HouseholdData/random_seed_js_2016_sc22_R4.txt
- HouseholdData/random_seed_js_2016_sc22_R5.txt
- HouseholdData/random_seed_js_2016_sc22_R6.txt
- HouseholdData/random_seed_js_2016_sc22_R7.txt
- HouseholdData/random_seed_js_2016_sc22_R8.txt
- HouseholdData/random_seed_js_2016_sc22_R9.txt
- HouseholdData/random_seed_js_2016_sc23_R1.txt
- HouseholdData/random_seed_js_2016_sc23_R10.txt
- HouseholdData/random_seed_js_2016_sc23_R11.txt
- HouseholdData/random_seed_js_2016_sc23_R12.txt
- HouseholdData/random_seed_js_2016_sc23_R13.txt
- HouseholdData/random_seed_js_2016_sc23_R14.txt
- HouseholdData/random_seed_js_2016_sc23_R15.txt
- HouseholdData/random_seed_js_2016_sc23_R16.txt
- HouseholdData/random_seed_js_2016_sc23_R17.txt
- HouseholdData/random_seed_js_2016_sc23_R18.txt
- HouseholdData/random_seed_js_2016_sc23_R19.txt
- HouseholdData/random_seed_js_2016_sc23_R2.txt
- HouseholdData/random_seed_js_2016_sc23_R20.txt
- HouseholdData/random_seed_js_2016_sc23_R3.txt
- HouseholdData/random_seed_js_2016_sc23_R4.txt
- HouseholdData/random_seed_js_2016_sc23_R5.txt
- HouseholdData/random_seed_js_2016_sc23_R6.txt
- HouseholdData/random_seed_js_2016_sc23_R7.txt
- HouseholdData/random_seed_js_2016_sc23_R8.txt
- HouseholdData/random_seed_js_2016_sc23_R9.txt
- LandscapeData/
- LandscapeData/js_2016_sc11.csv
- LandscapeData/js_2016_sc12.csv
- LandscapeData/js_2016_sc13.csv
- LandscapeData/js_2016_sc21.csv
- LandscapeData/js_2016_sc22.csv
- LandscapeData/js_2016_sc23.csv
