# Supplementary material for: Land-use change in oil palm dominated tropical landscapes—An agent-based model to explore ecological and socio-economic trade-offs
Source: PLoS One. 2018 Jan 19;13(1):e0190506. doi: 10.1371/journal.pone.0190506 (PMC5774713; doi:10.1371/journal.pone.0190506)
Supplement: S1 Data — (ZIP) [file pone.0190506.s003.zip › datainfo.txt]

The files in this archive hold simulation results of our integrated ecological socio-economic model.
They have been created by running multiple simulation experiments.

We simulated two price scenarios: 
constant prices (1) and historical price trends (2)

For each of these price scenarios we simulated three household inefficiency scenarios:
all households are optimally efficient (1), households have heterogeneous inefficiencies (2), households have heterogeneous inefficiencies and are allowed to improve their inefficiencies trough learning (3)

This results in 6 landscape data files, containing the landscape measurements of these simulations:
js_2016_sc11.csv - Constant prices, no inefficiencies
js_2016_sc12.csv - Constant prices, with inefficiencies
js_2016_sc13.csv - Constant prices, with inefficiencies and learning
js_2016_sc21.csv - Historical price trends, no inefficiencies
js_2016_sc22.csv - Historical price trends, with inefficiencies
js_2016_sc23.csv - Historical price trends, with inefficiencies and learning

Each simulation sceanrio has been simulated with 20 repetitions to include information on stochastic effects.

The household data files contain information about field ownership, and land-use decisions of individual households.

The analysis of these simulation results is presented in:
Dislich et al. in prep. Land-use change in oil palm dominated tropical landscapes - An agent-based model to explore ecological and socio-economic trade-offs

For further questions please contact: jsaleck@gwdg.de
