# Supplementary material for: Land-use change in oil palm dominated tropical landscapes—An agent-based model to explore ecological and socio-economic trade-offs
Source: PLoS One. 2018 Jan 19;13(1):e0190506. doi: 10.1371/journal.pone.0190506 (PMC5774713; doi:10.1371/journal.pone.0190506)
Supplement: S1 Data — (ZIP) [file pone.0190506.s003.zip › HouseholdData/bankrupt-data_js_2016_sc11.txt]

runnumber	step	who	t_bankrupt	op_inefficiency	rb_inefficiency	op_nr_fields	rb_nr_fields	op_size_fields	rb_size_fields
1	50	72	6	0	0	1	0	2	0
1	50	80	7	0	0	0	1	0	2
1	50	39	8	0	0	0	1	0	2
1	50	82	10	0	0	0	1	0	4
1	50	4	11	0	0	0	1	0	7
1	50	70	11	0	0	0	1	0	4
1	50	45	12	0	0	0	1	0	7
1	50	68	12	0	0	0	1	0	6
1	50	49	13	0	0	1	0	3	0
1	50	91	17	0	0	0	1	0	3
2	50	80	5	0	0	0	1	0	2
2	50	23	7	0	0	0	1	0	2
2	50	83	7	0	0	0	1	0	2
2	50	77	8	0	0	0	1	0	3
2	50	82	8	0	0	0	1	0	4
2	50	72	8	0	0	1	0	2	0
2	50	69	12	0	0	0	1	0	6
2	50	0	15	0	0	0	1	0	4
2	50	91	19	0	0	0	1	0	3
3	50	72	7	0	0	0	1	0	2
3	50	80	7	0	0	0	1	0	2
3	50	23	8	0	0	0	1	0	2
3	50	82	10	0	0	0	1	0	4
3	50	27	10	0	0	0	1	0	5
4	50	23	6	0	0	0	1	0	2
4	50	72	6	0	0	1	0	2	0
4	50	49	7	0	0	0	1	0	3
4	50	39	7	0	0	0	1	0	2
4	50	77	8	0	0	0	1	0	3
4	50	51	9	0	0	0	1	0	4
5	50	23	6	0	0	0	1	0	2
5	50	80	7	0	0	0	1	0	2
5	50	49	8	0	0	0	1	0	3
5	50	8	8	0	0	0	1	0	4
5	50	91	9	0	0	0	1	0	3
5	50	98	9	0	0	0	1	0	4
5	50	92	10	0	0	0	1	0	6
5	50	22	11	0	0	0	1	0	7
5	50	46	11	0	0	0	1	0	5
5	50	5	14	0	0	0	1	0	9
5	50	72	23	0	0	0	1	0	2
6	50	80	7	0	0	0	1	0	2
6	50	90	8	0	0	0	1	0	3
6	50	98	11	0	0	0	1	0	4
6	50	14	11	0	0	0	1	0	5
6	50	49	15	0	0	0	1	0	3
6	50	72	21	0	0	0	1	0	2
7	50	72	6	0	0	1	0	2	0
7	50	80	7	0	0	0	1	0	2
7	50	83	7	0	0	0	1	0	2
7	50	90	8	0	0	0	1	0	3
7	50	8	8	0	0	0	1	0	4
7	50	49	8	0	0	0	1	0	3
7	50	82	9	0	0	0	1	0	4
7	50	27	11	0	0	0	1	0	5
7	50	69	11	0	0	0	1	0	6
8	50	83	5	0	0	0	1	0	2
8	50	80	8	0	0	0	1	0	2
8	50	51	10	0	0	0	1	0	4
8	50	14	10	0	0	0	1	0	5
8	50	82	10	0	0	0	1	0	4
8	50	1	12	0	0	0	1	0	6
8	50	22	12	0	0	0	1	0	7
8	50	69	12	0	0	0	1	0	6
8	50	45	12	0	0	0	1	0	7
8	50	4	12	0	0	0	1	0	7
8	50	49	17	0	0	0	1	0	3
8	50	72	20	0	0	0	1	0	2
9	50	23	6	0	0	0	1	0	2
9	50	83	7	0	0	0	1	0	2
9	50	80	7	0	0	0	1	0	2
9	50	27	11	0	0	0	1	0	5
9	50	76	11	0	0	0	1	0	4
9	50	46	11	0	0	0	1	0	5
9	50	72	12	0	0	0	1	0	2
9	50	8	13	0	0	0	1	0	4
9	50	91	13	0	0	1	0	3	0
9	50	82	13	0	0	0	1	0	4
10	50	23	6	0	0	0	1	0	2
10	50	39	6	0	0	0	1	0	2
10	50	90	7	0	0	0	1	0	3
10	50	72	7	0	0	0	1	0	2
10	50	51	8	0	0	0	1	0	4
10	50	55	8	0	0	0	1	0	3
10	50	0	14	0	0	0	1	0	4
10	50	8	14	0	0	0	1	0	4
10	50	49	18	0	0	0	1	0	3
11	50	23	6	0	0	0	1	0	2
11	50	49	8	0	0	0	1	0	3
11	50	55	9	0	0	0	1	0	3
11	50	27	9	0	0	0	1	0	5
11	50	1	10	0	0	0	1	0	6
11	50	45	13	0	0	0	1	0	7
11	50	4	13	0	0	0	1	0	7
11	50	72	22	0	0	0	1	0	2
12	50	39	6	0	0	0	1	0	2
12	50	23	7	0	0	0	1	0	2
12	50	72	8	0	0	0	1	0	2
12	50	92	10	0	0	0	1	0	6
12	50	51	14	0	0	1	0	4	0
12	50	91	16	0	0	0	1	0	3
13	50	80	6	0	0	0	1	0	2
13	50	90	7	0	0	0	1	0	3
13	50	39	7	0	0	0	1	0	2
13	50	72	7	0	0	0	1	0	2
13	50	23	9	0	0	0	1	0	2
13	50	46	11	0	0	0	1	0	5
13	50	49	12	0	0	1	0	3	0
13	50	20	13	0	0	0	1	0	10
14	50	72	7	0	0	0	1	0	2
14	50	77	8	0	0	0	1	0	3
14	50	49	8	0	0	0	1	0	3
14	50	91	8	0	0	0	1	0	3
14	50	82	9	0	0	0	1	0	4
14	50	27	10	0	0	0	1	0	5
14	50	1	11	0	0	0	1	0	6
15	50	80	6	0	0	0	1	0	2
15	50	39	6	0	0	0	1	0	2
15	50	72	7	0	0	0	1	0	2
15	50	49	7	0	0	0	1	0	3
15	50	83	7	0	0	0	1	0	2
15	50	90	8	0	0	0	1	0	3
15	50	8	8	0	0	0	1	0	4
15	50	76	9	0	0	0	1	0	4
15	50	31	9	0	0	0	1	0	5
15	50	69	10	0	0	0	1	0	6
15	50	78	10	0	0	0	2	0	6
15	50	91	14	0	0	1	0	3	0
16	50	72	6	0	0	1	0	2	0
16	50	39	6	0	0	0	1	0	2
16	50	83	7	0	0	0	1	0	2
16	50	74	7	0	0	0	1	0	3
16	50	51	8	0	0	0	1	0	4
16	50	31	9	0	0	0	1	0	5
16	50	92	10	0	0	0	1	0	6
16	50	76	10	0	0	0	1	0	4
16	50	8	15	0	0	0	1	0	4
16	50	49	16	0	0	1	0	3	0
16	50	82	17	0	0	0	1	0	4
17	50	91	8	0	0	0	1	0	3
17	50	98	9	0	0	0	1	0	4
17	50	72	11	0	0	0	1	0	2
17	50	22	12	0	0	0	1	0	7
17	50	0	14	0	0	0	1	0	4
17	50	49	15	0	0	1	0	3	0
18	50	80	5	0	0	0	1	0	2
18	50	83	7	0	0	0	1	0	2
18	50	49	7	0	0	0	1	0	3
18	50	82	8	0	0	0	1	0	4
18	50	90	8	0	0	0	1	0	3
18	50	76	8	0	0	0	1	0	4
18	50	51	14	0	0	0	1	0	4
18	50	5	14	0	0	0	1	0	9
18	50	72	19	0	0	0	1	0	2
19	50	80	6	0	0	0	1	0	2
19	50	55	8	0	0	0	1	0	3
19	50	92	10	0	0	0	1	0	6
19	50	8	10	0	0	0	1	0	4
19	50	67	11	0	0	0	1	0	8
19	50	22	11	0	0	0	1	0	7
19	50	32	12	0	0	0	1	0	11
19	50	51	15	0	0	0	1	0	4
19	50	72	16	0	0	0	1	0	2
19	50	49	16	0	0	0	1	0	3
20	50	23	7	0	0	0	1	0	2
20	50	72	7	0	0	0	1	0	2
20	50	0	8	0	0	0	1	0	4
20	50	83	8	0	0	0	1	0	2
20	50	27	9	0	0	0	1	0	5
20	50	45	12	0	0	0	1	0	7
