# Supplementary material for: Land-use change in oil palm dominated tropical landscapes—An agent-based model to explore ecological and socio-economic trade-offs
Source: PLoS One. 2018 Jan 19;13(1):e0190506. doi: 10.1371/journal.pone.0190506 (PMC5774713; doi:10.1371/journal.pone.0190506)
Supplement: S1 Data — (ZIP) [file pone.0190506.s003.zip › HouseholdData/bankrupt-data_js_2016_sc12.txt]

runnumber	step	who	t_bankrupt	op_inefficiency	rb_inefficiency	op_nr_fields	rb_nr_fields	op_size_fields	rb_size_fields
1	50	72	6	0.82	0.91	1	0	2	0
1	50	80	7	0.8	0.69	0	1	0	2
1	50	23	8	0.83	0.68	0	1	0	2
1	50	39	8	0.65	0.47	0	1	0	2
1	50	49	8	0.36	0.52	0	1	0	3
1	50	8	9	0.68	0.82	0	1	0	4
1	50	51	10	0.73	0.75	0	1	0	4
1	50	21	11	0.65	0.83	0	2	0	6
1	50	78	11	0.65	0.91	0	2	0	6
1	50	60	12	0.79	0.8	0	1	0	10
1	50	77	12	0.84	0.67	0	1	0	3
1	50	44	13	0.79	0.86	0	3	0	15
1	50	22	14	0.63	0.63	0	1	0	7
1	50	82	15	0.65	0.7	1	0	4	0
1	50	38	16	0.76	0.84	3	3	17	13
1	50	91	16	0.31	0.66	0	1	0	3
1	50	36	16	0.54	0.79	0	1	0	10
1	50	74	17	0.7	0.66	0	1	0	3
1	50	29	18	0.7	0.78	1	2	4	13
1	50	93	18	0.32	0.71	0	2	0	7
1	50	14	19	0.84	0.7	0	1	0	5
1	50	5	20	0.56	0.8	0	1	0	9
1	50	86	20	0.4	0.69	0	2	0	22
1	50	20	21	0.71	0.76	0	1	0	10
1	50	53	21	0.65	0.77	1	1	5	6
1	50	45	23	0.63	0.67	0	1	0	7
1	50	85	23	0.71	0.86	2	3	4	35
1	50	1	23	0.46	0.66	0	1	0	6
1	50	2	23	0.81	0.58	0	1	0	5
1	50	97	28	0.6	0.68	0	2	0	12
1	50	96	28	0.58	0.76	0	1	0	12
1	50	0	28	0.55	0.57	0	1	0	4
1	50	48	29	0.77	0.69	0	3	0	10
1	50	92	33	0.51	0.61	0	1	0	6
1	50	69	34	0.42	0.8	0	1	0	6
2	50	39	6	0.8	0.73	0	1	0	2
2	50	80	6	0.59	0.24	0	1	0	2
2	50	23	6	0.9	0.74	0	1	0	2
2	50	83	7	0.87	0.56	0	1	0	2
2	50	72	7	0.4	0.65	0	1	0	2
2	50	77	8	0.75	0.7	0	1	0	3
2	50	8	9	0.4	0.74	0	1	0	4
2	50	74	9	0.86	0.75	0	1	0	3
2	50	0	10	0.53	0.62	0	1	0	4
2	50	70	11	0.64	0.59	0	1	0	4
2	50	4	12	0.75	0.8	0	1	0	7
2	50	28	12	0.81	0.78	0	1	0	4
2	50	45	12	0.74	0.87	0	1	0	7
2	50	22	12	0.76	0.78	0	1	0	7
2	50	50	12	0.69	0.75	0	2	0	5
2	50	92	13	0.52	0.69	0	1	0	6
2	50	82	13	0.74	0.84	1	0	4	0
2	50	20	13	0.88	0.9	0	1	0	10
2	50	2	13	0.88	0.74	0	1	0	5
2	50	89	14	0.31	0.8	0	2	0	4
2	50	91	14	0.62	0.83	1	0	3	0
2	50	56	14	0.82	0.83	0	1	0	12
2	50	29	17	0.77	0.81	0	3	0	17
2	50	27	18	0.57	0.75	0	1	0	5
2	50	96	18	0.31	0.87	0	1	0	12
2	50	97	18	0.74	0.76	1	1	10	2
2	50	5	19	0.39	0.83	0	1	0	9
2	50	42	20	0.71	0.75	1	1	7	5
2	50	18	20	0.72	0.84	0	2	0	22
2	50	51	27	0.58	0.76	0	1	0	4
2	50	46	27	0.85	0.69	0	1	0	5
2	50	54	27	0.82	0.74	0	2	0	10
2	50	21	29	0.52	0.92	1	1	2	4
2	50	90	33	0.93	0.57	0	1	0	3
2	50	63	33	0.69	0.77	3	0	16	0
2	50	15	48	0.65	0.82	1	2	5	20
3	50	80	6	0.66	0.61	0	1	0	2
3	50	83	7	0.52	0.25	0	1	0	2
3	50	49	8	0.73	0.73	0	1	0	3
3	50	74	10	0.79	0.69	0	1	0	3
3	50	50	11	0.49	0.78	0	2	0	5
3	50	60	13	0.39	0.82	0	1	0	10
3	50	45	13	0.61	0.65	0	1	0	7
3	50	4	13	0.56	0.7	0	1	0	7
3	50	89	13	0.73	0.64	0	2	0	4
3	50	70	13	0.93	0.71	0	1	0	4
3	50	32	14	0.78	0.91	0	1	0	11
3	50	8	14	0.56	0.79	0	1	0	4
3	50	14	14	0.83	0.76	0	1	0	5
3	50	76	14	0.81	0.75	0	1	0	4
3	50	82	15	0.41	0.57	0	1	0	4
3	50	13	15	0.87	0.88	0	1	0	15
3	50	59	15	0.82	0.82	1	4	3	26
3	50	75	16	0.88	0.76	0	3	0	9
3	50	51	16	0.64	0.93	1	0	4	0
3	50	69	16	0.63	0.75	0	1	0	6
3	50	72	16	0.44	0.77	1	0	2	0
3	50	91	17	0.33	0.7	0	1	0	3
3	50	33	18	0.74	0.83	3	3	12	23
3	50	46	18	0.84	0.69	0	1	0	5
3	50	36	18	0.76	0.81	1	0	10	0
3	50	9	19	0.74	0.73	0	3	0	11
3	50	53	19	0.77	0.82	1	1	6	5
3	50	41	21	0.72	0.82	2	0	8	0
3	50	27	21	0.31	0.85	0	1	0	5
3	50	19	22	0.76	0.86	2	3	24	15
3	50	29	22	0.7	0.98	0	3	0	17
3	50	92	22	0.41	0.66	0	1	0	6
3	50	56	23	0.57	0.75	0	1	0	12
3	50	85	24	0.75	0.77	1	4	2	37
3	50	52	24	0.92	0.71	0	3	0	9
3	50	97	24	0.69	0.74	0	2	0	12
3	50	1	24	0.61	0.83	0	1	0	6
3	50	2	26	0.85	0.62	0	1	0	5
3	50	37	27	0.83	0.76	0	2	0	13
3	50	20	29	0.65	0.78	0	1	0	10
3	50	26	29	0.77	0.76	2	7	13	56
3	50	22	29	0.51	0.76	0	1	0	7
3	50	21	30	0.62	0.85	1	1	2	4
3	50	90	31	0.61	0.59	0	1	0	3
3	50	94	31	0.76	0.75	2	4	6	15
3	50	58	39	0.71	0.84	1	6	6	48
3	50	23	40	0.79	0.46	0	1	0	2
3	50	42	43	0.61	0.89	1	1	7	5
4	50	83	6	0.61	0.45	0	1	0	2
4	50	80	7	0.87	0.84	0	1	0	2
4	50	39	8	0.68	0.19	0	1	0	2
4	50	49	8	0.74	0.85	1	0	3	0
4	50	77	8	0.75	0.63	0	1	0	3
4	50	50	10	0.66	0.9	0	2	0	5
4	50	72	10	0.5	0.82	1	0	2	0
4	50	78	11	0.52	0.82	0	2	0	6
4	50	8	11	0.44	0.88	0	1	0	4
4	50	89	11	0.41	0.94	0	2	0	4
4	50	88	12	0.81	0.85	0	3	0	7
4	50	91	12	0.64	0.68	1	0	3	0
4	50	84	12	0.91	0.78	0	2	0	8
4	50	21	12	0.54	0.86	0	2	0	6
4	50	14	13	0.78	0.75	0	1	0	5
4	50	69	13	0.56	0.68	0	1	0	6
4	50	30	13	0.79	0.82	3	18	34	152
4	50	68	14	0.85	0.76	0	1	0	6
4	50	27	14	0.53	0.58	0	1	0	5
4	50	79	16	0.94	0.83	0	1	0	14
4	50	51	16	0.45	0.8	0	1	0	4
4	50	29	16	0.8	0.92	1	2	4	13
4	50	32	16	0.21	0.84	0	1	0	11
4	50	57	16	0.8	0.81	0	2	0	17
4	50	92	16	0.61	0.71	0	1	0	6
4	50	41	17	0.46	0.72	0	2	0	8
4	50	48	18	0.79	0.77	1	2	3	7
4	50	35	18	0.84	0.81	0	2	0	28
4	50	0	18	0.63	0.66	1	0	4	0
4	50	23	19	0.76	0.52	0	1	0	2
4	50	33	20	0.76	0.86	0	6	0	35
4	50	66	27	0.65	0.77	1	1	6	3
4	50	3	27	0.69	0.71	0	2	0	16
4	50	93	27	0.52	0.7	0	2	0	7
4	50	76	28	0.68	0.65	0	1	0	4
4	50	5	29	0.58	0.81	0	1	0	9
4	50	2	30	0.8	0.64	0	1	0	5
4	50	70	37	0.84	0.62	0	1	0	4
4	50	74	37	0.61	0.59	0	1	0	3
4	50	22	37	0.44	0.7	0	1	0	7
4	50	31	41	0.77	0.62	0	1	0	5
4	50	62	44	0.7	0.69	0	1	0	8
5	50	83	8	0.79	0.77	0	1	0	2
5	50	39	8	0.83	0.73	0	1	0	2
5	50	23	8	0.81	0.34	0	1	0	2
5	50	49	8	0.1	0.65	0	1	0	3
5	50	72	9	0.51	0.68	1	0	2	0
5	50	98	10	0.62	0.43	0	1	0	4
5	50	69	12	0.51	0.79	0	1	0	6
5	50	66	13	0.81	0.82	1	1	6	3
5	50	89	14	0.55	0.83	1	1	2	2
5	50	53	14	0.83	0.85	0	2	0	11
5	50	41	15	0.77	0.85	2	0	8	0
5	50	1	15	0.74	0.95	1	0	6	0
5	50	45	16	0.76	0.81	1	0	7	0
5	50	93	16	0.74	0.83	1	1	5	2
5	50	82	16	0.64	0.74	1	0	4	0
5	50	91	17	0.12	0.66	0	1	0	3
5	50	62	18	0.86	0.68	0	1	0	8
5	50	92	18	0.61	0.68	0	1	0	6
5	50	22	19	0.32	0.68	0	1	0	7
5	50	42	19	0.74	0.85	2	0	12	0
5	50	78	19	0.67	0.78	1	1	5	1
5	50	76	19	0.69	0.69	0	1	0	4
5	50	80	21	0.8	0.56	0	1	0	2
5	50	77	22	0.62	0.59	0	1	0	3
5	50	37	22	0.82	0.77	0	2	0	13
5	50	94	23	0.83	0.75	0	6	0	21
5	50	68	23	0.76	0.72	0	1	0	6
5	50	46	23	0.75	0.69	0	1	0	5
5	50	58	24	0.75	0.84	3	4	25	29
5	50	8	24	0.34	0.76	0	1	0	4
5	50	48	25	0.83	0.7	0	3	0	10
5	50	20	26	0.46	0.8	0	1	0	10
5	50	60	27	0.65	0.72	0	1	0	10
5	50	29	28	0.71	0.75	1	2	10	7
5	50	4	28	0.51	0.78	0	1	0	7
5	50	31	29	0.69	0.66	0	1	0	5
5	50	35	36	0.77	0.75	0	2	0	28
5	50	18	38	0.61	0.92	1	1	2	20
5	50	33	39	0.7	0.8	4	2	30	5
5	50	2	40	0.65	0.63	0	1	0	5
6	50	23	7	0.63	0.49	0	1	0	2
6	50	72	8	0.79	0.8	1	0	2	0
6	50	83	9	0.82	0.65	0	1	0	2
6	50	89	10	0.77	0.81	1	1	2	2
6	50	28	10	0.79	0.72	0	1	0	4
6	50	27	10	0.51	0.56	0	1	0	5
6	50	31	11	0.45	0.3	0	1	0	5
6	50	92	12	0.62	0.86	0	1	0	6
6	50	8	13	0.19	0.65	0	1	0	4
6	50	84	13	0.87	0.84	0	2	0	8
6	50	55	13	0.74	0.67	0	1	0	3
6	50	69	14	0.46	0.92	0	1	0	6
6	50	4	15	0.8	0.8	1	0	7	0
6	50	22	15	0.76	0.85	0	1	0	7
6	50	90	16	0.64	0.64	0	1	0	3
6	50	0	16	0.49	0.61	0	1	0	4
6	50	97	17	0.76	0.82	0	2	0	12
6	50	46	17	0.75	0.72	0	1	0	5
6	50	39	18	0.62	0.59	0	1	0	2
6	50	3	18	0.64	0.79	0	2	0	16
6	50	76	18	0.86	0.7	0	1	0	4
6	50	45	20	0.43	0.71	0	1	0	7
6	50	33	20	0.72	0.85	2	4	9	26
6	50	16	20	0.8	0.79	0	5	0	35
6	50	82	22	0.44	0.9	0	1	0	4
6	50	80	23	0.75	0.53	0	1	0	2
6	50	49	23	0.51	0.72	0	1	0	3
6	50	14	23	0.92	0.72	0	1	0	5
6	50	2	24	0.82	0.56	0	1	0	5
6	50	66	25	0.64	0.74	0	2	0	9
6	50	30	25	0.73	0.76	4	17	20	166
6	50	32	26	0.66	0.85	0	1	0	11
6	50	96	28	0.69	0.86	0	1	0	12
6	50	74	29	0.82	0.54	0	1	0	3
6	50	54	30	0.96	0.71	0	2	0	10
6	50	36	32	0.62	0.71	0	1	0	10
6	50	56	33	0.63	0.79	0	1	0	12
6	50	60	34	0.52	0.72	0	1	0	10
6	50	12	36	0.74	0.74	0	5	0	14
6	50	61	37	0.7	0.82	2	2	16	19
6	50	1	40	0.48	0.64	0	1	0	6
6	50	81	41	0.86	0.74	0	5	0	28
6	50	17	42	0.68	0.88	2	3	14	17
7	50	39	5	0.71	0.57	0	1	0	2
7	50	83	8	0.89	0.81	0	1	0	2
7	50	23	8	0.67	0.63	0	1	0	2
7	50	72	9	0.72	0.85	1	0	2	0
7	50	74	9	0.72	0.56	0	1	0	3
7	50	0	10	0.12	0.86	0	1	0	4
7	50	68	11	0.92	0.92	0	1	0	6
7	50	84	12	0.9	0.85	0	2	0	8
7	50	66	13	0.39	0.98	0	2	0	9
7	50	20	14	0.72	0.79	0	1	0	10
7	50	8	14	0.53	0.86	0	1	0	4
7	50	73	15	0.91	0.85	0	3	0	22
7	50	21	15	0.57	0.66	0	2	0	6
7	50	4	15	0.77	0.78	1	0	7	0
7	50	50	16	0.59	0.83	1	1	3	2
7	50	51	16	0.64	0.89	1	0	4	0
7	50	49	16	0.6	0.77	1	0	3	0
7	50	19	17	0.85	0.91	1	4	4	35
7	50	69	18	0.42	0.84	0	1	0	6
7	50	96	18	0.79	0.85	1	0	12	0
7	50	32	18	0.51	0.72	0	1	0	11
7	50	99	19	0.81	0.81	0	3	0	46
7	50	43	21	0.79	0.78	0	3	0	14
7	50	45	22	0.57	0.74	0	1	0	7
7	50	41	23	0.53	0.81	0	2	0	8
7	50	44	24	0.74	0.75	1	2	8	7
7	50	52	24	0.85	0.74	0	3	0	9
7	50	88	24	0.64	0.71	1	2	2	5
7	50	82	25	0.49	0.56	0	1	0	4
7	50	94	26	0.75	0.74	2	4	6	15
7	50	60	27	0.69	0.88	0	1	0	10
7	50	91	27	0.35	0.51	0	1	0	3
7	50	86	27	0.68	0.76	0	2	0	22
7	50	42	28	0.65	0.92	1	1	7	5
7	50	80	32	0.61	0.54	0	1	0	2
7	50	29	34	0.67	0.84	1	2	4	13
7	50	36	34	0.59	0.74	0	1	0	10
7	50	90	35	0.87	0.57	0	1	0	3
7	50	16	37	0.76	0.74	0	5	0	35
7	50	15	37	0.61	0.75	0	3	0	25
7	50	31	38	0.81	0.68	0	1	0	5
7	50	33	42	0.67	0.8	3	3	17	18
7	50	55	42	0.65	0.56	0	1	0	3
7	50	2	45	0.67	0.65	0	1	0	5
8	50	83	7	0.43	0.15	0	1	0	2
8	50	72	7	0.7	0.88	0	1	0	2
8	50	39	7	0.67	0.67	0	1	0	2
8	50	80	7	0.78	0.46	0	1	0	2
8	50	55	8	0.58	0.55	0	1	0	3
8	50	23	8	0.83	0.7	0	1	0	2
8	50	28	9	0.92	0.37	0	1	0	4
8	50	0	9	0.87	0.91	0	1	0	4
8	50	51	9	0.63	0.82	0	1	0	4
8	50	22	10	0.79	0.85	0	1	0	7
8	50	91	10	0.61	0.71	1	0	3	0
8	50	50	10	0.51	0.73	0	2	0	5
8	50	45	10	0.62	0.86	0	1	0	7
8	50	21	10	0.8	0.91	1	1	2	4
8	50	49	11	0.49	0.65	0	1	0	3
8	50	90	11	0.82	0.7	0	1	0	3
8	50	36	11	0.58	0.69	0	1	0	10
8	50	52	11	0.96	0.81	0	3	0	9
8	50	89	12	0.79	0.7	0	2	0	4
8	50	67	12	0.61	0.57	0	1	0	8
8	50	3	13	0.73	0.82	0	2	0	16
8	50	70	13	0.8	0.71	0	1	0	4
8	50	96	13	0.22	0.84	0	1	0	12
8	50	27	13	0.52	0.81	0	1	0	5
8	50	32	14	0.35	0.56	0	1	0	11
8	50	15	14	0.77	0.82	1	2	6	19
8	50	66	15	0.6	0.69	0	2	0	9
8	50	4	16	0.61	0.93	0	1	0	7
8	50	60	16	0.5	0.78	0	1	0	10
8	50	1	16	0.32	0.47	0	1	0	6
8	50	82	16	0.01	0.34	0	1	0	4
8	50	47	17	0.91	0.8	0	3	0	29
8	50	88	18	0.57	0.91	2	1	5	2
8	50	8	18	0.62	0.63	1	0	4	0
8	50	41	25	0.67	0.93	1	1	3	5
8	50	68	26	0.72	0.59	0	1	0	6
8	50	57	27	0.65	0.78	0	2	0	17
8	50	74	29	0.79	0.48	0	1	0	3
8	50	84	32	0.75	0.66	0	2	0	8
8	50	56	36	0.54	0.86	0	1	0	12
8	50	95	37	0.93	0.69	0	1	0	10
8	50	34	40	0.78	0.75	0	4	0	38
9	50	39	6	0.74	0.66	0	1	0	2
9	50	83	6	0.69	0.44	0	1	0	2
9	50	23	6	0.75	0.64	0	1	0	2
9	50	8	8	0.18	0.68	0	1	0	4
9	50	28	9	0.87	0.84	0	1	0	4
9	50	72	9	0.44	0.78	1	0	2	0
9	50	98	9	0.89	0.3	0	1	0	4
9	50	0	10	0.34	0.69	0	1	0	4
9	50	78	11	0.75	0.89	0	2	0	6
9	50	66	11	0.36	0.82	0	2	0	9
9	50	5	12	0.75	0.78	0	1	0	9
9	50	21	12	0.76	0.85	1	1	2	4
9	50	95	13	0.82	0.8	0	1	0	10
9	50	73	15	0.85	0.82	0	3	0	22
9	50	89	16	0.59	0.71	1	1	2	2
9	50	96	16	0.54	0.81	0	1	0	12
9	50	27	16	0.52	0.61	0	1	0	5
9	50	92	16	0.44	0.86	0	1	0	6
9	50	2	16	0.79	0.74	0	1	0	5
9	50	47	17	0.87	0.82	0	3	0	29
9	50	4	17	0.65	0.73	0	1	0	7
9	50	91	18	0.49	0.66	0	1	0	3
9	50	17	18	0.81	0.82	1	4	5	26
9	50	75	18	0.91	0.73	0	3	0	9
9	50	20	18	0.71	0.77	0	1	0	10
9	50	25	19	0.81	0.74	0	1	0	9
9	50	49	21	0.19	0.63	0	1	0	3
9	50	76	21	0.78	0.59	0	1	0	4
9	50	80	22	0.57	0.4	0	1	0	2
9	50	56	22	0.48	0.85	0	1	0	12
9	50	82	22	0.4	0.64	0	1	0	4
9	50	32	22	0.56	0.75	0	1	0	11
9	50	51	23	0.44	0.71	0	1	0	4
9	50	77	25	0.86	0.49	0	1	0	3
9	50	45	25	0.44	0.75	0	1	0	7
9	50	52	25	0.75	0.72	0	3	0	9
9	50	22	26	0.58	0.72	0	1	0	7
9	50	38	27	0.71	0.85	3	3	13	17
9	50	90	27	0.79	0.57	0	1	0	3
9	50	50	28	0.42	0.69	0	2	0	5
9	50	74	31	0.75	0.48	0	1	0	3
9	50	93	34	0.49	0.73	0	2	0	7
9	50	31	48	0.78	0.61	0	1	0	5
10	50	74	8	0.94	0.88	0	1	0	3
10	50	80	9	0.81	0.61	0	1	0	2
10	50	72	10	0.6	0.76	1	0	2	0
10	50	89	11	0.75	0.8	0	2	0	4
10	50	45	12	0.61	0.87	0	1	0	7
10	50	69	12	0.79	0.9	0	1	0	6
10	50	14	12	0.86	0.83	0	1	0	5
10	50	73	13	0.9	0.9	0	3	0	22
10	50	27	14	0.76	0.91	1	0	5	0
10	50	4	14	0.29	0.77	1	0	7	0
10	50	91	14	0.55	0.78	0	1	0	3
10	50	18	14	0.82	0.89	0	2	0	22
10	50	86	14	0.59	0.82	0	2	0	22
10	50	60	14	0.54	0.65	0	1	0	10
10	50	8	14	0.36	0.47	0	1	0	4
10	50	67	15	0.88	0.74	0	1	0	8
10	50	39	15	0.73	0.56	0	1	0	2
10	50	30	16	0.65	0.82	4	17	26	160
10	50	66	16	0.67	0.96	1	1	6	3
10	50	7	18	0.82	0.76	0	3	0	28
10	50	32	18	0.47	0.83	0	1	0	11
10	50	20	18	0.38	0.65	0	1	0	10
10	50	13	20	0.69	0.81	0	1	0	15
10	50	95	21	0.87	0.77	0	1	0	10
10	50	92	22	0.67	0.79	0	1	0	6
10	50	51	22	0.62	0.65	1	0	4	0
10	50	49	22	0.41	0.85	0	1	0	3
10	50	50	23	0.47	0.67	0	2	0	5
10	50	43	24	0.8	0.75	0	3	0	14
10	50	83	24	0.56	0.49	0	1	0	2
10	50	96	24	0.47	0.79	0	1	0	12
10	50	82	25	0.6	0.91	0	1	0	4
10	50	98	25	0.97	0.62	0	1	0	4
10	50	29	27	0.72	0.78	1	2	10	7
10	50	10	27	0.77	0.84	7	0	49	0
10	50	54	29	0.75	0.69	0	2	0	10
10	50	0	32	0.47	0.57	0	1	0	4
10	50	3	33	0.6	0.83	1	1	2	14
10	50	23	34	0.52	0.4	0	1	0	2
10	50	9	39	0.77	0.7	0	3	0	11
10	50	31	42	0.65	0.65	0	1	0	5
10	50	70	43	0.77	0.6	0	1	0	4
10	50	28	43	0.81	0.61	0	1	0	4
10	50	61	49	0.74	0.74	0	4	0	35
11	50	83	6	0.83	0.31	0	1	0	2
11	50	39	6	0.62	0.62	0	1	0	2
11	50	80	6	0.63	0.51	0	1	0	2
11	50	23	6	0.68	0.4	0	1	0	2
11	50	74	8	0.65	0.65	0	1	0	3
11	50	55	8	0.8	0.77	0	1	0	3
11	50	91	8	0.69	0.81	1	0	3	0
11	50	82	9	0.04	0.61	0	1	0	4
11	50	27	10	0.64	0.76	0	1	0	5
11	50	8	10	0.82	0.9	0	1	0	4
11	50	14	11	0.78	0.69	0	1	0	5
11	50	4	11	0.76	0.87	0	1	0	7
11	50	78	12	0.7	0.78	0	2	0	6
11	50	36	12	0.42	0.9	0	1	0	10
11	50	70	12	0.85	0.76	0	1	0	4
11	50	50	13	0.4	0.78	0	2	0	5
11	50	32	13	0.28	0.9	0	1	0	11
11	50	1	13	0.21	0.35	0	1	0	6
11	50	54	14	0.87	0.73	0	2	0	10
11	50	51	14	0.24	0.31	0	1	0	4
11	50	72	15	0.35	0.44	0	1	0	2
11	50	86	15	0.05	0.79	0	2	0	22
11	50	81	16	0.88	0.81	0	5	0	28
11	50	92	18	0.64	0.65	0	1	0	6
11	50	96	18	0.57	0.64	0	1	0	12
11	50	60	18	0.58	0.72	0	1	0	10
11	50	45	19	0.08	0.69	0	1	0	7
11	50	31	19	0.83	0.69	0	1	0	5
11	50	94	19	0.91	0.78	0	6	0	21
11	50	89	19	0.55	0.74	1	1	2	2
11	50	13	19	0.59	0.88	0	1	0	15
11	50	93	20	0.67	0.79	1	1	5	2
11	50	53	20	0.62	0.66	0	2	0	11
11	50	59	21	0.89	0.77	0	5	0	29
11	50	0	21	0.58	0.8	1	0	4	0
11	50	44	22	0.73	0.79	1	2	8	7
11	50	77	22	0.73	0.61	0	1	0	3
11	50	66	23	0.67	0.78	1	1	3	6
11	50	58	26	0.78	0.82	3	4	23	31
11	50	22	27	0.55	0.76	0	1	0	7
11	50	24	32	0.64	0.84	1	1	4	6
11	50	30	32	0.77	0.82	14	7	143	43
11	50	16	35	0.91	0.76	0	5	0	35
11	50	48	38	0.91	0.7	0	3	0	10
11	50	61	41	0.68	0.83	1	3	4	31
12	50	83	5	0.84	0.49	0	1	0	2
12	50	39	7	0.84	0.44	0	1	0	2
12	50	72	7	0.65	0.78	1	0	2	0
12	50	90	8	0.61	0.5	0	1	0	3
12	50	80	8	0.71	0.23	0	1	0	2
12	50	28	9	0.82	0.81	0	1	0	4
12	50	77	9	0.65	0.16	0	1	0	3
12	50	0	10	0.74	0.84	0	1	0	4
12	50	14	11	0.78	0.7	0	1	0	5
12	50	89	11	0.78	0.8	1	1	2	2
12	50	1	11	0.83	0.85	0	1	0	6
12	50	92	11	0.6	0.81	0	1	0	6
12	50	31	12	0.86	0.78	0	1	0	5
12	50	21	12	0.81	0.87	2	0	6	0
12	50	36	13	0.45	0.91	0	1	0	10
12	50	9	14	0.84	0.83	0	3	0	11
12	50	82	14	0.5	0.56	0	1	0	4
12	50	27	14	0.55	0.75	0	1	0	5
12	50	50	14	0.31	0.7	0	2	0	5
12	50	55	15	0.63	0.62	0	1	0	3
12	50	20	15	0.51	0.86	0	1	0	10
12	50	66	15	0.74	0.89	1	1	6	3
12	50	56	15	0.78	0.8	0	1	0	12
12	50	12	16	0.84	0.79	0	5	0	14
12	50	73	16	0.85	0.83	0	3	0	22
12	50	5	16	0.58	0.87	0	1	0	9
12	50	63	16	0.52	0.73	0	3	0	16
12	50	29	16	0.86	0.91	0	3	0	17
12	50	48	17	0.92	0.79	0	3	0	10
12	50	17	18	0.83	0.92	0	5	0	31
12	50	13	18	0.52	0.71	0	1	0	15
12	50	65	18	0.9	0.8	0	1	0	12
12	50	51	20	0.62	0.85	1	0	4	0
12	50	25	20	0.81	0.77	0	1	0	9
12	50	91	21	0.26	0.78	0	1	0	3
12	50	69	23	0.48	0.6	0	1	0	6
12	50	45	23	0.44	0.8	0	1	0	7
12	50	94	24	0.79	0.75	2	4	4	17
12	50	40	25	0.87	0.75	0	4	0	18
12	50	4	25	0.65	0.88	0	1	0	7
12	50	97	26	0.62	0.73	1	1	2	10
12	50	93	28	0.49	0.64	0	2	0	7
12	50	88	29	0.58	0.9	1	2	1	6
12	50	23	29	0.57	0.54	0	1	0	2
12	50	22	32	0.51	0.77	0	1	0	7
12	50	98	32	0.75	0.66	0	1	0	4
12	50	7	46	0.74	0.74	0	3	0	28
13	50	72	6	0.5	0.65	1	0	2	0
13	50	80	8	0.91	0.38	0	1	0	2
13	50	23	9	0.92	0.82	0	1	0	2
13	50	39	9	0.69	0.54	0	1	0	2
13	50	8	10	0.58	0.82	0	1	0	4
13	50	50	10	0.57	0.85	0	2	0	5
13	50	83	10	0.75	0.62	0	1	0	2
13	50	1	11	0.83	0.86	0	1	0	6
13	50	82	13	0.61	0.71	0	1	0	4
13	50	49	13	0.65	0.78	1	0	3	0
13	50	95	13	0.87	0.85	0	1	0	10
13	50	22	14	0.67	0.89	0	1	0	7
13	50	9	15	0.93	0.81	0	3	0	11
13	50	51	15	0.59	0.86	0	1	0	4
13	50	54	17	0.79	0.66	0	2	0	10
13	50	48	17	0.84	0.75	0	3	0	10
13	50	0	18	0.54	0.57	0	1	0	4
13	50	92	19	0.56	0.75	0	1	0	6
13	50	84	19	0.76	0.72	0	2	0	8
13	50	69	20	0.58	0.64	0	1	0	6
13	50	45	22	0.56	0.83	0	1	0	7
13	50	91	22	0.43	0.78	0	1	0	3
13	50	71	24	0.69	0.72	0	3	0	12
13	50	15	24	0.76	0.9	3	0	25	0
13	50	28	25	0.92	0.69	0	1	0	4
13	50	4	27	0.61	0.61	0	1	0	7
13	50	60	28	0.63	0.86	0	1	0	10
13	50	89	28	0.55	0.57	0	2	0	4
13	50	18	30	0.64	0.75	0	2	0	22
13	50	21	30	0.59	0.64	0	2	0	6
13	50	41	31	0.62	0.86	1	1	3	5
13	50	2	35	0.72	0.64	0	1	0	5
13	50	73	37	0.88	0.74	0	3	0	22
13	50	67	41	0.85	0.68	0	1	0	8
13	50	52	46	0.83	0.69	0	3	0	9
14	50	23	6	0.75	0.6	0	1	0	2
14	50	39	6	0.76	0.46	0	1	0	2
14	50	83	7	0.8	0.36	0	1	0	2
14	50	72	8	0.7	0.81	1	0	2	0
14	50	76	8	0.23	0.05	0	1	0	4
14	50	55	9	0.66	0.34	0	1	0	3
14	50	27	9	0.63	0.82	0	1	0	5
14	50	90	9	0.81	0.65	0	1	0	3
14	50	91	10	0.49	0.62	0	1	0	3
14	50	89	10	0.82	0.67	1	1	2	2
14	50	50	11	0.76	0.76	0	2	0	5
14	50	52	11	0.88	0.78	0	3	0	9
14	50	67	11	0.9	0.84	0	1	0	8
14	50	22	11	0.64	0.88	0	1	0	7
14	50	78	12	0.46	0.6	0	2	0	6
14	50	36	12	0.59	0.79	0	1	0	10
14	50	1	13	0.43	0.74	0	1	0	6
14	50	9	13	0.92	0.82	0	3	0	11
14	50	4	13	0.41	0.73	0	1	0	7
14	50	69	14	0.52	0.73	0	1	0	6
14	50	45	15	0.74	0.79	1	0	7	0
14	50	66	15	0.68	0.8	0	2	0	9
14	50	56	15	0.75	0.91	0	1	0	12
14	50	7	16	0.84	0.8	0	3	0	28
14	50	37	17	0.8	0.78	0	2	0	13
14	50	88	17	0.66	0.7	1	2	2	5
14	50	12	17	0.79	0.77	1	4	4	10
14	50	32	18	0.17	0.71	0	1	0	11
14	50	57	19	0.71	0.74	0	2	0	17
14	50	43	19	0.89	0.78	0	3	0	14
14	50	82	19	0.46	0.88	0	1	0	4
14	50	97	20	0.6	0.75	1	1	2	10
14	50	92	21	0.46	0.77	0	1	0	6
14	50	49	22	0.49	0.82	0	1	0	3
14	50	41	23	0.63	0.68	0	2	0	8
14	50	8	24	0.55	0.68	0	1	0	4
14	50	34	24	0.79	0.77	0	4	0	38
14	50	51	27	0.56	0.74	0	1	0	4
14	50	86	27	0.73	0.81	1	1	20	2
14	50	5	27	0.54	0.77	0	1	0	9
14	50	70	28	0.68	0.58	0	1	0	4
14	50	28	28	0.78	0.6	0	1	0	4
14	50	21	28	0.57	0.8	0	2	0	6
14	50	0	29	0.36	0.78	0	1	0	4
14	50	24	29	0.58	0.81	1	1	6	4
14	50	77	29	0.79	0.6	0	1	0	3
14	50	46	31	0.7	0.6	0	1	0	5
14	50	3	31	0.68	0.75	0	2	0	16
14	50	75	33	0.69	0.66	0	3	0	9
15	50	39	6	0.76	0.62	0	1	0	2
15	50	80	7	0.62	0.56	0	1	0	2
15	50	49	8	0.3	0.51	0	1	0	3
15	50	91	8	0.71	0.87	0	1	0	3
15	50	72	8	0.47	0.73	0	1	0	2
15	50	89	9	0.77	0.78	1	1	2	2
15	50	83	9	0.7	0.31	0	1	0	2
15	50	8	10	0.74	0.82	1	0	4	0
15	50	82	10	0.28	0.72	0	1	0	4
15	50	23	10	0.66	0.61	0	1	0	2
15	50	31	10	0.61	0.34	0	1	0	5
15	50	70	12	0.76	0.74	0	1	0	4
15	50	27	12	0.43	0.88	0	1	0	5
15	50	78	13	0.77	0.78	1	1	5	1
15	50	90	13	0.75	0.68	0	1	0	3
15	50	60	13	0.77	0.93	0	1	0	10
15	50	6	15	0.95	0.86	0	3	0	14
15	50	17	16	0.76	0.93	1	4	7	24
15	50	4	19	0.25	0.69	0	1	0	7
15	50	76	22	0.9	0.56	0	1	0	4
15	50	32	23	0.63	0.83	0	1	0	11
15	50	3	23	0.59	0.86	1	1	2	14
15	50	51	24	0.41	0.91	0	1	0	4
15	50	92	25	0.56	0.77	0	1	0	6
15	50	68	25	0.78	0.64	0	1	0	6
15	50	21	25	0.61	0.73	1	1	4	2
15	50	74	27	0.61	0.46	0	1	0	3
15	50	71	27	0.77	0.72	0	3	0	12
15	50	1	28	0.58	0.89	0	1	0	6
15	50	62	30	0.94	0.73	0	1	0	8
15	50	98	32	0.9	0.64	0	1	0	4
15	50	36	34	0.59	0.73	0	1	0	10
15	50	45	34	0.45	0.81	0	1	0	7
16	50	39	6	0.48	0.32	0	1	0	2
16	50	72	6	0.61	0.72	1	0	2	0
16	50	23	9	0.65	0.27	0	1	0	2
16	50	49	9	0.74	0.74	1	0	3	0
16	50	8	9	0.47	0.65	0	1	0	4
16	50	78	10	0.73	0.95	0	2	0	6
16	50	76	10	0.86	0.8	0	1	0	4
16	50	91	11	0.66	0.77	1	0	3	0
16	50	89	11	0.77	0.83	1	1	2	2
16	50	48	11	0.89	0.87	0	3	0	10
16	50	1	12	0.63	0.65	0	1	0	6
16	50	24	12	0.64	0.74	0	2	0	10
16	50	88	12	0.38	0.86	0	3	0	7
16	50	46	12	0.87	0.79	0	1	0	5
16	50	70	13	0.76	0.69	0	1	0	4
16	50	93	13	0.68	0.69	0	2	0	7
16	50	50	13	0.67	0.97	1	1	3	2
16	50	45	14	0.67	0.7	0	1	0	7
16	50	22	14	0.71	0.74	0	1	0	7
16	50	32	14	0.75	0.78	0	1	0	11
16	50	25	15	0.84	0.77	0	1	0	9
16	50	84	15	0.93	0.76	0	2	0	8
16	50	5	15	0.79	0.87	1	0	9	0
16	50	69	17	0.65	0.7	0	1	0	6
16	50	33	17	0.8	0.89	2	4	9	26
16	50	54	17	0.78	0.77	0	2	0	10
16	50	63	18	0.78	0.83	2	1	12	4
16	50	41	18	0.7	0.7	2	0	8	0
16	50	18	19	0.69	0.93	0	2	0	22
16	50	36	19	0.25	0.9	0	1	0	10
16	50	4	20	0.55	0.78	0	1	0	7
16	50	90	20	0.88	0.64	0	1	0	3
16	50	0	21	0.57	0.89	0	1	0	4
16	50	82	21	0.48	0.83	0	1	0	4
16	50	27	22	0.55	0.62	0	1	0	5
16	50	20	23	0.71	0.78	0	1	0	10
16	50	77	26	0.62	0.62	0	1	0	3
16	50	30	26	0.79	0.78	5	16	59	127
16	50	2	30	0.88	0.65	0	1	0	5
16	50	60	31	0.61	0.89	0	1	0	10
16	50	53	34	0.65	0.68	0	2	0	11
16	50	14	36	0.74	0.68	0	1	0	5
16	50	74	36	0.83	0.52	0	1	0	3
16	50	83	37	0.6	0.42	0	1	0	2
16	50	61	39	0.65	0.75	1	3	4	31
16	50	11	43	0.71	0.7	0	1	0	11
16	50	10	43	0.67	0.82	1	6	7	42
17	50	72	6	0.28	0.58	1	0	2	0
17	50	39	6	0.89	0.73	0	1	0	2
17	50	23	7	0.73	0.71	0	1	0	2
17	50	80	8	0.88	0.79	0	1	0	2
17	50	55	9	0.77	0.77	0	1	0	3
17	50	2	11	0.87	0.86	0	1	0	5
17	50	89	11	0.72	0.85	0	2	0	4
17	50	14	12	0.92	0.79	0	1	0	5
17	50	70	12	0.94	0.73	0	1	0	4
17	50	36	13	0.48	0.75	0	1	0	10
17	50	60	14	0.73	0.8	0	1	0	10
17	50	45	14	0.57	0.76	0	1	0	7
17	50	51	14	0.22	0.57	0	1	0	4
17	50	91	14	0.4	0.48	0	1	0	3
17	50	25	15	0.83	0.79	0	1	0	9
17	50	83	15	0.86	0.59	0	1	0	2
17	50	11	15	0.85	0.73	0	1	0	11
17	50	13	16	0.59	0.72	0	1	0	15
17	50	21	16	0.5	0.57	1	1	2	4
17	50	41	17	0.59	0.93	1	1	3	5
17	50	44	17	0.78	0.86	2	1	11	4
17	50	71	18	0.7	0.75	0	3	0	12
17	50	37	18	0.83	0.77	0	2	0	13
17	50	0	19	0.53	0.78	0	1	0	4
17	50	33	19	0.79	0.79	3	3	16	19
17	50	31	19	0.75	0.7	0	1	0	5
17	50	82	20	0.42	0.73	0	1	0	4
17	50	16	20	0.85	0.79	0	5	0	35
17	50	63	20	0.77	0.77	1	2	6	10
17	50	28	21	0.79	0.59	0	1	0	4
17	50	69	21	0.33	0.86	0	1	0	6
17	50	1	23	0.65	0.68	0	1	0	6
17	50	78	25	0.55	0.81	1	1	1	5
17	50	22	26	0.51	0.81	0	1	0	7
17	50	90	26	0.7	0.43	0	1	0	3
17	50	4	26	0.64	0.66	0	1	0	7
17	50	49	27	0.5	0.72	0	1	0	3
17	50	27	27	0.53	0.82	0	1	0	5
17	50	8	28	0.57	0.74	1	0	4	0
17	50	52	29	0.78	0.72	0	3	0	9
17	50	94	32	0.8	0.74	0	6	0	21
17	50	92	33	0.5	0.76	0	1	0	6
17	50	98	37	0.86	0.6	0	1	0	4
17	50	76	39	0.76	0.64	0	1	0	4
17	50	34	42	0.87	0.75	0	4	0	38
18	50	23	5	0.84	0.81	0	1	0	2
18	50	83	6	0.89	0.54	0	1	0	2
18	50	72	6	0.44	0.62	1	0	2	0
18	50	80	6	0.96	0.8	0	1	0	2
18	50	39	7	0.89	0.76	0	1	0	2
18	50	77	9	0.91	0.82	0	1	0	3
18	50	55	9	0.9	0.69	0	1	0	3
18	50	27	10	0.45	0.59	0	1	0	5
18	50	1	12	0.61	0.63	0	1	0	6
18	50	22	13	0.61	0.9	0	1	0	7
18	50	45	13	0.71	0.77	0	1	0	7
18	50	98	13	0.74	0.74	0	1	0	4
18	50	28	13	0.74	0.71	0	1	0	4
18	50	92	13	0.76	0.85	1	0	6	0
18	50	66	13	0.62	0.8	0	2	0	9
18	50	78	13	0.59	0.62	0	2	0	6
18	50	82	14	0.32	0.56	0	1	0	4
18	50	20	14	0.84	0.94	0	1	0	10
18	50	49	15	0.34	0.72	0	1	0	3
18	50	8	15	0.22	0.55	0	1	0	4
18	50	21	16	0.69	0.81	1	1	4	2
18	50	30	17	0.72	0.9	8	13	62	124
18	50	69	17	0.12	0.92	0	1	0	6
18	50	86	20	0.58	0.71	0	2	0	22
18	50	93	21	0.52	0.93	1	1	2	5
18	50	0	22	0.54	0.67	0	1	0	4
18	50	68	22	0.83	0.71	0	1	0	6
18	50	31	22	0.89	0.68	0	1	0	5
18	50	18	24	0.71	0.8	0	2	0	22
18	50	74	26	0.55	0.54	0	1	0	3
18	50	44	28	0.64	0.78	1	2	3	12
18	50	95	30	0.9	0.7	0	1	0	10
18	50	96	30	0.69	0.8	0	1	0	12
18	50	51	31	0.48	0.76	0	1	0	4
18	50	70	32	0.86	0.66	0	1	0	4
18	50	53	39	0.57	0.75	0	2	0	11
18	50	97	44	0.56	0.94	1	1	2	10
19	50	83	6	0.58	0.22	0	1	0	2
19	50	23	7	0.77	0.66	0	1	0	2
19	50	39	8	0.69	0.68	0	1	0	2
19	50	80	9	0.74	0.72	0	1	0	2
19	50	91	9	0.7	0.78	0	1	0	3
19	50	76	10	0.78	0.61	0	1	0	4
19	50	8	10	0.71	0.77	0	1	0	4
19	50	0	11	0.79	0.9	1	0	4	0
19	50	82	11	0.75	0.8	1	0	4	0
19	50	55	11	0.82	0.7	0	1	0	3
19	50	72	12	0.44	0.79	1	0	2	0
19	50	89	12	0.9	0.67	0	2	0	4
19	50	93	12	0.79	0.8	0	2	0	7
19	50	54	13	0.93	0.83	0	2	0	10
19	50	66	13	0.8	0.84	0	2	0	9
19	50	49	13	0.64	0.89	1	0	3	0
19	50	67	13	0.72	0.71	0	1	0	8
19	50	60	14	0.6	0.73	0	1	0	10
19	50	2	14	0.81	0.76	0	1	0	5
19	50	30	15	0.7	0.92	6	15	49	137
19	50	56	15	0.75	0.76	0	1	0	12
19	50	27	15	0.44	0.79	0	1	0	5
19	50	36	15	0.7	0.79	0	1	0	10
19	50	96	15	0.78	0.95	0	1	0	12
19	50	92	16	0.46	0.55	0	1	0	6
19	50	88	16	0.62	0.63	1	2	2	5
19	50	5	16	0.24	0.47	0	1	0	9
19	50	70	17	0.85	0.69	0	1	0	4
19	50	7	18	0.83	0.8	1	2	11	17
19	50	3	19	0.75	0.93	1	1	14	2
19	50	69	19	0.48	0.55	0	1	0	6
19	50	74	22	0.91	0.57	0	1	0	3
19	50	14	22	0.63	0.61	0	1	0	5
19	50	52	22	0.86	0.73	0	3	0	9
19	50	40	25	0.87	0.75	0	4	0	18
19	50	57	26	0.71	0.95	1	1	6	11
19	50	78	27	0.57	0.78	0	2	0	6
19	50	75	29	0.76	0.69	1	2	2	7
19	50	51	30	0.49	0.56	0	1	0	4
19	50	98	38	0.73	0.61	0	1	0	4
19	50	85	46	0.67	0.75	1	4	2	37
19	50	38	47	0.68	0.83	4	2	23	7
20	50	80	6	0.69	0.07	0	1	0	2
20	50	23	7	0.83	0.64	0	1	0	2
20	50	39	7	0.47	0.47	0	1	0	2
20	50	83	7	0.78	0.54	0	1	0	2
20	50	90	8	0.74	0.5	0	1	0	3
20	50	72	8	0.48	0.64	1	0	2	0
20	50	0	9	0.6	0.72	0	1	0	4
20	50	51	10	0.62	0.81	0	1	0	4
20	50	89	11	0.81	0.65	0	2	0	4
20	50	21	11	0.85	0.87	0	2	0	6
20	50	67	12	0.97	0.93	0	1	0	8
20	50	2	13	0.88	0.75	0	1	0	5
20	50	37	14	0.88	0.81	0	2	0	13
20	50	88	15	0.53	0.58	0	3	0	7
20	50	29	15	0.77	0.9	1	2	10	7
20	50	71	16	0.59	0.88	0	3	0	12
20	50	63	16	0.78	0.82	1	2	6	10
20	50	44	16	0.79	0.86	2	1	11	4
20	50	49	16	0.48	0.81	1	0	3	0
20	50	36	17	0.76	0.92	0	1	0	10
20	50	8	17	0.5	0.73	0	1	0	4
20	50	22	17	0.7	0.91	0	1	0	7
20	50	93	17	0.45	0.73	0	2	0	7
20	50	4	17	0.72	0.72	0	1	0	7
20	50	20	18	0.51	0.83	0	1	0	10
20	50	27	19	0.66	0.67	1	0	5	0
20	50	64	19	0.79	0.78	1	4	4	28
20	50	68	22	0.78	0.73	0	1	0	6
20	50	1	23	0.6	0.79	0	1	0	6
20	50	92	23	0.52	0.95	0	1	0	6
20	50	45	26	0.53	0.55	0	1	0	7
20	50	15	26	0.62	0.73	0	3	0	25
20	50	66	27	0.58	0.82	1	1	3	6
20	50	91	27	0.33	0.76	0	1	0	3
20	50	56	30	0.65	0.87	0	1	0	12
20	50	14	32	0.75	0.66	0	1	0	5
20	50	32	32	0.63	0.8	0	1	0	11
20	50	74	35	0.69	0.58	0	1	0	3
20	50	48	36	0.8	0.71	0	3	0	10
20	50	19	38	0.71	0.87	3	2	28	11
20	50	55	40	0.68	0.51	0	1	0	3
20	50	70	41	0.86	0.61	0	1	0	4
20	50	61	44	0.69	0.86	4	0	35	0
