# Supplementary material for: Land-use change in oil palm dominated tropical landscapes—An agent-based model to explore ecological and socio-economic trade-offs
Source: PLoS One. 2018 Jan 19;13(1):e0190506. doi: 10.1371/journal.pone.0190506 (PMC5774713; doi:10.1371/journal.pone.0190506)
Supplement: S1 Data — (ZIP) [file pone.0190506.s003.zip › HouseholdData/bankrupt-data_js_2016_sc13.txt]

runnumber	step	who	t_bankrupt	op_inefficiency	rb_inefficiency	op_nr_fields	rb_nr_fields	op_size_fields	rb_size_fields
1	50	72	6	0.52	0.78	1	0	2	0
1	50	80	6	0.82	0.44	0	1	0	2
1	50	83	7	0.9	0.64	0	1	0	2
1	50	39	8	0.79	0.49	0	1	0	2
1	50	74	8	0.92	0.53	0	1	0	3
1	50	23	8	0.78	0.56	0	1	0	2
1	50	77	8	0.81	0.38	0	1	0	3
1	50	90	8	0.77	0.51	0	1	0	3
1	50	2	11	0.82	0.72	0	1	0	5
1	50	48	12	0.92	0.83	0	3	0	10
1	50	60	14	0.31	0.54	0	1	0	10
1	50	92	14	0.42	0.49	0	1	0	6
1	50	27	15	0.54	0.92	0	1	0	5
1	50	13	18	0.46	0.82	0	1	0	15
1	50	0	19	0.33	0.5	0	1	0	4
1	50	91	22	0.39	0.43	0	1	0	3
1	50	89	24	0.44	0.48	0	2	0	4
1	50	82	25	0.4	0.4	0	1	0	4
1	50	49	26	0.5	0.47	0	1	0	3
1	50	21	26	0.45	0.47	0	2	0	6
1	50	62	27	0.81	0.63	0	1	0	8
1	50	51	27	0.42	0.46	0	1	0	4
2	50	23	6	0.64	0.47	0	1	0	2
2	50	39	6	0.4	0.14	0	1	0	2
2	50	80	8	0.83	0.55	0	1	0	2
2	50	72	9	0.45	0.84	1	0	2	0
2	50	51	11	0.6	0.46	0	1	0	4
2	50	77	12	0.72	0.59	0	1	0	3
2	50	4	12	0.66	0.5	0	1	0	7
2	50	83	12	0.72	0.45	0	1	0	2
2	50	95	13	0.9	0.85	0	1	0	10
2	50	98	13	0.84	0.56	0	1	0	4
2	50	27	14	0.54	0.43	0	1	0	5
2	50	82	14	0.4	0.46	0	1	0	4
2	50	49	16	0.46	0.76	1	0	3	0
2	50	32	21	0.34	0.58	0	1	0	11
2	50	74	22	0.78	0.5	0	1	0	3
2	50	78	23	0.39	0.68	0	2	0	6
2	50	28	25	0.79	0.54	0	1	0	4
2	50	0	29	0.47	0.41	0	1	0	4
2	50	91	29	0.28	0.43	0	1	0	3
2	50	63	39	0.63	0.81	1	2	6	10
3	50	80	6	0.83	0.45	0	1	0	2
3	50	23	7	0.97	0.46	0	1	0	2
3	50	39	8	0.88	0.38	0	1	0	2
3	50	77	12	0.85	0.6	0	1	0	3
3	50	51	12	0.51	0.41	0	1	0	4
3	50	91	12	0.21	0.46	0	1	0	3
3	50	27	12	0.48	0.43	0	1	0	5
3	50	75	14	0.84	0.82	0	3	0	9
3	50	95	14	0.77	0.77	0	1	0	10
3	50	78	15	0.63	0.56	0	2	0	6
3	50	3	15	0.38	0.8	0	2	0	16
3	50	1	19	0.7	0.85	1	0	6	0
3	50	49	21	0.35	0.42	0	1	0	3
3	50	96	22	0.74	0.86	1	0	12	0
3	50	0	24	0.39	0.39	0	1	0	4
3	50	72	25	0.26	0.42	0	1	0	2
3	50	83	39	0.86	0.44	0	1	0	2
4	50	72	5	0.56	0.89	1	0	2	0
4	50	23	6	0.65	0.61	0	1	0	2
4	50	80	7	0.83	0.54	0	1	0	2
4	50	74	8	0.69	0.56	0	1	0	3
4	50	83	8	0.68	0.53	0	1	0	2
4	50	91	8	0.43	0.6	0	1	0	3
4	50	49	9	0.45	0.58	0	1	0	3
4	50	8	10	0.63	0.31	0	1	0	4
4	50	82	11	0.62	0.6	0	1	0	4
4	50	55	11	0.9	0.68	0	1	0	3
4	50	51	12	0.55	0.58	0	1	0	4
4	50	69	12	0.77	0.79	0	1	0	6
4	50	1	13	0.58	0.74	0	1	0	6
4	50	4	13	0.58	0.69	0	1	0	7
4	50	31	14	0.86	0.78	0	1	0	5
4	50	0	15	0.53	0.55	0	1	0	4
4	50	27	16	0.23	0.54	0	1	0	5
4	50	22	16	0.41	0.59	0	1	0	7
4	50	94	17	0.75	0.78	4	2	10	11
4	50	32	20	0.38	0.3	0	1	0	11
4	50	63	22	0.74	0.77	2	1	12	4
4	50	45	24	0.65	0.26	0	1	0	7
4	50	39	24	0.73	0.54	0	1	0	2
4	50	97	28	0.62	0.69	1	1	2	10
5	50	80	7	0.79	0.33	0	1	0	2
5	50	83	7	0.74	0.37	0	1	0	2
5	50	39	7	0.67	0.35	0	1	0	2
5	50	77	7	0.79	0.43	0	1	0	3
5	50	49	8	0.37	0.19	0	1	0	3
5	50	72	8	0.43	0.81	1	0	2	0
5	50	0	9	0.33	0.16	0	1	0	4
5	50	23	9	0.69	0.31	0	1	0	2
5	50	45	11	0.27	0.3	0	1	0	7
5	50	92	11	0.27	0.31	0	1	0	6
5	50	8	11	0.75	0.8	1	0	4	0
5	50	78	12	0.66	0.68	0	2	0	6
5	50	82	12	0.55	0.16	0	1	0	4
5	50	5	12	0.26	0.37	0	1	0	9
5	50	91	23	0.28	0.27	0	1	0	3
6	50	83	7	0.74	0.28	0	1	0	2
6	50	39	7	0.75	0.17	0	1	0	2
6	50	23	7	0.69	0.26	0	1	0	2
6	50	72	7	0.37	0.6	1	0	2	0
6	50	46	12	0.82	0.36	0	1	0	5
6	50	22	13	0.66	0.32	0	1	0	7
6	50	0	14	0.36	0.33	0	1	0	4
6	50	49	15	0.38	0.36	0	1	0	3
6	50	51	22	0.36	0.32	0	1	0	4
6	50	13	27	0.7	0.94	0	1	0	15
6	50	91	27	0.34	0.32	0	1	0	3
6	50	80	31	0.94	0.3	0	1	0	2
7	50	72	6	0.35	0.44	1	0	2	0
7	50	39	7	0.81	0.54	0	1	0	2
7	50	80	8	0.79	0.67	0	1	0	2
7	50	23	8	0.73	0.54	0	1	0	2
7	50	8	9	0.83	0.85	1	0	4	0
7	50	74	9	0.8	0.67	0	1	0	3
7	50	91	10	0.56	0.54	0	1	0	3
7	50	98	13	0.79	0.69	0	1	0	4
7	50	5	15	0.59	0.51	0	1	0	9
7	50	45	19	0.05	0.66	0	1	0	7
7	50	11	19	0.76	0.74	0	1	0	11
7	50	1	21	0.52	0.52	0	1	0	6
7	50	99	21	0.87	0.81	0	3	0	46
7	50	51	22	0.26	0.53	0	1	0	4
7	50	58	31	0.68	0.8	3	4	13	41
7	50	83	32	0.43	0.38	0	1	0	2
7	50	77	40	0.64	0.55	0	1	0	3
7	50	37	47	0.83	0.7	0	2	0	13
8	50	39	5	0.79	0.57	0	1	0	2
8	50	80	6	0.6	0.47	0	1	0	2
8	50	83	6	0.83	0.51	0	1	0	2
8	50	72	7	0.26	0.88	1	0	2	0
8	50	23	7	0.28	0.21	0	1	0	2
8	50	8	8	0.33	0.89	0	1	0	4
8	50	74	9	0.51	0.46	0	1	0	3
8	50	91	10	0.15	0.82	1	0	3	0
8	50	92	11	0.14	0.47	0	1	0	6
8	50	78	11	0.61	0.75	0	2	0	6
8	50	77	12	0.95	0.36	0	1	0	3
8	50	4	12	0.3	0.86	0	1	0	7
8	50	1	15	0.28	0.46	0	1	0	6
8	50	49	17	0.1	0.59	0	1	0	3
8	50	27	22	0.22	0.37	0	1	0	5
8	50	61	23	0.74	0.96	2	2	16	19
8	50	11	30	0.78	0.69	0	1	0	11
8	50	55	31	0.83	0.53	0	1	0	3
9	50	23	7	0.81	0.54	0	1	0	2
9	50	77	8	0.84	0.56	0	1	0	3
9	50	83	8	0.77	0.44	0	1	0	2
9	50	70	9	0.76	0.46	0	1	0	4
9	50	80	9	0.86	0.53	0	1	0	2
9	50	0	10	0.53	0.51	0	1	0	4
9	50	72	10	0.41	0.89	1	0	2	0
9	50	90	10	0.68	0.62	0	1	0	3
9	50	51	11	0.54	0.59	0	1	0	4
9	50	91	11	0.51	0.93	1	0	3	0
9	50	82	11	0.52	0.55	0	1	0	4
9	50	68	12	0.88	0.54	0	1	0	6
9	50	49	13	0.43	0.58	1	0	3	0
9	50	97	16	0.74	0.72	1	1	10	2
9	50	56	16	0.71	0.66	0	1	0	12
9	50	27	19	0.42	0.51	0	1	0	5
9	50	74	24	0.76	0.57	0	1	0	3
9	50	28	28	0.56	0.53	0	1	0	4
9	50	60	30	0.5	0.81	0	1	0	10
9	50	55	31	0.66	0.47	0	1	0	3
9	50	61	33	0.74	0.72	0	4	0	35
9	50	7	34	0.73	0.71	0	3	0	28
9	50	98	37	0.79	0.57	0	1	0	4
9	50	41	38	0.51	0.64	0	2	0	8
9	50	2	41	0.82	0.56	0	1	0	5
9	50	31	47	0.66	0.61	0	1	0	5
10	50	72	6	0.24	0.67	1	0	2	0
10	50	83	6	0.91	0.48	0	1	0	2
10	50	77	7	0.84	0.84	0	1	0	3
10	50	91	7	0.41	0.52	0	1	0	3
10	50	80	7	0.76	0.45	0	1	0	2
10	50	0	8	0.6	0.5	0	1	0	4
10	50	74	10	0.79	0.53	0	1	0	3
10	50	69	12	0.56	0.51	0	1	0	6
10	50	82	12	0.67	0.36	0	1	0	4
10	50	76	12	0.76	0.41	0	1	0	4
10	50	45	13	0.8	0.81	0	1	0	7
10	50	81	19	0.82	0.8	0	5	0	28
10	50	8	25	0.54	0.46	0	1	0	4
10	50	49	26	0.39	0.36	0	1	0	3
10	50	39	34	0.7	0.34	0	1	0	2
11	50	72	6	0.29	0.64	1	0	2	0
11	50	23	6	0.5	0.43	0	1	0	2
11	50	80	6	0.43	0.31	0	1	0	2
11	50	39	7	0.36	0.22	0	1	0	2
11	50	83	7	0.56	0.45	0	1	0	2
11	50	49	8	0.27	0.42	0	1	0	3
11	50	91	8	0.64	0.43	0	1	0	3
11	50	74	8	0.33	0.11	0	1	0	3
11	50	0	9	0.27	0.4	0	1	0	4
11	50	70	10	0.92	0.73	0	1	0	4
11	50	55	11	0.74	0.41	0	1	0	3
11	50	76	11	0.8	0.46	0	1	0	4
11	50	5	13	0.81	0.83	0	1	0	9
11	50	8	14	0.19	0.56	0	1	0	4
11	50	51	21	0.14	0.65	0	1	0	4
11	50	57	32	0.67	0.85	1	1	6	11
12	50	72	6	0.5	0.8	1	0	2	0
12	50	80	6	0.81	0.19	0	1	0	2
12	50	23	7	0.8	0.41	0	1	0	2
12	50	39	7	0.84	0.24	0	1	0	2
12	50	55	7	0.81	0.42	0	1	0	3
12	50	8	9	0.24	0.95	0	1	0	4
12	50	89	13	0.6	0.79	1	1	2	2
12	50	27	14	0.63	0.39	0	1	0	5
12	50	49	18	0.34	0.43	0	1	0	3
12	50	0	19	0.36	0.4	0	1	0	4
12	50	91	20	0.36	0.5	0	1	0	3
12	50	81	20	0.81	0.78	0	5	0	28
12	50	90	27	0.79	0.43	0	1	0	3
12	50	74	27	0.66	0.45	0	1	0	3
12	50	78	30	0.47	0.51	1	1	1	5
12	50	51	33	0.32	0.58	0	1	0	4
12	50	82	37	0.32	0.67	0	1	0	4
12	50	73	43	0.78	0.74	0	3	0	22
13	50	83	6	0.84	0.39	0	1	0	2
13	50	72	6	0.34	0.92	1	0	2	0
13	50	23	6	0.87	0.14	0	1	0	2
13	50	39	7	0.69	0.26	0	1	0	2
13	50	80	7	0.83	0.35	0	1	0	2
13	50	55	8	0.24	0.13	0	1	0	3
13	50	51	11	0.51	0.68	0	1	0	4
13	50	53	15	0.81	0.91	1	1	6	5
13	50	82	18	0.29	0.3	0	1	0	4
13	50	49	23	0.29	0.34	0	1	0	3
13	50	77	24	0.69	0.53	0	1	0	3
13	50	1	25	0.59	0.85	0	1	0	6
13	50	64	27	0.6	0.8	2	3	16	16
13	50	41	28	0.54	0.86	1	1	3	5
14	50	74	8	0.95	0.56	0	1	0	3
14	50	23	8	0.81	0.6	0	1	0	2
14	50	55	8	0.81	0.27	0	1	0	3
14	50	0	9	0.33	0.73	0	1	0	4
14	50	27	9	0.66	0.63	0	1	0	5
14	50	51	9	0.63	0.55	0	1	0	4
14	50	78	11	0.65	0.74	0	2	0	6
14	50	91	11	0.4	0.62	0	1	0	3
14	50	69	11	0.44	0.5	0	1	0	6
14	50	22	11	0.46	0.67	0	1	0	7
14	50	82	12	0.71	0.87	1	0	4	0
14	50	68	12	0.68	0.33	0	1	0	6
14	50	72	12	0.2	0.66	1	0	2	0
14	50	76	12	0.79	0.63	0	1	0	4
14	50	4	12	0.49	0.57	0	1	0	7
14	50	32	14	0.54	0.62	0	1	0	11
14	50	96	14	0.51	0.68	0	1	0	12
14	50	66	14	0.41	0.78	0	2	0	9
14	50	15	15	0.79	0.79	1	2	6	19
14	50	20	16	0.46	0.56	0	1	0	10
14	50	1	17	0.49	0.58	0	1	0	6
14	50	83	17	0.67	0.59	0	1	0	2
14	50	50	18	0.16	0.71	0	2	0	5
14	50	8	19	0.52	0.6	0	1	0	4
14	50	98	19	0.82	0.59	0	1	0	4
14	50	3	20	0.43	0.79	0	2	0	16
14	50	67	21	0.77	0.75	0	1	0	8
14	50	92	25	0.28	0.57	0	1	0	6
14	50	90	27	0.67	0.46	0	1	0	3
14	50	14	32	0.74	0.51	0	1	0	5
14	50	49	35	0.1	0.51	0	1	0	3
14	50	80	39	0.78	0.48	0	1	0	2
14	50	84	44	0.81	0.67	0	2	0	8
15	50	23	6	0.75	0.45	0	1	0	2
15	50	72	8	0.36	0.86	1	0	2	0
15	50	80	9	0.89	0.44	0	1	0	2
15	50	0	11	0.51	0.47	0	1	0	4
15	50	27	12	0.59	0.4	0	1	0	5
15	50	69	13	0.83	0.89	0	1	0	6
15	50	89	13	0.75	0.64	0	2	0	4
15	50	74	24	0.7	0.44	0	1	0	3
15	50	77	24	0.94	0.54	0	1	0	3
15	50	95	26	0.93	0.5	0	1	0	10
15	50	91	27	0.29	0.46	0	1	0	3
15	50	31	28	0.89	0.47	0	1	0	5
15	50	8	29	0.37	0.6	0	1	0	4
15	50	83	40	0.76	0.45	0	1	0	2
16	50	49	8	0.62	0.45	0	1	0	3
16	50	91	8	0.58	0.51	0	1	0	3
16	50	74	8	0.69	0.41	0	1	0	3
16	50	72	8	0.29	0.49	0	1	0	2
16	50	39	8	0.66	0.27	0	1	0	2
16	50	90	8	0.86	0.83	0	1	0	3
16	50	51	13	0.39	0.38	0	1	0	4
16	50	69	14	0.43	0.6	0	1	0	6
16	50	1	18	0.39	0.42	0	1	0	6
16	50	14	22	0.83	0.72	0	1	0	5
16	50	82	25	0.37	0.39	0	1	0	4
16	50	80	28	0.56	0.23	0	1	0	2
16	50	5	30	0.57	0.73	0	1	0	9
17	50	39	5	0.46	0.44	0	1	0	2
17	50	72	6	0.64	0.55	0	1	0	2
17	50	83	7	0.73	0.44	0	1	0	2
17	50	77	7	0.75	0.46	0	1	0	3
17	50	91	8	0.55	0.56	0	1	0	3
17	50	90	8	0.89	0.83	0	1	0	3
17	50	49	8	0.45	0.5	0	1	0	3
17	50	80	9	0.66	0.63	0	1	0	2
17	50	62	11	0.87	0.84	0	1	0	8
17	50	8	12	0.54	0.77	0	1	0	4
17	50	22	12	0.16	0.38	0	1	0	7
17	50	27	12	0.46	0.39	0	1	0	5
17	50	67	14	0.56	0.29	0	1	0	8
17	50	21	15	0.37	0.33	0	2	0	6
17	50	4	15	0.42	0.31	0	1	0	7
17	50	73	15	0.85	0.79	0	3	0	22
17	50	37	16	0.89	0.79	0	2	0	13
17	50	57	17	0.53	0.76	0	2	0	17
17	50	82	18	0.18	0.29	0	1	0	4
17	50	53	27	0.6	0.71	0	2	0	11
17	50	55	29	0.59	0.31	0	1	0	3
17	50	25	30	0.69	0.66	0	1	0	9
18	50	23	7	0.67	0.43	0	1	0	2
18	50	49	8	0.61	0.43	0	1	0	3
18	50	91	8	0.47	0.43	0	1	0	3
18	50	39	9	0.89	0.43	0	1	0	2
18	50	83	11	0.66	0.45	0	1	0	2
18	50	1	11	0.52	0.42	0	1	0	6
18	50	77	13	0.84	0.71	0	1	0	3
18	50	51	14	0.25	0.41	0	1	0	4
18	50	2	14	0.79	0.76	0	1	0	5
18	50	69	15	0.35	0.46	0	1	0	6
18	50	8	17	0.07	0.47	0	1	0	4
18	50	82	20	0.29	0.44	0	1	0	4
18	50	90	22	0.93	0.63	0	1	0	3
18	50	72	23	0.26	0.58	0	1	0	2
19	50	80	6	0.61	0.25	0	1	0	2
19	50	23	7	0.43	0.39	0	1	0	2
19	50	72	7	0.34	0.87	1	0	2	0
19	50	49	9	0.2	0.33	0	1	0	3
19	50	51	9	0.36	0.27	0	1	0	4
19	50	45	14	0.65	0.3	0	1	0	7
19	50	21	14	0.73	0.27	1	1	4	2
19	50	82	21	0.32	0.29	0	1	0	4
19	50	8	21	0.55	0.53	0	1	0	4
19	50	91	22	0.37	0.31	0	1	0	3
19	50	61	24	0.68	0.8	2	2	8	27
19	50	83	26	0.63	0.28	0	1	0	2
19	50	39	31	0.66	0.28	0	1	0	2
20	50	23	6	0.72	0.46	0	1	0	2
20	50	72	7	0.03	0.78	1	0	2	0
20	50	80	7	0.53	0.3	0	1	0	2
20	50	49	9	0.57	0.41	0	1	0	3
20	50	90	9	0.73	0.38	0	1	0	3
20	50	91	9	0.51	0.43	0	1	0	3
20	50	2	10	0.4	0.19	0	1	0	5
20	50	74	11	0.78	0.77	0	1	0	3
20	50	45	11	0.24	0.27	0	1	0	7
20	50	75	13	0.68	0.68	0	3	0	9
20	50	51	15	0.23	0.17	0	1	0	4
20	50	15	16	0.7	0.79	0	3	0	25
20	50	84	23	0.78	0.38	0	2	0	8
20	50	83	26	0.6	0.44	0	1	0	2
