# Supplementary material for: Land-use change in oil palm dominated tropical landscapes—An agent-based model to explore ecological and socio-economic trade-offs
Source: PLoS One. 2018 Jan 19;13(1):e0190506. doi: 10.1371/journal.pone.0190506 (PMC5774713; doi:10.1371/journal.pone.0190506)
Supplement: S1 Data — (ZIP) [file pone.0190506.s003.zip › HouseholdData/bankrupt-data_js_2016_sc21.txt]

runnumber	step	who	t_bankrupt	op_inefficiency	rb_inefficiency	op_nr_fields	rb_nr_fields	op_size_fields	rb_size_fields
1	50	39	7	0	0	0	1	0	2
1	50	72	7	0	0	1	0	2	0
1	50	80	8	0	0	0	1	0	2
1	50	51	10	0	0	0	1	0	4
1	50	92	11	0	0	0	1	0	6
1	50	91	15	0	0	0	1	0	3
1	50	82	21	0	0	0	1	0	4
1	50	83	28	0	0	0	1	0	2
1	50	23	33	0	0	0	1	0	2
1	50	74	44	0	0	0	1	0	3
1	50	89	45	0	0	0	2	0	4
1	50	55	45	0	0	0	1	0	3
1	50	49	45	0	0	1	0	3	0
1	50	90	45	0	0	0	1	0	3
1	50	77	46	0	0	0	1	0	3
1	50	2	49	0	0	0	1	0	5
1	50	98	49	0	0	0	1	0	4
2	50	23	6	0	0	0	1	0	2
2	50	72	6	0	0	1	0	2	0
2	50	80	6	0	0	0	1	0	2
2	50	39	7	0	0	0	1	0	2
2	50	83	8	0	0	0	1	0	2
2	50	49	8	0	0	1	0	3	0
2	50	98	9	0	0	0	1	0	4
2	50	1	11	0	0	0	1	0	6
2	50	77	36	0	0	0	1	0	3
2	50	74	44	0	0	0	1	0	3
2	50	89	45	0	0	0	2	0	4
2	50	90	45	0	0	0	1	0	3
2	50	55	46	0	0	0	1	0	3
2	50	70	47	0	0	0	1	0	4
2	50	51	48	0	0	0	1	0	4
2	50	46	49	0	0	0	1	0	5
3	50	80	7	0	0	0	1	0	2
3	50	74	9	0	0	0	1	0	3
3	50	69	11	0	0	0	1	0	6
3	50	23	23	0	0	0	1	0	2
3	50	39	34	0	0	0	1	0	2
3	50	83	34	0	0	0	1	0	2
3	50	72	35	0	0	1	0	2	0
3	50	51	40	0	0	0	1	0	4
3	50	55	45	0	0	0	1	0	3
3	50	77	45	0	0	0	1	0	3
3	50	92	45	0	0	0	1	0	6
3	50	49	46	0	0	0	1	0	3
3	50	90	47	0	0	0	1	0	3
3	50	98	48	0	0	0	1	0	4
3	50	0	48	0	0	0	1	0	4
3	50	46	49	0	0	0	1	0	5
3	50	14	49	0	0	0	1	0	5
4	50	23	6	0	0	0	1	0	2
4	50	83	7	0	0	0	1	0	2
4	50	82	9	0	0	0	1	0	4
4	50	74	10	0	0	0	1	0	3
4	50	45	11	0	0	0	1	0	7
4	50	4	11	0	0	0	1	0	7
4	50	91	16	0	0	0	1	0	3
4	50	72	18	0	0	0	1	0	2
4	50	49	21	0	0	0	1	0	3
4	50	80	23	0	0	0	1	0	2
4	50	39	38	0	0	0	1	0	2
4	50	8	40	0	0	1	0	4	0
4	50	69	45	0	0	0	1	0	6
4	50	90	46	0	0	0	1	0	3
4	50	70	48	0	0	0	1	0	4
4	50	77	49	0	0	0	1	0	3
5	50	72	6	0	0	1	0	2	0
5	50	39	6	0	0	0	1	0	2
5	50	23	8	0	0	0	1	0	2
5	50	91	8	0	0	0	1	0	3
5	50	76	9	0	0	0	1	0	4
5	50	31	10	0	0	0	1	0	5
5	50	4	11	0	0	0	1	0	7
5	50	8	22	0	0	0	1	0	4
5	50	83	38	0	0	0	1	0	2
5	50	80	42	0	0	0	1	0	2
5	50	49	45	0	0	1	0	3	0
5	50	55	45	0	0	0	1	0	3
5	50	92	45	0	0	0	1	0	6
5	50	90	45	0	0	0	1	0	3
5	50	77	46	0	0	0	1	0	3
5	50	74	46	0	0	0	1	0	3
5	50	14	49	0	0	0	1	0	5
6	50	39	6	0	0	0	1	0	2
6	50	83	6	0	0	0	1	0	2
6	50	72	7	0	0	0	1	0	2
6	50	76	9	0	0	0	1	0	4
6	50	98	9	0	0	0	1	0	4
6	50	70	9	0	0	0	1	0	4
6	50	0	9	0	0	0	1	0	4
6	50	51	16	0	0	0	1	0	4
6	50	23	36	0	0	0	1	0	2
6	50	80	38	0	0	0	1	0	2
6	50	74	45	0	0	0	1	0	3
6	50	55	45	0	0	0	1	0	3
6	50	77	47	0	0	0	1	0	3
6	50	82	48	0	0	0	1	0	4
6	50	28	48	0	0	0	1	0	4
6	50	93	48	0	0	0	2	0	7
6	50	14	49	0	0	0	1	0	5
7	50	23	6	0	0	0	1	0	2
7	50	80	6	0	0	0	1	0	2
7	50	0	8	0	0	0	1	0	4
7	50	8	8	0	0	0	1	0	4
7	50	82	9	0	0	0	1	0	4
7	50	39	38	0	0	0	1	0	2
7	50	83	41	0	0	0	1	0	2
7	50	91	45	0	0	1	0	3	0
7	50	90	45	0	0	0	1	0	3
7	50	74	46	0	0	0	1	0	3
7	50	72	46	0	0	1	0	2	0
7	50	55	47	0	0	0	1	0	3
7	50	46	49	0	0	0	1	0	5
7	50	14	49	0	0	0	1	0	5
8	50	39	5	0	0	0	1	0	2
8	50	72	7	0	0	1	0	2	0
8	50	80	7	0	0	0	1	0	2
8	50	55	8	0	0	0	1	0	3
8	50	23	8	0	0	0	1	0	2
8	50	0	9	0	0	0	1	0	4
8	50	14	9	0	0	0	1	0	5
8	50	68	9	0	0	0	1	0	6
8	50	69	9	0	0	0	1	0	6
8	50	45	10	0	0	0	1	0	7
8	50	51	16	0	0	0	1	0	4
8	50	49	34	0	0	1	0	3	0
8	50	77	36	0	0	0	1	0	3
8	50	83	37	0	0	0	1	0	2
8	50	76	48	0	0	0	1	0	4
8	50	82	48	0	0	0	1	0	4
8	50	2	49	0	0	0	1	0	5
8	50	74	49	0	0	0	1	0	3
8	50	90	49	0	0	0	1	0	3
9	50	39	6	0	0	0	1	0	2
9	50	0	9	0	0	0	1	0	4
9	50	45	12	0	0	0	1	0	7
9	50	72	18	0	0	0	1	0	2
9	50	80	23	0	0	0	1	0	2
9	50	83	35	0	0	0	1	0	2
9	50	23	35	0	0	0	1	0	2
9	50	90	36	0	0	0	1	0	3
9	50	55	45	0	0	0	1	0	3
9	50	74	46	0	0	0	1	0	3
9	50	91	46	0	0	0	1	0	3
9	50	82	48	0	0	0	1	0	4
9	50	14	49	0	0	0	1	0	5
9	50	77	49	0	0	0	1	0	3
10	50	39	6	0	0	0	1	0	2
10	50	23	6	0	0	0	1	0	2
10	50	72	7	0	0	1	0	2	0
10	50	91	17	0	0	0	1	0	3
10	50	83	38	0	0	0	1	0	2
10	50	80	39	0	0	0	1	0	2
10	50	82	41	0	0	0	1	0	4
10	50	27	42	0	0	0	1	0	5
10	50	90	44	0	0	0	1	0	3
10	50	21	45	0	0	0	2	0	6
10	50	55	45	0	0	0	1	0	3
10	50	77	45	0	0	0	1	0	3
10	50	74	49	0	0	0	1	0	3
11	50	80	6	0	0	0	1	0	2
11	50	72	7	0	0	1	0	2	0
11	50	23	8	0	0	0	1	0	2
11	50	77	9	0	0	0	1	0	3
11	50	27	10	0	0	0	1	0	5
11	50	53	12	0	0	0	2	0	11
11	50	83	35	0	0	0	1	0	2
11	50	39	39	0	0	0	1	0	2
11	50	90	43	0	0	0	1	0	3
11	50	55	44	0	0	0	1	0	3
11	50	1	45	0	0	0	1	0	6
11	50	82	47	0	0	0	1	0	4
11	50	74	49	0	0	0	1	0	3
12	50	77	7	0	0	0	1	0	3
12	50	4	10	0	0	0	1	0	7
12	50	27	10	0	0	0	1	0	5
12	50	23	24	0	0	0	1	0	2
12	50	49	34	0	0	1	0	3	0
12	50	72	34	0	0	1	0	2	0
12	50	39	35	0	0	0	1	0	2
12	50	83	37	0	0	0	1	0	2
12	50	80	41	0	0	0	1	0	2
12	50	1	45	0	0	0	1	0	6
12	50	74	46	0	0	0	1	0	3
12	50	91	46	0	0	0	1	0	3
12	50	55	49	0	0	0	1	0	3
12	50	2	49	0	0	0	1	0	5
12	50	46	49	0	0	0	1	0	5
12	50	90	49	0	0	0	1	0	3
12	50	31	49	0	0	0	1	0	5
13	50	23	8	0	0	0	1	0	2
13	50	55	9	0	0	0	1	0	3
13	50	68	12	0	0	0	1	0	6
13	50	80	32	0	0	0	1	0	2
13	50	83	35	0	0	0	1	0	2
13	50	77	36	0	0	0	1	0	3
13	50	39	38	0	0	0	1	0	2
13	50	72	45	0	0	1	0	2	0
13	50	90	45	0	0	0	1	0	3
13	50	91	45	0	0	1	0	3	0
13	50	2	49	0	0	0	1	0	5
13	50	74	49	0	0	0	1	0	3
13	50	51	49	0	0	0	1	0	4
14	50	82	9	0	0	0	1	0	4
14	50	49	10	0	0	1	0	3	0
14	50	0	15	0	0	0	1	0	4
14	50	72	18	0	0	0	1	0	2
14	50	80	23	0	0	0	1	0	2
14	50	83	28	0	0	0	1	0	2
14	50	23	29	0	0	0	1	0	2
14	50	39	33	0	0	0	1	0	2
14	50	8	40	0	0	0	1	0	4
14	50	90	45	0	0	0	1	0	3
14	50	77	45	0	0	0	1	0	3
14	50	74	46	0	0	0	1	0	3
14	50	31	49	0	0	0	1	0	5
15	50	39	6	0	0	0	1	0	2
15	50	91	7	0	0	1	0	3	0
15	50	83	7	0	0	0	1	0	2
15	50	2	10	0	0	0	1	0	5
15	50	98	10	0	0	0	1	0	4
15	50	27	15	0	0	0	1	0	5
15	50	49	15	0	0	0	1	0	3
15	50	23	22	0	0	0	1	0	2
15	50	8	22	0	0	0	1	0	4
15	50	80	35	0	0	0	1	0	2
15	50	82	40	0	0	1	0	4	0
15	50	77	44	0	0	0	1	0	3
15	50	74	44	0	0	0	1	0	3
15	50	90	44	0	0	0	1	0	3
15	50	72	45	0	0	1	0	2	0
15	50	28	46	0	0	0	1	0	4
15	50	55	46	0	0	0	1	0	3
15	50	14	49	0	0	0	1	0	5
16	50	39	6	0	0	0	1	0	2
16	50	90	9	0	0	0	1	0	3
16	50	80	10	0	0	0	1	0	2
16	50	31	13	0	0	0	1	0	5
16	50	49	21	0	0	0	1	0	3
16	50	83	27	0	0	0	1	0	2
16	50	23	34	0	0	0	1	0	2
16	50	72	37	0	0	1	0	2	0
16	50	77	44	0	0	0	1	0	3
16	50	74	45	0	0	0	1	0	3
16	50	55	46	0	0	0	1	0	3
16	50	82	48	0	0	0	1	0	4
16	50	2	49	0	0	0	1	0	5
16	50	0	49	0	0	0	1	0	4
17	50	83	6	0	0	0	1	0	2
17	50	23	7	0	0	0	1	0	2
17	50	49	7	0	0	1	0	3	0
17	50	80	7	0	0	0	1	0	2
17	50	39	7	0	0	0	1	0	2
17	50	0	9	0	0	0	1	0	4
17	50	98	10	0	0	0	1	0	4
17	50	27	10	0	0	0	1	0	5
17	50	45	11	0	0	0	1	0	7
17	50	82	40	0	0	0	1	0	4
17	50	74	44	0	0	0	1	0	3
17	50	77	45	0	0	0	1	0	3
17	50	72	45	0	0	1	0	2	0
17	50	1	45	0	0	0	1	0	6
17	50	93	48	0	0	0	2	0	7
17	50	46	49	0	0	0	1	0	5
17	50	14	49	0	0	0	1	0	5
18	50	83	6	0	0	0	1	0	2
18	50	80	7	0	0	0	1	0	2
18	50	68	11	0	0	0	1	0	6
18	50	23	24	0	0	0	1	0	2
18	50	72	34	0	0	1	0	2	0
18	50	91	35	0	0	1	0	3	0
18	50	49	35	0	0	1	0	3	0
18	50	39	40	0	0	0	1	0	2
18	50	82	40	0	0	0	1	0	4
18	50	90	45	0	0	0	1	0	3
18	50	89	45	0	0	1	1	2	2
18	50	74	47	0	0	0	1	0	3
18	50	77	47	0	0	0	1	0	3
18	50	70	48	0	0	0	1	0	4
18	50	28	48	0	0	0	1	0	4
18	50	55	49	0	0	0	1	0	3
19	50	23	6	0	0	0	1	0	2
19	50	49	8	0	0	1	0	3	0
19	50	4	12	0	0	0	1	0	7
19	50	98	13	0	0	0	1	0	4
19	50	82	15	0	0	0	1	0	4
19	50	0	22	0	0	0	1	0	4
19	50	51	22	0	0	0	1	0	4
19	50	39	26	0	0	0	1	0	2
19	50	72	36	0	0	0	1	0	2
19	50	83	39	0	0	0	1	0	2
19	50	80	40	0	0	0	1	0	2
19	50	27	43	0	0	0	1	0	5
19	50	55	45	0	0	0	1	0	3
19	50	74	45	0	0	0	1	0	3
19	50	90	49	0	0	0	1	0	3
20	50	49	7	0	0	1	0	3	0
20	50	39	7	0	0	0	1	0	2
20	50	74	8	0	0	0	1	0	3
20	50	50	10	0	0	0	2	0	5
20	50	91	16	0	0	0	1	0	3
20	50	72	18	0	0	0	1	0	2
20	50	83	23	0	0	0	1	0	2
20	50	23	24	0	0	0	1	0	2
20	50	80	31	0	0	0	1	0	2
20	50	77	44	0	0	0	1	0	3
20	50	55	45	0	0	0	1	0	3
20	50	90	46	0	0	0	1	0	3
20	50	0	48	0	0	0	1	0	4
20	50	31	49	0	0	0	1	0	5
20	50	2	49	0	0	0	1	0	5
