# Supplementary material for: Land-use change in oil palm dominated tropical landscapes—An agent-based model to explore ecological and socio-economic trade-offs
Source: PLoS One. 2018 Jan 19;13(1):e0190506. doi: 10.1371/journal.pone.0190506 (PMC5774713; doi:10.1371/journal.pone.0190506)
Supplement: S1 Data — (ZIP) [file pone.0190506.s003.zip › HouseholdData/bankrupt-data_js_2016_sc22.txt]

runnumber	step	who	t_bankrupt	op_inefficiency	rb_inefficiency	op_nr_fields	rb_nr_fields	op_size_fields	rb_size_fields
1	50	83	6	0.75	0.74	0	1	0	2
1	50	49	8	0.39	0.72	0	1	0	3
1	50	23	8	0.93	0.67	0	1	0	2
1	50	39	8	0.81	0.71	0	1	0	2
1	50	74	8	0.53	0.38	0	1	0	3
1	50	80	8	0.81	0.72	0	1	0	2
1	50	90	9	0.78	0.6	0	1	0	3
1	50	51	9	0.5	0.52	0	1	0	4
1	50	89	10	0.79	0.71	0	2	0	4
1	50	91	11	0.63	0.83	0	1	0	3
1	50	72	11	0.49	0.76	0	1	0	2
1	50	77	11	0.62	0.59	0	1	0	3
1	50	22	11	0.44	0.67	0	1	0	7
1	50	31	11	0.88	0.69	0	1	0	5
1	50	27	11	0.64	0.75	0	1	0	5
1	50	14	11	0.88	0.86	0	1	0	5
1	50	36	12	0.49	0.88	0	1	0	10
1	50	25	12	0.81	0.76	0	1	0	9
1	50	0	13	0.61	0.89	0	1	0	4
1	50	2	13	0.82	0.65	0	1	0	5
1	50	70	13	0.72	0.64	0	1	0	4
1	50	75	14	0.85	0.66	1	2	2	7
1	50	94	14	0.9	0.77	0	6	0	21
1	50	81	15	0.8	0.75	0	5	0	28
1	50	24	15	0.57	0.72	0	2	0	10
1	50	66	15	0.76	0.94	0	2	0	9
1	50	43	15	0.95	0.81	0	3	0	14
1	50	84	15	0.61	0.51	0	2	0	8
1	50	37	16	0.75	0.71	0	2	0	13
1	50	50	16	0.64	0.73	1	1	3	2
1	50	76	16	0.62	0.53	0	1	0	4
1	50	11	16	0.71	0.69	0	1	0	11
1	50	3	16	0.64	0.83	0	2	0	16
1	50	65	17	0.87	0.66	0	1	0	12
1	50	62	17	0.7	0.63	0	1	0	8
1	50	82	18	0.52	0.62	0	1	0	4
1	50	86	18	0.67	0.79	0	2	0	22
1	50	12	19	0.88	0.62	0	5	0	14
1	50	40	19	0.96	0.66	0	4	0	18
1	50	29	19	0.78	0.85	0	3	0	17
1	50	92	20	0.5	0.59	0	1	0	6
1	50	6	20	0.86	0.64	0	3	0	14
1	50	53	20	0.65	0.77	0	2	0	11
1	50	98	20	0.7	0.46	0	1	0	4
1	50	4	22	0.59	0.91	0	1	0	7
1	50	67	22	0.8	0.5	0	1	0	8
1	50	30	22	0.81	0.58	1	20	2	184
1	50	13	23	0.41	0.46	0	1	0	15
1	50	26	23	0.75	0.7	5	4	21	48
1	50	59	24	0.77	0.64	1	4	6	23
1	50	47	24	0.79	0.56	0	3	0	29
1	50	7	25	0.54	0.53	1	2	11	17
1	50	35	27	0.8	0.54	0	2	0	28
1	50	55	28	0.59	0.36	0	1	0	3
1	50	21	28	0.64	0.77	1	1	4	2
1	50	88	29	0.62	0.89	2	1	3	4
1	50	78	29	0.61	0.67	1	1	1	5
1	50	28	30	0.87	0.43	0	1	0	4
1	50	64	31	0.87	0.55	0	5	0	32
1	50	68	32	0.45	0.4	0	1	0	6
1	50	19	32	0.76	0.83	3	2	15	24
1	50	54	32	0.81	0.5	0	2	0	10
1	50	8	34	0.33	0.47	0	1	0	4
1	50	33	35	0.69	0.83	2	4	12	23
1	50	16	35	0.7	0.68	1	4	7	28
1	50	52	37	0.83	0.38	0	3	0	9
1	50	93	38	0.49	0.68	1	1	2	5
1	50	79	40	0.79	0.44	0	1	0	14
1	50	73	41	0.66	0.39	0	3	0	22
1	50	57	41	0.57	0.65	1	1	6	11
1	50	41	43	0.42	0.61	1	1	5	3
1	50	46	45	0.59	0.24	0	1	0	5
1	50	9	45	0.8	0.34	0	3	0	11
1	50	48	48	0.46	0.44	3	0	10	0
1	50	45	48	0.28	0.52	0	1	0	7
2	50	80	6	0.72	0.29	0	1	0	2
2	50	83	6	0.22	0.14	0	1	0	2
2	50	72	6	0.44	0.72	1	0	2	0
2	50	90	8	0.66	0.4	0	1	0	3
2	50	89	10	0.16	0.75	0	2	0	4
2	50	76	10	0.68	0.65	0	1	0	4
2	50	46	10	0.76	0.63	0	1	0	5
2	50	1	11	0.39	0.87	0	1	0	6
2	50	5	12	0.2	0.65	0	1	0	9
2	50	30	12	0.81	0.84	6	15	53	133
2	50	49	12	0.7	0.91	1	0	3	0
2	50	54	12	0.78	0.75	0	2	0	10
2	50	7	13	0.88	0.75	0	3	0	28
2	50	57	13	0.72	0.78	0	2	0	17
2	50	32	13	0.49	0.66	0	1	0	11
2	50	41	13	0.73	0.79	1	1	3	5
2	50	22	13	0.67	0.78	0	1	0	7
2	50	64	14	0.87	0.79	1	4	9	23
2	50	14	14	0.92	0.65	0	1	0	5
2	50	36	15	0.31	0.68	0	1	0	10
2	50	31	15	0.75	0.64	0	1	0	5
2	50	91	15	0.45	0.65	0	1	0	3
2	50	87	15	0.68	0.68	0	3	0	23
2	50	79	15	0.78	0.76	0	1	0	14
2	50	81	16	0.79	0.7	0	5	0	28
2	50	39	16	0.63	0.37	0	1	0	2
2	50	67	16	0.7	0.63	0	1	0	8
2	50	74	16	0.81	0.48	0	1	0	3
2	50	63	16	0.78	0.85	1	2	6	10
2	50	95	16	0.69	0.68	0	1	0	10
2	50	27	17	0.37	0.44	0	1	0	5
2	50	99	18	0.79	0.72	0	3	0	46
2	50	25	18	0.79	0.57	0	1	0	9
2	50	11	19	0.66	0.62	0	1	0	11
2	50	61	19	0.73	0.87	0	4	0	35
2	50	37	19	0.67	0.64	0	2	0	13
2	50	6	19	0.69	0.61	0	3	0	14
2	50	40	20	0.72	0.61	0	4	0	18
2	50	2	20	0.87	0.56	0	1	0	5
2	50	12	20	0.72	0.61	0	5	0	14
2	50	69	21	0.44	0.79	0	1	0	6
2	50	93	22	0.63	0.78	1	1	2	5
2	50	35	22	0.82	0.61	0	2	0	28
2	50	62	22	0.82	0.49	0	1	0	8
2	50	65	25	0.6	0.44	0	1	0	12
2	50	8	27	0.62	0.71	0	1	0	4
2	50	0	27	0.52	0.64	0	1	0	4
2	50	28	28	0.54	0.47	0	1	0	4
2	50	68	29	0.88	0.4	0	1	0	6
2	50	48	29	0.73	0.47	0	3	0	10
2	50	20	30	0.66	0.68	0	1	0	10
2	50	26	30	0.66	0.57	2	7	17	52
2	50	29	30	0.73	0.95	2	1	7	10
2	50	75	31	0.61	0.47	0	3	0	9
2	50	78	31	0.55	0.65	1	1	1	5
2	50	71	33	0.62	0.72	2	1	6	6
2	50	92	33	0.45	0.79	0	1	0	6
2	50	55	35	0.56	0.21	0	1	0	3
2	50	77	35	0.32	0.26	0	1	0	3
2	50	98	36	0.81	0.34	0	1	0	4
2	50	59	36	0.91	0.5	0	5	0	29
2	50	43	37	0.66	0.46	0	3	0	14
2	50	23	37	0.53	0.08	0	1	0	2
2	50	86	38	0.59	0.81	1	1	2	20
2	50	58	38	0.67	0.69	5	2	39	15
2	50	70	38	0.79	0.17	0	1	0	4
2	50	52	39	0.69	0.39	0	3	0	9
2	50	9	41	0.62	0.36	0	3	0	11
2	50	51	41	0.3	0.55	1	0	4	0
2	50	97	42	0.58	0.75	2	0	12	0
2	50	18	44	0.59	0.76	2	0	22	0
2	50	60	45	0.5	0.88	1	0	10	0
2	50	56	49	0.39	0.68	0	1	0	12
3	50	83	6	0.87	0.62	0	1	0	2
3	50	80	7	0.91	0.44	0	1	0	2
3	50	72	8	0.7	0.73	1	0	2	0
3	50	91	8	0.61	0.7	0	1	0	3
3	50	39	8	0.56	0.56	0	1	0	2
3	50	23	8	0.8	0.72	0	1	0	2
3	50	0	8	0.29	0.72	0	1	0	4
3	50	55	8	0.65	0.47	0	1	0	3
3	50	51	9	0.66	0.72	0	1	0	4
3	50	50	10	0.52	0.7	0	2	0	5
3	50	69	10	0.58	0.7	0	1	0	6
3	50	92	10	0.42	0.5	0	1	0	6
3	50	98	10	0.86	0.73	0	1	0	4
3	50	22	11	0.66	0.78	0	1	0	7
3	50	36	12	0.65	0.85	0	1	0	10
3	50	28	12	0.85	0.54	0	1	0	4
3	50	67	12	0.81	0.77	0	1	0	8
3	50	62	13	0.81	0.73	0	1	0	8
3	50	84	13	0.83	0.75	0	2	0	8
3	50	71	13	0.62	0.89	0	3	0	12
3	50	60	13	0.49	0.59	0	1	0	10
3	50	13	13	0.71	0.89	0	1	0	15
3	50	81	13	0.85	0.82	0	5	0	28
3	50	37	13	0.9	0.87	0	2	0	13
3	50	5	14	0.56	0.89	0	1	0	9
3	50	25	14	0.83	0.56	0	1	0	9
3	50	24	14	0.72	0.78	0	2	0	10
3	50	49	14	0.56	0.73	1	0	3	0
3	50	57	14	0.68	0.72	0	2	0	17
3	50	82	15	0.12	0.53	0	1	0	4
3	50	17	15	0.69	0.94	1	4	7	24
3	50	41	15	0.75	0.79	1	1	5	3
3	50	74	15	0.84	0.51	0	1	0	3
3	50	2	16	0.77	0.52	0	1	0	5
3	50	46	16	0.79	0.6	0	1	0	5
3	50	54	16	0.69	0.67	0	2	0	10
3	50	95	16	0.89	0.65	0	1	0	10
3	50	70	18	0.8	0.5	0	1	0	4
3	50	1	19	0.71	0.72	0	1	0	6
3	50	7	19	0.76	0.7	1	2	11	17
3	50	56	20	0.47	0.56	0	1	0	12
3	50	64	21	0.72	0.64	1	4	4	28
3	50	8	21	0.6	0.76	0	1	0	4
3	50	20	22	0.45	0.49	0	1	0	10
3	50	45	22	0.69	0.78	0	1	0	7
3	50	89	22	0.49	0.63	1	1	2	2
3	50	79	22	0.71	0.59	0	1	0	14
3	50	19	22	0.75	0.97	2	3	11	28
3	50	76	26	0.75	0.43	0	1	0	4
3	50	9	26	0.64	0.53	0	3	0	11
3	50	93	26	0.7	0.86	1	1	2	5
3	50	26	26	0.86	0.55	0	9	0	69
3	50	94	26	0.7	0.59	2	4	6	15
3	50	77	29	0.61	0.33	0	1	0	3
3	50	21	30	0.55	0.66	0	2	0	6
3	50	47	32	0.64	0.57	1	2	12	17
3	50	65	35	0.72	0.41	0	1	0	12
3	50	40	35	0.59	0.54	3	1	12	6
3	50	6	36	0.62	0.37	0	3	0	14
3	50	88	37	0.5	0.64	3	0	7	0
3	50	16	37	0.78	0.48	0	5	0	35
3	50	31	38	0.6	0.32	0	1	0	5
3	50	48	38	0.6	0.43	1	2	3	7
3	50	75	39	0.7	0.36	0	3	0	9
3	50	68	39	0.77	0.31	0	1	0	6
3	50	52	41	0.63	0.39	0	3	0	9
3	50	90	42	0.21	0.12	0	1	0	3
3	50	73	42	0.93	0.42	0	3	0	22
3	50	38	42	0.6	0.61	4	2	19	11
3	50	53	46	0.49	0.8	1	1	6	5
3	50	10	47	0.63	0.84	6	1	42	7
3	50	35	48	0.64	0.38	0	2	0	28
3	50	27	48	0.29	0.69	0	1	0	5
3	50	87	49	0.64	0.34	0	3	0	23
3	50	4	49	0.29	0.94	0	1	0	7
4	50	80	5	0.76	0.71	0	1	0	2
4	50	72	6	0.57	0.63	1	0	2	0
4	50	83	6	0.79	0.65	0	1	0	2
4	50	23	7	0.62	0.62	0	1	0	2
4	50	77	8	0.65	0.54	0	1	0	3
4	50	82	9	0.27	0.82	0	1	0	4
4	50	90	10	0.67	0.64	0	1	0	3
4	50	98	11	0.81	0.65	0	1	0	4
4	50	74	11	0.48	0.46	0	1	0	3
4	50	89	11	0.77	0.79	0	2	0	4
4	50	67	12	0.87	0.76	0	1	0	8
4	50	91	13	0.59	0.59	1	0	3	0
4	50	93	13	0.38	0.66	0	2	0	7
4	50	84	14	0.64	0.64	1	1	1	7
4	50	29	14	0.75	0.89	0	3	0	17
4	50	27	14	0.71	0.84	1	0	5	0
4	50	50	14	0.62	0.7	0	2	0	5
4	50	46	15	0.65	0.61	0	1	0	5
4	50	18	15	0.41	0.85	1	1	2	20
4	50	71	15	0.8	0.81	0	3	0	12
4	50	24	15	0.79	0.81	1	1	6	4
4	50	76	16	0.62	0.46	0	1	0	4
4	50	69	16	0.75	0.76	1	0	6	0
4	50	56	16	0.68	0.82	0	1	0	12
4	50	62	16	0.6	0.54	0	1	0	8
4	50	34	16	0.85	0.77	0	4	0	38
4	50	70	16	0.68	0.55	0	1	0	4
4	50	7	16	0.79	0.78	1	2	11	17
4	50	60	16	0.27	0.66	0	1	0	10
4	50	75	17	0.79	0.58	0	3	0	9
4	50	65	17	0.89	0.66	0	1	0	12
4	50	81	17	0.92	0.73	0	5	0	28
4	50	37	18	0.83	0.62	0	2	0	13
4	50	59	18	0.94	0.65	0	5	0	29
4	50	73	18	0.7	0.59	0	3	0	22
4	50	14	20	0.72	0.45	0	1	0	5
4	50	5	20	0.72	0.72	0	1	0	9
4	50	35	20	0.82	0.66	0	2	0	28
4	50	19	20	0.77	0.77	1	4	13	26
4	50	12	22	0.81	0.56	0	5	0	14
4	50	92	22	0.51	0.75	0	1	0	6
4	50	40	23	0.7	0.62	0	4	0	18
4	50	22	25	0.65	0.84	0	1	0	7
4	50	86	26	0.77	0.78	0	2	0	22
4	50	4	27	0.59	0.85	0	1	0	7
4	50	8	27	0.47	0.66	0	1	0	4
4	50	0	28	0.51	0.56	0	1	0	4
4	50	51	29	0.44	0.57	0	1	0	4
4	50	49	30	0.37	0.71	0	1	0	3
4	50	28	32	0.7	0.41	0	1	0	4
4	50	32	32	0.65	0.76	0	1	0	11
4	50	64	33	0.78	0.51	0	5	0	32
4	50	85	33	0.69	0.85	1	4	2	37
4	50	20	33	0.63	0.73	0	1	0	10
4	50	11	34	0.55	0.51	0	1	0	11
4	50	52	34	0.95	0.49	0	3	0	9
4	50	41	35	0.53	0.56	0	2	0	8
4	50	95	35	0.56	0.49	0	1	0	10
4	50	9	36	0.84	0.45	0	3	0	11
4	50	2	37	0.53	0.22	0	1	0	5
4	50	39	37	0.69	0.09	0	1	0	2
4	50	47	39	0.6	0.49	1	2	12	17
4	50	31	40	0.37	0.3	0	1	0	5
4	50	54	40	0.74	0.41	0	2	0	10
4	50	6	41	0.57	0.42	0	3	0	14
4	50	68	42	0.65	0.29	0	1	0	6
4	50	88	45	0.46	0.58	2	1	6	1
4	50	1	46	0.4	0.49	0	1	0	6
4	50	87	47	0.59	0.38	1	2	9	14
4	50	38	48	0.6	0.68	4	2	26	4
4	50	43	49	0.7	0.33	0	3	0	14
4	50	99	49	0.57	0.41	1	2	22	24
5	50	72	7	0.53	0.76	1	0	2	0
5	50	23	7	0.86	0.75	0	1	0	2
5	50	90	8	0.78	0.76	0	1	0	3
5	50	83	8	0.82	0.82	0	1	0	2
5	50	91	8	0.62	0.87	0	1	0	3
5	50	39	8	0.83	0.52	0	1	0	2
5	50	77	9	0.79	0.67	0	1	0	3
5	50	51	9	0.64	0.7	0	1	0	4
5	50	46	10	0.93	0.68	0	1	0	5
5	50	49	10	0.78	0.83	1	0	3	0
5	50	27	10	0.61	0.88	0	1	0	5
5	50	2	11	0.73	0.68	0	1	0	5
5	50	98	11	0.67	0.53	0	1	0	4
5	50	67	12	0.82	0.8	0	1	0	8
5	50	48	12	0.84	0.81	0	3	0	10
5	50	80	13	0.64	0.47	0	1	0	2
5	50	24	13	0.75	0.85	0	2	0	10
5	50	95	13	0.81	0.81	0	1	0	10
5	50	55	13	0.85	0.53	0	1	0	3
5	50	25	13	0.78	0.75	0	1	0	9
5	50	37	14	0.87	0.79	0	2	0	13
5	50	7	15	0.85	0.8	0	3	0	28
5	50	9	15	0.68	0.68	0	3	0	11
5	50	3	15	0.58	0.61	0	2	0	16
5	50	0	15	0.52	0.82	0	1	0	4
5	50	22	16	0.55	0.7	0	1	0	7
5	50	74	16	0.71	0.5	0	1	0	3
5	50	82	17	0.61	0.81	0	1	0	4
5	50	56	17	0.66	0.76	0	1	0	12
5	50	81	17	0.79	0.79	1	4	5	23
5	50	71	18	0.65	0.59	0	3	0	12
5	50	20	18	0.7	0.72	0	1	0	10
5	50	58	18	0.89	0.94	2	5	7	47
5	50	60	18	0.48	0.56	0	1	0	10
5	50	79	19	0.82	0.67	0	1	0	14
5	50	96	19	0.47	0.78	0	1	0	12
5	50	14	19	0.72	0.51	0	1	0	5
5	50	93	20	0.56	0.84	1	1	2	5
5	50	62	20	0.65	0.56	0	1	0	8
5	50	65	21	0.69	0.54	0	1	0	12
5	50	12	21	0.7	0.65	0	5	0	14
5	50	87	23	0.78	0.63	0	3	0	23
5	50	15	24	0.7	0.86	2	1	11	14
5	50	78	24	0.65	0.69	1	1	1	5
5	50	32	25	0.72	0.83	0	1	0	11
5	50	50	25	0.46	0.55	1	1	2	3
5	50	40	26	0.68	0.58	0	4	0	18
5	50	26	27	0.73	0.67	3	6	19	50
5	50	5	28	0.61	0.94	0	1	0	9
5	50	44	29	0.68	0.89	2	1	7	8
5	50	8	29	0.56	0.59	0	1	0	4
5	50	4	29	0.53	0.6	0	1	0	7
5	50	28	32	0.54	0.38	0	1	0	4
5	50	70	33	0.73	0.33	0	1	0	4
5	50	47	35	0.66	0.51	0	3	0	29
5	50	6	35	0.58	0.48	0	3	0	14
5	50	34	36	0.69	0.5	0	4	0	38
5	50	18	37	0.64	0.87	0	2	0	22
5	50	94	37	0.69	0.45	0	6	0	21
5	50	76	38	0.51	0.3	0	1	0	4
5	50	68	39	0.7	0.36	0	1	0	6
5	50	64	40	0.65	0.44	1	4	5	27
5	50	61	40	0.63	0.69	2	2	19	16
5	50	66	40	0.5	0.81	1	1	3	6
5	50	11	40	0.78	0.44	0	1	0	11
5	50	53	41	0.53	0.65	1	1	5	6
5	50	89	41	0.34	0.8	2	0	4	0
5	50	63	43	0.53	0.55	3	0	16	0
5	50	30	44	0.6	0.56	14	7	121	65
5	50	35	45	0.62	0.38	0	2	0	28
5	50	31	46	0.9	0.17	0	1	0	5
5	50	21	47	0.32	0.7	1	1	2	4
5	50	69	47	0.27	0.38	0	1	0	6
5	50	52	47	0.45	0.4	2	1	6	3
5	50	75	49	0.53	0.27	0	3	0	9
6	50	23	6	0.9	0.72	0	1	0	2
6	50	83	7	0.61	0.03	0	1	0	2
6	50	77	8	0.94	0.81	0	1	0	3
6	50	55	9	0.73	0.7	0	1	0	3
6	50	49	9	0.74	0.77	0	1	0	3
6	50	39	9	0.79	0.47	0	1	0	2
6	50	80	10	0.85	0.6	0	1	0	2
6	50	74	10	0.7	0.67	0	1	0	3
6	50	90	10	0.81	0.7	0	1	0	3
6	50	66	11	0.85	0.93	0	2	0	9
6	50	50	11	0.52	0.7	0	2	0	5
6	50	70	11	0.69	0.68	0	1	0	4
6	50	93	12	0.81	0.86	0	2	0	7
6	50	95	12	0.83	0.8	0	1	0	10
6	50	68	12	0.73	0.71	0	1	0	6
6	50	88	12	0.73	0.93	0	3	0	7
6	50	14	13	0.76	0.65	0	1	0	5
6	50	62	13	0.89	0.69	0	1	0	8
6	50	26	14	0.87	0.84	3	6	8	61
6	50	59	14	0.95	0.77	0	5	0	29
6	50	22	14	0.55	0.55	0	1	0	7
6	50	89	14	0.73	0.47	0	2	0	4
6	50	76	14	0.72	0.63	0	1	0	4
6	50	52	15	0.72	0.67	0	3	0	9
6	50	87	15	0.89	0.72	0	3	0	23
6	50	84	15	0.77	0.68	1	1	1	7
6	50	48	15	0.8	0.54	0	3	0	10
6	50	13	15	0.28	0.5	0	1	0	15
6	50	1	16	0.62	0.83	0	1	0	6
6	50	3	16	0.47	0.64	0	2	0	16
6	50	75	16	0.8	0.63	1	2	2	7
6	50	56	16	0.53	0.8	0	1	0	12
6	50	45	17	0.75	0.81	1	0	7	0
6	50	54	17	0.69	0.58	0	2	0	10
6	50	0	17	0.52	0.77	0	1	0	4
6	50	51	17	0.46	0.71	0	1	0	4
6	50	72	18	0.3	0.52	0	1	0	2
6	50	78	18	0.52	0.71	0	2	0	6
6	50	43	18	0.9	0.59	0	3	0	14
6	50	67	18	0.64	0.6	0	1	0	8
6	50	99	19	0.78	0.64	0	3	0	46
6	50	9	20	0.78	0.61	0	3	0	11
6	50	92	20	0.68	0.76	0	1	0	6
6	50	91	20	0.58	0.66	1	0	3	0
6	50	65	21	0.74	0.6	0	1	0	12
6	50	28	22	0.45	0.34	0	1	0	4
6	50	36	22	0.55	0.86	0	1	0	10
6	50	11	26	0.64	0.45	0	1	0	11
6	50	32	26	0.73	0.95	0	1	0	11
6	50	53	27	0.69	0.73	1	1	6	5
6	50	82	29	0.47	0.87	0	1	0	4
6	50	21	29	0.56	0.71	1	1	2	4
6	50	97	31	0.73	0.73	1	1	10	2
6	50	85	32	0.72	0.85	3	2	21	18
6	50	2	32	0.45	0.39	0	1	0	5
6	50	6	33	0.64	0.52	0	3	0	14
6	50	5	33	0.61	0.68	0	1	0	9
6	50	30	34	0.62	0.57	10	11	106	80
6	50	18	35	0.61	0.61	0	2	0	22
6	50	27	35	0.39	0.58	0	1	0	5
6	50	94	37	0.6	0.55	4	2	15	6
6	50	10	37	0.66	0.86	3	4	10	39
6	50	81	37	0.8	0.48	0	5	0	28
6	50	19	38	0.69	0.74	3	2	22	17
6	50	98	39	0.64	0.28	0	1	0	4
6	50	64	39	0.81	0.49	0	5	0	32
6	50	79	40	0.8	0.44	0	1	0	14
6	50	35	40	0.59	0.48	1	1	11	17
6	50	40	40	0.78	0.44	0	4	0	18
6	50	96	44	0.43	0.74	0	1	0	12
6	50	69	45	0.28	0.9	0	1	0	6
6	50	25	49	0.62	0.26	0	1	0	9
6	50	29	49	0.52	0.68	2	1	7	10
7	50	72	9	0.65	0.84	0	1	0	2
7	50	23	10	0.74	0.63	0	1	0	2
7	50	55	10	0.76	0.73	0	1	0	3
7	50	82	11	0.5	0.84	0	1	0	4
7	50	39	11	0.66	0.6	0	1	0	2
7	50	28	11	0.55	0.44	0	1	0	4
7	50	83	12	0.93	0.54	0	1	0	2
7	50	77	12	0.68	0.63	0	1	0	3
7	50	98	12	0.82	0.81	0	1	0	4
7	50	70	12	0.76	0.71	0	1	0	4
7	50	89	13	0.73	0.63	0	2	0	4
7	50	68	13	0.87	0.61	0	1	0	6
7	50	95	14	0.72	0.68	0	1	0	10
7	50	62	14	0.89	0.82	0	1	0	8
7	50	46	14	0.73	0.66	0	1	0	5
7	50	25	14	0.93	0.7	0	1	0	9
7	50	9	15	0.95	0.75	0	3	0	11
7	50	80	15	0.71	0.37	0	1	0	2
7	50	3	15	0.46	0.73	0	2	0	16
7	50	75	16	0.8	0.79	1	2	2	7
7	50	12	16	0.93	0.72	0	5	0	14
7	50	32	16	0.39	0.59	0	1	0	11
7	50	94	17	0.83	0.67	1	5	2	19
7	50	65	18	0.84	0.69	0	1	0	12
7	50	2	19	0.73	0.51	0	1	0	5
7	50	99	19	0.87	0.86	0	3	0	46
7	50	71	19	0.74	0.61	0	3	0	12
7	50	15	20	0.74	0.81	1	2	14	11
7	50	47	20	0.82	0.6	0	3	0	29
7	50	16	20	0.88	0.66	0	5	0	35
7	50	33	21	0.75	0.81	2	4	10	25
7	50	11	21	0.81	0.57	0	1	0	11
7	50	90	21	0.69	0.42	0	1	0	3
7	50	49	22	0.64	0.85	1	0	3	0
7	50	20	23	0.74	0.88	0	1	0	10
7	50	1	23	0.56	0.87	0	1	0	6
7	50	69	24	0.45	0.82	0	1	0	6
7	50	56	25	0.55	0.6	0	1	0	12
7	50	81	25	0.91	0.59	0	5	0	28
7	50	91	26	0.32	0.8	0	1	0	3
7	50	6	26	0.51	0.5	0	3	0	14
7	50	45	26	0.68	0.84	0	1	0	7
7	50	84	26	0.71	0.52	0	2	0	8
7	50	51	27	0.41	0.72	0	1	0	4
7	50	0	29	0.53	0.63	0	1	0	4
7	50	48	29	0.79	0.48	0	3	0	10
7	50	14	30	0.44	0.41	0	1	0	5
7	50	50	31	0.44	0.63	1	1	2	3
7	50	27	33	0.46	0.52	0	1	0	5
7	50	21	33	0.61	0.93	1	1	4	2
7	50	74	33	0.64	0.1	0	1	0	3
7	50	26	34	0.69	0.56	1	8	12	57
7	50	8	35	0.36	0.56	0	1	0	4
7	50	88	36	0.56	0.58	2	1	3	4
7	50	52	36	0.75	0.41	0	3	0	9
7	50	61	36	0.66	0.82	1	3	4	31
7	50	19	36	0.67	0.73	3	2	15	24
7	50	76	37	0.58	0.33	0	1	0	4
7	50	54	37	0.62	0.39	0	2	0	10
7	50	34	38	0.59	0.55	2	2	16	22
7	50	31	38	0.7	0.29	0	1	0	5
7	50	37	41	0.51	0.42	0	2	0	13
7	50	92	44	0.31	0.76	0	1	0	6
7	50	36	46	0.49	0.72	0	1	0	10
7	50	5	46	0.42	0.44	0	1	0	9
7	50	4	46	0.43	0.54	0	1	0	7
7	50	59	46	0.53	0.41	2	3	9	20
7	50	87	47	0.54	0.41	1	2	9	14
7	50	63	47	0.56	0.64	3	0	16	0
7	50	53	49	0.48	0.61	1	1	6	5
7	50	18	49	0.61	0.85	1	1	20	2
8	50	72	6	0.53	0.92	1	0	2	0
8	50	80	7	0.89	0.81	0	1	0	2
8	50	83	7	0.7	0.61	0	1	0	2
8	50	23	7	0.75	0.32	0	1	0	2
8	50	77	8	0.83	0.63	0	1	0	3
8	50	55	8	0.77	0.75	0	1	0	3
8	50	70	8	0.63	0.61	0	1	0	4
8	50	74	8	0.88	0.79	0	1	0	3
8	50	89	9	0.73	0.64	0	2	0	4
8	50	51	9	0.81	0.87	1	0	4	0
8	50	31	10	0.76	0.66	0	1	0	5
8	50	46	12	0.46	0.3	0	1	0	5
8	50	1	12	0.67	0.83	0	1	0	6
8	50	25	13	0.73	0.66	0	1	0	9
8	50	76	13	0.82	0.6	0	1	0	4
8	50	20	13	0.51	0.79	0	1	0	10
8	50	52	14	0.84	0.68	0	3	0	9
8	50	56	14	0.7	0.89	0	1	0	12
8	50	81	14	0.86	0.83	0	5	0	28
8	50	2	15	0.78	0.55	0	1	0	5
8	50	40	15	0.81	0.7	0	4	0	18
8	50	24	15	0.69	0.73	1	1	6	4
8	50	0	15	0.44	0.74	0	1	0	4
8	50	27	17	0.65	0.68	0	1	0	5
8	50	96	17	0.66	0.85	0	1	0	12
8	50	86	17	0.49	0.59	0	2	0	22
8	50	87	17	0.79	0.71	0	3	0	23
8	50	94	17	0.77	0.68	1	5	2	19
8	50	91	17	0.25	0.28	0	1	0	3
8	50	43	17	0.69	0.67	0	3	0	14
8	50	5	18	0.44	0.66	0	1	0	9
8	50	95	18	0.84	0.65	0	1	0	10
8	50	79	18	0.7	0.7	0	1	0	14
8	50	37	19	0.83	0.63	0	2	0	13
8	50	48	19	0.75	0.58	0	3	0	10
8	50	7	19	0.86	0.66	0	3	0	28
8	50	18	19	0.76	0.76	0	2	0	22
8	50	69	20	0.57	0.65	0	1	0	6
8	50	34	21	0.76	0.7	0	4	0	38
8	50	41	21	0.62	0.76	1	1	3	5
8	50	15	22	0.78	0.9	0	3	0	25
8	50	49	22	0.5	0.79	0	1	0	3
8	50	39	26	0.88	0.23	0	1	0	2
8	50	50	26	0.37	0.75	1	1	2	3
8	50	21	27	0.64	0.72	1	1	2	4
8	50	75	27	0.67	0.5	0	3	0	9
8	50	82	27	0.6	0.68	0	1	0	4
8	50	68	29	0.53	0.44	0	1	0	6
8	50	98	29	0.51	0.44	0	1	0	4
8	50	12	29	0.64	0.62	1	4	5	9
8	50	3	29	0.71	0.8	0	2	0	16
8	50	32	31	0.67	0.79	0	1	0	11
8	50	4	32	0.48	0.71	0	1	0	7
8	50	36	32	0.54	0.62	0	1	0	10
8	50	73	33	0.77	0.53	0	3	0	22
8	50	59	34	0.76	0.5	0	5	0	29
8	50	62	34	0.77	0.47	0	1	0	8
8	50	67	35	0.74	0.44	0	1	0	8
8	50	28	35	0.66	0.34	0	1	0	4
8	50	29	35	0.61	0.65	2	1	13	4
8	50	44	35	0.65	0.81	1	2	4	11
8	50	65	37	0.65	0.48	0	1	0	12
8	50	90	37	0.29	0.21	0	1	0	3
8	50	38	37	0.65	0.71	4	2	19	11
8	50	19	38	0.67	0.87	3	2	15	24
8	50	11	39	0.56	0.4	0	1	0	11
8	50	16	39	0.87	0.51	0	5	0	35
8	50	84	40	0.59	0.32	0	2	0	8
8	50	35	41	0.68	0.47	0	2	0	28
8	50	14	42	0.78	0.24	0	1	0	5
8	50	58	43	0.65	0.69	5	2	28	26
8	50	45	44	0.44	0.69	0	1	0	7
8	50	92	47	0.4	0.8	1	0	6	0
8	50	64	47	0.74	0.4	0	5	0	32
8	50	9	47	0.41	0.23	0	3	0	11
8	50	66	47	0.4	0.43	1	1	3	6
8	50	88	49	0.3	0.88	1	2	1	6
9	50	23	6	0.86	0.73	0	1	0	2
9	50	80	6	0.63	0.39	0	1	0	2
9	50	83	7	0.71	0.67	0	1	0	2
9	50	39	8	0.64	0.64	0	1	0	2
9	50	76	9	0.78	0.71	0	1	0	4
9	50	90	9	0.85	0.8	0	1	0	3
9	50	74	10	0.63	0.61	0	1	0	3
9	50	2	10	0.85	0.67	0	1	0	5
9	50	72	11	0.59	0.87	1	0	2	0
9	50	69	11	0.34	0.63	0	1	0	6
9	50	92	12	0.39	0.77	0	1	0	6
9	50	68	12	0.75	0.45	0	1	0	6
9	50	11	13	0.83	0.79	0	1	0	11
9	50	60	13	0.74	0.82	0	1	0	10
9	50	86	13	0.7	0.86	0	2	0	22
9	50	96	13	0.67	0.89	0	1	0	12
9	50	77	13	0.71	0.59	0	1	0	3
9	50	40	14	0.9	0.82	0	4	0	18
9	50	24	14	0.32	0.65	0	2	0	10
9	50	6	14	0.88	0.75	0	3	0	14
9	50	73	14	0.83	0.8	0	3	0	22
9	50	4	14	0.76	0.85	0	1	0	7
9	50	98	14	0.73	0.61	0	1	0	4
9	50	42	15	0.68	0.72	0	2	0	12
9	50	20	15	0.29	0.41	0	1	0	10
9	50	79	15	0.84	0.75	0	1	0	14
9	50	37	15	0.71	0.7	0	2	0	13
9	50	18	16	0.73	0.76	0	2	0	22
9	50	50	16	0.63	0.91	1	1	3	2
9	50	82	16	0.48	0.57	0	1	0	4
9	50	35	16	0.74	0.69	0	2	0	28
9	50	36	16	0.46	0.72	0	1	0	10
9	50	55	16	0.59	0.48	0	1	0	3
9	50	28	16	0.77	0.57	0	1	0	4
9	50	75	17	0.65	0.62	1	2	2	7
9	50	51	17	0.02	0.42	0	1	0	4
9	50	13	18	0.47	0.67	0	1	0	15
9	50	58	20	0.77	0.82	3	4	18	36
9	50	0	20	0.68	0.75	0	1	0	4
9	50	9	20	0.86	0.57	0	3	0	11
9	50	91	20	0.55	0.69	0	1	0	3
9	50	70	21	0.5	0.49	0	1	0	4
9	50	93	21	0.49	0.6	0	2	0	7
9	50	43	22	0.7	0.56	0	3	0	14
9	50	30	22	0.79	0.62	4	17	48	138
9	50	14	22	0.62	0.5	0	1	0	5
9	50	66	23	0.67	0.71	1	1	3	6
9	50	3	26	0.64	0.85	1	1	2	14
9	50	22	28	0.54	0.69	0	1	0	7
9	50	95	29	0.62	0.45	0	1	0	10
9	50	49	29	0.48	0.67	0	1	0	3
9	50	21	29	0.59	0.67	1	1	2	4
9	50	84	30	0.76	0.51	0	2	0	8
9	50	17	30	0.71	0.74	3	2	19	12
9	50	8	30	0.53	0.54	0	1	0	4
9	50	52	31	0.65	0.47	0	3	0	9
9	50	1	31	0.6	0.79	0	1	0	6
9	50	25	32	0.73	0.48	0	1	0	9
9	50	31	32	0.64	0.45	0	1	0	5
9	50	56	35	0.58	0.67	0	1	0	12
9	50	88	37	0.51	0.86	2	1	5	2
9	50	15	38	0.64	0.78	2	1	11	14
9	50	62	38	0.47	0.32	0	1	0	8
9	50	26	38	0.71	0.5	1	8	4	65
9	50	57	38	0.64	0.86	1	1	6	11
9	50	65	39	0.63	0.42	0	1	0	12
9	50	63	41	0.59	0.91	2	1	10	6
9	50	16	43	0.79	0.45	0	5	0	35
9	50	38	43	0.64	0.9	5	1	27	3
9	50	71	46	0.46	0.32	1	2	2	10
9	50	7	48	0.81	0.37	0	3	0	28
9	50	12	48	0.63	0.33	0	5	0	14
9	50	89	48	0.56	0.11	0	2	0	4
9	50	29	49	0.51	0.64	2	1	7	10
9	50	48	49	0.41	0.41	2	1	5	5
9	50	81	49	0.69	0.37	0	5	0	28
10	50	80	7	0.8	0.75	0	1	0	2
10	50	72	7	0.52	0.52	1	0	2	0
10	50	23	8	0.78	0.78	0	1	0	2
10	50	39	8	0.89	0.38	0	1	0	2
10	50	51	9	0.72	0.78	0	1	0	4
10	50	91	9	0.74	0.91	1	0	3	0
10	50	70	10	0.78	0.76	0	1	0	4
10	50	76	10	0.77	0.74	0	1	0	4
10	50	89	10	0.76	0.59	0	2	0	4
10	50	28	10	0.89	0.7	0	1	0	4
10	50	90	10	0.73	0.65	0	1	0	3
10	50	83	11	0.91	0.53	0	1	0	2
10	50	69	11	0.37	0.59	0	1	0	6
10	50	2	11	0.53	0.53	0	1	0	5
10	50	62	12	0.79	0.79	0	1	0	8
10	50	25	12	0.75	0.75	0	1	0	9
10	50	67	12	0.84	0.79	0	1	0	8
10	50	36	13	0.36	0.72	0	1	0	10
10	50	98	13	0.59	0.57	0	1	0	4
10	50	45	13	0.52	0.87	0	1	0	7
10	50	93	13	0.76	0.82	0	2	0	7
10	50	74	13	0.49	0.44	0	1	0	3
10	50	31	14	0.64	0.62	0	1	0	5
10	50	1	14	0.73	0.76	0	1	0	6
10	50	65	14	0.6	0.58	0	1	0	12
10	50	94	14	0.88	0.8	0	6	0	21
10	50	68	14	0.9	0.68	0	1	0	6
10	50	32	14	0.56	0.57	0	1	0	11
10	50	71	15	0.83	0.69	0	3	0	12
10	50	11	15	0.73	0.53	0	1	0	11
10	50	43	15	0.82	0.75	0	3	0	14
10	50	6	15	0.76	0.76	0	3	0	14
10	50	54	15	0.91	0.69	0	2	0	10
10	50	92	16	0.19	0.8	0	1	0	6
10	50	37	16	0.83	0.68	0	2	0	13
10	50	40	16	0.82	0.71	0	4	0	18
10	50	56	16	0.65	0.71	0	1	0	12
10	50	7	17	0.88	0.74	0	3	0	28
10	50	44	17	0.74	0.79	0	3	0	15
10	50	0	18	0.01	0.29	0	1	0	4
10	50	64	18	0.84	0.72	1	4	4	28
10	50	99	18	0.83	0.76	0	3	0	46
10	50	78	19	0.35	0.65	1	1	1	5
10	50	27	20	0.31	0.95	0	1	0	5
10	50	49	20	0.4	0.68	0	1	0	3
10	50	97	21	0.78	0.84	1	1	10	2
10	50	57	21	0.67	0.72	1	1	6	11
10	50	50	21	0.54	0.69	1	1	2	3
10	50	75	21	0.76	0.48	0	3	0	9
10	50	14	22	0.42	0.38	0	1	0	5
10	50	35	22	0.91	0.63	0	2	0	28
10	50	17	22	0.71	0.73	2	3	12	19
10	50	21	23	0.58	0.75	0	2	0	6
10	50	73	24	0.69	0.63	1	2	5	17
10	50	55	25	0.87	0.36	0	1	0	3
10	50	16	25	0.72	0.6	0	5	0	35
10	50	66	29	0.64	0.9	1	1	3	6
10	50	53	30	0.72	0.81	2	0	11	0
10	50	82	32	0.44	0.92	0	1	0	4
10	50	52	32	0.64	0.43	0	3	0	9
10	50	48	34	0.64	0.43	0	3	0	10
10	50	77	34	0.65	0.31	0	1	0	3
10	50	30	34	0.73	0.53	0	21	0	186
10	50	63	35	0.65	0.91	1	2	4	12
10	50	46	35	0.7	0.39	0	1	0	5
10	50	12	35	0.76	0.47	0	5	0	14
10	50	13	38	0.5	0.87	0	1	0	15
10	50	47	39	0.8	0.45	0	3	0	29
10	50	34	43	0.6	0.59	3	1	25	13
10	50	4	44	0.3	0.61	0	1	0	7
10	50	38	45	0.62	0.77	5	1	22	8
10	50	59	47	0.77	0.4	0	5	0	29
10	50	84	48	0.42	0.38	1	1	7	1
11	50	72	6	0.36	0.6	1	0	2	0
11	50	83	7	0.79	0.7	0	1	0	2
11	50	55	7	0.86	0.86	0	1	0	3
11	50	23	7	0.86	0.79	0	1	0	2
11	50	49	8	0.49	0.78	0	1	0	3
11	50	91	8	0.49	0.52	0	1	0	3
11	50	76	9	0.77	0.74	0	1	0	4
11	50	51	9	0.76	0.89	0	1	0	4
11	50	0	10	0.15	0.73	0	1	0	4
11	50	90	10	0.57	0.56	0	1	0	3
11	50	77	10	0.79	0.69	0	1	0	3
11	50	1	10	0.53	0.76	0	1	0	6
11	50	98	11	0.88	0.73	0	1	0	4
11	50	78	11	0.53	0.74	0	2	0	6
11	50	60	12	0.57	0.81	0	1	0	10
11	50	50	12	0.73	0.73	1	1	3	2
11	50	93	13	0.73	0.87	0	2	0	7
11	50	36	13	0.58	0.87	0	1	0	10
11	50	69	14	0.77	0.82	0	1	0	6
11	50	43	15	0.91	0.89	0	3	0	14
11	50	82	15	0.67	0.71	1	0	4	0
11	50	80	16	0.67	0.37	0	1	0	2
11	50	35	16	0.86	0.81	0	2	0	28
11	50	68	16	0.89	0.58	0	1	0	6
11	50	5	16	0.46	0.89	0	1	0	9
11	50	79	16	0.77	0.73	0	1	0	14
11	50	74	16	0.63	0.45	0	1	0	3
11	50	28	17	0.76	0.53	0	1	0	4
11	50	18	17	0.8	0.8	0	2	0	22
11	50	11	17	0.9	0.67	0	1	0	11
11	50	8	17	0.68	0.73	1	0	4	0
11	50	84	18	0.66	0.48	0	2	0	8
11	50	40	19	0.73	0.67	0	4	0	18
11	50	12	19	0.79	0.66	0	5	0	14
11	50	37	19	0.78	0.64	0	2	0	13
11	50	52	20	0.63	0.52	0	3	0	9
11	50	97	21	0.74	0.78	0	2	0	12
11	50	45	22	0.29	0.48	0	1	0	7
11	50	87	23	0.69	0.59	0	3	0	23
11	50	54	23	0.58	0.5	0	2	0	10
11	50	73	24	0.73	0.6	1	2	5	17
11	50	16	24	0.68	0.58	0	5	0	35
11	50	75	24	0.62	0.55	2	1	4	5
11	50	24	25	0.61	0.65	1	1	4	6
11	50	99	26	0.73	0.65	1	2	9	37
11	50	14	26	0.7	0.46	0	1	0	5
11	50	47	26	0.78	0.57	0	3	0	29
11	50	96	27	0.58	0.81	0	1	0	12
11	50	6	27	0.66	0.58	0	3	0	14
11	50	22	28	0.69	0.79	0	1	0	7
11	50	2	28	0.7	0.47	0	1	0	5
11	50	67	30	0.63	0.53	0	1	0	8
11	50	9	31	0.87	0.49	0	3	0	11
11	50	39	31	0.44	0.19	0	1	0	2
11	50	53	32	0.64	0.7	0	2	0	11
11	50	46	32	0.45	0.37	0	1	0	5
11	50	33	33	0.71	0.79	4	2	21	14
11	50	29	33	0.65	0.82	1	2	3	14
11	50	41	34	0.61	0.83	1	1	5	3
11	50	92	35	0.44	0.62	0	1	0	6
11	50	15	38	0.62	0.65	2	1	11	14
11	50	31	38	0.29	0.23	0	1	0	5
11	50	70	38	0.74	0.16	0	1	0	4
11	50	86	39	0.61	0.76	1	1	2	20
11	50	59	42	0.58	0.45	3	2	20	9
11	50	62	43	0.74	0.32	0	1	0	8
11	50	89	43	0.32	0.62	1	1	2	2
11	50	10	45	0.63	0.69	6	1	33	16
11	50	34	45	0.81	0.44	0	4	0	38
11	50	85	47	0.65	0.74	4	1	37	2
11	50	48	47	0.41	0.28	0	3	0	10
11	50	21	48	0.38	0.87	2	0	6	0
11	50	94	48	0.86	0.37	0	6	0	21
12	50	80	5	0.6	0.27	0	1	0	2
12	50	23	6	0.89	0.79	0	1	0	2
12	50	83	6	0.81	0.54	0	1	0	2
12	50	39	6	0.51	0.45	0	1	0	2
12	50	55	7	0.66	0.46	0	1	0	3
12	50	72	7	0.38	0.63	1	0	2	0
12	50	0	9	0.6	0.76	0	1	0	4
12	50	74	9	0.85	0.67	0	1	0	3
12	50	28	9	0.77	0.74	0	1	0	4
12	50	51	9	0.59	0.81	0	1	0	4
12	50	90	10	0.82	0.7	0	1	0	3
12	50	4	11	0.68	0.8	0	1	0	7
12	50	77	11	0.64	0.6	0	1	0	3
12	50	67	12	0.53	0.51	0	1	0	8
12	50	89	12	0.3	0.47	0	2	0	4
12	50	31	12	0.73	0.67	0	1	0	5
12	50	62	12	0.58	0.56	0	1	0	8
12	50	25	12	0.91	0.77	0	1	0	9
12	50	45	12	0.42	0.49	0	1	0	7
12	50	48	13	0.85	0.69	0	3	0	10
12	50	49	14	0.3	0.43	0	1	0	3
12	50	32	14	0.78	0.81	0	1	0	11
12	50	11	14	0.9	0.85	0	1	0	11
12	50	2	14	0.64	0.57	0	1	0	5
12	50	14	14	0.66	0.59	0	1	0	5
12	50	36	15	0.31	0.61	0	1	0	10
12	50	5	15	0.68	0.86	0	1	0	9
12	50	91	15	0.38	0.88	0	1	0	3
12	50	86	15	0.67	0.7	0	2	0	22
12	50	46	15	0.89	0.57	0	1	0	5
12	50	98	15	0.79	0.57	0	1	0	4
12	50	24	16	0.59	0.77	0	2	0	10
12	50	21	16	0.73	0.84	1	1	4	2
12	50	79	18	0.69	0.69	0	1	0	14
12	50	37	18	0.78	0.68	0	2	0	13
12	50	43	19	0.66	0.66	0	3	0	14
12	50	92	20	0.48	0.83	0	1	0	6
12	50	20	20	0.65	0.75	0	1	0	10
12	50	52	20	0.85	0.55	0	3	0	9
12	50	65	21	0.82	0.62	0	1	0	12
12	50	59	21	0.8	0.62	0	5	0	29
12	50	9	21	0.69	0.59	0	3	0	11
12	50	87	22	0.79	0.64	0	3	0	23
12	50	40	22	0.78	0.59	0	4	0	18
12	50	16	24	0.7	0.67	1	4	7	28
12	50	38	24	0.75	0.79	4	2	16	14
12	50	35	25	0.7	0.6	0	2	0	28
12	50	12	25	0.65	0.58	1	4	4	10
12	50	54	26	0.68	0.54	0	2	0	10
12	50	96	26	0.7	0.75	0	1	0	12
12	50	70	26	0.8	0.38	0	1	0	4
12	50	27	27	0.58	0.59	0	1	0	5
12	50	76	30	0.61	0.41	0	1	0	4
12	50	68	30	0.58	0.49	0	1	0	6
12	50	84	30	0.78	0.52	0	2	0	8
12	50	1	31	0.47	0.73	0	1	0	6
12	50	64	31	0.71	0.55	0	5	0	32
12	50	97	32	0.7	0.73	0	2	0	12
12	50	93	32	0.58	0.72	1	1	5	2
12	50	26	33	0.66	0.63	5	4	34	35
12	50	58	34	0.69	0.78	3	4	21	33
12	50	99	35	0.74	0.5	0	3	0	46
12	50	78	35	0.48	0.62	2	0	6	0
12	50	41	35	0.54	0.75	1	1	3	5
12	50	69	35	0.27	0.36	0	1	0	6
12	50	34	35	0.67	0.53	1	3	13	25
12	50	6	36	0.82	0.46	0	3	0	14
12	50	53	39	0.54	0.61	1	1	5	6
12	50	44	40	0.52	0.54	2	1	7	8
12	50	75	40	0.5	0.32	3	0	9	0
12	50	85	43	0.65	0.83	3	2	21	18
12	50	66	45	0.39	0.58	2	0	9	0
12	50	88	45	0.45	0.71	2	1	6	1
12	50	50	46	0.33	0.81	1	1	3	2
12	50	95	47	0.62	0.32	0	1	0	10
12	50	42	47	0.51	0.91	2	0	12	0
12	50	8	47	0.02	0.77	0	1	0	4
12	50	3	48	0.54	0.87	1	1	14	2
12	50	82	48	0.04	0.65	0	1	0	4
13	50	83	7	0.78	0.73	0	1	0	2
13	50	72	7	0.43	0.77	1	0	2	0
13	50	23	8	0.69	0.52	0	1	0	2
13	50	0	9	0.48	0.77	0	1	0	4
13	50	77	9	0.77	0.69	0	1	0	3
13	50	92	10	0.71	0.84	0	1	0	6
13	50	39	10	0.57	0.5	0	1	0	2
13	50	68	10	0.86	0.82	0	1	0	6
13	50	80	11	0.83	0.47	0	1	0	2
13	50	74	11	0.67	0.66	0	1	0	3
13	50	98	11	0.76	0.68	0	1	0	4
13	50	75	12	0.81	0.78	0	3	0	9
13	50	48	12	0.85	0.84	0	3	0	10
13	50	52	12	0.86	0.73	0	3	0	9
13	50	76	12	0.67	0.64	0	1	0	4
13	50	6	13	0.83	0.76	0	3	0	14
13	50	36	13	0.63	0.65	0	1	0	10
13	50	63	13	0.81	0.88	0	3	0	16
13	50	67	13	0.71	0.61	0	1	0	8
13	50	42	13	0.73	0.77	0	2	0	12
13	50	45	14	0.08	0.71	0	1	0	7
13	50	78	14	0.75	0.92	1	1	5	1
13	50	64	15	0.85	0.73	0	5	0	32
13	50	88	15	0.73	0.81	1	2	2	5
13	50	90	16	0.53	0.48	0	1	0	3
13	50	43	17	0.84	0.67	0	3	0	14
13	50	9	17	0.68	0.63	0	3	0	11
13	50	55	18	0.87	0.47	0	1	0	3
13	50	62	18	0.72	0.61	0	1	0	8
13	50	73	18	0.83	0.56	0	3	0	22
13	50	40	18	0.89	0.62	0	4	0	18
13	50	81	20	0.78	0.62	0	5	0	28
13	50	95	20	0.6	0.55	0	1	0	10
13	50	69	20	0.4	0.55	0	1	0	6
13	50	49	21	0.52	0.91	0	1	0	3
13	50	2	21	0.77	0.54	0	1	0	5
13	50	28	21	0.63	0.5	0	1	0	4
13	50	35	22	0.69	0.58	0	2	0	28
13	50	12	22	0.78	0.57	0	5	0	14
13	50	93	22	0.61	0.73	1	1	2	5
13	50	14	22	0.6	0.51	0	1	0	5
13	50	16	23	0.74	0.66	1	4	7	28
13	50	13	24	0.65	0.7	0	1	0	15
13	50	21	24	0.56	0.72	1	1	2	4
13	50	54	24	0.93	0.56	0	2	0	10
13	50	29	24	0.7	0.82	1	2	3	14
13	50	26	25	0.72	0.66	3	6	23	46
13	50	65	25	0.51	0.49	0	1	0	12
13	50	50	27	0.52	0.57	1	1	2	3
13	50	70	27	0.57	0.44	0	1	0	4
13	50	41	27	0.61	0.76	0	2	0	8
13	50	51	27	0.55	0.89	0	1	0	4
13	50	96	28	0.72	0.86	0	1	0	12
13	50	99	29	0.79	0.55	0	3	0	46
13	50	87	31	0.95	0.51	0	3	0	23
13	50	53	32	0.59	0.83	0	2	0	11
13	50	89	33	0.43	0.39	1	1	2	2
13	50	66	33	0.63	0.71	1	1	3	6
13	50	18	33	0.63	0.83	1	1	2	20
13	50	31	33	0.55	0.43	0	1	0	5
13	50	20	33	0.64	0.84	0	1	0	10
13	50	11	34	0.66	0.48	0	1	0	11
13	50	24	34	0.57	0.57	1	1	4	6
13	50	82	35	0.32	0.78	0	1	0	4
13	50	3	35	0.63	0.89	1	1	2	14
13	50	7	36	0.89	0.48	0	3	0	28
13	50	84	42	0.58	0.31	0	2	0	8
13	50	22	43	0.42	0.68	0	1	0	7
13	50	61	43	0.62	0.78	2	2	19	16
13	50	94	43	0.53	0.48	3	3	10	11
13	50	79	45	0.82	0.39	0	1	0	14
13	50	46	45	0.64	0.2	0	1	0	5
13	50	57	47	0.56	0.74	2	0	17	0
13	50	8	47	0.23	0.87	0	1	0	4
13	50	91	48	0.09	0.62	0	1	0	3
13	50	97	49	0.47	0.89	1	1	10	2
14	50	80	5	0.88	0.58	0	1	0	2
14	50	23	6	0.78	0.57	0	1	0	2
14	50	83	6	0.72	0.64	0	1	0	2
14	50	39	7	0.6	0.6	0	1	0	2
14	50	77	8	0.85	0.84	0	1	0	3
14	50	51	9	0.5	0.85	0	1	0	4
14	50	98	9	0.82	0.82	0	1	0	4
14	50	8	10	0.73	0.77	0	1	0	4
14	50	90	10	0.89	0.63	0	1	0	3
14	50	55	10	0.79	0.71	0	1	0	3
14	50	91	11	0.74	0.8	1	0	3	0
14	50	14	11	0.75	0.75	0	1	0	5
14	50	72	11	0.59	0.7	1	0	2	0
14	50	89	12	0.58	0.83	1	1	2	2
14	50	74	12	0.68	0.63	0	1	0	3
14	50	49	12	0.66	0.72	0	1	0	3
14	50	52	13	0.92	0.78	0	3	0	9
14	50	62	13	0.87	0.79	0	1	0	8
14	50	84	13	0.94	0.77	0	2	0	8
14	50	5	13	0.77	0.82	0	1	0	9
14	50	60	14	0.33	0.44	0	1	0	10
14	50	31	14	0.79	0.65	0	1	0	5
14	50	24	15	0.76	0.86	0	2	0	10
14	50	20	15	0.73	0.85	0	1	0	10
14	50	54	16	0.78	0.69	0	2	0	10
14	50	86	16	0.62	0.86	0	2	0	22
14	50	1	17	0.66	0.8	0	1	0	6
14	50	36	17	0.81	0.88	1	0	10	0
14	50	68	17	0.78	0.61	0	1	0	6
14	50	47	18	0.89	0.77	0	3	0	29
14	50	64	18	0.78	0.77	1	4	9	23
14	50	95	19	0.45	0.38	0	1	0	10
14	50	96	19	0.66	0.78	0	1	0	12
14	50	46	19	0.7	0.51	0	1	0	5
14	50	22	19	0.77	0.77	0	1	0	7
14	50	81	19	0.79	0.69	0	5	0	28
14	50	28	20	0.8	0.52	0	1	0	4
14	50	65	20	0.67	0.59	0	1	0	12
14	50	21	20	0.65	0.68	1	1	2	4
14	50	78	20	0.46	0.58	0	2	0	6
14	50	61	21	0.78	0.86	1	3	12	23
14	50	25	21	0.59	0.54	0	1	0	9
14	50	11	21	0.89	0.58	0	1	0	11
14	50	87	21	0.83	0.65	0	3	0	23
14	50	32	21	0.61	0.65	0	1	0	11
14	50	82	21	0.44	0.66	0	1	0	4
14	50	69	22	0.56	0.76	0	1	0	6
14	50	92	23	0.54	0.74	0	1	0	6
14	50	42	23	0.64	0.68	1	1	5	7
14	50	94	23	0.87	0.58	0	6	0	21
14	50	7	23	0.76	0.67	1	2	11	17
14	50	88	24	0.61	0.68	0	3	0	7
14	50	13	24	0.62	0.69	0	1	0	15
14	50	75	24	0.67	0.55	1	2	2	7
14	50	18	26	0.67	0.78	0	2	0	22
14	50	6	26	0.68	0.58	0	3	0	14
14	50	0	29	0.56	0.91	0	1	0	4
14	50	67	29	0.55	0.49	0	1	0	8
14	50	40	29	0.81	0.53	0	4	0	18
14	50	79	31	0.86	0.57	0	1	0	14
14	50	26	32	0.69	0.59	5	4	44	25
14	50	41	32	0.59	0.7	1	1	5	3
14	50	45	34	0.47	0.91	0	1	0	7
14	50	93	35	0.49	0.74	1	1	2	5
14	50	37	35	0.65	0.48	0	2	0	13
14	50	73	35	0.63	0.59	1	2	5	17
14	50	9	35	0.7	0.45	0	3	0	11
14	50	70	37	0.31	0.31	0	1	0	4
14	50	50	39	0.41	0.58	1	1	3	2
14	50	71	39	0.55	0.53	2	1	6	6
14	50	16	39	0.65	0.65	2	3	9	26
14	50	2	40	0.88	0.25	0	1	0	5
14	50	76	41	0.4	0.21	0	1	0	4
14	50	12	41	0.68	0.42	0	5	0	14
14	50	48	41	0.52	0.4	0	3	0	10
14	50	59	43	0.83	0.45	0	5	0	29
14	50	35	43	0.6	0.38	0	2	0	28
14	50	43	46	0.69	0.34	0	3	0	14
14	50	56	46	0.39	0.67	0	1	0	12
14	50	63	46	0.57	0.87	3	0	16	0
14	50	34	48	0.75	0.41	0	4	0	38
15	50	80	5	0.78	0.22	0	1	0	2
15	50	83	7	0.67	0.49	0	1	0	2
15	50	39	7	0.71	0.64	0	1	0	2
15	50	72	8	0.62	0.79	1	0	2	0
15	50	77	9	0.66	0.12	0	1	0	3
15	50	0	9	0.53	0.83	0	1	0	4
15	50	91	9	0.62	0.62	0	1	0	3
15	50	74	10	0.77	0.7	0	1	0	3
15	50	78	10	0.86	0.89	0	2	0	6
15	50	76	10	0.64	0.64	0	1	0	4
15	50	66	11	0.84	0.92	0	2	0	9
15	50	22	11	0.47	0.83	0	1	0	7
15	50	60	12	0.16	0.37	0	1	0	10
15	50	65	12	0.89	0.78	0	1	0	12
15	50	14	12	0.93	0.68	0	1	0	5
15	50	46	13	0.58	0.53	0	1	0	5
15	50	23	13	0.78	0.47	0	1	0	2
15	50	94	13	0.88	0.81	1	5	2	19
15	50	1	14	0.78	0.8	1	0	6	0
15	50	18	14	0.86	0.95	0	2	0	22
15	50	28	15	0.77	0.52	0	1	0	4
15	50	8	15	0.65	0.69	1	0	4	0
15	50	96	15	0.31	0.83	0	1	0	12
15	50	75	16	0.68	0.6	2	1	4	5
15	50	32	16	0.68	0.8	0	1	0	11
15	50	55	16	0.62	0.47	0	1	0	3
15	50	48	17	0.78	0.55	0	3	0	10
15	50	71	17	0.41	0.65	0	3	0	12
15	50	67	17	0.86	0.55	0	1	0	8
15	50	4	17	0.46	0.75	0	1	0	7
15	50	29	17	0.68	0.68	0	3	0	17
15	50	13	18	0.77	0.82	0	1	0	15
15	50	43	18	0.91	0.66	0	3	0	14
15	50	20	19	0.54	0.64	0	1	0	10
15	50	12	19	0.67	0.66	0	5	0	14
15	50	25	20	0.75	0.56	0	1	0	9
15	50	6	21	0.73	0.63	0	3	0	14
15	50	51	21	0.04	0.27	0	1	0	4
15	50	82	21	0.31	0.36	0	1	0	4
15	50	9	21	0.51	0.51	0	3	0	11
15	50	50	21	0.53	0.89	1	1	2	3
15	50	24	21	0.69	0.69	1	1	6	4
15	50	49	21	0.15	0.82	0	1	0	3
15	50	79	21	0.67	0.56	0	1	0	14
15	50	34	22	0.78	0.63	0	4	0	38
15	50	92	22	0.67	0.74	0	1	0	6
15	50	89	23	0.46	0.49	0	2	0	4
15	50	44	23	0.76	0.83	1	2	4	11
15	50	2	23	0.88	0.44	0	1	0	5
15	50	11	23	0.84	0.53	0	1	0	11
15	50	41	24	0.73	0.84	1	1	3	5
15	50	19	24	0.78	0.82	3	2	15	24
15	50	61	25	0.74	0.76	1	3	15	20
15	50	99	26	0.68	0.62	0	3	0	46
15	50	90	26	0.86	0.14	0	1	0	3
15	50	59	27	0.9	0.55	0	5	0	29
15	50	69	27	0.67	0.71	0	1	0	6
15	50	98	28	0.64	0.27	0	1	0	4
15	50	68	29	0.71	0.38	0	1	0	6
15	50	52	30	0.63	0.51	0	3	0	9
15	50	40	30	0.66	0.6	1	3	6	12
15	50	70	32	0.52	0.2	0	1	0	4
15	50	64	33	0.66	0.52	0	5	0	32
15	50	47	33	0.67	0.67	2	1	17	12
15	50	30	34	0.68	0.68	15	6	138	48
15	50	81	34	0.67	0.49	1	4	8	20
15	50	58	35	0.7	0.76	3	4	16	38
15	50	87	36	0.65	0.5	1	2	3	20
15	50	16	37	0.64	0.5	1	4	4	31
15	50	31	37	0.58	0.23	0	1	0	5
15	50	15	38	0.62	0.84	1	2	5	20
15	50	10	38	0.7	0.85	4	3	25	24
15	50	37	38	0.62	0.42	0	2	0	13
15	50	42	41	0.55	0.57	1	1	5	7
15	50	21	42	0.45	0.68	2	0	6	0
15	50	88	44	0.47	0.69	2	1	6	1
15	50	53	45	0.52	0.78	2	0	11	0
15	50	3	45	0.55	0.58	2	0	16	0
15	50	93	45	0.43	0.82	1	1	5	2
15	50	62	46	0.41	0.26	0	1	0	8
15	50	95	48	0.57	0.29	0	1	0	10
15	50	7	48	0.89	0.38	0	3	0	28
15	50	27	48	0.3	0.43	0	1	0	5
15	50	33	48	0.61	0.72	5	1	28	7
15	50	63	48	0.56	0.76	3	0	16	0
16	50	39	5	0.91	0.67	0	1	0	2
16	50	80	7	0.83	0.71	0	1	0	2
16	50	72	8	0.24	0.67	1	0	2	0
16	50	89	9	0.87	0.67	0	2	0	4
16	50	83	9	0.75	0.6	0	1	0	2
16	50	90	10	0.79	0.63	0	1	0	3
16	50	1	11	0.42	0.65	0	1	0	6
16	50	49	11	0.66	0.82	0	1	0	3
16	50	77	11	0.78	0.66	0	1	0	3
16	50	76	12	0.83	0.49	0	1	0	4
16	50	22	12	0.54	0.63	0	1	0	7
16	50	50	12	0.32	0.65	0	2	0	5
16	50	75	12	0.86	0.76	2	1	4	5
16	50	91	12	0.66	0.81	1	0	3	0
16	50	98	13	0.7	0.68	0	1	0	4
16	50	31	13	0.93	0.62	0	1	0	5
16	50	4	13	0.68	0.75	0	1	0	7
16	50	9	13	0.8	0.74	0	3	0	11
16	50	96	13	0.82	0.82	0	1	0	12
16	50	88	13	0.42	0.62	1	2	2	5
16	50	32	14	0.5	0.51	0	1	0	11
16	50	63	15	0.79	0.88	1	2	6	10
16	50	40	15	0.9	0.73	0	4	0	18
16	50	37	15	0.86	0.7	0	2	0	13
16	50	5	16	0.33	0.92	0	1	0	9
16	50	16	16	0.8	0.71	0	5	0	35
16	50	79	16	0.84	0.72	0	1	0	14
16	50	54	16	0.77	0.65	0	2	0	10
16	50	43	16	0.81	0.67	0	3	0	14
16	50	7	17	0.78	0.74	1	2	11	17
16	50	48	17	0.56	0.55	1	2	3	7
16	50	45	17	0.69	0.77	0	1	0	7
16	50	29	17	0.75	0.76	1	2	10	7
16	50	23	17	0.82	0.25	0	1	0	2
16	50	6	17	0.72	0.64	0	3	0	14
16	50	13	17	0.78	0.9	0	1	0	15
16	50	34	18	0.82	0.76	0	4	0	38
16	50	51	18	0.62	0.97	0	1	0	4
16	50	12	18	0.82	0.61	0	5	0	14
16	50	85	19	0.82	0.82	1	4	2	37
16	50	8	19	0.54	0.72	0	1	0	4
16	50	17	19	0.77	0.92	2	3	12	19
16	50	52	19	0.86	0.6	0	3	0	9
16	50	70	19	0.45	0.4	0	1	0	4
16	50	36	19	0.62	0.69	0	1	0	10
16	50	67	20	0.65	0.5	0	1	0	8
16	50	30	21	0.71	0.85	12	9	102	84
16	50	42	23	0.71	0.81	0	2	0	12
16	50	95	24	0.5	0.48	0	1	0	10
16	50	81	24	0.71	0.65	1	4	5	23
16	50	47	24	0.79	0.55	0	3	0	29
16	50	74	25	0.44	0.36	0	1	0	3
16	50	2	26	0.62	0.5	0	1	0	5
16	50	86	27	0.76	0.81	0	2	0	22
16	50	55	27	0.68	0.4	0	1	0	3
16	50	99	28	0.7	0.57	0	3	0	46
16	50	92	28	0.54	0.91	0	1	0	6
16	50	84	30	0.76	0.43	0	2	0	8
16	50	41	30	0.61	0.79	1	1	3	5
16	50	46	31	0.81	0.45	0	1	0	5
16	50	19	32	0.73	0.86	4	1	26	13
16	50	59	32	0.79	0.53	0	5	0	29
16	50	78	33	0.59	0.73	1	1	1	5
16	50	27	33	0.47	0.63	0	1	0	5
16	50	73	33	0.79	0.48	0	3	0	22
16	50	82	33	0.38	0.72	0	1	0	4
16	50	28	34	0.89	0.32	0	1	0	4
16	50	57	35	0.63	0.68	1	1	6	11
16	50	68	35	0.73	0.39	0	1	0	6
16	50	60	36	0.6	0.79	0	1	0	10
16	50	25	38	0.81	0.37	0	1	0	9
16	50	61	38	0.63	0.64	3	1	31	4
16	50	62	40	0.82	0.38	0	1	0	8
16	50	65	40	0.6	0.44	0	1	0	12
16	50	66	40	0.51	0.54	2	0	9	0
16	50	33	41	0.63	0.71	4	2	22	13
16	50	14	44	0.42	0.21	0	1	0	5
16	50	15	47	0.6	0.81	3	0	25	0
16	50	87	47	0.49	0.38	0	3	0	23
16	50	0	48	0.04	0.57	0	1	0	4
17	50	23	6	0.83	0.63	0	1	0	2
17	50	74	8	0.6	0.6	0	1	0	3
17	50	39	8	0.83	0.6	0	1	0	2
17	50	49	9	0.79	0.88	1	0	3	0
17	50	28	9	0.64	0.49	0	1	0	4
17	50	77	9	0.77	0.73	0	1	0	3
17	50	46	10	0.7	0.7	0	1	0	5
17	50	76	10	0.84	0.84	0	1	0	4
17	50	8	10	0.54	0.65	0	1	0	4
17	50	67	11	0.9	0.77	0	1	0	8
17	50	50	11	0.8	0.87	0	2	0	5
17	50	89	11	0.74	0.75	1	1	2	2
17	50	83	11	0.53	0.49	0	1	0	2
17	50	92	12	0.84	0.85	1	0	6	0
17	50	62	12	0.85	0.83	0	1	0	8
17	50	45	12	0.55	0.88	0	1	0	7
17	50	24	12	0.69	0.92	0	2	0	10
17	50	25	12	0.89	0.85	0	1	0	9
17	50	72	13	0.54	0.85	1	0	2	0
17	50	55	13	0.7	0.55	0	1	0	3
17	50	90	14	0.78	0.55	0	1	0	3
17	50	48	14	0.93	0.7	0	3	0	10
17	50	27	14	0.66	0.76	0	1	0	5
17	50	87	14	0.86	0.76	0	3	0	23
17	50	31	15	0.69	0.59	0	1	0	5
17	50	70	15	0.76	0.61	0	1	0	4
17	50	80	16	0.85	0.39	0	1	0	2
17	50	1	16	0.53	0.59	0	1	0	6
17	50	22	16	0.69	0.71	0	1	0	7
17	50	3	16	0.65	0.78	0	2	0	16
17	50	71	16	0.57	0.62	0	3	0	12
17	50	81	17	0.77	0.64	1	4	5	23
17	50	64	17	0.8	0.8	1	4	9	23
17	50	13	17	0.59	0.72	0	1	0	15
17	50	12	18	0.76	0.61	0	5	0	14
17	50	35	18	0.69	0.59	0	2	0	28
17	50	2	18	0.58	0.55	0	1	0	5
17	50	40	18	0.69	0.63	0	4	0	18
17	50	59	19	0.85	0.6	0	5	0	29
17	50	95	19	0.87	0.6	0	1	0	10
17	50	47	19	0.74	0.66	0	3	0	29
17	50	82	19	0.67	0.84	1	0	4	0
17	50	91	20	0.38	0.79	0	1	0	3
17	50	44	20	0.77	0.94	2	1	11	4
17	50	34	20	0.69	0.69	1	3	3	35
17	50	36	22	0.51	0.85	0	1	0	10
17	50	0	23	0.32	0.84	0	1	0	4
17	50	94	25	0.82	0.54	0	6	0	21
17	50	54	26	0.59	0.54	0	2	0	10
17	50	4	26	0.63	0.63	0	1	0	7
17	50	41	26	0.69	0.8	1	1	3	5
17	50	16	29	0.72	0.53	1	4	7	28
17	50	69	30	0.62	0.7	0	1	0	6
17	50	78	31	0.6	0.9	0	2	0	6
17	50	11	32	0.86	0.53	0	1	0	11
17	50	60	32	0.62	0.75	0	1	0	10
17	50	6	32	0.81	0.54	0	3	0	14
17	50	5	33	0.61	0.77	0	1	0	9
17	50	26	35	0.67	0.67	6	3	51	18
17	50	52	35	0.78	0.47	0	3	0	9
17	50	18	36	0.59	0.59	1	1	2	20
17	50	14	37	0.4	0.37	0	1	0	5
17	50	68	37	0.43	0.4	0	1	0	6
17	50	98	37	0.56	0.3	0	1	0	4
17	50	65	38	0.72	0.39	0	1	0	12
17	50	38	38	0.64	0.73	4	2	19	11
17	50	84	39	0.95	0.39	0	2	0	8
17	50	32	39	0.45	0.73	0	1	0	11
17	50	57	39	0.54	0.57	1	1	6	11
17	50	79	39	0.82	0.42	0	1	0	14
17	50	43	42	0.82	0.42	0	3	0	14
17	50	88	43	0.47	0.71	3	0	7	0
17	50	51	46	0.29	0.57	0	1	0	4
17	50	7	46	0.85	0.41	0	3	0	28
17	50	96	47	0.39	0.42	0	1	0	12
17	50	66	49	0.39	0.69	1	1	3	6
17	50	99	49	0.6	0.4	1	2	9	37
18	50	80	6	0.74	0.73	0	1	0	2
18	50	23	6	0.7	0.7	0	1	0	2
18	50	83	7	0.73	0.64	0	1	0	2
18	50	74	9	0.45	0.42	0	1	0	3
18	50	89	10	0.72	0.6	0	2	0	4
18	50	70	10	0.82	0.82	0	1	0	4
18	50	76	11	0.79	0.73	0	1	0	4
18	50	69	11	0.68	0.68	0	1	0	6
18	50	36	12	0.25	0.56	0	1	0	10
18	50	25	12	0.65	0.62	0	1	0	9
18	50	31	12	0.67	0.51	0	1	0	5
18	50	4	14	0.74	0.78	0	1	0	7
18	50	90	15	0.6	0.56	0	1	0	3
18	50	88	15	0.65	0.67	1	2	2	5
18	50	8	15	0.73	0.77	1	0	4	0
18	50	82	16	0.62	0.77	0	1	0	4
18	50	50	16	0.59	0.86	1	1	3	2
18	50	28	16	0.59	0.51	0	1	0	4
18	50	37	16	0.72	0.67	0	2	0	13
18	50	39	16	0.66	0.32	0	1	0	2
18	50	2	17	0.83	0.53	0	1	0	5
18	50	73	17	0.7	0.68	0	3	0	22
18	50	9	18	0.79	0.59	0	3	0	11
18	50	22	18	0.29	0.51	0	1	0	7
18	50	71	19	0.55	0.62	0	3	0	12
18	50	95	19	0.88	0.54	0	1	0	10
18	50	77	19	0.88	0.47	0	1	0	3
18	50	19	19	0.86	0.86	1	4	4	35
18	50	40	19	0.74	0.67	0	4	0	18
18	50	60	20	0.47	0.63	0	1	0	10
18	50	18	20	0.78	0.79	0	2	0	22
18	50	86	21	0.77	0.77	0	2	0	22
18	50	49	21	0.41	0.63	0	1	0	3
18	50	55	22	0.84	0.2	0	1	0	3
18	50	65	22	0.84	0.6	0	1	0	12
18	50	72	22	0.34	0.88	0	1	0	2
18	50	79	23	0.67	0.57	0	1	0	14
18	50	75	24	0.58	0.55	1	2	2	7
18	50	10	25	0.75	0.95	4	3	24	25
18	50	34	25	0.73	0.64	0	4	0	38
18	50	52	25	0.68	0.55	0	3	0	9
18	50	45	26	0.66	0.85	0	1	0	7
18	50	92	26	0.56	0.71	0	1	0	6
18	50	51	28	0.61	0.86	1	0	4	0
18	50	68	28	0.46	0.46	0	1	0	6
18	50	47	29	0.7	0.55	0	3	0	29
18	50	98	30	0.66	0.45	0	1	0	4
18	50	59	30	0.64	0.6	3	2	17	12
18	50	91	31	0.36	0.83	0	1	0	3
18	50	33	31	0.72	0.73	4	2	22	13
18	50	78	31	0.52	0.57	1	1	1	5
18	50	43	32	0.76	0.51	0	3	0	14
18	50	99	32	0.73	0.54	0	3	0	46
18	50	57	32	0.66	0.84	0	2	0	17
18	50	48	33	0.6	0.47	0	3	0	10
18	50	32	35	0.54	0.67	0	1	0	11
18	50	1	36	0.39	0.7	0	1	0	6
18	50	64	36	0.62	0.54	3	2	21	11
18	50	21	37	0.47	0.65	2	0	6	0
18	50	11	37	0.82	0.41	0	1	0	11
18	50	6	39	0.58	0.32	0	3	0	14
18	50	54	42	0.72	0.37	0	2	0	10
18	50	46	42	0.25	0.25	0	1	0	5
18	50	96	44	0.48	0.63	0	1	0	12
18	50	14	45	0.22	0.16	0	1	0	5
18	50	42	46	0.52	0.92	1	1	7	5
18	50	66	47	0.42	0.87	1	1	3	6
18	50	87	47	0.75	0.39	0	3	0	23
18	50	84	48	0.42	0.3	1	1	7	1
18	50	41	48	0.45	0.76	2	0	8	0
18	50	58	49	0.62	0.78	6	1	43	11
18	50	30	49	0.62	0.73	19	2	176	10
19	50	39	6	0.75	0.59	0	1	0	2
19	50	83	6	0.52	0.36	0	1	0	2
19	50	80	6	0.82	0.41	0	1	0	2
19	50	23	7	0.82	0.74	0	1	0	2
19	50	49	7	0.41	0.81	0	1	0	3
19	50	74	7	0.67	0.23	0	1	0	3
19	50	51	8	0.62	0.65	0	1	0	4
19	50	72	8	0.3	0.54	1	0	2	0
19	50	98	8	0.91	0.66	0	1	0	4
19	50	55	8	0.85	0.82	0	1	0	3
19	50	27	9	0.59	0.87	0	1	0	5
19	50	82	9	0.77	0.8	0	1	0	4
19	50	89	10	0.93	0.88	0	2	0	4
19	50	62	10	0.78	0.77	0	1	0	8
19	50	45	10	0.85	0.94	0	1	0	7
19	50	50	10	0.35	0.73	0	2	0	5
19	50	4	10	0.8	0.89	0	1	0	7
19	50	14	10	0.78	0.77	0	1	0	5
19	50	84	11	0.81	0.78	1	1	1	7
19	50	52	11	0.85	0.81	0	3	0	9
19	50	11	12	0.79	0.74	0	1	0	11
19	50	12	13	0.8	0.78	0	5	0	14
19	50	75	13	0.83	0.44	1	2	2	7
19	50	6	14	0.82	0.65	0	3	0	14
19	50	2	14	0.65	0.54	0	1	0	5
19	50	57	14	0.83	0.83	0	2	0	17
19	50	73	15	0.92	0.82	0	3	0	22
19	50	15	16	0.83	0.9	1	2	14	11
19	50	77	16	0.62	0.47	0	1	0	3
19	50	54	17	0.63	0.62	0	2	0	10
19	50	9	18	0.8	0.59	0	3	0	11
19	50	44	19	0.75	0.8	1	2	3	12
19	50	56	19	0.39	0.74	0	1	0	12
19	50	21	20	0.68	0.86	0	2	0	6
19	50	46	20	0.54	0.53	0	1	0	5
19	50	87	20	0.78	0.63	0	3	0	23
19	50	67	21	0.66	0.55	0	1	0	8
19	50	71	21	0.66	0.76	2	1	6	6
19	50	8	21	0.46	0.58	0	1	0	4
19	50	16	22	0.76	0.67	0	5	0	35
19	50	7	23	0.72	0.58	0	3	0	28
19	50	13	24	0.54	0.68	0	1	0	15
19	50	20	25	0.72	0.84	0	1	0	10
19	50	1	25	0.46	0.54	0	1	0	6
19	50	35	27	0.88	0.56	0	2	0	28
19	50	69	27	0.56	0.87	0	1	0	6
19	50	5	28	0.7	0.75	1	0	9	0
19	50	64	30	0.65	0.54	0	5	0	32
19	50	99	30	0.71	0.6	0	3	0	46
19	50	31	30	0.61	0.47	0	1	0	5
19	50	0	30	0.48	0.52	0	1	0	4
19	50	36	31	0.67	0.77	0	1	0	10
19	50	91	32	0.28	0.62	0	1	0	3
19	50	34	34	0.76	0.57	0	4	0	38
19	50	96	34	0.59	0.74	0	1	0	12
19	50	95	35	0.9	0.41	0	1	0	10
19	50	92	35	0.41	0.64	0	1	0	6
19	50	78	35	0.47	0.49	1	1	1	5
19	50	28	36	0.71	0.32	0	1	0	4
19	50	90	37	0.46	0.21	0	1	0	3
19	50	25	39	0.66	0.38	0	1	0	9
19	50	19	39	0.69	0.82	3	2	24	15
19	50	66	40	0.52	0.68	1	1	6	3
19	50	48	40	0.74	0.38	0	3	0	10
19	50	65	41	0.96	0.35	0	1	0	12
19	50	79	41	0.46	0.41	0	1	0	14
19	50	59	42	0.58	0.47	3	2	15	14
19	50	68	44	0.81	0.24	0	1	0	6
19	50	30	44	0.67	0.44	3	18	24	162
19	50	60	45	0.43	0.74	0	1	0	10
19	50	70	45	0.75	0.14	0	1	0	4
19	50	76	45	0.69	0.15	0	1	0	4
19	50	81	46	0.71	0.4	0	5	0	28
19	50	24	47	0.47	0.49	1	1	6	4
19	50	88	47	0.4	0.65	2	1	6	1
19	50	3	48	0.47	0.68	1	1	2	14
19	50	93	48	0.34	0.6	1	1	2	5
19	50	43	49	0.62	0.31	0	3	0	14
20	50	23	6	0.86	0.78	0	1	0	2
20	50	39	6	0.61	0.59	0	1	0	2
20	50	80	7	0.78	0.56	0	1	0	2
20	50	77	8	0.72	0.62	0	1	0	3
20	50	70	9	0.77	0.25	0	1	0	4
20	50	82	9	0.69	0.85	0	1	0	4
20	50	83	9	0.91	0.29	0	1	0	2
20	50	90	10	0.59	0.33	0	1	0	3
20	50	92	11	0.69	0.81	0	1	0	6
20	50	0	11	0.79	0.8	1	0	4	0
20	50	2	11	0.76	0.71	0	1	0	5
20	50	98	11	0.5	0.5	0	1	0	4
20	50	55	12	0.65	0.54	0	1	0	3
20	50	9	12	0.9	0.78	0	3	0	11
20	50	28	12	0.76	0.67	0	1	0	4
20	50	62	12	0.84	0.84	0	1	0	8
20	50	31	12	0.83	0.63	0	1	0	5
20	50	24	13	0.5	0.66	0	2	0	10
20	50	11	13	0.76	0.61	0	1	0	11
20	50	54	13	0.75	0.71	0	2	0	10
20	50	60	13	0.52	0.67	0	1	0	10
20	50	89	14	0.39	0.64	0	2	0	4
20	50	93	14	0.75	0.81	1	1	5	2
20	50	96	14	0.1	0.77	0	1	0	12
20	50	72	14	0.42	0.5	0	1	0	2
20	50	4	14	0.78	0.87	0	1	0	7
20	50	52	15	0.61	0.57	0	3	0	9
20	50	69	15	0.53	0.77	0	1	0	6
20	50	87	15	0.85	0.77	0	3	0	23
20	50	18	15	0.72	0.73	0	2	0	22
20	50	43	16	0.83	0.72	0	3	0	14
20	50	88	16	0.74	0.79	1	2	4	3
20	50	7	16	0.92	0.7	0	3	0	28
20	50	75	16	0.74	0.65	1	2	2	7
20	50	99	17	0.79	0.72	0	3	0	46
20	50	48	17	0.7	0.68	1	2	3	7
20	50	85	17	0.74	0.74	0	5	0	39
20	50	95	18	0.91	0.6	0	1	0	10
20	50	59	18	0.73	0.63	0	5	0	29
20	50	14	18	0.9	0.54	0	1	0	5
20	50	65	19	0.8	0.61	0	1	0	12
20	50	45	19	0.54	0.8	0	1	0	7
20	50	97	19	0.57	0.9	0	2	0	12
20	50	22	19	0.52	0.62	0	1	0	7
20	50	37	19	0.61	0.61	0	2	0	13
20	50	71	20	0.77	0.62	1	2	6	6
20	50	40	21	0.83	0.59	0	4	0	18
20	50	35	23	0.67	0.58	0	2	0	28
20	50	79	23	0.74	0.59	0	1	0	14
20	50	34	24	0.68	0.57	0	4	0	38
20	50	68	26	0.7	0.49	0	1	0	6
20	50	49	26	0.28	0.68	0	1	0	3
20	50	51	28	0.58	0.77	0	1	0	4
20	50	41	29	0.6	0.96	1	1	5	3
20	50	66	29	0.62	0.91	1	1	3	6
20	50	67	29	0.41	0.41	0	1	0	8
20	50	91	29	0.49	0.61	0	1	0	3
20	50	27	30	0.57	0.65	0	1	0	5
20	50	81	31	0.94	0.54	0	5	0	28
20	50	56	32	0.61	0.89	0	1	0	12
20	50	74	32	0.6	0.31	0	1	0	3
20	50	94	33	0.68	0.51	0	6	0	21
20	50	47	33	0.65	0.51	0	3	0	29
20	50	76	33	0.89	0.39	0	1	0	4
20	50	61	34	0.65	0.9	0	4	0	35
20	50	84	35	0.74	0.42	0	2	0	8
20	50	73	35	0.6	0.52	2	1	17	5
20	50	19	36	0.67	0.81	2	3	15	24
20	50	36	37	0.49	0.72	0	1	0	10
20	50	13	38	0.5	0.57	0	1	0	15
20	50	12	41	0.55	0.43	2	3	7	7
20	50	78	41	0.43	0.48	1	1	5	1
20	50	38	46	0.61	0.66	5	1	27	3
20	50	63	46	0.51	0.62	3	0	16	0
20	50	6	48	0.65	0.34	0	3	0	14
20	50	8	48	0.24	0.88	0	1	0	4
