# Supplementary material for: Land-use change in oil palm dominated tropical landscapes—An agent-based model to explore ecological and socio-economic trade-offs
Source: PLoS One. 2018 Jan 19;13(1):e0190506. doi: 10.1371/journal.pone.0190506 (PMC5774713; doi:10.1371/journal.pone.0190506)
Supplement: S1 Data — (ZIP) [file pone.0190506.s003.zip › HouseholdData/bankrupt-data_js_2016_sc23.txt]

runnumber	step	who	t_bankrupt	op_inefficiency	rb_inefficiency	op_nr_fields	rb_nr_fields	op_size_fields	rb_size_fields
1	50	39	6	0.83	0.31	0	1	0	2
1	50	83	6	0.84	0.59	0	1	0	2
1	50	72	7	0.19	0.63	0	1	0	2
1	50	90	7	0.82	0.51	0	1	0	3
1	50	80	8	0.78	0.09	0	1	0	2
1	50	23	9	0.6	0.05	0	1	0	2
1	50	2	10	0.83	0.82	0	1	0	5
1	50	8	11	0.56	0.64	0	1	0	4
1	50	21	11	0.58	0.46	0	2	0	6
1	50	92	11	0.41	0.51	0	1	0	6
1	50	55	11	0.85	0.51	0	1	0	3
1	50	77	11	0.79	0.41	0	1	0	3
1	50	4	11	0.24	0.49	0	1	0	7
1	50	98	12	0.82	0.55	0	1	0	4
1	50	84	12	0.94	0.77	0	2	0	8
1	50	22	13	0.09	0.2	0	1	0	7
1	50	87	13	0.73	0.72	0	3	0	23
1	50	65	14	0.72	0.72	0	1	0	12
1	50	28	14	0.82	0.49	0	1	0	4
1	50	0	14	0.44	0.55	0	1	0	4
1	50	45	15	0.44	0.53	0	1	0	7
1	50	76	15	0.69	0.5	0	1	0	4
1	50	70	15	0.73	0.54	0	1	0	4
1	50	20	17	0.35	0.53	0	1	0	10
1	50	67	18	0.77	0.56	0	1	0	8
1	50	74	18	0.54	0.35	0	1	0	3
1	50	95	18	0.69	0.57	0	1	0	10
1	50	27	19	0.41	0.45	0	1	0	5
1	50	49	20	0.11	0.56	0	1	0	3
1	50	6	20	0.53	0.5	0	3	0	14
1	50	52	21	0.8	0.55	0	3	0	9
1	50	54	25	0.91	0.34	0	2	0	10
1	50	91	28	0.32	0.57	0	1	0	3
1	50	89	29	0.39	0.39	1	1	2	2
1	50	46	29	0.68	0.33	0	1	0	5
1	50	51	32	0.36	0.42	0	1	0	4
1	50	79	33	0.8	0.21	0	1	0	14
1	50	62	33	0.93	0.39	0	1	0	8
1	50	1	34	0.4	0.67	0	1	0	6
1	50	11	34	0.67	0.4	0	1	0	11
1	50	73	35	0.59	0.48	1	2	6	16
1	50	18	35	0.69	0.44	0	2	0	22
1	50	14	36	0.78	0.2	0	1	0	5
1	50	15	36	0.61	0.38	1	2	5	20
1	50	82	38	0.31	0.68	1	0	4	0
1	50	35	40	0.74	0.48	0	2	0	28
1	50	9	43	0.91	0.26	0	3	0	11
1	50	37	44	0.74	0.37	0	2	0	13
1	50	25	44	0.78	0.31	0	1	0	9
1	50	50	45	0.33	0.56	1	1	3	2
1	50	43	46	0.7	0.32	0	3	0	14
1	50	40	46	0.41	0.49	1	3	6	12
1	50	48	48	0.39	0.43	1	2	2	8
1	50	93	48	0.37	0.6	1	1	5	2
1	50	78	49	0.22	0.34	0	2	0	6
1	50	66	49	0.39	0.6	1	1	6	3
2	50	80	5	0.72	0.52	0	1	0	2
2	50	72	6	0.31	0.88	1	0	2	0
2	50	83	6	0.15	0.12	0	1	0	2
2	50	39	7	0.87	0.54	0	1	0	2
2	50	74	8	0.83	0.51	0	1	0	3
2	50	70	9	0.84	0.59	0	1	0	4
2	50	49	9	0.28	0.38	0	1	0	3
2	50	89	10	0.65	0.57	0	2	0	4
2	50	28	12	0.76	0.41	0	1	0	4
2	50	67	13	0.81	0.68	0	1	0	8
2	50	65	14	0.8	0.62	0	1	0	12
2	50	30	14	0.68	0.91	7	14	47	139
2	50	86	15	0.55	0.66	0	2	0	22
2	50	84	15	0.81	0.67	0	2	0	8
2	50	78	17	0.31	0.25	0	2	0	6
2	50	2	17	0.67	0.43	0	1	0	5
2	50	46	17	0.71	0.6	0	1	0	5
2	50	25	18	0.97	0.35	0	1	0	9
2	50	6	19	0.7	0.61	0	3	0	14
2	50	8	20	0.67	0.83	0	1	0	4
2	50	87	20	0.84	0.61	0	3	0	23
2	50	98	20	0.71	0.52	0	1	0	4
2	50	56	21	0.59	0.4	0	1	0	12
2	50	37	21	0.82	0.56	0	2	0	13
2	50	77	22	0.42	0.29	0	1	0	3
2	50	1	22	0.3	0.22	0	1	0	6
2	50	75	24	0.72	0.3	0	3	0	9
2	50	35	26	0.78	0.54	0	2	0	28
2	50	31	26	0.81	0.23	0	1	0	5
2	50	24	27	0.68	0.69	1	1	4	6
2	50	23	30	0.77	0.13	0	1	0	2
2	50	53	33	0.64	0.49	1	1	5	6
2	50	7	34	0.68	0.61	1	2	16	12
2	50	48	35	0.56	0.5	2	1	7	3
2	50	90	35	0.78	0.17	0	1	0	3
2	50	55	35	0.66	0.14	0	1	0	3
2	50	0	36	0.31	0.74	1	0	4	0
2	50	14	36	0.8	0.17	0	1	0	5
2	50	32	36	0.39	0.55	1	0	11	0
2	50	76	36	0.54	0.14	0	1	0	4
2	50	61	37	0.67	0.62	1	3	12	23
2	50	43	45	0.78	0.35	0	3	0	14
2	50	21	45	0.24	0.76	2	0	6	0
2	50	79	46	0.65	0.16	0	1	0	14
2	50	54	46	0.69	0.17	0	2	0	10
2	50	11	47	0.88	0.15	0	1	0	11
2	50	57	47	0.56	0.7	2	0	17	0
2	50	62	47	0.7	0.27	0	1	0	8
2	50	91	47	0.14	0.17	0	1	0	3
2	50	92	48	0.21	0.18	0	1	0	6
2	50	69	48	0.19	0.24	0	1	0	6
2	50	88	49	0.26	0.15	2	1	3	4
3	50	83	6	0.76	0.44	0	1	0	2
3	50	23	7	0.86	0.44	0	1	0	2
3	50	39	7	0.84	0.24	0	1	0	2
3	50	74	8	0.75	0.44	0	1	0	3
3	50	72	8	0.12	0.91	1	0	2	0
3	50	91	8	0.44	0.47	0	1	0	3
3	50	80	8	0.72	0.45	0	1	0	2
3	50	55	9	0.71	0.22	0	1	0	3
3	50	46	11	0.78	0.66	0	1	0	5
3	50	51	11	0.43	0.49	0	1	0	4
3	50	89	11	0.53	0.42	0	2	0	4
3	50	92	11	0.42	0.49	0	1	0	6
3	50	4	12	0.37	0.42	0	1	0	7
3	50	56	14	0.62	0.41	0	1	0	12
3	50	32	14	0.57	0.46	0	1	0	11
3	50	65	15	0.87	0.7	0	1	0	12
3	50	69	15	0.58	0.46	0	1	0	6
3	50	12	16	0.8	0.67	0	5	0	14
3	50	76	17	0.83	0.37	0	1	0	4
3	50	68	18	0.58	0.37	0	1	0	6
3	50	36	18	0.43	0.34	0	1	0	10
3	50	96	18	0.48	0.63	0	1	0	12
3	50	95	21	0.88	0.33	0	1	0	10
3	50	9	21	0.8	0.3	0	3	0	11
3	50	14	22	0.9	0.15	0	1	0	5
3	50	1	22	0.4	0.11	0	1	0	6
3	50	90	22	0.74	0.27	0	1	0	3
3	50	70	22	0.55	0.45	0	1	0	4
3	50	0	23	0.27	0.28	0	1	0	4
3	50	31	30	0.63	0.37	0	1	0	5
3	50	98	31	0.95	0.13	0	1	0	4
3	50	77	31	0.65	0.32	0	1	0	3
3	50	2	32	0.6	0.36	0	1	0	5
3	50	49	35	0.2	0.48	1	0	3	0
3	50	28	36	0.77	0.01	0	1	0	4
3	50	93	40	0.28	0.01	1	1	5	2
3	50	62	41	0.72	0.37	0	1	0	8
3	50	66	42	0.28	0.13	1	1	6	3
3	50	87	45	0.81	0.37	0	3	0	23
3	50	25	46	0.72	0.28	0	1	0	9
3	50	27	46	0.28	0.83	0	1	0	5
3	50	24	47	0.27	0.28	1	1	4	6
3	50	79	49	0.63	0.02	0	1	0	14
3	50	37	49	0.75	0.3	0	2	0	13
4	50	23	6	0.82	0.4	0	1	0	2
4	50	80	7	0.67	0.56	0	1	0	2
4	50	83	7	0.62	0.41	0	1	0	2
4	50	39	7	0.71	0.42	0	1	0	2
4	50	72	8	0.38	0.85	1	0	2	0
4	50	90	8	0.77	0.44	0	1	0	3
4	50	14	12	0.8	0.43	0	1	0	5
4	50	67	13	0.72	0.54	0	1	0	8
4	50	89	13	0.7	0.56	1	1	2	2
4	50	36	13	0.75	0.81	0	1	0	10
4	50	0	15	0.31	0.49	0	1	0	4
4	50	4	15	0.46	0.53	0	1	0	7
4	50	70	16	0.76	0.54	0	1	0	4
4	50	77	16	0.88	0.42	0	1	0	3
4	50	68	16	0.9	0.56	0	1	0	6
4	50	31	18	0.81	0.55	0	1	0	5
4	50	76	18	0.75	0.47	0	1	0	4
4	50	55	19	0.55	0.37	0	1	0	3
4	50	84	19	0.18	0.48	1	1	1	7
4	50	78	19	0.3	0.36	0	2	0	6
4	50	49	19	0.3	0.4	0	1	0	3
4	50	27	20	0.33	0.46	0	1	0	5
4	50	51	21	0.36	0.55	0	1	0	4
4	50	92	21	0.45	0.57	0	1	0	6
4	50	73	21	0.73	0.61	0	3	0	22
4	50	22	23	0.31	0.56	0	1	0	7
4	50	87	26	0.8	0.56	0	3	0	23
4	50	21	26	0.35	0.61	1	1	2	4
4	50	71	26	0.7	0.75	2	1	6	6
4	50	28	27	0.89	0.26	0	1	0	4
4	50	91	27	0.26	0.26	0	1	0	3
4	50	37	29	0.68	0.47	0	2	0	13
4	50	2	30	0.55	0.43	0	1	0	5
4	50	40	30	0.68	0.55	0	4	0	18
4	50	95	30	0.75	0.54	0	1	0	10
4	50	25	31	0.7	0.48	0	1	0	9
4	50	5	35	0.57	0.71	0	1	0	9
4	50	46	35	0.48	0.16	0	1	0	5
4	50	6	36	0.6	0.26	2	1	6	8
4	50	43	36	0.81	0.49	0	3	0	14
4	50	74	37	0.49	0.21	0	1	0	3
4	50	98	39	0.53	0.15	0	1	0	4
4	50	65	41	0.58	0.4	0	1	0	12
4	50	53	42	0.5	0.8	2	0	11	0
4	50	69	44	0.3	0.76	0	1	0	6
4	50	54	45	0.85	0.08	0	2	0	10
4	50	62	47	0.85	0.25	0	1	0	8
4	50	45	48	0.19	0.42	0	1	0	7
5	50	72	5	0.04	0.73	1	0	2	0
5	50	83	7	0.65	0.39	0	1	0	2
5	50	23	7	0.75	0.43	0	1	0	2
5	50	91	8	0.17	0.52	0	1	0	3
5	50	39	8	0.79	0.41	0	1	0	2
5	50	77	8	0.67	0.55	0	1	0	3
5	50	90	8	0.86	0.69	0	1	0	3
5	50	27	11	0.48	0.27	0	1	0	5
5	50	68	11	0.88	0.81	0	1	0	6
5	50	98	11	0.78	0.43	0	1	0	4
5	50	69	11	0.05	0.46	0	1	0	6
5	50	89	12	0.26	0.4	1	1	2	2
5	50	8	13	0.58	0.54	0	1	0	4
5	50	31	13	0.64	0.64	0	1	0	5
5	50	82	14	0.42	0.63	0	1	0	4
5	50	56	15	0.4	0.59	0	1	0	12
5	50	18	15	0.57	0.67	0	2	0	22
5	50	24	15	0.31	0.59	0	2	0	10
5	50	41	15	0.58	0.68	1	1	3	5
5	50	78	16	0.36	0.53	0	2	0	6
5	50	0	17	0.13	0.41	0	1	0	4
5	50	74	17	0.81	0.36	0	1	0	3
5	50	45	17	0.5	0.69	0	1	0	7
5	50	51	17	0.27	0.38	0	1	0	4
5	50	2	17	0.76	0.58	0	1	0	5
5	50	55	18	0.65	0.38	0	1	0	3
5	50	43	18	0.79	0.68	0	3	0	14
5	50	95	19	0.66	0.62	0	1	0	10
5	50	76	19	0.88	0.37	0	1	0	4
5	50	11	19	0.84	0.41	0	1	0	11
5	50	75	19	0.69	0.59	1	2	2	7
5	50	80	21	0.76	0.3	0	1	0	2
5	50	73	21	0.63	0.68	1	2	5	17
5	50	59	22	0.71	0.69	1	4	3	26
5	50	49	23	0.37	0.36	0	1	0	3
5	50	22	23	0.32	0.34	0	1	0	7
5	50	46	24	0.9	0.31	0	1	0	5
5	50	54	25	0.41	0.31	0	2	0	10
5	50	28	26	0.83	0.27	0	1	0	4
5	50	15	29	0.7	0.79	1	2	5	20
5	50	52	31	0.77	0.33	0	3	0	9
5	50	61	32	0.63	0.59	2	2	19	16
5	50	14	32	0.48	0.32	0	1	0	5
5	50	25	33	0.69	0.47	0	1	0	9
5	50	81	34	0.72	0.5	0	5	0	28
5	50	67	35	0.53	0.39	0	1	0	8
5	50	37	35	0.7	0.49	0	2	0	13
5	50	70	36	0.91	0.31	0	1	0	4
5	50	97	37	0.65	0.48	1	1	10	2
5	50	84	38	0.58	0.42	0	2	0	8
5	50	65	38	0.52	0.47	0	1	0	12
5	50	32	44	0.44	0.8	0	1	0	11
5	50	9	44	0.56	0.24	0	3	0	11
5	50	4	45	0.23	0.39	0	1	0	7
5	50	62	46	0.75	0.3	0	1	0	8
5	50	7	46	0.54	0.43	1	2	11	17
5	50	92	48	0.2	0.23	0	1	0	6
5	50	20	49	0.42	0.75	0	1	0	10
6	50	72	7	0	0.56	0	1	0	2
6	50	91	7	0.51	0.46	0	1	0	3
6	50	39	7	0.94	0.39	0	1	0	2
6	50	83	7	0.8	0.47	0	1	0	2
6	50	23	7	0.84	0.42	0	1	0	2
6	50	55	7	0.68	0.64	0	1	0	3
6	50	49	8	0.27	0.72	1	0	3	0
6	50	98	8	0.71	0.46	0	1	0	4
6	50	80	8	0.38	0.34	0	1	0	2
6	50	74	8	0.83	0.4	0	1	0	3
6	50	2	10	0.71	0.51	0	1	0	5
6	50	70	12	0.91	0.39	0	1	0	4
6	50	45	12	0.46	0.34	0	1	0	7
6	50	4	12	0.44	0.34	0	1	0	7
6	50	51	13	0.33	0.34	0	1	0	4
6	50	65	15	0.82	0.68	0	1	0	12
6	50	0	15	0.45	0.36	0	1	0	4
6	50	90	15	0.71	0.33	0	1	0	3
6	50	73	15	0.86	0.83	0	3	0	22
6	50	62	16	0.69	0.62	0	1	0	8
6	50	71	16	0.48	0.51	1	2	4	8
6	50	93	16	0.62	0.38	0	2	0	7
6	50	24	16	0.74	0.85	1	1	6	4
6	50	37	16	0.8	0.62	0	2	0	13
6	50	82	17	0.66	0.83	1	0	4	0
6	50	8	17	0.53	0.7	0	1	0	4
6	50	69	18	0.46	0.31	0	1	0	6
6	50	1	18	0.5	0.37	0	1	0	6
6	50	57	18	0.76	0.81	0	2	0	17
6	50	50	19	0.77	0.38	0	2	0	5
6	50	13	20	0.5	0.29	0	1	0	15
6	50	75	21	0.46	0.46	1	2	2	7
6	50	5	23	0.48	0.42	0	1	0	9
6	50	77	24	0.69	0.39	0	1	0	3
6	50	21	24	0.42	0.32	1	1	2	4
6	50	59	25	0.83	0.56	0	5	0	29
6	50	76	25	0.5	0.36	0	1	0	4
6	50	25	29	0.69	0.55	0	1	0	9
6	50	67	29	0.63	0.3	0	1	0	8
6	50	22	32	0.47	0.39	0	1	0	7
6	50	6	33	0.82	0.4	0	3	0	14
6	50	28	35	0.49	0.17	0	1	0	4
6	50	9	35	0.78	0.39	0	3	0	11
6	50	46	35	0.42	0.31	0	1	0	5
6	50	14	35	0.6	0.37	0	1	0	5
6	50	52	37	0.41	0.28	0	3	0	9
6	50	31	38	0.84	0.26	0	1	0	5
6	50	48	40	0.69	0.33	0	3	0	10
6	50	54	40	0.79	0.32	0	2	0	10
6	50	79	40	0.76	0.33	0	1	0	14
6	50	35	41	0.68	0.4	0	2	0	28
6	50	66	43	0.45	0.26	1	1	6	3
6	50	95	44	0.71	0.23	0	1	0	10
6	50	41	44	0.47	0.3	1	1	5	3
6	50	47	45	0.52	0.38	1	2	12	17
6	50	88	45	0.39	0.13	1	2	4	3
6	50	12	45	0.52	0.38	2	3	5	9
6	50	61	46	0.62	0.8	3	1	23	12
6	50	78	46	0.4	0.38	1	1	5	1
6	50	87	46	0.45	0.36	0	3	0	23
6	50	96	46	0.51	0.76	0	1	0	12
6	50	7	47	0.47	0.4	1	2	11	17
6	50	32	48	0.47	0.28	0	1	0	11
7	50	39	6	0.65	0.22	0	1	0	2
7	50	80	7	0.66	0.37	0	1	0	2
7	50	23	7	0.85	0.01	0	1	0	2
7	50	74	7	0.71	0.42	0	1	0	3
7	50	83	7	0.48	0.42	0	1	0	2
7	50	72	7	0.36	0.51	1	0	2	0
7	50	49	8	0.54	0.31	0	1	0	3
7	50	55	8	0.76	0.36	0	1	0	3
7	50	46	9	0.79	0.74	0	1	0	5
7	50	68	10	0.63	0.3	0	1	0	6
7	50	0	11	0.51	0.37	0	1	0	4
7	50	8	11	0.54	0.51	0	1	0	4
7	50	77	13	0.73	0.4	0	1	0	3
7	50	28	13	0.76	0.31	0	1	0	4
7	50	90	15	0.7	0.33	0	1	0	3
7	50	51	15	0.33	0.24	0	1	0	4
7	50	95	17	0.75	0.22	0	1	0	10
7	50	89	17	0.54	0.2	0	2	0	4
7	50	7	18	0.65	0.68	0	3	0	28
7	50	70	18	0.83	0.53	0	1	0	4
7	50	69	18	0.28	0.22	0	1	0	6
7	50	5	20	0.64	0.48	0	1	0	9
7	50	86	21	0.62	0.45	0	2	0	22
7	50	36	21	0.51	0.42	0	1	0	10
7	50	65	22	0.8	0.34	0	1	0	12
7	50	53	23	0.64	0.48	0	2	0	11
7	50	97	24	0.64	0.41	1	1	2	10
7	50	14	29	0.74	0.19	0	1	0	5
7	50	91	30	0.35	0.2	0	1	0	3
7	50	82	31	0.49	0.2	0	1	0	4
7	50	57	34	0.63	0.68	1	1	6	11
7	50	62	35	0.8	0.22	0	1	0	8
7	50	76	36	0.7	0.19	0	1	0	4
7	50	84	36	0.83	0.34	0	2	0	8
7	50	43	38	0.64	0.4	0	3	0	14
7	50	50	38	0.32	0.15	0	2	0	5
7	50	98	38	0.76	0.16	0	1	0	4
7	50	75	38	0.65	0.37	0	3	0	9
7	50	2	39	0.37	0.32	0	1	0	5
7	50	59	39	0.63	0.47	2	3	11	18
7	50	61	41	0.64	0.71	2	2	19	16
7	50	31	44	0.33	0.2	0	1	0	5
7	50	37	44	0.57	0.33	0	2	0	13
7	50	25	45	0.44	0.26	0	1	0	9
7	50	96	47	0.25	0.25	0	1	0	12
7	50	60	48	0.27	0.24	0	1	0	10
7	50	54	48	0.62	0.16	0	2	0	10
7	50	11	48	0.73	0.2	0	1	0	11
8	50	72	7	0.37	0.73	1	0	2	0
8	50	74	8	0.76	0.38	0	1	0	3
8	50	23	8	0.76	0.36	0	1	0	2
8	50	77	9	0.71	0.49	0	1	0	3
8	50	0	9	0.2	0.27	0	1	0	4
8	50	8	9	0.58	0.82	0	1	0	4
8	50	90	9	0.58	0.3	0	1	0	3
8	50	2	10	0.87	0.51	0	1	0	5
8	50	39	11	0.93	0.22	0	1	0	2
8	50	83	13	0.8	0.22	0	1	0	2
8	50	65	14	0.84	0.76	0	1	0	12
8	50	60	15	0.56	0.32	0	1	0	10
8	50	50	15	0.26	0.24	1	1	2	3
8	50	78	15	0.15	0.33	1	1	1	5
8	50	7	16	0.91	0.86	0	3	0	28
8	50	91	16	0.37	0.24	0	1	0	3
8	50	89	17	0.32	0.21	1	1	2	2
8	50	80	20	0.68	0.2	0	1	0	2
8	50	53	20	0.49	0.42	0	2	0	11
8	50	55	24	0.78	0.2	0	1	0	3
8	50	5	24	0.57	0.82	0	1	0	9
8	50	31	25	0.75	0.33	0	1	0	5
8	50	49	27	0.33	0.22	0	1	0	3
8	50	14	29	0.86	0.29	0	1	0	5
8	50	62	30	0.7	0.37	0	1	0	8
8	50	95	32	0.57	0.52	0	1	0	10
8	50	98	34	0.78	0.22	0	1	0	4
8	50	82	34	0.34	0.74	1	0	4	0
8	50	70	35	0.67	0.2	0	1	0	4
8	50	46	35	0.8	0.2	0	1	0	5
8	50	86	35	0.48	0.3	1	1	20	2
8	50	28	36	0.65	0.2	0	1	0	4
8	50	48	37	0.22	0.4	1	2	2	8
8	50	76	38	0.57	0.22	0	1	0	4
8	50	71	41	0.5	0.36	2	1	10	2
8	50	25	43	0.69	0.27	0	1	0	9
8	50	52	46	0.73	0.22	0	3	0	9
8	50	43	46	0.74	0.3	0	3	0	14
8	50	92	46	0.32	0.21	0	1	0	6
8	50	97	48	0.46	0.66	1	1	2	10
8	50	40	49	0.55	0.65	3	1	17	1
8	50	44	49	0.54	0.93	2	1	11	4
8	50	36	49	0.43	0.36	0	1	0	10
8	50	73	49	0.88	0.36	0	3	0	22
9	50	83	6	0.75	0.33	0	1	0	2
9	50	39	7	0.65	0.54	0	1	0	2
9	50	23	8	0.67	0.39	0	1	0	2
9	50	80	8	0.82	0.43	0	1	0	2
9	50	77	9	0.37	0.35	0	1	0	3
9	50	90	9	0.62	0.18	0	1	0	3
9	50	46	13	0.69	0.39	0	1	0	5
9	50	4	13	0.35	0.37	0	1	0	7
9	50	2	14	0.81	0.58	0	1	0	5
9	50	65	14	0.78	0.65	0	1	0	12
9	50	25	15	0.68	0.48	0	1	0	9
9	50	49	15	0.34	0.25	0	1	0	3
9	50	56	16	0.46	0.49	0	1	0	12
9	50	28	17	0.76	0.25	0	1	0	4
9	50	8	17	0.43	0.62	0	1	0	4
9	50	36	17	0.38	0.44	0	1	0	10
9	50	40	18	0.91	0.66	0	4	0	18
9	50	68	19	0.6	0.47	0	1	0	6
9	50	82	20	0.26	0.26	0	1	0	4
9	50	5	23	0.52	0.38	0	1	0	9
9	50	91	25	0.24	0.24	0	1	0	3
9	50	72	25	0.29	0.28	0	1	0	2
9	50	75	26	0.42	0.37	0	3	0	9
9	50	74	28	0.77	0.23	0	1	0	3
9	50	55	30	0.78	0.21	0	1	0	3
9	50	98	30	0.83	0.27	0	1	0	4
9	50	27	33	0.23	0.27	0	1	0	5
9	50	62	35	0.63	0.39	0	1	0	8
9	50	70	36	0.87	0.2	0	1	0	4
9	50	53	38	0.54	0.37	1	1	6	5
9	50	14	40	0.36	0.26	0	1	0	5
9	50	31	42	0.54	0.3	0	1	0	5
9	50	84	42	0.53	0.34	1	1	7	1
9	50	67	43	0.71	0.26	0	1	0	8
9	50	9	44	0.68	0.26	0	3	0	11
9	50	71	44	0.71	0.36	0	3	0	12
9	50	95	44	0.6	0.33	0	1	0	10
9	50	54	45	0.71	0.19	0	2	0	10
9	50	76	45	0.66	0.18	0	1	0	4
9	50	37	45	0.84	0.35	0	2	0	13
9	50	69	47	0.16	0.34	0	1	0	6
9	50	79	48	0.86	0.21	0	1	0	14
9	50	43	48	0.68	0.31	0	3	0	14
9	50	97	48	0.41	0.35	0	2	0	12
9	50	1	48	0.17	0.19	0	1	0	6
9	50	45	49	0.19	0.2	0	1	0	7
10	50	80	5	0.76	0.34	0	1	0	2
10	50	23	6	0.65	0.49	0	1	0	2
10	50	83	6	0.65	0.46	0	1	0	2
10	50	72	6	0.6	0.39	0	1	0	2
10	50	74	8	0.85	0.63	0	1	0	3
10	50	77	8	0.81	0.74	0	1	0	3
10	50	51	9	0.63	0.42	0	1	0	4
10	50	55	10	0.7	0.38	0	1	0	3
10	50	70	10	0.74	0.42	0	1	0	4
10	50	45	11	0.62	0.78	0	1	0	7
10	50	60	13	0.65	0.47	0	1	0	10
10	50	39	13	0.7	0.34	0	1	0	2
10	50	14	14	0.71	0.39	0	1	0	5
10	50	67	14	0.86	0.42	0	1	0	8
10	50	91	15	0.28	0.29	0	1	0	3
10	50	69	15	0.49	0.33	0	1	0	6
10	50	20	15	0.54	0.33	0	1	0	10
10	50	46	17	0.7	0.51	0	1	0	5
10	50	65	17	0.72	0.67	0	1	0	12
10	50	8	18	0.23	0.57	0	1	0	4
10	50	78	19	0.34	0.39	1	1	1	5
10	50	54	19	0.85	0.35	0	2	0	10
10	50	90	21	0.61	0.28	0	1	0	3
10	50	92	23	0.35	0.27	0	1	0	6
10	50	1	24	0.35	0.25	0	1	0	6
10	50	57	26	0.7	0.86	1	1	6	11
10	50	49	26	0.34	0.28	0	1	0	3
10	50	9	27	0.85	0.28	0	3	0	11
10	50	31	28	0.63	0.39	0	1	0	5
10	50	2	28	0.87	0.11	0	1	0	5
10	50	89	31	0.35	0.33	1	1	2	2
10	50	28	33	0.42	0.29	0	1	0	4
10	50	53	33	0.59	0.83	0	2	0	11
10	50	82	34	0.33	0.28	0	1	0	4
10	50	76	36	0.57	0.16	0	1	0	4
10	50	62	36	0.46	0.41	0	1	0	8
10	50	0	37	0.32	0.82	1	0	4	0
10	50	52	37	0.73	0.28	0	3	0	9
10	50	95	38	0.46	0.36	0	1	0	10
10	50	98	39	0.67	0.24	0	1	0	4
10	50	73	41	0.74	0.42	0	3	0	22
10	50	6	43	0.95	0.36	0	3	0	14
10	50	11	44	0.72	0.28	0	1	0	11
10	50	35	44	0.77	0.42	0	2	0	28
10	50	48	45	0.31	0.31	1	2	3	7
10	50	99	46	0.7	0.41	0	3	0	46
10	50	75	47	0.32	0.2	1	2	2	7
10	50	5	47	0.33	0.21	0	1	0	9
10	50	84	47	0.4	0.41	1	1	7	1
10	50	27	49	0.24	0.28	0	1	0	5
10	50	79	49	0.76	0.28	0	1	0	14
11	50	72	6	0.28	0.73	1	0	2	0
11	50	23	7	0.63	0.37	0	1	0	2
11	50	39	7	0.76	0.34	0	1	0	2
11	50	83	8	0.49	0.27	0	1	0	2
11	50	91	9	0.53	0.44	0	1	0	3
11	50	74	10	0.73	0.73	0	1	0	3
11	50	77	10	0.93	0.59	0	1	0	3
11	50	25	11	0.82	0.72	0	1	0	9
11	50	70	11	0.94	0.24	0	1	0	4
11	50	65	13	0.89	0.75	0	1	0	12
11	50	31	15	0.71	0.59	0	1	0	5
11	50	3	15	0.76	0.62	0	2	0	16
11	50	68	17	0.89	0.61	0	1	0	6
11	50	7	18	0.72	0.69	0	3	0	28
11	50	49	18	0.29	0.58	0	1	0	3
11	50	55	19	0.53	0.31	0	1	0	3
11	50	60	20	0.45	0.29	0	1	0	10
11	50	92	21	0.19	0.32	0	1	0	6
11	50	90	22	0.44	0.35	0	1	0	3
11	50	51	22	0.12	0.32	0	1	0	4
11	50	28	24	0.76	0.29	0	1	0	4
11	50	80	24	0.55	0.32	0	1	0	2
11	50	78	25	0.02	0.63	1	1	1	5
11	50	8	26	0.27	0.28	0	1	0	4
11	50	75	26	0.57	0.47	0	3	0	9
11	50	24	27	0.47	0.33	0	2	0	10
11	50	36	27	0.56	0.94	0	1	0	10
11	50	95	30	0.56	0.53	0	1	0	10
11	50	53	33	0.48	0.38	0	2	0	11
11	50	11	34	0.63	0.35	0	1	0	11
11	50	14	35	0.71	0.28	0	1	0	5
11	50	18	35	0.61	0.68	1	1	2	20
11	50	46	35	0.75	0.26	0	1	0	5
11	50	98	38	0.86	0.27	0	1	0	4
11	50	2	41	0.78	0.28	0	1	0	5
11	50	84	42	0.56	0.31	0	2	0	8
11	50	52	42	0.87	0.34	0	3	0	9
11	50	73	43	0.55	0.48	2	1	11	11
11	50	30	43	0.78	0.46	0	21	0	186
11	50	54	45	0.6	0.26	0	2	0	10
11	50	76	47	0.66	0.1	0	1	0	4
11	50	79	47	0.77	0.33	0	1	0	14
11	50	89	48	0.04	0.34	1	1	2	2
11	50	86	49	0.4	0.29	0	2	0	22
12	50	72	8	0.37	0.96	1	0	2	0
12	50	90	9	0.76	0.43	0	1	0	3
12	50	76	9	0.75	0.45	0	1	0	4
12	50	55	9	0.91	0.77	0	1	0	3
12	50	39	9	0.91	0.37	0	1	0	2
12	50	2	10	0.39	0.33	0	1	0	5
12	50	83	10	0.64	0.36	0	1	0	2
12	50	27	10	0.19	0.39	0	1	0	5
12	50	74	11	0.8	0.51	0	1	0	3
12	50	14	12	0.71	0.38	0	1	0	5
12	50	51	14	0.49	0.4	0	1	0	4
12	50	0	15	0.44	0.33	0	1	0	4
12	50	67	15	0.74	0.3	0	1	0	8
12	50	23	16	0.77	0.38	0	1	0	2
12	50	1	19	0.49	0.41	0	1	0	6
12	50	82	19	0.22	0.45	0	1	0	4
12	50	48	21	0.74	0.55	0	3	0	10
12	50	60	23	0.55	0.56	0	1	0	10
12	50	28	23	0.47	0.32	0	1	0	4
12	50	91	26	0.31	0.29	0	1	0	3
12	50	59	26	0.78	0.59	0	5	0	29
12	50	80	29	0.65	0.24	0	1	0	2
12	50	81	29	0.86	0.54	0	5	0	28
12	50	68	30	0.85	0.28	0	1	0	6
12	50	21	31	0.49	0.28	1	1	2	4
12	50	77	32	0.99	0.33	0	1	0	3
12	50	45	33	0.48	0.31	0	1	0	7
12	50	9	35	0.86	0.41	0	3	0	11
12	50	70	35	0.58	0.23	0	1	0	4
12	50	89	35	0.28	0.24	1	1	2	2
12	50	37	35	0.58	0.53	1	1	4	9
12	50	98	36	0.83	0.14	0	1	0	4
12	50	84	36	0.49	0.42	1	1	1	7
12	50	52	37	0.82	0.33	0	3	0	9
12	50	25	38	0.79	0.34	0	1	0	9
12	50	50	41	0.29	0.16	1	1	3	2
12	50	11	41	0.63	0.27	0	1	0	11
12	50	73	42	0.66	0.43	0	3	0	22
12	50	62	45	0.63	0.14	0	1	0	8
12	50	57	45	0.49	0.55	1	1	11	6
12	50	49	46	0.13	0.29	0	1	0	3
12	50	4	46	0.43	0.16	0	1	0	7
12	50	71	47	0.34	0.33	2	1	6	6
12	50	93	47	0.32	0.21	1	1	2	5
12	50	20	47	0.32	0.21	0	1	0	10
12	50	96	48	0.35	0.19	0	1	0	12
12	50	31	48	0.54	0.18	0	1	0	5
12	50	43	49	0.72	0.32	0	3	0	14
12	50	88	49	0.32	0.59	2	1	6	1
13	50	23	5	0.79	0.52	0	1	0	2
13	50	80	6	0.65	0.5	0	1	0	2
13	50	83	6	0.79	0.58	0	1	0	2
13	50	72	6	0.29	0.71	1	0	2	0
13	50	49	8	0.13	0.53	0	1	0	3
13	50	74	8	0.65	0.45	0	1	0	3
13	50	8	8	0.29	0.71	0	1	0	4
13	50	90	10	0.67	0.61	0	1	0	3
13	50	69	10	0.64	0.67	0	1	0	6
13	50	92	11	0.54	0.53	0	1	0	6
13	50	2	11	0.63	0.47	0	1	0	5
13	50	98	13	0.78	0.54	0	1	0	4
13	50	28	13	0.71	0.55	0	1	0	4
13	50	68	14	0.76	0.66	0	1	0	6
13	50	65	15	0.72	0.72	0	1	0	12
13	50	1	15	0.59	0.64	0	1	0	6
13	50	39	15	0.47	0.39	0	1	0	2
13	50	70	16	0.8	0.49	0	1	0	4
13	50	55	16	0.62	0.5	0	1	0	3
13	50	5	17	0.38	0.28	0	1	0	9
13	50	31	17	0.58	0.48	0	1	0	5
13	50	96	18	0.34	0.5	0	1	0	12
13	50	67	18	0.76	0.55	0	1	0	8
13	50	17	19	0.77	0.81	1	4	7	24
13	50	60	19	0.44	0.47	0	1	0	10
13	50	79	20	0.92	0.55	0	1	0	14
13	50	77	20	0.82	0.28	0	1	0	3
13	50	54	20	0.63	0.54	0	2	0	10
13	50	51	22	0.41	0.5	0	1	0	4
13	50	22	22	0.53	0.65	0	1	0	7
13	50	9	22	0.95	0.51	0	3	0	11
13	50	82	23	0.33	0.66	0	1	0	4
13	50	11	23	0.54	0.46	0	1	0	11
13	50	87	25	0.93	0.57	0	3	0	23
13	50	6	27	0.81	0.57	0	3	0	14
13	50	84	31	0.89	0.39	0	2	0	8
13	50	91	31	0.31	0.39	0	1	0	3
13	50	14	31	0.75	0.46	0	1	0	5
13	50	37	32	0.64	0.4	0	2	0	13
13	50	43	33	0.87	0.46	0	3	0	14
13	50	46	33	0.53	0.33	0	1	0	5
13	50	95	35	0.87	0.46	0	1	0	10
13	50	0	35	0.31	0.76	1	0	4	0
13	50	76	36	0.48	0.32	0	1	0	4
13	50	73	38	0.77	0.49	0	3	0	22
13	50	18	41	0.54	0.19	0	2	0	22
13	50	59	41	0.82	0.45	0	5	0	29
13	50	15	42	0.57	0.4	0	3	0	25
13	50	62	42	0.61	0.19	0	1	0	8
13	50	21	43	0.43	0.61	2	0	6	0
13	50	89	43	0.6	0.18	0	2	0	4
13	50	50	46	0.29	0.53	1	1	3	2
13	50	81	46	0.78	0.4	0	5	0	28
13	50	45	46	0.33	0.59	0	1	0	7
13	50	48	47	0.4	0.56	1	2	3	7
13	50	71	48	0.4	0.46	0	3	0	12
13	50	25	49	0.55	0.24	0	1	0	9
14	50	80	6	0.51	0.47	0	1	0	2
14	50	39	6	0.84	0.41	0	1	0	2
14	50	83	8	0.84	0.65	0	1	0	2
14	50	78	13	0.52	0.52	0	2	0	6
14	50	22	13	0.61	0.42	0	1	0	7
14	50	55	13	0.75	0.5	0	1	0	3
14	50	57	14	0.83	0.89	0	2	0	17
14	50	72	14	0.34	0.47	0	1	0	2
14	50	53	15	0.5	0.38	0	2	0	11
14	50	21	15	0.68	0.79	1	1	2	4
14	50	74	16	0.62	0.42	0	1	0	3
14	50	84	16	0.82	0.57	0	2	0	8
14	50	77	17	0.66	0.28	0	1	0	3
14	50	90	17	0.79	0.42	0	1	0	3
14	50	49	18	0.18	0.4	0	1	0	3
14	50	0	18	0.12	0.47	0	1	0	4
14	50	76	19	0.89	0.38	0	1	0	4
14	50	5	19	0.62	0.69	0	1	0	9
14	50	8	19	0.22	0.8	0	1	0	4
14	50	14	19	0.76	0.49	0	1	0	5
14	50	95	20	0.77	0.59	0	1	0	10
14	50	70	20	0.81	0.41	0	1	0	4
14	50	67	20	0.61	0.58	0	1	0	8
14	50	23	22	0.74	0.3	0	1	0	2
14	50	79	23	0.39	0.4	0	1	0	14
14	50	71	24	0.7	0.68	1	2	6	6
14	50	46	28	0.8	0.42	0	1	0	5
14	50	28	29	0.53	0.44	0	1	0	4
14	50	11	31	0.54	0.37	0	1	0	11
14	50	98	34	0.76	0.3	0	1	0	4
14	50	31	34	0.81	0.42	0	1	0	5
14	50	36	35	0.52	0.6	0	1	0	10
14	50	54	36	0.7	0.39	0	2	0	10
14	50	9	40	0.84	0.37	0	3	0	11
14	50	6	43	0.7	0.26	0	3	0	14
14	50	25	43	0.47	0.43	0	1	0	9
14	50	2	46	0.49	0.22	0	1	0	5
14	50	68	47	0.59	0.2	0	1	0	6
14	50	37	48	0.5	0.42	2	0	13	0
14	50	75	49	0.3	0.32	1	2	2	7
14	50	35	49	0.7	0.25	0	2	0	28
15	50	72	5	0.22	0.51	1	0	2	0
15	50	39	6	0.76	0.47	0	1	0	2
15	50	80	6	0.68	0.45	0	1	0	2
15	50	23	6	0.73	0.47	0	1	0	2
15	50	83	7	0.7	0.48	0	1	0	2
15	50	77	8	0.67	0.53	0	1	0	3
15	50	90	9	0.63	0.42	0	1	0	3
15	50	74	10	0.68	0.58	0	1	0	3
15	50	27	11	0.49	0.47	0	1	0	5
15	50	5	12	0.68	0.48	0	1	0	9
15	50	78	12	0.68	0.48	0	2	0	6
15	50	70	12	0.79	0.5	0	1	0	4
15	50	55	12	0.56	0.46	0	1	0	3
15	50	28	13	0.42	0.31	0	1	0	4
15	50	51	13	0.39	0.46	0	1	0	4
15	50	37	14	0.78	0.69	0	2	0	13
15	50	0	14	0.35	0.49	0	1	0	4
15	50	31	14	0.82	0.49	0	1	0	5
15	50	97	14	0.31	0.48	0	2	0	12
15	50	76	16	0.76	0.52	0	1	0	4
15	50	4	16	0.35	0.51	0	1	0	7
15	50	1	16	0.26	0.48	0	1	0	6
15	50	36	16	0.34	0.46	0	1	0	10
15	50	8	17	0.2	0.47	0	1	0	4
15	50	96	18	0.34	0.48	0	1	0	12
15	50	84	19	0.31	0.58	1	1	1	7
15	50	69	20	0.46	0.47	0	1	0	6
15	50	24	21	0.61	0.53	0	2	0	10
15	50	79	21	0.67	0.56	0	1	0	14
15	50	46	22	0.81	0.49	0	1	0	5
15	50	67	24	0.6	0.33	0	1	0	8
15	50	56	28	0.67	0.47	0	1	0	12
15	50	14	29	0.62	0.45	0	1	0	5
15	50	12	30	0.51	0.46	0	5	0	14
15	50	50	31	0.5	0.46	1	1	2	3
15	50	95	32	0.55	0.46	0	1	0	10
15	50	25	32	0.65	0.52	0	1	0	9
15	50	43	32	0.72	0.5	0	3	0	14
15	50	9	35	0.75	0.46	0	3	0	11
15	50	11	36	0.87	0.39	0	1	0	11
15	50	47	36	0.84	0.46	0	3	0	29
15	50	52	37	0.36	0.36	0	3	0	9
15	50	7	39	0.76	0.42	0	3	0	28
15	50	89	39	0.22	0.51	2	0	4	0
15	50	98	39	0.49	0.27	0	1	0	4
15	50	65	41	0.9	0.41	0	1	0	12
15	50	66	42	0.51	0.52	2	0	9	0
15	50	61	44	0.59	0.42	2	2	19	16
15	50	6	44	0.7	0.26	0	3	0	14
15	50	16	44	0.51	0.47	4	1	30	5
15	50	91	45	0.2	0.64	1	0	3	0
15	50	49	46	0.15	0.21	0	1	0	3
15	50	68	46	0.27	0.06	0	1	0	6
15	50	82	47	0.14	0.81	0	1	0	4
15	50	3	49	0.42	0.56	1	1	2	14
16	50	80	6	0.89	0.35	0	1	0	2
16	50	23	8	0.73	0.37	0	1	0	2
16	50	83	9	0.9	0.31	0	1	0	2
16	50	90	9	0.7	0.32	0	1	0	3
16	50	74	10	0.75	0.42	0	1	0	3
16	50	70	10	0.85	0.28	0	1	0	4
16	50	76	10	0.62	0.3	0	1	0	4
16	50	69	11	0.45	0.56	0	1	0	6
16	50	49	11	0.35	0.53	1	0	3	0
16	50	28	11	0.84	0.28	0	1	0	4
16	50	22	11	0.54	0.34	0	1	0	7
16	50	68	11	0.59	0.56	0	1	0	6
16	50	39	12	0.67	0.3	0	1	0	2
16	50	60	14	0.48	0.49	0	1	0	10
16	50	91	14	0.39	0.25	0	1	0	3
16	50	1	14	0.48	0.5	0	1	0	6
16	50	73	17	0.81	0.74	1	2	5	17
16	50	27	19	0.4	0.3	0	1	0	5
16	50	77	19	0.89	0.3	0	1	0	3
16	50	72	21	0.36	0.27	0	1	0	2
16	50	55	22	0.85	0.4	0	1	0	3
16	50	92	22	0.38	0.2	0	1	0	6
16	50	48	26	0.61	0.5	0	3	0	10
16	50	14	26	0.73	0.23	0	1	0	5
16	50	82	26	0.47	0.33	0	1	0	4
16	50	2	29	0.8	0.36	0	1	0	5
16	50	89	30	0.35	0.07	0	2	0	4
16	50	51	30	0.35	0.12	0	1	0	4
16	50	0	31	0.33	0.11	0	1	0	4
16	50	37	36	0.73	0.48	0	2	0	13
16	50	98	38	0.74	0.09	0	1	0	4
16	50	25	46	0.74	0.27	0	1	0	9
16	50	88	47	0.33	0.11	1	2	2	5
16	50	65	47	0.81	0.35	0	1	0	12
16	50	46	47	0.55	0.06	0	1	0	5
17	50	83	5	0.8	0.25	0	1	0	2
17	50	39	6	0.72	0.45	0	1	0	2
17	50	23	7	0.79	0.5	0	1	0	2
17	50	77	8	0.71	0.42	0	1	0	3
17	50	28	8	0.9	0.8	0	1	0	4
17	50	74	8	0.72	0.43	0	1	0	3
17	50	80	8	0.88	0.43	0	1	0	2
17	50	82	9	0.45	0.49	0	1	0	4
17	50	90	9	0.68	0.49	0	1	0	3
17	50	89	11	0.61	0.38	0	2	0	4
17	50	55	11	0.76	0.44	0	1	0	3
17	50	68	12	0.89	0.82	0	1	0	6
17	50	57	14	0.92	0.92	0	2	0	17
17	50	81	15	0.43	0.67	1	4	5	23
17	50	56	16	0.27	0.42	0	1	0	12
17	50	49	16	0.38	0.42	0	1	0	3
17	50	18	16	0.61	0.8	0	2	0	22
17	50	3	16	0.52	0.52	0	2	0	16
17	50	96	16	0.54	0.4	0	1	0	12
17	50	98	17	0.9	0.4	0	1	0	4
17	50	37	17	0.67	0.66	0	2	0	13
17	50	13	17	0.41	0.5	0	1	0	15
17	50	76	18	0.75	0.44	0	1	0	4
17	50	84	18	0.43	0.67	1	1	1	7
17	50	7	19	0.64	0.62	1	2	11	17
17	50	92	19	0.33	0.44	0	1	0	6
17	50	65	20	0.58	0.57	0	1	0	12
17	50	31	20	0.49	0.4	0	1	0	5
17	50	91	21	0.12	0.65	0	1	0	3
17	50	69	21	0.17	0.81	0	1	0	6
17	50	22	21	0.27	0.46	0	1	0	7
17	50	95	22	0.87	0.57	0	1	0	10
17	50	72	26	0.14	0.51	0	1	0	2
17	50	0	31	0.46	0.68	0	1	0	4
17	50	2	31	0.56	0.35	0	1	0	5
17	50	61	31	0.63	0.66	1	3	4	31
17	50	52	33	0.79	0.42	0	3	0	9
17	50	46	33	0.64	0.32	0	1	0	5
17	50	14	36	0.78	0.29	0	1	0	5
17	50	11	36	0.56	0.48	0	1	0	11
17	50	70	38	0.82	0.29	0	1	0	4
17	50	25	40	0.91	0.33	0	1	0	9
17	50	62	42	0.76	0.35	0	1	0	8
17	50	67	42	0.47	0.35	0	1	0	8
17	50	53	43	0.56	0.74	2	0	11	0
17	50	75	43	0.56	0.35	0	3	0	9
17	50	88	44	0.47	0.49	2	1	6	1
17	50	43	44	0.92	0.35	0	3	0	14
17	50	79	46	0.85	0.31	0	1	0	14
17	50	5	46	0.47	0.36	0	1	0	9
17	50	73	46	0.8	0.39	0	3	0	22
17	50	71	46	0.37	0.35	2	1	8	4
17	50	6	49	0.71	0.3	0	3	0	14
18	50	74	8	0.77	0.4	0	1	0	3
18	50	0	9	0.49	0.43	0	1	0	4
18	50	80	9	0.84	0.62	0	1	0	2
18	50	8	9	0.61	0.08	0	1	0	4
18	50	90	10	0.78	0.68	0	1	0	3
18	50	92	10	0.38	0.42	0	1	0	6
18	50	31	10	0.69	0.32	0	1	0	5
18	50	83	10	0.73	0.44	0	1	0	2
18	50	68	11	0.59	0.35	0	1	0	6
18	50	62	11	0.8	0.44	0	1	0	8
18	50	55	12	0.88	0.43	0	1	0	3
18	50	89	12	0.45	0.44	0	2	0	4
18	50	98	13	0.85	0.41	0	1	0	4
18	50	23	13	0.66	0.33	0	1	0	2
18	50	39	14	0.86	0.37	0	1	0	2
18	50	67	15	0.89	0.41	0	1	0	8
18	50	28	15	0.87	0.37	0	1	0	4
18	50	91	21	0.33	0.37	0	1	0	3
18	50	72	22	0.24	0.35	0	1	0	2
18	50	87	22	0.96	0.59	0	3	0	23
18	50	27	23	0.29	0.33	0	1	0	5
18	50	82	23	0.5	0.35	0	1	0	4
18	50	84	25	0.6	0.5	0	2	0	8
18	50	14	26	0.76	0.36	0	1	0	5
18	50	1	27	0.51	0.52	0	1	0	6
18	50	70	30	0.9	0.28	0	1	0	4
18	50	78	30	0.48	0.36	0	2	0	6
18	50	46	31	0.73	0.37	0	1	0	5
18	50	49	31	0.42	0.61	0	1	0	3
18	50	93	31	0.54	0.36	0	2	0	7
18	50	37	32	0.7	0.49	0	2	0	13
18	50	4	33	0.52	0.33	0	1	0	7
18	50	51	34	0.36	0.33	0	1	0	4
18	50	54	36	0.72	0.3	0	2	0	10
18	50	81	39	0.6	0.5	3	2	17	11
18	50	77	40	0.77	0.07	0	1	0	3
18	50	73	41	0.94	0.45	0	3	0	22
18	50	6	42	0.7	0.37	0	3	0	14
18	50	48	43	0.53	0.32	1	2	5	5
18	50	11	43	0.59	0.28	0	1	0	11
18	50	12	44	0.53	0.33	2	3	6	8
18	50	79	45	0.55	0.27	0	1	0	14
18	50	52	45	0.39	0.27	2	1	7	2
18	50	45	45	0.32	0.36	0	1	0	7
18	50	41	46	0.23	0.34	1	1	3	5
18	50	32	48	0.33	0.36	0	1	0	11
18	50	96	48	0.31	0.26	0	1	0	12
18	50	69	49	0.28	0.3	0	1	0	6
18	50	15	49	0.59	0.71	3	0	25	0
19	50	72	7	0.61	0.71	0	1	0	2
19	50	23	7	0.56	0.43	0	1	0	2
19	50	39	7	0.56	0.48	0	1	0	2
19	50	83	9	0.78	0.57	0	1	0	2
19	50	8	9	0.64	0.65	0	1	0	4
19	50	51	10	0.55	0.49	0	1	0	4
19	50	1	10	0.61	0.56	0	1	0	6
19	50	14	11	0.79	0.51	0	1	0	5
19	50	78	11	0.38	0.73	0	2	0	6
19	50	2	11	0.82	0.46	0	1	0	5
19	50	74	12	0.65	0.55	0	1	0	3
19	50	49	12	0.67	0.76	0	1	0	3
19	50	66	13	0.85	0.88	1	1	6	3
19	50	93	13	0.54	0.52	0	2	0	7
19	50	80	13	0.77	0.42	0	1	0	2
19	50	62	14	0.88	0.51	0	1	0	8
19	50	20	14	0.54	0.44	0	1	0	10
19	50	65	15	0.69	0.68	0	1	0	12
19	50	92	15	0.65	0.42	0	1	0	6
19	50	18	15	0.54	0.75	0	2	0	22
19	50	91	16	0.45	0.33	0	1	0	3
19	50	55	16	0.87	0.39	0	1	0	3
19	50	77	17	0.76	0.44	0	1	0	3
19	50	28	17	0.91	0.35	0	1	0	4
19	50	0	17	0.47	0.31	0	1	0	4
19	50	13	17	0.54	0.32	0	1	0	15
19	50	47	18	0.86	0.78	0	3	0	29
19	50	96	19	0.5	0.39	0	1	0	12
19	50	6	19	0.73	0.65	0	3	0	14
19	50	90	19	0.79	0.26	0	1	0	3
19	50	89	21	0.34	0.44	0	2	0	4
19	50	70	21	0.67	0.3	0	1	0	4
19	50	31	21	0.85	0.54	0	1	0	5
19	50	84	21	0.61	0.55	0	2	0	8
19	50	82	23	0.37	0.29	0	1	0	4
19	50	9	24	0.75	0.45	0	3	0	11
19	50	67	28	0.78	0.43	0	1	0	8
19	50	81	28	0.85	0.55	0	5	0	28
19	50	69	30	0.56	0.5	0	1	0	6
19	50	46	31	0.9	0.29	0	1	0	5
19	50	54	31	0.72	0.28	0	2	0	10
19	50	19	34	0.68	0.67	2	3	11	28
19	50	76	35	0.36	0.31	0	1	0	4
19	50	4	35	0.47	0.37	0	1	0	7
19	50	95	35	0.74	0.49	0	1	0	10
19	50	3	37	0.31	0.29	1	1	2	14
19	50	73	37	0.73	0.46	0	3	0	22
19	50	27	38	0.35	0.76	1	0	5	0
19	50	75	38	0.46	0.44	2	1	4	5
19	50	57	38	0.64	0.91	1	1	6	11
19	50	25	39	0.87	0.41	0	1	0	9
19	50	48	39	0.45	0.41	2	1	7	3
19	50	36	39	0.45	0.44	0	1	0	10
19	50	52	40	0.69	0.3	0	3	0	9
19	50	50	40	0.23	0.23	1	1	3	2
19	50	35	40	0.77	0.49	0	2	0	28
19	50	43	41	0.58	0.43	1	2	9	5
19	50	11	43	0.91	0.27	0	1	0	11
19	50	37	43	0.76	0.37	0	2	0	13
19	50	63	43	0.53	0.3	0	3	0	16
19	50	79	45	0.45	0.3	0	1	0	14
19	50	97	46	0.42	0.44	0	2	0	12
19	50	88	47	0.33	0.45	1	2	2	5
19	50	68	48	0.59	0.24	0	1	0	6
20	50	80	8	0.64	0.64	0	1	0	2
20	50	51	9	0.56	0.35	0	1	0	4
20	50	8	9	0.33	0.59	0	1	0	4
20	50	77	10	0.87	0.6	0	1	0	3
20	50	46	10	0.74	0.29	0	1	0	5
20	50	14	10	0.68	0.43	0	1	0	5
20	50	92	11	0.55	0.36	0	1	0	6
20	50	23	12	0.92	0.35	0	1	0	2
20	50	39	12	0.68	0.25	0	1	0	2
20	50	73	15	0.95	0.74	0	3	0	22
20	50	90	15	0.72	0.28	0	1	0	3
20	50	72	15	0.23	0.29	0	1	0	2
20	50	31	16	0.66	0.56	0	1	0	5
20	50	62	17	0.74	0.3	0	1	0	8
20	50	76	17	0.78	0.3	0	1	0	4
20	50	60	18	0.48	0.83	0	1	0	10
20	50	25	19	0.89	0.6	0	1	0	9
20	50	7	19	0.68	0.61	0	3	0	28
20	50	74	19	0.81	0.24	0	1	0	3
20	50	5	20	0.33	0.67	0	1	0	9
20	50	22	20	0.29	0.24	0	1	0	7
20	50	68	21	0.78	0.51	0	1	0	6
20	50	83	21	0.56	0.23	0	1	0	2
20	50	95	21	0.59	0.52	0	1	0	10
20	50	47	22	0.65	0.57	0	3	0	29
20	50	98	24	0.65	0.22	0	1	0	4
20	50	84	25	0.75	0.54	0	2	0	8
20	50	37	27	0.63	0.55	0	2	0	13
20	50	28	28	0.95	0.17	0	1	0	4
20	50	55	29	0.34	0.17	0	1	0	3
20	50	43	35	0.87	0.5	0	3	0	14
20	50	91	35	0.15	0.68	1	0	3	0
20	50	70	36	0.78	0.24	0	1	0	4
20	50	65	42	0.64	0.38	0	1	0	12
20	50	41	45	0.46	0.91	1	1	5	3
20	50	54	45	0.78	0.24	0	2	0	10
20	50	67	46	0.18	0.18	0	1	0	8
20	50	49	47	0.14	0.46	0	1	0	3
20	50	2	47	0.67	0.18	0	1	0	5
20	50	57	47	0.54	0.8	1	1	11	6
20	50	97	47	0.47	0.73	1	1	2	10
20	50	75	47	0.38	0.58	1	2	2	7
20	50	56	48	0.48	0.7	0	1	0	12
