# Supplementary material for: Land-use change in oil palm dominated tropical landscapes—An agent-based model to explore ecological and socio-economic trade-offs
Source: PLoS One. 2018 Jan 19;13(1):e0190506. doi: 10.1371/journal.pone.0190506 (PMC5774713; doi:10.1371/journal.pone.0190506)
Supplement: S1 Data — (ZIP) [file pone.0190506.s003.zip › HouseholdData/field-data-summary_js_2016_sc11.txt]

runnumber	step	op_ineff_all_mu	op_ineff_all_sd	rb_ineff_all_mu	rb_ineff_all_sd	op_ineff_zero_op_mu	op_ineff_zero_op_sd	rb_ineff_zero_op_mu	rb_ineff_zero_op_sd	op_ineff_zero_rb_mu	op_ineff_zero_rb_sd	rb_ineff_zero_rb_mu	rb_ineff_zero_rb_sd	f_zero_op	f_zero_rb
1	0	0	0	0	0	0	0	0	0	0	0	0	0	0	0.13
1	1	0	0	0	0	0	0	0	0	0	0	0	0	0	0.04
1	2	0	0	0	0	0	0	0	0	0	0	0	0	0	0.04
1	3	0	0	0	0	0	0	0	0	0	0	0	0	0	0.03
1	4	0	0	0	0	0	0	0	0	0	0	0	0	0	0.05
1	5	0	0	0	0	0	0	0	0	0	0	0	0	0	0.03
1	6	0	0	0	0	0	0	0	0	0	0	0	0	0	0.02
1	7	0	0	0	0	0	0	0	0	0	0	0	0	0	0.04
1	8	0	0	0	0	0	0	0	0	0	0	0	0	0	0.02
1	9	0	0	0	0	0	0	0	0	0	0	0	0	0	0.02
1	10	0	0	0	0	0	0	0	0	0	0	0	0	0	0.03
1	11	0	0	0	0	0	0	0	0	0	0	0	0	0	0.03
1	12	0	0	0	0	0	0	0	0	0	0	0	0	0	0.03
1	13	0	0	0	0	0	0	0	0	0	0	0	0	0	0.04
1	14	0	0	0	0	0	0	0	0	0	0	0	0	0	0.05
1	15	0	0	0	0	0	0	0	0	0	0	0	0	0	0.07
1	16	0	0	0	0	0	0	0	0	0	0	0	0	0	0.04
1	17	0	0	0	0	0	0	0	0	0	0	0	0	0	0.03
1	18	0	0	0	0	0	0	0	0	0	0	0	0	0	0.04
1	19	0	0	0	0	0	0	0	0	0	0	0	0	0	0.03
1	20	0	0	0	0	0	0	0	0	0	0	0	0	0	0.01
1	21	0	0	0	0	0	0	0	0	0	0	0	0	0	0.04
1	22	0	0	0	0	0	0	0	0	0	0	0	0	0	0.03
1	23	0	0	0	0	0	0	0	0	0	0	0	0	0	0.03
1	24	0	0	0	0	0	0	0	0	0	0	0	0	0	0.04
1	25	0	0	0	0	0	0	0	0	0	0	0	0	0	0.02
1	26	0	0	0	0	0	0	0	0	0	0	0	0	0	0.01
1	27	0	0	0	0	0	0	0	0	0	0	0	0	0	0.02
1	28	0	0	0	0	0	0	0	0	0	0	0	0	0	0.02
1	29	0	0	0	0	0	0	0	0	0	0	0	0	0	0.01
1	30	0	0	0	0	0	0	0	0	0	0	0	0	0	0.01
1	31	0	0	0	0	0	0	0	0	0	0	0	0	0	0
1	32	0	0	0	0	0	0	0	0	0	0	0	0	0	0.03
1	33	0	0	0	0	0	0	0	0	0	0	0	0	0	0.02
1	34	0	0	0	0	0	0	0	0	0	0	0	0	0	0.01
1	35	0	0	0	0	0	0	0	0	0	0	0	0	0	0.01
1	36	0	0	0	0	0	0	0	0	0	0	0	0	0	0
1	37	0	0	0	0	0	0	0	0	0	0	0	0	0	0.01
1	38	0	0	0	0	0	0	0	0	0	0	0	0	0	0.02
1	39	0	0	0	0	0	0	0	0	0	0	0	0	0	0
1	40	0	0	0	0	0	0	0	0	0	0	0	0	0	0.02
1	41	0	0	0	0	0	0	0	0	0	0	0	0	0	0.08
1	42	0	0	0	0	0	0	0	0	0	0	0	0	0	0.03
1	43	0	0	0	0	0	0	0	0	0	0	0	0	0	0.03
1	44	0	0	0	0	0	0	0	0	0	0	0	0	0	0.02
1	45	0	0	0	0	0	0	0	0	0	0	0	0	0	0.03
1	46	0	0	0	0	0	0	0	0	0	0	0	0	0	0.02
1	47	0	0	0	0	0	0	0	0	0	0	0	0	0	0.02
1	48	0	0	0	0	0	0	0	0	0	0	0	0	0	0.03
1	49	0	0	0	0	0	0	0	0	0	0	0	0	0	0.02
2	0	0	0	0	0	0	0	0	0	0	0	0	0	0	0.13
2	1	0	0	0	0	0	0	0	0	0	0	0	0	0	0.06
2	2	0	0	0	0	0	0	0	0	0	0	0	0	0	0.02
2	3	0	0	0	0	0	0	0	0	0	0	0	0	0	0.03
2	4	0	0	0	0	0	0	0	0	0	0	0	0	0	0.03
2	5	0	0	0	0	0	0	0	0	0	0	0	0	0	0.04
2	6	0	0	0	0	0	0	0	0	0	0	0	0	0	0.02
2	7	0	0	0	0	0	0	0	0	0	0	0	0	0	0.03
2	8	0	0	0	0	0	0	0	0	0	0	0	0	0	0.04
2	9	0	0	0	0	0	0	0	0	0	0	0	0	0	0.03
2	10	0	0	0	0	0	0	0	0	0	0	0	0	0	0.02
2	11	0	0	0	0	0	0	0	0	0	0	0	0	0	0.03
2	12	0	0	0	0	0	0	0	0	0	0	0	0	0	0.05
2	13	0	0	0	0	0	0	0	0	0	0	0	0	0	0.05
2	14	0	0	0	0	0	0	0	0	0	0	0	0	0	0.01
2	15	0	0	0	0	0	0	0	0	0	0	0	0	0	0.04
2	16	0	0	0	0	0	0	0	0	0	0	0	0	0	0.04
2	17	0	0	0	0	0	0	0	0	0	0	0	0	0	0.05
2	18	0	0	0	0	0	0	0	0	0	0	0	0	0	0.03
2	19	0	0	0	0	0	0	0	0	0	0	0	0	0	0.03
2	20	0	0	0	0	0	0	0	0	0	0	0	0	0	0.03
2	21	0	0	0	0	0	0	0	0	0	0	0	0	0	0.02
2	22	0	0	0	0	0	0	0	0	0	0	0	0	0	0.01
2	23	0	0	0	0	0	0	0	0	0	0	0	0	0	0.03
2	24	0	0	0	0	0	0	0	0	0	0	0	0	0	0.03
2	25	0	0	0	0	0	0	0	0	0	0	0	0	0	0.03
2	26	0	0	0	0	0	0	0	0	0	0	0	0	0	0.01
2	27	0	0	0	0	0	0	0	0	0	0	0	0	0	0.02
2	28	0	0	0	0	0	0	0	0	0	0	0	0	0	0.01
2	29	0	0	0	0	0	0	0	0	0	0	0	0	0	0.03
2	30	0	0	0	0	0	0	0	0	0	0	0	0	0	0.02
2	31	0	0	0	0	0	0	0	0	0	0	0	0	0	0.01
2	32	0	0	0	0	0	0	0	0	0	0	0	0	0	0.01
2	33	0	0	0	0	0	0	0	0	0	0	0	0	0	0.01
2	34	0	0	0	0	0	0	0	0	0	0	0	0	0	0.01
2	35	0	0	0	0	0	0	0	0	0	0	0	0	0	0.01
2	36	0	0	0	0	0	0	0	0	0	0	0	0	0	0.03
2	37	0	0	0	0	0	0	0	0	0	0	0	0	0	0.03
2	38	0	0	0	0	0	0	0	0	0	0	0	0	0	0.02
2	39	0	0	0	0	0	0	0	0	0	0	0	0	0	0.01
2	40	0	0	0	0	0	0	0	0	0	0	0	0	0	0.04
2	41	0	0	0	0	0	0	0	0	0	0	0	0	0	0.08
2	42	0	0	0	0	0	0	0	0	0	0	0	0	0	0.04
2	43	0	0	0	0	0	0	0	0	0	0	0	0	0	0.01
2	44	0	0	0	0	0	0	0	0	0	0	0	0	0	0.02
2	45	0	0	0	0	0	0	0	0	0	0	0	0	0	0.03
2	46	0	0	0	0	0	0	0	0	0	0	0	0	0	0.03
2	47	0	0	0	0	0	0	0	0	0	0	0	0	0	0.01
2	48	0	0	0	0	0	0	0	0	0	0	0	0	0	0.02
2	49	0	0	0	0	0	0	0	0	0	0	0	0	0	0.03
3	0	0	0	0	0	0	0	0	0	0	0	0	0	0	0.14
3	1	0	0	0	0	0	0	0	0	0	0	0	0	0	0.05
3	2	0	0	0	0	0	0	0	0	0	0	0	0	0	0.03
3	3	0	0	0	0	0	0	0	0	0	0	0	0	0	0.03
3	4	0	0	0	0	0	0	0	0	0	0	0	0	0	0.03
3	5	0	0	0	0	0	0	0	0	0	0	0	0	0	0.01
3	6	0	0	0	0	0	0	0	0	0	0	0	0	0	0.02
3	7	0	0	0	0	0	0	0	0	0	0	0	0	0	0.04
3	8	0	0	0	0	0	0	0	0	0	0	0	0	0	0.02
3	9	0	0	0	0	0	0	0	0	0	0	0	0	0	0.04
3	10	0	0	0	0	0	0	0	0	0	0	0	0	0	0.02
3	11	0	0	0	0	0	0	0	0	0	0	0	0	0	0.04
3	12	0	0	0	0	0	0	0	0	0	0	0	0	0	0.07
3	13	0	0	0	0	0	0	0	0	0	0	0	0	0	0.04
3	14	0	0	0	0	0	0	0	0	0	0	0	0	0	0.04
3	15	0	0	0	0	0	0	0	0	0	0	0	0	0	0.05
3	16	0	0	0	0	0	0	0	0	0	0	0	0	0	0.04
3	17	0	0	0	0	0	0	0	0	0	0	0	0	0	0.03
3	18	0	0	0	0	0	0	0	0	0	0	0	0	0	0.02
3	19	0	0	0	0	0	0	0	0	0	0	0	0	0	0.03
3	20	0	0	0	0	0	0	0	0	0	0	0	0	0	0.03
3	21	0	0	0	0	0	0	0	0	0	0	0	0	0	0
3	22	0	0	0	0	0	0	0	0	0	0	0	0	0	0.02
3	23	0	0	0	0	0	0	0	0	0	0	0	0	0	0.02
3	24	0	0	0	0	0	0	0	0	0	0	0	0	0	0.01
3	25	0	0	0	0	0	0	0	0	0	0	0	0	0	0.02
3	26	0	0	0	0	0	0	0	0	0	0	0	0	0	0.03
3	27	0	0	0	0	0	0	0	0	0	0	0	0	0	0.01
3	28	0	0	0	0	0	0	0	0	0	0	0	0	0	0.01
3	29	0	0	0	0	0	0	0	0	0	0	0	0	0	0.02
3	30	0	0	0	0	0	0	0	0	0	0	0	0	0	0
3	31	0	0	0	0	0	0	0	0	0	0	0	0	0	0.02
3	32	0	0	0	0	0	0	0	0	0	0	0	0	0	0.01
3	33	0	0	0	0	0	0	0	0	0	0	0	0	0	0.02
3	34	0	0	0	0	0	0	0	0	0	0	0	0	0	0
3	35	0	0	0	0	0	0	0	0	0	0	0	0	0	0.02
3	36	0	0	0	0	0	0	0	0	0	0	0	0	0	0.01
3	37	0	0	0	0	0	0	0	0	0	0	0	0	0	0.03
3	38	0	0	0	0	0	0	0	0	0	0	0	0	0	0.01
3	39	0	0	0	0	0	0	0	0	0	0	0	0	0	0.03
3	40	0	0	0	0	0	0	0	0	0	0	0	0	0	0.03
3	41	0	0	0	0	0	0	0	0	0	0	0	0	0	0.07
3	42	0	0	0	0	0	0	0	0	0	0	0	0	0	0.04
3	43	0	0	0	0	0	0	0	0	0	0	0	0	0	0.02
3	44	0	0	0	0	0	0	0	0	0	0	0	0	0	0.02
3	45	0	0	0	0	0	0	0	0	0	0	0	0	0	0.02
3	46	0	0	0	0	0	0	0	0	0	0	0	0	0	0.01
3	47	0	0	0	0	0	0	0	0	0	0	0	0	0	0.01
3	48	0	0	0	0	0	0	0	0	0	0	0	0	0	0.03
3	49	0	0	0	0	0	0	0	0	0	0	0	0	0	0.02
4	0	0	0	0	0	0	0	0	0	0	0	0	0	0	0.14
4	1	0	0	0	0	0	0	0	0	0	0	0	0	0	0.07
4	2	0	0	0	0	0	0	0	0	0	0	0	0	0	0.03
4	3	0	0	0	0	0	0	0	0	0	0	0	0	0	0.05
4	4	0	0	0	0	0	0	0	0	0	0	0	0	0	0.03
4	5	0	0	0	0	0	0	0	0	0	0	0	0	0	0.02
4	6	0	0	0	0	0	0	0	0	0	0	0	0	0	0.02
4	7	0	0	0	0	0	0	0	0	0	0	0	0	0	0.01
4	8	0	0	0	0	0	0	0	0	0	0	0	0	0	0.02
4	9	0	0	0	0	0	0	0	0	0	0	0	0	0	0.01
4	10	0	0	0	0	0	0	0	0	0	0	0	0	0	0.03
4	11	0	0	0	0	0	0	0	0	0	0	0	0	0	0.03
4	12	0	0	0	0	0	0	0	0	0	0	0	0	0	0.03
4	13	0	0	0	0	0	0	0	0	0	0	0	0	0	0.04
4	14	0	0	0	0	0	0	0	0	0	0	0	0	0	0.03
4	15	0	0	0	0	0	0	0	0	0	0	0	0	0	0.02
4	16	0	0	0	0	0	0	0	0	0	0	0	0	0	0.03
4	17	0	0	0	0	0	0	0	0	0	0	0	0	0	0.03
4	18	0	0	0	0	0	0	0	0	0	0	0	0	0	0.04
4	19	0	0	0	0	0	0	0	0	0	0	0	0	0	0.04
4	20	0	0	0	0	0	0	0	0	0	0	0	0	0	0.01
4	21	0	0	0	0	0	0	0	0	0	0	0	0	0	0.05
4	22	0	0	0	0	0	0	0	0	0	0	0	0	0	0.02
4	23	0	0	0	0	0	0	0	0	0	0	0	0	0	0.02
4	24	0	0	0	0	0	0	0	0	0	0	0	0	0	0.03
4	25	0	0	0	0	0	0	0	0	0	0	0	0	0	0.02
4	26	0	0	0	0	0	0	0	0	0	0	0	0	0	0.02
4	27	0	0	0	0	0	0	0	0	0	0	0	0	0	0.01
4	28	0	0	0	0	0	0	0	0	0	0	0	0	0	0.02
4	29	0	0	0	0	0	0	0	0	0	0	0	0	0	0.01
4	30	0	0	0	0	0	0	0	0	0	0	0	0	0	0.02
4	31	0	0	0	0	0	0	0	0	0	0	0	0	0	0.01
4	32	0	0	0	0	0	0	0	0	0	0	0	0	0	0.03
4	33	0	0	0	0	0	0	0	0	0	0	0	0	0	0
4	34	0	0	0	0	0	0	0	0	0	0	0	0	0	0.03
4	35	0	0	0	0	0	0	0	0	0	0	0	0	0	0.01
4	36	0	0	0	0	0	0	0	0	0	0	0	0	0	0.01
4	37	0	0	0	0	0	0	0	0	0	0	0	0	0	0.01
4	38	0	0	0	0	0	0	0	0	0	0	0	0	0	0.03
4	39	0	0	0	0	0	0	0	0	0	0	0	0	0	0.02
4	40	0	0	0	0	0	0	0	0	0	0	0	0	0	0.03
4	41	0	0	0	0	0	0	0	0	0	0	0	0	0	0.09
4	42	0	0	0	0	0	0	0	0	0	0	0	0	0	0.05
4	43	0	0	0	0	0	0	0	0	0	0	0	0	0	0.02
4	44	0	0	0	0	0	0	0	0	0	0	0	0	0	0.04
4	45	0	0	0	0	0	0	0	0	0	0	0	0	0	0.02
4	46	0	0	0	0	0	0	0	0	0	0	0	0	0	0.01
4	47	0	0	0	0	0	0	0	0	0	0	0	0	0	0.01
4	48	0	0	0	0	0	0	0	0	0	0	0	0	0	0.01
4	49	0	0	0	0	0	0	0	0	0	0	0	0	0	0.02
5	0	0	0	0	0	0	0	0	0	0	0	0	0	0	0.14
5	1	0	0	0	0	0	0	0	0	0	0	0	0	0	0.05
5	2	0	0	0	0	0	0	0	0	0	0	0	0	0	0.05
5	3	0	0	0	0	0	0	0	0	0	0	0	0	0	0.02
5	4	0	0	0	0	0	0	0	0	0	0	0	0	0	0.03
5	5	0	0	0	0	0	0	0	0	0	0	0	0	0	0.03
5	6	0	0	0	0	0	0	0	0	0	0	0	0	0	0.02
5	7	0	0	0	0	0	0	0	0	0	0	0	0	0	0.02
5	8	0	0	0	0	0	0	0	0	0	0	0	0	0	0.02
5	9	0	0	0	0	0	0	0	0	0	0	0	0	0	0.03
5	10	0	0	0	0	0	0	0	0	0	0	0	0	0	0.04
5	11	0	0	0	0	0	0	0	0	0	0	0	0	0	0.04
5	12	0	0	0	0	0	0	0	0	0	0	0	0	0	0.05
5	13	0	0	0	0	0	0	0	0	0	0	0	0	0	0.05
5	14	0	0	0	0	0	0	0	0	0	0	0	0	0	0.03
5	15	0	0	0	0	0	0	0	0	0	0	0	0	0	0.04
5	16	0	0	0	0	0	0	0	0	0	0	0	0	0	0.03
5	17	0	0	0	0	0	0	0	0	0	0	0	0	0	0.03
5	18	0	0	0	0	0	0	0	0	0	0	0	0	0	0.04
5	19	0	0	0	0	0	0	0	0	0	0	0	0	0	0.03
5	20	0	0	0	0	0	0	0	0	0	0	0	0	0	0.03
5	21	0	0	0	0	0	0	0	0	0	0	0	0	0	0.03
5	22	0	0	0	0	0	0	0	0	0	0	0	0	0	0.02
5	23	0	0	0	0	0	0	0	0	0	0	0	0	0	0.03
5	24	0	0	0	0	0	0	0	0	0	0	0	0	0	0.02
5	25	0	0	0	0	0	0	0	0	0	0	0	0	0	0.02
5	26	0	0	0	0	0	0	0	0	0	0	0	0	0	0.01
5	27	0	0	0	0	0	0	0	0	0	0	0	0	0	0.02
5	28	0	0	0	0	0	0	0	0	0	0	0	0	0	0.02
5	29	0	0	0	0	0	0	0	0	0	0	0	0	0	0.03
5	30	0	0	0	0	0	0	0	0	0	0	0	0	0	0.03
5	31	0	0	0	0	0	0	0	0	0	0	0	0	0	0.01
5	32	0	0	0	0	0	0	0	0	0	0	0	0	0	0
5	33	0	0	0	0	0	0	0	0	0	0	0	0	0	0
5	34	0	0	0	0	0	0	0	0	0	0	0	0	0	0.02
5	35	0	0	0	0	0	0	0	0	0	0	0	0	0	0.01
5	36	0	0	0	0	0	0	0	0	0	0	0	0	0	0.02
5	37	0	0	0	0	0	0	0	0	0	0	0	0	0	0.01
5	38	0	0	0	0	0	0	0	0	0	0	0	0	0	0.01
5	39	0	0	0	0	0	0	0	0	0	0	0	0	0	0.03
5	40	0	0	0	0	0	0	0	0	0	0	0	0	0	0.03
5	41	0	0	0	0	0	0	0	0	0	0	0	0	0	0.08
5	42	0	0	0	0	0	0	0	0	0	0	0	0	0	0.03
5	43	0	0	0	0	0	0	0	0	0	0	0	0	0	0.03
5	44	0	0	0	0	0	0	0	0	0	0	0	0	0	0.02
5	45	0	0	0	0	0	0	0	0	0	0	0	0	0	0.02
5	46	0	0	0	0	0	0	0	0	0	0	0	0	0	0.02
5	47	0	0	0	0	0	0	0	0	0	0	0	0	0	0.01
5	48	0	0	0	0	0	0	0	0	0	0	0	0	0	0.02
5	49	0	0	0	0	0	0	0	0	0	0	0	0	0	0.02
6	0	0	0	0	0	0	0	0	0	0	0	0	0	0	0.12
6	1	0	0	0	0	0	0	0	0	0	0	0	0	0	0.05
6	2	0	0	0	0	0	0	0	0	0	0	0	0	0	0.04
6	3	0	0	0	0	0	0	0	0	0	0	0	0	0	0.05
6	4	0	0	0	0	0	0	0	0	0	0	0	0	0	0.04
6	5	0	0	0	0	0	0	0	0	0	0	0	0	0	0.03
6	6	0	0	0	0	0	0	0	0	0	0	0	0	0	0.03
6	7	0	0	0	0	0	0	0	0	0	0	0	0	0	0.02
6	8	0	0	0	0	0	0	0	0	0	0	0	0	0	0.04
6	9	0	0	0	0	0	0	0	0	0	0	0	0	0	0.02
6	10	0	0	0	0	0	0	0	0	0	0	0	0	0	0.02
6	11	0	0	0	0	0	0	0	0	0	0	0	0	0	0.05
6	12	0	0	0	0	0	0	0	0	0	0	0	0	0	0.04
6	13	0	0	0	0	0	0	0	0	0	0	0	0	0	0.02
6	14	0	0	0	0	0	0	0	0	0	0	0	0	0	0.05
6	15	0	0	0	0	0	0	0	0	0	0	0	0	0	0.05
6	16	0	0	0	0	0	0	0	0	0	0	0	0	0	0.03
6	17	0	0	0	0	0	0	0	0	0	0	0	0	0	0.06
6	18	0	0	0	0	0	0	0	0	0	0	0	0	0	0.05
6	19	0	0	0	0	0	0	0	0	0	0	0	0	0	0.01
6	20	0	0	0	0	0	0	0	0	0	0	0	0	0	0.04
6	21	0	0	0	0	0	0	0	0	0	0	0	0	0	0.02
6	22	0	0	0	0	0	0	0	0	0	0	0	0	0	0
6	23	0	0	0	0	0	0	0	0	0	0	0	0	0	0.01
6	24	0	0	0	0	0	0	0	0	0	0	0	0	0	0.01
6	25	0	0	0	0	0	0	0	0	0	0	0	0	0	0.01
6	26	0	0	0	0	0	0	0	0	0	0	0	0	0	0.01
6	27	0	0	0	0	0	0	0	0	0	0	0	0	0	0.02
6	28	0	0	0	0	0	0	0	0	0	0	0	0	0	0.02
6	29	0	0	0	0	0	0	0	0	0	0	0	0	0	0.02
6	30	0	0	0	0	0	0	0	0	0	0	0	0	0	0.02
6	31	0	0	0	0	0	0	0	0	0	0	0	0	0	0
6	32	0	0	0	0	0	0	0	0	0	0	0	0	0	0.01
6	33	0	0	0	0	0	0	0	0	0	0	0	0	0	0.02
6	34	0	0	0	0	0	0	0	0	0	0	0	0	0	0.02
6	35	0	0	0	0	0	0	0	0	0	0	0	0	0	0.02
6	36	0	0	0	0	0	0	0	0	0	0	0	0	0	0.04
6	37	0	0	0	0	0	0	0	0	0	0	0	0	0	0.02
6	38	0	0	0	0	0	0	0	0	0	0	0	0	0	0.02
6	39	0	0	0	0	0	0	0	0	0	0	0	0	0	0.02
6	40	0	0	0	0	0	0	0	0	0	0	0	0	0	0.02
6	41	0	0	0	0	0	0	0	0	0	0	0	0	0	0.07
6	42	0	0	0	0	0	0	0	0	0	0	0	0	0	0.03
6	43	0	0	0	0	0	0	0	0	0	0	0	0	0	0.03
6	44	0	0	0	0	0	0	0	0	0	0	0	0	0	0.03
6	45	0	0	0	0	0	0	0	0	0	0	0	0	0	0.03
6	46	0	0	0	0	0	0	0	0	0	0	0	0	0	0.02
6	47	0	0	0	0	0	0	0	0	0	0	0	0	0	0.02
6	48	0	0	0	0	0	0	0	0	0	0	0	0	0	0.02
6	49	0	0	0	0	0	0	0	0	0	0	0	0	0	0.03
7	0	0	0	0	0	0	0	0	0	0	0	0	0	0	0.11
7	1	0	0	0	0	0	0	0	0	0	0	0	0	0	0.04
7	2	0	0	0	0	0	0	0	0	0	0	0	0	0	0.05
7	3	0	0	0	0	0	0	0	0	0	0	0	0	0	0.05
7	4	0	0	0	0	0	0	0	0	0	0	0	0	0	0.06
7	5	0	0	0	0	0	0	0	0	0	0	0	0	0	0.02
7	6	0	0	0	0	0	0	0	0	0	0	0	0	0	0.03
7	7	0	0	0	0	0	0	0	0	0	0	0	0	0	0.04
7	8	0	0	0	0	0	0	0	0	0	0	0	0	0	0.01
7	9	0	0	0	0	0	0	0	0	0	0	0	0	0	0.02
7	10	0	0	0	0	0	0	0	0	0	0	0	0	0	0.02
7	11	0	0	0	0	0	0	0	0	0	0	0	0	0	0.05
7	12	0	0	0	0	0	0	0	0	0	0	0	0	0	0.04
7	13	0	0	0	0	0	0	0	0	0	0	0	0	0	0.04
7	14	0	0	0	0	0	0	0	0	0	0	0	0	0	0.02
7	15	0	0	0	0	0	0	0	0	0	0	0	0	0	0.03
7	16	0	0	0	0	0	0	0	0	0	0	0	0	0	0.03
7	17	0	0	0	0	0	0	0	0	0	0	0	0	0	0.06
7	18	0	0	0	0	0	0	0	0	0	0	0	0	0	0.02
7	19	0	0	0	0	0	0	0	0	0	0	0	0	0	0.04
7	20	0	0	0	0	0	0	0	0	0	0	0	0	0	0.02
7	21	0	0	0	0	0	0	0	0	0	0	0	0	0	0.03
7	22	0	0	0	0	0	0	0	0	0	0	0	0	0	0.01
7	23	0	0	0	0	0	0	0	0	0	0	0	0	0	0
7	24	0	0	0	0	0	0	0	0	0	0	0	0	0	0.02
7	25	0	0	0	0	0	0	0	0	0	0	0	0	0	0.01
7	26	0	0	0	0	0	0	0	0	0	0	0	0	0	0.01
7	27	0	0	0	0	0	0	0	0	0	0	0	0	0	0.02
7	28	0	0	0	0	0	0	0	0	0	0	0	0	0	0.02
7	29	0	0	0	0	0	0	0	0	0	0	0	0	0	0.01
7	30	0	0	0	0	0	0	0	0	0	0	0	0	0	0
7	31	0	0	0	0	0	0	0	0	0	0	0	0	0	0.02
7	32	0	0	0	0	0	0	0	0	0	0	0	0	0	0.02
7	33	0	0	0	0	0	0	0	0	0	0	0	0	0	0.02
7	34	0	0	0	0	0	0	0	0	0	0	0	0	0	0.01
7	35	0	0	0	0	0	0	0	0	0	0	0	0	0	0.01
7	36	0	0	0	0	0	0	0	0	0	0	0	0	0	0.03
7	37	0	0	0	0	0	0	0	0	0	0	0	0	0	0.02
7	38	0	0	0	0	0	0	0	0	0	0	0	0	0	0.03
7	39	0	0	0	0	0	0	0	0	0	0	0	0	0	0.04
7	40	0	0	0	0	0	0	0	0	0	0	0	0	0	0.04
7	41	0	0	0	0	0	0	0	0	0	0	0	0	0	0.05
7	42	0	0	0	0	0	0	0	0	0	0	0	0	0	0.03
7	43	0	0	0	0	0	0	0	0	0	0	0	0	0	0.04
7	44	0	0	0	0	0	0	0	0	0	0	0	0	0	0.04
7	45	0	0	0	0	0	0	0	0	0	0	0	0	0	0.05
7	46	0	0	0	0	0	0	0	0	0	0	0	0	0	0.02
7	47	0	0	0	0	0	0	0	0	0	0	0	0	0	0.02
7	48	0	0	0	0	0	0	0	0	0	0	0	0	0	0.03
7	49	0	0	0	0	0	0	0	0	0	0	0	0	0	0.01
8	0	0	0	0	0	0	0	0	0	0	0	0	0	0	0.15
8	1	0	0	0	0	0	0	0	0	0	0	0	0	0	0.06
8	2	0	0	0	0	0	0	0	0	0	0	0	0	0	0.03
8	3	0	0	0	0	0	0	0	0	0	0	0	0	0	0.02
8	4	0	0	0	0	0	0	0	0	0	0	0	0	0	0.04
8	5	0	0	0	0	0	0	0	0	0	0	0	0	0	0.01
8	6	0	0	0	0	0	0	0	0	0	0	0	0	0	0.02
8	7	0	0	0	0	0	0	0	0	0	0	0	0	0	0.02
8	8	0	0	0	0	0	0	0	0	0	0	0	0	0	0.03
8	9	0	0	0	0	0	0	0	0	0	0	0	0	0	0.03
8	10	0	0	0	0	0	0	0	0	0	0	0	0	0	0.03
8	11	0	0	0	0	0	0	0	0	0	0	0	0	0	0.03
8	12	0	0	0	0	0	0	0	0	0	0	0	0	0	0.05
8	13	0	0	0	0	0	0	0	0	0	0	0	0	0	0.05
8	14	0	0	0	0	0	0	0	0	0	0	0	0	0	0.03
8	15	0	0	0	0	0	0	0	0	0	0	0	0	0	0.04
8	16	0	0	0	0	0	0	0	0	0	0	0	0	0	0.03
8	17	0	0	0	0	0	0	0	0	0	0	0	0	0	0.05
8	18	0	0	0	0	0	0	0	0	0	0	0	0	0	0.02
8	19	0	0	0	0	0	0	0	0	0	0	0	0	0	0.03
8	20	0	0	0	0	0	0	0	0	0	0	0	0	0	0.01
8	21	0	0	0	0	0	0	0	0	0	0	0	0	0	0.02
8	22	0	0	0	0	0	0	0	0	0	0	0	0	0	0.03
8	23	0	0	0	0	0	0	0	0	0	0	0	0	0	0.03
8	24	0	0	0	0	0	0	0	0	0	0	0	0	0	0.03
8	25	0	0	0	0	0	0	0	0	0	0	0	0	0	0.01
8	26	0	0	0	0	0	0	0	0	0	0	0	0	0	0.01
8	27	0	0	0	0	0	0	0	0	0	0	0	0	0	0.03
8	28	0	0	0	0	0	0	0	0	0	0	0	0	0	0.03
8	29	0	0	0	0	0	0	0	0	0	0	0	0	0	0.01
8	30	0	0	0	0	0	0	0	0	0	0	0	0	0	0.01
8	31	0	0	0	0	0	0	0	0	0	0	0	0	0	0.02
8	32	0	0	0	0	0	0	0	0	0	0	0	0	0	0.02
8	33	0	0	0	0	0	0	0	0	0	0	0	0	0	0.02
8	34	0	0	0	0	0	0	0	0	0	0	0	0	0	0.03
8	35	0	0	0	0	0	0	0	0	0	0	0	0	0	0.01
8	36	0	0	0	0	0	0	0	0	0	0	0	0	0	0
8	37	0	0	0	0	0	0	0	0	0	0	0	0	0	0.01
8	38	0	0	0	0	0	0	0	0	0	0	0	0	0	0.02
8	39	0	0	0	0	0	0	0	0	0	0	0	0	0	0.03
8	40	0	0	0	0	0	0	0	0	0	0	0	0	0	0.03
8	41	0	0	0	0	0	0	0	0	0	0	0	0	0	0.08
8	42	0	0	0	0	0	0	0	0	0	0	0	0	0	0.04
8	43	0	0	0	0	0	0	0	0	0	0	0	0	0	0.02
8	44	0	0	0	0	0	0	0	0	0	0	0	0	0	0.01
8	45	0	0	0	0	0	0	0	0	0	0	0	0	0	0.03
8	46	0	0	0	0	0	0	0	0	0	0	0	0	0	0.01
8	47	0	0	0	0	0	0	0	0	0	0	0	0	0	0.02
8	48	0	0	0	0	0	0	0	0	0	0	0	0	0	0.02
8	49	0	0	0	0	0	0	0	0	0	0	0	0	0	0.02
9	0	0	0	0	0	0	0	0	0	0	0	0	0	0	0.15
9	1	0	0	0	0	0	0	0	0	0	0	0	0	0	0.07
9	2	0	0	0	0	0	0	0	0	0	0	0	0	0	0.02
9	3	0	0	0	0	0	0	0	0	0	0	0	0	0	0.01
9	4	0	0	0	0	0	0	0	0	0	0	0	0	0	0.02
9	5	0	0	0	0	0	0	0	0	0	0	0	0	0	0.06
9	6	0	0	0	0	0	0	0	0	0	0	0	0	0	0.01
9	7	0	0	0	0	0	0	0	0	0	0	0	0	0	0.05
9	8	0	0	0	0	0	0	0	0	0	0	0	0	0	0.02
9	9	0	0	0	0	0	0	0	0	0	0	0	0	0	0.02
9	10	0	0	0	0	0	0	0	0	0	0	0	0	0	0.03
9	11	0	0	0	0	0	0	0	0	0	0	0	0	0	0.04
9	12	0	0	0	0	0	0	0	0	0	0	0	0	0	0.03
9	13	0	0	0	0	0	0	0	0	0	0	0	0	0	0.06
9	14	0	0	0	0	0	0	0	0	0	0	0	0	0	0.02
9	15	0	0	0	0	0	0	0	0	0	0	0	0	0	0.03
9	16	0	0	0	0	0	0	0	0	0	0	0	0	0	0.03
9	17	0	0	0	0	0	0	0	0	0	0	0	0	0	0.04
9	18	0	0	0	0	0	0	0	0	0	0	0	0	0	0.03
9	19	0	0	0	0	0	0	0	0	0	0	0	0	0	0.01
9	20	0	0	0	0	0	0	0	0	0	0	0	0	0	0.02
9	21	0	0	0	0	0	0	0	0	0	0	0	0	0	0.04
9	22	0	0	0	0	0	0	0	0	0	0	0	0	0	0.01
9	23	0	0	0	0	0	0	0	0	0	0	0	0	0	0.03
9	24	0	0	0	0	0	0	0	0	0	0	0	0	0	0.02
9	25	0	0	0	0	0	0	0	0	0	0	0	0	0	0.02
9	26	0	0	0	0	0	0	0	0	0	0	0	0	0	0.02
9	27	0	0	0	0	0	0	0	0	0	0	0	0	0	0.02
9	28	0	0	0	0	0	0	0	0	0	0	0	0	0	0
9	29	0	0	0	0	0	0	0	0	0	0	0	0	0	0.03
9	30	0	0	0	0	0	0	0	0	0	0	0	0	0	0.02
9	31	0	0	0	0	0	0	0	0	0	0	0	0	0	0.02
9	32	0	0	0	0	0	0	0	0	0	0	0	0	0	0.03
9	33	0	0	0	0	0	0	0	0	0	0	0	0	0	0.02
9	34	0	0	0	0	0	0	0	0	0	0	0	0	0	0.03
9	35	0	0	0	0	0	0	0	0	0	0	0	0	0	0.01
9	36	0	0	0	0	0	0	0	0	0	0	0	0	0	0.02
9	37	0	0	0	0	0	0	0	0	0	0	0	0	0	0.01
9	38	0	0	0	0	0	0	0	0	0	0	0	0	0	0.01
9	39	0	0	0	0	0	0	0	0	0	0	0	0	0	0.02
9	40	0	0	0	0	0	0	0	0	0	0	0	0	0	0.02
9	41	0	0	0	0	0	0	0	0	0	0	0	0	0	0.09
9	42	0	0	0	0	0	0	0	0	0	0	0	0	0	0.04
9	43	0	0	0	0	0	0	0	0	0	0	0	0	0	0.02
9	44	0	0	0	0	0	0	0	0	0	0	0	0	0	0.01
9	45	0	0	0	0	0	0	0	0	0	0	0	0	0	0.01
9	46	0	0	0	0	0	0	0	0	0	0	0	0	0	0.05
9	47	0	0	0	0	0	0	0	0	0	0	0	0	0	0.01
9	48	0	0	0	0	0	0	0	0	0	0	0	0	0	0.04
9	49	0	0	0	0	0	0	0	0	0	0	0	0	0	0.02
10	0	0	0	0	0	0	0	0	0	0	0	0	0	0	0.13
10	1	0	0	0	0	0	0	0	0	0	0	0	0	0	0.04
10	2	0	0	0	0	0	0	0	0	0	0	0	0	0	0.05
10	3	0	0	0	0	0	0	0	0	0	0	0	0	0	0.04
10	4	0	0	0	0	0	0	0	0	0	0	0	0	0	0.01
10	5	0	0	0	0	0	0	0	0	0	0	0	0	0	0.02
10	6	0	0	0	0	0	0	0	0	0	0	0	0	0	0.04
10	7	0	0	0	0	0	0	0	0	0	0	0	0	0	0.04
10	8	0	0	0	0	0	0	0	0	0	0	0	0	0	0.02
10	9	0	0	0	0	0	0	0	0	0	0	0	0	0	0.02
10	10	0	0	0	0	0	0	0	0	0	0	0	0	0	0.02
10	11	0	0	0	0	0	0	0	0	0	0	0	0	0	0.04
10	12	0	0	0	0	0	0	0	0	0	0	0	0	0	0.04
10	13	0	0	0	0	0	0	0	0	0	0	0	0	0	0.05
10	14	0	0	0	0	0	0	0	0	0	0	0	0	0	0.03
10	15	0	0	0	0	0	0	0	0	0	0	0	0	0	0.05
10	16	0	0	0	0	0	0	0	0	0	0	0	0	0	0.05
10	17	0	0	0	0	0	0	0	0	0	0	0	0	0	0.03
10	18	0	0	0	0	0	0	0	0	0	0	0	0	0	0.04
10	19	0	0	0	0	0	0	0	0	0	0	0	0	0	0.02
10	20	0	0	0	0	0	0	0	0	0	0	0	0	0	0.01
10	21	0	0	0	0	0	0	0	0	0	0	0	0	0	0.01
10	22	0	0	0	0	0	0	0	0	0	0	0	0	0	0.02
10	23	0	0	0	0	0	0	0	0	0	0	0	0	0	0.02
10	24	0	0	0	0	0	0	0	0	0	0	0	0	0	0.02
10	25	0	0	0	0	0	0	0	0	0	0	0	0	0	0
10	26	0	0	0	0	0	0	0	0	0	0	0	0	0	0.01
10	27	0	0	0	0	0	0	0	0	0	0	0	0	0	0.01
10	28	0	0	0	0	0	0	0	0	0	0	0	0	0	0.02
10	29	0	0	0	0	0	0	0	0	0	0	0	0	0	0.03
10	30	0	0	0	0	0	0	0	0	0	0	0	0	0	0.02
10	31	0	0	0	0	0	0	0	0	0	0	0	0	0	0.01
10	32	0	0	0	0	0	0	0	0	0	0	0	0	0	0.02
10	33	0	0	0	0	0	0	0	0	0	0	0	0	0	0.01
10	34	0	0	0	0	0	0	0	0	0	0	0	0	0	0.01
10	35	0	0	0	0	0	0	0	0	0	0	0	0	0	0.03
10	36	0	0	0	0	0	0	0	0	0	0	0	0	0	0.01
10	37	0	0	0	0	0	0	0	0	0	0	0	0	0	0.02
10	38	0	0	0	0	0	0	0	0	0	0	0	0	0	0.03
10	39	0	0	0	0	0	0	0	0	0	0	0	0	0	0.02
10	40	0	0	0	0	0	0	0	0	0	0	0	0	0	0.05
10	41	0	0	0	0	0	0	0	0	0	0	0	0	0	0.08
10	42	0	0	0	0	0	0	0	0	0	0	0	0	0	0.03
10	43	0	0	0	0	0	0	0	0	0	0	0	0	0	0.03
10	44	0	0	0	0	0	0	0	0	0	0	0	0	0	0.03
10	45	0	0	0	0	0	0	0	0	0	0	0	0	0	0.01
10	46	0	0	0	0	0	0	0	0	0	0	0	0	0	0.01
10	47	0	0	0	0	0	0	0	0	0	0	0	0	0	0.03
10	48	0	0	0	0	0	0	0	0	0	0	0	0	0	0.03
10	49	0	0	0	0	0	0	0	0	0	0	0	0	0	0.01
11	0	0	0	0	0	0	0	0	0	0	0	0	0	0	0.11
11	1	0	0	0	0	0	0	0	0	0	0	0	0	0	0.04
11	2	0	0	0	0	0	0	0	0	0	0	0	0	0	0.03
11	3	0	0	0	0	0	0	0	0	0	0	0	0	0	0.02
11	4	0	0	0	0	0	0	0	0	0	0	0	0	0	0.02
11	5	0	0	0	0	0	0	0	0	0	0	0	0	0	0.01
11	6	0	0	0	0	0	0	0	0	0	0	0	0	0	0.03
11	7	0	0	0	0	0	0	0	0	0	0	0	0	0	0.02
11	8	0	0	0	0	0	0	0	0	0	0	0	0	0	0.06
11	9	0	0	0	0	0	0	0	0	0	0	0	0	0	0.03
11	10	0	0	0	0	0	0	0	0	0	0	0	0	0	0.03
11	11	0	0	0	0	0	0	0	0	0	0	0	0	0	0.04
11	12	0	0	0	0	0	0	0	0	0	0	0	0	0	0.06
11	13	0	0	0	0	0	0	0	0	0	0	0	0	0	0.05
11	14	0	0	0	0	0	0	0	0	0	0	0	0	0	0.04
11	15	0	0	0	0	0	0	0	0	0	0	0	0	0	0.05
11	16	0	0	0	0	0	0	0	0	0	0	0	0	0	0.04
11	17	0	0	0	0	0	0	0	0	0	0	0	0	0	0.05
11	18	0	0	0	0	0	0	0	0	0	0	0	0	0	0.04
11	19	0	0	0	0	0	0	0	0	0	0	0	0	0	0.02
11	20	0	0	0	0	0	0	0	0	0	0	0	0	0	0.02
11	21	0	0	0	0	0	0	0	0	0	0	0	0	0	0
11	22	0	0	0	0	0	0	0	0	0	0	0	0	0	0.02
11	23	0	0	0	0	0	0	0	0	0	0	0	0	0	0.02
11	24	0	0	0	0	0	0	0	0	0	0	0	0	0	0.02
11	25	0	0	0	0	0	0	0	0	0	0	0	0	0	0.02
11	26	0	0	0	0	0	0	0	0	0	0	0	0	0	0.02
11	27	0	0	0	0	0	0	0	0	0	0	0	0	0	0.02
11	28	0	0	0	0	0	0	0	0	0	0	0	0	0	0.02
11	29	0	0	0	0	0	0	0	0	0	0	0	0	0	0.03
11	30	0	0	0	0	0	0	0	0	0	0	0	0	0	0.03
11	31	0	0	0	0	0	0	0	0	0	0	0	0	0	0.02
11	32	0	0	0	0	0	0	0	0	0	0	0	0	0	0.02
11	33	0	0	0	0	0	0	0	0	0	0	0	0	0	0.02
11	34	0	0	0	0	0	0	0	0	0	0	0	0	0	0
11	35	0	0	0	0	0	0	0	0	0	0	0	0	0	0.02
11	36	0	0	0	0	0	0	0	0	0	0	0	0	0	0.02
11	37	0	0	0	0	0	0	0	0	0	0	0	0	0	0.01
11	38	0	0	0	0	0	0	0	0	0	0	0	0	0	0.01
11	39	0	0	0	0	0	0	0	0	0	0	0	0	0	0.01
11	40	0	0	0	0	0	0	0	0	0	0	0	0	0	0.02
11	41	0	0	0	0	0	0	0	0	0	0	0	0	0	0.06
11	42	0	0	0	0	0	0	0	0	0	0	0	0	0	0.02
11	43	0	0	0	0	0	0	0	0	0	0	0	0	0	0.02
11	44	0	0	0	0	0	0	0	0	0	0	0	0	0	0.01
11	45	0	0	0	0	0	0	0	0	0	0	0	0	0	0.01
11	46	0	0	0	0	0	0	0	0	0	0	0	0	0	0.01
11	47	0	0	0	0	0	0	0	0	0	0	0	0	0	0.02
11	48	0	0	0	0	0	0	0	0	0	0	0	0	0	0.02
11	49	0	0	0	0	0	0	0	0	0	0	0	0	0	0.05
12	0	0	0	0	0	0	0	0	0	0	0	0	0	0	0.15
12	1	0	0	0	0	0	0	0	0	0	0	0	0	0	0.05
12	2	0	0	0	0	0	0	0	0	0	0	0	0	0	0.03
12	3	0	0	0	0	0	0	0	0	0	0	0	0	0	0.03
12	4	0	0	0	0	0	0	0	0	0	0	0	0	0	0.02
12	5	0	0	0	0	0	0	0	0	0	0	0	0	0	0.02
12	6	0	0	0	0	0	0	0	0	0	0	0	0	0	0.04
12	7	0	0	0	0	0	0	0	0	0	0	0	0	0	0.04
12	8	0	0	0	0	0	0	0	0	0	0	0	0	0	0.02
12	9	0	0	0	0	0	0	0	0	0	0	0	0	0	0.02
12	10	0	0	0	0	0	0	0	0	0	0	0	0	0	0.02
12	11	0	0	0	0	0	0	0	0	0	0	0	0	0	0.04
12	12	0	0	0	0	0	0	0	0	0	0	0	0	0	0.03
12	13	0	0	0	0	0	0	0	0	0	0	0	0	0	0.04
12	14	0	0	0	0	0	0	0	0	0	0	0	0	0	0.04
12	15	0	0	0	0	0	0	0	0	0	0	0	0	0	0.02
12	16	0	0	0	0	0	0	0	0	0	0	0	0	0	0.07
12	17	0	0	0	0	0	0	0	0	0	0	0	0	0	0.04
12	18	0	0	0	0	0	0	0	0	0	0	0	0	0	0.03
12	19	0	0	0	0	0	0	0	0	0	0	0	0	0	0.02
12	20	0	0	0	0	0	0	0	0	0	0	0	0	0	0.02
12	21	0	0	0	0	0	0	0	0	0	0	0	0	0	0
12	22	0	0	0	0	0	0	0	0	0	0	0	0	0	0.01
12	23	0	0	0	0	0	0	0	0	0	0	0	0	0	0.02
12	24	0	0	0	0	0	0	0	0	0	0	0	0	0	0.02
12	25	0	0	0	0	0	0	0	0	0	0	0	0	0	0.02
12	26	0	0	0	0	0	0	0	0	0	0	0	0	0	0.01
12	27	0	0	0	0	0	0	0	0	0	0	0	0	0	0.02
12	28	0	0	0	0	0	0	0	0	0	0	0	0	0	0.01
12	29	0	0	0	0	0	0	0	0	0	0	0	0	0	0.02
12	30	0	0	0	0	0	0	0	0	0	0	0	0	0	0.02
12	31	0	0	0	0	0	0	0	0	0	0	0	0	0	0.01
12	32	0	0	0	0	0	0	0	0	0	0	0	0	0	0.02
12	33	0	0	0	0	0	0	0	0	0	0	0	0	0	0.02
12	34	0	0	0	0	0	0	0	0	0	0	0	0	0	0.03
12	35	0	0	0	0	0	0	0	0	0	0	0	0	0	0.01
12	36	0	0	0	0	0	0	0	0	0	0	0	0	0	0.02
12	37	0	0	0	0	0	0	0	0	0	0	0	0	0	0.02
12	38	0	0	0	0	0	0	0	0	0	0	0	0	0	0.04
12	39	0	0	0	0	0	0	0	0	0	0	0	0	0	0.01
12	40	0	0	0	0	0	0	0	0	0	0	0	0	0	0.05
12	41	0	0	0	0	0	0	0	0	0	0	0	0	0	0.09
12	42	0	0	0	0	0	0	0	0	0	0	0	0	0	0.03
12	43	0	0	0	0	0	0	0	0	0	0	0	0	0	0.02
12	44	0	0	0	0	0	0	0	0	0	0	0	0	0	0.02
12	45	0	0	0	0	0	0	0	0	0	0	0	0	0	0.01
12	46	0	0	0	0	0	0	0	0	0	0	0	0	0	0.01
12	47	0	0	0	0	0	0	0	0	0	0	0	0	0	0.03
12	48	0	0	0	0	0	0	0	0	0	0	0	0	0	0.03
12	49	0	0	0	0	0	0	0	0	0	0	0	0	0	0.02
13	0	0	0	0	0	0	0	0	0	0	0	0	0	0	0.16
13	1	0	0	0	0	0	0	0	0	0	0	0	0	0	0.04
13	2	0	0	0	0	0	0	0	0	0	0	0	0	0	0.03
13	3	0	0	0	0	0	0	0	0	0	0	0	0	0	0.02
13	4	0	0	0	0	0	0	0	0	0	0	0	0	0	0.02
13	5	0	0	0	0	0	0	0	0	0	0	0	0	0	0.01
13	6	0	0	0	0	0	0	0	0	0	0	0	0	0	0.02
13	7	0	0	0	0	0	0	0	0	0	0	0	0	0	0.03
13	8	0	0	0	0	0	0	0	0	0	0	0	0	0	0.04
13	9	0	0	0	0	0	0	0	0	0	0	0	0	0	0.03
13	10	0	0	0	0	0	0	0	0	0	0	0	0	0	0.03
13	11	0	0	0	0	0	0	0	0	0	0	0	0	0	0.04
13	12	0	0	0	0	0	0	0	0	0	0	0	0	0	0.04
13	13	0	0	0	0	0	0	0	0	0	0	0	0	0	0.06
13	14	0	0	0	0	0	0	0	0	0	0	0	0	0	0.03
13	15	0	0	0	0	0	0	0	0	0	0	0	0	0	0.05
13	16	0	0	0	0	0	0	0	0	0	0	0	0	0	0.05
13	17	0	0	0	0	0	0	0	0	0	0	0	0	0	0.04
13	18	0	0	0	0	0	0	0	0	0	0	0	0	0	0.03
13	19	0	0	0	0	0	0	0	0	0	0	0	0	0	0.02
13	20	0	0	0	0	0	0	0	0	0	0	0	0	0	0.01
13	21	0	0	0	0	0	0	0	0	0	0	0	0	0	0.02
13	22	0	0	0	0	0	0	0	0	0	0	0	0	0	0.01
13	23	0	0	0	0	0	0	0	0	0	0	0	0	0	0.02
13	24	0	0	0	0	0	0	0	0	0	0	0	0	0	0.02
13	25	0	0	0	0	0	0	0	0	0	0	0	0	0	0.02
13	26	0	0	0	0	0	0	0	0	0	0	0	0	0	0.01
13	27	0	0	0	0	0	0	0	0	0	0	0	0	0	0.02
13	28	0	0	0	0	0	0	0	0	0	0	0	0	0	0.01
13	29	0	0	0	0	0	0	0	0	0	0	0	0	0	0.02
13	30	0	0	0	0	0	0	0	0	0	0	0	0	0	0.01
13	31	0	0	0	0	0	0	0	0	0	0	0	0	0	0.02
13	32	0	0	0	0	0	0	0	0	0	0	0	0	0	0.02
13	33	0	0	0	0	0	0	0	0	0	0	0	0	0	0.02
13	34	0	0	0	0	0	0	0	0	0	0	0	0	0	0.01
13	35	0	0	0	0	0	0	0	0	0	0	0	0	0	0.01
13	36	0	0	0	0	0	0	0	0	0	0	0	0	0	0.02
13	37	0	0	0	0	0	0	0	0	0	0	0	0	0	0.02
13	38	0	0	0	0	0	0	0	0	0	0	0	0	0	0.02
13	39	0	0	0	0	0	0	0	0	0	0	0	0	0	0.01
13	40	0	0	0	0	0	0	0	0	0	0	0	0	0	0.02
13	41	0	0	0	0	0	0	0	0	0	0	0	0	0	0.1
13	42	0	0	0	0	0	0	0	0	0	0	0	0	0	0.03
13	43	0	0	0	0	0	0	0	0	0	0	0	0	0	0.02
13	44	0	0	0	0	0	0	0	0	0	0	0	0	0	0.01
13	45	0	0	0	0	0	0	0	0	0	0	0	0	0	0.01
13	46	0	0	0	0	0	0	0	0	0	0	0	0	0	0
13	47	0	0	0	0	0	0	0	0	0	0	0	0	0	0.02
13	48	0	0	0	0	0	0	0	0	0	0	0	0	0	0.02
13	49	0	0	0	0	0	0	0	0	0	0	0	0	0	0.03
14	0	0	0	0	0	0	0	0	0	0	0	0	0	0	0.15
14	1	0	0	0	0	0	0	0	0	0	0	0	0	0	0.05
14	2	0	0	0	0	0	0	0	0	0	0	0	0	0	0.04
14	3	0	0	0	0	0	0	0	0	0	0	0	0	0	0.04
14	4	0	0	0	0	0	0	0	0	0	0	0	0	0	0.02
14	5	0	0	0	0	0	0	0	0	0	0	0	0	0	0.03
14	6	0	0	0	0	0	0	0	0	0	0	0	0	0	0.03
14	7	0	0	0	0	0	0	0	0	0	0	0	0	0	0.02
14	8	0	0	0	0	0	0	0	0	0	0	0	0	0	0.03
14	9	0	0	0	0	0	0	0	0	0	0	0	0	0	0.03
14	10	0	0	0	0	0	0	0	0	0	0	0	0	0	0
14	11	0	0	0	0	0	0	0	0	0	0	0	0	0	0.03
14	12	0	0	0	0	0	0	0	0	0	0	0	0	0	0.05
14	13	0	0	0	0	0	0	0	0	0	0	0	0	0	0.06
14	14	0	0	0	0	0	0	0	0	0	0	0	0	0	0.05
14	15	0	0	0	0	0	0	0	0	0	0	0	0	0	0.04
14	16	0	0	0	0	0	0	0	0	0	0	0	0	0	0.02
14	17	0	0	0	0	0	0	0	0	0	0	0	0	0	0.06
14	18	0	0	0	0	0	0	0	0	0	0	0	0	0	0.03
14	19	0	0	0	0	0	0	0	0	0	0	0	0	0	0.01
14	20	0	0	0	0	0	0	0	0	0	0	0	0	0	0.03
14	21	0	0	0	0	0	0	0	0	0	0	0	0	0	0.01
14	22	0	0	0	0	0	0	0	0	0	0	0	0	0	0.02
14	23	0	0	0	0	0	0	0	0	0	0	0	0	0	0.03
14	24	0	0	0	0	0	0	0	0	0	0	0	0	0	0.02
14	25	0	0	0	0	0	0	0	0	0	0	0	0	0	0.02
14	26	0	0	0	0	0	0	0	0	0	0	0	0	0	0.01
14	27	0	0	0	0	0	0	0	0	0	0	0	0	0	0.01
14	28	0	0	0	0	0	0	0	0	0	0	0	0	0	0.02
14	29	0	0	0	0	0	0	0	0	0	0	0	0	0	0.02
14	30	0	0	0	0	0	0	0	0	0	0	0	0	0	0.02
14	31	0	0	0	0	0	0	0	0	0	0	0	0	0	0.01
14	32	0	0	0	0	0	0	0	0	0	0	0	0	0	0
14	33	0	0	0	0	0	0	0	0	0	0	0	0	0	0.01
14	34	0	0	0	0	0	0	0	0	0	0	0	0	0	0.01
14	35	0	0	0	0	0	0	0	0	0	0	0	0	0	0.02
14	36	0	0	0	0	0	0	0	0	0	0	0	0	0	0.02
14	37	0	0	0	0	0	0	0	0	0	0	0	0	0	0.02
14	38	0	0	0	0	0	0	0	0	0	0	0	0	0	0.01
14	39	0	0	0	0	0	0	0	0	0	0	0	0	0	0.02
14	40	0	0	0	0	0	0	0	0	0	0	0	0	0	0.03
14	41	0	0	0	0	0	0	0	0	0	0	0	0	0	0.08
14	42	0	0	0	0	0	0	0	0	0	0	0	0	0	0.04
14	43	0	0	0	0	0	0	0	0	0	0	0	0	0	0.02
14	44	0	0	0	0	0	0	0	0	0	0	0	0	0	0.03
14	45	0	0	0	0	0	0	0	0	0	0	0	0	0	0.02
14	46	0	0	0	0	0	0	0	0	0	0	0	0	0	0.02
14	47	0	0	0	0	0	0	0	0	0	0	0	0	0	0.02
14	48	0	0	0	0	0	0	0	0	0	0	0	0	0	0.02
14	49	0	0	0	0	0	0	0	0	0	0	0	0	0	0.02
15	0	0	0	0	0	0	0	0	0	0	0	0	0	0	0.14
15	1	0	0	0	0	0	0	0	0	0	0	0	0	0	0.06
15	2	0	0	0	0	0	0	0	0	0	0	0	0	0	0.04
15	3	0	0	0	0	0	0	0	0	0	0	0	0	0	0.03
15	4	0	0	0	0	0	0	0	0	0	0	0	0	0	0.03
15	5	0	0	0	0	0	0	0	0	0	0	0	0	0	0.03
15	6	0	0	0	0	0	0	0	0	0	0	0	0	0	0.02
15	7	0	0	0	0	0	0	0	0	0	0	0	0	0	0.01
15	8	0	0	0	0	0	0	0	0	0	0	0	0	0	0.03
15	9	0	0	0	0	0	0	0	0	0	0	0	0	0	0.03
15	10	0	0	0	0	0	0	0	0	0	0	0	0	0	0.01
15	11	0	0	0	0	0	0	0	0	0	0	0	0	0	0.06
15	12	0	0	0	0	0	0	0	0	0	0	0	0	0	0.04
15	13	0	0	0	0	0	0	0	0	0	0	0	0	0	0.04
15	14	0	0	0	0	0	0	0	0	0	0	0	0	0	0.04
15	15	0	0	0	0	0	0	0	0	0	0	0	0	0	0.03
15	16	0	0	0	0	0	0	0	0	0	0	0	0	0	0.06
15	17	0	0	0	0	0	0	0	0	0	0	0	0	0	0.04
15	18	0	0	0	0	0	0	0	0	0	0	0	0	0	0.01
15	19	0	0	0	0	0	0	0	0	0	0	0	0	0	0.02
15	20	0	0	0	0	0	0	0	0	0	0	0	0	0	0.04
15	21	0	0	0	0	0	0	0	0	0	0	0	0	0	0.02
15	22	0	0	0	0	0	0	0	0	0	0	0	0	0	0.02
15	23	0	0	0	0	0	0	0	0	0	0	0	0	0	0.01
15	24	0	0	0	0	0	0	0	0	0	0	0	0	0	0.01
15	25	0	0	0	0	0	0	0	0	0	0	0	0	0	0
15	26	0	0	0	0	0	0	0	0	0	0	0	0	0	0.03
15	27	0	0	0	0	0	0	0	0	0	0	0	0	0	0.01
15	28	0	0	0	0	0	0	0	0	0	0	0	0	0	0.02
15	29	0	0	0	0	0	0	0	0	0	0	0	0	0	0.01
15	30	0	0	0	0	0	0	0	0	0	0	0	0	0	0.01
15	31	0	0	0	0	0	0	0	0	0	0	0	0	0	0.01
15	32	0	0	0	0	0	0	0	0	0	0	0	0	0	0.02
15	33	0	0	0	0	0	0	0	0	0	0	0	0	0	0.01
15	34	0	0	0	0	0	0	0	0	0	0	0	0	0	0.01
15	35	0	0	0	0	0	0	0	0	0	0	0	0	0	0.01
15	36	0	0	0	0	0	0	0	0	0	0	0	0	0	0.02
15	37	0	0	0	0	0	0	0	0	0	0	0	0	0	0.02
15	38	0	0	0	0	0	0	0	0	0	0	0	0	0	0.03
15	39	0	0	0	0	0	0	0	0	0	0	0	0	0	0.02
15	40	0	0	0	0	0	0	0	0	0	0	0	0	0	0.03
15	41	0	0	0	0	0	0	0	0	0	0	0	0	0	0.08
15	42	0	0	0	0	0	0	0	0	0	0	0	0	0	0.04
15	43	0	0	0	0	0	0	0	0	0	0	0	0	0	0.03
15	44	0	0	0	0	0	0	0	0	0	0	0	0	0	0.03
15	45	0	0	0	0	0	0	0	0	0	0	0	0	0	0.02
15	46	0	0	0	0	0	0	0	0	0	0	0	0	0	0.03
15	47	0	0	0	0	0	0	0	0	0	0	0	0	0	0.02
15	48	0	0	0	0	0	0	0	0	0	0	0	0	0	0.01
15	49	0	0	0	0	0	0	0	0	0	0	0	0	0	0.02
16	0	0	0	0	0	0	0	0	0	0	0	0	0	0	0.11
16	1	0	0	0	0	0	0	0	0	0	0	0	0	0	0.06
16	2	0	0	0	0	0	0	0	0	0	0	0	0	0	0.05
16	3	0	0	0	0	0	0	0	0	0	0	0	0	0	0.06
16	4	0	0	0	0	0	0	0	0	0	0	0	0	0	0.02
16	5	0	0	0	0	0	0	0	0	0	0	0	0	0	0.01
16	6	0	0	0	0	0	0	0	0	0	0	0	0	0	0.05
16	7	0	0	0	0	0	0	0	0	0	0	0	0	0	0.03
16	8	0	0	0	0	0	0	0	0	0	0	0	0	0	0.02
16	9	0	0	0	0	0	0	0	0	0	0	0	0	0	0.01
16	10	0	0	0	0	0	0	0	0	0	0	0	0	0	0.02
16	11	0	0	0	0	0	0	0	0	0	0	0	0	0	0.02
16	12	0	0	0	0	0	0	0	0	0	0	0	0	0	0.06
16	13	0	0	0	0	0	0	0	0	0	0	0	0	0	0.04
16	14	0	0	0	0	0	0	0	0	0	0	0	0	0	0.02
16	15	0	0	0	0	0	0	0	0	0	0	0	0	0	0.02
16	16	0	0	0	0	0	0	0	0	0	0	0	0	0	0.03
16	17	0	0	0	0	0	0	0	0	0	0	0	0	0	0.04
16	18	0	0	0	0	0	0	0	0	0	0	0	0	0	0.03
16	19	0	0	0	0	0	0	0	0	0	0	0	0	0	0.03
16	20	0	0	0	0	0	0	0	0	0	0	0	0	0	0.02
16	21	0	0	0	0	0	0	0	0	0	0	0	0	0	0.01
16	22	0	0	0	0	0	0	0	0	0	0	0	0	0	0.01
16	23	0	0	0	0	0	0	0	0	0	0	0	0	0	0.03
16	24	0	0	0	0	0	0	0	0	0	0	0	0	0	0.03
16	25	0	0	0	0	0	0	0	0	0	0	0	0	0	0.02
16	26	0	0	0	0	0	0	0	0	0	0	0	0	0	0.02
16	27	0	0	0	0	0	0	0	0	0	0	0	0	0	0
16	28	0	0	0	0	0	0	0	0	0	0	0	0	0	0.01
16	29	0	0	0	0	0	0	0	0	0	0	0	0	0	0.03
16	30	0	0	0	0	0	0	0	0	0	0	0	0	0	0.03
16	31	0	0	0	0	0	0	0	0	0	0	0	0	0	0.03
16	32	0	0	0	0	0	0	0	0	0	0	0	0	0	0.02
16	33	0	0	0	0	0	0	0	0	0	0	0	0	0	0.03
16	34	0	0	0	0	0	0	0	0	0	0	0	0	0	0.01
16	35	0	0	0	0	0	0	0	0	0	0	0	0	0	0.02
16	36	0	0	0	0	0	0	0	0	0	0	0	0	0	0.01
16	37	0	0	0	0	0	0	0	0	0	0	0	0	0	0.02
16	38	0	0	0	0	0	0	0	0	0	0	0	0	0	0.01
16	39	0	0	0	0	0	0	0	0	0	0	0	0	0	0.02
16	40	0	0	0	0	0	0	0	0	0	0	0	0	0	0.05
16	41	0	0	0	0	0	0	0	0	0	0	0	0	0	0.06
16	42	0	0	0	0	0	0	0	0	0	0	0	0	0	0.04
16	43	0	0	0	0	0	0	0	0	0	0	0	0	0	0.04
16	44	0	0	0	0	0	0	0	0	0	0	0	0	0	0.03
16	45	0	0	0	0	0	0	0	0	0	0	0	0	0	0.01
16	46	0	0	0	0	0	0	0	0	0	0	0	0	0	0.01
16	47	0	0	0	0	0	0	0	0	0	0	0	0	0	0.04
16	48	0	0	0	0	0	0	0	0	0	0	0	0	0	0.02
16	49	0	0	0	0	0	0	0	0	0	0	0	0	0	0.02
17	0	0	0	0	0	0	0	0	0	0	0	0	0	0	0.14
17	1	0	0	0	0	0	0	0	0	0	0	0	0	0	0.04
17	2	0	0	0	0	0	0	0	0	0	0	0	0	0	0.04
17	3	0	0	0	0	0	0	0	0	0	0	0	0	0	0.02
17	4	0	0	0	0	0	0	0	0	0	0	0	0	0	0.04
17	5	0	0	0	0	0	0	0	0	0	0	0	0	0	0.03
17	6	0	0	0	0	0	0	0	0	0	0	0	0	0	0.03
17	7	0	0	0	0	0	0	0	0	0	0	0	0	0	0.04
17	8	0	0	0	0	0	0	0	0	0	0	0	0	0	0.01
17	9	0	0	0	0	0	0	0	0	0	0	0	0	0	0.03
17	10	0	0	0	0	0	0	0	0	0	0	0	0	0	0.03
17	11	0	0	0	0	0	0	0	0	0	0	0	0	0	0.05
17	12	0	0	0	0	0	0	0	0	0	0	0	0	0	0.03
17	13	0	0	0	0	0	0	0	0	0	0	0	0	0	0.03
17	14	0	0	0	0	0	0	0	0	0	0	0	0	0	0.04
17	15	0	0	0	0	0	0	0	0	0	0	0	0	0	0.03
17	16	0	0	0	0	0	0	0	0	0	0	0	0	0	0.03
17	17	0	0	0	0	0	0	0	0	0	0	0	0	0	0.04
17	18	0	0	0	0	0	0	0	0	0	0	0	0	0	0.04
17	19	0	0	0	0	0	0	0	0	0	0	0	0	0	0.02
17	20	0	0	0	0	0	0	0	0	0	0	0	0	0	0.02
17	21	0	0	0	0	0	0	0	0	0	0	0	0	0	0.01
17	22	0	0	0	0	0	0	0	0	0	0	0	0	0	0.02
17	23	0	0	0	0	0	0	0	0	0	0	0	0	0	0.02
17	24	0	0	0	0	0	0	0	0	0	0	0	0	0	0.03
17	25	0	0	0	0	0	0	0	0	0	0	0	0	0	0.03
17	26	0	0	0	0	0	0	0	0	0	0	0	0	0	0.02
17	27	0	0	0	0	0	0	0	0	0	0	0	0	0	0
17	28	0	0	0	0	0	0	0	0	0	0	0	0	0	0.02
17	29	0	0	0	0	0	0	0	0	0	0	0	0	0	0.01
17	30	0	0	0	0	0	0	0	0	0	0	0	0	0	0.02
17	31	0	0	0	0	0	0	0	0	0	0	0	0	0	0
17	32	0	0	0	0	0	0	0	0	0	0	0	0	0	0.01
17	33	0	0	0	0	0	0	0	0	0	0	0	0	0	0.01
17	34	0	0	0	0	0	0	0	0	0	0	0	0	0	0.01
17	35	0	0	0	0	0	0	0	0	0	0	0	0	0	0.01
17	36	0	0	0	0	0	0	0	0	0	0	0	0	0	0.02
17	37	0	0	0	0	0	0	0	0	0	0	0	0	0	0.02
17	38	0	0	0	0	0	0	0	0	0	0	0	0	0	0.03
17	39	0	0	0	0	0	0	0	0	0	0	0	0	0	0.02
17	40	0	0	0	0	0	0	0	0	0	0	0	0	0	0.03
17	41	0	0	0	0	0	0	0	0	0	0	0	0	0	0.08
17	42	0	0	0	0	0	0	0	0	0	0	0	0	0	0.03
17	43	0	0	0	0	0	0	0	0	0	0	0	0	0	0.02
17	44	0	0	0	0	0	0	0	0	0	0	0	0	0	0.02
17	45	0	0	0	0	0	0	0	0	0	0	0	0	0	0.02
17	46	0	0	0	0	0	0	0	0	0	0	0	0	0	0.02
17	47	0	0	0	0	0	0	0	0	0	0	0	0	0	0.02
17	48	0	0	0	0	0	0	0	0	0	0	0	0	0	0.03
17	49	0	0	0	0	0	0	0	0	0	0	0	0	0	0.01
18	0	0	0	0	0	0	0	0	0	0	0	0	0	0	0.13
18	1	0	0	0	0	0	0	0	0	0	0	0	0	0	0.06
18	2	0	0	0	0	0	0	0	0	0	0	0	0	0	0.03
18	3	0	0	0	0	0	0	0	0	0	0	0	0	0	0.04
18	4	0	0	0	0	0	0	0	0	0	0	0	0	0	0.06
18	5	0	0	0	0	0	0	0	0	0	0	0	0	0	0.01
18	6	0	0	0	0	0	0	0	0	0	0	0	0	0	0.02
18	7	0	0	0	0	0	0	0	0	0	0	0	0	0	0.03
18	8	0	0	0	0	0	0	0	0	0	0	0	0	0	0.02
18	9	0	0	0	0	0	0	0	0	0	0	0	0	0	0.04
18	10	0	0	0	0	0	0	0	0	0	0	0	0	0	0.02
18	11	0	0	0	0	0	0	0	0	0	0	0	0	0	0.05
18	12	0	0	0	0	0	0	0	0	0	0	0	0	0	0.04
18	13	0	0	0	0	0	0	0	0	0	0	0	0	0	0.06
18	14	0	0	0	0	0	0	0	0	0	0	0	0	0	0.04
18	15	0	0	0	0	0	0	0	0	0	0	0	0	0	0.05
18	16	0	0	0	0	0	0	0	0	0	0	0	0	0	0.02
18	17	0	0	0	0	0	0	0	0	0	0	0	0	0	0.03
18	18	0	0	0	0	0	0	0	0	0	0	0	0	0	0.06
18	19	0	0	0	0	0	0	0	0	0	0	0	0	0	0.04
18	20	0	0	0	0	0	0	0	0	0	0	0	0	0	0.02
18	21	0	0	0	0	0	0	0	0	0	0	0	0	0	0.02
18	22	0	0	0	0	0	0	0	0	0	0	0	0	0	0.03
18	23	0	0	0	0	0	0	0	0	0	0	0	0	0	0.02
18	24	0	0	0	0	0	0	0	0	0	0	0	0	0	0.02
18	25	0	0	0	0	0	0	0	0	0	0	0	0	0	0.01
18	26	0	0	0	0	0	0	0	0	0	0	0	0	0	0.01
18	27	0	0	0	0	0	0	0	0	0	0	0	0	0	0.03
18	28	0	0	0	0	0	0	0	0	0	0	0	0	0	0.01
18	29	0	0	0	0	0	0	0	0	0	0	0	0	0	0
18	30	0	0	0	0	0	0	0	0	0	0	0	0	0	0.01
18	31	0	0	0	0	0	0	0	0	0	0	0	0	0	0.02
18	32	0	0	0	0	0	0	0	0	0	0	0	0	0	0.03
18	33	0	0	0	0	0	0	0	0	0	0	0	0	0	0.02
18	34	0	0	0	0	0	0	0	0	0	0	0	0	0	0.03
18	35	0	0	0	0	0	0	0	0	0	0	0	0	0	0.02
18	36	0	0	0	0	0	0	0	0	0	0	0	0	0	0.01
18	37	0	0	0	0	0	0	0	0	0	0	0	0	0	0.02
18	38	0	0	0	0	0	0	0	0	0	0	0	0	0	0.01
18	39	0	0	0	0	0	0	0	0	0	0	0	0	0	0.03
18	40	0	0	0	0	0	0	0	0	0	0	0	0	0	0.01
18	41	0	0	0	0	0	0	0	0	0	0	0	0	0	0.07
18	42	0	0	0	0	0	0	0	0	0	0	0	0	0	0.04
18	43	0	0	0	0	0	0	0	0	0	0	0	0	0	0.01
18	44	0	0	0	0	0	0	0	0	0	0	0	0	0	0.03
18	45	0	0	0	0	0	0	0	0	0	0	0	0	0	0.04
18	46	0	0	0	0	0	0	0	0	0	0	0	0	0	0.01
18	47	0	0	0	0	0	0	0	0	0	0	0	0	0	0.01
18	48	0	0	0	0	0	0	0	0	0	0	0	0	0	0.03
18	49	0	0	0	0	0	0	0	0	0	0	0	0	0	0.02
19	0	0	0	0	0	0	0	0	0	0	0	0	0	0	0.09
19	1	0	0	0	0	0	0	0	0	0	0	0	0	0	0.06
19	2	0	0	0	0	0	0	0	0	0	0	0	0	0	0.05
19	3	0	0	0	0	0	0	0	0	0	0	0	0	0	0.01
19	4	0	0	0	0	0	0	0	0	0	0	0	0	0	0.03
19	5	0	0	0	0	0	0	0	0	0	0	0	0	0	0.03
19	6	0	0	0	0	0	0	0	0	0	0	0	0	0	0.02
19	7	0	0	0	0	0	0	0	0	0	0	0	0	0	0.04
19	8	0	0	0	0	0	0	0	0	0	0	0	0	0	0.02
19	9	0	0	0	0	0	0	0	0	0	0	0	0	0	0.02
19	10	0	0	0	0	0	0	0	0	0	0	0	0	0	0.03
19	11	0	0	0	0	0	0	0	0	0	0	0	0	0	0.05
19	12	0	0	0	0	0	0	0	0	0	0	0	0	0	0.02
19	13	0	0	0	0	0	0	0	0	0	0	0	0	0	0.06
19	14	0	0	0	0	0	0	0	0	0	0	0	0	0	0.05
19	15	0	0	0	0	0	0	0	0	0	0	0	0	0	0.05
19	16	0	0	0	0	0	0	0	0	0	0	0	0	0	0.05
19	17	0	0	0	0	0	0	0	0	0	0	0	0	0	0.05
19	18	0	0	0	0	0	0	0	0	0	0	0	0	0	0.02
19	19	0	0	0	0	0	0	0	0	0	0	0	0	0	0.01
19	20	0	0	0	0	0	0	0	0	0	0	0	0	0	0.03
19	21	0	0	0	0	0	0	0	0	0	0	0	0	0	0.03
19	22	0	0	0	0	0	0	0	0	0	0	0	0	0	0.01
19	23	0	0	0	0	0	0	0	0	0	0	0	0	0	0.04
19	24	0	0	0	0	0	0	0	0	0	0	0	0	0	0.03
19	25	0	0	0	0	0	0	0	0	0	0	0	0	0	0.03
19	26	0	0	0	0	0	0	0	0	0	0	0	0	0	0.01
19	27	0	0	0	0	0	0	0	0	0	0	0	0	0	0.02
19	28	0	0	0	0	0	0	0	0	0	0	0	0	0	0.01
19	29	0	0	0	0	0	0	0	0	0	0	0	0	0	0.02
19	30	0	0	0	0	0	0	0	0	0	0	0	0	0	0.02
19	31	0	0	0	0	0	0	0	0	0	0	0	0	0	0.01
19	32	0	0	0	0	0	0	0	0	0	0	0	0	0	0.03
19	33	0	0	0	0	0	0	0	0	0	0	0	0	0	0.01
19	34	0	0	0	0	0	0	0	0	0	0	0	0	0	0.02
19	35	0	0	0	0	0	0	0	0	0	0	0	0	0	0.01
19	36	0	0	0	0	0	0	0	0	0	0	0	0	0	0.02
19	37	0	0	0	0	0	0	0	0	0	0	0	0	0	0.01
19	38	0	0	0	0	0	0	0	0	0	0	0	0	0	0.01
19	39	0	0	0	0	0	0	0	0	0	0	0	0	0	0.01
19	40	0	0	0	0	0	0	0	0	0	0	0	0	0	0.03
19	41	0	0	0	0	0	0	0	0	0	0	0	0	0	0.05
19	42	0	0	0	0	0	0	0	0	0	0	0	0	0	0.05
19	43	0	0	0	0	0	0	0	0	0	0	0	0	0	0.03
19	44	0	0	0	0	0	0	0	0	0	0	0	0	0	0
19	45	0	0	0	0	0	0	0	0	0	0	0	0	0	0.02
19	46	0	0	0	0	0	0	0	0	0	0	0	0	0	0.03
19	47	0	0	0	0	0	0	0	0	0	0	0	0	0	0.01
19	48	0	0	0	0	0	0	0	0	0	0	0	0	0	0.03
19	49	0	0	0	0	0	0	0	0	0	0	0	0	0	0.01
20	0	0	0	0	0	0	0	0	0	0	0	0	0	0	0.17
20	1	0	0	0	0	0	0	0	0	0	0	0	0	0	0.06
20	2	0	0	0	0	0	0	0	0	0	0	0	0	0	0.04
20	3	0	0	0	0	0	0	0	0	0	0	0	0	0	0.02
20	4	0	0	0	0	0	0	0	0	0	0	0	0	0	0.04
20	5	0	0	0	0	0	0	0	0	0	0	0	0	0	0.03
20	6	0	0	0	0	0	0	0	0	0	0	0	0	0	0.01
20	7	0	0	0	0	0	0	0	0	0	0	0	0	0	0.01
20	8	0	0	0	0	0	0	0	0	0	0	0	0	0	0.01
20	9	0	0	0	0	0	0	0	0	0	0	0	0	0	0.02
20	10	0	0	0	0	0	0	0	0	0	0	0	0	0	0.02
20	11	0	0	0	0	0	0	0	0	0	0	0	0	0	0.04
20	12	0	0	0	0	0	0	0	0	0	0	0	0	0	0.06
20	13	0	0	0	0	0	0	0	0	0	0	0	0	0	0.04
20	14	0	0	0	0	0	0	0	0	0	0	0	0	0	0.03
20	15	0	0	0	0	0	0	0	0	0	0	0	0	0	0.04
20	16	0	0	0	0	0	0	0	0	0	0	0	0	0	0.03
20	17	0	0	0	0	0	0	0	0	0	0	0	0	0	0.04
20	18	0	0	0	0	0	0	0	0	0	0	0	0	0	0.03
20	19	0	0	0	0	0	0	0	0	0	0	0	0	0	0.02
20	20	0	0	0	0	0	0	0	0	0	0	0	0	0	0.01
20	21	0	0	0	0	0	0	0	0	0	0	0	0	0	0.01
20	22	0	0	0	0	0	0	0	0	0	0	0	0	0	0.01
20	23	0	0	0	0	0	0	0	0	0	0	0	0	0	0.02
20	24	0	0	0	0	0	0	0	0	0	0	0	0	0	0.01
20	25	0	0	0	0	0	0	0	0	0	0	0	0	0	0.02
20	26	0	0	0	0	0	0	0	0	0	0	0	0	0	0.02
20	27	0	0	0	0	0	0	0	0	0	0	0	0	0	0.02
20	28	0	0	0	0	0	0	0	0	0	0	0	0	0	0.02
20	29	0	0	0	0	0	0	0	0	0	0	0	0	0	0.02
20	30	0	0	0	0	0	0	0	0	0	0	0	0	0	0.02
20	31	0	0	0	0	0	0	0	0	0	0	0	0	0	0.01
20	32	0	0	0	0	0	0	0	0	0	0	0	0	0	0.02
20	33	0	0	0	0	0	0	0	0	0	0	0	0	0	0.01
20	34	0	0	0	0	0	0	0	0	0	0	0	0	0	0.02
20	35	0	0	0	0	0	0	0	0	0	0	0	0	0	0.02
20	36	0	0	0	0	0	0	0	0	0	0	0	0	0	0.02
20	37	0	0	0	0	0	0	0	0	0	0	0	0	0	0
20	38	0	0	0	0	0	0	0	0	0	0	0	0	0	0.02
20	39	0	0	0	0	0	0	0	0	0	0	0	0	0	0.02
20	40	0	0	0	0	0	0	0	0	0	0	0	0	0	0.02
20	41	0	0	0	0	0	0	0	0	0	0	0	0	0	0.1
20	42	0	0	0	0	0	0	0	0	0	0	0	0	0	0.05
20	43	0	0	0	0	0	0	0	0	0	0	0	0	0	0.03
20	44	0	0	0	0	0	0	0	0	0	0	0	0	0	0.02
20	45	0	0	0	0	0	0	0	0	0	0	0	0	0	0.03
20	46	0	0	0	0	0	0	0	0	0	0	0	0	0	0.02
20	47	0	0	0	0	0	0	0	0	0	0	0	0	0	0.01
20	48	0	0	0	0	0	0	0	0	0	0	0	0	0	0.01
20	49	0	0	0	0	0	0	0	0	0	0	0	0	0	0.01
