# Supplementary material for: Land-use change in oil palm dominated tropical landscapes—An agent-based model to explore ecological and socio-economic trade-offs
Source: PLoS One. 2018 Jan 19;13(1):e0190506. doi: 10.1371/journal.pone.0190506 (PMC5774713; doi:10.1371/journal.pone.0190506)
Supplement: S1 Data — (ZIP) [file pone.0190506.s003.zip › HouseholdData/field-data-summary_js_2016_sc13.txt]

runnumber	step	op_ineff_all_mu	op_ineff_all_sd	rb_ineff_all_mu	rb_ineff_all_sd	op_ineff_zero_op_mu	op_ineff_zero_op_sd	rb_ineff_zero_op_mu	rb_ineff_zero_op_sd	op_ineff_zero_rb_mu	op_ineff_zero_rb_sd	rb_ineff_zero_rb_mu	rb_ineff_zero_rb_sd	f_zero_op	f_zero_rb
1	0	0.59	0.2	0.62	0.17	0.45	0.05	0.52	0.16	0.63	0.14	0.61	0.16	0.04	0.1
1	1	0.58	0.2	0.6	0.17	0.46	0	0.61	0.21	0.57	0.17	0.58	0.17	0.01	0.08
1	2	0.57	0.21	0.58	0.17	0.46	0	0.64	0.25	0.52	0.25	0.53	0.23	0.01	0.04
1	3	0.56	0.21	0.57	0.17	0	0	0	0	0.52	0.09	0.49	0.09	0	0.02
1	4	0.56	0.21	0.56	0.18	0.08	0	0.42	0.48	0.49	0.04	0.6	0.19	0.01	0.01
1	5	0.56	0.21	0.55	0.18	0.36	0.15	0.5	0.27	0.53	0.1	0.54	0.09	0.03	0.02
1	6	0.55	0.21	0.55	0.18	0.5	0.18	0.6	0.21	0.41	0.08	0.42	0.08	0.03	0.06
1	7	0.55	0.21	0.54	0.18	0	0	0	0	0.42	0.1	0.49	0.14	0	0.01
1	8	0.53	0.21	0.54	0.19	0.25	0.19	0.44	0.36	0.48	0.17	0.49	0.15	0.03	0.03
1	9	0.53	0.21	0.54	0.19	0.11	0	0.31	0.28	0.43	0.1	0.44	0.09	0.02	0.05
1	10	0.53	0.21	0.54	0.19	0.4	0	0.55	0.22	0.52	0.22	0.53	0.19	0.02	0.02
1	11	0.52	0.21	0.54	0.19	0.19	0.11	0.29	0.2	0.49	0.06	0.43	0.14	0.04	0.02
1	12	0.52	0.21	0.53	0.19	0.41	0	0.56	0.21	0.4	0.09	0.41	0.09	0.02	0.05
1	13	0.52	0.21	0.52	0.19	0.21	0.14	0.46	0.44	0.53	0.16	0.49	0.2	0.04	0.04
1	14	0.52	0.21	0.51	0.2	0.13	0.03	0.27	0.24	0.36	0.09	0.38	0.1	0.05	0.03
1	15	0.52	0.21	0.5	0.21	0.41	0.02	0.51	0.21	0.5	0.19	0.49	0.17	0.08	0.03
1	16	0.52	0.21	0.49	0.21	0.19	0	0.35	0.22	0.51	0.21	0.51	0.19	0.03	0.03
1	17	0.52	0.21	0.48	0.21	0	0	0	0	0.53	0.2	0.51	0.21	0	0.06
1	18	0.52	0.21	0.47	0.21	0	0	0	0	0.46	0.06	0.32	0.25	0	0.01
1	19	0.52	0.22	0.46	0.22	0	0	0	0	0.57	0.2	0.49	0.27	0	0.03
1	20	0.52	0.22	0.46	0.22	0.32	0.29	0.43	0.33	0.64	0.13	0.61	0.14	0.11	0.03
1	21	0.51	0.22	0.45	0.22	0	0	0	0	0.41	0.13	0.42	0.12	0	0.03
1	22	0.51	0.22	0.45	0.22	0.42	0	0.59	0.23	0.58	0.21	0.55	0.18	0.04	0.01
1	23	0.51	0.23	0.44	0.22	0	0	0	0	0.54	0.21	0.53	0.2	0	0.03
1	24	0.51	0.23	0.44	0.22	0.37	0	0.58	0.3	0.49	0.25	0.5	0.22	0.04	0.02
1	25	0.52	0.23	0.44	0.22	0.34	0.11	0.49	0.28	0.65	0.24	0.65	0.2	0.08	0.01
1	26	0.52	0.23	0.44	0.23	0	0	0	0	0.51	0.11	0.41	0.23	0	0.02
1	27	0.51	0.23	0.44	0.23	0	0	0	0	0.45	0.29	0.46	0.25	0	0.02
1	28	0.51	0.23	0.43	0.23	0	0	0	0	0.61	0.16	0.57	0.15	0	0.02
1	29	0.51	0.23	0.43	0.23	0.08	0	0.42	0.48	0.44	0.34	0.49	0.29	0.04	0.02
1	30	0.51	0.23	0.43	0.23	0.31	0.08	0.47	0.28	0.58	0.2	0.55	0.18	0.08	0.02
1	31	0.51	0.23	0.43	0.23	0	0	0	0	0.54	0.09	0.41	0.26	0	0.02
1	32	0.51	0.23	0.43	0.23	0.24	0.2	0.32	0.2	0.51	0.21	0.48	0.19	0.08	0.02
1	33	0.51	0.23	0.43	0.23	0	0	0	0	0.53	0.22	0.52	0.21	0	0.04
1	34	0.51	0.23	0.43	0.23	0.19	0	0.45	0.37	0.49	0.28	0.47	0.25	0.04	0.02
1	35	0.51	0.23	0.43	0.23	0.41	0	0.56	0.21	0.69	0.18	0.68	0.17	0.04	0.03
1	36	0.51	0.23	0.43	0.23	0.1	0	0.3	0.28	0.38	0.37	0.39	0.27	0.05	0.01
1	37	0.51	0.23	0.43	0.23	0	0	0	0	0.55	0.14	0.54	0.13	0	0.02
1	38	0.51	0.23	0.43	0.23	0.28	0.2	0.47	0.36	0.61	0.25	0.61	0.23	0.1	0.03
1	39	0.51	0.23	0.43	0.23	0.27	0.16	0.45	0.34	0.45	0.24	0.44	0.21	0.1	0.02
1	40	0.51	0.23	0.43	0.23	0.26	0	0.53	0.38	0.55	0.12	0.54	0.12	0.05	0.04
1	41	0.51	0.23	0.43	0.23	0.11	0.01	0.23	0.21	0.53	0.17	0.51	0.18	0.1	0.04
1	42	0.51	0.23	0.43	0.23	0	0	0	0	0.48	0.17	0.41	0.23	0	0.03
1	43	0.51	0.23	0.43	0.23	0	0	0	0	0.51	0.11	0.5	0.1	0	0.02
1	44	0.51	0.23	0.43	0.23	0	0	0	0	0.45	0.04	0.35	0.21	0	0.01
1	45	0.51	0.23	0.43	0.23	0.16	0.13	0.4	0.42	0.42	0.13	0.42	0.12	0.1	0.02
1	46	0.51	0.23	0.43	0.23	0.42	0	0.59	0.23	0.44	0.13	0.47	0.14	0.05	0.02
1	47	0.51	0.23	0.43	0.23	0	0	0	0	0.44	0.18	0.44	0.16	0	0.02
1	48	0.51	0.23	0.43	0.23	0.37	0	0.58	0.3	0.44	0.07	0.44	0.06	0.05	0.02
1	49	0.51	0.23	0.43	0.23	0.42	0	0.59	0.23	0.44	0.2	0.42	0.19	0.05	0.03
2	0	0.58	0.19	0.62	0.19	0.35	0.2	0.44	0.27	0.66	0.11	0.66	0.11	0.04	0.13
2	1	0.57	0.19	0.6	0.18	0.36	0.13	0.5	0.26	0.58	0.12	0.59	0.11	0.02	0.03
2	2	0.55	0.19	0.58	0.19	0.41	0.24	0.52	0.29	0.63	0.17	0.6	0.17	0.03	0.04
2	3	0.55	0.19	0.57	0.19	0.44	0	0.66	0.31	0.52	0.07	0.52	0.06	0.01	0.04
2	4	0.54	0.19	0.56	0.19	0.4	0.06	0.52	0.23	0.42	0.12	0.43	0.1	0.02	0.03
2	5	0.54	0.19	0.55	0.19	0.44	0	0.66	0.31	0.71	0	0.65	0.08	0.01	0.01
2	6	0.53	0.2	0.55	0.19	0.44	0	0.66	0.31	0.41	0.19	0.41	0.15	0.01	0.02
2	7	0.53	0.2	0.55	0.19	0.32	0.13	0.38	0.19	0.45	0.03	0.46	0.03	0.06	0.02
2	8	0.53	0.2	0.55	0.19	0.31	0.21	0.45	0.32	0.38	0.07	0.4	0.06	0.04	0.02
2	9	0.52	0.2	0.54	0.19	0.42	0.04	0.48	0.13	0.51	0.17	0.5	0.16	0.04	0.05
2	10	0.52	0.2	0.54	0.19	0.4	0.07	0.52	0.25	0.61	0.16	0.57	0.16	0.04	0.02
2	11	0.52	0.21	0.54	0.19	0.28	0.16	0.36	0.24	0.61	0.26	0.59	0.21	0.07	0.02
2	12	0.51	0.21	0.54	0.19	0.45	0.01	0.59	0.25	0.49	0.11	0.5	0.1	0.03	0.02
2	13	0.51	0.2	0.54	0.19	0.44	0	0.66	0.31	0.56	0.16	0.54	0.15	0.01	0.04
2	14	0.51	0.2	0.53	0.19	0.42	0.04	0.57	0.27	0.47	0.24	0.47	0.2	0.03	0.02
2	15	0.51	0.2	0.53	0.19	0.33	0.16	0.39	0.19	0.46	0.18	0.45	0.16	0.07	0.03
2	16	0.51	0.21	0.52	0.19	0.34	0.41	0.5	0.4	0.49	0.17	0.48	0.15	0.03	0.02
2	17	0.5	0.21	0.52	0.19	0.13	0	0.46	0.47	0.46	0.11	0.46	0.1	0.02	0.04
2	18	0.5	0.21	0.52	0.19	0.42	0.03	0.47	0.11	0.46	0.23	0.5	0.25	0.05	0.05
2	19	0.5	0.21	0.51	0.19	0.42	0.03	0.48	0.12	0.6	0.25	0.57	0.24	0.05	0.03
2	20	0.5	0.21	0.51	0.19	0.44	0	0.66	0.31	0.56	0.19	0.53	0.17	0.02	0.02
2	21	0.5	0.21	0.51	0.19	0.35	0.15	0.45	0.26	0.39	0.15	0.41	0.14	0.07	0.03
2	22	0.5	0.21	0.51	0.19	0	0	0	0	0.63	0.15	0.62	0.13	0	0.02
2	23	0.5	0.21	0.5	0.19	0.35	0.13	0.53	0.32	0.64	0.32	0.61	0.29	0.04	0.02
2	24	0.5	0.21	0.5	0.19	0.44	0	0.57	0.23	0.61	0.13	0.58	0.14	0.04	0.03
2	25	0.5	0.21	0.5	0.19	0.27	0.16	0.39	0.27	0.59	0.11	0.54	0.17	0.05	0.04
2	26	0.5	0.21	0.5	0.19	0.35	0.13	0.49	0.26	0.52	0.3	0.5	0.25	0.04	0.02
2	27	0.5	0.21	0.49	0.19	0.3	0.2	0.48	0.34	0.84	0	0.65	0.28	0.04	0.01
2	28	0.5	0.21	0.49	0.19	0.44	0	0.66	0.31	0.48	0.1	0.47	0.09	0.02	0.02
2	29	0.5	0.21	0.5	0.19	0.44	0	0.66	0.31	0.62	0.18	0.59	0.18	0.02	0.03
2	30	0.5	0.21	0.5	0.19	0.44	0	0.66	0.31	0.5	0.18	0.49	0.13	0.02	0.01
2	31	0.5	0.21	0.5	0.19	0.41	0.04	0.57	0.27	0.49	0.27	0.42	0.26	0.04	0.02
2	32	0.5	0.21	0.5	0.19	0.32	0.13	0.41	0.25	0.53	0.22	0.52	0.2	0.09	0.04
2	33	0.5	0.21	0.5	0.19	0.33	0.18	0.42	0.25	0.55	0.15	0.48	0.2	0.07	0.02
2	34	0.5	0.21	0.5	0.19	0.44	0	0.66	0.31	0.6	0.23	0.55	0.19	0.02	0.01
2	35	0.5	0.21	0.5	0.19	0.44	0	0.59	0.25	0.67	0.11	0.63	0.1	0.04	0.01
2	36	0.5	0.21	0.5	0.19	0.24	0.15	0.35	0.28	0.66	0.15	0.61	0.17	0.07	0.02
2	37	0.5	0.21	0.5	0.19	0.44	0	0.66	0.31	0.51	0.1	0.49	0.09	0.02	0.03
2	38	0.5	0.21	0.5	0.19	0.42	0.04	0.53	0.23	0.62	0.16	0.6	0.16	0.06	0.05
2	39	0.5	0.21	0.49	0.19	0.44	0	0.51	0.13	0.62	0.11	0.6	0.11	0.04	0.05
2	40	0.5	0.21	0.49	0.19	0.16	0	0.39	0.39	0.55	0.13	0.52	0.16	0.04	0.06
2	41	0.5	0.21	0.49	0.19	0.24	0.27	0.31	0.22	0.54	0.13	0.52	0.12	0.04	0.03
2	42	0.5	0.21	0.49	0.19	0.32	0.16	0.43	0.27	0.41	0.19	0.41	0.17	0.06	0.02
2	43	0.5	0.21	0.49	0.19	0.42	0.03	0.54	0.24	0.46	0.29	0.49	0.25	0.06	0.02
2	44	0.5	0.21	0.48	0.19	0.44	0	0.66	0.31	0.26	0	0.32	0.08	0.02	0.01
2	45	0.5	0.21	0.48	0.19	0.42	0.02	0.54	0.23	0.56	0	0.5	0.09	0.06	0.01
2	46	0.5	0.21	0.48	0.19	0.12	0	0.43	0.44	0.38	0.1	0.39	0.1	0.02	0.03
2	47	0.5	0.21	0.48	0.19	0.44	0	0.66	0.31	0.52	0.22	0.51	0.18	0.02	0.02
2	48	0.5	0.21	0.48	0.19	0.38	0.1	0.49	0.24	0.42	0.18	0.42	0.17	0.06	0.05
2	49	0.5	0.21	0.48	0.19	0.44	0	0.66	0.31	0.53	0.21	0.52	0.19	0.02	0.02
3	0	0.56	0.2	0.6	0.18	0.37	0.16	0.4	0.17	0.59	0.12	0.59	0.12	0.07	0.13
3	1	0.54	0.2	0.58	0.18	0.31	0.03	0.39	0.17	0.54	0.19	0.54	0.17	0.03	0.05
3	2	0.53	0.2	0.56	0.18	0.4	0.11	0.52	0.22	0.54	0.29	0.53	0.25	0.02	0.03
3	3	0.53	0.2	0.55	0.18	0.38	0.07	0.41	0.11	0.65	0.25	0.64	0.22	0.04	0.03
3	4	0.52	0.21	0.54	0.18	0.32	0	0.54	0.3	0.75	0.08	0.77	0.07	0.01	0.02
3	5	0.52	0.21	0.53	0.18	0.4	0.11	0.52	0.22	0.48	0.03	0.53	0.08	0.02	0.01
3	6	0.51	0.21	0.52	0.18	0.32	0	0.54	0.3	0.49	0.3	0.4	0.26	0.01	0.01
3	7	0.51	0.2	0.52	0.18	0.34	0.03	0.45	0.22	0.43	0.29	0.49	0.23	0.03	0.01
3	8	0.5	0.2	0.51	0.18	0.27	0.1	0.35	0.17	0.26	0.06	0.27	0.05	0.03	0.02
3	9	0.5	0.2	0.51	0.18	0.26	0.12	0.38	0.26	0.42	0.18	0.42	0.17	0.04	0.04
3	10	0.5	0.2	0.51	0.18	0.36	0.05	0.49	0.23	0.33	0.03	0.37	0.09	0.02	0.02
3	11	0.5	0.2	0.51	0.18	0.34	0.02	0.44	0.2	0.37	0.07	0.37	0.06	0.04	0.04
3	12	0.5	0.2	0.5	0.18	0.26	0.12	0.38	0.26	0.55	0.12	0.54	0.12	0.04	0.05
3	13	0.5	0.2	0.5	0.18	0.32	0	0.54	0.3	0.53	0.21	0.56	0.22	0.01	0.05
3	14	0.49	0.2	0.49	0.17	0.28	0.06	0.43	0.28	0.63	0.17	0.63	0.15	0.03	0.03
3	15	0.49	0.2	0.48	0.17	0.4	0.09	0.45	0.12	0.4	0.17	0.42	0.16	0.03	0.02
3	16	0.49	0.2	0.47	0.17	0.36	0	0.55	0.27	0.53	0.18	0.52	0.16	0.02	0.04
3	17	0.49	0.21	0.47	0.17	0.34	0	0.61	0.38	0.45	0	0.43	0.04	0.02	0.01
3	18	0.49	0.21	0.46	0.17	0.36	0.12	0.43	0.17	0.62	0.26	0.63	0.25	0.05	0.04
3	19	0.48	0.21	0.46	0.16	0.32	0	0.54	0.3	0.43	0.24	0.45	0.22	0.02	0.03
3	20	0.48	0.21	0.45	0.16	0.32	0	0.54	0.3	0.41	0.22	0.42	0.2	0.02	0.05
3	21	0.49	0.21	0.45	0.16	0.38	0.1	0.43	0.12	0.49	0.23	0.49	0.22	0.05	0.05
3	22	0.48	0.21	0.44	0.16	0.29	0.04	0.42	0.23	0.41	0.22	0.41	0.2	0.04	0.03
3	23	0.48	0.21	0.44	0.16	0.23	0	0.44	0.29	0.43	0.27	0.45	0.25	0.02	0.04
3	24	0.48	0.21	0.44	0.16	0.32	0	0.54	0.3	0.48	0.04	0.45	0.06	0.02	0.01
3	25	0.48	0.21	0.44	0.16	0.23	0.08	0.32	0.23	0.44	0.15	0.44	0.13	0.09	0.03
3	26	0.48	0.21	0.44	0.16	0.32	0	0.54	0.3	0.55	0.08	0.52	0.08	0.02	0.01
3	27	0.48	0.21	0.44	0.16	0.32	0	0.54	0.3	0.36	0.11	0.38	0.11	0.02	0.02
3	28	0.48	0.21	0.44	0.16	0.29	0.04	0.42	0.23	0.43	0	0.42	0.01	0.04	0.01
3	29	0.48	0.21	0.44	0.16	0.32	0	0.54	0.3	0.53	0.21	0.51	0.19	0.02	0.02
3	30	0.48	0.21	0.44	0.16	0.33	0.01	0.41	0.14	0.54	0.23	0.52	0.21	0.04	0.03
3	31	0.48	0.21	0.44	0.16	0.31	0.03	0.42	0.22	0.49	0.08	0.46	0.08	0.06	0.01
3	32	0.48	0.21	0.44	0.16	0.33	0.01	0.41	0.14	0.61	0.17	0.57	0.19	0.04	0.03
3	33	0.48	0.21	0.44	0.16	0.27	0.1	0.39	0.25	0.55	0	0.5	0.07	0.06	0.01
3	34	0.48	0.21	0.44	0.16	0.28	0.14	0.4	0.26	0.55	0.29	0.53	0.26	0.06	0.02
3	35	0.48	0.21	0.44	0.16	0.33	0.01	0.47	0.25	0.52	0.27	0.47	0.29	0.04	0.03
3	36	0.48	0.21	0.44	0.16	0.3	0.04	0.44	0.26	0.45	0	0.39	0.08	0.04	0.01
3	37	0.48	0.21	0.44	0.16	0.23	0.1	0.36	0.27	0.49	0	0.46	0.04	0.06	0.01
3	38	0.48	0.21	0.44	0.16	0.32	0	0.54	0.3	0.67	0.15	0.66	0.14	0.02	0.04
3	39	0.48	0.21	0.44	0.16	0.29	0.06	0.38	0.18	0.51	0.09	0.5	0.09	0.06	0.04
3	40	0.48	0.21	0.44	0.16	0.33	0	0.45	0.17	0.48	0.12	0.48	0.11	0.02	0.05
3	41	0.48	0.21	0.43	0.16	0.37	0.12	0.46	0.21	0.54	0.19	0.52	0.16	0.06	0.02
3	42	0.48	0.21	0.43	0.17	0.26	0	0.45	0.26	0.43	0.22	0.42	0.2	0.02	0.03
3	43	0.48	0.21	0.43	0.17	0.32	0	0.54	0.3	0.71	0	0.6	0.16	0.02	0.01
3	44	0.48	0.21	0.43	0.17	0.41	0.13	0.52	0.21	0.57	0.12	0.58	0.1	0.04	0.02
3	45	0.48	0.21	0.43	0.17	0.33	0.01	0.47	0.25	0	0	0	0	0.04	0
3	46	0.48	0.21	0.43	0.17	0.32	0	0.54	0.3	0.25	0.04	0.24	0.03	0.02	0.01
3	47	0.48	0.21	0.43	0.17	0.29	0.04	0.42	0.23	0.38	0.27	0.4	0.23	0.04	0.02
3	48	0.48	0.21	0.43	0.17	0.23	0	0.44	0.29	0.39	0.1	0.42	0.1	0.02	0.03
3	49	0.48	0.21	0.43	0.17	0.32	0	0.54	0.3	0.26	0.07	0.29	0.1	0.02	0.03
4	0	0.59	0.18	0.62	0.17	0.44	0.13	0.5	0.17	0.61	0.13	0.61	0.13	0.04	0.14
4	1	0.58	0.18	0.6	0.16	0.37	0.11	0.46	0.23	0.61	0.12	0.61	0.11	0.04	0.05
4	2	0.58	0.18	0.59	0.16	0	0	0	0	0.59	0.2	0.61	0.2	0	0.04
4	3	0.57	0.18	0.58	0.16	0.37	0.08	0.44	0.2	0.57	0.11	0.57	0.1	0.06	0.04
4	4	0.57	0.18	0.57	0.16	0.44	0	0.66	0.3	0.52	0.12	0.49	0.15	0.01	0.05
4	5	0.57	0.18	0.56	0.15	0	0	0	0	0.55	0.2	0.58	0.2	0	0.03
4	6	0.57	0.18	0.56	0.15	0.45	0.04	0.53	0.13	0.71	0	0.7	0.02	0.03	0.01
4	7	0.57	0.18	0.56	0.15	0.25	0.07	0.38	0.23	0.47	0.12	0.47	0.1	0.03	0.02
4	8	0.56	0.18	0.55	0.15	0.42	0.15	0.52	0.21	0.63	0.17	0.61	0.15	0.03	0.02
4	9	0.57	0.18	0.55	0.15	0.3	0	0.44	0.2	0.68	0.04	0.68	0.04	0.02	0.02
4	10	0.56	0.18	0.55	0.15	0.52	0	0.67	0.21	0.66	0.13	0.61	0.13	0.02	0.01
4	11	0.56	0.18	0.55	0.15	0	0	0	0	0.53	0.17	0.52	0.16	0	0.04
4	12	0.56	0.18	0.55	0.15	0	0	0	0	0.49	0.2	0.5	0.19	0	0.07
4	13	0.56	0.18	0.54	0.15	0	0	0	0	0.56	0.11	0.57	0.09	0	0.02
4	14	0.55	0.18	0.53	0.15	0	0	0	0	0.59	0.19	0.6	0.17	0	0.02
4	15	0.55	0.18	0.53	0.15	0	0	0	0	0.55	0.12	0.54	0.11	0	0.05
4	16	0.56	0.18	0.52	0.15	0.2	0	0.4	0.28	0.55	0.14	0.56	0.14	0.03	0.05
4	17	0.56	0.18	0.51	0.14	0.21	0	0.41	0.28	0.68	0.05	0.63	0.09	0.03	0.01
4	18	0.56	0.18	0.5	0.15	0.31	0	0.54	0.32	0.55	0.17	0.55	0.16	0.04	0.04
4	19	0.56	0.18	0.5	0.15	0.2	0	0.38	0.25	0.6	0.18	0.51	0.28	0.04	0.03
4	20	0.56	0.18	0.5	0.15	0.31	0.14	0.41	0.2	0.51	0.09	0.52	0.09	0.07	0.03
4	21	0.56	0.18	0.49	0.15	0.32	0.16	0.46	0.28	0.67	0.15	0.63	0.16	0.07	0.02
4	22	0.55	0.18	0.48	0.15	0	0	0	0	0.54	0.18	0.54	0.17	0	0.04
4	23	0.55	0.19	0.48	0.15	0	0	0	0	0.62	0.21	0.63	0.19	0	0.02
4	24	0.54	0.19	0.47	0.15	0.43	0	0.63	0.28	0.59	0.2	0.57	0.19	0.04	0.04
4	25	0.54	0.19	0.47	0.15	0.37	0.08	0.49	0.22	0.6	0.2	0.61	0.18	0.08	0.02
4	26	0.54	0.19	0.46	0.15	0.21	0	0.41	0.28	0.73	0.09	0.67	0.15	0.04	0.03
4	27	0.54	0.19	0.45	0.15	0	0	0	0	0.71	0	0.6	0.18	0	0.01
4	28	0.54	0.19	0.45	0.15	0.29	0.02	0.38	0.17	0.52	0.24	0.49	0.23	0.09	0.03
4	29	0.54	0.19	0.45	0.15	0.28	0	0.57	0.42	0.66	0.21	0.63	0.22	0.05	0.04
4	30	0.54	0.19	0.44	0.16	0.43	0	0.63	0.28	0.63	0.26	0.62	0.24	0.05	0.03
4	31	0.54	0.19	0.44	0.16	0	0	0	0	0.52	0.28	0.49	0.23	0	0.02
4	32	0.54	0.19	0.44	0.16	0.27	0.04	0.37	0.18	0.8	0.01	0.65	0.26	0.1	0.01
4	33	0.54	0.19	0.44	0.16	0.31	0	0.52	0.3	0.48	0.15	0.45	0.16	0.05	0.03
4	34	0.54	0.19	0.44	0.16	0.3	0	0.44	0.2	0.53	0.26	0.49	0.25	0.05	0.03
4	35	0.54	0.19	0.44	0.16	0.24	0	0.53	0.41	0.72	0.11	0.61	0.2	0.05	0.01
4	36	0.54	0.19	0.44	0.16	0	0	0	0	0.61	0.13	0.6	0.12	0	0.02
4	37	0.54	0.19	0.44	0.16	0	0	0	0	0.71	0.11	0.7	0.1	0	0.03
4	38	0.54	0.19	0.44	0.16	0	0	0	0	0.62	0.08	0.61	0.07	0	0.02
4	39	0.54	0.19	0.44	0.16	0	0	0	0	0.52	0.13	0.51	0.12	0	0.04
4	40	0.54	0.19	0.44	0.16	0	0	0	0	0.56	0.17	0.55	0.17	0	0.06
4	41	0.54	0.19	0.44	0.16	0	0	0	0	0.5	0.17	0.51	0.16	0	0.03
4	42	0.54	0.19	0.44	0.16	0.26	0.07	0.38	0.21	0.6	0.13	0.56	0.17	0.1	0.04
4	43	0.54	0.19	0.44	0.16	0	0	0	0	0.43	0.16	0.43	0.15	0	0.04
4	44	0.54	0.19	0.44	0.16	0	0	0	0	0.52	0.19	0.46	0.21	0	0.02
4	45	0.54	0.19	0.44	0.16	0.25	0.05	0.45	0.36	0.56	0.23	0.53	0.22	0.11	0.03
4	46	0.54	0.19	0.44	0.16	0.27	0	0.51	0.34	0.46	0.15	0.47	0.12	0.06	0.02
4	47	0.54	0.19	0.44	0.16	0	0	0	0	0.59	0.19	0.58	0.16	0	0.02
4	48	0.54	0.19	0.44	0.16	0.43	0	0.63	0.28	0.79	0	0.52	0.38	0.06	0.01
4	49	0.54	0.19	0.44	0.16	0.43	0	0.63	0.28	0.73	0.23	0.7	0.17	0.06	0.01
5	0	0.58	0.19	0.58	0.19	0.3	0.16	0.38	0.23	0.57	0.17	0.57	0.17	0.04	0.16
5	1	0.57	0.19	0.55	0.18	0.3	0.08	0.43	0.25	0.58	0.09	0.52	0.19	0.02	0.06
5	2	0.56	0.2	0.52	0.18	0.44	0	0.65	0.3	0.42	0.07	0.45	0.1	0.01	0.04
5	3	0.55	0.2	0.5	0.19	0	0	0	0	0.54	0.11	0.54	0.1	0	0.03
5	4	0.54	0.21	0.49	0.19	0.37	0.18	0.47	0.22	0.38	0.09	0.33	0.12	0.03	0.02
5	5	0.54	0.21	0.47	0.2	0.58	0	0.67	0.13	0.45	0.06	0.44	0.06	0.01	0.02
5	6	0.53	0.21	0.46	0.2	0.33	0	0.6	0.37	0.45	0.07	0.4	0.14	0.02	0.02
5	7	0.52	0.21	0.45	0.21	0	0	0	0	0.35	0.14	0.38	0.15	0	0.03
5	8	0.52	0.22	0.44	0.21	0	0	0	0	0.45	0.05	0.46	0.05	0	0.02
5	9	0.52	0.22	0.44	0.21	0.25	0	0.5	0.35	0.53	0.22	0.48	0.23	0.02	0.03
5	10	0.52	0.22	0.43	0.21	0.28	0.06	0.39	0.23	0.54	0.22	0.49	0.23	0.06	0.03
5	11	0.52	0.22	0.43	0.21	0.15	0.02	0.29	0.25	0.43	0.3	0.44	0.26	0.04	0.02
5	12	0.52	0.22	0.43	0.21	0.32	0.07	0.49	0.3	0.69	0.2	0.65	0.23	0.04	0.04
5	13	0.52	0.22	0.42	0.21	0.24	0	0.55	0.45	0.5	0.22	0.53	0.24	0.02	0.06
5	14	0.52	0.22	0.42	0.2	0	0	0	0	0.47	0.19	0.5	0.17	0	0.02
5	15	0.52	0.22	0.41	0.2	0.27	0.04	0.42	0.28	0.53	0.21	0.5	0.21	0.05	0.04
5	16	0.52	0.23	0.41	0.2	0.23	0	0.58	0.49	0.63	0.31	0.52	0.36	0.03	0.02
5	17	0.52	0.23	0.41	0.2	0	0	0	0	0.55	0.1	0.43	0.22	0	0.01
5	18	0.52	0.23	0.41	0.21	0.32	0.1	0.45	0.27	0.55	0.1	0.53	0.12	0.09	0.04
5	19	0.52	0.23	0.41	0.21	0.24	0	0.55	0.45	0.4	0.24	0.38	0.22	0.03	0.02
5	20	0.52	0.23	0.4	0.21	0.38	0.22	0.48	0.26	0.52	0.21	0.46	0.21	0.09	0.02
5	21	0.52	0.23	0.4	0.21	0	0	0	0	0.42	0.22	0.41	0.21	0	0.03
5	22	0.52	0.23	0.4	0.2	0.37	0	0.54	0.25	0.45	0.25	0.43	0.23	0.04	0.02
5	23	0.52	0.23	0.4	0.2	0.24	0	0.55	0.45	0.36	0	0.31	0.08	0.04	0
5	24	0.52	0.23	0.4	0.2	0	0	0	0	0.42	0.44	0.39	0.32	0	0.01
5	25	0.52	0.23	0.4	0.2	0.19	0.07	0.42	0.4	0.49	0.27	0.46	0.27	0.07	0.03
5	26	0.52	0.23	0.4	0.2	0.19	0.07	0.36	0.3	0.46	0.21	0.41	0.22	0.07	0.02
5	27	0.52	0.23	0.4	0.2	0.14	0	0.5	0.51	0.44	0.32	0.39	0.28	0.04	0.01
5	28	0.52	0.23	0.4	0.2	0	0	0	0	0.66	0.22	0.62	0.25	0	0.04
5	29	0.52	0.23	0.4	0.2	0.41	0.24	0.53	0.26	0.3	0	0.25	0.07	0.07	0
5	30	0.52	0.23	0.4	0.2	0	0	0	0	0.54	0	0.42	0.17	0	0
5	31	0.52	0.23	0.4	0.2	0.14	0	0.5	0.51	0.52	0.26	0.48	0.25	0.04	0.02
5	32	0.52	0.23	0.4	0.2	0	0	0	0	0.53	0.18	0.44	0.23	0	0.01
5	33	0.52	0.23	0.4	0.2	0	0	0	0	0.71	0.21	0.68	0.19	0	0.02
5	34	0.52	0.23	0.4	0.2	0.24	0.03	0.36	0.25	0.6	0.24	0.53	0.25	0.11	0.01
5	35	0.52	0.23	0.4	0.2	0	0	0	0	0.48	0.22	0.45	0.22	0	0.03
5	36	0.52	0.23	0.4	0.2	0.23	0.11	0.33	0.24	0.72	0.2	0.62	0.26	0.15	0.01
5	37	0.52	0.23	0.4	0.2	0	0	0	0	0.53	0.2	0.48	0.21	0	0.02
5	38	0.52	0.23	0.4	0.2	0.24	0	0.55	0.45	0.58	0.22	0.58	0.2	0.04	0.03
5	39	0.52	0.23	0.4	0.2	0.2	0	0.47	0.38	0.54	0.19	0.51	0.2	0.04	0.03
5	40	0.52	0.23	0.4	0.2	0.21	0.04	0.43	0.38	0.54	0.16	0.52	0.17	0.07	0.08
5	41	0.52	0.23	0.4	0.2	0.43	0	0.57	0.21	0.48	0.19	0.49	0.18	0.04	0.04
5	42	0.52	0.23	0.4	0.2	0.28	0	0.56	0.4	0.42	0.12	0.43	0.12	0.04	0.04
5	43	0.52	0.23	0.4	0.2	0.39	0.27	0.51	0.29	0.42	0.1	0.45	0.1	0.07	0.01
5	44	0.52	0.23	0.4	0.2	0.24	0	0.55	0.45	0.38	0.09	0.33	0.12	0.04	0.01
5	45	0.52	0.23	0.4	0.2	0.14	0	0.43	0.4	0.45	0.08	0.43	0.08	0.04	0.02
5	46	0.52	0.23	0.4	0.2	0.37	0	0.54	0.25	0.44	0.08	0.43	0.08	0.04	0.02
5	47	0.52	0.23	0.4	0.2	0	0	0	0	0.35	0.14	0.33	0.13	0	0.03
5	48	0.52	0.23	0.4	0.2	0.24	0	0.55	0.45	0.54	0.24	0.49	0.22	0.04	0.01
5	49	0.52	0.23	0.4	0.2	0	0	0	0	0.48	0.21	0.47	0.2	0	0.03
6	0	0.57	0.19	0.6	0.17	0.43	0.19	0.48	0.23	0.62	0.12	0.63	0.12	0.09	0.14
6	1	0.55	0.19	0.57	0.17	0.46	0.11	0.51	0.13	0.46	0.12	0.48	0.11	0.02	0.03
6	2	0.53	0.2	0.55	0.17	0	0	0	0	0.45	0.11	0.46	0.08	0	0.01
6	3	0.52	0.2	0.53	0.18	0.16	0	0.33	0.24	0.33	0.15	0.33	0.13	0.01	0.03
6	4	0.51	0.21	0.52	0.18	0.19	0.1	0.3	0.2	0.41	0.16	0.42	0.14	0.02	0.03
6	5	0.5	0.21	0.51	0.19	0.43	0	0.64	0.3	0.36	0.05	0.53	0.31	0.01	0.01
6	6	0.5	0.21	0.49	0.19	0.25	0	0.39	0.2	0.33	0.07	0.39	0.17	0.01	0.03
6	7	0.49	0.22	0.49	0.18	0	0	0	0	0.29	0.09	0.3	0.08	0	0.03
6	8	0.49	0.22	0.48	0.18	0.39	0.05	0.53	0.25	0.29	0.06	0.32	0.09	0.03	0.03
6	9	0.49	0.22	0.47	0.19	0.27	0.05	0.41	0.26	0.3	0.09	0.31	0.08	0.03	0.03
6	10	0.49	0.22	0.46	0.19	0.28	0.04	0.36	0.15	0.44	0.2	0.43	0.19	0.04	0.04
6	11	0.49	0.22	0.45	0.19	0.36	0	0.57	0.3	0.61	0.21	0.57	0.22	0.02	0.03
6	12	0.48	0.22	0.45	0.19	0	0	0	0	0.45	0.26	0.45	0.25	0	0.06
6	13	0.48	0.22	0.44	0.19	0.38	0.15	0.49	0.25	0.47	0.35	0.44	0.29	0.06	0.02
6	14	0.48	0.22	0.44	0.19	0.31	0	0.53	0.31	0.51	0.18	0.52	0.18	0.02	0.06
6	15	0.48	0.22	0.43	0.19	0	0	0	0	0.51	0.22	0.53	0.21	0	0.04
6	16	0.48	0.22	0.43	0.19	0	0	0	0	0.42	0.09	0.51	0.24	0	0.02
6	17	0.48	0.22	0.43	0.19	0	0	0	0	0.46	0.21	0.45	0.2	0	0.04
6	18	0.48	0.22	0.42	0.18	0.39	0.03	0.54	0.27	0.46	0.23	0.44	0.23	0.06	0.05
6	19	0.48	0.22	0.42	0.18	0	0	0	0	0.37	0.25	0.37	0.23	0	0.03
6	20	0.48	0.22	0.42	0.18	0.24	0	0.49	0.35	0.44	0.19	0.43	0.17	0.04	0.02
6	21	0.48	0.22	0.42	0.18	0.38	0	0.57	0.28	0.58	0.26	0.55	0.25	0.04	0.03
6	22	0.48	0.22	0.42	0.18	0.18	0	0.48	0.42	0.49	0.28	0.47	0.27	0.04	0.03
6	23	0.48	0.22	0.42	0.18	0.56	0	0.73	0.23	0.62	0.26	0.56	0.28	0.04	0.02
6	24	0.48	0.22	0.42	0.18	0.35	0.06	0.44	0.21	0.53	0.29	0.48	0.26	0.17	0.01
6	25	0.48	0.22	0.42	0.18	0.12	0	0.32	0.28	0.7	0.01	0.63	0.18	0.04	0.02
6	26	0.48	0.22	0.42	0.18	0	0	0	0	0.25	0.07	0.27	0.06	0	0.01
6	27	0.48	0.23	0.41	0.18	0.38	0	0.57	0.28	0.66	0.32	0.57	0.31	0.04	0.01
6	28	0.48	0.23	0.41	0.18	0	0	0	0	0.61	0.29	0.54	0.27	0	0.01
6	29	0.48	0.23	0.41	0.18	0.25	0.13	0.4	0.32	0.34	0.2	0.34	0.18	0.13	0.02
6	30	0.48	0.23	0.41	0.18	0	0	0	0	0.24	0	0.3	0.08	0	0
6	31	0.48	0.22	0.41	0.18	0.3	0.07	0.38	0.14	0.42	0.14	0.4	0.13	0.09	0.02
6	32	0.48	0.22	0.41	0.18	0.4	0	0.61	0.29	0.56	0.24	0.59	0.18	0.04	0.01
6	33	0.48	0.22	0.41	0.18	0	0	0	0	0.73	0.17	0.66	0.22	0	0.02
6	34	0.48	0.22	0.41	0.18	0.24	0	0.49	0.35	0.23	0.05	0.25	0.05	0.04	0.01
6	35	0.48	0.22	0.41	0.18	0.31	0.08	0.38	0.14	0.53	0.24	0.49	0.22	0.09	0.02
6	36	0.48	0.22	0.41	0.18	0.56	0	0.73	0.23	0.63	0.24	0.55	0.25	0.04	0.01
6	37	0.48	0.22	0.41	0.18	0.31	0	0.55	0.34	0.44	0.21	0.43	0.2	0.04	0.03
6	38	0.48	0.22	0.41	0.18	0.3	0	0.53	0.32	0.55	0.33	0.5	0.3	0.04	0.01
6	39	0.48	0.22	0.41	0.18	0	0	0	0	0.53	0.25	0.5	0.24	0	0.03
6	40	0.48	0.22	0.41	0.18	0	0	0	0	0.46	0.19	0.46	0.19	0	0.08
6	41	0.48	0.22	0.41	0.18	0.38	0.05	0.53	0.28	0.28	0.07	0.28	0.07	0.09	0.03
6	42	0.48	0.22	0.41	0.18	0	0	0	0	0.22	0.02	0.25	0.06	0	0.01
6	43	0.48	0.22	0.41	0.18	0	0	0	0	0.27	0.11	0.28	0.1	0	0.02
6	44	0.48	0.22	0.41	0.18	0	0	0	0	0.41	0.17	0.4	0.15	0	0.02
6	45	0.48	0.22	0.41	0.18	0.31	0.1	0.46	0.27	0.36	0.05	0.34	0.04	0.09	0.01
6	46	0.48	0.22	0.41	0.18	0.37	0.27	0.54	0.36	0.32	0.07	0.33	0.06	0.09	0.02
6	47	0.48	0.22	0.41	0.18	0	0	0	0	0.39	0.23	0.38	0.21	0	0.03
6	48	0.48	0.22	0.41	0.18	0.39	0.02	0.53	0.25	0.34	0.21	0.34	0.19	0.09	0.03
6	49	0.48	0.22	0.41	0.18	0.26	0	0.44	0.25	0.37	0.22	0.41	0.23	0.04	0.03
7	0	0.56	0.21	0.6	0.17	0.32	0.22	0.35	0.24	0.67	0.08	0.67	0.09	0.1	0.13
7	1	0.53	0.21	0.58	0.17	0.34	0.24	0.43	0.3	0.69	0.14	0.64	0.16	0.04	0.03
7	2	0.51	0.22	0.58	0.17	0.28	0.1	0.39	0.23	0.58	0.16	0.58	0.15	0.03	0.04
7	3	0.5	0.23	0.57	0.17	0.16	0.14	0.4	0.42	0.57	0.22	0.58	0.2	0.02	0.03
7	4	0.48	0.24	0.57	0.17	0.34	0.3	0.46	0.34	0.45	0.32	0.48	0.29	0.03	0.03
7	5	0.47	0.24	0.56	0.17	0	0	0	0	0.4	0.33	0.37	0.3	0	0.03
7	6	0.47	0.25	0.56	0.17	0.06	0	0.31	0.36	0.62	0.36	0.66	0.27	0.01	0.01
7	7	0.46	0.25	0.56	0.17	0.29	0.21	0.34	0.25	0.59	0.4	0.57	0.28	0.08	0.01
7	8	0.45	0.25	0.56	0.17	0.18	0.07	0.25	0.18	0.49	0.26	0.5	0.23	0.06	0.03
7	9	0.44	0.25	0.55	0.17	0.17	0.09	0.3	0.24	0.5	0.21	0.49	0.2	0.02	0.05
7	10	0.43	0.26	0.55	0.16	0.08	0	0.32	0.34	0.87	0	0.65	0.32	0.01	0.01
7	11	0.42	0.27	0.55	0.16	0.24	0.01	0.35	0.2	0.41	0.27	0.42	0.24	0.02	0.03
7	12	0.42	0.27	0.55	0.16	0.22	0.19	0.33	0.27	0.52	0.26	0.48	0.26	0.04	0.04
7	13	0.41	0.27	0.54	0.16	0.17	0.13	0.24	0.2	0.38	0.42	0.32	0.32	0.06	0.01
7	14	0.41	0.28	0.54	0.16	0.14	0.01	0.24	0.2	0.65	0.08	0.63	0.08	0.04	0.02
7	15	0.4	0.28	0.54	0.16	0.17	0.13	0.23	0.18	0.67	0.11	0.61	0.17	0.06	0.03
7	16	0.4	0.29	0.54	0.16	0.17	0.15	0.23	0.2	0.37	0.28	0.33	0.25	0.06	0.03
7	17	0.4	0.29	0.54	0.16	0.14	0.12	0.26	0.24	0.55	0.24	0.55	0.22	0.02	0.04
7	18	0.39	0.29	0.54	0.16	0.22	0.14	0.29	0.19	0.51	0.29	0.45	0.29	0.03	0.03
7	19	0.39	0.29	0.54	0.16	0.07	0.02	0.16	0.21	0.4	0.32	0.36	0.3	0.05	0.03
7	20	0.39	0.29	0.53	0.16	0.08	0.04	0.19	0.22	0.6	0.28	0.58	0.25	0.03	0.03
7	21	0.39	0.29	0.53	0.16	0.17	0.17	0.23	0.2	0.66	0.27	0.64	0.25	0.05	0.03
7	22	0.39	0.29	0.53	0.16	0.06	0.01	0.15	0.21	0.48	0.28	0.47	0.26	0.05	0.05
7	23	0.39	0.29	0.52	0.16	0.06	0.01	0.23	0.29	0.48	0.25	0.5	0.22	0.02	0.03
7	24	0.39	0.29	0.52	0.16	0.13	0.16	0.19	0.2	0.54	0	0.5	0.06	0.06	0.01
7	25	0.39	0.29	0.52	0.17	0.12	0.1	0.17	0.17	0.42	0.41	0.39	0.36	0.1	0.03
7	26	0.39	0.29	0.52	0.17	0.18	0.18	0.36	0.34	0.37	0.37	0.38	0.32	0.02	0.03
7	27	0.39	0.29	0.52	0.17	0.15	0.14	0.29	0.31	0.49	0.25	0.5	0.18	0.03	0.01
7	28	0.39	0.29	0.52	0.17	0.06	0.02	0.16	0.2	0.69	0	0.62	0.12	0.03	0.01
7	29	0.39	0.29	0.52	0.17	0.05	0.01	0.22	0.3	0.47	0.3	0.47	0.27	0.02	0.03
7	30	0.39	0.29	0.52	0.17	0	0	0	0	0.08	0	0.14	0.08	0	0.01
7	31	0.38	0.29	0.52	0.16	0.16	0.14	0.22	0.18	0.44	0.32	0.44	0.3	0.05	0.05
7	32	0.38	0.29	0.52	0.16	0.17	0.13	0.2	0.15	0.83	0	0.76	0.09	0.09	0.01
7	33	0.38	0.29	0.51	0.16	0.06	0.02	0.12	0.15	0.73	0	0.45	0.4	0.07	0.01
7	34	0.38	0.3	0.51	0.16	0.05	0	0.28	0.39	0.72	0.2	0.64	0.2	0.02	0.01
7	35	0.38	0.3	0.51	0.17	0.26	0.25	0.44	0.36	0.31	0	0.41	0.13	0.02	0.01
7	36	0.38	0.3	0.51	0.17	0.06	0.01	0.15	0.18	0.78	0.25	0.66	0.28	0.03	0.01
7	37	0.38	0.3	0.51	0.17	0.16	0.17	0.29	0.28	0.31	0	0.41	0.13	0.03	0.01
7	38	0.38	0.3	0.51	0.17	0.05	0.01	0.14	0.21	0.5	0.26	0.5	0.24	0.05	0.05
7	39	0.38	0.3	0.51	0.17	0.14	0.15	0.2	0.19	0.55	0.22	0.53	0.21	0.04	0.05
7	40	0.37	0.3	0.51	0.17	0.12	0.15	0.18	0.21	0.56	0.27	0.5	0.28	0.07	0.04
7	41	0.37	0.3	0.51	0.17	0.08	0.06	0.13	0.16	0.44	0.21	0.48	0.21	0.06	0.04
7	42	0.37	0.3	0.51	0.17	0.13	0.15	0.22	0.24	0.3	0.3	0.26	0.22	0.04	0.02
7	43	0.37	0.3	0.51	0.17	0.07	0.01	0.19	0.2	0.31	0.33	0.37	0.25	0.02	0.02
7	44	0.37	0.3	0.51	0.17	0.05	0.01	0.17	0.24	0.14	0.06	0.15	0.06	0.03	0.02
7	45	0.37	0.3	0.5	0.17	0.15	0.18	0.21	0.2	0.16	0.17	0.17	0.14	0.04	0.02
7	46	0.37	0.3	0.5	0.17	0.06	0.01	0.16	0.2	0.31	0	0.41	0.13	0.03	0.01
7	47	0.36	0.3	0.5	0.17	0.06	0.01	0.15	0.21	0.45	0.17	0.47	0.16	0.04	0.03
7	48	0.36	0.3	0.5	0.17	0.15	0.18	0.23	0.24	0.69	0	0.55	0.2	0.04	0.01
7	49	0.36	0.3	0.5	0.17	0.06	0.01	0.14	0.18	0.6	0.36	0.54	0.33	0.04	0.02
8	0	0.56	0.21	0.6	0.2	0.38	0.26	0.39	0.24	0.63	0.13	0.64	0.14	0.07	0.14
8	1	0.53	0.22	0.58	0.19	0.07	0	0.26	0.27	0.54	0.26	0.54	0.25	0.01	0.06
8	2	0.51	0.22	0.56	0.19	0.17	0.09	0.26	0.2	0.5	0.24	0.39	0.3	0.03	0.02
8	3	0.49	0.23	0.55	0.19	0.34	0	0.47	0.18	0.44	0.29	0.44	0.24	0.01	0.02
8	4	0.48	0.24	0.55	0.19	0.26	0.01	0.4	0.26	0.78	0	0.62	0.23	0.02	0.01
8	5	0.46	0.25	0.54	0.19	0.26	0	0.45	0.26	0.38	0	0.48	0.13	0.01	0.01
8	6	0.45	0.26	0.54	0.19	0	0	0	0	0.18	0.11	0.37	0.34	0	0.01
8	7	0.44	0.27	0.53	0.19	0.13	0.11	0.33	0.36	0.16	0.1	0.17	0.09	0.03	0.02
8	8	0.44	0.27	0.53	0.18	0.25	0.12	0.42	0.31	0	0	0	0	0.03	0
8	9	0.43	0.28	0.52	0.18	0.17	0.09	0.29	0.24	0.56	0.31	0.48	0.34	0.04	0.04
8	10	0.43	0.28	0.52	0.18	0.28	0.19	0.42	0.29	0.32	0.27	0.31	0.25	0.03	0.04
8	11	0.43	0.29	0.51	0.18	0.12	0.04	0.2	0.17	0.36	0.28	0.37	0.25	0.04	0.04
8	12	0.42	0.29	0.51	0.18	0.17	0.09	0.26	0.2	0.45	0.23	0.43	0.21	0.04	0.04
8	13	0.42	0.29	0.5	0.18	0.11	0.01	0.2	0.19	0.55	0.26	0.53	0.24	0.04	0.04
8	14	0.42	0.29	0.5	0.18	0.18	0.08	0.27	0.24	0.27	0.26	0.28	0.23	0.08	0.03
8	15	0.42	0.29	0.5	0.18	0.15	0.13	0.2	0.18	0.13	0.12	0.2	0.16	0.09	0.02
8	16	0.42	0.29	0.5	0.18	0.13	0.06	0.19	0.16	0.64	0.37	0.6	0.33	0.09	0.02
8	17	0.42	0.29	0.5	0.18	0.12	0	0.41	0.41	0.35	0.45	0.26	0.35	0.02	0.01
8	18	0.42	0.29	0.49	0.18	0.09	0.03	0.19	0.27	0.41	0.27	0.38	0.27	0.1	0.05
8	19	0.42	0.29	0.49	0.18	0	0	0	0	0.54	0.29	0.51	0.26	0	0.02
8	20	0.42	0.29	0.49	0.18	0.11	0	0.25	0.31	0	0	0	0	0.07	0
8	21	0.42	0.29	0.49	0.18	0	0	0	0	0.36	0.22	0.37	0.2	0	0.03
8	22	0.43	0.29	0.49	0.18	0	0	0	0	0.46	0.33	0.44	0.29	0	0.02
8	23	0.42	0.29	0.49	0.18	0.11	0	0.31	0.28	0.54	0.27	0.53	0.25	0.02	0.04
8	24	0.42	0.29	0.49	0.18	0.08	0.01	0.31	0.4	0.54	0.24	0.53	0.22	0.03	0.04
8	25	0.42	0.29	0.49	0.18	0.09	0.02	0.16	0.17	0.6	0.24	0.53	0.25	0.1	0.02
8	26	0.42	0.29	0.49	0.18	0.07	0	0.26	0.27	0.6	0.25	0.56	0.23	0.02	0.02
8	27	0.42	0.29	0.49	0.18	0.1	0.01	0.19	0.19	0.62	0.27	0.59	0.27	0.05	0.04
8	28	0.42	0.29	0.49	0.18	0	0	0	0	0.61	0.33	0.57	0.29	0	0.02
8	29	0.42	0.29	0.49	0.18	0.19	0.09	0.37	0.33	0.26	0	0.33	0.1	0.03	0.01
8	30	0.42	0.29	0.48	0.17	0.11	0.01	0.24	0.23	0.43	0.3	0.43	0.26	0.03	0.02
8	31	0.41	0.29	0.48	0.18	0.1	0	0.31	0.29	0.54	0.3	0.54	0.28	0.02	0.04
8	32	0.41	0.29	0.48	0.18	0.09	0.06	0.31	0.38	0.7	0.07	0.63	0.14	0.03	0.02
8	33	0.41	0.29	0.48	0.18	0.09	0.01	0.31	0.4	0.66	0.08	0.6	0.13	0.03	0.01
8	34	0.41	0.29	0.47	0.18	0.18	0.16	0.28	0.27	0.4	0.21	0.34	0.23	0.06	0.03
8	35	0.41	0.29	0.47	0.18	0.12	0	0.51	0.54	0.5	0.27	0.48	0.24	0.02	0.02
8	36	0.41	0.29	0.47	0.18	0.15	0.11	0.23	0.19	0.49	0.53	0.41	0.4	0.05	0.01
8	37	0.41	0.29	0.47	0.18	0.1	0	0.29	0.27	0.18	0.11	0.25	0.15	0.02	0.01
8	38	0.41	0.29	0.47	0.19	0.11	0	0.23	0.27	0.56	0.25	0.52	0.25	0.07	0.04
8	39	0.41	0.29	0.47	0.19	0.26	0.13	0.35	0.24	0.66	0.09	0.64	0.1	0.07	0.06
8	40	0.41	0.29	0.47	0.19	0.12	0.05	0.22	0.28	0.6	0.22	0.59	0.21	0.11	0.06
8	41	0.41	0.29	0.47	0.19	0.1	0.02	0.19	0.2	0.47	0.41	0.42	0.37	0.07	0.02
8	42	0.41	0.29	0.46	0.19	0.12	0	0.41	0.41	0.26	0.3	0.23	0.28	0.02	0.03
8	43	0.41	0.29	0.46	0.19	0.09	0.03	0.16	0.17	0.39	0.34	0.31	0.33	0.1	0.02
8	44	0.41	0.29	0.46	0.19	0	0	0	0	0.38	0	0.42	0.05	0	0.01
8	45	0.41	0.29	0.46	0.19	0.11	0	0.19	0.18	0.26	0	0.33	0.1	0.07	0.01
8	46	0.41	0.29	0.46	0.19	0	0	0	0	0.26	0	0.33	0.1	0	0.01
8	47	0.41	0.29	0.46	0.19	0	0	0	0	0.13	0.02	0.2	0.14	0	0.01
8	48	0.41	0.29	0.46	0.19	0.11	0	0.31	0.28	0.46	0.3	0.46	0.27	0.02	0.03
8	49	0.41	0.29	0.46	0.19	0.08	0.01	0.31	0.4	0.59	0.34	0.54	0.29	0.03	0.02
9	0	0.58	0.19	0.61	0.18	0.48	0.25	0.52	0.24	0.59	0.11	0.58	0.11	0.05	0.12
9	1	0.57	0.19	0.59	0.18	0	0	0	0	0.59	0.11	0.57	0.12	0	0.05
9	2	0.56	0.19	0.58	0.18	0.23	0.21	0.39	0.31	0.6	0.1	0.66	0.16	0.02	0.03
9	3	0.56	0.19	0.58	0.18	0.45	0	0.56	0.15	0.54	0.16	0.58	0.18	0.01	0.03
9	4	0.55	0.2	0.57	0.18	0	0	0	0	0.5	0.13	0.53	0.12	0	0.02
9	5	0.54	0.2	0.56	0.18	0	0	0	0	0.53	0.13	0.54	0.1	0	0.01
9	6	0.54	0.2	0.56	0.18	0.28	0.13	0.39	0.22	0.5	0.18	0.6	0.23	0.03	0.02
9	7	0.53	0.21	0.56	0.18	0.19	0	0.36	0.23	0.43	0.19	0.46	0.16	0.01	0.02
9	8	0.53	0.21	0.55	0.17	0.37	0.1	0.49	0.26	0.64	0.15	0.63	0.14	0.04	0.03
9	9	0.52	0.2	0.55	0.17	0	0	0	0	0.48	0.13	0.5	0.11	0	0.02
9	10	0.52	0.21	0.55	0.17	0.3	0.02	0.4	0.18	0.61	0.26	0.58	0.24	0.03	0.02
9	11	0.52	0.21	0.54	0.17	0.37	0.03	0.54	0.3	0.53	0.13	0.51	0.12	0.03	0.02
9	12	0.51	0.21	0.54	0.17	0.35	0	0.59	0.34	0.49	0.19	0.51	0.19	0.02	0.06
9	13	0.52	0.21	0.54	0.17	0.32	0.16	0.38	0.17	0.43	0.14	0.44	0.13	0.05	0.04
9	14	0.52	0.21	0.54	0.17	0.28	0.12	0.38	0.25	0.45	0.19	0.45	0.18	0.07	0.04
9	15	0.52	0.21	0.54	0.17	0	0	0	0	0.49	0.15	0.48	0.14	0	0.05
9	16	0.51	0.21	0.53	0.17	0	0	0	0	0.58	0.12	0.58	0.11	0	0.04
9	17	0.51	0.21	0.53	0.17	0.35	0.13	0.47	0.29	0.49	0.13	0.49	0.12	0.09	0.06
9	18	0.5	0.22	0.53	0.17	0.24	0	0.42	0.25	0.58	0.14	0.5	0.23	0.02	0.03
9	19	0.5	0.22	0.53	0.17	0.39	0.31	0.44	0.27	0.38	0.15	0.44	0.21	0.08	0.03
9	20	0.5	0.22	0.53	0.17	0.18	0.05	0.27	0.19	0.52	0.19	0.54	0.19	0.09	0.04
9	21	0.5	0.22	0.53	0.17	0.26	0	0.44	0.25	0.63	0.21	0.6	0.2	0.03	0.03
9	22	0.5	0.22	0.53	0.17	0	0	0	0	0.43	0.23	0.44	0.2	0	0.02
9	23	0.5	0.23	0.53	0.17	0	0	0	0	0.49	0.01	0.51	0.04	0	0.01
9	24	0.49	0.23	0.53	0.17	0.16	0.03	0.37	0.37	0.58	0	0.41	0.24	0.06	0.01
9	25	0.49	0.23	0.53	0.17	0.19	0.07	0.33	0.28	0.57	0.11	0.56	0.1	0.09	0.02
9	26	0.49	0.23	0.53	0.17	0.29	0.14	0.35	0.17	0.58	0.09	0.56	0.09	0.09	0.02
9	27	0.49	0.23	0.53	0.17	0.11	0.04	0.31	0.34	0.73	0.18	0.72	0.17	0.06	0.03
9	28	0.49	0.23	0.53	0.17	0	0	0	0	0.5	0.08	0.48	0.07	0	0.02
9	29	0.49	0.23	0.53	0.17	0	0	0	0	0.44	0.2	0.43	0.17	0	0.02
9	30	0.49	0.23	0.52	0.17	0	0	0	0	0.6	0.17	0.51	0.26	0	0.03
9	31	0.49	0.23	0.52	0.17	0.18	0	0.4	0.3	0.63	0.34	0.56	0.27	0.03	0.01
9	32	0.49	0.23	0.52	0.17	0.34	0.12	0.41	0.16	0.64	0.05	0.62	0.05	0.06	0.01
9	33	0.48	0.23	0.52	0.17	0.14	0.06	0.27	0.24	0.73	0.13	0.69	0.14	0.06	0.02
9	34	0.48	0.23	0.52	0.17	0	0	0	0	0.41	0.13	0.44	0.12	0	0.03
9	35	0.48	0.23	0.52	0.17	0.24	0.01	0.45	0.38	0	0	0	0	0.06	0
9	36	0.48	0.23	0.52	0.17	0.2	0.09	0.36	0.34	0.79	0.1	0.73	0.16	0.08	0.02
9	37	0.48	0.23	0.51	0.17	0.2	0	0.38	0.25	0.65	0.16	0.65	0.15	0.03	0.04
9	38	0.48	0.23	0.51	0.17	0.3	0.17	0.46	0.31	0.49	0.11	0.48	0.12	0.05	0.04
9	39	0.48	0.23	0.51	0.17	0.2	0.04	0.29	0.18	0.57	0.13	0.56	0.13	0.08	0.07
9	40	0.48	0.23	0.51	0.17	0	0	0	0	0.51	0.07	0.5	0.08	0	0.03
9	41	0.47	0.23	0.51	0.17	0	0	0	0	0.62	0.12	0.53	0.24	0	0.03
9	42	0.47	0.23	0.51	0.17	0.22	0.05	0.35	0.25	0.51	0.01	0.53	0.03	0.08	0.01
9	43	0.47	0.23	0.51	0.17	0.24	0	0.42	0.25	0.37	0.13	0.42	0.14	0.03	0.02
9	44	0.47	0.23	0.51	0.17	0.22	0.05	0.33	0.2	0.51	0.2	0.55	0.19	0.05	0.02
9	45	0.47	0.23	0.51	0.17	0.18	0.03	0.24	0.14	0.43	0.07	0.46	0.09	0.13	0.02
9	46	0.47	0.23	0.51	0.17	0	0	0	0	0.36	0.16	0.4	0.16	0	0.02
9	47	0.47	0.23	0.51	0.17	0	0	0	0	0.44	0.08	0.47	0.08	0	0.01
9	48	0.47	0.23	0.51	0.17	0.14	0	0.47	0.47	0.45	0.19	0.46	0.17	0.03	0.03
9	49	0.47	0.23	0.51	0.17	0.18	0	0.4	0.3	0.78	0.12	0.66	0.23	0.03	0.01
10	0	0.58	0.19	0.6	0.17	0.44	0.21	0.47	0.22	0.68	0.13	0.69	0.13	0.07	0.11
10	1	0.57	0.19	0.58	0.16	0.46	0.03	0.52	0.11	0.67	0.13	0.66	0.13	0.02	0.06
10	2	0.56	0.19	0.57	0.15	0.34	0.08	0.44	0.21	0.7	0.11	0.63	0.19	0.04	0.02
10	3	0.56	0.19	0.56	0.15	0.3	0.11	0.36	0.18	0.65	0.17	0.63	0.15	0.05	0.02
10	4	0.55	0.19	0.55	0.15	0.23	0.05	0.36	0.24	0.66	0.16	0.62	0.16	0.03	0.02
10	5	0.55	0.2	0.54	0.15	0.22	0	0.42	0.28	0.55	0.18	0.54	0.16	0.01	0.02
10	6	0.55	0.19	0.53	0.15	0.34	0.14	0.41	0.18	0.53	0.16	0.52	0.15	0.04	0.03
10	7	0.54	0.19	0.53	0.15	0.27	0.11	0.38	0.21	0.64	0.26	0.69	0.21	0.03	0.01
10	8	0.54	0.19	0.52	0.15	0.27	0.18	0.38	0.27	0.85	0.04	0.83	0.04	0.04	0.01
10	9	0.54	0.19	0.51	0.15	0	0	0	0	0.57	0.16	0.61	0.17	0	0.03
10	10	0.54	0.19	0.5	0.15	0.19	0	0.35	0.23	0.45	0.08	0.46	0.07	0.02	0.02
10	11	0.54	0.19	0.5	0.15	0.64	0	0.74	0.14	0.39	0.16	0.41	0.15	0.02	0.03
10	12	0.53	0.2	0.5	0.15	0.24	0.15	0.45	0.38	0.49	0.09	0.45	0.12	0.03	0.02
10	13	0.53	0.2	0.49	0.15	0.49	0	0.67	0.25	0.47	0.22	0.46	0.2	0.02	0.03
10	14	0.53	0.2	0.49	0.15	0	0	0	0	0.45	0.14	0.45	0.13	0	0.06
10	15	0.53	0.2	0.48	0.15	0.48	0	0.57	0.13	0.47	0.23	0.46	0.2	0.02	0.02
10	16	0.53	0.2	0.48	0.15	0	0	0	0	0.49	0.15	0.49	0.14	0	0.06
10	17	0.53	0.2	0.48	0.15	0.34	0	0.61	0.37	0.45	0.17	0.45	0.16	0.03	0.03
10	18	0.53	0.2	0.48	0.15	0.18	0	0.48	0.42	0.47	0.21	0.46	0.2	0.03	0.03
10	19	0.52	0.2	0.47	0.15	0.39	0	0.6	0.29	0.44	0.25	0.44	0.22	0.03	0.02
10	20	0.52	0.2	0.47	0.14	0.28	0	0.55	0.37	0.56	0.23	0.55	0.21	0.03	0.03
10	21	0.52	0.2	0.46	0.14	0	0	0	0	0.56	0.23	0.51	0.27	0	0.03
10	22	0.52	0.2	0.46	0.14	0.56	0.11	0.66	0.18	0.69	0.17	0.65	0.18	0.07	0.02
10	23	0.52	0.2	0.46	0.14	0.01	0	0.38	0.52	0.4	0	0.43	0.04	0.03	0
10	24	0.52	0.2	0.46	0.14	0.31	0.18	0.45	0.28	0.42	0.24	0.43	0.19	0.07	0.01
10	25	0.52	0.2	0.46	0.14	0.25	0.33	0.41	0.37	0.53	0.23	0.52	0.21	0.07	0.03
10	26	0.52	0.2	0.46	0.14	0.37	0.16	0.47	0.21	0.25	0.17	0.34	0.19	0.07	0.01
10	27	0.52	0.2	0.45	0.14	0	0	0	0	0.37	0.24	0.36	0.21	0	0.02
10	28	0.52	0.2	0.44	0.14	0	0	0	0	0.14	0.01	0.23	0.16	0	0.01
10	29	0.52	0.2	0.44	0.14	0	0	0	0	0.49	0.2	0.48	0.19	0	0.03
10	30	0.52	0.2	0.43	0.14	0	0	0	0	0.29	0.16	0.29	0.14	0	0.02
10	31	0.52	0.2	0.43	0.14	0	0	0	0	0.43	0.18	0.41	0.18	0	0.03
10	32	0.52	0.2	0.42	0.15	0.44	0	0.59	0.21	0.49	0.2	0.48	0.2	0.05	0.04
10	33	0.52	0.2	0.42	0.15	0	0	0	0	0.52	0.29	0.51	0.27	0	0.03
10	34	0.52	0.2	0.42	0.15	0	0	0	0	0.35	0.22	0.35	0.2	0	0.03
10	35	0.52	0.2	0.41	0.15	0	0	0	0	0.48	0.23	0.46	0.22	0	0.03
10	36	0.52	0.2	0.41	0.15	0.34	0	0.61	0.37	0.42	0.21	0.44	0.19	0.06	0.03
10	37	0.52	0.2	0.41	0.15	0.3	0.28	0.48	0.37	0.63	0.22	0.57	0.21	0.12	0.01
10	38	0.52	0.2	0.41	0.15	0	0	0	0	0.63	0.12	0.62	0.11	0	0.03
10	39	0.52	0.2	0.41	0.15	0.48	0	0.57	0.13	0.61	0.17	0.57	0.2	0.06	0.05
10	40	0.52	0.2	0.41	0.15	0	0	0	0	0.54	0.21	0.52	0.21	0	0.05
10	41	0.52	0.2	0.41	0.15	0.34	0	0.61	0.37	0.48	0.24	0.46	0.23	0.06	0.03
10	42	0.52	0.2	0.41	0.15	0	0	0	0	0.55	0.2	0.5	0.19	0	0.01
10	43	0.52	0.2	0.41	0.15	0.18	0	0.48	0.42	0.53	0.16	0.5	0.16	0.06	0.02
10	44	0.52	0.2	0.41	0.15	0.28	0	0.55	0.37	0.48	0.29	0.45	0.24	0.06	0.01
10	45	0.52	0.2	0.41	0.15	0	0	0	0	0.42	0.01	0.4	0.05	0	0.01
10	46	0.52	0.2	0.41	0.15	0.49	0	0.67	0.25	0.45	0.03	0.42	0.07	0.06	0.02
10	47	0.52	0.2	0.41	0.15	0	0	0	0	0.55	0.28	0.5	0.25	0	0.01
10	48	0.52	0.2	0.41	0.15	0.23	0.3	0.39	0.36	0.59	0.07	0.53	0.11	0.12	0.01
10	49	0.52	0.2	0.41	0.15	0.33	0.21	0.48	0.3	0.46	0.06	0.43	0.07	0.12	0.01
11	0	0.53	0.21	0.58	0.19	0.31	0.21	0.34	0.22	0.53	0.12	0.53	0.12	0.09	0.13
11	1	0.5	0.21	0.55	0.18	0.43	0.11	0.48	0.12	0.54	0.19	0.54	0.16	0.02	0.03
11	2	0.48	0.21	0.53	0.17	0	0	0	0	0.43	0.1	0.41	0.1	0	0.03
11	3	0.47	0.22	0.52	0.17	0.21	0.09	0.32	0.21	0.23	0.05	0.39	0.29	0.02	0.01
11	4	0.46	0.22	0.51	0.17	0.19	0	0.53	0.47	0.39	0	0.42	0.04	0.01	0.01
11	5	0.46	0.23	0.51	0.18	0.29	0.16	0.44	0.29	0	0	0	0	0.02	0
11	6	0.45	0.23	0.5	0.18	0.17	0.03	0.29	0.24	0	0	0	0	0.03	0
11	7	0.45	0.24	0.5	0.18	0.2	0.1	0.26	0.16	0.34	0.03	0.37	0.06	0.04	0.01
11	8	0.45	0.24	0.51	0.18	0.29	0.17	0.37	0.18	0.31	0.05	0.33	0.06	0.02	0.04
11	9	0.45	0.24	0.51	0.18	0.17	0	0.35	0.25	0.37	0.13	0.37	0.11	0.01	0.03
11	10	0.45	0.24	0.5	0.17	0.19	0.02	0.29	0.18	0.48	0.21	0.46	0.19	0.02	0.03
11	11	0.44	0.23	0.5	0.17	0.26	0.08	0.39	0.27	0.4	0.14	0.4	0.11	0.04	0.02
11	12	0.44	0.23	0.5	0.17	0.17	0.05	0.27	0.21	0.67	0.31	0.64	0.26	0.04	0.02
11	13	0.44	0.23	0.49	0.17	0.23	0.09	0.29	0.17	0.48	0.21	0.49	0.19	0.06	0.04
11	14	0.44	0.23	0.49	0.17	0.28	0.31	0.41	0.32	0.47	0.25	0.46	0.23	0.03	0.06
11	15	0.44	0.23	0.48	0.17	0	0	0	0	0.47	0.19	0.46	0.18	0	0.04
11	16	0.44	0.23	0.48	0.17	0.67	0	0.76	0.13	0.37	0.2	0.38	0.19	0.02	0.05
11	17	0.44	0.23	0.48	0.17	0.21	0.14	0.33	0.26	0.43	0.19	0.43	0.17	0.05	0.03
11	18	0.44	0.23	0.48	0.17	0.15	0.03	0.31	0.33	0.48	0.22	0.47	0.21	0.05	0.04
11	19	0.44	0.23	0.48	0.17	0.12	0	0.29	0.23	0.49	0.22	0.46	0.21	0.02	0.03
11	20	0.44	0.23	0.48	0.17	0.17	0.11	0.32	0.32	0.41	0.18	0.4	0.18	0.05	0.04
11	21	0.44	0.23	0.47	0.17	0.16	0.04	0.23	0.15	0.34	0.22	0.37	0.21	0.05	0.03
11	22	0.44	0.23	0.47	0.17	0.16	0.06	0.29	0.23	0.34	0.25	0.36	0.22	0.04	0.02
11	23	0.44	0.23	0.47	0.17	0.2	0	0.38	0.25	0.41	0.25	0.41	0.23	0.02	0.04
11	24	0.44	0.23	0.47	0.17	0.41	0	0.57	0.23	0.44	0.28	0.44	0.27	0.02	0.04
11	25	0.44	0.23	0.47	0.17	0.19	0.13	0.29	0.25	0.32	0.21	0.34	0.19	0.1	0.03
11	26	0.44	0.23	0.47	0.17	0	0	0	0	0.43	0.2	0.43	0.18	0	0.02
11	27	0.44	0.23	0.47	0.17	0	0	0	0	0.45	0.25	0.44	0.21	0	0.02
11	28	0.44	0.23	0.47	0.17	0.19	0	0.53	0.47	0.36	0.39	0.37	0.34	0.02	0.02
11	29	0.44	0.23	0.47	0.17	0.29	0.16	0.48	0.35	0.49	0.17	0.46	0.15	0.04	0.02
11	30	0.44	0.23	0.47	0.17	0.35	0	0.51	0.23	0.53	0.29	0.49	0.25	0.02	0.02
11	31	0.44	0.23	0.47	0.17	0.16	0	0.36	0.28	0.26	0.1	0.3	0.13	0.02	0.02
11	32	0.44	0.23	0.46	0.17	0.24	0.15	0.37	0.28	0.36	0.22	0.36	0.2	0.07	0.03
11	33	0.44	0.23	0.46	0.17	0	0	0	0	0.33	0.17	0.33	0.15	0	0.03
11	34	0.44	0.23	0.46	0.17	0	0	0	0	0.45	0.24	0.44	0.22	0	0.04
11	35	0.44	0.23	0.46	0.17	0.3	0	0.58	0.4	0.36	0.25	0.37	0.21	0.02	0.02
11	36	0.44	0.23	0.46	0.17	0.26	0	0.52	0.37	0.46	0.32	0.45	0.29	0.02	0.03
11	37	0.44	0.23	0.46	0.17	0.22	0.08	0.35	0.28	0.58	0.29	0.55	0.25	0.1	0.02
11	38	0.44	0.23	0.46	0.17	0.16	0.06	0.3	0.24	0.48	0.27	0.47	0.24	0.05	0.03
11	39	0.44	0.23	0.46	0.17	0.06	0	0.37	0.44	0.41	0.2	0.41	0.19	0.03	0.04
11	40	0.44	0.23	0.46	0.17	0	0	0	0	0.43	0.17	0.43	0.17	0	0.06
11	41	0.44	0.23	0.46	0.17	0.28	0.02	0.41	0.24	0.38	0.16	0.36	0.13	0.05	0.02
11	42	0.44	0.23	0.46	0.17	0.06	0	0.37	0.44	0.29	0.01	0.3	0.02	0.03	0.01
11	43	0.44	0.23	0.46	0.17	0.14	0.03	0.22	0.16	0.3	0.05	0.31	0.05	0.08	0.01
11	44	0.44	0.23	0.46	0.17	0.12	0	0.29	0.23	0	0	0	0	0.03	0
11	45	0.44	0.23	0.46	0.17	0.16	0.1	0.31	0.31	0	0	0	0	0.08	0
11	46	0.44	0.23	0.46	0.17	0.16	0.04	0.26	0.2	0.36	0	0.42	0.08	0.08	0.01
11	47	0.44	0.23	0.46	0.17	0.16	0.06	0.26	0.17	0.31	0.05	0.33	0.07	0.05	0.04
11	48	0.44	0.23	0.46	0.17	0.31	0.15	0.39	0.18	0.38	0.16	0.38	0.13	0.05	0.02
11	49	0.44	0.23	0.46	0.17	0.4	0	0.57	0.25	0.52	0.21	0.49	0.19	0.03	0.02
12	0	0.59	0.19	0.6	0.19	0.38	0.16	0.44	0.21	0.61	0.13	0.6	0.13	0.06	0.14
12	1	0.57	0.19	0.57	0.19	0.26	0.13	0.39	0.29	0.59	0.18	0.57	0.17	0.03	0.06
12	2	0.56	0.19	0.54	0.19	0	0	0	0	0.53	0.17	0.53	0.16	0	0.05
12	3	0.55	0.19	0.52	0.2	0	0	0	0	0.5	0.14	0.48	0.14	0	0.05
12	4	0.55	0.2	0.51	0.2	0	0	0	0	0.55	0.18	0.58	0.19	0	0.04
12	5	0.55	0.2	0.5	0.21	0.21	0.14	0.38	0.32	0.55	0.18	0.52	0.17	0.03	0.02
12	6	0.54	0.2	0.49	0.21	0.41	0.11	0.55	0.26	0.48	0.17	0.47	0.16	0.03	0.03
12	7	0.53	0.2	0.49	0.21	0.35	0	0.6	0.35	0.56	0.22	0.62	0.21	0.02	0.02
12	8	0.53	0.2	0.49	0.21	0.32	0.11	0.41	0.2	0.49	0.01	0.5	0.02	0.05	0.01
12	9	0.53	0.2	0.48	0.21	0.49	0	0.63	0.19	0.5	0.21	0.52	0.19	0.02	0.02
12	10	0.53	0.2	0.48	0.21	0.43	0.18	0.52	0.2	0.46	0.14	0.46	0.13	0.04	0.03
12	11	0.52	0.2	0.47	0.21	0.3	0.1	0.42	0.22	0.46	0.12	0.46	0.12	0.04	0.04
12	12	0.52	0.2	0.47	0.21	0.49	0	0.67	0.25	0.43	0.23	0.43	0.21	0.02	0.04
12	13	0.52	0.2	0.46	0.21	0.33	0.09	0.45	0.24	0.62	0.25	0.55	0.29	0.07	0.03
12	14	0.52	0.21	0.45	0.21	0.35	0.04	0.5	0.26	0.58	0.17	0.6	0.15	0.05	0.03
12	15	0.52	0.21	0.45	0.21	0	0	0	0	0.48	0.21	0.47	0.19	0	0.03
12	16	0.52	0.21	0.44	0.21	0.41	0.06	0.5	0.18	0.16	0	0.15	0.02	0.07	0.01
12	17	0.52	0.21	0.44	0.21	0.27	0.11	0.35	0.16	0.44	0.18	0.43	0.17	0.05	0.04
12	18	0.52	0.21	0.44	0.21	0.34	0.02	0.52	0.33	0.69	0.27	0.62	0.28	0.05	0.02
12	19	0.52	0.21	0.44	0.22	0.33	0	0.56	0.32	0.48	0.25	0.43	0.26	0.03	0.03
12	20	0.52	0.21	0.43	0.21	0	0	0	0	0.46	0.15	0.43	0.16	0	0.03
12	21	0.52	0.21	0.43	0.21	0	0	0	0	0.76	0.25	0.7	0.28	0	0.03
12	22	0.52	0.21	0.42	0.21	0.55	0	0.63	0.11	0.64	0.17	0.57	0.23	0.03	0.03
12	23	0.52	0.21	0.42	0.21	0	0	0	0	0.42	0.24	0.43	0.22	0	0.03
12	24	0.52	0.21	0.42	0.21	0.35	0.01	0.5	0.26	0.74	0.21	0.65	0.24	0.06	0.02
12	25	0.52	0.21	0.42	0.21	0.21	0.14	0.38	0.32	0.52	0.23	0.45	0.25	0.06	0.02
12	26	0.52	0.21	0.42	0.21	0.24	0.11	0.38	0.29	0.54	0.14	0.51	0.15	0.09	0.03
12	27	0.51	0.21	0.42	0.21	0	0	0	0	0.63	0	0.41	0.32	0	0.01
12	28	0.51	0.21	0.42	0.21	0	0	0	0	0.62	0.19	0.55	0.21	0	0.02
12	29	0.51	0.21	0.42	0.21	0	0	0	0	0.58	0.19	0.5	0.24	0	0.02
12	30	0.51	0.21	0.42	0.21	0.31	0.16	0.39	0.23	0.74	0	0.53	0.3	0.13	0.01
12	31	0.51	0.21	0.42	0.21	0	0	0	0	0.52	0.2	0.48	0.21	0	0.03
12	32	0.51	0.21	0.42	0.21	0.35	0	0.56	0.3	0.36	0.15	0.4	0.15	0.03	0.02
12	33	0.51	0.21	0.42	0.21	0.37	0.25	0.48	0.26	0	0	0	0	0.06	0
12	34	0.51	0.21	0.42	0.21	0	0	0	0	0.57	0.19	0.52	0.22	0	0.04
12	35	0.51	0.21	0.42	0.21	0.3	0	0.55	0.35	0.42	0.09	0.45	0.1	0.03	0.02
12	36	0.51	0.21	0.42	0.21	0.36	0.18	0.52	0.31	0.57	0.14	0.56	0.12	0.07	0.02
12	37	0.52	0.21	0.42	0.21	0.34	0.11	0.47	0.25	0.79	0.03	0.7	0.21	0.07	0.02
12	38	0.52	0.21	0.42	0.21	0.28	0.06	0.38	0.21	0.51	0.21	0.44	0.25	0.1	0.03
12	39	0.52	0.21	0.42	0.21	0	0	0	0	0.57	0.13	0.58	0.13	0	0.07
12	40	0.52	0.21	0.42	0.21	0.38	0.04	0.5	0.22	0.57	0.15	0.55	0.16	0.07	0.06
12	41	0.52	0.21	0.42	0.21	0.26	0	0.52	0.36	0.51	0.15	0.5	0.14	0.03	0.05
12	42	0.52	0.21	0.42	0.21	0.27	0.08	0.33	0.14	0.42	0.12	0.42	0.11	0.1	0.04
12	43	0.51	0.21	0.41	0.21	0.28	0	0.53	0.35	0.42	0.11	0.38	0.14	0.03	0.03
12	44	0.51	0.21	0.41	0.21	0	0	0	0	0.42	0.11	0.4	0.11	0	0.03
12	45	0.51	0.21	0.41	0.21	0.55	0	0.63	0.11	0.41	0.08	0.39	0.09	0.03	0.03
12	46	0.51	0.21	0.41	0.21	0	0	0	0	0.51	0.18	0.45	0.21	0	0.03
12	47	0.51	0.21	0.41	0.21	0	0	0	0	0.44	0.09	0.38	0.15	0	0.02
12	48	0.51	0.21	0.41	0.21	0.35	0.01	0.5	0.26	0.5	0	0.34	0.23	0.07	0.01
12	49	0.51	0.21	0.41	0.21	0	0	0	0	0.43	0.12	0.37	0.16	0	0.02
13	0	0.56	0.2	0.55	0.21	0.46	0	0.67	0.3	0.59	0.16	0.58	0.16	0.01	0.14
13	1	0.54	0.2	0.53	0.21	0	0	0	0	0.44	0.15	0.44	0.14	0	0.04
13	2	0.53	0.2	0.52	0.21	0.55	0.13	0.63	0.17	0.33	0.13	0.39	0.15	0.02	0.02
13	3	0.52	0.21	0.51	0.21	0	0	0	0	0.28	0.13	0.34	0.16	0	0.02
13	4	0.52	0.21	0.5	0.21	0.4	0	0.57	0.24	0.18	0	0.3	0.17	0.01	0.01
13	5	0.51	0.21	0.5	0.21	0	0	0	0	0.53	0.18	0.52	0.16	0	0.03
13	6	0.5	0.21	0.49	0.21	0.4	0	0.56	0.23	0.35	0.08	0.52	0.31	0.01	0.01
13	7	0.5	0.21	0.49	0.2	0.44	0.22	0.52	0.2	0.35	0.07	0.36	0.05	0.03	0.01
13	8	0.5	0.21	0.49	0.2	0.46	0.11	0.56	0.21	0.35	0.14	0.34	0.14	0.04	0.03
13	9	0.5	0.21	0.49	0.2	0.45	0.14	0.54	0.23	0.4	0.2	0.4	0.18	0.06	0.03
13	10	0.5	0.21	0.49	0.2	0.45	0	0.68	0.32	0.4	0.18	0.41	0.17	0.02	0.04
13	11	0.5	0.21	0.48	0.2	0.26	0.18	0.42	0.3	0.51	0.24	0.47	0.24	0.04	0.03
13	12	0.5	0.21	0.48	0.2	0	0	0	0	0.46	0.25	0.55	0.26	0	0.02
13	13	0.5	0.21	0.47	0.19	0.48	0.07	0.53	0.11	0.41	0.25	0.4	0.23	0.06	0.04
13	14	0.5	0.21	0.47	0.19	0	0	0	0	0.51	0.23	0.51	0.23	0	0.1
13	15	0.49	0.21	0.46	0.19	0.3	0	0.57	0.39	0.52	0.2	0.55	0.21	0.03	0.03
13	16	0.49	0.21	0.45	0.19	0.52	0	0.64	0.17	0.43	0.23	0.42	0.23	0.03	0.06
13	17	0.49	0.21	0.45	0.19	0.14	0	0.44	0.42	0.43	0.25	0.43	0.23	0.03	0.04
13	18	0.49	0.21	0.45	0.19	0.32	0.01	0.44	0.21	0.52	0.31	0.49	0.27	0.07	0.02
13	19	0.49	0.21	0.45	0.19	0	0	0	0	0.45	0.09	0.46	0.09	0	0.04
13	20	0.49	0.21	0.45	0.19	0	0	0	0	0.37	0.28	0.38	0.23	0	0.01
13	21	0.49	0.21	0.45	0.19	0.52	0	0.64	0.17	0.44	0.28	0.43	0.26	0.05	0.03
13	22	0.49	0.21	0.45	0.19	0.51	0.02	0.59	0.15	0.59	0.36	0.54	0.32	0.1	0.01
13	23	0.5	0.21	0.45	0.19	0.31	0	0.5	0.27	0.41	0.01	0.43	0.04	0.05	0.01
13	24	0.49	0.21	0.45	0.19	0	0	0	0	0.52	0.13	0.51	0.09	0	0.01
13	25	0.49	0.21	0.45	0.19	0	0	0	0	0.49	0.33	0.47	0.27	0	0.01
13	26	0.49	0.21	0.45	0.19	0	0	0	0	0.45	0.09	0.46	0.09	0	0.02
13	27	0.49	0.22	0.44	0.19	0	0	0	0	0.56	0.16	0.56	0.14	0	0.02
13	28	0.49	0.22	0.44	0.18	0	0	0	0	0.54	0.23	0.49	0.22	0	0.01
13	29	0.49	0.22	0.43	0.18	0.4	0	0.56	0.23	0.77	0	0.42	0.49	0.06	0
13	30	0.49	0.22	0.43	0.19	0	0	0	0	0.45	0.3	0.43	0.25	0	0.01
13	31	0.49	0.22	0.42	0.19	0.52	0	0.64	0.17	0.49	0.11	0.46	0.11	0.06	0.01
13	32	0.49	0.22	0.42	0.19	0.34	0.01	0.5	0.29	0.47	0.23	0.44	0.22	0.11	0.02
13	33	0.49	0.22	0.42	0.19	0.35	0.08	0.52	0.3	0.47	0.09	0.43	0.09	0.11	0.01
13	34	0.49	0.22	0.42	0.19	0	0	0	0	0.6	0.13	0.56	0.15	0	0.03
13	35	0.49	0.22	0.42	0.19	0.39	0	0.57	0.26	0.59	0.2	0.55	0.21	0.06	0.03
13	36	0.49	0.22	0.42	0.19	0	0	0	0	0.65	0.2	0.62	0.21	0	0.03
13	37	0.49	0.22	0.42	0.19	0.45	0.06	0.6	0.26	0.54	0.18	0.54	0.17	0.11	0.04
13	38	0.49	0.22	0.42	0.19	0	0	0	0	0.64	0.15	0.62	0.14	0	0.02
13	39	0.49	0.22	0.42	0.19	0.41	0.16	0.56	0.28	0.5	0.22	0.48	0.22	0.11	0.05
13	40	0.49	0.22	0.42	0.19	0	0	0	0	0.44	0.15	0.43	0.15	0	0.06
13	41	0.49	0.22	0.42	0.19	0	0	0	0	0.42	0.18	0.4	0.17	0	0.03
13	42	0.49	0.22	0.42	0.19	0.24	0.13	0.4	0.31	0.32	0.14	0.35	0.14	0.11	0.02
13	43	0.49	0.22	0.42	0.19	0.31	0	0.5	0.27	0.34	0.24	0.35	0.19	0.06	0.01
13	44	0.49	0.22	0.42	0.19	0.52	0	0.64	0.17	0.33	0.14	0.37	0.13	0.06	0.01
13	45	0.49	0.22	0.42	0.19	0.52	0	0.64	0.17	0.39	0.02	0.38	0.02	0.06	0.01
13	46	0.49	0.22	0.42	0.19	0.49	0	0.59	0.13	0.41	0.12	0.4	0.1	0.06	0.01
13	47	0.49	0.22	0.42	0.19	0	0	0	0	0.48	0.16	0.49	0.14	0	0.02
13	48	0.49	0.22	0.42	0.19	0.31	0	0.5	0.27	0.41	0.2	0.41	0.18	0.06	0.03
13	49	0.49	0.22	0.42	0.19	0	0	0	0	0.3	0.08	0.3	0.07	0	0.02
14	0	0.57	0.2	0.62	0.16	0.58	0.02	0.63	0.11	0.62	0.13	0.61	0.13	0.03	0.15
14	1	0.55	0.2	0.61	0.15	0.41	0	0.6	0.26	0.69	0.12	0.69	0.11	0.01	0.03
14	2	0.54	0.21	0.6	0.15	0.45	0	0.62	0.24	0.49	0.18	0.49	0.17	0.01	0.04
14	3	0.53	0.21	0.59	0.15	0.16	0.08	0.27	0.26	0.6	0.23	0.64	0.21	0.05	0.02
14	4	0.53	0.22	0.59	0.15	0.33	0.14	0.42	0.19	0.59	0.2	0.58	0.16	0.02	0.02
14	5	0.52	0.22	0.58	0.15	0.23	0.25	0.36	0.29	0.45	0.27	0.47	0.24	0.03	0.02
14	6	0.52	0.22	0.58	0.14	0.16	0.16	0.3	0.27	0.56	0.21	0.52	0.19	0.03	0.02
14	7	0.52	0.22	0.58	0.14	0.2	0.09	0.28	0.19	0.8	0	0.62	0.25	0.05	0.01
14	8	0.51	0.22	0.58	0.14	0.23	0.12	0.3	0.19	0.52	0.19	0.51	0.16	0.07	0.02
14	9	0.5	0.22	0.58	0.14	0.38	0	0.5	0.17	0.7	0.11	0.64	0.16	0.01	0.02
14	10	0.5	0.23	0.58	0.14	0.26	0.12	0.35	0.2	0.66	0.12	0.63	0.12	0.04	0.02
14	11	0.5	0.23	0.58	0.14	0.2	0.17	0.32	0.27	0.51	0.16	0.51	0.14	0.04	0.02
14	12	0.49	0.24	0.57	0.14	0.23	0.08	0.32	0.2	0.87	0	0.68	0.28	0.04	0.01
14	13	0.49	0.24	0.57	0.14	0.19	0.11	0.27	0.21	0.61	0.22	0.61	0.2	0.05	0.04
14	14	0.48	0.25	0.57	0.14	0.27	0.01	0.36	0.16	0.45	0.25	0.45	0.22	0.03	0.03
14	15	0.47	0.25	0.56	0.14	0.16	0.01	0.32	0.29	0.55	0.22	0.53	0.21	0.03	0.04
14	16	0.47	0.26	0.56	0.14	0.25	0.19	0.32	0.19	0.49	0.15	0.43	0.15	0.03	0.01
14	17	0.46	0.26	0.55	0.14	0.31	0.25	0.39	0.26	0.51	0.12	0.45	0.18	0.04	0.03
14	18	0.46	0.27	0.55	0.14	0.11	0.07	0.19	0.2	0.35	0.12	0.38	0.11	0.06	0.02
14	19	0.46	0.27	0.54	0.14	0.17	0.04	0.3	0.32	0.55	0	0.5	0.08	0.07	0.01
14	20	0.45	0.28	0.54	0.14	0.16	0.01	0.32	0.29	0.67	0.14	0.62	0.15	0.03	0.02
14	21	0.45	0.28	0.53	0.13	0.08	0.05	0.21	0.26	0.65	0.2	0.62	0.18	0.04	0.02
14	22	0.45	0.28	0.53	0.13	0.1	0.06	0.16	0.16	0.62	0.26	0.55	0.26	0.09	0.02
14	23	0.45	0.28	0.52	0.13	0.15	0.05	0.2	0.14	0.81	0.02	0.71	0.17	0.08	0.01
14	24	0.45	0.28	0.52	0.13	0.11	0.08	0.16	0.16	0.64	0.33	0.61	0.29	0.08	0.03
14	25	0.45	0.28	0.52	0.13	0.16	0	0.39	0.32	0.6	0	0.71	0.16	0.01	0.01
14	26	0.45	0.28	0.52	0.12	0	0	0	0	0.8	0	0.62	0.25	0	0.01
14	27	0.45	0.28	0.52	0.12	0.06	0	0.25	0.26	0.35	0	0.38	0.04	0.01	0.01
14	28	0.45	0.28	0.51	0.12	0.13	0.08	0.23	0.25	0.62	0.14	0.62	0.1	0.06	0.01
14	29	0.45	0.28	0.51	0.12	0.19	0.05	0.28	0.19	0.8	0	0.62	0.25	0.04	0.01
14	30	0.45	0.28	0.51	0.12	0.12	0.11	0.22	0.22	0.48	0.3	0.47	0.24	0.04	0.02
14	31	0.45	0.28	0.51	0.12	0.06	0.01	0.26	0.35	0.72	0.14	0.67	0.19	0.03	0.05
14	32	0.44	0.28	0.51	0.13	0.14	0.04	0.22	0.2	0.18	0	0.32	0.19	0.05	0.01
14	33	0.44	0.28	0.51	0.13	0.11	0.05	0.18	0.18	0.63	0.24	0.6	0.23	0.05	0.04
14	34	0.44	0.28	0.51	0.13	0.24	0	0.38	0.2	0.57	0.19	0.53	0.22	0.01	0.07
14	35	0.45	0.28	0.51	0.13	0.15	0.07	0.26	0.26	0.61	0.17	0.57	0.19	0.05	0.04
14	36	0.45	0.28	0.51	0.13	0.09	0.05	0.23	0.29	0.67	0.11	0.63	0.13	0.04	0.02
14	37	0.45	0.28	0.51	0.13	0.12	0.05	0.2	0.19	0.69	0.08	0.66	0.11	0.07	0.04
14	38	0.45	0.28	0.51	0.13	0.11	0.05	0.18	0.18	0.7	0.1	0.68	0.12	0.05	0.05
14	39	0.44	0.28	0.51	0.13	0.15	0.01	0.31	0.28	0.57	0.22	0.55	0.23	0.03	0.07
14	40	0.44	0.28	0.51	0.13	0.16	0.01	0.32	0.29	0.56	0.28	0.53	0.25	0.03	0.03
14	41	0.44	0.28	0.51	0.13	0.15	0.13	0.27	0.23	0.55	0.27	0.54	0.22	0.03	0.02
14	42	0.44	0.28	0.51	0.13	0.12	0.06	0.25	0.25	0.56	0.34	0.52	0.25	0.04	0.02
14	43	0.44	0.28	0.51	0.13	0.06	0.01	0.17	0.22	0.43	0.31	0.45	0.27	0.04	0.03
14	44	0.44	0.28	0.51	0.13	0.15	0.01	0.31	0.29	0.48	0.45	0.47	0.32	0.03	0.01
14	45	0.44	0.28	0.51	0.13	0.16	0.01	0.32	0.29	0.48	0.45	0.47	0.32	0.03	0.01
14	46	0.44	0.28	0.51	0.13	0.08	0.04	0.16	0.18	0.46	0.25	0.48	0.22	0.04	0.03
14	47	0.44	0.28	0.51	0.13	0.08	0.04	0.15	0.18	0.44	0.31	0.44	0.27	0.07	0.03
14	48	0.43	0.28	0.51	0.13	0.12	0.05	0.26	0.31	0.65	0.19	0.59	0.2	0.06	0.02
14	49	0.43	0.28	0.51	0.13	0.09	0.08	0.19	0.24	0.59	0.24	0.57	0.2	0.07	0.02
15	0	0.58	0.2	0.6	0.16	0.3	0.25	0.37	0.28	0.57	0.13	0.58	0.13	0.04	0.07
15	1	0.56	0.2	0.58	0.16	0.21	0.06	0.34	0.24	0.57	0.12	0.57	0.12	0.02	0.08
15	2	0.55	0.2	0.57	0.16	0.21	0.06	0.32	0.21	0.52	0.03	0.53	0.05	0.02	0.04
15	3	0.53	0.21	0.56	0.16	0.35	0	0.54	0.27	0.48	0	0.49	0.01	0.01	0.01
15	4	0.52	0.21	0.55	0.16	0.22	0.18	0.35	0.3	0.42	0.11	0.45	0.09	0.03	0.01
15	5	0.52	0.22	0.55	0.16	0.28	0.17	0.37	0.22	0.26	0	0.38	0.16	0.03	0.01
15	6	0.51	0.22	0.54	0.15	0.35	0.04	0.44	0.17	0.37	0.01	0.38	0.02	0.02	0.01
15	7	0.5	0.22	0.54	0.15	0.37	0.01	0.48	0.22	0.33	0.01	0.39	0.11	0.04	0.01
15	8	0.5	0.23	0.53	0.14	0.3	0.01	0.44	0.24	0.39	0.06	0.36	0.06	0.02	0.01
15	9	0.5	0.23	0.53	0.14	0.28	0	0.52	0.34	0.38	0.17	0.39	0.16	0.01	0.03
15	10	0.5	0.23	0.53	0.14	0.31	0.04	0.36	0.12	0.54	0.23	0.53	0.22	0.05	0.06
15	11	0.49	0.23	0.53	0.14	0.29	0.01	0.39	0.2	0.51	0.2	0.51	0.19	0.04	0.05
15	12	0.49	0.23	0.53	0.14	0.27	0	0.41	0.19	0.49	0.14	0.5	0.14	0.02	0.04
15	13	0.49	0.23	0.52	0.14	0	0	0	0	0.6	0.2	0.58	0.2	0	0.04
15	14	0.49	0.23	0.52	0.14	0.31	0.06	0.45	0.29	0.55	0.24	0.56	0.23	0.05	0.05
15	15	0.49	0.23	0.51	0.14	0.29	0.08	0.34	0.14	0.42	0.12	0.45	0.14	0.09	0.03
15	16	0.49	0.23	0.51	0.13	0.25	0	0.4	0.21	0.51	0.23	0.48	0.22	0.02	0.02
15	17	0.49	0.23	0.5	0.13	0.21	0.21	0.32	0.3	0.43	0.16	0.43	0.14	0.08	0.03
15	18	0.49	0.23	0.5	0.13	0.33	0.06	0.42	0.18	0.59	0.13	0.57	0.13	0.04	0.03
15	19	0.49	0.23	0.5	0.13	0	0	0	0	0.53	0.21	0.53	0.19	0	0.03
15	20	0.49	0.23	0.5	0.14	0.28	0	0.47	0.27	0.35	0.17	0.39	0.16	0.02	0.02
15	21	0.49	0.23	0.5	0.14	0	0	0	0	0.51	0.22	0.49	0.2	0	0.03
15	22	0.49	0.23	0.49	0.14	0.25	0	0.4	0.21	0.41	0.2	0.4	0.17	0.02	0.02
15	23	0.49	0.23	0.49	0.14	0.37	0.01	0.43	0.12	0.31	0.04	0.36	0.1	0.07	0.01
15	24	0.48	0.22	0.49	0.14	0.48	0	0.59	0.15	0.63	0.29	0.56	0.28	0.02	0.02
15	25	0.48	0.22	0.49	0.14	0.01	0	0.37	0.51	0.38	0.2	0.38	0.18	0.02	0.03
15	26	0.47	0.22	0.49	0.14	0	0	0	0	0.51	0.3	0.51	0.27	0	0.03
15	27	0.47	0.22	0.49	0.14	0	0	0	0	0.53	0.27	0.51	0.25	0	0.03
15	28	0.47	0.22	0.49	0.14	0	0	0	0	0.33	0.06	0.36	0.08	0	0.02
15	29	0.47	0.22	0.49	0.14	0.15	0.19	0.34	0.36	0.39	0.15	0.43	0.13	0.05	0.01
15	30	0.47	0.22	0.49	0.14	0.27	0.13	0.34	0.19	0.36	0.1	0.38	0.11	0.1	0.02
15	31	0.47	0.22	0.49	0.14	0.37	0	0.5	0.18	0.61	0.21	0.6	0.2	0.03	0.05
15	32	0.47	0.22	0.49	0.14	0.29	0	0.5	0.3	0.55	0.2	0.51	0.2	0.03	0.02
15	33	0.47	0.22	0.49	0.14	0.37	0	0.49	0.17	0.64	0.29	0.59	0.26	0.03	0.02
15	34	0.47	0.22	0.49	0.14	0.33	0.06	0.47	0.26	0.49	0.2	0.47	0.2	0.05	0.03
15	35	0.47	0.22	0.49	0.14	0.28	0.01	0.36	0.18	0.45	0.17	0.45	0.15	0.1	0.04
15	36	0.47	0.22	0.49	0.14	0.28	0	0.43	0.21	0.29	0.02	0.35	0.11	0.03	0.01
15	37	0.47	0.22	0.49	0.14	0.37	0	0.63	0.36	0.61	0	0.56	0.07	0.03	0.01
15	38	0.47	0.22	0.49	0.14	0.27	0	0.42	0.21	0.62	0.16	0.59	0.17	0.03	0.03
15	39	0.47	0.22	0.49	0.14	0.33	0.06	0.4	0.15	0.45	0.16	0.43	0.15	0.08	0.03
15	40	0.47	0.22	0.49	0.14	0.25	0.08	0.33	0.17	0.43	0.13	0.44	0.13	0.08	0.06
15	41	0.47	0.22	0.49	0.14	0.34	0.13	0.39	0.14	0.34	0.09	0.35	0.09	0.08	0.04
15	42	0.47	0.22	0.49	0.14	0.15	0.19	0.3	0.33	0.32	0.03	0.33	0.04	0.08	0.02
15	43	0.47	0.22	0.49	0.14	0.28	0	0.43	0.21	0.37	0.11	0.37	0.09	0.03	0.02
15	44	0.47	0.22	0.49	0.14	0.28	0	0.47	0.27	0.26	0	0.38	0.16	0.03	0.01
15	45	0.47	0.22	0.49	0.14	0	0	0	0	0.36	0.03	0.39	0.06	0	0.01
15	46	0.47	0.22	0.49	0.14	0	0	0	0	0.35	0.06	0.36	0.05	0	0.02
15	47	0.47	0.22	0.49	0.14	0.34	0.06	0.39	0.13	0.45	0.23	0.46	0.17	0.11	0.01
15	48	0.47	0.22	0.49	0.14	0.48	0	0.59	0.15	0.42	0.18	0.45	0.19	0.03	0.03
15	49	0.47	0.22	0.49	0.14	0	0	0	0	0.51	0.22	0.51	0.21	0	0.06
16	0	0.58	0.18	0.57	0.19	0.56	0	0.66	0.14	0.61	0.14	0.62	0.14	0.01	0.17
16	1	0.56	0.19	0.54	0.19	0.04	0	0.32	0.39	0.53	0.09	0.51	0.1	0.01	0.04
16	2	0.54	0.19	0.51	0.2	0	0	0	0	0.48	0.12	0.5	0.12	0	0.03
16	3	0.53	0.2	0.5	0.2	0.56	0	0.71	0.21	0.47	0.13	0.45	0.13	0.01	0.03
16	4	0.52	0.21	0.48	0.21	0.25	0.13	0.39	0.3	0.38	0.01	0.47	0.19	0.04	0.02
16	5	0.51	0.21	0.47	0.21	0	0	0	0	0.36	0.01	0.38	0.03	0	0.02
16	6	0.51	0.22	0.46	0.22	0.4	0.01	0.5	0.19	0.26	0.07	0.3	0.11	0.03	0.02
16	7	0.51	0.22	0.45	0.22	0	0	0	0	0.21	0.17	0.31	0.21	0	0.01
16	8	0.5	0.22	0.44	0.23	0.37	0	0.67	0.42	0.33	0.07	0.29	0.1	0.02	0.02
16	9	0.5	0.22	0.43	0.23	0.22	0.18	0.43	0.38	0.3	0.06	0.31	0.05	0.04	0.02
16	10	0.5	0.22	0.42	0.22	0	0	0	0	0.32	0.05	0.29	0.07	0	0.01
16	11	0.5	0.22	0.42	0.22	0.35	0	0.6	0.35	0.37	0.18	0.4	0.19	0.02	0.04
16	12	0.5	0.22	0.42	0.22	0	0	0	0	0.47	0.23	0.49	0.21	0	0.03
16	13	0.5	0.22	0.41	0.23	0	0	0	0	0.34	0.29	0.3	0.26	0	0.02
16	14	0.5	0.23	0.41	0.23	0.33	0	0.52	0.26	0.46	0.2	0.44	0.2	0.02	0.05
16	15	0.5	0.23	0.41	0.23	0.3	0.16	0.42	0.25	0.48	0.27	0.47	0.26	0.05	0.04
16	16	0.49	0.23	0.41	0.22	0.38	0.04	0.49	0.2	0.35	0.26	0.31	0.27	0.06	0.03
16	17	0.49	0.23	0.4	0.22	0.56	0	0.71	0.21	0.51	0.21	0.46	0.24	0.03	0.04
16	18	0.49	0.23	0.4	0.22	0.4	0	0.56	0.23	0.52	0.31	0.47	0.27	0.03	0.01
16	19	0.49	0.23	0.4	0.22	0.1	0	0.28	0.25	0.37	0.25	0.37	0.24	0.04	0.04
16	20	0.49	0.23	0.4	0.22	0	0	0	0	0.26	0.18	0.26	0.17	0	0.02
16	21	0.49	0.23	0.4	0.22	0.2	0.1	0.35	0.31	0.45	0.26	0.39	0.27	0.13	0.02
16	22	0.49	0.23	0.39	0.22	0.4	0	0.56	0.23	0.65	0.26	0.59	0.28	0.04	0.03
16	23	0.49	0.23	0.39	0.22	0.39	0	0.55	0.23	0.64	0.34	0.51	0.4	0.04	0.02
16	24	0.49	0.23	0.37	0.22	0.41	0	0.55	0.19	0.65	0.27	0.61	0.27	0.04	0.03
16	25	0.49	0.23	0.36	0.23	0	0	0	0	0.32	0.22	0.28	0.23	0	0.02
16	26	0.49	0.23	0.35	0.24	0.56	0	0.71	0.21	0.61	0.09	0.58	0.1	0.05	0.02
16	27	0.49	0.23	0.34	0.24	0	0	0	0	0.38	0.28	0.39	0.25	0	0.03
16	28	0.49	0.24	0.33	0.25	0.4	0	0.56	0.23	0.48	0.25	0.45	0.24	0.05	0.03
16	29	0.49	0.24	0.32	0.25	0.15	0.06	0.36	0.38	0.55	0.25	0.46	0.3	0.09	0.02
16	30	0.49	0.24	0.31	0.25	0.4	0.01	0.5	0.19	0.43	0.21	0.29	0.27	0.09	0.01
16	31	0.49	0.24	0.31	0.25	0	0	0	0	0.57	0.22	0.52	0.23	0	0.02
16	32	0.49	0.24	0.31	0.25	0.34	0	0.6	0.36	0.57	0.32	0.56	0.29	0.05	0.02
16	33	0.49	0.24	0.3	0.25	0	0	0	0	0.43	0.31	0.39	0.32	0	0.04
16	34	0.49	0.24	0.3	0.26	0.1	0	0.32	0.3	0.55	0.16	0.47	0.23	0.05	0.02
16	35	0.49	0.24	0.3	0.26	0.34	0	0.6	0.36	0.55	0.32	0.44	0.37	0.05	0.02
16	36	0.49	0.24	0.3	0.26	0	0	0	0	0.44	0.25	0.44	0.22	0	0.02
16	37	0.49	0.24	0.3	0.26	0	0	0	0	0.5	0.2	0.47	0.15	0	0.01
16	38	0.49	0.24	0.3	0.26	0	0	0	0	0.63	0.18	0.55	0.26	0	0.02
16	39	0.49	0.24	0.3	0.26	0.3	0.16	0.42	0.25	0.56	0.17	0.55	0.17	0.09	0.04
16	40	0.49	0.24	0.3	0.26	0.43	0.12	0.54	0.24	0.43	0.22	0.42	0.22	0.14	0.06
16	41	0.49	0.24	0.3	0.26	0	0	0	0	0.47	0.21	0.46	0.2	0	0.06
16	42	0.49	0.24	0.3	0.26	0.4	0	0.56	0.23	0.42	0.4	0.4	0.28	0.05	0.01
16	43	0.49	0.24	0.3	0.26	0	0	0	0	0.43	0.23	0.41	0.21	0	0.02
16	44	0.49	0.24	0.3	0.26	0.1	0	0.28	0.25	0.33	0.04	0.36	0.08	0.05	0.02
16	45	0.49	0.24	0.3	0.26	0.3	0	0.52	0.3	0.26	0.05	0.31	0.11	0.05	0.01
16	46	0.49	0.24	0.3	0.26	0.23	0.15	0.41	0.36	0.31	0.03	0.25	0.13	0.14	0.01
16	47	0.49	0.24	0.3	0.26	0.39	0	0.55	0.23	0.16	0.06	0.19	0.08	0.05	0.02
16	48	0.49	0.24	0.3	0.26	0.41	0	0.55	0.19	0.28	0.12	0.3	0.1	0.05	0.01
16	49	0.49	0.24	0.3	0.26	0.56	0	0.71	0.21	0.27	0.11	0.29	0.1	0.05	0.01
17	0	0.57	0.19	0.6	0.19	0.47	0.15	0.5	0.17	0.57	0.15	0.57	0.15	0.08	0.16
17	1	0.55	0.19	0.58	0.19	0	0	0	0	0.5	0.13	0.5	0.12	0	0.07
17	2	0.54	0.2	0.56	0.19	0.54	0.03	0.61	0.12	0.48	0.18	0.49	0.17	0.02	0.04
17	3	0.53	0.2	0.55	0.19	0.28	0	0.43	0.21	0.47	0.07	0.48	0.06	0.01	0.03
17	4	0.52	0.21	0.54	0.19	0.57	0.06	0.67	0.18	0.38	0.21	0.43	0.2	0.02	0.02
17	5	0.52	0.21	0.53	0.19	0.43	0.23	0.52	0.26	0.35	0.01	0.39	0.07	0.04	0.02
17	6	0.51	0.21	0.52	0.19	0.42	0.16	0.49	0.16	0.33	0.01	0.38	0.09	0.03	0.01
17	7	0.5	0.22	0.52	0.2	0.22	0.09	0.35	0.26	0.3	0.04	0.33	0.08	0.04	0.02
17	8	0.5	0.22	0.51	0.2	0.24	0	0.44	0.28	0.4	0.1	0.46	0.17	0.01	0.03
17	9	0.5	0.22	0.5	0.2	0.31	0	0.44	0.18	0.43	0.22	0.44	0.21	0.02	0.04
17	10	0.49	0.22	0.49	0.2	0.37	0.23	0.43	0.22	0.39	0.1	0.39	0.09	0.05	0.02
17	11	0.49	0.22	0.48	0.2	0.28	0	0.52	0.34	0.4	0.18	0.4	0.17	0.02	0.03
17	12	0.49	0.22	0.47	0.21	0.26	0	0.54	0.39	0.61	0.26	0.56	0.24	0.02	0.02
17	13	0.49	0.22	0.46	0.21	0.57	0.06	0.63	0.11	0.54	0.24	0.52	0.24	0.04	0.05
17	14	0.49	0.23	0.45	0.22	0.24	0.08	0.35	0.27	0.41	0.19	0.39	0.18	0.08	0.04
17	15	0.48	0.23	0.45	0.22	0.35	0	0.59	0.33	0.43	0.17	0.42	0.16	0.02	0.03
17	16	0.48	0.22	0.44	0.22	0.22	0	0.49	0.38	0.43	0.22	0.42	0.21	0.02	0.05
17	17	0.48	0.22	0.43	0.21	0	0	0	0	0.31	0.05	0.3	0.04	0	0.01
17	18	0.48	0.22	0.43	0.22	0.28	0.07	0.4	0.28	0.41	0.16	0.39	0.15	0.1	0.03
17	19	0.48	0.22	0.42	0.22	0.22	0	0.51	0.41	0.46	0.2	0.45	0.18	0.03	0.03
17	20	0.48	0.22	0.42	0.22	0.53	0.01	0.6	0.13	0.37	0.14	0.38	0.13	0.05	0.03
17	21	0.48	0.22	0.42	0.22	0	0	0	0	0.7	0.24	0.6	0.28	0	0.02
17	22	0.48	0.22	0.42	0.22	0.61	0	0.74	0.18	0.28	0.06	0.28	0.05	0.03	0.02
17	23	0.48	0.22	0.42	0.22	0	0	0	0	0.6	0.14	0.56	0.18	0	0.03
17	24	0.48	0.22	0.42	0.22	0.46	0	0.63	0.23	0.55	0	0.42	0.19	0.03	0.01
17	25	0.48	0.22	0.42	0.22	0.33	0.18	0.41	0.24	0.54	0.18	0.49	0.19	0.13	0.02
17	26	0.48	0.22	0.42	0.22	0.61	0	0.74	0.18	0.67	0.19	0.54	0.25	0.03	0.01
17	27	0.48	0.22	0.42	0.22	0.57	0.06	0.67	0.18	0.34	0	0.39	0.06	0.05	0.01
17	28	0.48	0.22	0.42	0.22	0.4	0.17	0.53	0.25	0.53	0.26	0.51	0.23	0.05	0.02
17	29	0.48	0.23	0.42	0.22	0.17	0	0.55	0.54	0.62	0.21	0.6	0.2	0.03	0.05
17	30	0.48	0.23	0.41	0.22	0	0	0	0	0.33	0.09	0.37	0.11	0	0.02
17	31	0.48	0.23	0.41	0.22	0.23	0	0.45	0.31	0.47	0.17	0.43	0.18	0.03	0.03
17	32	0.48	0.23	0.41	0.22	0.19	0.08	0.37	0.32	0.54	0.28	0.5	0.28	0.06	0.03
17	33	0.48	0.23	0.41	0.22	0.53	0	0.64	0.16	0.5	0.32	0.44	0.29	0.03	0.02
17	34	0.48	0.23	0.41	0.22	0.46	0	0.63	0.23	0.46	0.22	0.43	0.21	0.03	0.03
17	35	0.48	0.23	0.41	0.22	0.36	0.35	0.53	0.39	0.4	0.14	0.38	0.13	0.06	0.03
17	36	0.48	0.23	0.41	0.22	0.34	0.17	0.46	0.27	0.41	0.1	0.41	0.07	0.09	0.01
17	37	0.48	0.23	0.41	0.22	0	0	0	0	0.53	0.22	0.47	0.22	0	0.02
17	38	0.48	0.23	0.41	0.22	0.3	0.08	0.47	0.31	0.43	0	0.43	0.01	0.06	0.01
17	39	0.48	0.23	0.41	0.22	0.18	0.07	0.37	0.34	0.5	0.14	0.48	0.14	0.06	0.05
17	40	0.48	0.23	0.41	0.22	0	0	0	0	0.47	0.17	0.45	0.17	0	0.08
17	41	0.48	0.23	0.41	0.22	0.28	0.1	0.44	0.29	0.4	0.09	0.36	0.14	0.06	0.05
17	42	0.48	0.23	0.41	0.22	0.28	0	0.58	0.42	0.28	0.04	0.28	0.03	0.03	0.02
17	43	0.48	0.23	0.41	0.22	0.34	0.17	0.42	0.24	0.27	0	0.28	0.01	0.14	0.01
17	44	0.48	0.23	0.41	0.22	0.61	0	0.74	0.18	0.34	0	0.39	0.06	0.03	0.01
17	45	0.48	0.23	0.41	0.22	0	0	0	0	0.32	0.05	0.31	0.04	0	0.02
17	46	0.48	0.23	0.41	0.22	0	0	0	0	0.32	0.03	0.31	0.03	0	0.01
17	47	0.48	0.23	0.41	0.22	0	0	0	0	0.32	0.08	0.31	0.07	0	0.03
17	48	0.48	0.23	0.41	0.22	0.53	0.06	0.6	0.16	0.38	0.1	0.39	0.09	0.11	0.03
17	49	0.48	0.23	0.41	0.22	0.61	0	0.74	0.18	0.46	0.28	0.43	0.26	0.03	0.03
18	0	0.55	0.19	0.61	0.17	0.37	0.16	0.41	0.17	0.59	0.09	0.6	0.1	0.05	0.13
18	1	0.53	0.19	0.59	0.17	0.14	0.02	0.32	0.32	0.5	0.08	0.49	0.08	0.02	0.04
18	2	0.52	0.19	0.57	0.17	0	0	0	0	0.4	0.1	0.38	0.1	0	0.03
18	3	0.51	0.2	0.56	0.17	0	0	0	0	0.31	0.19	0.42	0.3	0	0.02
18	4	0.5	0.2	0.55	0.17	0	0	0	0	0.4	0.08	0.42	0.09	0	0.03
18	5	0.5	0.2	0.54	0.16	0.23	0.04	0.33	0.19	0.36	0	0.43	0.1	0.03	0.01
18	6	0.49	0.21	0.53	0.16	0.33	0.01	0.44	0.2	0.35	0.03	0.38	0.08	0.03	0.02
18	7	0.49	0.21	0.53	0.17	0.16	0.06	0.33	0.3	0.41	0.13	0.42	0.11	0.03	0.02
18	8	0.49	0.21	0.53	0.17	0.24	0.17	0.39	0.28	0.36	0.07	0.38	0.08	0.03	0.02
18	9	0.48	0.21	0.52	0.16	0.26	0.09	0.36	0.25	0.45	0.17	0.44	0.16	0.06	0.03
18	10	0.48	0.21	0.52	0.16	0.2	0.1	0.41	0.36	0.39	0.08	0.39	0.07	0.03	0.02
18	11	0.48	0.21	0.52	0.16	0.33	0.01	0.46	0.24	0.45	0.17	0.44	0.14	0.03	0.02
18	12	0.48	0.21	0.52	0.16	0.36	0	0.52	0.28	0.45	0.16	0.45	0.15	0.03	0.06
18	13	0.48	0.21	0.52	0.16	0	0	0	0	0.43	0.18	0.42	0.17	0	0.04
18	14	0.48	0.21	0.51	0.16	0.53	0	0.64	0.16	0.46	0.19	0.47	0.18	0.02	0.03
18	15	0.48	0.21	0.51	0.16	0.53	0	0.64	0.16	0.43	0.19	0.42	0.18	0.02	0.05
18	16	0.48	0.21	0.51	0.15	0	0	0	0	0.35	0.08	0.38	0.1	0	0.02
18	17	0.48	0.21	0.5	0.15	0.41	0.09	0.49	0.18	0.47	0.21	0.47	0.2	0.07	0.05
18	18	0.48	0.21	0.5	0.15	0.33	0.2	0.43	0.26	0.5	0.25	0.49	0.23	0.07	0.03
18	19	0.48	0.21	0.5	0.15	0.31	0	0.49	0.25	0.4	0.15	0.43	0.16	0.02	0.03
18	20	0.48	0.21	0.5	0.16	0.25	0.16	0.34	0.2	0.4	0.28	0.4	0.24	0.05	0.02
18	21	0.48	0.21	0.5	0.16	0.33	0.29	0.47	0.32	0.51	0.21	0.5	0.2	0.05	0.06
18	22	0.47	0.2	0.5	0.16	0.15	0	0.48	0.46	0.69	0.22	0.63	0.21	0.03	0.02
18	23	0.48	0.2	0.49	0.16	0.36	0	0.56	0.28	0.61	0.27	0.56	0.23	0.03	0.02
18	24	0.48	0.2	0.49	0.16	0	0	0	0	0.53	0.35	0.48	0.26	0	0.01
18	25	0.48	0.2	0.49	0.16	0.13	0.01	0.26	0.23	0.52	0.17	0.51	0.14	0.05	0.02
18	26	0.48	0.2	0.49	0.16	0.2	0.11	0.32	0.26	0.52	0.25	0.52	0.18	0.08	0.01
18	27	0.48	0.2	0.49	0.16	0	0	0	0	0.62	0.18	0.53	0.28	0	0.03
18	28	0.48	0.2	0.49	0.16	0	0	0	0	0.77	0.14	0.65	0.23	0	0.01
18	29	0.48	0.2	0.49	0.16	0	0	0	0	0.47	0.2	0.47	0.19	0	0.04
18	30	0.48	0.2	0.49	0.16	0.17	0.05	0.29	0.22	0.41	0.17	0.4	0.15	0.05	0.02
18	31	0.48	0.2	0.49	0.16	0.32	0.01	0.44	0.22	0.53	0.16	0.48	0.2	0.05	0.03
18	32	0.48	0.2	0.49	0.16	0.22	0.11	0.33	0.25	0.61	0.19	0.59	0.19	0.08	0.04
18	33	0.48	0.2	0.49	0.16	0.23	0.1	0.34	0.24	0.68	0.18	0.59	0.28	0.08	0.03
18	34	0.48	0.2	0.49	0.16	0.21	0.1	0.33	0.25	0.64	0.08	0.57	0.13	0.08	0.01
18	35	0.48	0.2	0.49	0.16	0.27	0.13	0.39	0.25	0.57	0.13	0.54	0.13	0.08	0.02
18	36	0.48	0.2	0.49	0.16	0.33	0.01	0.45	0.21	0.43	0.12	0.43	0.1	0.05	0.02
18	37	0.48	0.2	0.49	0.16	0.53	0	0.64	0.16	0.7	0	0.57	0.18	0.03	0.01
18	38	0.48	0.2	0.49	0.16	0.53	0	0.64	0.16	0.6	0.23	0.56	0.21	0.03	0.02
18	39	0.48	0.2	0.49	0.16	0	0	0	0	0.54	0.16	0.53	0.16	0	0.08
18	40	0.48	0.2	0.49	0.16	0.43	0.11	0.53	0.19	0.41	0.15	0.41	0.14	0.05	0.05
18	41	0.48	0.2	0.49	0.16	0.33	0	0.49	0.22	0.4	0.14	0.39	0.11	0.03	0.02
18	42	0.48	0.2	0.49	0.16	0.43	0.11	0.48	0.12	0.32	0.1	0.33	0.08	0.05	0.02
18	43	0.48	0.2	0.49	0.16	0.12	0	0.4	0.4	0.39	0.06	0.4	0.05	0.03	0.02
18	44	0.48	0.2	0.49	0.16	0.4	0.12	0.47	0.16	0.31	0.08	0.31	0.06	0.08	0.01
18	45	0.48	0.2	0.49	0.16	0.13	0	0.33	0.28	0.37	0.01	0.39	0.05	0.03	0.01
18	46	0.48	0.2	0.49	0.16	0.14	0.02	0.36	0.38	0.38	0.13	0.38	0.11	0.05	0.02
18	47	0.48	0.2	0.49	0.16	0.36	0	0.56	0.28	0.38	0.06	0.4	0.06	0.03	0.02
18	48	0.48	0.2	0.49	0.16	0	0	0	0	0.55	0.09	0.53	0.09	0	0.02
18	49	0.48	0.2	0.49	0.16	0	0	0	0	0.39	0.14	0.4	0.13	0	0.03
19	0	0.54	0.19	0.55	0.19	0.22	0.17	0.31	0.26	0.55	0.13	0.55	0.13	0.05	0.15
19	1	0.53	0.19	0.52	0.19	0.36	0.01	0.51	0.25	0.5	0.04	0.5	0.04	0.02	0.04
19	2	0.52	0.2	0.49	0.19	0.22	0	0.47	0.35	0.43	0.15	0.43	0.13	0.01	0.02
19	3	0.51	0.2	0.47	0.19	0	0	0	0	0.51	0.14	0.49	0.13	0	0.03
19	4	0.51	0.2	0.46	0.2	0.43	0	0.57	0.21	0.42	0.13	0.37	0.13	0.01	0.01
19	5	0.5	0.21	0.44	0.2	0.25	0.14	0.41	0.29	0.48	0.05	0.4	0.14	0.03	0.01
19	6	0.5	0.21	0.43	0.2	0.31	0.1	0.4	0.24	0.36	0.11	0.37	0.1	0.07	0.03
19	7	0.49	0.22	0.42	0.2	0	0	0	0	0.42	0.24	0.4	0.2	0	0.02
19	8	0.49	0.22	0.41	0.2	0	0	0	0	0.27	0.08	0.26	0.08	0	0.02
19	9	0.49	0.22	0.4	0.2	0.25	0	0.5	0.35	0.37	0.15	0.36	0.14	0.02	0.03
19	10	0.49	0.22	0.39	0.2	0	0	0	0	0.48	0.21	0.48	0.19	0	0.03
19	11	0.49	0.22	0.38	0.2	0	0	0	0	0.54	0.2	0.52	0.21	0	0.05
19	12	0.49	0.22	0.37	0.2	0.26	0.01	0.38	0.2	0.37	0.14	0.35	0.13	0.04	0.03
19	13	0.49	0.22	0.37	0.2	0	0	0	0	0.32	0.09	0.32	0.09	0	0.04
19	14	0.48	0.22	0.36	0.19	0.35	0.3	0.42	0.24	0.44	0.17	0.41	0.18	0.05	0.04
19	15	0.48	0.23	0.36	0.19	0	0	0	0	0.3	0.06	0.33	0.08	0	0.02
19	16	0.48	0.23	0.35	0.19	0	0	0	0	0.51	0.21	0.49	0.2	0	0.03
19	17	0.48	0.23	0.35	0.19	0.19	0	0.46	0.38	0.41	0.25	0.39	0.24	0.03	0.05
19	18	0.48	0.23	0.35	0.19	0.03	0	0.39	0.51	0.59	0.33	0.54	0.32	0.03	0.02
19	19	0.47	0.24	0.35	0.19	0	0	0	0	0.44	0.26	0.42	0.25	0	0.03
19	20	0.47	0.24	0.35	0.19	0.08	0.07	0.34	0.46	0.36	0.31	0.35	0.27	0.07	0.02
19	21	0.47	0.24	0.35	0.19	0	0	0	0	0.31	0.24	0.32	0.21	0	0.02
19	22	0.47	0.24	0.35	0.19	0.03	0	0.39	0.51	0.54	0.31	0.5	0.3	0.04	0.03
19	23	0.47	0.24	0.35	0.19	0.26	0.16	0.41	0.29	0.53	0.3	0.48	0.29	0.08	0.02
19	24	0.47	0.24	0.34	0.18	0.14	0	0.35	0.29	0.45	0.24	0.42	0.24	0.04	0.03
19	25	0.47	0.24	0.34	0.18	0.18	0.12	0.25	0.22	0.4	0.16	0.38	0.14	0.29	0.02
19	26	0.47	0.24	0.34	0.18	0	0	0	0	0.35	0.16	0.38	0.17	0	0.02
19	27	0.47	0.24	0.34	0.18	0.14	0	0.43	0.41	0.49	0.16	0.41	0.17	0.04	0.01
19	28	0.47	0.24	0.34	0.18	0	0	0	0	0.53	0.26	0.49	0.26	0	0.03
19	29	0.47	0.24	0.34	0.18	0.33	0	0.57	0.33	0.61	0.25	0.51	0.28	0.04	0.01
19	30	0.47	0.24	0.34	0.18	0.26	0.16	0.41	0.29	0.62	0	0.32	0.43	0.08	0
19	31	0.47	0.24	0.34	0.18	0.14	0	0.29	0.29	0.45	0.16	0.41	0.18	0.13	0.02
19	32	0.47	0.24	0.34	0.18	0	0	0	0	0.57	0.47	0.57	0.34	0	0.01
19	33	0.47	0.24	0.34	0.18	0	0	0	0	0	0	0	0	0	0
19	34	0.47	0.24	0.34	0.18	0	0	0	0	0.53	0.2	0.52	0.19	0	0.05
19	35	0.47	0.24	0.34	0.18	0	0	0	0	0.44	0.18	0.41	0.17	0	0.02
19	36	0.47	0.24	0.34	0.18	0	0	0	0	0.53	0.26	0.47	0.25	0	0.01
19	37	0.47	0.24	0.34	0.18	0.14	0	0.54	0.57	0.53	0.28	0.42	0.26	0.04	0.01
19	38	0.47	0.24	0.34	0.18	0	0	0	0	0.69	0.2	0.63	0.24	0	0.03
19	39	0.47	0.24	0.34	0.18	0.14	0	0.35	0.29	0.46	0.21	0.44	0.21	0.04	0.03
19	40	0.47	0.24	0.34	0.18	0	0	0	0	0.42	0.15	0.41	0.15	0	0.08
19	41	0.47	0.24	0.34	0.18	0	0	0	0	0.48	0.13	0.47	0.13	0	0.04
19	42	0.47	0.24	0.34	0.18	0.14	0	0.44	0.42	0.43	0.14	0.41	0.13	0.04	0.02
19	43	0.47	0.24	0.34	0.18	0.03	0	0.39	0.51	0.45	0.08	0.42	0.09	0.04	0.02
19	44	0.47	0.24	0.34	0.18	0	0	0	0	0.41	0.1	0.36	0.13	0	0.01
19	45	0.47	0.24	0.34	0.18	0.08	0.07	0.34	0.46	0.42	0.13	0.35	0.15	0.08	0.01
19	46	0.47	0.24	0.34	0.18	0	0	0	0	0.36	0.1	0.35	0.09	0	0.03
19	47	0.47	0.24	0.34	0.18	0.2	0.24	0.37	0.35	0.16	0.02	0.2	0.08	0.08	0.01
19	48	0.47	0.24	0.34	0.18	0.14	0	0.43	0.4	0.24	0.06	0.24	0.05	0.04	0.02
19	49	0.47	0.24	0.34	0.18	0.28	0.12	0.41	0.28	0.27	0.07	0.3	0.1	0.13	0.03
20	0	0.56	0.21	0.57	0.18	0.22	0.26	0.4	0.36	0.61	0.14	0.62	0.14	0.02	0.14
20	1	0.53	0.22	0.55	0.18	0.3	0.24	0.41	0.32	0.55	0.19	0.5	0.24	0.04	0.04
20	2	0.51	0.23	0.54	0.18	0.16	0	0.37	0.3	0.61	0.18	0.6	0.16	0.01	0.02
20	3	0.49	0.24	0.54	0.18	0	0	0	0	0.63	0.14	0.51	0.25	0	0.02
20	4	0.48	0.25	0.53	0.18	0.19	0	0.4	0.29	0.5	0.22	0.55	0.23	0.01	0.03
20	5	0.47	0.25	0.53	0.18	0.04	0	0.31	0.37	0.71	0	0.65	0.08	0.01	0.01
20	6	0.46	0.26	0.53	0.18	0.14	0.09	0.23	0.21	0.28	0.23	0.33	0.18	0.05	0.01
20	7	0.46	0.26	0.52	0.18	0.37	0	0.55	0.26	0.4	0.24	0.35	0.23	0.01	0.02
20	8	0.46	0.27	0.51	0.18	0.23	0.1	0.35	0.28	0.4	0.27	0.41	0.23	0.06	0.02
20	9	0.45	0.27	0.51	0.18	0.23	0.14	0.29	0.17	0.55	0.51	0.51	0.37	0.04	0.01
20	10	0.45	0.27	0.51	0.18	0.34	0	0.54	0.28	0.35	0.34	0.3	0.32	0.01	0.02
20	11	0.45	0.27	0.5	0.17	0.15	0.01	0.27	0.25	0.26	0.25	0.32	0.26	0.05	0.03
20	12	0.45	0.28	0.49	0.18	0.14	0.01	0.33	0.32	0.15	0.01	0.14	0.03	0.03	0.03
20	13	0.44	0.28	0.49	0.18	0.11	0.05	0.21	0.22	0.29	0.22	0.34	0.18	0.07	0.01
20	14	0.44	0.28	0.48	0.18	0.26	0.1	0.37	0.26	0.41	0.3	0.37	0.3	0.07	0.04
20	15	0.45	0.28	0.48	0.18	0.15	0.01	0.32	0.34	0.62	0.16	0.61	0.13	0.05	0.02
20	16	0.44	0.28	0.48	0.18	0.27	0.18	0.35	0.2	0.59	0.32	0.55	0.29	0.04	0.02
20	17	0.44	0.28	0.47	0.18	0.15	0.01	0.37	0.39	0.42	0.28	0.41	0.26	0.04	0.04
20	18	0.44	0.28	0.47	0.18	0.16	0.01	0.28	0.21	0.44	0.3	0.44	0.26	0.04	0.02
20	19	0.44	0.28	0.47	0.18	0.12	0.07	0.28	0.32	0.41	0.23	0.35	0.23	0.06	0.02
20	20	0.44	0.28	0.47	0.18	0.15	0.01	0.3	0.25	0.39	0.36	0.4	0.32	0.04	0.03
20	21	0.44	0.28	0.47	0.18	0	0	0	0	0.46	0.3	0.47	0.26	0	0.03
20	22	0.44	0.28	0.47	0.18	0	0	0	0	0.5	0.32	0.5	0.3	0	0.04
20	23	0.43	0.28	0.47	0.18	0.04	0	0.28	0.34	0.37	0.41	0.39	0.33	0.02	0.02
20	24	0.43	0.28	0.46	0.18	0	0	0	0	0.42	0.34	0.42	0.29	0	0.02
20	25	0.43	0.28	0.46	0.18	0.04	0	0.28	0.34	0.52	0.32	0.48	0.29	0.02	0.02
20	26	0.43	0.28	0.47	0.19	0.13	0.06	0.22	0.22	0.74	0.04	0.66	0.18	0.09	0.02
20	27	0.43	0.28	0.46	0.19	0.14	0	0.32	0.25	0.32	0.19	0.33	0.17	0.02	0.03
20	28	0.43	0.28	0.46	0.19	0.14	0	0.32	0.25	0.44	0.42	0.42	0.3	0.02	0.01
20	29	0.43	0.28	0.46	0.19	0	0	0	0	0.43	0.32	0.45	0.3	0	0.03
20	30	0.43	0.28	0.46	0.19	0.04	0	0.28	0.34	0.63	0.19	0.57	0.21	0.02	0.02
20	31	0.43	0.28	0.46	0.19	0.13	0.05	0.23	0.25	0.59	0.21	0.59	0.17	0.11	0.02
20	32	0.43	0.28	0.46	0.19	0	0	0	0	0.74	0.08	0.69	0.16	0	0.04
20	33	0.43	0.28	0.46	0.19	0.14	0	0.32	0.25	0.53	0.23	0.5	0.23	0.02	0.03
20	34	0.43	0.28	0.46	0.19	0.16	0.01	0.32	0.28	0.66	0.27	0.61	0.28	0.04	0.03
20	35	0.43	0.28	0.46	0.19	0.16	0	0.45	0.41	0.6	0.16	0.53	0.19	0.02	0.02
20	36	0.43	0.28	0.46	0.19	0.15	0.01	0.31	0.32	0.63	0.24	0.61	0.24	0.07	0.05
20	37	0.43	0.28	0.46	0.19	0.14	0.01	0.33	0.32	0.81	0.14	0.71	0.2	0.04	0.01
20	38	0.43	0.28	0.46	0.19	0.15	0.11	0.24	0.23	0.57	0.29	0.54	0.28	0.11	0.04
20	39	0.43	0.28	0.46	0.19	0.16	0.02	0.34	0.35	0.57	0.21	0.55	0.2	0.07	0.06
20	40	0.43	0.28	0.46	0.19	0.14	0.01	0.32	0.35	0.48	0.19	0.47	0.18	0.07	0.05
20	41	0.43	0.28	0.46	0.19	0.15	0.01	0.31	0.28	0.41	0.22	0.38	0.22	0.04	0.04
20	42	0.43	0.28	0.46	0.19	0.14	0	0.35	0.36	0.47	0.29	0.38	0.3	0.04	0.02
20	43	0.43	0.28	0.46	0.19	0.16	0.01	0.29	0.27	0.59	0.17	0.59	0.12	0.07	0.01
20	44	0.43	0.28	0.46	0.19	0.1	0.08	0.25	0.27	0.48	0.21	0.45	0.19	0.04	0.02
20	45	0.43	0.28	0.46	0.19	0.15	0.01	0.37	0.39	0.42	0.42	0.42	0.3	0.04	0.01
20	46	0.43	0.28	0.46	0.19	0	0	0	0	0.6	0.32	0.54	0.29	0	0.02
20	47	0.43	0.28	0.46	0.19	0	0	0	0	0.45	0.28	0.4	0.27	0	0.03
20	48	0.43	0.28	0.46	0.19	0.04	0	0.28	0.34	0.18	0.04	0.24	0.11	0.02	0.01
20	49	0.43	0.28	0.46	0.19	0	0	0	0	0.44	0.38	0.49	0.28	0	0.01
