# Supplementary material for: Land-use change in oil palm dominated tropical landscapes—An agent-based model to explore ecological and socio-economic trade-offs
Source: PLoS One. 2018 Jan 19;13(1):e0190506. doi: 10.1371/journal.pone.0190506 (PMC5774713; doi:10.1371/journal.pone.0190506)
Supplement: S1 Data — (ZIP) [file pone.0190506.s003.zip › HouseholdData/field-data-summary_js_2016_sc21.txt]

runnumber	step	op_ineff_all_mu	op_ineff_all_sd	rb_ineff_all_mu	rb_ineff_all_sd	op_ineff_zero_op_mu	op_ineff_zero_op_sd	rb_ineff_zero_op_mu	rb_ineff_zero_op_sd	op_ineff_zero_rb_mu	op_ineff_zero_rb_sd	rb_ineff_zero_rb_mu	rb_ineff_zero_rb_sd	f_zero_op	f_zero_rb
1	0	0	0	0	0	0	0	0	0	0	0	0	0	0	0.01
1	1	0	0	0	0	0	0	0	0	0	0	0	0	0	0
1	2	0	0	0	0	0	0	0	0	0	0	0	0	0.06	0
1	3	0	0	0	0	0	0	0	0	0	0	0	0	0.05	0.01
1	4	0	0	0	0	0	0	0	0	0	0	0	0	0.05	0
1	5	0	0	0	0	0	0	0	0	0	0	0	0	0	0.06
1	6	0	0	0	0	0	0	0	0	0	0	0	0	0	0.05
1	7	0	0	0	0	0	0	0	0	0	0	0	0	0.09	0
1	8	0	0	0	0	0	0	0	0	0	0	0	0	0.17	0
1	9	0	0	0	0	0	0	0	0	0	0	0	0	0.08	0.01
1	10	0	0	0	0	0	0	0	0	0	0	0	0	0.01	0
1	11	0	0	0	0	0	0	0	0	0	0	0	0	0.06	0
1	12	0	0	0	0	0	0	0	0	0	0	0	0	0.12	0
1	13	0	0	0	0	0	0	0	0	0	0	0	0	0.07	0
1	14	0	0	0	0	0	0	0	0	0	0	0	0	0.01	0
1	15	0	0	0	0	0	0	0	0	0	0	0	0	0.03	0
1	16	0	0	0	0	0	0	0	0	0	0	0	0	0.04	0
1	17	0	0	0	0	0	0	0	0	0	0	0	0	0	0.06
1	18	0	0	0	0	0	0	0	0	0	0	0	0	0.05	0
1	19	0	0	0	0	0	0	0	0	0	0	0	0	0.12	0.01
1	20	0	0	0	0	0	0	0	0	0	0	0	0	0	0.07
1	21	0	0	0	0	0	0	0	0	0	0	0	0	0.16	0
1	22	0	0	0	0	0	0	0	0	0	0	0	0	0.1	0
1	23	0	0	0	0	0	0	0	0	0	0	0	0	0	0.18
1	24	0	0	0	0	0	0	0	0	0	0	0	0	0	0.05
1	25	0	0	0	0	0	0	0	0	0	0	0	0	0	0.01
1	26	0	0	0	0	0	0	0	0	0	0	0	0	0	0.06
1	27	0	0	0	0	0	0	0	0	0	0	0	0	0	0.13
1	28	0	0	0	0	0	0	0	0	0	0	0	0	0.04	0.02
1	29	0	0	0	0	0	0	0	0	0	0	0	0	0.07	0
1	30	0	0	0	0	0	0	0	0	0	0	0	0	0.08	0.02
1	31	0	0	0	0	0	0	0	0	0	0	0	0	0.06	0
1	32	0	0	0	0	0	0	0	0	0	0	0	0	0	0.06
1	33	0	0	0	0	0	0	0	0	0	0	0	0	0	0.13
1	34	0	0	0	0	0	0	0	0	0	0	0	0	0.12	0
1	35	0	0	0	0	0	0	0	0	0	0	0	0	0.3	0.03
1	36	0	0	0	0	0	0	0	0	0	0	0	0	0.05	0.03
1	37	0	0	0	0	0	0	0	0	0	0	0	0	0.01	0.14
1	38	0	0	0	0	0	0	0	0	0	0	0	0	0.04	0.09
1	39	0	0	0	0	0	0	0	0	0	0	0	0	0.09	0
1	40	0	0	0	0	0	0	0	0	0	0	0	0	0	0.06
1	41	0	0	0	0	0	0	0	0	0	0	0	0	0	0.16
1	42	0	0	0	0	0	0	0	0	0	0	0	0	0	0.13
1	43	0	0	0	0	0	0	0	0	0	0	0	0	0	0.15
1	44	0	0	0	0	0	0	0	0	0	0	0	0	0	0.01
1	45	0	0	0	0	0	0	0	0	0	0	0	0	0	0.01
1	46	0	0	0	0	0	0	0	0	0	0	0	0	0	0.02
1	47	0	0	0	0	0	0	0	0	0	0	0	0	0	0.07
1	48	0	0	0	0	0	0	0	0	0	0	0	0	0	0.05
1	49	0	0	0	0	0	0	0	0	0	0	0	0	0	0
2	0	0	0	0	0	0	0	0	0	0	0	0	0	0	0
2	1	0	0	0	0	0	0	0	0	0	0	0	0	0	0
2	2	0	0	0	0	0	0	0	0	0	0	0	0	0.04	0
2	3	0	0	0	0	0	0	0	0	0	0	0	0	0.05	0
2	4	0	0	0	0	0	0	0	0	0	0	0	0	0.03	0
2	5	0	0	0	0	0	0	0	0	0	0	0	0	0	0.08
2	6	0	0	0	0	0	0	0	0	0	0	0	0	0	0.08
2	7	0	0	0	0	0	0	0	0	0	0	0	0	0.09	0
2	8	0	0	0	0	0	0	0	0	0	0	0	0	0.16	0
2	9	0	0	0	0	0	0	0	0	0	0	0	0	0.07	0
2	10	0	0	0	0	0	0	0	0	0	0	0	0	0.01	0
2	11	0	0	0	0	0	0	0	0	0	0	0	0	0.05	0
2	12	0	0	0	0	0	0	0	0	0	0	0	0	0.11	0
2	13	0	0	0	0	0	0	0	0	0	0	0	0	0.06	0
2	14	0	0	0	0	0	0	0	0	0	0	0	0	0.03	0
2	15	0	0	0	0	0	0	0	0	0	0	0	0	0.03	0
2	16	0	0	0	0	0	0	0	0	0	0	0	0	0.05	0
2	17	0	0	0	0	0	0	0	0	0	0	0	0	0	0.1
2	18	0	0	0	0	0	0	0	0	0	0	0	0	0.03	0
2	19	0	0	0	0	0	0	0	0	0	0	0	0	0.07	0
2	20	0	0	0	0	0	0	0	0	0	0	0	0	0	0.08
2	21	0	0	0	0	0	0	0	0	0	0	0	0	0.12	0
2	22	0	0	0	0	0	0	0	0	0	0	0	0	0.09	0
2	23	0	0	0	0	0	0	0	0	0	0	0	0	0	0.17
2	24	0	0	0	0	0	0	0	0	0	0	0	0	0	0.05
2	25	0	0	0	0	0	0	0	0	0	0	0	0	0	0
2	26	0	0	0	0	0	0	0	0	0	0	0	0	0	0.08
2	27	0	0	0	0	0	0	0	0	0	0	0	0	0	0.11
2	28	0	0	0	0	0	0	0	0	0	0	0	0	0.05	0
2	29	0	0	0	0	0	0	0	0	0	0	0	0	0.11	0.02
2	30	0	0	0	0	0	0	0	0	0	0	0	0	0.05	0.05
2	31	0	0	0	0	0	0	0	0	0	0	0	0	0.05	0
2	32	0	0	0	0	0	0	0	0	0	0	0	0	0	0.1
2	33	0	0	0	0	0	0	0	0	0	0	0	0	0	0.15
2	34	0	0	0	0	0	0	0	0	0	0	0	0	0.08	0
2	35	0	0	0	0	0	0	0	0	0	0	0	0	0.27	0
2	36	0	0	0	0	0	0	0	0	0	0	0	0	0.04	0.02
2	37	0	0	0	0	0	0	0	0	0	0	0	0	0.02	0.19
2	38	0	0	0	0	0	0	0	0	0	0	0	0	0.04	0.12
2	39	0	0	0	0	0	0	0	0	0	0	0	0	0.1	0
2	40	0	0	0	0	0	0	0	0	0	0	0	0	0	0.07
2	41	0	0	0	0	0	0	0	0	0	0	0	0	0	0.16
2	42	0	0	0	0	0	0	0	0	0	0	0	0	0	0.17
2	43	0	0	0	0	0	0	0	0	0	0	0	0	0	0.12
2	44	0	0	0	0	0	0	0	0	0	0	0	0	0	0.01
2	45	0	0	0	0	0	0	0	0	0	0	0	0	0	0.01
2	46	0	0	0	0	0	0	0	0	0	0	0	0	0	0
2	47	0	0	0	0	0	0	0	0	0	0	0	0	0	0.04
2	48	0	0	0	0	0	0	0	0	0	0	0	0	0	0.07
2	49	0	0	0	0	0	0	0	0	0	0	0	0	0	0
3	0	0	0	0	0	0	0	0	0	0	0	0	0	0	0
3	1	0	0	0	0	0	0	0	0	0	0	0	0	0	0
3	2	0	0	0	0	0	0	0	0	0	0	0	0	0.03	0
3	3	0	0	0	0	0	0	0	0	0	0	0	0	0.08	0
3	4	0	0	0	0	0	0	0	0	0	0	0	0	0.02	0
3	5	0	0	0	0	0	0	0	0	0	0	0	0	0	0.07
3	6	0	0	0	0	0	0	0	0	0	0	0	0	0	0.06
3	7	0	0	0	0	0	0	0	0	0	0	0	0	0.11	0
3	8	0	0	0	0	0	0	0	0	0	0	0	0	0.15	0
3	9	0	0	0	0	0	0	0	0	0	0	0	0	0.07	0
3	10	0	0	0	0	0	0	0	0	0	0	0	0	0	0
3	11	0	0	0	0	0	0	0	0	0	0	0	0	0.04	0
3	12	0	0	0	0	0	0	0	0	0	0	0	0	0.13	0
3	13	0	0	0	0	0	0	0	0	0	0	0	0	0.07	0
3	14	0	0	0	0	0	0	0	0	0	0	0	0	0.02	0
3	15	0	0	0	0	0	0	0	0	0	0	0	0	0.05	0
3	16	0	0	0	0	0	0	0	0	0	0	0	0	0.01	0
3	17	0	0	0	0	0	0	0	0	0	0	0	0	0	0.11
3	18	0	0	0	0	0	0	0	0	0	0	0	0	0.03	0
3	19	0	0	0	0	0	0	0	0	0	0	0	0	0.12	0
3	20	0	0	0	0	0	0	0	0	0	0	0	0	0	0.07
3	21	0	0	0	0	0	0	0	0	0	0	0	0	0.18	0
3	22	0	0	0	0	0	0	0	0	0	0	0	0	0.06	0
3	23	0	0	0	0	0	0	0	0	0	0	0	0	0	0.27
3	24	0	0	0	0	0	0	0	0	0	0	0	0	0	0.04
3	25	0	0	0	0	0	0	0	0	0	0	0	0	0	0.01
3	26	0	0	0	0	0	0	0	0	0	0	0	0	0	0.08
3	27	0	0	0	0	0	0	0	0	0	0	0	0	0	0.12
3	28	0	0	0	0	0	0	0	0	0	0	0	0	0.06	0.01
3	29	0	0	0	0	0	0	0	0	0	0	0	0	0.08	0.01
3	30	0	0	0	0	0	0	0	0	0	0	0	0	0.07	0.05
3	31	0	0	0	0	0	0	0	0	0	0	0	0	0.05	0
3	32	0	0	0	0	0	0	0	0	0	0	0	0	0	0.11
3	33	0	0	0	0	0	0	0	0	0	0	0	0	0	0.12
3	34	0	0	0	0	0	0	0	0	0	0	0	0	0.1	0
3	35	0	0	0	0	0	0	0	0	0	0	0	0	0.32	0
3	36	0	0	0	0	0	0	0	0	0	0	0	0	0.05	0.02
3	37	0	0	0	0	0	0	0	0	0	0	0	0	0.02	0.14
3	38	0	0	0	0	0	0	0	0	0	0	0	0	0.04	0.13
3	39	0	0	0	0	0	0	0	0	0	0	0	0	0.11	0
3	40	0	0	0	0	0	0	0	0	0	0	0	0	0	0.09
3	41	0	0	0	0	0	0	0	0	0	0	0	0	0	0.2
3	42	0	0	0	0	0	0	0	0	0	0	0	0	0	0.16
3	43	0	0	0	0	0	0	0	0	0	0	0	0	0	0.13
3	44	0	0	0	0	0	0	0	0	0	0	0	0	0	0.02
3	45	0	0	0	0	0	0	0	0	0	0	0	0	0	0.01
3	46	0	0	0	0	0	0	0	0	0	0	0	0	0	0
3	47	0	0	0	0	0	0	0	0	0	0	0	0	0	0.03
3	48	0	0	0	0	0	0	0	0	0	0	0	0	0	0.07
3	49	0	0	0	0	0	0	0	0	0	0	0	0	0	0
4	0	0	0	0	0	0	0	0	0	0	0	0	0	0	0.01
4	1	0	0	0	0	0	0	0	0	0	0	0	0	0	0
4	2	0	0	0	0	0	0	0	0	0	0	0	0	0.01	0
4	3	0	0	0	0	0	0	0	0	0	0	0	0	0.07	0.01
4	4	0	0	0	0	0	0	0	0	0	0	0	0	0.02	0
4	5	0	0	0	0	0	0	0	0	0	0	0	0	0	0.07
4	6	0	0	0	0	0	0	0	0	0	0	0	0	0	0.08
4	7	0	0	0	0	0	0	0	0	0	0	0	0	0.11	0
4	8	0	0	0	0	0	0	0	0	0	0	0	0	0.16	0
4	9	0	0	0	0	0	0	0	0	0	0	0	0	0.1	0
4	10	0	0	0	0	0	0	0	0	0	0	0	0	0.01	0
4	11	0	0	0	0	0	0	0	0	0	0	0	0	0.08	0
4	12	0	0	0	0	0	0	0	0	0	0	0	0	0.13	0
4	13	0	0	0	0	0	0	0	0	0	0	0	0	0.05	0
4	14	0	0	0	0	0	0	0	0	0	0	0	0	0.03	0
4	15	0	0	0	0	0	0	0	0	0	0	0	0	0.03	0
4	16	0	0	0	0	0	0	0	0	0	0	0	0	0.03	0
4	17	0	0	0	0	0	0	0	0	0	0	0	0	0	0.09
4	18	0	0	0	0	0	0	0	0	0	0	0	0	0.03	0
4	19	0	0	0	0	0	0	0	0	0	0	0	0	0.09	0
4	20	0	0	0	0	0	0	0	0	0	0	0	0	0	0.07
4	21	0	0	0	0	0	0	0	0	0	0	0	0	0.15	0
4	22	0	0	0	0	0	0	0	0	0	0	0	0	0.1	0
4	23	0	0	0	0	0	0	0	0	0	0	0	0	0	0.22
4	24	0	0	0	0	0	0	0	0	0	0	0	0	0	0.04
4	25	0	0	0	0	0	0	0	0	0	0	0	0	0	0.01
4	26	0	0	0	0	0	0	0	0	0	0	0	0	0	0.06
4	27	0	0	0	0	0	0	0	0	0	0	0	0	0	0.14
4	28	0	0	0	0	0	0	0	0	0	0	0	0	0.04	0.01
4	29	0	0	0	0	0	0	0	0	0	0	0	0	0.09	0.01
4	30	0	0	0	0	0	0	0	0	0	0	0	0	0.04	0.01
4	31	0	0	0	0	0	0	0	0	0	0	0	0	0.03	0
4	32	0	0	0	0	0	0	0	0	0	0	0	0	0	0.1
4	33	0	0	0	0	0	0	0	0	0	0	0	0	0	0.15
4	34	0	0	0	0	0	0	0	0	0	0	0	0	0.1	0
4	35	0	0	0	0	0	0	0	0	0	0	0	0	0.28	0
4	36	0	0	0	0	0	0	0	0	0	0	0	0	0.05	0.05
4	37	0	0	0	0	0	0	0	0	0	0	0	0	0.02	0.2
4	38	0	0	0	0	0	0	0	0	0	0	0	0	0.05	0.07
4	39	0	0	0	0	0	0	0	0	0	0	0	0	0.1	0
4	40	0	0	0	0	0	0	0	0	0	0	0	0	0	0.11
4	41	0	0	0	0	0	0	0	0	0	0	0	0	0	0.14
4	42	0	0	0	0	0	0	0	0	0	0	0	0	0	0.15
4	43	0	0	0	0	0	0	0	0	0	0	0	0	0	0.16
4	44	0	0	0	0	0	0	0	0	0	0	0	0	0	0.01
4	45	0	0	0	0	0	0	0	0	0	0	0	0	0	0.01
4	46	0	0	0	0	0	0	0	0	0	0	0	0	0	0.02
4	47	0	0	0	0	0	0	0	0	0	0	0	0	0	0.05
4	48	0	0	0	0	0	0	0	0	0	0	0	0	0	0.05
4	49	0	0	0	0	0	0	0	0	0	0	0	0	0	0
5	0	0	0	0	0	0	0	0	0	0	0	0	0	0	0.01
5	1	0	0	0	0	0	0	0	0	0	0	0	0	0	0
5	2	0	0	0	0	0	0	0	0	0	0	0	0	0.04	0
5	3	0	0	0	0	0	0	0	0	0	0	0	0	0.11	0
5	4	0	0	0	0	0	0	0	0	0	0	0	0	0.03	0
5	5	0	0	0	0	0	0	0	0	0	0	0	0	0	0.07
5	6	0	0	0	0	0	0	0	0	0	0	0	0	0	0.08
5	7	0	0	0	0	0	0	0	0	0	0	0	0	0.11	0
5	8	0	0	0	0	0	0	0	0	0	0	0	0	0.15	0
5	9	0	0	0	0	0	0	0	0	0	0	0	0	0.1	0.01
5	10	0	0	0	0	0	0	0	0	0	0	0	0	0.01	0
5	11	0	0	0	0	0	0	0	0	0	0	0	0	0.06	0
5	12	0	0	0	0	0	0	0	0	0	0	0	0	0.09	0
5	13	0	0	0	0	0	0	0	0	0	0	0	0	0.04	0
5	14	0	0	0	0	0	0	0	0	0	0	0	0	0.02	0
5	15	0	0	0	0	0	0	0	0	0	0	0	0	0.05	0
5	16	0	0	0	0	0	0	0	0	0	0	0	0	0.03	0
5	17	0	0	0	0	0	0	0	0	0	0	0	0	0	0.11
5	18	0	0	0	0	0	0	0	0	0	0	0	0	0.02	0
5	19	0	0	0	0	0	0	0	0	0	0	0	0	0.09	0
5	20	0	0	0	0	0	0	0	0	0	0	0	0	0	0.03
5	21	0	0	0	0	0	0	0	0	0	0	0	0	0.16	0
5	22	0	0	0	0	0	0	0	0	0	0	0	0	0.08	0
5	23	0	0	0	0	0	0	0	0	0	0	0	0	0	0.23
5	24	0	0	0	0	0	0	0	0	0	0	0	0	0	0.05
5	25	0	0	0	0	0	0	0	0	0	0	0	0	0	0.01
5	26	0	0	0	0	0	0	0	0	0	0	0	0	0	0.09
5	27	0	0	0	0	0	0	0	0	0	0	0	0	0	0.07
5	28	0	0	0	0	0	0	0	0	0	0	0	0	0.05	0
5	29	0	0	0	0	0	0	0	0	0	0	0	0	0.11	0
5	30	0	0	0	0	0	0	0	0	0	0	0	0	0.06	0.06
5	31	0	0	0	0	0	0	0	0	0	0	0	0	0.08	0
5	32	0	0	0	0	0	0	0	0	0	0	0	0	0	0.08
5	33	0	0	0	0	0	0	0	0	0	0	0	0	0	0.16
5	34	0	0	0	0	0	0	0	0	0	0	0	0	0.09	0
5	35	0	0	0	0	0	0	0	0	0	0	0	0	0.27	0
5	36	0	0	0	0	0	0	0	0	0	0	0	0	0.09	0
5	37	0	0	0	0	0	0	0	0	0	0	0	0	0.02	0.06
5	38	0	0	0	0	0	0	0	0	0	0	0	0	0.04	0.09
5	39	0	0	0	0	0	0	0	0	0	0	0	0	0.07	0
5	40	0	0	0	0	0	0	0	0	0	0	0	0	0	0.05
5	41	0	0	0	0	0	0	0	0	0	0	0	0	0	0.17
5	42	0	0	0	0	0	0	0	0	0	0	0	0	0	0.1
5	43	0	0	0	0	0	0	0	0	0	0	0	0	0	0.13
5	44	0	0	0	0	0	0	0	0	0	0	0	0	0	0.01
5	45	0	0	0	0	0	0	0	0	0	0	0	0	0	0.02
5	46	0	0	0	0	0	0	0	0	0	0	0	0	0	0.01
5	47	0	0	0	0	0	0	0	0	0	0	0	0	0	0.04
5	48	0	0	0	0	0	0	0	0	0	0	0	0	0	0.08
5	49	0	0	0	0	0	0	0	0	0	0	0	0	0	0
6	0	0	0	0	0	0	0	0	0	0	0	0	0	0	0.01
6	1	0	0	0	0	0	0	0	0	0	0	0	0	0	0
6	2	0	0	0	0	0	0	0	0	0	0	0	0	0.03	0
6	3	0	0	0	0	0	0	0	0	0	0	0	0	0.05	0.01
6	4	0	0	0	0	0	0	0	0	0	0	0	0	0.02	0
6	5	0	0	0	0	0	0	0	0	0	0	0	0	0	0.08
6	6	0	0	0	0	0	0	0	0	0	0	0	0	0	0.03
6	7	0	0	0	0	0	0	0	0	0	0	0	0	0.12	0
6	8	0	0	0	0	0	0	0	0	0	0	0	0	0.14	0
6	9	0	0	0	0	0	0	0	0	0	0	0	0	0.07	0
6	10	0	0	0	0	0	0	0	0	0	0	0	0	0.01	0
6	11	0	0	0	0	0	0	0	0	0	0	0	0	0.07	0
6	12	0	0	0	0	0	0	0	0	0	0	0	0	0.12	0
6	13	0	0	0	0	0	0	0	0	0	0	0	0	0.06	0
6	14	0	0	0	0	0	0	0	0	0	0	0	0	0.02	0
6	15	0	0	0	0	0	0	0	0	0	0	0	0	0.07	0
6	16	0	0	0	0	0	0	0	0	0	0	0	0	0.03	0
6	17	0	0	0	0	0	0	0	0	0	0	0	0	0	0.12
6	18	0	0	0	0	0	0	0	0	0	0	0	0	0.04	0
6	19	0	0	0	0	0	0	0	0	0	0	0	0	0.07	0
6	20	0	0	0	0	0	0	0	0	0	0	0	0	0	0.08
6	21	0	0	0	0	0	0	0	0	0	0	0	0	0.09	0
6	22	0	0	0	0	0	0	0	0	0	0	0	0	0.08	0
6	23	0	0	0	0	0	0	0	0	0	0	0	0	0	0.16
6	24	0	0	0	0	0	0	0	0	0	0	0	0	0	0.05
6	25	0	0	0	0	0	0	0	0	0	0	0	0	0	0.01
6	26	0	0	0	0	0	0	0	0	0	0	0	0	0	0.07
6	27	0	0	0	0	0	0	0	0	0	0	0	0	0	0.13
6	28	0	0	0	0	0	0	0	0	0	0	0	0	0.04	0.01
6	29	0	0	0	0	0	0	0	0	0	0	0	0	0.07	0.01
6	30	0	0	0	0	0	0	0	0	0	0	0	0	0.04	0.02
6	31	0	0	0	0	0	0	0	0	0	0	0	0	0.02	0
6	32	0	0	0	0	0	0	0	0	0	0	0	0	0	0.14
6	33	0	0	0	0	0	0	0	0	0	0	0	0	0	0.14
6	34	0	0	0	0	0	0	0	0	0	0	0	0	0.11	0
6	35	0	0	0	0	0	0	0	0	0	0	0	0	0.26	0.03
6	36	0	0	0	0	0	0	0	0	0	0	0	0	0.04	0.03
6	37	0	0	0	0	0	0	0	0	0	0	0	0	0.02	0.07
6	38	0	0	0	0	0	0	0	0	0	0	0	0	0.05	0.13
6	39	0	0	0	0	0	0	0	0	0	0	0	0	0.09	0
6	40	0	0	0	0	0	0	0	0	0	0	0	0	0	0.21
6	41	0	0	0	0	0	0	0	0	0	0	0	0	0	0.22
6	42	0	0	0	0	0	0	0	0	0	0	0	0	0	0.17
6	43	0	0	0	0	0	0	0	0	0	0	0	0	0	0.14
6	44	0	0	0	0	0	0	0	0	0	0	0	0	0	0.02
6	45	0	0	0	0	0	0	0	0	0	0	0	0	0	0.01
6	46	0	0	0	0	0	0	0	0	0	0	0	0	0	0.01
6	47	0	0	0	0	0	0	0	0	0	0	0	0	0	0.06
6	48	0	0	0	0	0	0	0	0	0	0	0	0	0	0.07
6	49	0	0	0	0	0	0	0	0	0	0	0	0	0	0
7	0	0	0	0	0	0	0	0	0	0	0	0	0	0	0.02
7	1	0	0	0	0	0	0	0	0	0	0	0	0	0	0
7	2	0	0	0	0	0	0	0	0	0	0	0	0	0.05	0
7	3	0	0	0	0	0	0	0	0	0	0	0	0	0.09	0
7	4	0	0	0	0	0	0	0	0	0	0	0	0	0.03	0
7	5	0	0	0	0	0	0	0	0	0	0	0	0	0	0.02
7	6	0	0	0	0	0	0	0	0	0	0	0	0	0	0.05
7	7	0	0	0	0	0	0	0	0	0	0	0	0	0.06	0
7	8	0	0	0	0	0	0	0	0	0	0	0	0	0.15	0
7	9	0	0	0	0	0	0	0	0	0	0	0	0	0.07	0
7	10	0	0	0	0	0	0	0	0	0	0	0	0	0	0
7	11	0	0	0	0	0	0	0	0	0	0	0	0	0.07	0
7	12	0	0	0	0	0	0	0	0	0	0	0	0	0.12	0
7	13	0	0	0	0	0	0	0	0	0	0	0	0	0.06	0
7	14	0	0	0	0	0	0	0	0	0	0	0	0	0.02	0
7	15	0	0	0	0	0	0	0	0	0	0	0	0	0.01	0
7	16	0	0	0	0	0	0	0	0	0	0	0	0	0.03	0
7	17	0	0	0	0	0	0	0	0	0	0	0	0	0	0.08
7	18	0	0	0	0	0	0	0	0	0	0	0	0	0.04	0
7	19	0	0	0	0	0	0	0	0	0	0	0	0	0.05	0
7	20	0	0	0	0	0	0	0	0	0	0	0	0	0	0.06
7	21	0	0	0	0	0	0	0	0	0	0	0	0	0.12	0
7	22	0	0	0	0	0	0	0	0	0	0	0	0	0.1	0
7	23	0	0	0	0	0	0	0	0	0	0	0	0	0	0.18
7	24	0	0	0	0	0	0	0	0	0	0	0	0	0	0.08
7	25	0	0	0	0	0	0	0	0	0	0	0	0	0	0.02
7	26	0	0	0	0	0	0	0	0	0	0	0	0	0	0.07
7	27	0	0	0	0	0	0	0	0	0	0	0	0	0	0.07
7	28	0	0	0	0	0	0	0	0	0	0	0	0	0.04	0.03
7	29	0	0	0	0	0	0	0	0	0	0	0	0	0.1	0.01
7	30	0	0	0	0	0	0	0	0	0	0	0	0	0.1	0.01
7	31	0	0	0	0	0	0	0	0	0	0	0	0	0.04	0
7	32	0	0	0	0	0	0	0	0	0	0	0	0	0	0.05
7	33	0	0	0	0	0	0	0	0	0	0	0	0	0	0.15
7	34	0	0	0	0	0	0	0	0	0	0	0	0	0.08	0
7	35	0	0	0	0	0	0	0	0	0	0	0	0	0.32	0
7	36	0	0	0	0	0	0	0	0	0	0	0	0	0.06	0
7	37	0	0	0	0	0	0	0	0	0	0	0	0	0.02	0.08
7	38	0	0	0	0	0	0	0	0	0	0	0	0	0.04	0.09
7	39	0	0	0	0	0	0	0	0	0	0	0	0	0.1	0
7	40	0	0	0	0	0	0	0	0	0	0	0	0	0	0.06
7	41	0	0	0	0	0	0	0	0	0	0	0	0	0	0.12
7	42	0	0	0	0	0	0	0	0	0	0	0	0	0	0.13
7	43	0	0	0	0	0	0	0	0	0	0	0	0	0	0.15
7	44	0	0	0	0	0	0	0	0	0	0	0	0	0	0.01
7	45	0	0	0	0	0	0	0	0	0	0	0	0	0	0.01
7	46	0	0	0	0	0	0	0	0	0	0	0	0	0	0.02
7	47	0	0	0	0	0	0	0	0	0	0	0	0	0	0.04
7	48	0	0	0	0	0	0	0	0	0	0	0	0	0	0.05
7	49	0	0	0	0	0	0	0	0	0	0	0	0	0	0
8	0	0	0	0	0	0	0	0	0	0	0	0	0	0	0.02
8	1	0	0	0	0	0	0	0	0	0	0	0	0	0	0
8	2	0	0	0	0	0	0	0	0	0	0	0	0	0.04	0
8	3	0	0	0	0	0	0	0	0	0	0	0	0	0.07	0.01
8	4	0	0	0	0	0	0	0	0	0	0	0	0	0.08	0
8	5	0	0	0	0	0	0	0	0	0	0	0	0	0	0.08
8	6	0	0	0	0	0	0	0	0	0	0	0	0	0	0.06
8	7	0	0	0	0	0	0	0	0	0	0	0	0	0.1	0
8	8	0	0	0	0	0	0	0	0	0	0	0	0	0.15	0
8	9	0	0	0	0	0	0	0	0	0	0	0	0	0.04	0
8	10	0	0	0	0	0	0	0	0	0	0	0	0	0	0
8	11	0	0	0	0	0	0	0	0	0	0	0	0	0.06	0
8	12	0	0	0	0	0	0	0	0	0	0	0	0	0.13	0
8	13	0	0	0	0	0	0	0	0	0	0	0	0	0.07	0
8	14	0	0	0	0	0	0	0	0	0	0	0	0	0.04	0
8	15	0	0	0	0	0	0	0	0	0	0	0	0	0.02	0
8	16	0	0	0	0	0	0	0	0	0	0	0	0	0.02	0
8	17	0	0	0	0	0	0	0	0	0	0	0	0	0	0.08
8	18	0	0	0	0	0	0	0	0	0	0	0	0	0.04	0
8	19	0	0	0	0	0	0	0	0	0	0	0	0	0.1	0
8	20	0	0	0	0	0	0	0	0	0	0	0	0	0	0.08
8	21	0	0	0	0	0	0	0	0	0	0	0	0	0.17	0
8	22	0	0	0	0	0	0	0	0	0	0	0	0	0.13	0
8	23	0	0	0	0	0	0	0	0	0	0	0	0	0	0.17
8	24	0	0	0	0	0	0	0	0	0	0	0	0	0	0.05
8	25	0	0	0	0	0	0	0	0	0	0	0	0	0	0.01
8	26	0	0	0	0	0	0	0	0	0	0	0	0	0	0.05
8	27	0	0	0	0	0	0	0	0	0	0	0	0	0	0.11
8	28	0	0	0	0	0	0	0	0	0	0	0	0	0.05	0.01
8	29	0	0	0	0	0	0	0	0	0	0	0	0	0.1	0
8	30	0	0	0	0	0	0	0	0	0	0	0	0	0.03	0.04
8	31	0	0	0	0	0	0	0	0	0	0	0	0	0.06	0
8	32	0	0	0	0	0	0	0	0	0	0	0	0	0	0.07
8	33	0	0	0	0	0	0	0	0	0	0	0	0	0	0.12
8	34	0	0	0	0	0	0	0	0	0	0	0	0	0.08	0
8	35	0	0	0	0	0	0	0	0	0	0	0	0	0.3	0
8	36	0	0	0	0	0	0	0	0	0	0	0	0	0.04	0
8	37	0	0	0	0	0	0	0	0	0	0	0	0	0.02	0.18
8	38	0	0	0	0	0	0	0	0	0	0	0	0	0.02	0.09
8	39	0	0	0	0	0	0	0	0	0	0	0	0	0.11	0
8	40	0	0	0	0	0	0	0	0	0	0	0	0	0	0.08
8	41	0	0	0	0	0	0	0	0	0	0	0	0	0	0.11
8	42	0	0	0	0	0	0	0	0	0	0	0	0	0	0.17
8	43	0	0	0	0	0	0	0	0	0	0	0	0	0	0.16
8	44	0	0	0	0	0	0	0	0	0	0	0	0	0	0.01
8	45	0	0	0	0	0	0	0	0	0	0	0	0	0	0.02
8	46	0	0	0	0	0	0	0	0	0	0	0	0	0	0.01
8	47	0	0	0	0	0	0	0	0	0	0	0	0	0	0.06
8	48	0	0	0	0	0	0	0	0	0	0	0	0	0	0.07
8	49	0	0	0	0	0	0	0	0	0	0	0	0	0	0
9	0	0	0	0	0	0	0	0	0	0	0	0	0	0	0.01
9	1	0	0	0	0	0	0	0	0	0	0	0	0	0	0
9	2	0	0	0	0	0	0	0	0	0	0	0	0	0.03	0
9	3	0	0	0	0	0	0	0	0	0	0	0	0	0.05	0
9	4	0	0	0	0	0	0	0	0	0	0	0	0	0.06	0
9	5	0	0	0	0	0	0	0	0	0	0	0	0	0	0.07
9	6	0	0	0	0	0	0	0	0	0	0	0	0	0	0.06
9	7	0	0	0	0	0	0	0	0	0	0	0	0	0.12	0
9	8	0	0	0	0	0	0	0	0	0	0	0	0	0.17	0
9	9	0	0	0	0	0	0	0	0	0	0	0	0	0.05	0
9	10	0	0	0	0	0	0	0	0	0	0	0	0	0	0
9	11	0	0	0	0	0	0	0	0	0	0	0	0	0.05	0
9	12	0	0	0	0	0	0	0	0	0	0	0	0	0.09	0
9	13	0	0	0	0	0	0	0	0	0	0	0	0	0.1	0
9	14	0	0	0	0	0	0	0	0	0	0	0	0	0.02	0
9	15	0	0	0	0	0	0	0	0	0	0	0	0	0.04	0
9	16	0	0	0	0	0	0	0	0	0	0	0	0	0.02	0
9	17	0	0	0	0	0	0	0	0	0	0	0	0	0	0.05
9	18	0	0	0	0	0	0	0	0	0	0	0	0	0.05	0
9	19	0	0	0	0	0	0	0	0	0	0	0	0	0.1	0.01
9	20	0	0	0	0	0	0	0	0	0	0	0	0	0	0.1
9	21	0	0	0	0	0	0	0	0	0	0	0	0	0.15	0
9	22	0	0	0	0	0	0	0	0	0	0	0	0	0.09	0
9	23	0	0	0	0	0	0	0	0	0	0	0	0	0	0.21
9	24	0	0	0	0	0	0	0	0	0	0	0	0	0	0.04
9	25	0	0	0	0	0	0	0	0	0	0	0	0	0	0.01
9	26	0	0	0	0	0	0	0	0	0	0	0	0	0	0.1
9	27	0	0	0	0	0	0	0	0	0	0	0	0	0	0.13
9	28	0	0	0	0	0	0	0	0	0	0	0	0	0.06	0
9	29	0	0	0	0	0	0	0	0	0	0	0	0	0.07	0.02
9	30	0	0	0	0	0	0	0	0	0	0	0	0	0.05	0.05
9	31	0	0	0	0	0	0	0	0	0	0	0	0	0.05	0
9	32	0	0	0	0	0	0	0	0	0	0	0	0	0	0.1
9	33	0	0	0	0	0	0	0	0	0	0	0	0	0	0.13
9	34	0	0	0	0	0	0	0	0	0	0	0	0	0.1	0
9	35	0	0	0	0	0	0	0	0	0	0	0	0	0.31	0
9	36	0	0	0	0	0	0	0	0	0	0	0	0	0.05	0
9	37	0	0	0	0	0	0	0	0	0	0	0	0	0.01	0.09
9	38	0	0	0	0	0	0	0	0	0	0	0	0	0.05	0.11
9	39	0	0	0	0	0	0	0	0	0	0	0	0	0.1	0.02
9	40	0	0	0	0	0	0	0	0	0	0	0	0	0	0.05
9	41	0	0	0	0	0	0	0	0	0	0	0	0	0	0.16
9	42	0	0	0	0	0	0	0	0	0	0	0	0	0	0.17
9	43	0	0	0	0	0	0	0	0	0	0	0	0	0	0.15
9	44	0	0	0	0	0	0	0	0	0	0	0	0	0	0.01
9	45	0	0	0	0	0	0	0	0	0	0	0	0	0	0.02
9	46	0	0	0	0	0	0	0	0	0	0	0	0	0	0.01
9	47	0	0	0	0	0	0	0	0	0	0	0	0	0	0.07
9	48	0	0	0	0	0	0	0	0	0	0	0	0	0	0.07
9	49	0	0	0	0	0	0	0	0	0	0	0	0	0	0
10	0	0	0	0	0	0	0	0	0	0	0	0	0	0	0
10	1	0	0	0	0	0	0	0	0	0	0	0	0	0	0
10	2	0	0	0	0	0	0	0	0	0	0	0	0	0.03	0
10	3	0	0	0	0	0	0	0	0	0	0	0	0	0.04	0
10	4	0	0	0	0	0	0	0	0	0	0	0	0	0.03	0
10	5	0	0	0	0	0	0	0	0	0	0	0	0	0	0.09
10	6	0	0	0	0	0	0	0	0	0	0	0	0	0	0.09
10	7	0	0	0	0	0	0	0	0	0	0	0	0	0.1	0
10	8	0	0	0	0	0	0	0	0	0	0	0	0	0.15	0
10	9	0	0	0	0	0	0	0	0	0	0	0	0	0.06	0
10	10	0	0	0	0	0	0	0	0	0	0	0	0	0	0
10	11	0	0	0	0	0	0	0	0	0	0	0	0	0.06	0
10	12	0	0	0	0	0	0	0	0	0	0	0	0	0.13	0
10	13	0	0	0	0	0	0	0	0	0	0	0	0	0.05	0
10	14	0	0	0	0	0	0	0	0	0	0	0	0	0.01	0
10	15	0	0	0	0	0	0	0	0	0	0	0	0	0.06	0
10	16	0	0	0	0	0	0	0	0	0	0	0	0	0.02	0
10	17	0	0	0	0	0	0	0	0	0	0	0	0	0	0.07
10	18	0	0	0	0	0	0	0	0	0	0	0	0	0.06	0
10	19	0	0	0	0	0	0	0	0	0	0	0	0	0.09	0.01
10	20	0	0	0	0	0	0	0	0	0	0	0	0	0	0.1
10	21	0	0	0	0	0	0	0	0	0	0	0	0	0.15	0
10	22	0	0	0	0	0	0	0	0	0	0	0	0	0.11	0
10	23	0	0	0	0	0	0	0	0	0	0	0	0	0	0.19
10	24	0	0	0	0	0	0	0	0	0	0	0	0	0	0.05
10	25	0	0	0	0	0	0	0	0	0	0	0	0	0	0.01
10	26	0	0	0	0	0	0	0	0	0	0	0	0	0	0.13
10	27	0	0	0	0	0	0	0	0	0	0	0	0	0	0.1
10	28	0	0	0	0	0	0	0	0	0	0	0	0	0.02	0.01
10	29	0	0	0	0	0	0	0	0	0	0	0	0	0.07	0.01
10	30	0	0	0	0	0	0	0	0	0	0	0	0	0.09	0.01
10	31	0	0	0	0	0	0	0	0	0	0	0	0	0.06	0
10	32	0	0	0	0	0	0	0	0	0	0	0	0	0	0.08
10	33	0	0	0	0	0	0	0	0	0	0	0	0	0	0.15
10	34	0	0	0	0	0	0	0	0	0	0	0	0	0.09	0
10	35	0	0	0	0	0	0	0	0	0	0	0	0	0.31	0.02
10	36	0	0	0	0	0	0	0	0	0	0	0	0	0.04	0.02
10	37	0	0	0	0	0	0	0	0	0	0	0	0	0.01	0.18
10	38	0	0	0	0	0	0	0	0	0	0	0	0	0.06	0.13
10	39	0	0	0	0	0	0	0	0	0	0	0	0	0.1	0
10	40	0	0	0	0	0	0	0	0	0	0	0	0	0	0.04
10	41	0	0	0	0	0	0	0	0	0	0	0	0	0	0.13
10	42	0	0	0	0	0	0	0	0	0	0	0	0	0	0.17
10	43	0	0	0	0	0	0	0	0	0	0	0	0	0	0.17
10	44	0	0	0	0	0	0	0	0	0	0	0	0	0	0.01
10	45	0	0	0	0	0	0	0	0	0	0	0	0	0	0.01
10	46	0	0	0	0	0	0	0	0	0	0	0	0	0	0.01
10	47	0	0	0	0	0	0	0	0	0	0	0	0	0	0.05
10	48	0	0	0	0	0	0	0	0	0	0	0	0	0	0.03
10	49	0	0	0	0	0	0	0	0	0	0	0	0	0	0
11	0	0	0	0	0	0	0	0	0	0	0	0	0	0	0.01
11	1	0	0	0	0	0	0	0	0	0	0	0	0	0	0.01
11	2	0	0	0	0	0	0	0	0	0	0	0	0	0.03	0
11	3	0	0	0	0	0	0	0	0	0	0	0	0	0.07	0
11	4	0	0	0	0	0	0	0	0	0	0	0	0	0	0
11	5	0	0	0	0	0	0	0	0	0	0	0	0	0	0.11
11	6	0	0	0	0	0	0	0	0	0	0	0	0	0	0.03
11	7	0	0	0	0	0	0	0	0	0	0	0	0	0.14	0
11	8	0	0	0	0	0	0	0	0	0	0	0	0	0.16	0
11	9	0	0	0	0	0	0	0	0	0	0	0	0	0.1	0
11	10	0	0	0	0	0	0	0	0	0	0	0	0	0.01	0
11	11	0	0	0	0	0	0	0	0	0	0	0	0	0.07	0
11	12	0	0	0	0	0	0	0	0	0	0	0	0	0.12	0
11	13	0	0	0	0	0	0	0	0	0	0	0	0	0.03	0
11	14	0	0	0	0	0	0	0	0	0	0	0	0	0.02	0
11	15	0	0	0	0	0	0	0	0	0	0	0	0	0.04	0
11	16	0	0	0	0	0	0	0	0	0	0	0	0	0.03	0
11	17	0	0	0	0	0	0	0	0	0	0	0	0	0	0.09
11	18	0	0	0	0	0	0	0	0	0	0	0	0	0.05	0
11	19	0	0	0	0	0	0	0	0	0	0	0	0	0.04	0
11	20	0	0	0	0	0	0	0	0	0	0	0	0	0	0.07
11	21	0	0	0	0	0	0	0	0	0	0	0	0	0.1	0
11	22	0	0	0	0	0	0	0	0	0	0	0	0	0.09	0
11	23	0	0	0	0	0	0	0	0	0	0	0	0	0	0.14
11	24	0	0	0	0	0	0	0	0	0	0	0	0	0	0.11
11	25	0	0	0	0	0	0	0	0	0	0	0	0	0	0.01
11	26	0	0	0	0	0	0	0	0	0	0	0	0	0	0.09
11	27	0	0	0	0	0	0	0	0	0	0	0	0	0	0.15
11	28	0	0	0	0	0	0	0	0	0	0	0	0	0.03	0.01
11	29	0	0	0	0	0	0	0	0	0	0	0	0	0.09	0.01
11	30	0	0	0	0	0	0	0	0	0	0	0	0	0.04	0.07
11	31	0	0	0	0	0	0	0	0	0	0	0	0	0.01	0
11	32	0	0	0	0	0	0	0	0	0	0	0	0	0	0.14
11	33	0	0	0	0	0	0	0	0	0	0	0	0	0	0.14
11	34	0	0	0	0	0	0	0	0	0	0	0	0	0.1	0
11	35	0	0	0	0	0	0	0	0	0	0	0	0	0.28	0
11	36	0	0	0	0	0	0	0	0	0	0	0	0	0.05	0.03
11	37	0	0	0	0	0	0	0	0	0	0	0	0	0.02	0.14
11	38	0	0	0	0	0	0	0	0	0	0	0	0	0.08	0.09
11	39	0	0	0	0	0	0	0	0	0	0	0	0	0.08	0
11	40	0	0	0	0	0	0	0	0	0	0	0	0	0	0.05
11	41	0	0	0	0	0	0	0	0	0	0	0	0	0	0.2
11	42	0	0	0	0	0	0	0	0	0	0	0	0	0	0.15
11	43	0	0	0	0	0	0	0	0	0	0	0	0	0	0.19
11	44	0	0	0	0	0	0	0	0	0	0	0	0	0	0.01
11	45	0	0	0	0	0	0	0	0	0	0	0	0	0	0.01
11	46	0	0	0	0	0	0	0	0	0	0	0	0	0	0.01
11	47	0	0	0	0	0	0	0	0	0	0	0	0	0	0.08
11	48	0	0	0	0	0	0	0	0	0	0	0	0	0	0.04
11	49	0	0	0	0	0	0	0	0	0	0	0	0	0	0
12	0	0	0	0	0	0	0	0	0	0	0	0	0	0	0.01
12	1	0	0	0	0	0	0	0	0	0	0	0	0	0	0
12	2	0	0	0	0	0	0	0	0	0	0	0	0	0.03	0
12	3	0	0	0	0	0	0	0	0	0	0	0	0	0.07	0
12	4	0	0	0	0	0	0	0	0	0	0	0	0	0.06	0
12	5	0	0	0	0	0	0	0	0	0	0	0	0	0	0.09
12	6	0	0	0	0	0	0	0	0	0	0	0	0	0	0.08
12	7	0	0	0	0	0	0	0	0	0	0	0	0	0.12	0
12	8	0	0	0	0	0	0	0	0	0	0	0	0	0.16	0
12	9	0	0	0	0	0	0	0	0	0	0	0	0	0.08	0
12	10	0	0	0	0	0	0	0	0	0	0	0	0	0.01	0
12	11	0	0	0	0	0	0	0	0	0	0	0	0	0.08	0
12	12	0	0	0	0	0	0	0	0	0	0	0	0	0.11	0
12	13	0	0	0	0	0	0	0	0	0	0	0	0	0.05	0
12	14	0	0	0	0	0	0	0	0	0	0	0	0	0.03	0
12	15	0	0	0	0	0	0	0	0	0	0	0	0	0.02	0
12	16	0	0	0	0	0	0	0	0	0	0	0	0	0.03	0
12	17	0	0	0	0	0	0	0	0	0	0	0	0	0	0.1
12	18	0	0	0	0	0	0	0	0	0	0	0	0	0.06	0
12	19	0	0	0	0	0	0	0	0	0	0	0	0	0.08	0.03
12	20	0	0	0	0	0	0	0	0	0	0	0	0	0	0.06
12	21	0	0	0	0	0	0	0	0	0	0	0	0	0.14	0
12	22	0	0	0	0	0	0	0	0	0	0	0	0	0.06	0
12	23	0	0	0	0	0	0	0	0	0	0	0	0	0	0.27
12	24	0	0	0	0	0	0	0	0	0	0	0	0	0	0.05
12	25	0	0	0	0	0	0	0	0	0	0	0	0	0	0.01
12	26	0	0	0	0	0	0	0	0	0	0	0	0	0	0.06
12	27	0	0	0	0	0	0	0	0	0	0	0	0	0	0.13
12	28	0	0	0	0	0	0	0	0	0	0	0	0	0.05	0.01
12	29	0	0	0	0	0	0	0	0	0	0	0	0	0.08	0.01
12	30	0	0	0	0	0	0	0	0	0	0	0	0	0.06	0.04
12	31	0	0	0	0	0	0	0	0	0	0	0	0	0.07	0
12	32	0	0	0	0	0	0	0	0	0	0	0	0	0	0.11
12	33	0	0	0	0	0	0	0	0	0	0	0	0	0	0.16
12	34	0	0	0	0	0	0	0	0	0	0	0	0	0.09	0
12	35	0	0	0	0	0	0	0	0	0	0	0	0	0.31	0
12	36	0	0	0	0	0	0	0	0	0	0	0	0	0.05	0
12	37	0	0	0	0	0	0	0	0	0	0	0	0	0.01	0.17
12	38	0	0	0	0	0	0	0	0	0	0	0	0	0.03	0.15
12	39	0	0	0	0	0	0	0	0	0	0	0	0	0.09	0
12	40	0	0	0	0	0	0	0	0	0	0	0	0	0	0.05
12	41	0	0	0	0	0	0	0	0	0	0	0	0	0	0.11
12	42	0	0	0	0	0	0	0	0	0	0	0	0	0	0.19
12	43	0	0	0	0	0	0	0	0	0	0	0	0	0	0.11
12	44	0	0	0	0	0	0	0	0	0	0	0	0	0	0.02
12	45	0	0	0	0	0	0	0	0	0	0	0	0	0	0.01
12	46	0	0	0	0	0	0	0	0	0	0	0	0	0	0.01
12	47	0	0	0	0	0	0	0	0	0	0	0	0	0	0.03
12	48	0	0	0	0	0	0	0	0	0	0	0	0	0	0.07
12	49	0	0	0	0	0	0	0	0	0	0	0	0	0	0
13	0	0	0	0	0	0	0	0	0	0	0	0	0	0	0
13	1	0	0	0	0	0	0	0	0	0	0	0	0	0	0
13	2	0	0	0	0	0	0	0	0	0	0	0	0	0.03	0
13	3	0	0	0	0	0	0	0	0	0	0	0	0	0.08	0
13	4	0	0	0	0	0	0	0	0	0	0	0	0	0.02	0
13	5	0	0	0	0	0	0	0	0	0	0	0	0	0	0.08
13	6	0	0	0	0	0	0	0	0	0	0	0	0	0	0.06
13	7	0	0	0	0	0	0	0	0	0	0	0	0	0.11	0
13	8	0	0	0	0	0	0	0	0	0	0	0	0	0.16	0
13	9	0	0	0	0	0	0	0	0	0	0	0	0	0.07	0
13	10	0	0	0	0	0	0	0	0	0	0	0	0	0	0
13	11	0	0	0	0	0	0	0	0	0	0	0	0	0.06	0
13	12	0	0	0	0	0	0	0	0	0	0	0	0	0.11	0
13	13	0	0	0	0	0	0	0	0	0	0	0	0	0.03	0
13	14	0	0	0	0	0	0	0	0	0	0	0	0	0.03	0
13	15	0	0	0	0	0	0	0	0	0	0	0	0	0.03	0
13	16	0	0	0	0	0	0	0	0	0	0	0	0	0.03	0
13	17	0	0	0	0	0	0	0	0	0	0	0	0	0	0.09
13	18	0	0	0	0	0	0	0	0	0	0	0	0	0.05	0
13	19	0	0	0	0	0	0	0	0	0	0	0	0	0.07	0
13	20	0	0	0	0	0	0	0	0	0	0	0	0	0	0.07
13	21	0	0	0	0	0	0	0	0	0	0	0	0	0.13	0
13	22	0	0	0	0	0	0	0	0	0	0	0	0	0.1	0.01
13	23	0	0	0	0	0	0	0	0	0	0	0	0	0	0.17
13	24	0	0	0	0	0	0	0	0	0	0	0	0	0	0.04
13	25	0	0	0	0	0	0	0	0	0	0	0	0	0	0.02
13	26	0	0	0	0	0	0	0	0	0	0	0	0	0	0.08
13	27	0	0	0	0	0	0	0	0	0	0	0	0	0	0.1
13	28	0	0	0	0	0	0	0	0	0	0	0	0	0.06	0.01
13	29	0	0	0	0	0	0	0	0	0	0	0	0	0.1	0
13	30	0	0	0	0	0	0	0	0	0	0	0	0	0.03	0.05
13	31	0	0	0	0	0	0	0	0	0	0	0	0	0.07	0
13	32	0	0	0	0	0	0	0	0	0	0	0	0	0	0.1
13	33	0	0	0	0	0	0	0	0	0	0	0	0	0	0.13
13	34	0	0	0	0	0	0	0	0	0	0	0	0	0.09	0
13	35	0	0	0	0	0	0	0	0	0	0	0	0	0.33	0
13	36	0	0	0	0	0	0	0	0	0	0	0	0	0.08	0
13	37	0	0	0	0	0	0	0	0	0	0	0	0	0.02	0.11
13	38	0	0	0	0	0	0	0	0	0	0	0	0	0.04	0.14
13	39	0	0	0	0	0	0	0	0	0	0	0	0	0.08	0
13	40	0	0	0	0	0	0	0	0	0	0	0	0	0	0.08
13	41	0	0	0	0	0	0	0	0	0	0	0	0	0	0.12
13	42	0	0	0	0	0	0	0	0	0	0	0	0	0	0.19
13	43	0	0	0	0	0	0	0	0	0	0	0	0	0	0.12
13	44	0	0	0	0	0	0	0	0	0	0	0	0	0	0.01
13	45	0	0	0	0	0	0	0	0	0	0	0	0	0	0.01
13	46	0	0	0	0	0	0	0	0	0	0	0	0	0	0.01
13	47	0	0	0	0	0	0	0	0	0	0	0	0	0	0.05
13	48	0	0	0	0	0	0	0	0	0	0	0	0	0	0.08
13	49	0	0	0	0	0	0	0	0	0	0	0	0	0	0
14	0	0	0	0	0	0	0	0	0	0	0	0	0	0	0
14	1	0	0	0	0	0	0	0	0	0	0	0	0	0	0
14	2	0	0	0	0	0	0	0	0	0	0	0	0	0.03	0
14	3	0	0	0	0	0	0	0	0	0	0	0	0	0.1	0
14	4	0	0	0	0	0	0	0	0	0	0	0	0	0.02	0
14	5	0	0	0	0	0	0	0	0	0	0	0	0	0	0.04
14	6	0	0	0	0	0	0	0	0	0	0	0	0	0	0.08
14	7	0	0	0	0	0	0	0	0	0	0	0	0	0.04	0
14	8	0	0	0	0	0	0	0	0	0	0	0	0	0.16	0
14	9	0	0	0	0	0	0	0	0	0	0	0	0	0.06	0
14	10	0	0	0	0	0	0	0	0	0	0	0	0	0	0
14	11	0	0	0	0	0	0	0	0	0	0	0	0	0.06	0
14	12	0	0	0	0	0	0	0	0	0	0	0	0	0.13	0
14	13	0	0	0	0	0	0	0	0	0	0	0	0	0.06	0
14	14	0	0	0	0	0	0	0	0	0	0	0	0	0.02	0
14	15	0	0	0	0	0	0	0	0	0	0	0	0	0.05	0
14	16	0	0	0	0	0	0	0	0	0	0	0	0	0.03	0
14	17	0	0	0	0	0	0	0	0	0	0	0	0	0	0.08
14	18	0	0	0	0	0	0	0	0	0	0	0	0	0.06	0
14	19	0	0	0	0	0	0	0	0	0	0	0	0	0.09	0.02
14	20	0	0	0	0	0	0	0	0	0	0	0	0	0	0.1
14	21	0	0	0	0	0	0	0	0	0	0	0	0	0.13	0
14	22	0	0	0	0	0	0	0	0	0	0	0	0	0.1	0
14	23	0	0	0	0	0	0	0	0	0	0	0	0	0	0.19
14	24	0	0	0	0	0	0	0	0	0	0	0	0	0	0.06
14	25	0	0	0	0	0	0	0	0	0	0	0	0	0	0.02
14	26	0	0	0	0	0	0	0	0	0	0	0	0	0	0.07
14	27	0	0	0	0	0	0	0	0	0	0	0	0	0	0.08
14	28	0	0	0	0	0	0	0	0	0	0	0	0	0.03	0.02
14	29	0	0	0	0	0	0	0	0	0	0	0	0	0.1	0.02
14	30	0	0	0	0	0	0	0	0	0	0	0	0	0.05	0.05
14	31	0	0	0	0	0	0	0	0	0	0	0	0	0.05	0
14	32	0	0	0	0	0	0	0	0	0	0	0	0	0	0.1
14	33	0	0	0	0	0	0	0	0	0	0	0	0	0	0.13
14	34	0	0	0	0	0	0	0	0	0	0	0	0	0.12	0
14	35	0	0	0	0	0	0	0	0	0	0	0	0	0.26	0
14	36	0	0	0	0	0	0	0	0	0	0	0	0	0.06	0
14	37	0	0	0	0	0	0	0	0	0	0	0	0	0.03	0.11
14	38	0	0	0	0	0	0	0	0	0	0	0	0	0.04	0.13
14	39	0	0	0	0	0	0	0	0	0	0	0	0	0.1	0
14	40	0	0	0	0	0	0	0	0	0	0	0	0	0	0.06
14	41	0	0	0	0	0	0	0	0	0	0	0	0	0	0.13
14	42	0	0	0	0	0	0	0	0	0	0	0	0	0	0.17
14	43	0	0	0	0	0	0	0	0	0	0	0	0	0	0.15
14	44	0	0	0	0	0	0	0	0	0	0	0	0	0	0.01
14	45	0	0	0	0	0	0	0	0	0	0	0	0	0	0.01
14	46	0	0	0	0	0	0	0	0	0	0	0	0	0	0.01
14	47	0	0	0	0	0	0	0	0	0	0	0	0	0	0.05
14	48	0	0	0	0	0	0	0	0	0	0	0	0	0	0.03
14	49	0	0	0	0	0	0	0	0	0	0	0	0	0	0.01
15	0	0	0	0	0	0	0	0	0	0	0	0	0	0	0
15	1	0	0	0	0	0	0	0	0	0	0	0	0	0	0
15	2	0	0	0	0	0	0	0	0	0	0	0	0	0.07	0
15	3	0	0	0	0	0	0	0	0	0	0	0	0	0.11	0.01
15	4	0	0	0	0	0	0	0	0	0	0	0	0	0.03	0
15	5	0	0	0	0	0	0	0	0	0	0	0	0	0	0.07
15	6	0	0	0	0	0	0	0	0	0	0	0	0	0	0.05
15	7	0	0	0	0	0	0	0	0	0	0	0	0	0.13	0
15	8	0	0	0	0	0	0	0	0	0	0	0	0	0.1	0
15	9	0	0	0	0	0	0	0	0	0	0	0	0	0.06	0.01
15	10	0	0	0	0	0	0	0	0	0	0	0	0	0.01	0
15	11	0	0	0	0	0	0	0	0	0	0	0	0	0.07	0
15	12	0	0	0	0	0	0	0	0	0	0	0	0	0.13	0
15	13	0	0	0	0	0	0	0	0	0	0	0	0	0.06	0
15	14	0	0	0	0	0	0	0	0	0	0	0	0	0.01	0
15	15	0	0	0	0	0	0	0	0	0	0	0	0	0.01	0
15	16	0	0	0	0	0	0	0	0	0	0	0	0	0.03	0
15	17	0	0	0	0	0	0	0	0	0	0	0	0	0	0.09
15	18	0	0	0	0	0	0	0	0	0	0	0	0	0.03	0
15	19	0	0	0	0	0	0	0	0	0	0	0	0	0.08	0
15	20	0	0	0	0	0	0	0	0	0	0	0	0	0	0.06
15	21	0	0	0	0	0	0	0	0	0	0	0	0	0.17	0
15	22	0	0	0	0	0	0	0	0	0	0	0	0	0.08	0
15	23	0	0	0	0	0	0	0	0	0	0	0	0	0	0.25
15	24	0	0	0	0	0	0	0	0	0	0	0	0	0	0.07
15	25	0	0	0	0	0	0	0	0	0	0	0	0	0	0.01
15	26	0	0	0	0	0	0	0	0	0	0	0	0	0	0.09
15	27	0	0	0	0	0	0	0	0	0	0	0	0	0	0.1
15	28	0	0	0	0	0	0	0	0	0	0	0	0	0.01	0.02
15	29	0	0	0	0	0	0	0	0	0	0	0	0	0.15	0
15	30	0	0	0	0	0	0	0	0	0	0	0	0	0.06	0.03
15	31	0	0	0	0	0	0	0	0	0	0	0	0	0.04	0
15	32	0	0	0	0	0	0	0	0	0	0	0	0	0	0.1
15	33	0	0	0	0	0	0	0	0	0	0	0	0	0	0.08
15	34	0	0	0	0	0	0	0	0	0	0	0	0	0.11	0
15	35	0	0	0	0	0	0	0	0	0	0	0	0	0.31	0
15	36	0	0	0	0	0	0	0	0	0	0	0	0	0.08	0
15	37	0	0	0	0	0	0	0	0	0	0	0	0	0.02	0.08
15	38	0	0	0	0	0	0	0	0	0	0	0	0	0.05	0.11
15	39	0	0	0	0	0	0	0	0	0	0	0	0	0.09	0
15	40	0	0	0	0	0	0	0	0	0	0	0	0	0	0.04
15	41	0	0	0	0	0	0	0	0	0	0	0	0	0	0.12
15	42	0	0	0	0	0	0	0	0	0	0	0	0	0	0.13
15	43	0	0	0	0	0	0	0	0	0	0	0	0	0	0.14
15	44	0	0	0	0	0	0	0	0	0	0	0	0	0	0.01
15	45	0	0	0	0	0	0	0	0	0	0	0	0	0	0.01
15	46	0	0	0	0	0	0	0	0	0	0	0	0	0	0.01
15	47	0	0	0	0	0	0	0	0	0	0	0	0	0	0.06
15	48	0	0	0	0	0	0	0	0	0	0	0	0	0	0.01
15	49	0	0	0	0	0	0	0	0	0	0	0	0	0	0
16	0	0	0	0	0	0	0	0	0	0	0	0	0	0	0
16	1	0	0	0	0	0	0	0	0	0	0	0	0	0	0
16	2	0	0	0	0	0	0	0	0	0	0	0	0	0.03	0
16	3	0	0	0	0	0	0	0	0	0	0	0	0	0.1	0
16	4	0	0	0	0	0	0	0	0	0	0	0	0	0.04	0
16	5	0	0	0	0	0	0	0	0	0	0	0	0	0	0.05
16	6	0	0	0	0	0	0	0	0	0	0	0	0	0	0.08
16	7	0	0	0	0	0	0	0	0	0	0	0	0	0.08	0
16	8	0	0	0	0	0	0	0	0	0	0	0	0	0.16	0
16	9	0	0	0	0	0	0	0	0	0	0	0	0	0.07	0
16	10	0	0	0	0	0	0	0	0	0	0	0	0	0	0
16	11	0	0	0	0	0	0	0	0	0	0	0	0	0.08	0
16	12	0	0	0	0	0	0	0	0	0	0	0	0	0.11	0
16	13	0	0	0	0	0	0	0	0	0	0	0	0	0.07	0
16	14	0	0	0	0	0	0	0	0	0	0	0	0	0.03	0
16	15	0	0	0	0	0	0	0	0	0	0	0	0	0.02	0
16	16	0	0	0	0	0	0	0	0	0	0	0	0	0.04	0
16	17	0	0	0	0	0	0	0	0	0	0	0	0	0	0.1
16	18	0	0	0	0	0	0	0	0	0	0	0	0	0.03	0
16	19	0	0	0	0	0	0	0	0	0	0	0	0	0.08	0.01
16	20	0	0	0	0	0	0	0	0	0	0	0	0	0	0.08
16	21	0	0	0	0	0	0	0	0	0	0	0	0	0.14	0
16	22	0	0	0	0	0	0	0	0	0	0	0	0	0.07	0
16	23	0	0	0	0	0	0	0	0	0	0	0	0	0	0.21
16	24	0	0	0	0	0	0	0	0	0	0	0	0	0	0.05
16	25	0	0	0	0	0	0	0	0	0	0	0	0	0	0.01
16	26	0	0	0	0	0	0	0	0	0	0	0	0	0	0.06
16	27	0	0	0	0	0	0	0	0	0	0	0	0	0	0.12
16	28	0	0	0	0	0	0	0	0	0	0	0	0	0.04	0
16	29	0	0	0	0	0	0	0	0	0	0	0	0	0.09	0.01
16	30	0	0	0	0	0	0	0	0	0	0	0	0	0.03	0.01
16	31	0	0	0	0	0	0	0	0	0	0	0	0	0.07	0
16	32	0	0	0	0	0	0	0	0	0	0	0	0	0	0.08
16	33	0	0	0	0	0	0	0	0	0	0	0	0	0	0.17
16	34	0	0	0	0	0	0	0	0	0	0	0	0	0.1	0
16	35	0	0	0	0	0	0	0	0	0	0	0	0	0.28	0
16	36	0	0	0	0	0	0	0	0	0	0	0	0	0.08	0.02
16	37	0	0	0	0	0	0	0	0	0	0	0	0	0.02	0.14
16	38	0	0	0	0	0	0	0	0	0	0	0	0	0.04	0.06
16	39	0	0	0	0	0	0	0	0	0	0	0	0	0.1	0
16	40	0	0	0	0	0	0	0	0	0	0	0	0	0	0.1
16	41	0	0	0	0	0	0	0	0	0	0	0	0	0	0.13
16	42	0	0	0	0	0	0	0	0	0	0	0	0	0	0.18
16	43	0	0	0	0	0	0	0	0	0	0	0	0	0	0.12
16	44	0	0	0	0	0	0	0	0	0	0	0	0	0	0.01
16	45	0	0	0	0	0	0	0	0	0	0	0	0	0	0.01
16	46	0	0	0	0	0	0	0	0	0	0	0	0	0	0.01
16	47	0	0	0	0	0	0	0	0	0	0	0	0	0	0.05
16	48	0	0	0	0	0	0	0	0	0	0	0	0	0	0.05
16	49	0	0	0	0	0	0	0	0	0	0	0	0	0	0
17	0	0	0	0	0	0	0	0	0	0	0	0	0	0	0
17	1	0	0	0	0	0	0	0	0	0	0	0	0	0	0
17	2	0	0	0	0	0	0	0	0	0	0	0	0	0.03	0
17	3	0	0	0	0	0	0	0	0	0	0	0	0	0.06	0
17	4	0	0	0	0	0	0	0	0	0	0	0	0	0	0
17	5	0	0	0	0	0	0	0	0	0	0	0	0	0	0.06
17	6	0	0	0	0	0	0	0	0	0	0	0	0	0	0.07
17	7	0	0	0	0	0	0	0	0	0	0	0	0	0.08	0
17	8	0	0	0	0	0	0	0	0	0	0	0	0	0.12	0
17	9	0	0	0	0	0	0	0	0	0	0	0	0	0.1	0
17	10	0	0	0	0	0	0	0	0	0	0	0	0	0	0
17	11	0	0	0	0	0	0	0	0	0	0	0	0	0.06	0
17	12	0	0	0	0	0	0	0	0	0	0	0	0	0.13	0
17	13	0	0	0	0	0	0	0	0	0	0	0	0	0.09	0
17	14	0	0	0	0	0	0	0	0	0	0	0	0	0.03	0
17	15	0	0	0	0	0	0	0	0	0	0	0	0	0.04	0
17	16	0	0	0	0	0	0	0	0	0	0	0	0	0.03	0
17	17	0	0	0	0	0	0	0	0	0	0	0	0	0	0.04
17	18	0	0	0	0	0	0	0	0	0	0	0	0	0.04	0
17	19	0	0	0	0	0	0	0	0	0	0	0	0	0.09	0
17	20	0	0	0	0	0	0	0	0	0	0	0	0	0	0.11
17	21	0	0	0	0	0	0	0	0	0	0	0	0	0.13	0
17	22	0	0	0	0	0	0	0	0	0	0	0	0	0.11	0
17	23	0	0	0	0	0	0	0	0	0	0	0	0	0	0.19
17	24	0	0	0	0	0	0	0	0	0	0	0	0	0	0.06
17	25	0	0	0	0	0	0	0	0	0	0	0	0	0	0.01
17	26	0	0	0	0	0	0	0	0	0	0	0	0	0	0.04
17	27	0	0	0	0	0	0	0	0	0	0	0	0	0	0.07
17	28	0	0	0	0	0	0	0	0	0	0	0	0	0.05	0.01
17	29	0	0	0	0	0	0	0	0	0	0	0	0	0.06	0
17	30	0	0	0	0	0	0	0	0	0	0	0	0	0.06	0.04
17	31	0	0	0	0	0	0	0	0	0	0	0	0	0.06	0
17	32	0	0	0	0	0	0	0	0	0	0	0	0	0	0.09
17	33	0	0	0	0	0	0	0	0	0	0	0	0	0	0.13
17	34	0	0	0	0	0	0	0	0	0	0	0	0	0.12	0
17	35	0	0	0	0	0	0	0	0	0	0	0	0	0.28	0
17	36	0	0	0	0	0	0	0	0	0	0	0	0	0.07	0.02
17	37	0	0	0	0	0	0	0	0	0	0	0	0	0.02	0.23
17	38	0	0	0	0	0	0	0	0	0	0	0	0	0.04	0.08
17	39	0	0	0	0	0	0	0	0	0	0	0	0	0.12	0
17	40	0	0	0	0	0	0	0	0	0	0	0	0	0	0.06
17	41	0	0	0	0	0	0	0	0	0	0	0	0	0	0.09
17	42	0	0	0	0	0	0	0	0	0	0	0	0	0	0.17
17	43	0	0	0	0	0	0	0	0	0	0	0	0	0	0.14
17	44	0	0	0	0	0	0	0	0	0	0	0	0	0	0.01
17	45	0	0	0	0	0	0	0	0	0	0	0	0	0	0.01
17	46	0	0	0	0	0	0	0	0	0	0	0	0	0	0.01
17	47	0	0	0	0	0	0	0	0	0	0	0	0	0	0.03
17	48	0	0	0	0	0	0	0	0	0	0	0	0	0	0.06
17	49	0	0	0	0	0	0	0	0	0	0	0	0	0	0.01
18	0	0	0	0	0	0	0	0	0	0	0	0	0	0	0
18	1	0	0	0	0	0	0	0	0	0	0	0	0	0	0
18	2	0	0	0	0	0	0	0	0	0	0	0	0	0.01	0
18	3	0	0	0	0	0	0	0	0	0	0	0	0	0.04	0
18	4	0	0	0	0	0	0	0	0	0	0	0	0	0.04	0
18	5	0	0	0	0	0	0	0	0	0	0	0	0	0	0.07
18	6	0	0	0	0	0	0	0	0	0	0	0	0	0	0.1
18	7	0	0	0	0	0	0	0	0	0	0	0	0	0.09	0
18	8	0	0	0	0	0	0	0	0	0	0	0	0	0.17	0
18	9	0	0	0	0	0	0	0	0	0	0	0	0	0.1	0
18	10	0	0	0	0	0	0	0	0	0	0	0	0	0	0
18	11	0	0	0	0	0	0	0	0	0	0	0	0	0.07	0
18	12	0	0	0	0	0	0	0	0	0	0	0	0	0.1	0
18	13	0	0	0	0	0	0	0	0	0	0	0	0	0.09	0
18	14	0	0	0	0	0	0	0	0	0	0	0	0	0.01	0
18	15	0	0	0	0	0	0	0	0	0	0	0	0	0.06	0
18	16	0	0	0	0	0	0	0	0	0	0	0	0	0.01	0
18	17	0	0	0	0	0	0	0	0	0	0	0	0	0	0.07
18	18	0	0	0	0	0	0	0	0	0	0	0	0	0.04	0
18	19	0	0	0	0	0	0	0	0	0	0	0	0	0.05	0
18	20	0	0	0	0	0	0	0	0	0	0	0	0	0	0.06
18	21	0	0	0	0	0	0	0	0	0	0	0	0	0.12	0
18	22	0	0	0	0	0	0	0	0	0	0	0	0	0.11	0
18	23	0	0	0	0	0	0	0	0	0	0	0	0	0	0.21
18	24	0	0	0	0	0	0	0	0	0	0	0	0	0	0.06
18	25	0	0	0	0	0	0	0	0	0	0	0	0	0	0.01
18	26	0	0	0	0	0	0	0	0	0	0	0	0	0	0.08
18	27	0	0	0	0	0	0	0	0	0	0	0	0	0	0.09
18	28	0	0	0	0	0	0	0	0	0	0	0	0	0.05	0.01
18	29	0	0	0	0	0	0	0	0	0	0	0	0	0.05	0
18	30	0	0	0	0	0	0	0	0	0	0	0	0	0.04	0
18	31	0	0	0	0	0	0	0	0	0	0	0	0	0.05	0
18	32	0	0	0	0	0	0	0	0	0	0	0	0	0	0.14
18	33	0	0	0	0	0	0	0	0	0	0	0	0	0	0.19
18	34	0	0	0	0	0	0	0	0	0	0	0	0	0.1	0
18	35	0	0	0	0	0	0	0	0	0	0	0	0	0.29	0
18	36	0	0	0	0	0	0	0	0	0	0	0	0	0.07	0.02
18	37	0	0	0	0	0	0	0	0	0	0	0	0	0.02	0.13
18	38	0	0	0	0	0	0	0	0	0	0	0	0	0.04	0.15
18	39	0	0	0	0	0	0	0	0	0	0	0	0	0.12	0
18	40	0	0	0	0	0	0	0	0	0	0	0	0	0	0.04
18	41	0	0	0	0	0	0	0	0	0	0	0	0	0	0.15
18	42	0	0	0	0	0	0	0	0	0	0	0	0	0	0.13
18	43	0	0	0	0	0	0	0	0	0	0	0	0	0	0.1
18	44	0	0	0	0	0	0	0	0	0	0	0	0	0	0.01
18	45	0	0	0	0	0	0	0	0	0	0	0	0	0	0.01
18	46	0	0	0	0	0	0	0	0	0	0	0	0	0	0.01
18	47	0	0	0	0	0	0	0	0	0	0	0	0	0	0.05
18	48	0	0	0	0	0	0	0	0	0	0	0	0	0	0.07
18	49	0	0	0	0	0	0	0	0	0	0	0	0	0	0
19	0	0	0	0	0	0	0	0	0	0	0	0	0	0	0.01
19	1	0	0	0	0	0	0	0	0	0	0	0	0	0	0
19	2	0	0	0	0	0	0	0	0	0	0	0	0	0.05	0
19	3	0	0	0	0	0	0	0	0	0	0	0	0	0.08	0
19	4	0	0	0	0	0	0	0	0	0	0	0	0	0.04	0
19	5	0	0	0	0	0	0	0	0	0	0	0	0	0	0.06
19	6	0	0	0	0	0	0	0	0	0	0	0	0	0	0.06
19	7	0	0	0	0	0	0	0	0	0	0	0	0	0.1	0
19	8	0	0	0	0	0	0	0	0	0	0	0	0	0.16	0
19	9	0	0	0	0	0	0	0	0	0	0	0	0	0.07	0.02
19	10	0	0	0	0	0	0	0	0	0	0	0	0	0.01	0
19	11	0	0	0	0	0	0	0	0	0	0	0	0	0.08	0
19	12	0	0	0	0	0	0	0	0	0	0	0	0	0.1	0
19	13	0	0	0	0	0	0	0	0	0	0	0	0	0.05	0
19	14	0	0	0	0	0	0	0	0	0	0	0	0	0.01	0
19	15	0	0	0	0	0	0	0	0	0	0	0	0	0.04	0
19	16	0	0	0	0	0	0	0	0	0	0	0	0	0.03	0
19	17	0	0	0	0	0	0	0	0	0	0	0	0	0	0.11
19	18	0	0	0	0	0	0	0	0	0	0	0	0	0.04	0
19	19	0	0	0	0	0	0	0	0	0	0	0	0	0.08	0
19	20	0	0	0	0	0	0	0	0	0	0	0	0	0	0.07
19	21	0	0	0	0	0	0	0	0	0	0	0	0	0.13	0
19	22	0	0	0	0	0	0	0	0	0	0	0	0	0.1	0
19	23	0	0	0	0	0	0	0	0	0	0	0	0	0	0.2
19	24	0	0	0	0	0	0	0	0	0	0	0	0	0	0.06
19	25	0	0	0	0	0	0	0	0	0	0	0	0	0	0.02
19	26	0	0	0	0	0	0	0	0	0	0	0	0	0	0.07
19	27	0	0	0	0	0	0	0	0	0	0	0	0	0	0.08
19	28	0	0	0	0	0	0	0	0	0	0	0	0	0.05	0
19	29	0	0	0	0	0	0	0	0	0	0	0	0	0.09	0
19	30	0	0	0	0	0	0	0	0	0	0	0	0	0.05	0.03
19	31	0	0	0	0	0	0	0	0	0	0	0	0	0.05	0
19	32	0	0	0	0	0	0	0	0	0	0	0	0	0	0.08
19	33	0	0	0	0	0	0	0	0	0	0	0	0	0	0.16
19	34	0	0	0	0	0	0	0	0	0	0	0	0	0.11	0
19	35	0	0	0	0	0	0	0	0	0	0	0	0	0.3	0
19	36	0	0	0	0	0	0	0	0	0	0	0	0	0.03	0.03
19	37	0	0	0	0	0	0	0	0	0	0	0	0	0.01	0.2
19	38	0	0	0	0	0	0	0	0	0	0	0	0	0.05	0.1
19	39	0	0	0	0	0	0	0	0	0	0	0	0	0.09	0
19	40	0	0	0	0	0	0	0	0	0	0	0	0	0	0.02
19	41	0	0	0	0	0	0	0	0	0	0	0	0	0	0.23
19	42	0	0	0	0	0	0	0	0	0	0	0	0	0	0.12
19	43	0	0	0	0	0	0	0	0	0	0	0	0	0	0.18
19	44	0	0	0	0	0	0	0	0	0	0	0	0	0	0.01
19	45	0	0	0	0	0	0	0	0	0	0	0	0	0	0.01
19	46	0	0	0	0	0	0	0	0	0	0	0	0	0	0.03
19	47	0	0	0	0	0	0	0	0	0	0	0	0	0	0.06
19	48	0	0	0	0	0	0	0	0	0	0	0	0	0	0.06
19	49	0	0	0	0	0	0	0	0	0	0	0	0	0	0
20	0	0	0	0	0	0	0	0	0	0	0	0	0	0	0
20	1	0	0	0	0	0	0	0	0	0	0	0	0	0	0
20	2	0	0	0	0	0	0	0	0	0	0	0	0	0.05	0
20	3	0	0	0	0	0	0	0	0	0	0	0	0	0.06	0.01
20	4	0	0	0	0	0	0	0	0	0	0	0	0	0.05	0
20	5	0	0	0	0	0	0	0	0	0	0	0	0	0	0.05
20	6	0	0	0	0	0	0	0	0	0	0	0	0	0	0.09
20	7	0	0	0	0	0	0	0	0	0	0	0	0	0.08	0
20	8	0	0	0	0	0	0	0	0	0	0	0	0	0.19	0
20	9	0	0	0	0	0	0	0	0	0	0	0	0	0.03	0
20	10	0	0	0	0	0	0	0	0	0	0	0	0	0	0
20	11	0	0	0	0	0	0	0	0	0	0	0	0	0.09	0
20	12	0	0	0	0	0	0	0	0	0	0	0	0	0.11	0
20	13	0	0	0	0	0	0	0	0	0	0	0	0	0.05	0
20	14	0	0	0	0	0	0	0	0	0	0	0	0	0.01	0
20	15	0	0	0	0	0	0	0	0	0	0	0	0	0.04	0
20	16	0	0	0	0	0	0	0	0	0	0	0	0	0.04	0
20	17	0	0	0	0	0	0	0	0	0	0	0	0	0	0.06
20	18	0	0	0	0	0	0	0	0	0	0	0	0	0.05	0.01
20	19	0	0	0	0	0	0	0	0	0	0	0	0	0.09	0
20	20	0	0	0	0	0	0	0	0	0	0	0	0	0	0.11
20	21	0	0	0	0	0	0	0	0	0	0	0	0	0.11	0
20	22	0	0	0	0	0	0	0	0	0	0	0	0	0.07	0
20	23	0	0	0	0	0	0	0	0	0	0	0	0	0	0.2
20	24	0	0	0	0	0	0	0	0	0	0	0	0	0	0.04
20	25	0	0	0	0	0	0	0	0	0	0	0	0	0	0.01
20	26	0	0	0	0	0	0	0	0	0	0	0	0	0	0.09
20	27	0	0	0	0	0	0	0	0	0	0	0	0	0	0.12
20	28	0	0	0	0	0	0	0	0	0	0	0	0	0.04	0.02
20	29	0	0	0	0	0	0	0	0	0	0	0	0	0.07	0.01
20	30	0	0	0	0	0	0	0	0	0	0	0	0	0.03	0.06
20	31	0	0	0	0	0	0	0	0	0	0	0	0	0.07	0
20	32	0	0	0	0	0	0	0	0	0	0	0	0	0	0.07
20	33	0	0	0	0	0	0	0	0	0	0	0	0	0	0.15
20	34	0	0	0	0	0	0	0	0	0	0	0	0	0.13	0
20	35	0	0	0	0	0	0	0	0	0	0	0	0	0.29	0
20	36	0	0	0	0	0	0	0	0	0	0	0	0	0.07	0
20	37	0	0	0	0	0	0	0	0	0	0	0	0	0.03	0.14
20	38	0	0	0	0	0	0	0	0	0	0	0	0	0.05	0.15
20	39	0	0	0	0	0	0	0	0	0	0	0	0	0.08	0
20	40	0	0	0	0	0	0	0	0	0	0	0	0	0	0.05
20	41	0	0	0	0	0	0	0	0	0	0	0	0	0	0.16
20	42	0	0	0	0	0	0	0	0	0	0	0	0	0	0.18
20	43	0	0	0	0	0	0	0	0	0	0	0	0	0	0.14
20	44	0	0	0	0	0	0	0	0	0	0	0	0	0	0.02
20	45	0	0	0	0	0	0	0	0	0	0	0	0	0	0.01
20	46	0	0	0	0	0	0	0	0	0	0	0	0	0	0.01
20	47	0	0	0	0	0	0	0	0	0	0	0	0	0	0.05
20	48	0	0	0	0	0	0	0	0	0	0	0	0	0	0.05
20	49	0	0	0	0	0	0	0	0	0	0	0	0	0	0
