# Supplementary material for: Land-use change in oil palm dominated tropical landscapes—An agent-based model to explore ecological and socio-economic trade-offs
Source: PLoS One. 2018 Jan 19;13(1):e0190506. doi: 10.1371/journal.pone.0190506 (PMC5774713; doi:10.1371/journal.pone.0190506)
Supplement: S1 Data — (ZIP) [file pone.0190506.s003.zip › HouseholdData/field-data-summary_js_2016_sc22.txt]

runnumber	step	op_ineff_all_mu	op_ineff_all_sd	rb_ineff_all_mu	rb_ineff_all_sd	op_ineff_zero_op_mu	op_ineff_zero_op_sd	rb_ineff_zero_op_mu	rb_ineff_zero_op_sd	op_ineff_zero_rb_mu	op_ineff_zero_rb_sd	rb_ineff_zero_rb_mu	rb_ineff_zero_rb_sd	f_zero_op	f_zero_rb
1	0	0.59	0.23	0.63	0.17	0.49	0.23	0.5	0.23	0.73	0.19	0.73	0.19	0.15	0.13
1	1	0.6	0.23	0.63	0.17	0.45	0.23	0.49	0.25	0.83	0.11	0.83	0.1	0.08	0.05
1	2	0.6	0.23	0.63	0.17	0.39	0.36	0.42	0.26	0.76	0.17	0.76	0.16	0.02	0.05
1	3	0.6	0.23	0.63	0.17	0.44	0.25	0.46	0.24	0.73	0.16	0.74	0.15	0.07	0.07
1	4	0.6	0.23	0.63	0.17	0.5	0.17	0.5	0.16	0.79	0.12	0.79	0.12	0.08	0.1
1	5	0.6	0.23	0.63	0.17	0.69	0.05	0.71	0.06	0.74	0.16	0.73	0.15	0.03	0.08
1	6	0.59	0.23	0.63	0.17	0.09	0	0.38	0.4	0.7	0.14	0.68	0.15	0.01	0.05
1	7	0.59	0.23	0.63	0.17	0.53	0.15	0.52	0.14	0.77	0.14	0.74	0.16	0.09	0.1
1	8	0.59	0.23	0.63	0.17	0.5	0.12	0.49	0.11	0.76	0.13	0.76	0.12	0.05	0.14
1	9	0.59	0.23	0.63	0.17	0.46	0.22	0.52	0.21	0.72	0.15	0.72	0.15	0.03	0.13
1	10	0.58	0.23	0.63	0.17	0.42	0.22	0.44	0.19	0.81	0	0.7	0.16	0.04	0.01
1	11	0.58	0.23	0.62	0.18	0.59	0.23	0.59	0.17	0.74	0.14	0.72	0.12	0.02	0.02
1	12	0.58	0.23	0.62	0.18	0.57	0.14	0.58	0.13	0.72	0.17	0.68	0.2	0.05	0.06
1	13	0.57	0.24	0.62	0.18	0.44	0.28	0.53	0.31	0.76	0.01	0.72	0.07	0.04	0.02
1	14	0.56	0.23	0.61	0.18	0.43	0.28	0.58	0.33	0.69	0.13	0.69	0.1	0.02	0.03
1	15	0.55	0.23	0.6	0.18	0.41	0.19	0.48	0.23	0.75	0	0.73	0.04	0.04	0.01
1	16	0.54	0.24	0.6	0.18	0.32	0.27	0.41	0.31	0.57	0.05	0.61	0.07	0.04	0.02
1	17	0.54	0.24	0.6	0.18	0.49	0.22	0.48	0.16	0.59	0.17	0.55	0.17	0.02	0.03
1	18	0.53	0.24	0.59	0.18	0.14	0	0.26	0.16	0.65	0.14	0.62	0.13	0.01	0.03
1	19	0.52	0.24	0.59	0.18	0.32	0.21	0.44	0.31	0.69	0.2	0.66	0.18	0.03	0.05
1	20	0.51	0.24	0.58	0.19	0.49	0	0.59	0.13	0	0	0	0	0.01	0
1	21	0.51	0.24	0.58	0.19	0.49	0.2	0.53	0.23	0.51	0	0.35	0.23	0.07	0.01
1	22	0.49	0.24	0.58	0.19	0.49	0	0.42	0.11	0.8	0.01	0.68	0.21	0.01	0.04
1	23	0.49	0.24	0.58	0.19	0.19	0.22	0.4	0.41	0.66	0.17	0.62	0.19	0.02	0.12
1	24	0.48	0.24	0.58	0.19	0.21	0	0.45	0.35	0.7	0.01	0.74	0.08	0.01	0.04
1	25	0.48	0.24	0.58	0.19	0.23	0	0.47	0.34	0.59	0.17	0.61	0.15	0.01	0.09
1	26	0.48	0.24	0.58	0.19	0	0	0	0	0.67	0.13	0.7	0.13	0	0.09
1	27	0.47	0.24	0.58	0.2	0.36	0.38	0.49	0.36	0.56	0.13	0.58	0.13	0.03	0.14
1	28	0.46	0.24	0.58	0.2	0.03	0	0.44	0.57	0.75	0.08	0.65	0.21	0.01	0.07
1	29	0.46	0.24	0.57	0.19	0.23	0.17	0.25	0.16	0.48	0.2	0.55	0.19	0.05	0.05
1	30	0.45	0.24	0.58	0.2	0.03	0	0.44	0.57	0	0	0	0	0.01	0
1	31	0.43	0.23	0.58	0.2	0.31	0.11	0.34	0.12	0.42	0	0.52	0.13	0.07	0.03
1	32	0.42	0.22	0.58	0.2	0.36	0.1	0.39	0.12	0	0	0	0	0.08	0
1	33	0.42	0.22	0.58	0.2	0	0	0	0	0	0	0	0	0	0
1	34	0.42	0.23	0.58	0.2	0.41	0.01	0.43	0.04	0.28	0	0.4	0.17	0.04	0.03
1	35	0.4	0.22	0.57	0.2	0.5	0.1	0.5	0.1	0.61	0.27	0.52	0.25	0.1	0.1
1	36	0.4	0.22	0.57	0.2	0.09	0.06	0.35	0.46	0.45	0.24	0.47	0.17	0.03	0.09
1	37	0.39	0.21	0.57	0.2	0	0	0	0	0.53	0.13	0.56	0.14	0	0.24
1	38	0.39	0.21	0.57	0.2	0	0	0	0	0.52	0.21	0.46	0.21	0	0.13
1	39	0.39	0.21	0.57	0.2	0.11	0	0.44	0.47	0.48	0.12	0.45	0.13	0.02	0.21
1	40	0.37	0.2	0.57	0.21	0.41	0	0.41	0	0	0	0	0	0.02	0
1	41	0.36	0.2	0.58	0.21	0.23	0	0.47	0.34	0.34	0	0.46	0.21	0.02	0.1
1	42	0.36	0.2	0.58	0.21	0.13	0.06	0.26	0.24	0.49	0	0.42	0.11	0.03	0.05
1	43	0.36	0.2	0.58	0.21	0	0	0	0	0.31	0.14	0.33	0.14	0	0.22
1	44	0.36	0.2	0.58	0.21	0.3	0.19	0.36	0.2	0.4	0	0.44	0.06	0.05	0.04
1	45	0.33	0.19	0.6	0.2	0.41	0.01	0.45	0.08	0.4	0.01	0.42	0.05	0.06	0.09
1	46	0.33	0.19	0.6	0.2	0.42	0.01	0.52	0.18	0.34	0	0.51	0.23	0.04	0.05
1	47	0.33	0.19	0.6	0.2	0.17	0	0.52	0.49	0.41	0.01	0.43	0.04	0.02	0.09
1	48	0.33	0.19	0.61	0.21	0	0	0	0	0.42	0	0.5	0.11	0	0.04
1	49	0.33	0.19	0.61	0.21	0.12	0.13	0.31	0.35	0.54	0.17	0.55	0.12	0.04	0.08
2	0	0.57	0.22	0.6	0.19	0.47	0.22	0.48	0.23	0.67	0.25	0.66	0.24	0.13	0.12
2	1	0.57	0.22	0.6	0.19	0.5	0.17	0.53	0.18	0.75	0.25	0.73	0.25	0.06	0.06
2	2	0.57	0.22	0.6	0.19	0.5	0.26	0.57	0.28	0.83	0.1	0.75	0.22	0.03	0.04
2	3	0.57	0.22	0.6	0.19	0.53	0.14	0.56	0.15	0.71	0.18	0.69	0.19	0.04	0.11
2	4	0.57	0.22	0.6	0.19	0.59	0.15	0.59	0.14	0.75	0.13	0.76	0.12	0.07	0.05
2	5	0.57	0.22	0.6	0.19	0.67	0	0.68	0.01	0.7	0.12	0.71	0.11	0.01	0.07
2	6	0.57	0.22	0.61	0.19	0	0	0	0	0.75	0.07	0.72	0.11	0	0.06
2	7	0.57	0.22	0.61	0.19	0.44	0.19	0.49	0.23	0.72	0.06	0.72	0.06	0.07	0.08
2	8	0.57	0.22	0.61	0.19	0.42	0.21	0.43	0.2	0.72	0.12	0.71	0.12	0.08	0.11
2	9	0.57	0.22	0.61	0.19	0.39	0.28	0.41	0.23	0.72	0.12	0.7	0.13	0.03	0.09
2	10	0.57	0.22	0.61	0.19	0.42	0.17	0.47	0.2	0.6	0.04	0.66	0.11	0.05	0.02
2	11	0.57	0.22	0.61	0.19	0.66	0	0.62	0.06	0.59	0.21	0.68	0.22	0.01	0.02
2	12	0.57	0.22	0.6	0.19	0.5	0.16	0.49	0.15	0.72	0.08	0.65	0.21	0.07	0.07
2	13	0.56	0.22	0.59	0.19	0.43	0.2	0.44	0.18	0.71	0.12	0.6	0.25	0.04	0.03
2	14	0.55	0.22	0.59	0.19	0.49	0.26	0.48	0.21	0	0	0	0	0.03	0
2	15	0.55	0.22	0.58	0.2	0.44	0.13	0.46	0.13	0.52	0	0.58	0.08	0.04	0.01
2	16	0.53	0.22	0.58	0.2	0.43	0.14	0.43	0.11	0.73	0.13	0.69	0.13	0.03	0.04
2	17	0.54	0.22	0.58	0.2	0.15	0.01	0.33	0.31	0.62	0.04	0.56	0.12	0.02	0.05
2	18	0.53	0.22	0.58	0.2	0.02	0	0.37	0.49	0.71	0.18	0.69	0.15	0.01	0.04
2	19	0.52	0.23	0.57	0.2	0.38	0.08	0.46	0.18	0.7	0.12	0.66	0.14	0.03	0.07
2	20	0.51	0.22	0.57	0.21	0.38	0	0.47	0.13	0.61	0.06	0.6	0.05	0.01	0.05
2	21	0.51	0.23	0.57	0.21	0.48	0.13	0.49	0.13	0.73	0	0.84	0.16	0.06	0.02
2	22	0.49	0.22	0.56	0.21	0.27	0.07	0.42	0.26	0.75	0.15	0.72	0.16	0.02	0.13
2	23	0.49	0.22	0.56	0.21	0.32	0	0.58	0.37	0.66	0.12	0.64	0.13	0.01	0.19
2	24	0.49	0.22	0.56	0.21	0.17	0	0.49	0.45	0.73	0.16	0.66	0.18	0.01	0.05
2	25	0.49	0.22	0.57	0.21	0.21	0.1	0.36	0.27	0.7	0.04	0.69	0.03	0.02	0.03
2	26	0.49	0.22	0.57	0.21	0.49	0.24	0.57	0.22	0.63	0.09	0.55	0.15	0.02	0.03
2	27	0.49	0.23	0.56	0.22	0.46	0	0.41	0.07	0.71	0.11	0.67	0.14	0.01	0.08
2	28	0.49	0.23	0.56	0.22	0.02	0	0.37	0.49	0.76	0.13	0.71	0.17	0.01	0.08
2	29	0.48	0.22	0.57	0.22	0.27	0.19	0.39	0.28	0.64	0.03	0.58	0.11	0.04	0.04
2	30	0.46	0.22	0.56	0.22	0.46	0	0.41	0.07	0	0	0	0	0.01	0
2	31	0.46	0.23	0.56	0.22	0.34	0.03	0.38	0.09	0	0	0	0	0.06	0
2	32	0.46	0.23	0.56	0.22	0.41	0.03	0.45	0.08	0.57	0	0.43	0.21	0.04	0.02
2	33	0.45	0.23	0.55	0.22	0.17	0.01	0.38	0.37	0.39	0	0.54	0.21	0.03	0.02
2	34	0.45	0.23	0.55	0.22	0.25	0.11	0.28	0.13	0.64	0.27	0.56	0.27	0.05	0.07
2	35	0.45	0.24	0.57	0.22	0.44	0.11	0.46	0.12	0.72	0.29	0.63	0.31	0.06	0.07
2	36	0.43	0.22	0.57	0.22	0.14	0	0.31	0.23	0.6	0.31	0.56	0.3	0.01	0.16
2	37	0.42	0.22	0.59	0.21	0.19	0	0.44	0.35	0.6	0.28	0.55	0.29	0.01	0.15
2	38	0.4	0.22	0.59	0.2	0	0	0	0	0.5	0.3	0.47	0.28	0	0.16
2	39	0.39	0.22	0.6	0.2	0.16	0	0.32	0.23	0.64	0.34	0.58	0.32	0.01	0.15
2	40	0.39	0.22	0.6	0.2	0.15	0.01	0.26	0.19	0.58	0	0.47	0.18	0.03	0.07
2	41	0.39	0.22	0.61	0.2	0	0	0	0	0.19	0	0.44	0.35	0	0.04
2	42	0.38	0.22	0.6	0.21	0	0	0	0	0	0	0	0	0	0
2	43	0.38	0.22	0.6	0.21	0	0	0	0	0.59	0.25	0.58	0.21	0	0.14
2	44	0.37	0.22	0.6	0.21	0.32	0.18	0.37	0.22	0	0	0	0	0.1	0
2	45	0.37	0.22	0.59	0.2	0.4	0.06	0.44	0.13	0	0	0	0	0.1	0
2	46	0.37	0.22	0.59	0.2	0.3	0.11	0.44	0.26	0.19	0	0.44	0.35	0.03	0.04
2	47	0.37	0.22	0.59	0.2	0.34	0.05	0.44	0.19	0.45	0.01	0.5	0.09	0.05	0.06
2	48	0.37	0.22	0.59	0.2	0.32	0	0.58	0.37	0.47	0.08	0.49	0.1	0.02	0.11
2	49	0.37	0.23	0.58	0.21	0.29	0.16	0.42	0.26	0.49	0	0.62	0.18	0.04	0.03
3	0	0.59	0.21	0.6	0.21	0.45	0.25	0.48	0.27	0.67	0.16	0.67	0.16	0.12	0.15
3	1	0.59	0.21	0.6	0.21	0.52	0.21	0.56	0.23	0.79	0.16	0.81	0.14	0.07	0.03
3	2	0.59	0.21	0.6	0.21	0.51	0.24	0.56	0.25	0.77	0.12	0.73	0.14	0.05	0.05
3	3	0.59	0.21	0.6	0.21	0.46	0.19	0.52	0.25	0.74	0.1	0.72	0.11	0.06	0.08
3	4	0.59	0.21	0.6	0.21	0.46	0.2	0.48	0.19	0.77	0.09	0.74	0.12	0.07	0.05
3	5	0.59	0.21	0.6	0.21	0.13	0	0.43	0.42	0.62	0.29	0.61	0.26	0.01	0.05
3	6	0.58	0.21	0.6	0.21	0.13	0	0.43	0.42	0.66	0.17	0.62	0.18	0.01	0.06
3	7	0.58	0.21	0.61	0.21	0.43	0.15	0.46	0.16	0.69	0.17	0.74	0.18	0.1	0.04
3	8	0.58	0.21	0.6	0.22	0.56	0.17	0.56	0.17	0.73	0.15	0.71	0.14	0.11	0.05
3	9	0.58	0.21	0.6	0.22	0.38	0.27	0.43	0.3	0.69	0.13	0.67	0.13	0.07	0.06
3	10	0.58	0.22	0.6	0.22	0.48	0.21	0.54	0.24	0.51	0.03	0.55	0.07	0.05	0.02
3	11	0.58	0.22	0.6	0.22	0.54	0.22	0.55	0.2	0.76	0	0.73	0.04	0.05	0.01
3	12	0.57	0.22	0.59	0.23	0.38	0.14	0.43	0.2	0.7	0.13	0.71	0.12	0.06	0.08
3	13	0.55	0.22	0.57	0.22	0.34	0.3	0.47	0.3	0.7	0.06	0.63	0.15	0.02	0.04
3	14	0.54	0.22	0.56	0.23	0	0	0	0	0.72	0	0.68	0.06	0	0.01
3	15	0.54	0.22	0.56	0.23	0.29	0.23	0.45	0.33	0.67	0.12	0.66	0.1	0.02	0.05
3	16	0.53	0.21	0.55	0.23	0.44	0.17	0.48	0.19	0	0	0	0	0.05	0
3	17	0.53	0.21	0.55	0.23	0.07	0.08	0.35	0.49	0.59	0.19	0.66	0.21	0.02	0.04
3	18	0.52	0.21	0.55	0.23	0.13	0	0.43	0.42	0.72	0.16	0.71	0.14	0.01	0.05
3	19	0.51	0.21	0.55	0.24	0.09	0.06	0.28	0.33	0.62	0.09	0.56	0.14	0.02	0.04
3	20	0.52	0.21	0.55	0.24	0.18	0.2	0.36	0.4	0.55	0	0.61	0.08	0.03	0.01
3	21	0.51	0.21	0.54	0.24	0.41	0.21	0.36	0.23	0	0	0	0	0.06	0
3	22	0.5	0.22	0.53	0.24	0.39	0.31	0.4	0.25	0.73	0.08	0.63	0.21	0.03	0.05
3	23	0.5	0.22	0.53	0.24	0.63	0	0.74	0.15	0.67	0.12	0.64	0.14	0.01	0.13
3	24	0.5	0.22	0.53	0.24	0.33	0	0.46	0.18	0.71	0.1	0.63	0.15	0.01	0.03
3	25	0.5	0.22	0.53	0.24	0.13	0.01	0.34	0.38	0.48	0.16	0.5	0.12	0.02	0.03
3	26	0.48	0.21	0.52	0.25	0.21	0.11	0.38	0.31	0.56	0.32	0.47	0.36	0.02	0.1
3	27	0.48	0.21	0.52	0.25	0.78	0	0.63	0.21	0.61	0.14	0.56	0.2	0.01	0.22
3	28	0.48	0.21	0.52	0.25	0.17	0.23	0.19	0.16	0.7	0.13	0.65	0.16	0.02	0.09
3	29	0.47	0.22	0.52	0.25	0.19	0.12	0.34	0.31	0.65	0.03	0.58	0.14	0.03	0.06
3	30	0.47	0.22	0.52	0.25	0.13	0	0.43	0.42	0.67	0.15	0.63	0.18	0.01	0.1
3	31	0.47	0.22	0.52	0.25	0.33	0.1	0.36	0.13	0	0	0	0	0.07	0
3	32	0.47	0.22	0.52	0.26	0.29	0.14	0.36	0.19	0.47	0.14	0.41	0.16	0.03	0.06
3	33	0.47	0.22	0.52	0.26	0.29	0.14	0.45	0.33	0.47	0.18	0.46	0.13	0.03	0.04
3	34	0.47	0.22	0.52	0.26	0.28	0.15	0.33	0.2	0.51	0.19	0.37	0.28	0.07	0.04
3	35	0.46	0.22	0.52	0.26	0.31	0.23	0.33	0.22	0.46	0.2	0.41	0.23	0.09	0.11
3	36	0.45	0.22	0.53	0.26	0.18	0.17	0.14	0.16	0.5	0.15	0.45	0.17	0.03	0.07
3	37	0.44	0.22	0.52	0.27	0	0	0	0	0.42	0.17	0.4	0.15	0	0.1
3	38	0.44	0.22	0.53	0.27	0.36	0.02	0.39	0.06	0.58	0.1	0.5	0.19	0.02	0.11
3	39	0.42	0.22	0.54	0.28	0.13	0	0.43	0.42	0.58	0.1	0.59	0.09	0.01	0.09
3	40	0.42	0.22	0.54	0.28	0.13	0	0.43	0.42	0.37	0.11	0.49	0.23	0.01	0.06
3	41	0.41	0.22	0.55	0.28	0.13	0.01	0.32	0.34	0.44	0.04	0.5	0.11	0.02	0.06
3	42	0.4	0.2	0.56	0.28	0.09	0.06	0.3	0.37	0.37	0	0.23	0.2	0.02	0.04
3	43	0.4	0.2	0.56	0.28	0.07	0.08	0.29	0.38	0.25	0.3	0.18	0.25	0.02	0.07
3	44	0.4	0.2	0.56	0.28	0.34	0.12	0.44	0.26	0.35	0	0.42	0.09	0.06	0.04
3	45	0.4	0.2	0.56	0.28	0.29	0.21	0.39	0.32	0.5	0	0.59	0.13	0.06	0.04
3	46	0.39	0.2	0.56	0.28	0.27	0.19	0.46	0.36	0.46	0	0.54	0.11	0.03	0.04
3	47	0.38	0.2	0.55	0.28	0.27	0.19	0.42	0.3	0.39	0.13	0.42	0.12	0.03	0.1
3	48	0.38	0.2	0.55	0.29	0.13	0	0.43	0.42	0.4	0.12	0.45	0.14	0.01	0.1
3	49	0.37	0.2	0.54	0.29	0.13	0	0.43	0.42	0.6	0.08	0.7	0.18	0.01	0.08
4	0	0.59	0.19	0.61	0.2	0.52	0.18	0.53	0.19	0.73	0.2	0.67	0.25	0.14	0.08
4	1	0.59	0.19	0.61	0.2	0.52	0.18	0.55	0.19	0.8	0.09	0.76	0.14	0.07	0.05
4	2	0.59	0.19	0.61	0.2	0.47	0.13	0.48	0.11	0.86	0.06	0.85	0.05	0.02	0.02
4	3	0.59	0.19	0.61	0.2	0.51	0.16	0.54	0.16	0.75	0.16	0.75	0.15	0.06	0.07
4	4	0.59	0.19	0.61	0.2	0.53	0.14	0.56	0.17	0.76	0.2	0.75	0.19	0.07	0.08
4	5	0.59	0.19	0.61	0.2	0.6	0	0.64	0.06	0.82	0.09	0.8	0.1	0.01	0.07
4	6	0.58	0.19	0.61	0.2	0	0	0	0	0.67	0.17	0.67	0.16	0	0.07
4	7	0.58	0.19	0.61	0.2	0.58	0.15	0.6	0.16	0.8	0.09	0.8	0.08	0.09	0.08
4	8	0.58	0.19	0.61	0.2	0.53	0.09	0.53	0.08	0.77	0.12	0.77	0.11	0.07	0.12
4	9	0.59	0.19	0.6	0.2	0.48	0.12	0.48	0.11	0.76	0.11	0.76	0.1	0.05	0.11
4	10	0.58	0.19	0.6	0.2	0.46	0.13	0.51	0.19	0.74	0.22	0.75	0.18	0.05	0.03
4	11	0.58	0.19	0.6	0.21	0.52	0.1	0.51	0.09	0.77	0	0.77	0	0.03	0.01
4	12	0.58	0.19	0.6	0.21	0.52	0.15	0.53	0.15	0.75	0.09	0.75	0.08	0.08	0.05
4	13	0.58	0.19	0.6	0.21	0.38	0.06	0.41	0.08	0.6	0.09	0.64	0.12	0.02	0.04
4	14	0.58	0.19	0.59	0.21	0.42	0.06	0.45	0.07	0.63	0.06	0.52	0.24	0.02	0.03
4	15	0.57	0.19	0.58	0.21	0.39	0.12	0.48	0.22	0.54	0.08	0.54	0.07	0.03	0.04
4	16	0.56	0.19	0.57	0.22	0.43	0.07	0.44	0.07	0.55	0.25	0.62	0.25	0.05	0.03
4	17	0.55	0.18	0.57	0.22	0.36	0	0.6	0.34	0.77	0	0.78	0.01	0.01	0.01
4	18	0.54	0.18	0.57	0.22	0.51	0	0.5	0.01	0.46	0.1	0.52	0.15	0.01	0.04
4	19	0.54	0.18	0.57	0.22	0.4	0.14	0.41	0.14	0.7	0.17	0.66	0.18	0.06	0.07
4	20	0.52	0.17	0.56	0.23	0.42	0.01	0.52	0.18	0.65	0	0.71	0.08	0.02	0.01
4	21	0.52	0.17	0.56	0.23	0.54	0.09	0.53	0.09	0.67	0.09	0.69	0.08	0.08	0.05
4	22	0.52	0.17	0.56	0.23	0.25	0.19	0.28	0.15	0.72	0.16	0.69	0.17	0.02	0.1
4	23	0.51	0.17	0.56	0.23	0.35	0.05	0.4	0.1	0.69	0.15	0.66	0.16	0.02	0.14
4	24	0.51	0.17	0.56	0.23	0.38	0	0.45	0.09	0.69	0	0.77	0.11	0.01	0.02
4	25	0.51	0.17	0.55	0.23	0.39	0.19	0.54	0.3	0.61	0.11	0.59	0.09	0.02	0.03
4	26	0.51	0.17	0.55	0.23	0.38	0	0.45	0.09	0.63	0.05	0.67	0.11	0.01	0.07
4	27	0.5	0.17	0.54	0.23	0.51	0.08	0.48	0.08	0.54	0.21	0.53	0.2	0.02	0.13
4	28	0.5	0.17	0.54	0.23	0	0	0	0	0.55	0.21	0.51	0.18	0	0.06
4	29	0.51	0.18	0.54	0.24	0.35	0.23	0.48	0.29	0.62	0.07	0.59	0.1	0.02	0.11
4	30	0.51	0.18	0.54	0.24	0.44	0.17	0.5	0.18	0.55	0.14	0.53	0.13	0.03	0.08
4	31	0.51	0.18	0.54	0.24	0.38	0.08	0.44	0.2	0	0	0	0	0.06	0
4	32	0.5	0.18	0.54	0.24	0.39	0.05	0.42	0.08	0.57	0	0.49	0.11	0.05	0.02
4	33	0.49	0.17	0.53	0.24	0.31	0.01	0.5	0.33	0.28	0	0.21	0.11	0.02	0.02
4	34	0.48	0.16	0.53	0.25	0.45	0.09	0.47	0.08	0.58	0.1	0.58	0.09	0.02	0.11
4	35	0.47	0.17	0.53	0.25	0.46	0.09	0.46	0.09	0.55	0.15	0.52	0.15	0.09	0.16
4	36	0.46	0.16	0.53	0.25	0.32	0	0.33	0.01	0.5	0.19	0.46	0.17	0.01	0.09
4	37	0.46	0.16	0.55	0.25	0	0	0	0	0.51	0.13	0.49	0.14	0	0.17
4	38	0.46	0.16	0.55	0.25	0	0	0	0	0.47	0.13	0.49	0.14	0	0.16
4	39	0.45	0.16	0.55	0.25	0	0	0	0	0.54	0.11	0.52	0.1	0	0.11
4	40	0.45	0.15	0.56	0.25	0.3	0	0.59	0.41	0.44	0.13	0.54	0.22	0.01	0.09
4	41	0.44	0.15	0.56	0.25	0	0	0	0	0.51	0	0.5	0.01	0	0.06
4	42	0.44	0.15	0.57	0.25	0	0	0	0	0.41	0.06	0.44	0.08	0	0.06
4	43	0.44	0.15	0.57	0.25	0	0	0	0	0.42	0.11	0.36	0.16	0	0.11
4	44	0.44	0.15	0.57	0.25	0.37	0.07	0.42	0.15	0.44	0.08	0.46	0.07	0.08	0.08
4	45	0.44	0.15	0.57	0.26	0.38	0.09	0.43	0.17	0.51	0	0.49	0.03	0.08	0.05
4	46	0.44	0.16	0.57	0.26	0.41	0.03	0.49	0.16	0.47	0.13	0.39	0.19	0.04	0.08
4	47	0.43	0.16	0.58	0.26	0.43	0	0.62	0.26	0.46	0.07	0.46	0.06	0.01	0.1
4	48	0.43	0.16	0.58	0.27	0.31	0	0.56	0.35	0.47	0.08	0.48	0.07	0.01	0.08
4	49	0.41	0.15	0.59	0.27	0	0	0	0	0.45	0.09	0.46	0.07	0	0.05
5	0	0.59	0.2	0.63	0.2	0.51	0.18	0.53	0.19	0.72	0.12	0.69	0.17	0.14	0.12
5	1	0.59	0.2	0.63	0.2	0.52	0.23	0.52	0.22	0.84	0.03	0.83	0.03	0.08	0.03
5	2	0.59	0.2	0.63	0.2	0.41	0.1	0.54	0.26	0.83	0.05	0.83	0.05	0.02	0.06
5	3	0.59	0.2	0.63	0.2	0.45	0.17	0.48	0.18	0.75	0.11	0.75	0.11	0.07	0.07
5	4	0.59	0.2	0.63	0.2	0.55	0.21	0.57	0.21	0.71	0.13	0.7	0.12	0.08	0.06
5	5	0.59	0.2	0.63	0.2	0.64	0.13	0.65	0.1	0.7	0.17	0.71	0.16	0.02	0.05
5	6	0.59	0.2	0.63	0.2	0.32	0	0.51	0.27	0.77	0.12	0.77	0.11	0.01	0.04
5	7	0.59	0.2	0.62	0.21	0.56	0.14	0.55	0.14	0.69	0.17	0.7	0.16	0.1	0.05
5	8	0.58	0.2	0.62	0.21	0.55	0.15	0.55	0.14	0.74	0.06	0.67	0.2	0.1	0.06
5	9	0.58	0.2	0.62	0.21	0.51	0.24	0.51	0.23	0.66	0.1	0.65	0.1	0.07	0.09
5	10	0.57	0.2	0.61	0.21	0.45	0.09	0.5	0.14	0.76	0.12	0.68	0.19	0.03	0.03
5	11	0.57	0.2	0.61	0.21	0.63	0.07	0.61	0.09	0.89	0	0.92	0.04	0.04	0.01
5	12	0.57	0.2	0.61	0.21	0.49	0.15	0.5	0.15	0.74	0.07	0.73	0.08	0.09	0.07
5	13	0.55	0.2	0.6	0.21	0.39	0.25	0.39	0.22	0.67	0.09	0.65	0.11	0.03	0.09
5	14	0.55	0.2	0.6	0.21	0.47	0.18	0.58	0.23	0.71	0.02	0.7	0.02	0.02	0.03
5	15	0.54	0.2	0.59	0.22	0.62	0.1	0.63	0.08	0.54	0.11	0.54	0.08	0.02	0.02
5	16	0.54	0.2	0.59	0.22	0.56	0.06	0.64	0.14	0.65	0.11	0.56	0.21	0.02	0.03
5	17	0.54	0.2	0.58	0.22	0.15	0	0.5	0.49	0.62	0.21	0.68	0.23	0.01	0.05
5	18	0.53	0.2	0.58	0.22	0.45	0.21	0.49	0.16	0.66	0.09	0.64	0.08	0.02	0.04
5	19	0.52	0.2	0.57	0.22	0.62	0.06	0.61	0.06	0.7	0.06	0.7	0.06	0.03	0.08
5	20	0.52	0.2	0.57	0.23	0.39	0.16	0.54	0.29	0.73	0	0.7	0.04	0.02	0.01
5	21	0.51	0.2	0.57	0.23	0.56	0.11	0.55	0.11	0.71	0.03	0.59	0.26	0.09	0.04
5	22	0.51	0.2	0.57	0.23	0.47	0.27	0.48	0.24	0.71	0.03	0.58	0.22	0.04	0.03
5	23	0.51	0.2	0.57	0.23	0.48	0.23	0.61	0.28	0.58	0.17	0.57	0.16	0.02	0.12
5	24	0.5	0.2	0.56	0.23	0.65	0.06	0.6	0.1	0.57	0.15	0.55	0.14	0.02	0.07
5	25	0.5	0.2	0.56	0.23	0.31	0.21	0.38	0.25	0.63	0.04	0.61	0.05	0.05	0.03
5	26	0.49	0.2	0.56	0.23	0.14	0	0.27	0.18	0.57	0.2	0.57	0.19	0.01	0.14
5	27	0.49	0.2	0.55	0.24	0.48	0	0.61	0.18	0.59	0.11	0.57	0.13	0.01	0.19
5	28	0.49	0.2	0.55	0.23	0.11	0.04	0.26	0.26	0.62	0.15	0.6	0.15	0.02	0.11
5	29	0.48	0.21	0.54	0.23	0.32	0.13	0.45	0.25	0.56	0.14	0.54	0.13	0.02	0.08
5	30	0.48	0.21	0.54	0.23	0.34	0	0.29	0.08	0.47	0.18	0.38	0.26	0.01	0.07
5	31	0.48	0.21	0.54	0.23	0.26	0.04	0.45	0.34	0.62	0.03	0.6	0.04	0.02	0.03
5	32	0.48	0.21	0.54	0.23	0.33	0.06	0.42	0.22	0.6	0	0.58	0.03	0.04	0.02
5	33	0.47	0.21	0.54	0.24	0.28	0	0.56	0.4	0.44	0.23	0.48	0.18	0.01	0.03
5	34	0.47	0.21	0.54	0.24	0.36	0.21	0.43	0.26	0.5	0.14	0.51	0.12	0.06	0.07
5	35	0.47	0.21	0.55	0.24	0.39	0.08	0.44	0.17	0.59	0.18	0.54	0.22	0.09	0.11
5	36	0.46	0.21	0.55	0.24	0.33	0.01	0.3	0.06	0.58	0.11	0.52	0.17	0.02	0.08
5	37	0.45	0.21	0.54	0.24	0	0	0	0	0.53	0.2	0.47	0.22	0	0.09
5	38	0.45	0.21	0.55	0.24	0.32	0	0.17	0.22	0.66	0.17	0.67	0.14	0.01	0.07
5	39	0.44	0.21	0.55	0.24	0.14	0.1	0.32	0.38	0.26	0	0.46	0.28	0.03	0.02
5	40	0.42	0.21	0.55	0.25	0	0	0	0	0	0	0	0	0	0
5	41	0.42	0.21	0.54	0.25	0	0	0	0	0	0	0	0	0	0
5	42	0.42	0.21	0.54	0.25	0	0	0	0	0.37	0.06	0.25	0.21	0	0.06
5	43	0.42	0.22	0.54	0.26	0.31	0	0.51	0.28	0.38	0.05	0.38	0.04	0.01	0.06
5	44	0.41	0.22	0.54	0.26	0.47	0.06	0.53	0.14	0.41	0	0.4	0.02	0.05	0.03
5	45	0.4	0.22	0.54	0.27	0.46	0.1	0.5	0.15	0.41	0	0.4	0.02	0.1	0.03
5	46	0.39	0.2	0.55	0.26	0.2	0.17	0.32	0.24	0	0	0	0	0.03	0
5	47	0.39	0.21	0.56	0.27	0.48	0	0.61	0.18	0.54	0	0.6	0.08	0.02	0.04
5	48	0.39	0.21	0.56	0.27	0.51	0	0.71	0.28	0.54	0	0.6	0.08	0.02	0.04
5	49	0.39	0.21	0.57	0.27	0.26	0.13	0.43	0.31	0.67	0.18	0.5	0.31	0.04	0.08
6	0	0.59	0.22	0.62	0.2	0.48	0.21	0.49	0.22	0.79	0.11	0.79	0.1	0.13	0.13
6	1	0.59	0.22	0.62	0.2	0.49	0.16	0.52	0.19	0.75	0.16	0.75	0.15	0.09	0.07
6	2	0.59	0.22	0.62	0.2	0.57	0.16	0.61	0.13	0.78	0.14	0.8	0.14	0.02	0.05
6	3	0.59	0.22	0.62	0.2	0.56	0.11	0.6	0.13	0.68	0.28	0.71	0.25	0.03	0.03
6	4	0.59	0.22	0.62	0.2	0.5	0.15	0.53	0.16	0.77	0.15	0.78	0.15	0.05	0.07
6	5	0.59	0.22	0.62	0.2	0.27	0	0.4	0.18	0.76	0.16	0.76	0.15	0.01	0.07
6	6	0.59	0.22	0.62	0.2	0.21	0.11	0.44	0.41	0.64	0.2	0.65	0.2	0.02	0.05
6	7	0.59	0.22	0.63	0.19	0.54	0.1	0.51	0.12	0.8	0.15	0.79	0.14	0.07	0.05
6	8	0.59	0.22	0.63	0.19	0.44	0.15	0.46	0.16	0.72	0.13	0.71	0.12	0.1	0.09
6	9	0.58	0.22	0.63	0.19	0.45	0.16	0.44	0.15	0.66	0.24	0.64	0.22	0.06	0.04
6	10	0.58	0.22	0.63	0.19	0.55	0.09	0.55	0.08	0	0	0	0	0.04	0
6	11	0.57	0.22	0.62	0.19	0.55	0.1	0.45	0.18	0.61	0.07	0.61	0.05	0.02	0.03
6	12	0.56	0.22	0.61	0.19	0.51	0.19	0.52	0.18	0.68	0.14	0.64	0.18	0.1	0.07
6	13	0.56	0.22	0.61	0.19	0.59	0.09	0.61	0.09	0.61	0	0.61	0	0.03	0.01
6	14	0.54	0.22	0.61	0.2	0.58	0.1	0.57	0.09	0	0	0	0	0.03	0
6	15	0.53	0.21	0.61	0.2	0.41	0.22	0.46	0.23	0.6	0.18	0.69	0.2	0.04	0.03
6	16	0.53	0.21	0.6	0.2	0.55	0.1	0.63	0.16	0.77	0	0.51	0.37	0.02	0.01
6	17	0.52	0.22	0.59	0.21	0.72	0	0.78	0.09	0.59	0.09	0.61	0.1	0.01	0.06
6	18	0.52	0.22	0.59	0.21	0.4	0.22	0.48	0.23	0.69	0.11	0.65	0.12	0.03	0.05
6	19	0.51	0.22	0.59	0.21	0.61	0.02	0.56	0.07	0.7	0.12	0.7	0.11	0.02	0.12
6	20	0.51	0.22	0.58	0.22	0.41	0.23	0.44	0.21	0.61	0	0.65	0.05	0.03	0.02
6	21	0.5	0.22	0.58	0.22	0.63	0.06	0.62	0.06	0.67	0.15	0.68	0.11	0.04	0.04
6	22	0.5	0.22	0.58	0.22	0.26	0.28	0.32	0.28	0.72	0.1	0.67	0.14	0.03	0.09
6	23	0.5	0.22	0.58	0.22	0	0	0	0	0.66	0.11	0.65	0.12	0	0.25
6	24	0.5	0.22	0.58	0.22	0	0	0	0	0.66	0.04	0.68	0.08	0	0.1
6	25	0.5	0.22	0.58	0.22	0.22	0.2	0.35	0.31	0.63	0.03	0.61	0.05	0.03	0.05
6	26	0.49	0.22	0.58	0.22	0.37	0	0.53	0.23	0.69	0.12	0.67	0.13	0.01	0.13
6	27	0.49	0.22	0.58	0.22	0.3	0.05	0.3	0.04	0.66	0.19	0.64	0.18	0.02	0.16
6	28	0.49	0.22	0.58	0.22	0.18	0.22	0.22	0.17	0.73	0.09	0.71	0.1	0.02	0.08
6	29	0.49	0.23	0.57	0.22	0.23	0.13	0.39	0.33	0.61	0.13	0.52	0.26	0.03	0.08
6	30	0.49	0.23	0.57	0.22	0	0	0	0	0.68	0.23	0.62	0.26	0	0.08
6	31	0.48	0.23	0.56	0.22	0.42	0.05	0.48	0.16	0.43	0	0.59	0.22	0.05	0.02
6	32	0.48	0.23	0.56	0.22	0.39	0	0.63	0.34	0.38	0.1	0.37	0.08	0.01	0.05
6	33	0.47	0.23	0.56	0.22	0	0	0	0	0.43	0	0.59	0.22	0	0.02
6	34	0.47	0.23	0.56	0.22	0.32	0.14	0.33	0.13	0.28	0	0.59	0.44	0.09	0.02
6	35	0.47	0.24	0.56	0.23	0.45	0.08	0.47	0.1	0.78	0.05	0.62	0.28	0.12	0.05
6	36	0.47	0.24	0.56	0.23	0	0	0	0	0.72	0.1	0.62	0.23	0	0.07
6	37	0.45	0.24	0.55	0.23	0	0	0	0	0.56	0.16	0.53	0.17	0	0.19
6	38	0.44	0.24	0.55	0.23	0.16	0	0.48	0.45	0.66	0.15	0.6	0.21	0.02	0.14
6	39	0.43	0.23	0.56	0.24	0.38	0.36	0.36	0.3	0.58	0.15	0.63	0.18	0.05	0.14
6	40	0.4	0.22	0.56	0.24	0	0	0	0	0.63	0.16	0.63	0.13	0	0.13
6	41	0.4	0.22	0.56	0.24	0	0	0	0	0.42	0.09	0.51	0.2	0	0.15
6	42	0.4	0.22	0.56	0.24	0	0	0	0	0.41	0.17	0.41	0.15	0	0.14
6	43	0.4	0.22	0.56	0.24	0	0	0	0	0.55	0	0.54	0.02	0	0.03
6	44	0.4	0.23	0.56	0.25	0.36	0.12	0.46	0.25	0	0	0	0	0.07	0
6	45	0.4	0.23	0.55	0.24	0.48	0.07	0.5	0.09	0	0	0	0	0.07	0
6	46	0.4	0.23	0.55	0.24	0.06	0	0.26	0.28	0.1	0	0.31	0.29	0.02	0.03
6	47	0.4	0.23	0.55	0.24	0.03	0	0.37	0.48	0.42	0.08	0.52	0.2	0.02	0.09
6	48	0.4	0.23	0.55	0.24	0	0	0	0	0.46	0.1	0.43	0.11	0	0.11
6	49	0.39	0.23	0.55	0.24	0.46	0	0.57	0.16	0.48	0	0.64	0.23	0.02	0.03
7	0	0.57	0.21	0.61	0.2	0.44	0.2	0.47	0.23	0.77	0.16	0.76	0.15	0.12	0.14
7	1	0.57	0.21	0.61	0.2	0.47	0.2	0.51	0.23	0.82	0.09	0.75	0.21	0.1	0.05
7	2	0.57	0.21	0.61	0.2	0.37	0.23	0.41	0.24	0.84	0.13	0.84	0.11	0.05	0.03
7	3	0.57	0.21	0.61	0.2	0.45	0.22	0.5	0.24	0.76	0.24	0.76	0.22	0.06	0.06
7	4	0.57	0.21	0.61	0.2	0.44	0.15	0.48	0.18	0.86	0.08	0.84	0.1	0.05	0.06
7	5	0.57	0.21	0.61	0.2	0.33	0.09	0.44	0.25	0.76	0.18	0.75	0.17	0.03	0.09
7	6	0.57	0.21	0.61	0.2	0.45	0	0.66	0.29	0.72	0.2	0.71	0.18	0.01	0.06
7	7	0.57	0.21	0.61	0.2	0.45	0.19	0.47	0.19	0.81	0.08	0.78	0.11	0.06	0.09
7	8	0.57	0.21	0.61	0.2	0.48	0.14	0.5	0.17	0.78	0.15	0.78	0.14	0.1	0.09
7	9	0.57	0.21	0.61	0.2	0.52	0.11	0.52	0.1	0.75	0.14	0.76	0.14	0.04	0.1
7	10	0.57	0.21	0.61	0.2	0.46	0.14	0.56	0.22	0.72	0.04	0.67	0.1	0.02	0.02
7	11	0.57	0.21	0.61	0.2	0.55	0.1	0.61	0.16	0.68	0.11	0.73	0.13	0.03	0.03
7	12	0.56	0.21	0.6	0.21	0.5	0.15	0.49	0.15	0.74	0.13	0.73	0.13	0.11	0.08
7	13	0.55	0.21	0.6	0.21	0.52	0.13	0.54	0.13	0.71	0.21	0.7	0.18	0.04	0.04
7	14	0.54	0.2	0.6	0.21	0.48	0.23	0.5	0.2	0.6	0.28	0.64	0.26	0.03	0.04
7	15	0.53	0.2	0.6	0.21	0.52	0.2	0.53	0.17	0.66	0.12	0.69	0.13	0.03	0.04
7	16	0.52	0.2	0.59	0.22	0.41	0.15	0.45	0.16	0.42	0.11	0.47	0.14	0.04	0.03
7	17	0.52	0.2	0.59	0.22	0.34	0	0.47	0.18	0.49	0.16	0.47	0.15	0.01	0.06
7	18	0.52	0.19	0.59	0.22	0	0	0	0	0.53	0	0.58	0.07	0	0.01
7	19	0.51	0.19	0.59	0.22	0.39	0.12	0.52	0.26	0.57	0.16	0.57	0.14	0.02	0.06
7	20	0.49	0.18	0.58	0.22	0.34	0	0.47	0.18	0.51	0	0.51	0.01	0.01	0.01
7	21	0.48	0.18	0.58	0.23	0.5	0.14	0.5	0.14	0.46	0.14	0.5	0.12	0.08	0.03
7	22	0.48	0.18	0.58	0.23	0.39	0.18	0.47	0.21	0.73	0.06	0.62	0.21	0.03	0.05
7	23	0.47	0.18	0.57	0.22	0.22	0.18	0.37	0.3	0.56	0.12	0.56	0.11	0.02	0.13
7	24	0.47	0.18	0.56	0.22	0.32	0.11	0.41	0.18	0.67	0.02	0.69	0.03	0.02	0.04
7	25	0.46	0.17	0.56	0.23	0.29	0	0.59	0.42	0.68	0.02	0.64	0.07	0.01	0.03
7	26	0.46	0.17	0.56	0.23	0.31	0.12	0.43	0.23	0.57	0.18	0.56	0.16	0.02	0.08
7	27	0.46	0.17	0.55	0.23	0	0	0	0	0.63	0.11	0.6	0.13	0	0.12
7	28	0.46	0.17	0.55	0.23	0.35	0	0.3	0.07	0.59	0.13	0.54	0.17	0.01	0.07
7	29	0.45	0.17	0.55	0.23	0.22	0.17	0.4	0.38	0.45	0.12	0.53	0.18	0.03	0.05
7	30	0.45	0.17	0.56	0.23	0.43	0.16	0.42	0.11	0.56	0.16	0.53	0.15	0.02	0.08
7	31	0.45	0.17	0.56	0.24	0.29	0.06	0.34	0.18	0.45	0.2	0.48	0.15	0.07	0.04
7	32	0.45	0.17	0.56	0.24	0.32	0.1	0.41	0.25	0	0	0	0	0.05	0
7	33	0.44	0.17	0.56	0.23	0.25	0.11	0.38	0.24	0.41	0.15	0.34	0.2	0.02	0.08
7	34	0.44	0.17	0.56	0.23	0.32	0.06	0.37	0.15	0.48	0.08	0.46	0.06	0.06	0.05
7	35	0.44	0.17	0.56	0.23	0.42	0.08	0.4	0.1	0.65	0.11	0.69	0.13	0.06	0.14
7	36	0.42	0.16	0.55	0.24	0.36	0.2	0.29	0.22	0.79	0	0.56	0.33	0.03	0.04
7	37	0.41	0.16	0.56	0.24	0.28	0	0.22	0.08	0.56	0.11	0.54	0.13	0.01	0.28
7	38	0.4	0.16	0.57	0.24	0.14	0	0.17	0.04	0.6	0.16	0.57	0.16	0.01	0.16
7	39	0.4	0.16	0.57	0.24	0	0	0	0	0.58	0.18	0.52	0.2	0	0.09
7	40	0.4	0.16	0.57	0.24	0.33	0	0.49	0.22	0	0	0	0	0.01	0
7	41	0.4	0.16	0.57	0.24	0.17	0	0.55	0.54	0.52	0	0.36	0.23	0.01	0.03
7	42	0.4	0.16	0.57	0.24	0	0	0	0	0.43	0	0.26	0.25	0	0.03
7	43	0.4	0.16	0.57	0.24	0.28	0.01	0.4	0.2	0.26	0.03	0.28	0.04	0.02	0.06
7	44	0.4	0.16	0.57	0.25	0.37	0.05	0.42	0.12	0	0	0	0	0.06	0
7	45	0.4	0.16	0.57	0.25	0.35	0.07	0.46	0.24	0	0	0	0	0.05	0
7	46	0.39	0.17	0.57	0.26	0.33	0.13	0.4	0.17	0.43	0	0.26	0.25	0.04	0.04
7	47	0.38	0.17	0.57	0.26	0.38	0.11	0.48	0.19	0.35	0	0.3	0.07	0.03	0.04
7	48	0.38	0.17	0.57	0.26	0.29	0.18	0.45	0.35	0.32	0.07	0.37	0.14	0.04	0.13
7	49	0.37	0.17	0.56	0.27	0.45	0	0.66	0.29	0	0	0	0	0.01	0
8	0	0.58	0.22	0.61	0.19	0.47	0.22	0.49	0.23	0.76	0.12	0.76	0.12	0.12	0.12
8	1	0.58	0.22	0.61	0.19	0.37	0.21	0.41	0.24	0.7	0.14	0.64	0.21	0.08	0.05
8	2	0.58	0.22	0.61	0.19	0.34	0.16	0.49	0.29	0.75	0.08	0.74	0.08	0.02	0.03
8	3	0.58	0.22	0.61	0.19	0.5	0.2	0.52	0.2	0.75	0.08	0.72	0.11	0.08	0.05
8	4	0.58	0.22	0.61	0.19	0.52	0.23	0.55	0.24	0.68	0.18	0.68	0.17	0.07	0.08
8	5	0.58	0.22	0.61	0.19	0.58	0.11	0.61	0.11	0.65	0.2	0.66	0.19	0.03	0.06
8	6	0.58	0.22	0.6	0.19	0.23	0.32	0.35	0.32	0.73	0.12	0.72	0.11	0.02	0.04
8	7	0.58	0.22	0.6	0.19	0.56	0.13	0.57	0.13	0.71	0.15	0.71	0.15	0.07	0.09
8	8	0.57	0.22	0.6	0.19	0.4	0.17	0.41	0.17	0.73	0.11	0.72	0.12	0.11	0.14
8	9	0.56	0.22	0.6	0.19	0.43	0.19	0.39	0.21	0.72	0.08	0.7	0.1	0.05	0.08
8	10	0.56	0.22	0.6	0.19	0.37	0.12	0.51	0.27	0.62	0.16	0.57	0.19	0.02	0.04
8	11	0.56	0.22	0.6	0.19	0.55	0.12	0.56	0.11	0	0	0	0	0.03	0
8	12	0.56	0.22	0.6	0.19	0.38	0.24	0.4	0.24	0.7	0.11	0.67	0.12	0.07	0.05
8	13	0.56	0.22	0.59	0.19	0.5	0.13	0.58	0.19	0.45	0.09	0.53	0.17	0.02	0.03
8	14	0.55	0.22	0.58	0.19	0.47	0.22	0.54	0.24	0.76	0	0.73	0.04	0.03	0.01
8	15	0.54	0.22	0.58	0.2	0.51	0.13	0.58	0.18	0.56	0.2	0.49	0.21	0.03	0.03
8	16	0.54	0.22	0.58	0.2	0.42	0.23	0.49	0.25	0.72	0.06	0.76	0.1	0.03	0.04
8	17	0.53	0.22	0.57	0.2	0.21	0.21	0.35	0.32	0.63	0.12	0.68	0.13	0.03	0.02
8	18	0.53	0.23	0.57	0.2	0.27	0.25	0.45	0.36	0.68	0.18	0.61	0.23	0.02	0.07
8	19	0.51	0.22	0.56	0.21	0.08	0	0.29	0.3	0.66	0.16	0.66	0.15	0.01	0.11
8	20	0.51	0.22	0.56	0.21	0.39	0.08	0.54	0.26	0.87	0	0.69	0.25	0.02	0.01
8	21	0.5	0.22	0.56	0.21	0.52	0.16	0.53	0.15	0.64	0	0.63	0.01	0.08	0.01
8	22	0.5	0.22	0.55	0.21	0.38	0.24	0.35	0.23	0.73	0.09	0.71	0.11	0.05	0.11
8	23	0.5	0.22	0.55	0.21	0.48	0	0.65	0.24	0.65	0.1	0.62	0.14	0.01	0.15
8	24	0.5	0.22	0.55	0.21	0.87	0	0.69	0.25	0.6	0.12	0.64	0.14	0.01	0.05
8	25	0.5	0.22	0.55	0.21	0.24	0.13	0.4	0.34	0.64	0.02	0.65	0.03	0.03	0.04
8	26	0.49	0.22	0.55	0.2	0	0	0	0	0.66	0.13	0.6	0.21	0	0.12
8	27	0.49	0.23	0.54	0.21	0.42	0	0.41	0.02	0.62	0.18	0.59	0.2	0.01	0.1
8	28	0.49	0.23	0.54	0.21	0.16	0.11	0.31	0.32	0.68	0.13	0.65	0.14	0.03	0.07
8	29	0.48	0.23	0.54	0.21	0.19	0.14	0.23	0.16	0.67	0.12	0.65	0.13	0.04	0.08
8	30	0.48	0.23	0.54	0.21	0.09	0	0.42	0.46	0.65	0.13	0.58	0.2	0.01	0.08
8	31	0.47	0.23	0.54	0.21	0.28	0.09	0.33	0.13	0	0	0	0	0.04	0
8	32	0.47	0.24	0.53	0.21	0.25	0.17	0.31	0.22	0	0	0	0	0.05	0
8	33	0.46	0.23	0.53	0.21	0.23	0	0.43	0.28	0.37	0.06	0.32	0.09	0.01	0.03
8	34	0.45	0.23	0.53	0.22	0.25	0.12	0.38	0.3	0.57	0.24	0.51	0.2	0.04	0.04
8	35	0.43	0.23	0.53	0.22	0.43	0.11	0.41	0.14	0.49	0.22	0.43	0.22	0.12	0.07
8	36	0.43	0.23	0.53	0.22	0.51	0.04	0.42	0.16	0.53	0.18	0.5	0.16	0.02	0.07
8	37	0.42	0.23	0.54	0.22	0	0	0	0	0.47	0.27	0.44	0.26	0	0.17
8	38	0.41	0.23	0.53	0.22	0	0	0	0	0.5	0.14	0.54	0.18	0	0.17
8	39	0.39	0.22	0.53	0.22	0.15	0.05	0.3	0.3	0.46	0.28	0.49	0.25	0.04	0.1
8	40	0.39	0.22	0.54	0.22	0.28	0	0.36	0.11	0.42	0.17	0.37	0.15	0.01	0.05
8	41	0.38	0.22	0.54	0.23	0.18	0	0.35	0.24	0.3	0	0.59	0.41	0.01	0.03
8	42	0.36	0.21	0.55	0.22	0.08	0	0.29	0.3	0.49	0.05	0.4	0.18	0.01	0.08
8	43	0.35	0.21	0.55	0.23	0.1	0.01	0.32	0.39	0.42	0	0.41	0.02	0.03	0.03
8	44	0.35	0.21	0.54	0.23	0.24	0.21	0.31	0.26	0	0	0	0	0.07	0
8	45	0.35	0.21	0.54	0.23	0.41	0.07	0.49	0.19	0	0	0	0	0.06	0
8	46	0.35	0.21	0.54	0.23	0.45	0	0.63	0.25	0	0	0	0	0.02	0
8	47	0.33	0.21	0.55	0.23	0.2	0.19	0.32	0.28	0.45	0.03	0.51	0.12	0.05	0.09
8	48	0.33	0.21	0.55	0.23	0.45	0	0.63	0.25	0.33	0	0.48	0.21	0.02	0.03
8	49	0.33	0.22	0.54	0.22	0.43	0.06	0.5	0.13	0.78	0.23	0.59	0.36	0.05	0.07
9	0	0.59	0.18	0.59	0.21	0.57	0.15	0.57	0.15	0.69	0.17	0.68	0.17	0.14	0.12
9	1	0.59	0.18	0.59	0.21	0.56	0.18	0.58	0.18	0.72	0.15	0.68	0.22	0.07	0.08
9	2	0.59	0.18	0.59	0.21	0.61	0.14	0.63	0.14	0.77	0.07	0.74	0.12	0.04	0.05
9	3	0.59	0.18	0.59	0.21	0.5	0.28	0.54	0.28	0.69	0.17	0.7	0.17	0.07	0.08
9	4	0.59	0.18	0.59	0.21	0.47	0.16	0.49	0.16	0.72	0.15	0.71	0.14	0.06	0.07
9	5	0.59	0.18	0.59	0.21	0	0	0	0	0.71	0.14	0.7	0.13	0	0.04
9	6	0.59	0.18	0.6	0.21	0.2	0	0.38	0.25	0.66	0.1	0.58	0.22	0.01	0.04
9	7	0.58	0.18	0.59	0.21	0.41	0.12	0.43	0.14	0.64	0.16	0.6	0.16	0.09	0.02
9	8	0.58	0.18	0.59	0.21	0.54	0.15	0.58	0.19	0.64	0.29	0.66	0.27	0.08	0.06
9	9	0.58	0.18	0.59	0.21	0.58	0.13	0.51	0.17	0.68	0.12	0.67	0.12	0.03	0.1
9	10	0.58	0.18	0.59	0.22	0.45	0.14	0.45	0.12	0.76	0.04	0.76	0.03	0.06	0.01
9	11	0.58	0.18	0.59	0.22	0.61	0.14	0.59	0.13	0.79	0	0.71	0.12	0.07	0.01
9	12	0.58	0.18	0.59	0.22	0.52	0.17	0.5	0.16	0.69	0.1	0.66	0.11	0.08	0.05
9	13	0.57	0.18	0.57	0.22	0.64	0	0.77	0.18	0.72	0.06	0.72	0.06	0.01	0.04
9	14	0.56	0.17	0.56	0.22	0	0	0	0	0.65	0.1	0.59	0.17	0	0.03
9	15	0.55	0.17	0.56	0.22	0.46	0.08	0.48	0.07	0.58	0.07	0.53	0.13	0.02	0.03
9	16	0.54	0.17	0.54	0.23	0.47	0.17	0.54	0.17	0.59	0.08	0.5	0.21	0.02	0.04
9	17	0.55	0.16	0.54	0.23	0.15	0	0.38	0.33	0.57	0.13	0.46	0.25	0.01	0.03
9	18	0.55	0.16	0.54	0.23	0.41	0.25	0.38	0.18	0.65	0.06	0.65	0.05	0.02	0.04
9	19	0.55	0.16	0.54	0.23	0.24	0.1	0.38	0.25	0.67	0.11	0.64	0.14	0.02	0.09
9	20	0.54	0.16	0.53	0.23	0	0	0	0	0.59	0.01	0.66	0.12	0	0.02
9	21	0.54	0.16	0.53	0.24	0.52	0.16	0.54	0.17	0.65	0.08	0.56	0.2	0.13	0.03
9	22	0.53	0.16	0.53	0.24	0	0	0	0	0.56	0.02	0.44	0.22	0	0.03
9	23	0.53	0.16	0.52	0.24	0.42	0	0.56	0.2	0.66	0.1	0.67	0.1	0.01	0.09
9	24	0.53	0.16	0.52	0.24	0	0	0	0	0.65	0.09	0.6	0.11	0	0.03
9	25	0.53	0.16	0.52	0.24	0.48	0	0.62	0.2	0.72	0	0.42	0.42	0.01	0.01
9	26	0.53	0.16	0.52	0.24	0.2	0	0.38	0.25	0.71	0.08	0.64	0.16	0.01	0.04
9	27	0.53	0.16	0.52	0.24	0.54	0.21	0.51	0.19	0.6	0.1	0.64	0.13	0.04	0.08
9	28	0.53	0.16	0.52	0.24	0	0	0	0	0.64	0.11	0.62	0.13	0	0.08
9	29	0.53	0.17	0.51	0.25	0.79	0	0.62	0.24	0.71	0	0.61	0.15	0.01	0.01
9	30	0.52	0.17	0.5	0.25	0.44	0	0.69	0.35	0.65	0.12	0.6	0.17	0.01	0.09
9	31	0.51	0.17	0.5	0.25	0.3	0.06	0.34	0.12	0.64	0	0.77	0.18	0.07	0.02
9	32	0.5	0.17	0.5	0.26	0.39	0.08	0.46	0.17	0.61	0.25	0.56	0.2	0.06	0.03
9	33	0.5	0.17	0.5	0.26	0.25	0.07	0.35	0.18	0.56	0	0.35	0.3	0.03	0.02
9	34	0.5	0.17	0.5	0.26	0.35	0.06	0.46	0.25	0.68	0.12	0.54	0.29	0.06	0.05
9	35	0.5	0.17	0.5	0.26	0.47	0.09	0.45	0.09	0.65	0.15	0.57	0.22	0.1	0.07
9	36	0.5	0.17	0.5	0.26	0.56	0.01	0.42	0.24	0.66	0.11	0.62	0.15	0.03	0.13
9	37	0.5	0.17	0.49	0.26	0	0	0	0	0.65	0.14	0.6	0.19	0	0.11
9	38	0.49	0.18	0.47	0.26	0	0	0	0	0.58	0.16	0.54	0.17	0	0.08
9	39	0.48	0.18	0.47	0.26	0.33	0.14	0.48	0.27	0.56	0.09	0.47	0.2	0.03	0.08
9	40	0.48	0.18	0.47	0.26	0.23	0.11	0.36	0.23	0.52	0.08	0.45	0.16	0.03	0.07
9	41	0.48	0.18	0.46	0.26	0	0	0	0	0.23	0	0.28	0.06	0	0.02
9	42	0.48	0.18	0.46	0.26	0	0	0	0	0.31	0	0.34	0.04	0	0.02
9	43	0.46	0.17	0.45	0.25	0	0	0	0	0.37	0.08	0.37	0.06	0	0.04
9	44	0.46	0.17	0.45	0.25	0.4	0.06	0.56	0.29	0	0	0	0	0.04	0
9	45	0.46	0.17	0.45	0.25	0.44	0	0.69	0.35	0.43	0	0.4	0.05	0.02	0.02
9	46	0.46	0.18	0.45	0.26	0	0	0	0	0.43	0.22	0.36	0.23	0	0.06
9	47	0.46	0.18	0.45	0.26	0.32	0.11	0.48	0.32	0.45	0.04	0.56	0.18	0.07	0.04
9	48	0.44	0.17	0.47	0.26	0.48	0	0.62	0.2	0.42	0	0.56	0.2	0.02	0.02
9	49	0.43	0.17	0.47	0.27	0	0	0	0	0.52	0.05	0.41	0.22	0	0.08
10	0	0.58	0.24	0.63	0.19	0.47	0.23	0.5	0.24	0.72	0.14	0.71	0.15	0.1	0.13
10	1	0.58	0.24	0.63	0.19	0.49	0.14	0.5	0.14	0.78	0.11	0.77	0.1	0.07	0.07
10	2	0.58	0.24	0.63	0.19	0.44	0.24	0.5	0.25	0.79	0.12	0.79	0.1	0.04	0.02
10	3	0.58	0.24	0.63	0.19	0.36	0.25	0.42	0.27	0.82	0.06	0.8	0.11	0.05	0.07
10	4	0.58	0.24	0.63	0.19	0.43	0.17	0.46	0.19	0.77	0.18	0.76	0.17	0.09	0.1
10	5	0.58	0.24	0.63	0.19	0.41	0.32	0.48	0.31	0.69	0.27	0.69	0.25	0.04	0.08
10	6	0.58	0.24	0.63	0.19	0	0	0	0	0.78	0.07	0.79	0.06	0	0.06
10	7	0.57	0.24	0.63	0.19	0.52	0.17	0.55	0.18	0.71	0.18	0.71	0.17	0.07	0.09
10	8	0.57	0.24	0.63	0.19	0.45	0.19	0.48	0.21	0.8	0.07	0.8	0.07	0.12	0.09
10	9	0.56	0.24	0.63	0.19	0.39	0.23	0.39	0.21	0.68	0.2	0.7	0.2	0.05	0.09
10	10	0.55	0.24	0.62	0.19	0.27	0	0.41	0.19	0.71	0.09	0.67	0.13	0.01	0.05
10	11	0.55	0.24	0.63	0.2	0.55	0.19	0.58	0.17	0.67	0.2	0.69	0.18	0.04	0.04
10	12	0.54	0.24	0.62	0.2	0.43	0.15	0.43	0.13	0.73	0.1	0.73	0.09	0.04	0.06
10	13	0.54	0.25	0.62	0.2	0.4	0.29	0.47	0.3	0.71	0.13	0.66	0.16	0.04	0.04
10	14	0.53	0.25	0.61	0.2	0.37	0.02	0.49	0.22	0.72	0.01	0.66	0.11	0.02	0.02
10	15	0.51	0.25	0.61	0.21	0.28	0.13	0.31	0.12	0.65	0.1	0.66	0.08	0.03	0.03
10	16	0.5	0.24	0.6	0.21	0.38	0.09	0.38	0.08	0.73	0	0.63	0.14	0.03	0.01
10	17	0.49	0.24	0.59	0.22	0.47	0.04	0.62	0.26	0.68	0.05	0.74	0.11	0.02	0.03
10	18	0.48	0.23	0.59	0.22	0.26	0.17	0.28	0.14	0.72	0.04	0.66	0.13	0.03	0.04
10	19	0.49	0.23	0.59	0.22	0.34	0.2	0.36	0.17	0.62	0.16	0.7	0.2	0.03	0.04
10	20	0.49	0.23	0.58	0.22	0.39	0.03	0.4	0.02	0.73	0	0.63	0.14	0.02	0.01
10	21	0.48	0.23	0.58	0.22	0.53	0.11	0.52	0.1	0.59	0.21	0.57	0.15	0.06	0.03
10	22	0.46	0.23	0.58	0.22	0.37	0	0.58	0.3	0.69	0.11	0.62	0.21	0.01	0.07
10	23	0.46	0.23	0.57	0.22	0.02	0	0.42	0.57	0.68	0.05	0.65	0.11	0.01	0.08
10	24	0.46	0.23	0.57	0.23	0.26	0	0.42	0.23	0.69	0.06	0.64	0.1	0.01	0.03
10	25	0.44	0.22	0.58	0.23	0.24	0.06	0.38	0.27	0	0	0	0	0.04	0
10	26	0.44	0.22	0.58	0.23	0.21	0.08	0.36	0.3	0.68	0	0.54	0.2	0.04	0.02
10	27	0.44	0.22	0.58	0.23	0.5	0	0.47	0.05	0.66	0.1	0.63	0.13	0.01	0.1
10	28	0.44	0.22	0.58	0.23	0.29	0.3	0.5	0.42	0.59	0.26	0.56	0.22	0.02	0.05
10	29	0.44	0.22	0.57	0.23	0	0	0	0	0.58	0.25	0.45	0.33	0	0.05
10	30	0.43	0.22	0.56	0.23	0.27	0	0.41	0.19	0.58	0.25	0.59	0.2	0.01	0.05
10	31	0.43	0.22	0.56	0.23	0.34	0.05	0.42	0.18	0.6	0	0.6	0.01	0.05	0.02
10	32	0.42	0.23	0.56	0.22	0.37	0.02	0.46	0.19	0.23	0.1	0.36	0.23	0.04	0.03
10	33	0.42	0.23	0.56	0.22	0.41	0.08	0.52	0.21	0	0	0	0	0.03	0
10	34	0.4	0.22	0.57	0.23	0.28	0.09	0.34	0.19	0.54	0.33	0.38	0.36	0.09	0.05
10	35	0.38	0.21	0.57	0.23	0.38	0.16	0.42	0.19	0.73	0.06	0.62	0.19	0.14	0.08
10	36	0.38	0.21	0.57	0.23	0.05	0	0.37	0.45	0.7	0.06	0.63	0.16	0.01	0.1
10	37	0.38	0.21	0.57	0.23	0	0	0	0	0.55	0.22	0.52	0.21	0	0.19
10	38	0.37	0.21	0.56	0.22	0	0	0	0	0.66	0.1	0.62	0.14	0	0.16
10	39	0.36	0.2	0.56	0.23	0.39	0.16	0.44	0.15	0.64	0.16	0.58	0.18	0.03	0.11
10	40	0.36	0.2	0.56	0.23	0.27	0	0.41	0.19	0.38	0.11	0.47	0.17	0.01	0.07
10	41	0.36	0.2	0.56	0.23	0.27	0	0.41	0.19	0.16	0	0.53	0.52	0.01	0.03
10	42	0.36	0.2	0.56	0.23	0.12	0	0.46	0.48	0.39	0.12	0.4	0.1	0.01	0.09
10	43	0.35	0.2	0.56	0.23	0	0	0	0	0.42	0.18	0.4	0.16	0	0.12
10	44	0.35	0.21	0.56	0.23	0.27	0.17	0.39	0.27	0.45	0.06	0.45	0.05	0.05	0.06
10	45	0.34	0.2	0.55	0.23	0.41	0.06	0.45	0.1	0.45	0.06	0.44	0.05	0.06	0.06
10	46	0.34	0.2	0.55	0.23	0.38	0	0.56	0.25	0.41	0	0.41	0	0.02	0.03
10	47	0.33	0.19	0.56	0.24	0.37	0	0.58	0.3	0.42	0.1	0.41	0.09	0.02	0.11
10	48	0.33	0.19	0.56	0.24	0.37	0	0.58	0.3	0.38	0.12	0.39	0.11	0.02	0.1
10	49	0.33	0.19	0.56	0.24	0.02	0	0.42	0.57	0.68	0	0.54	0.2	0.02	0.03
11	0	0.59	0.21	0.61	0.2	0.51	0.19	0.53	0.2	0.63	0.21	0.62	0.21	0.13	0.12
11	1	0.59	0.21	0.61	0.2	0.59	0.09	0.63	0.14	0.86	0.04	0.86	0.04	0.07	0.03
11	2	0.59	0.21	0.61	0.2	0.48	0.28	0.55	0.29	0.73	0.18	0.68	0.21	0.03	0.05
11	3	0.59	0.21	0.61	0.2	0.43	0.15	0.39	0.16	0.73	0.14	0.7	0.17	0.05	0.08
11	4	0.59	0.21	0.61	0.2	0.59	0.1	0.6	0.1	0.76	0.14	0.75	0.14	0.06	0.06
11	5	0.59	0.21	0.61	0.2	0.44	0.26	0.46	0.25	0.79	0.11	0.77	0.11	0.06	0.04
11	6	0.59	0.21	0.61	0.2	0.3	0.42	0.3	0.3	0.53	0.23	0.49	0.2	0.02	0.02
11	7	0.58	0.2	0.6	0.2	0.5	0.15	0.48	0.16	0.79	0.07	0.76	0.08	0.1	0.03
11	8	0.58	0.21	0.6	0.2	0.55	0.11	0.54	0.11	0.73	0.1	0.72	0.1	0.08	0.12
11	9	0.58	0.21	0.6	0.2	0.4	0.29	0.43	0.24	0.7	0.13	0.69	0.13	0.02	0.12
11	10	0.58	0.2	0.59	0.21	0.51	0.18	0.54	0.2	0.7	0.11	0.69	0.09	0.07	0.03
11	11	0.58	0.2	0.59	0.21	0.61	0.1	0.65	0.13	0.77	0.03	0.75	0.06	0.04	0.04
11	12	0.58	0.21	0.59	0.21	0.48	0.22	0.52	0.23	0.69	0.16	0.68	0.16	0.06	0.09
11	13	0.58	0.21	0.58	0.21	0.53	0.14	0.55	0.13	0.66	0.06	0.65	0.07	0.03	0.07
11	14	0.57	0.21	0.58	0.2	0.54	0.08	0.58	0.11	0.76	0.04	0.72	0.07	0.04	0.02
11	15	0.57	0.21	0.57	0.2	0.55	0.12	0.62	0.17	0.66	0.11	0.71	0.12	0.02	0.02
11	16	0.56	0.21	0.56	0.2	0.53	0.23	0.6	0.24	0.52	0.09	0.49	0.1	0.02	0.04
11	17	0.54	0.2	0.56	0.21	0.44	0.23	0.5	0.19	0.74	0	0.51	0.33	0.02	0.01
11	18	0.54	0.2	0.56	0.21	0.38	0	0.63	0.35	0.6	0.24	0.49	0.3	0.01	0.04
11	19	0.53	0.2	0.55	0.21	0.48	0.06	0.46	0.07	0.73	0.24	0.64	0.26	0.04	0.04
11	20	0.53	0.2	0.56	0.21	0.09	0	0.43	0.48	0	0	0	0	0.01	0
11	21	0.52	0.2	0.55	0.21	0.51	0.11	0.5	0.11	0.69	0	0.74	0.07	0.09	0.02
11	22	0.53	0.2	0.55	0.21	0.37	0.21	0.38	0.19	0.71	0	0.75	0.06	0.03	0.02
11	23	0.53	0.2	0.55	0.22	0	0	0	0	0.55	0.15	0.56	0.15	0	0.12
11	24	0.52	0.21	0.55	0.22	0.39	0	0.59	0.28	0.43	0.32	0.35	0.26	0.01	0.03
11	25	0.52	0.21	0.55	0.22	0.09	0	0.43	0.48	0	0	0	0	0.01	0
11	26	0.5	0.21	0.55	0.23	0	0	0	0	0.6	0.17	0.58	0.17	0	0.1
11	27	0.5	0.21	0.54	0.23	0.37	0.28	0.46	0.32	0.59	0.2	0.56	0.18	0.04	0.07
11	28	0.49	0.21	0.54	0.23	0.22	0.23	0.26	0.2	0.55	0.21	0.56	0.19	0.03	0.08
11	29	0.49	0.21	0.54	0.23	0.32	0.22	0.31	0.18	0.71	0.12	0.61	0.22	0.03	0.06
11	30	0.49	0.21	0.54	0.24	0.33	0	0.31	0.03	0.54	0.39	0.56	0.34	0.01	0.08
11	31	0.48	0.21	0.55	0.24	0.22	0.23	0.21	0.18	0.45	0.18	0.34	0.24	0.03	0.04
11	32	0.48	0.21	0.55	0.24	0.47	0.06	0.51	0.09	0.32	0	0.22	0.15	0.02	0.02
11	33	0.47	0.21	0.54	0.24	0	0	0	0	0.37	0.19	0.39	0.16	0	0.07
11	34	0.46	0.21	0.53	0.24	0.26	0.36	0.37	0.32	0.81	0	0.63	0.26	0.02	0.03
11	35	0.46	0.22	0.53	0.24	0.43	0.17	0.43	0.16	0.63	0.25	0.63	0.22	0.11	0.14
11	36	0.46	0.22	0.53	0.24	0.22	0.11	0.22	0.1	0.65	0.22	0.57	0.25	0.04	0.11
11	37	0.46	0.22	0.53	0.24	0	0	0	0	0.73	0.11	0.66	0.21	0	0.13
11	38	0.46	0.22	0.54	0.23	0	0	0	0	0.46	0.16	0.48	0.16	0	0.23
11	39	0.45	0.22	0.54	0.23	0.07	0	0.27	0.28	0.7	0.23	0.59	0.25	0.01	0.06
11	40	0.45	0.22	0.54	0.23	0	0	0	0	0.36	0.08	0.42	0.13	0	0.06
11	41	0.45	0.22	0.54	0.23	0	0	0	0	0.53	0	0.53	0	0	0.03
11	42	0.45	0.22	0.54	0.24	0	0	0	0	0.33	0.09	0.35	0.09	0	0.14
11	43	0.45	0.22	0.54	0.24	0.5	0	0.71	0.3	0.33	0.14	0.3	0.13	0.01	0.08
11	44	0.45	0.22	0.54	0.24	0.49	0.07	0.54	0.15	0.51	0.04	0.46	0.08	0.06	0.05
11	45	0.43	0.21	0.54	0.25	0.43	0.17	0.47	0.21	0.48	0	0.43	0.07	0.08	0.03
11	46	0.43	0.21	0.54	0.25	0	0	0	0	0.48	0	0.43	0.07	0	0.03
11	47	0.42	0.22	0.54	0.25	0.28	0.26	0.44	0.34	0.46	0.1	0.43	0.11	0.03	0.14
11	48	0.41	0.21	0.54	0.25	0.45	0.08	0.6	0.28	0.51	0.08	0.56	0.11	0.03	0.09
11	49	0.41	0.21	0.54	0.25	0.5	0	0.71	0.3	0.54	0.08	0.49	0.11	0.02	0.06
12	0	0.58	0.21	0.63	0.16	0.5	0.18	0.51	0.18	0.68	0.15	0.67	0.16	0.12	0.13
12	1	0.58	0.21	0.63	0.16	0.44	0.23	0.45	0.22	0.84	0.06	0.82	0.06	0.09	0.02
12	2	0.58	0.21	0.63	0.16	0.45	0.18	0.47	0.18	0.83	0.06	0.7	0.26	0.06	0.02
12	3	0.58	0.21	0.63	0.16	0.48	0.2	0.51	0.2	0.68	0.08	0.62	0.17	0.05	0.04
12	4	0.58	0.21	0.63	0.16	0.53	0.16	0.53	0.15	0.57	0.26	0.54	0.24	0.08	0.04
12	5	0.58	0.21	0.63	0.16	0.52	0.18	0.54	0.17	0.61	0.17	0.63	0.16	0.04	0.04
12	6	0.57	0.21	0.64	0.16	0.46	0	0.61	0.21	0.63	0.14	0.66	0.13	0.01	0.02
12	7	0.57	0.21	0.64	0.16	0.54	0.12	0.52	0.13	0.74	0.08	0.73	0.08	0.09	0.05
12	8	0.57	0.21	0.64	0.16	0.52	0.18	0.52	0.18	0.73	0.09	0.7	0.14	0.11	0.15
12	9	0.57	0.21	0.63	0.16	0.57	0.24	0.56	0.23	0.69	0.12	0.68	0.12	0.06	0.12
12	10	0.56	0.21	0.63	0.16	0.65	0.1	0.67	0.11	0.62	0.17	0.52	0.21	0.04	0.02
12	11	0.56	0.22	0.63	0.17	0.62	0.1	0.61	0.1	0.79	0	0.72	0.11	0.05	0.01
12	12	0.56	0.22	0.63	0.17	0.5	0.18	0.49	0.18	0.75	0.07	0.74	0.07	0.08	0.1
12	13	0.56	0.22	0.63	0.17	0.35	0.29	0.43	0.33	0.72	0.05	0.71	0.05	0.04	0.07
12	14	0.55	0.21	0.63	0.17	0.53	0.11	0.61	0.19	0.7	0.04	0.69	0.04	0.02	0.05
12	15	0.54	0.21	0.63	0.17	0.48	0.15	0.52	0.17	0.66	0.09	0.64	0.08	0.04	0.04
12	16	0.54	0.22	0.62	0.17	0.39	0.13	0.46	0.2	0.65	0	0.62	0.05	0.03	0.01
12	17	0.54	0.22	0.62	0.17	0.31	0.14	0.45	0.3	0.65	0.1	0.59	0.15	0.02	0.04
12	18	0.53	0.22	0.62	0.17	0.32	0.29	0.39	0.24	0.76	0.08	0.75	0.06	0.01	0.03
12	19	0.53	0.22	0.62	0.17	0.51	0.17	0.57	0.18	0.59	0.25	0.59	0.22	0.02	0.06
12	20	0.52	0.22	0.61	0.18	0.48	0	0.56	0.12	0.71	0.01	0.71	0.02	0.01	0.03
12	21	0.51	0.22	0.61	0.18	0.49	0.16	0.49	0.16	0.75	0.06	0.75	0.05	0.08	0.06
12	22	0.5	0.21	0.61	0.18	0.67	0	0.6	0.1	0.76	0.06	0.68	0.16	0.01	0.07
12	23	0.5	0.21	0.61	0.18	0.39	0.23	0.53	0.3	0.65	0.11	0.63	0.12	0.02	0.17
12	24	0.49	0.21	0.61	0.19	0	0	0	0	0.68	0.02	0.66	0.06	0	0.08
12	25	0.49	0.21	0.61	0.19	0.24	0	0.38	0.2	0.68	0.02	0.71	0.06	0.01	0.04
12	26	0.47	0.21	0.61	0.19	0.25	0	0.49	0.34	0.66	0.01	0.63	0.07	0.01	0.07
12	27	0.47	0.21	0.61	0.19	0	0	0	0	0.64	0.13	0.57	0.19	0	0.09
12	28	0.47	0.21	0.61	0.19	0.36	0.25	0.37	0.21	0.65	0	0.74	0.13	0.03	0.02
12	29	0.47	0.21	0.61	0.19	0.09	0.03	0.26	0.3	0.79	0	0.41	0.54	0.02	0.02
12	30	0.46	0.21	0.62	0.19	0.11	0	0.33	0.31	0.68	0.2	0.69	0.16	0.01	0.07
12	31	0.45	0.21	0.62	0.2	0.32	0.13	0.4	0.23	0	0	0	0	0.04	0
12	32	0.44	0.21	0.62	0.2	0.3	0.19	0.36	0.22	0.5	0.06	0.57	0.13	0.04	0.06
12	33	0.44	0.21	0.62	0.2	0.04	0	0.35	0.43	0	0	0	0	0.01	0
12	34	0.43	0.21	0.61	0.21	0.39	0.07	0.44	0.12	0.24	0.3	0.39	0.35	0.03	0.07
12	35	0.41	0.21	0.62	0.21	0.45	0.06	0.46	0.06	0.42	0.54	0.38	0.39	0.1	0.11
12	36	0.4	0.21	0.63	0.21	0.08	0.06	0.35	0.48	0.54	0.29	0.58	0.29	0.02	0.32
12	37	0.4	0.21	0.63	0.21	0	0	0	0	0.44	0.23	0.43	0.22	0	0.29
12	38	0.4	0.21	0.63	0.21	0	0	0	0	0.64	0.23	0.61	0.17	0	0.08
12	39	0.4	0.21	0.63	0.22	0.07	0	0.34	0.38	0.57	0.16	0.52	0.18	0.01	0.17
12	40	0.39	0.21	0.64	0.22	0	0	0	0	0.8	0	0.56	0.35	0	0.05
12	41	0.39	0.21	0.64	0.22	0	0	0	0	0.67	0.19	0.55	0.25	0	0.09
12	42	0.39	0.21	0.64	0.22	0.24	0	0.38	0.2	0.48	0.01	0.46	0.04	0.01	0.08
12	43	0.38	0.21	0.63	0.22	0	0	0	0	0.41	0.11	0.43	0.11	0	0.15
12	44	0.38	0.21	0.63	0.22	0.33	0.15	0.35	0.15	0.49	0.01	0.51	0.04	0.09	0.07
12	45	0.38	0.22	0.63	0.23	0.39	0.1	0.41	0.1	0	0	0	0	0.08	0
12	46	0.38	0.22	0.63	0.23	0.4	0.09	0.51	0.22	0.5	0.03	0.52	0.04	0.03	0.12
12	47	0.38	0.22	0.62	0.22	0.29	0.25	0.38	0.23	0.48	0.02	0.5	0.04	0.03	0.12
12	48	0.39	0.21	0.61	0.23	0.38	0.14	0.48	0.22	0.24	0	0.38	0.2	0.05	0.04
12	49	0.39	0.21	0.61	0.23	0.29	0.25	0.37	0.23	0	0	0	0	0.03	0
13	0	0.6	0.21	0.64	0.19	0.52	0.17	0.53	0.17	0.76	0.14	0.76	0.14	0.16	0.13
13	1	0.6	0.21	0.64	0.19	0.36	0.17	0.41	0.23	0.82	0.07	0.8	0.08	0.07	0.06
13	2	0.6	0.21	0.64	0.19	0.37	0.2	0.44	0.25	0.79	0.05	0.8	0.06	0.05	0.05
13	3	0.6	0.21	0.64	0.19	0.4	0.15	0.44	0.18	0.69	0.26	0.7	0.25	0.06	0.06
13	4	0.6	0.21	0.64	0.19	0.55	0.16	0.53	0.17	0.79	0.08	0.8	0.09	0.07	0.05
13	5	0.6	0.21	0.64	0.19	0.4	0.2	0.44	0.21	0.85	0.07	0.84	0.06	0.05	0.05
13	6	0.6	0.21	0.64	0.19	0.22	0	0.41	0.26	0.69	0.23	0.62	0.2	0.01	0.02
13	7	0.6	0.21	0.64	0.19	0.48	0.16	0.52	0.18	0.79	0.07	0.76	0.1	0.07	0.03
13	8	0.59	0.21	0.64	0.19	0.48	0.14	0.47	0.13	0.77	0.13	0.74	0.16	0.07	0.13
13	9	0.59	0.21	0.64	0.19	0.38	0.16	0.37	0.13	0.74	0.09	0.74	0.09	0.02	0.1
13	10	0.59	0.21	0.63	0.19	0.49	0.14	0.52	0.15	0.68	0.09	0.69	0.07	0.05	0.02
13	11	0.58	0.21	0.63	0.19	0.55	0.28	0.56	0.23	0.7	0.06	0.68	0.05	0.02	0.02
13	12	0.57	0.21	0.63	0.19	0.43	0.21	0.44	0.2	0.67	0.15	0.68	0.14	0.11	0.08
13	13	0.56	0.21	0.62	0.2	0.42	0.2	0.45	0.19	0.7	0.05	0.69	0.04	0.04	0.03
13	14	0.57	0.21	0.62	0.2	0.43	0.15	0.45	0.14	0.66	0.09	0.66	0.07	0.04	0.04
13	15	0.56	0.21	0.61	0.2	0.33	0.13	0.42	0.25	0.66	0.08	0.7	0.12	0.04	0.06
13	16	0.56	0.21	0.62	0.2	0.43	0.29	0.48	0.23	0.61	0	0.69	0.11	0.02	0.01
13	17	0.56	0.21	0.61	0.2	0.29	0.1	0.39	0.19	0.71	0.15	0.66	0.17	0.02	0.05
13	18	0.54	0.2	0.62	0.2	0.27	0.07	0.38	0.19	0.85	0.11	0.75	0.24	0.02	0.06
13	19	0.54	0.2	0.62	0.2	0	0	0	0	0.76	0.11	0.73	0.14	0	0.11
13	20	0.54	0.21	0.62	0.21	0.22	0	0.41	0.26	0	0	0	0	0.01	0
13	21	0.53	0.21	0.62	0.21	0.46	0.16	0.48	0.16	0.64	0	0.74	0.14	0.08	0.02
13	22	0.53	0.21	0.62	0.22	0.4	0	0.36	0.06	0.77	0.18	0.68	0.26	0.01	0.07
13	23	0.52	0.21	0.62	0.22	0.2	0	0.37	0.24	0.59	0.2	0.56	0.2	0.01	0.12
13	24	0.51	0.21	0.61	0.22	0	0	0	0	0.59	0	0.71	0.17	0	0.02
13	25	0.5	0.21	0.61	0.23	0.29	0	0.49	0.28	0	0	0	0	0.01	0
13	26	0.5	0.21	0.61	0.23	0.36	0.13	0.46	0.25	0.69	0.11	0.59	0.24	0.04	0.09
13	27	0.5	0.22	0.61	0.23	0	0	0	0	0.69	0.21	0.64	0.2	0	0.07
13	28	0.49	0.22	0.6	0.23	0.4	0	0.36	0.06	0.71	0.19	0.61	0.25	0.01	0.07
13	29	0.49	0.22	0.61	0.23	0.27	0.09	0.22	0.1	0.57	0.06	0.54	0.07	0.02	0.05
13	30	0.49	0.22	0.61	0.23	0	0	0	0	0.71	0.19	0.62	0.23	0	0.08
13	31	0.48	0.21	0.61	0.23	0.32	0.1	0.37	0.17	0.53	0	0.51	0.04	0.06	0.03
13	32	0.47	0.21	0.6	0.23	0.26	0.06	0.38	0.28	0.53	0	0.51	0.04	0.04	0.03
13	33	0.46	0.22	0.6	0.24	0.3	0.11	0.37	0.18	0	0	0	0	0.05	0
13	34	0.45	0.22	0.6	0.24	0.29	0.09	0.35	0.16	0.64	0.26	0.65	0.21	0.04	0.12
13	35	0.45	0.22	0.59	0.24	0.41	0.13	0.43	0.15	0.76	0.21	0.66	0.26	0.09	0.13
13	36	0.44	0.21	0.59	0.25	0.29	0.26	0.26	0.22	0.68	0.23	0.73	0.22	0.03	0.14
13	37	0.44	0.21	0.59	0.25	0	0	0	0	0.44	0.37	0.47	0.33	0	0.16
13	38	0.44	0.21	0.59	0.25	0	0	0	0	0.46	0.11	0.49	0.1	0	0.11
13	39	0.44	0.21	0.59	0.25	0.22	0	0.41	0.26	0.63	0.26	0.56	0.25	0.01	0.12
13	40	0.44	0.21	0.59	0.25	0.22	0.01	0.34	0.22	0.46	0.16	0.5	0.13	0.02	0.07
13	41	0.44	0.21	0.59	0.25	0.22	0	0.41	0.26	0.42	0.09	0.49	0.18	0.01	0.13
13	42	0.43	0.21	0.6	0.25	0.22	0.01	0.43	0.38	0.43	0.09	0.5	0.14	0.02	0.07
13	43	0.43	0.22	0.6	0.25	0.22	0	0.41	0.26	0.73	0.29	0.75	0.21	0.01	0.09
13	44	0.43	0.22	0.6	0.25	0.39	0.12	0.44	0.16	0.53	0.05	0.56	0.08	0.06	0.08
13	45	0.4	0.21	0.62	0.25	0.4	0.16	0.5	0.23	0.46	0	0.64	0.25	0.04	0.05
13	46	0.4	0.21	0.62	0.25	0.21	0.01	0.34	0.22	0	0	0	0	0.03	0
13	47	0.41	0.21	0.6	0.25	0.34	0.14	0.43	0.25	0.4	0	0.36	0.06	0.07	0.05
13	48	0.42	0.21	0.6	0.26	0.5	0.04	0.59	0.17	0.21	0.01	0.34	0.22	0.03	0.09
13	49	0.42	0.21	0.59	0.25	0.47	0	0.63	0.22	0	0	0	0	0.01	0
14	0	0.62	0.19	0.65	0.17	0.5	0.19	0.51	0.19	0.75	0.17	0.75	0.16	0.13	0.13
14	1	0.62	0.19	0.65	0.17	0.54	0.24	0.58	0.25	0.89	0.04	0.84	0.12	0.06	0.05
14	2	0.62	0.19	0.65	0.17	0.57	0.04	0.6	0.06	0.76	0.15	0.76	0.14	0.02	0.06
14	3	0.62	0.19	0.65	0.17	0.62	0.09	0.62	0.08	0.74	0.13	0.76	0.13	0.05	0.05
14	4	0.62	0.19	0.65	0.17	0.56	0.16	0.56	0.16	0.8	0.1	0.78	0.1	0.13	0.05
14	5	0.62	0.19	0.65	0.17	0.57	0.04	0.6	0.06	0.73	0.13	0.73	0.12	0.02	0.09
14	6	0.61	0.19	0.65	0.17	0.42	0.26	0.57	0.32	0.75	0.09	0.75	0.08	0.02	0.06
14	7	0.61	0.19	0.65	0.17	0.56	0.15	0.56	0.15	0.75	0.13	0.73	0.14	0.1	0.09
14	8	0.61	0.19	0.65	0.17	0.53	0.18	0.55	0.2	0.73	0.12	0.72	0.13	0.11	0.12
14	9	0.61	0.19	0.65	0.17	0.63	0.09	0.64	0.08	0.71	0.13	0.7	0.13	0.05	0.15
14	10	0.6	0.19	0.64	0.17	0.49	0.16	0.52	0.16	0.67	0.11	0.66	0.11	0.05	0.08
14	11	0.6	0.2	0.64	0.17	0.65	0.1	0.63	0.1	0.65	0.11	0.66	0.1	0.04	0.05
14	12	0.6	0.2	0.64	0.17	0.45	0.19	0.47	0.18	0.71	0.12	0.7	0.12	0.05	0.12
14	13	0.59	0.19	0.63	0.17	0.42	0.26	0.57	0.32	0.7	0.09	0.7	0.08	0.02	0.04
14	14	0.59	0.19	0.63	0.18	0.42	0.16	0.45	0.15	0.71	0.11	0.69	0.09	0.03	0.03
14	15	0.58	0.19	0.63	0.17	0.54	0.19	0.55	0.15	0.73	0.08	0.67	0.12	0.02	0.02
14	16	0.58	0.19	0.62	0.17	0.38	0.22	0.42	0.22	0	0	0	0	0.05	0
14	17	0.57	0.19	0.62	0.17	0	0	0	0	0.32	0.25	0.27	0.2	0	0.02
14	18	0.56	0.19	0.61	0.17	0	0	0	0	0.63	0.09	0.68	0.14	0	0.06
14	19	0.55	0.19	0.61	0.18	0.57	0.1	0.66	0.2	0.86	0	0.72	0.21	0.02	0.01
14	20	0.55	0.19	0.61	0.18	0.53	0.23	0.55	0.16	0.67	0	0.73	0.08	0.02	0.01
14	21	0.53	0.19	0.61	0.19	0.49	0.08	0.51	0.1	0	0	0	0	0.11	0
14	22	0.53	0.19	0.6	0.19	0.57	0.16	0.61	0.13	0.83	0	0.64	0.27	0.02	0.02
14	23	0.52	0.19	0.6	0.19	0	0	0	0	0.61	0.11	0.62	0.11	0	0.22
14	24	0.51	0.2	0.6	0.2	0	0	0	0	0.67	0.03	0.64	0.05	0	0.04
14	25	0.51	0.2	0.6	0.2	0.43	0.29	0.49	0.26	0.6	0.1	0.6	0.08	0.03	0.06
14	26	0.5	0.2	0.59	0.2	0.39	0	0.53	0.2	0.74	0.08	0.64	0.21	0.01	0.06
14	27	0.5	0.2	0.59	0.2	0	0	0	0	0.6	0.14	0.59	0.14	0	0.2
14	28	0.5	0.2	0.59	0.2	0	0	0	0	0.63	0.2	0.59	0.21	0	0.14
14	29	0.49	0.2	0.59	0.2	0.24	0.16	0.42	0.39	0.74	0.07	0.67	0.15	0.03	0.09
14	30	0.49	0.2	0.59	0.2	0	0	0	0	0.67	0.15	0.63	0.16	0	0.13
14	31	0.48	0.19	0.59	0.2	0.34	0.09	0.37	0.11	0.62	0.3	0.61	0.21	0.03	0.04
14	32	0.48	0.19	0.59	0.21	0.3	0.1	0.36	0.13	0.27	0.18	0.23	0.14	0.02	0.05
14	33	0.48	0.19	0.59	0.21	0.23	0	0.41	0.25	0	0	0	0	0.01	0
14	34	0.48	0.2	0.58	0.2	0.21	0.14	0.2	0.12	0.66	0.23	0.66	0.19	0.04	0.08
14	35	0.46	0.2	0.58	0.21	0.48	0.06	0.5	0.09	0.76	0.07	0.68	0.16	0.06	0.1
14	36	0.46	0.2	0.58	0.21	0	0	0	0	0.76	0.07	0.65	0.22	0	0.09
14	37	0.46	0.2	0.59	0.21	0	0	0	0	0.65	0.09	0.58	0.16	0	0.13
14	38	0.46	0.2	0.59	0.21	0	0	0	0	0.69	0	0.52	0.25	0	0.03
14	39	0.46	0.21	0.59	0.22	0.2	0.03	0.33	0.25	0.65	0.15	0.57	0.17	0.03	0.07
14	40	0.44	0.19	0.6	0.22	0.23	0	0.41	0.25	0	0	0	0	0.01	0
14	41	0.43	0.2	0.63	0.2	0.28	0.07	0.43	0.26	0	0	0	0	0.02	0
14	42	0.43	0.2	0.63	0.2	0	0	0	0	0.18	0.05	0.18	0.04	0	0.15
14	43	0.41	0.18	0.65	0.2	0.2	0.05	0.32	0.23	0.44	0.09	0.45	0.07	0.02	0.13
14	44	0.41	0.18	0.65	0.2	0.44	0.03	0.58	0.27	0.56	0	0.57	0.01	0.04	0.06
14	45	0.41	0.18	0.65	0.2	0.44	0.07	0.52	0.21	0.49	0.16	0.48	0.12	0.06	0.12
14	46	0.38	0.18	0.65	0.2	0	0	0	0	0.18	0	0.44	0.37	0	0.08
14	47	0.38	0.18	0.65	0.2	0.46	0	0.65	0.26	0.47	0.07	0.5	0.1	0.01	0.32
14	48	0.37	0.16	0.66	0.2	0.46	0	0.65	0.26	0.47	0.07	0.47	0.06	0.01	0.21
14	49	0.37	0.16	0.66	0.2	0.46	0	0.65	0.26	0	0	0	0	0.01	0
15	0	0.61	0.19	0.6	0.2	0.52	0.18	0.54	0.2	0.74	0.17	0.71	0.21	0.15	0.11
15	1	0.61	0.19	0.6	0.2	0.58	0.17	0.61	0.19	0.88	0.02	0.88	0.02	0.09	0.02
15	2	0.61	0.19	0.6	0.2	0.61	0.14	0.64	0.14	0.78	0.14	0.82	0.13	0.03	0.02
15	3	0.61	0.19	0.6	0.2	0.64	0.15	0.68	0.18	0.59	0.22	0.63	0.21	0.05	0.04
15	4	0.61	0.19	0.6	0.2	0.57	0.15	0.58	0.14	0.78	0.21	0.75	0.18	0.08	0.02
15	5	0.61	0.19	0.61	0.2	0.36	0.45	0.33	0.32	0.66	0.19	0.68	0.2	0.02	0.09
15	6	0.61	0.19	0.61	0.2	0	0	0	0	0.68	0.18	0.69	0.17	0	0.05
15	7	0.61	0.2	0.61	0.2	0.56	0.19	0.57	0.18	0.57	0.12	0.59	0.11	0.11	0.03
15	8	0.61	0.2	0.6	0.2	0.61	0.11	0.63	0.13	0.72	0.16	0.72	0.15	0.09	0.11
15	9	0.61	0.2	0.61	0.2	0.67	0.01	0.65	0.03	0.65	0.27	0.65	0.26	0.03	0.11
15	10	0.6	0.2	0.6	0.2	0.63	0.11	0.62	0.11	0.59	0.11	0.65	0.17	0.06	0.04
15	11	0.6	0.2	0.6	0.2	0.69	0.05	0.66	0.08	0.73	0.07	0.7	0.08	0.05	0.02
15	12	0.6	0.19	0.6	0.2	0.5	0.22	0.49	0.21	0.72	0.14	0.74	0.14	0.08	0.08
15	13	0.59	0.19	0.6	0.2	0.58	0.14	0.62	0.15	0.79	0.06	0.63	0.33	0.03	0.03
15	14	0.59	0.19	0.59	0.2	0.57	0.11	0.57	0.09	0.69	0.12	0.59	0.24	0.03	0.04
15	15	0.59	0.19	0.58	0.2	0.67	0.01	0.67	0.01	0.75	0.01	0.78	0.05	0.02	0.02
15	16	0.59	0.19	0.58	0.2	0.47	0.23	0.51	0.22	0.7	0.04	0.72	0.04	0.04	0.03
15	17	0.58	0.2	0.58	0.21	0.47	0.3	0.54	0.25	0.63	0.06	0.48	0.3	0.02	0.03
15	18	0.58	0.19	0.57	0.21	0.67	0.01	0.67	0.01	0.63	0.07	0.61	0.08	0.02	0.07
15	19	0.57	0.2	0.57	0.21	0.47	0.21	0.48	0.19	0.65	0.02	0.6	0.08	0.06	0.03
15	20	0.57	0.2	0.57	0.21	0.68	0	0.68	0	0.66	0	0.63	0.04	0.01	0.01
15	21	0.59	0.18	0.57	0.21	0.61	0.1	0.6	0.1	0	0	0	0	0.1	0
15	22	0.58	0.18	0.57	0.21	0.59	0.14	0.57	0.13	0.64	0.06	0.55	0.18	0.03	0.06
15	23	0.57	0.18	0.56	0.22	0	0	0	0	0.66	0.03	0.66	0.03	0	0.16
15	24	0.56	0.18	0.55	0.22	0.43	0	0.63	0.28	0.67	0.02	0.65	0.06	0.01	0.13
15	25	0.56	0.18	0.55	0.22	0	0	0	0	0.67	0.02	0.64	0.08	0	0.07
15	26	0.55	0.17	0.56	0.21	0	0	0	0	0.66	0.03	0.64	0.07	0	0.11
15	27	0.54	0.17	0.55	0.22	0.43	0	0.42	0.02	0.67	0.13	0.7	0.14	0.01	0.09
15	28	0.54	0.17	0.56	0.21	0.43	0	0.42	0.02	0.64	0.03	0.65	0.03	0.01	0.07
15	29	0.53	0.17	0.56	0.21	0.32	0.3	0.52	0.41	0.47	0	0.58	0.16	0.02	0.02
15	30	0.53	0.17	0.56	0.22	0	0	0	0	0.65	0.34	0.52	0.33	0	0.04
15	31	0.53	0.17	0.56	0.22	0.31	0.07	0.44	0.27	0.47	0	0.58	0.16	0.04	0.02
15	32	0.53	0.18	0.57	0.21	0.4	0.21	0.56	0.32	0.43	0	0.42	0.02	0.02	0.02
15	33	0.52	0.18	0.57	0.22	0.25	0	0.56	0.45	0	0	0	0	0.01	0
15	34	0.51	0.18	0.57	0.22	0.57	0.28	0.53	0.24	0.58	0.16	0.62	0.13	0.05	0.06
15	35	0.5	0.18	0.57	0.23	0.41	0.03	0.55	0.24	0.69	0.25	0.59	0.3	0.03	0.14
15	36	0.5	0.18	0.57	0.23	0.14	0	0.33	0.26	0.72	0.17	0.63	0.24	0.02	0.11
15	37	0.49	0.18	0.58	0.23	0	0	0	0	0.62	0.25	0.56	0.28	0	0.24
15	38	0.48	0.18	0.57	0.23	0	0	0	0	0.9	0.01	0.73	0.3	0	0.11
15	39	0.48	0.18	0.57	0.23	0.25	0	0.56	0.45	0.61	0.24	0.65	0.23	0.02	0.2
15	40	0.48	0.18	0.57	0.23	0	0	0	0	0	0	0	0	0	0
15	41	0.47	0.19	0.57	0.23	0	0	0	0	0	0	0	0	0	0
15	42	0.47	0.19	0.56	0.23	0	0	0	0	0.43	0	0.42	0.02	0	0.05
15	43	0.47	0.19	0.56	0.23	0.27	0.02	0.4	0.23	0.41	0.03	0.41	0.02	0.04	0.09
15	44	0.47	0.19	0.56	0.24	0.32	0.1	0.51	0.33	0.43	0	0.42	0.02	0.05	0.05
15	45	0.47	0.21	0.54	0.24	0.25	0.2	0.44	0.36	0.41	0.03	0.41	0.02	0.06	0.09
15	46	0.47	0.21	0.55	0.24	0	0	0	0	0.49	0.08	0.46	0.07	0	0.08
15	47	0.47	0.21	0.55	0.24	0	0	0	0	0.43	0	0.42	0.02	0	0.04
15	48	0.44	0.21	0.56	0.25	0	0	0	0	0.43	0	0.42	0.02	0	0.05
15	49	0.44	0.21	0.56	0.25	0	0	0	0	0	0	0	0	0	0
16	0	0.61	0.21	0.63	0.18	0.52	0.25	0.54	0.26	0.75	0.13	0.75	0.13	0.13	0.1
16	1	0.61	0.21	0.63	0.18	0.61	0.24	0.63	0.24	0.73	0.13	0.73	0.12	0.08	0.04
16	2	0.61	0.21	0.63	0.18	0.59	0.27	0.62	0.26	0.83	0.04	0.82	0.05	0.05	0.04
16	3	0.61	0.21	0.63	0.18	0.53	0.32	0.56	0.29	0.76	0.15	0.76	0.14	0.03	0.09
16	4	0.61	0.21	0.63	0.18	0.44	0.22	0.49	0.25	0.74	0.16	0.74	0.15	0.06	0.12
16	5	0.61	0.21	0.63	0.18	0.49	0.37	0.55	0.32	0.73	0.12	0.71	0.13	0.03	0.08
16	6	0.61	0.21	0.63	0.18	0.41	0.43	0.56	0.4	0.67	0.21	0.68	0.2	0.02	0.07
16	7	0.61	0.21	0.63	0.18	0.58	0.19	0.59	0.18	0.78	0.08	0.75	0.12	0.08	0.05
16	8	0.61	0.21	0.63	0.18	0.48	0.21	0.47	0.2	0.78	0.05	0.78	0.05	0.06	0.09
16	9	0.6	0.21	0.63	0.19	0.37	0.47	0.44	0.35	0.71	0.12	0.72	0.12	0.02	0.12
16	10	0.6	0.21	0.63	0.19	0.56	0.21	0.59	0.22	0.72	0.11	0.72	0.1	0.06	0.03
16	11	0.6	0.21	0.63	0.19	0.71	0.01	0.66	0.08	0.71	0	0.68	0.04	0.02	0.01
16	12	0.6	0.21	0.62	0.19	0.55	0.17	0.58	0.19	0.74	0.1	0.76	0.11	0.07	0.07
16	13	0.59	0.21	0.62	0.2	0.24	0.14	0.3	0.19	0.67	0.12	0.63	0.15	0.04	0.05
16	14	0.59	0.21	0.62	0.2	0.51	0.17	0.56	0.17	0.71	0	0.76	0.08	0.03	0.02
16	15	0.58	0.21	0.61	0.2	0.51	0.15	0.57	0.19	0.67	0.12	0.73	0.15	0.04	0.03
16	16	0.57	0.21	0.6	0.2	0.4	0.14	0.47	0.2	0.76	0	0.79	0.04	0.05	0.01
16	17	0.56	0.21	0.6	0.2	0.38	0	0.55	0.24	0.64	0.11	0.55	0.22	0.01	0.04
16	18	0.55	0.21	0.59	0.2	0.47	0	0.55	0.11	0.45	0.23	0.35	0.24	0.01	0.03
16	19	0.53	0.21	0.58	0.2	0.28	0.02	0.23	0.07	0.68	0.18	0.58	0.26	0.02	0.06
16	20	0.53	0.22	0.58	0.2	0	0	0	0	0.54	0.1	0.57	0.09	0	0.03
16	21	0.53	0.22	0.58	0.2	0.43	0.14	0.48	0.17	0.59	0	0.66	0.1	0.06	0.02
16	22	0.53	0.22	0.58	0.2	0.38	0.1	0.38	0.08	0.62	0.1	0.65	0.11	0.04	0.09
16	23	0.52	0.22	0.57	0.2	0.16	0	0.42	0.36	0.68	0.18	0.68	0.16	0.01	0.1
16	24	0.51	0.22	0.57	0.2	0.5	0.19	0.57	0.18	0.6	0	0.7	0.13	0.03	0.02
16	25	0.51	0.22	0.58	0.2	0.3	0.06	0.39	0.17	0.63	0	0.66	0.04	0.03	0.02
16	26	0.51	0.22	0.58	0.21	0.19	0	0.31	0.17	0.82	0	0.52	0.42	0.01	0.02
16	27	0.5	0.22	0.58	0.21	0.33	0.21	0.34	0.17	0.61	0.1	0.57	0.13	0.04	0.08
16	28	0.5	0.22	0.57	0.2	0.25	0.24	0.29	0.2	0.56	0.23	0.51	0.21	0.04	0.07
16	29	0.5	0.22	0.57	0.2	0.24	0.24	0.39	0.36	0.49	0	0.44	0.08	0.04	0.02
16	30	0.49	0.23	0.57	0.2	0.3	0.19	0.39	0.27	0.56	0.1	0.61	0.11	0.05	0.05
16	31	0.48	0.22	0.57	0.21	0.27	0.16	0.38	0.29	0.29	0	0.22	0.1	0.05	0.03
16	32	0.47	0.22	0.56	0.21	0.32	0.08	0.41	0.16	0.51	0	0.45	0.08	0.03	0.03
16	33	0.46	0.22	0.55	0.21	0.04	0	0.31	0.37	0.49	0	0.44	0.08	0.02	0.04
16	34	0.44	0.21	0.56	0.21	0.33	0.17	0.37	0.18	0.49	0	0.44	0.08	0.08	0.04
16	35	0.43	0.21	0.56	0.22	0.39	0.11	0.34	0.14	0.45	0.39	0.39	0.34	0.06	0.13
16	36	0.42	0.21	0.55	0.22	0.4	0.16	0.4	0.11	0.66	0.23	0.51	0.3	0.03	0.1
16	37	0.42	0.21	0.55	0.22	0	0	0	0	0.41	0.32	0.37	0.29	0	0.18
16	38	0.4	0.2	0.56	0.22	0	0	0	0	0.67	0.22	0.57	0.22	0	0.1
16	39	0.4	0.2	0.56	0.22	0.16	0.15	0.3	0.27	0.58	0.34	0.46	0.32	0.03	0.1
16	40	0.37	0.19	0.57	0.23	0.28	0.04	0.36	0.15	0	0	0	0	0.05	0
16	41	0.36	0.18	0.57	0.23	0	0	0	0	0	0	0	0	0	0
16	42	0.36	0.18	0.57	0.23	0	0	0	0	0.49	0.04	0.45	0.06	0	0.11
16	43	0.36	0.18	0.57	0.23	0.26	0	0.42	0.23	0.4	0.16	0.4	0.11	0.02	0.1
16	44	0.36	0.18	0.58	0.22	0.35	0.05	0.45	0.19	0.51	0	0.45	0.08	0.04	0.05
16	45	0.36	0.18	0.58	0.22	0.32	0.06	0.46	0.27	0.39	0	0.45	0.08	0.06	0.05
16	46	0.36	0.18	0.58	0.22	0.38	0	0.62	0.33	0	0	0	0	0.02	0
16	47	0.34	0.18	0.58	0.22	0.38	0	0.62	0.33	0.4	0.08	0.42	0.08	0.02	0.19
16	48	0.35	0.17	0.58	0.23	0.3	0.12	0.45	0.32	0.51	0	0.45	0.08	0.07	0.05
16	49	0.35	0.17	0.58	0.23	0	0	0	0	0.51	0	0.45	0.08	0	0.05
17	0	0.61	0.2	0.62	0.19	0.49	0.17	0.5	0.18	0.73	0.21	0.72	0.21	0.13	0.15
17	1	0.61	0.2	0.62	0.19	0.46	0.15	0.48	0.16	0.78	0.06	0.78	0.06	0.08	0.04
17	2	0.61	0.2	0.62	0.19	0.44	0.13	0.47	0.13	0.72	0.11	0.75	0.13	0.04	0.04
17	3	0.61	0.2	0.62	0.19	0.52	0.18	0.52	0.16	0.73	0.14	0.7	0.15	0.04	0.04
17	4	0.61	0.2	0.62	0.19	0.48	0.16	0.53	0.19	0.72	0.11	0.71	0.12	0.06	0.09
17	5	0.61	0.2	0.62	0.19	0.64	0.07	0.64	0.06	0.74	0.08	0.74	0.07	0.02	0.06
17	6	0.61	0.2	0.62	0.19	0.56	0	0.68	0.16	0.69	0.13	0.74	0.16	0.01	0.03
17	7	0.61	0.2	0.62	0.19	0.46	0.14	0.48	0.14	0.7	0.08	0.69	0.07	0.09	0.04
17	8	0.6	0.2	0.62	0.19	0.55	0.13	0.55	0.12	0.72	0.11	0.71	0.11	0.05	0.13
17	9	0.6	0.2	0.62	0.19	0.5	0.18	0.56	0.2	0.69	0.13	0.67	0.13	0.03	0.09
17	10	0.6	0.21	0.62	0.19	0.44	0.16	0.45	0.15	0.68	0.12	0.73	0.15	0.05	0.04
17	11	0.59	0.21	0.61	0.2	0.65	0.08	0.66	0.07	0.61	0.19	0.61	0.17	0.02	0.04
17	12	0.58	0.21	0.6	0.19	0.39	0.18	0.4	0.18	0.75	0.11	0.71	0.13	0.07	0.04
17	13	0.58	0.21	0.59	0.19	0.6	0.06	0.64	0.09	0.48	0.22	0.53	0.18	0.02	0.02
17	14	0.57	0.2	0.59	0.19	0.42	0.12	0.46	0.15	0.69	0	0.75	0.08	0.05	0.01
17	15	0.56	0.21	0.59	0.2	0.56	0	0.68	0.16	0.35	0	0.19	0.22	0.01	0.01
17	16	0.55	0.21	0.59	0.2	0.43	0.17	0.41	0.16	0.62	0	0.69	0.09	0.04	0.01
17	17	0.55	0.21	0.58	0.2	0.42	0.28	0.54	0.33	0.72	0	0.63	0.13	0.03	0.01
17	18	0.54	0.21	0.58	0.21	0.39	0.18	0.37	0.16	0.66	0.05	0.69	0.07	0.03	0.07
17	19	0.52	0.21	0.57	0.21	0.4	0.14	0.48	0.22	0.69	0.09	0.66	0.12	0.03	0.1
17	20	0.52	0.21	0.56	0.21	0	0	0	0	0.62	0.01	0.67	0.09	0	0.04
17	21	0.52	0.21	0.56	0.21	0.51	0.17	0.54	0.18	0.71	0.11	0.64	0.17	0.05	0.06
17	22	0.52	0.21	0.55	0.21	0.1	0.13	0.17	0.16	0.71	0.13	0.75	0.14	0.02	0.08
17	23	0.52	0.21	0.55	0.2	0	0	0	0	0.6	0.09	0.62	0.09	0	0.12
17	24	0.52	0.21	0.55	0.2	0	0	0	0	0.67	0	0.67	0	0	0.02
17	25	0.51	0.21	0.55	0.21	0.39	0	0.54	0.21	0.56	0.16	0.6	0.13	0.01	0.04
17	26	0.51	0.21	0.54	0.21	0	0	0	0	0.68	0.08	0.69	0.08	0	0.13
17	27	0.51	0.21	0.54	0.21	0.57	0.54	0.51	0.39	0.63	0.15	0.58	0.21	0.02	0.16
17	28	0.51	0.21	0.54	0.21	0.36	0	0.45	0.12	0.81	0.15	0.72	0.22	0.01	0.08
17	29	0.5	0.21	0.54	0.21	0.29	0.05	0.38	0.19	0.71	0.22	0.65	0.23	0.03	0.09
17	30	0.5	0.21	0.54	0.21	0.85	0	0.63	0.31	0.59	0.24	0.45	0.34	0.01	0.07
17	31	0.5	0.22	0.53	0.21	0.3	0.05	0.35	0.15	0	0	0	0	0.08	0
17	32	0.48	0.21	0.52	0.21	0.32	0.02	0.41	0.17	0.39	0	0.41	0.02	0.03	0.03
17	33	0.48	0.21	0.52	0.21	0.32	0.02	0.41	0.17	0	0	0	0	0.03	0
17	34	0.48	0.21	0.52	0.21	0.33	0.06	0.37	0.14	0.61	0.23	0.56	0.21	0.06	0.08
17	35	0.46	0.21	0.52	0.21	0.41	0.19	0.43	0.19	0.73	0.18	0.62	0.22	0.09	0.07
17	36	0.46	0.21	0.51	0.22	0.35	0	0.19	0.22	0.62	0.33	0.55	0.26	0.01	0.07
17	37	0.46	0.22	0.53	0.22	0.1	0	0.49	0.55	0.39	0	0.54	0.21	0.01	0.04
17	38	0.45	0.22	0.53	0.22	0.6	0.35	0.41	0.41	0.56	0.11	0.55	0.1	0.02	0.15
17	39	0.41	0.2	0.53	0.23	0.23	0	0.25	0.04	0.39	0.11	0.45	0.14	0.02	0.14
17	40	0.41	0.2	0.53	0.23	0.3	0	0.57	0.38	0	0	0	0	0.01	0
17	41	0.41	0.2	0.53	0.23	0	0	0	0	0.35	0.16	0.42	0.17	0	0.08
17	42	0.4	0.18	0.53	0.24	0.21	0	0.49	0.39	0.48	0.18	0.33	0.28	0.01	0.09
17	43	0.4	0.19	0.52	0.24	0.19	0.12	0.42	0.41	0.35	0.09	0.37	0.1	0.03	0.19
17	44	0.4	0.19	0.52	0.24	0.39	0.08	0.48	0.17	0	0	0	0	0.03	0
17	45	0.4	0.19	0.52	0.24	0.44	0.09	0.5	0.16	0	0	0	0	0.06	0
17	46	0.38	0.17	0.52	0.25	0	0	0	0	0.19	0	0.25	0.08	0	0.05
17	47	0.38	0.17	0.53	0.25	0.45	0	0.61	0.23	0.49	0	0.51	0.02	0.01	0.05
17	48	0.38	0.17	0.53	0.25	0.45	0	0.61	0.23	0.43	0.21	0.47	0.19	0.01	0.12
17	49	0.37	0.18	0.53	0.26	0	0	0	0	0	0	0	0	0	0
18	0	0.55	0.22	0.6	0.19	0.46	0.27	0.49	0.28	0.67	0.15	0.63	0.2	0.12	0.06
18	1	0.55	0.22	0.6	0.19	0.57	0.22	0.57	0.21	0.77	0	0.56	0.3	0.07	0.01
18	2	0.55	0.22	0.6	0.19	0.66	0.08	0.68	0.07	0.77	0	0.56	0.3	0.02	0.01
18	3	0.55	0.22	0.6	0.19	0.5	0.2	0.52	0.2	0.73	0.06	0.65	0.18	0.07	0.03
18	4	0.55	0.22	0.6	0.19	0.56	0.14	0.56	0.14	0.7	0.05	0.7	0.04	0.07	0.04
18	5	0.55	0.22	0.6	0.19	0.61	0.21	0.62	0.18	0.6	0.24	0.65	0.24	0.03	0.03
18	6	0.55	0.22	0.6	0.19	0.62	0	0.68	0.08	0.7	0.12	0.73	0.12	0.01	0.03
18	7	0.55	0.22	0.6	0.19	0.62	0.15	0.62	0.14	0.7	0.16	0.67	0.16	0.1	0.04
18	8	0.55	0.22	0.6	0.19	0.49	0.19	0.48	0.19	0.75	0.09	0.74	0.1	0.16	0.1
18	9	0.55	0.22	0.6	0.19	0.59	0.19	0.58	0.18	0.68	0.17	0.68	0.17	0.05	0.13
18	10	0.55	0.22	0.6	0.19	0.51	0.19	0.53	0.17	0.74	0.12	0.65	0.21	0.04	0.04
18	11	0.54	0.22	0.59	0.19	0.65	0.07	0.62	0.09	0.79	0.06	0.79	0.05	0.04	0.03
18	12	0.54	0.22	0.59	0.2	0.44	0.2	0.44	0.2	0.68	0.17	0.63	0.22	0.09	0.08
18	13	0.54	0.22	0.59	0.2	0.33	0.27	0.32	0.24	0.7	0.07	0.69	0.07	0.04	0.05
18	14	0.54	0.22	0.59	0.2	0.5	0.12	0.49	0.11	0.62	0.09	0.65	0.09	0.05	0.03
18	15	0.54	0.22	0.59	0.2	0.41	0.22	0.47	0.25	0.71	0.06	0.6	0.19	0.05	0.02
18	16	0.53	0.23	0.59	0.2	0.48	0.2	0.53	0.17	0	0	0	0	0.02	0
18	17	0.52	0.23	0.59	0.2	0.49	0.18	0.57	0.19	0.74	0.04	0.79	0.11	0.02	0.03
18	18	0.52	0.23	0.59	0.2	0.52	0.12	0.57	0.14	0.67	0.15	0.72	0.18	0.02	0.04
18	19	0.5	0.22	0.59	0.21	0.62	0	0.58	0.06	0.67	0.18	0.65	0.17	0.01	0.12
18	20	0.5	0.22	0.58	0.21	0.13	0.18	0.33	0.37	0.7	0	0.63	0.11	0.02	0.01
18	21	0.5	0.22	0.58	0.21	0.54	0.16	0.55	0.16	0.71	0.06	0.6	0.23	0.08	0.04
18	22	0.49	0.22	0.58	0.21	0.17	0.1	0.3	0.28	0.76	0.02	0.64	0.25	0.02	0.05
18	23	0.49	0.22	0.58	0.21	0.42	0	0.65	0.32	0.6	0.14	0.59	0.14	0.01	0.17
18	24	0.49	0.22	0.58	0.21	0	0	0	0	0.69	0.04	0.62	0.15	0	0.05
18	25	0.47	0.22	0.57	0.21	0.21	0.14	0.27	0.14	0.45	0.15	0.4	0.15	0.02	0.05
18	26	0.47	0.22	0.57	0.21	0.32	0	0.47	0.21	0.58	0.11	0.47	0.23	0.01	0.05
18	27	0.47	0.22	0.57	0.21	0.37	0.21	0.5	0.27	0.57	0.17	0.59	0.17	0.02	0.11
18	28	0.47	0.22	0.56	0.21	0.22	0.23	0.33	0.32	0.61	0.04	0.51	0.17	0.04	0.03
18	29	0.46	0.22	0.56	0.21	0.39	0.08	0.35	0.09	0.68	0.07	0.55	0.27	0.02	0.05
18	30	0.45	0.22	0.56	0.21	0.33	0	0.3	0.04	0.43	0.19	0.4	0.17	0.01	0.06
18	31	0.45	0.23	0.55	0.22	0.28	0.05	0.34	0.14	0.62	0	0.68	0.08	0.04	0.02
18	32	0.43	0.22	0.55	0.22	0.33	0.1	0.4	0.18	0.22	0	0.19	0.04	0.05	0.02
18	33	0.43	0.22	0.55	0.22	0.3	0.02	0.39	0.17	0.41	0.11	0.48	0.15	0.02	0.05
18	34	0.43	0.22	0.55	0.22	0.25	0.22	0.34	0.26	0.77	0.02	0.64	0.22	0.03	0.05
18	35	0.43	0.23	0.55	0.22	0.41	0.14	0.41	0.13	0.63	0.24	0.55	0.29	0.07	0.14
18	36	0.42	0.23	0.55	0.23	0.19	0.2	0.22	0.15	0.63	0.17	0.59	0.19	0.02	0.16
18	37	0.41	0.23	0.55	0.23	0	0	0	0	0.47	0.3	0.45	0.27	0	0.11
18	38	0.41	0.23	0.55	0.23	0	0	0	0	0.63	0.14	0.59	0.17	0	0.15
18	39	0.41	0.23	0.55	0.23	0.14	0.12	0.35	0.38	0.57	0.27	0.53	0.26	0.02	0.16
18	40	0.41	0.23	0.55	0.23	0.05	0	0.42	0.52	0.38	0.07	0.34	0.08	0.01	0.05
18	41	0.41	0.23	0.55	0.23	0.16	0.22	0.38	0.42	0.28	0.19	0.3	0.16	0.02	0.07
18	42	0.4	0.23	0.57	0.23	0	0	0	0	0.33	0	0.3	0.04	0	0.03
18	43	0.4	0.23	0.57	0.23	0	0	0	0	0.52	0.22	0.55	0.19	0	0.07
18	44	0.4	0.23	0.56	0.23	0.45	0	0.59	0.19	0.31	0	0.39	0.11	0.01	0.02
18	45	0.41	0.23	0.57	0.23	0.13	0.18	0.37	0.43	0.45	0	0.4	0.07	0.02	0.02
18	46	0.4	0.23	0.56	0.22	0.11	0	0.33	0.3	0.31	0	0.39	0.11	0.01	0.03
18	47	0.39	0.23	0.56	0.22	0.28	0.24	0.43	0.31	0.34	0.07	0.39	0.13	0.03	0.1
18	48	0.39	0.24	0.56	0.22	0.26	0	0.5	0.33	0.35	0.09	0.41	0.14	0.01	0.07
18	49	0.37	0.24	0.55	0.22	0	0	0	0	0	0	0	0	0	0
19	0	0.61	0.2	0.6	0.2	0.5	0.24	0.51	0.23	0.77	0.14	0.77	0.14	0.09	0.12
19	1	0.61	0.2	0.6	0.2	0.43	0.24	0.45	0.23	0.83	0.08	0.83	0.08	0.08	0.06
19	2	0.61	0.2	0.6	0.2	0.54	0.13	0.57	0.13	0.82	0.08	0.82	0.08	0.03	0.05
19	3	0.61	0.2	0.6	0.2	0.37	0.15	0.41	0.18	0.76	0.11	0.72	0.15	0.08	0.06
19	4	0.61	0.2	0.6	0.2	0.42	0.12	0.45	0.15	0.8	0.07	0.8	0.07	0.08	0.06
19	5	0.61	0.2	0.6	0.2	0.11	0.14	0.32	0.37	0.74	0.17	0.73	0.16	0.02	0.05
19	6	0.61	0.2	0.6	0.2	0	0	0	0	0.72	0.2	0.67	0.24	0	0.06
19	7	0.6	0.2	0.6	0.2	0.5	0.17	0.52	0.17	0.71	0.16	0.72	0.15	0.09	0.05
19	8	0.6	0.2	0.6	0.2	0.48	0.18	0.48	0.18	0.72	0.08	0.67	0.17	0.14	0.08
19	9	0.6	0.2	0.6	0.2	0.55	0.15	0.53	0.14	0.68	0.13	0.67	0.13	0.04	0.08
19	10	0.59	0.2	0.58	0.2	0.5	0.09	0.5	0.08	0.72	0.04	0.66	0.13	0.05	0.03
19	11	0.58	0.2	0.57	0.19	0.55	0.11	0.47	0.19	0.66	0.11	0.67	0.09	0.03	0.03
19	12	0.58	0.2	0.57	0.19	0.58	0.17	0.6	0.16	0.71	0.13	0.69	0.14	0.05	0.06
19	13	0.57	0.19	0.57	0.2	0.35	0.34	0.48	0.38	0.66	0.1	0.61	0.14	0.03	0.03
19	14	0.57	0.19	0.57	0.2	0	0	0	0	0	0	0	0	0	0
19	15	0.56	0.19	0.56	0.2	0.39	0.17	0.45	0.19	0.64	0.11	0.71	0.14	0.03	0.02
19	16	0.56	0.19	0.56	0.19	0.53	0.08	0.6	0.14	0.57	0.13	0.56	0.1	0.02	0.02
19	17	0.56	0.19	0.56	0.2	0.34	0.08	0.43	0.17	0.67	0	0.56	0.16	0.02	0.01
19	18	0.55	0.19	0.56	0.2	0.44	0.04	0.51	0.12	0.73	0.13	0.67	0.17	0.02	0.04
19	19	0.55	0.19	0.55	0.2	0	0	0	0	0.7	0.14	0.68	0.15	0	0.08
19	20	0.55	0.19	0.55	0.2	0.36	0	0.4	0.06	0.59	0	0.67	0.11	0.01	0.01
19	21	0.54	0.2	0.54	0.2	0.52	0.09	0.49	0.12	0.71	0.05	0.63	0.16	0.11	0.04
19	22	0.54	0.2	0.54	0.2	0.47	0.01	0.54	0.12	0.75	0.13	0.7	0.18	0.02	0.07
19	23	0.54	0.2	0.54	0.2	0	0	0	0	0.6	0.18	0.56	0.22	0	0.14
19	24	0.54	0.2	0.54	0.2	0	0	0	0	0.71	0.05	0.65	0.14	0	0.04
19	25	0.54	0.2	0.53	0.2	0.18	0.23	0.32	0.3	0.67	0	0.56	0.16	0.02	0.01
19	26	0.54	0.2	0.53	0.2	0.2	0.02	0.34	0.25	0.63	0.12	0.65	0.13	0.02	0.1
19	27	0.53	0.2	0.53	0.2	0	0	0	0	0.69	0.09	0.64	0.16	0	0.08
19	28	0.53	0.2	0.52	0.2	0.23	0.31	0.38	0.34	0.7	0.16	0.66	0.18	0.02	0.1
19	29	0.53	0.2	0.52	0.2	0.06	0.07	0.25	0.33	0.68	0.07	0.62	0.15	0.02	0.05
19	30	0.52	0.2	0.52	0.21	0.27	0	0.51	0.33	0.73	0.08	0.68	0.15	0.01	0.09
19	31	0.51	0.2	0.52	0.21	0.25	0.15	0.31	0.2	0.59	0.08	0.55	0.1	0.07	0.04
19	32	0.52	0.2	0.51	0.21	0.41	0.06	0.42	0.05	0.41	0.18	0.38	0.16	0.02	0.04
19	33	0.52	0.2	0.51	0.21	0.11	0	0.24	0.18	0.33	0.15	0.46	0.26	0.01	0.03
19	34	0.51	0.2	0.51	0.21	0.29	0.1	0.33	0.11	0.66	0.15	0.62	0.17	0.03	0.08
19	35	0.51	0.2	0.51	0.22	0.45	0.1	0.47	0.12	0.72	0.08	0.66	0.17	0.11	0.11
19	36	0.5	0.2	0.51	0.22	0.33	0.15	0.31	0.11	0.64	0.17	0.56	0.25	0.02	0.1
19	37	0.5	0.2	0.52	0.21	0	0	0	0	0.59	0.15	0.6	0.14	0	0.13
19	38	0.5	0.2	0.52	0.21	0	0	0	0	0.63	0.13	0.63	0.12	0	0.09
19	39	0.49	0.21	0.51	0.21	0.14	0.18	0.3	0.31	0.59	0.18	0.56	0.18	0.03	0.08
19	40	0.49	0.21	0.51	0.22	0	0	0	0	0.64	0.29	0.55	0.25	0	0.03
19	41	0.47	0.2	0.52	0.22	0	0	0	0	0.51	0.31	0.48	0.26	0	0.05
19	42	0.47	0.2	0.52	0.22	0	0	0	0	0.43	0	0.32	0.16	0	0.02
19	43	0.47	0.2	0.52	0.22	0	0	0	0	0.54	0.21	0.53	0.18	0	0.07
19	44	0.45	0.19	0.53	0.22	0.4	0.08	0.55	0.27	0.44	0.08	0.44	0.07	0.03	0.09
19	45	0.43	0.19	0.55	0.21	0.45	0	0.6	0.21	0.45	0.08	0.44	0.07	0.02	0.07
19	46	0.42	0.18	0.56	0.21	0	0	0	0	0	0	0	0	0	0
19	47	0.42	0.19	0.56	0.22	0.45	0	0.6	0.21	0.52	0	0.52	0.01	0.02	0.03
19	48	0.43	0.2	0.55	0.22	0.45	0	0.6	0.21	0.47	0.08	0.51	0.1	0.02	0.05
19	49	0.42	0.2	0.56	0.22	0.45	0	0.6	0.21	0.59	0.07	0.57	0.07	0.02	0.09
20	0	0.58	0.22	0.62	0.18	0.44	0.21	0.45	0.21	0.74	0.13	0.74	0.12	0.16	0.13
20	1	0.58	0.22	0.62	0.18	0.5	0.17	0.52	0.18	0.64	0.27	0.66	0.25	0.07	0.05
20	2	0.58	0.22	0.62	0.18	0.51	0.18	0.53	0.16	0.78	0.09	0.77	0.07	0.04	0.02
20	3	0.58	0.22	0.62	0.18	0.47	0.16	0.49	0.17	0.63	0.29	0.64	0.28	0.08	0.06
20	4	0.58	0.22	0.62	0.18	0.47	0.21	0.52	0.21	0.79	0.07	0.79	0.07	0.03	0.09
20	5	0.58	0.22	0.62	0.18	0.54	0.3	0.56	0.27	0.7	0.12	0.71	0.12	0.03	0.09
20	6	0.58	0.22	0.62	0.18	0.18	0.06	0.37	0.33	0.61	0.16	0.61	0.14	0.02	0.04
20	7	0.58	0.22	0.62	0.18	0.45	0.21	0.46	0.2	0.7	0.12	0.7	0.11	0.08	0.05
20	8	0.58	0.22	0.62	0.18	0.44	0.15	0.44	0.14	0.74	0.11	0.74	0.11	0.11	0.11
20	9	0.57	0.22	0.62	0.18	0.46	0.21	0.45	0.17	0.73	0.09	0.72	0.08	0.02	0.1
20	10	0.57	0.22	0.63	0.17	0.28	0.1	0.39	0.22	0.67	0.1	0.66	0.08	0.03	0.03
20	11	0.56	0.22	0.62	0.18	0.52	0.18	0.51	0.17	0.92	0	0.81	0.16	0.04	0.01
20	12	0.55	0.22	0.62	0.18	0.47	0.16	0.48	0.16	0.76	0.1	0.68	0.23	0.1	0.06
20	13	0.55	0.22	0.62	0.18	0.35	0.2	0.44	0.28	0.62	0.07	0.71	0.17	0.04	0.02
20	14	0.55	0.22	0.61	0.18	0.42	0.19	0.55	0.31	0.28	0	0.48	0.28	0.03	0.01
20	15	0.54	0.22	0.6	0.19	0.49	0.24	0.6	0.28	0	0	0	0	0.03	0
20	16	0.53	0.22	0.6	0.19	0.3	0.21	0.37	0.26	0.6	0	0.56	0.06	0.04	0.01
20	17	0.52	0.22	0.59	0.19	0.31	0	0.58	0.38	0.59	0.2	0.59	0.18	0.01	0.09
20	18	0.5	0.21	0.59	0.2	0.49	0	0.61	0.16	0.6	0.03	0.61	0.03	0.01	0.04
20	19	0.49	0.21	0.58	0.2	0.31	0.26	0.37	0.24	0.65	0.22	0.65	0.2	0.03	0.1
20	20	0.48	0.21	0.58	0.2	0.41	0.02	0.49	0.14	0.49	0	0.55	0.08	0.02	0.02
20	21	0.48	0.21	0.58	0.2	0.62	0.05	0.65	0.09	0.61	0	0.75	0.2	0.05	0.02
20	22	0.48	0.21	0.58	0.2	0.29	0	0.29	0.01	0.69	0.05	0.65	0.1	0.01	0.06
20	23	0.47	0.2	0.58	0.21	0.18	0	0.46	0.4	0.59	0.08	0.63	0.11	0.01	0.09
20	24	0.46	0.2	0.58	0.21	0.14	0	0.44	0.42	0.66	0.01	0.71	0.09	0.01	0.04
20	25	0.46	0.2	0.58	0.21	0.24	0.1	0.37	0.3	0.54	0.16	0.54	0.14	0.04	0.09
20	26	0.46	0.2	0.58	0.21	0	0	0	0	0.63	0.1	0.66	0.12	0	0.09
20	27	0.46	0.2	0.58	0.21	0.18	0	0.46	0.4	0.55	0.12	0.52	0.14	0.01	0.1
20	28	0.46	0.21	0.58	0.21	0.29	0	0.29	0.01	0.58	0.04	0.61	0.06	0.01	0.03
20	29	0.45	0.21	0.56	0.21	0.31	0.16	0.31	0.14	0.65	0	0.5	0.22	0.04	0.02
20	30	0.45	0.21	0.56	0.21	0.34	0.18	0.36	0.16	0.54	0.13	0.52	0.12	0.03	0.08
20	31	0.44	0.2	0.56	0.21	0.41	0.12	0.42	0.12	0.55	0	0.49	0.08	0.08	0.02
20	32	0.43	0.2	0.56	0.2	0.32	0.11	0.37	0.18	0.58	0.04	0.61	0.06	0.06	0.05
20	33	0.4	0.19	0.57	0.21	0.2	0.02	0.27	0.15	0	0	0	0	0.03	0
20	34	0.4	0.18	0.56	0.21	0.38	0.13	0.44	0.18	0	0	0	0	0.04	0
20	35	0.38	0.18	0.56	0.21	0.39	0.13	0.38	0.12	0.59	0.11	0.57	0.12	0.06	0.2
20	36	0.37	0.17	0.55	0.21	0.38	0.23	0.37	0.16	0.69	0.05	0.53	0.28	0.02	0.1
20	37	0.37	0.17	0.55	0.21	0.1	0	0.39	0.4	0.54	0.13	0.5	0.15	0.01	0.17
20	38	0.36	0.17	0.55	0.21	0	0	0	0	0.52	0.19	0.5	0.18	0	0.24
20	39	0.36	0.17	0.55	0.21	0.23	0.01	0.37	0.26	0.56	0.06	0.51	0.11	0.02	0.12
20	40	0.36	0.17	0.55	0.21	0.21	0.03	0.33	0.25	0	0	0	0	0.03	0
20	41	0.35	0.18	0.55	0.22	0.22	0	0.46	0.34	0	0	0	0	0.01	0
20	42	0.35	0.18	0.55	0.22	0.22	0	0.46	0.34	0.3	0.16	0.31	0.15	0.01	0.19
20	43	0.35	0.18	0.55	0.22	0.22	0	0.46	0.34	0.37	0.25	0.41	0.19	0.01	0.07
20	44	0.35	0.18	0.55	0.22	0.35	0.08	0.4	0.14	0	0	0	0	0.06	0
20	45	0.35	0.18	0.55	0.22	0.39	0.12	0.45	0.18	0	0	0	0	0.05	0
20	46	0.34	0.17	0.55	0.23	0.31	0.12	0.44	0.24	0	0	0	0	0.03	0
20	47	0.34	0.17	0.55	0.23	0.22	0	0.46	0.34	0.5	0.06	0.51	0.05	0.01	0.1
20	48	0.33	0.17	0.54	0.22	0.2	0.03	0.37	0.29	0.44	0.12	0.49	0.16	0.03	0.14
20	49	0.33	0.17	0.54	0.22	0.18	0.06	0.37	0.33	0.45	0.1	0.53	0.16	0.03	0.07
