# Supplementary material for: Land-use change in oil palm dominated tropical landscapes—An agent-based model to explore ecological and socio-economic trade-offs
Source: PLoS One. 2018 Jan 19;13(1):e0190506. doi: 10.1371/journal.pone.0190506 (PMC5774713; doi:10.1371/journal.pone.0190506)
Supplement: S1 Data — (ZIP) [file pone.0190506.s003.zip › HouseholdData/field-data_js_2016_sc11.txt]

runnumber	step	pxcor	pycor	p_id	p_owner	rb_ineff_owner	op_ineff_owner	p_landuse	p_age	p_fieldsize	p_carbon
1	0	47	50	155	79	0	0	2	20	14	13.665138779318534
1	0	54	63	226	45	0	0	2	1	7	3.9620781783595844E-4
1	0	41	75	237	68	0	0	2	1	6	3.9620781783595844E-4
1	0	8	54	88	73	0	0	2	20	11	13.665138779318534
1	0	7	49	90	73	0	0	2	18	6	13.018052398097172
1	0	7	53	89	73	0	0	1	14	5	9.883188097530155
1	0	52	43	27	0	0	0	1	13	4	9.523678350845561
1	0	47	10	144	25	0	0	2	18	9	13.018052398097172
1	0	47	64	98	31	0	0	2	15	5	11.285350784788008
1	0	58	6	149	53	0	0	1	12	6	9.15005419052626
1	0	56	6	148	53	0	0	2	0	5	1.651228196054643E-5
1	0	41	54	93	9	0	0	2	22	6	14.061758043935688
1	0	42	51	91	9	0	0	2	9	4	4.103912359538197
1	0	43	53	92	9	0	0	2	15	1	11.285350784788008
1	0	57	29	34	13	0	0	2	0	15	1.651228196054643E-5
1	0	55	10	211	71	0	0	2	18	2	13.018052398097172
1	0	62	10	210	71	0	0	1	13	6	9.523678350845561
1	0	60	9	209	71	0	0	2	26	4	14.444089951418928
1	0	58	14	41	5	0	0	1	22	9	12.389231941389259
1	0	53	58	102	21	0	0	2	0	4	1.651228196054643E-5
1	0	56	58	103	21	0	0	1	23	2	12.66767641433649
1	0	39	49	134	67	0	0	2	20	8	13.665138779318534
1	0	48	10	222	75	0	0	1	18	2	11.206481942802155
1	0	39	11	224	75	0	0	2	17	5	12.561144835831207
1	0	46	5	223	75	0	0	2	0	2	1.651228196054643E-5
1	0	43	49	54	38	0	0	1	18	8	11.206481942802155
1	0	47	38	56	38	0	0	2	0	8	1.651228196054643E-5
1	0	52	41	55	38	0	0	1	8	6	7.470987961868104
1	0	52	45	57	38	0	0	2	3	4	0.029633638837705163
1	0	46	41	52	38	0	0	1	8	3	7.470987961868104
1	0	47	42	53	38	0	0	2	18	1	13.018052398097172
1	0	91	62	60	37	0	0	2	8	9	2.793894080966835
1	0	99	64	61	37	0	0	2	30	4	14.579504615647782
1	0	62	61	171	60	0	0	2	0	10	1.651228196054643E-5
1	0	58	56	147	76	0	0	2	9	4	4.103912359538197
1	0	58	50	50	52	0	0	2	17	3	12.561144835831207
1	0	56	48	51	52	0	0	2	11	4	6.917152916575726
1	0	57	50	49	52	0	0	2	20	2	13.665138779318534
1	0	51	48	44	63	0	0	1	9	6	7.924179375
1	0	55	50	43	63	0	0	2	14	4	10.42934348909148
1	0	50	50	45	63	0	0	1	7	6	6.988469323505745
1	0	32	55	207	35	0	0	2	18	17	13.018052398097172
1	0	29	53	206	35	0	0	2	14	11	10.42934348909148
1	0	60	5	234	86	0	0	2	0	20	1.651228196054643E-5
1	0	56	5	233	86	0	0	2	22	2	14.061758043935688
1	0	65	46	232	20	0	0	1	7	10	6.988469323505745
1	0	72	64	158	57	0	0	2	29	6	14.557597309152891
1	0	75	69	157	57	0	0	2	1	11	3.9620781783595844E-4
1	0	51	38	225	27	0	0	1	15	5	10.230071583911766
1	0	52	57	19	66	0	0	1	9	6	7.924179375
1	0	50	61	18	66	0	0	2	27	3	14.492123563242405
1	0	84	66	181	81	0	0	2	14	6	10.42934348909148
1	0	84	63	182	81	0	0	2	23	8	14.196611698979947
1	0	82	66	180	81	0	0	1	11	5	8.76050991944932
1	0	80	62	184	81	0	0	2	26	6	14.444089951418928
1	0	79	65	183	81	0	0	2	30	3	14.579504615647782
1	0	31	48	162	40	0	0	1	20	6	11.812669165601198
1	0	33	49	159	40	0	0	2	9	6	4.103912359538197
1	0	34	36	160	40	0	0	2	16	5	11.99014322493258
1	0	38	47	161	40	0	0	2	22	1	14.061758043935688
1	0	41	34	108	17	0	0	2	13	10	9.411276735609588
1	0	31	39	107	17	0	0	1	23	5	12.66767641433649
1	0	29	44	110	17	0	0	1	1	7	2.641393125
1	0	31	40	106	17	0	0	2	0	7	1.651228196054643E-5
1	0	38	39	109	17	0	0	2	26	2	14.444089951418928
1	0	32	42	105	83	0	0	2	20	2	13.665138779318534
1	0	39	39	20	99	0	0	1	17	9	10.890742853155311
1	0	43	39	22	99	0	0	2	18	22	13.018052398097172
1	0	40	43	21	99	0	0	2	18	15	13.018052398097172
1	0	42	61	235	54	0	0	2	20	6	13.665138779318534
1	0	42	58	236	54	0	0	2	8	4	2.793894080966835
1	0	64	35	230	11	0	0	2	14	11	10.42934348909148
1	0	29	42	218	34	0	0	2	3	13	0.029633638837705163
1	0	28	55	220	34	0	0	2	4	17	0.1249948031629657
1	0	32	37	217	34	0	0	1	11	3	8.76050991944932
1	0	31	50	219	34	0	0	2	1	5	3.9620781783595844E-4
1	0	42	67	146	3	0	0	1	17	14	10.890742853155311
1	0	45	68	145	3	0	0	2	28	2	14.529120518977876
1	0	57	64	231	74	0	0	2	26	3	14.444089951418928
1	0	44	17	166	43	0	0	2	9	9	4.103912359538197
1	0	47	14	165	43	0	0	2	3	3	0.029633638837705163
1	0	47	13	167	43	0	0	2	17	2	12.561144835831207
1	0	48	23	215	77	0	0	2	26	3	14.444089951418928
1	0	22	29	140	65	0	0	2	24	12	14.30105305478868
1	0	52	40	169	92	0	0	1	8	6	7.470987961868104
1	0	53	12	94	36	0	0	1	14	10	9.883188097530155
1	0	40	19	202	30	0	0	2	19	30	13.380196791481476
1	0	45	8	198	30	0	0	2	23	3	14.196611698979947
1	0	44	6	191	30	0	0	2	15	10	11.285350784788008
1	0	45	19	194	30	0	0	2	4	14	0.1249948031629657
1	0	49	7	188	30	0	0	1	25	15	13.206965625
1	0	44	24	197	30	0	0	2	9	9	4.103912359538197
1	0	47	19	187	30	0	0	2	0	19	1.651228196054643E-5
1	0	51	10	199	30	0	0	1	1	2	2.641393125
1	0	45	20	193	30	0	0	1	7	16	6.988469323505745
1	0	41	12	201	30	0	0	2	17	5	12.561144835831207
1	0	54	6	195	30	0	0	1	9	11	7.924179375
1	0	42	7	204	30	0	0	2	17	6	12.561144835831207
1	0	50	11	186	30	0	0	1	16	4	10.5655725
1	0	44	12	189	30	0	0	1	15	10	10.230071583911766
1	0	50	17	190	30	0	0	2	29	7	14.557597309152891
1	0	43	14	200	30	0	0	1	7	7	6.988469323505745
1	0	49	12	185	30	0	0	2	17	3	12.561144835831207
1	0	51	21	196	30	0	0	1	12	7	9.15005419052626
1	0	52	17	205	30	0	0	2	24	3	14.30105305478868
1	0	44	18	192	30	0	0	2	17	3	12.561144835831207
1	0	48	13	203	30	0	0	1	15	2	10.230071583911766
1	0	64	46	23	91	0	0	1	18	3	11.206481942802155
1	0	59	47	42	82	0	0	2	1	4	3.9620781783595844E-4
1	0	49	52	170	28	0	0	2	6	4	0.8823385649313459
1	0	57	37	81	55	0	0	2	20	3	13.665138779318534
1	0	61	27	74	72	0	0	1	23	2	12.66767641433649
1	0	55	38	63	49	0	0	1	25	3	13.206965625
1	0	31	45	164	89	0	0	1	5	2	5.906334582800599
1	0	32	53	163	89	0	0	2	23	2	14.196611698979947
1	0	48	43	40	16	0	0	2	18	18	13.018052398097172
1	0	39	48	39	16	0	0	1	21	7	12.104383935448451
1	0	47	46	37	16	0	0	2	18	5	13.018052398097172
1	0	41	47	36	16	0	0	2	9	4	4.103912359538197
1	0	47	48	38	16	0	0	2	10	1	5.513667222730066
1	0	49	61	239	93	0	0	2	0	5	1.651228196054643E-5
1	0	45	49	238	93	0	0	2	21	2	13.888079425564571
1	0	26	28	2	61	0	0	2	20	15	13.665138779318534
1	0	24	28	1	61	0	0	1	7	4	6.988469323505745
1	0	22	32	3	61	0	0	1	19	12	11.513565702038099
1	0	26	30	0	61	0	0	1	18	4	11.206481942802155
1	0	94	63	24	84	0	0	2	30	7	14.579504615647782
1	0	97	65	25	84	0	0	2	0	1	1.651228196054643E-5
1	0	52	14	113	10	0	0	1	15	16	10.230071583911766
1	0	58	9	112	10	0	0	1	6	10	6.470065366345504
1	0	52	9	117	10	0	0	2	7	6	1.6934406164450577
1	0	59	12	116	10	0	0	1	21	6	12.104383935448451
1	0	54	19	115	10	0	0	1	4	7	5.28278625
1	0	58	13	114	10	0	0	2	11	3	6.917152916575726
1	0	55	12	111	10	0	0	2	1	1	3.9620781783595844E-4
1	0	32	19	150	24	0	0	1	8	6	7.470987961868104
1	0	33	20	151	24	0	0	2	12	4	8.233086020500052
1	0	37	15	168	56	0	0	1	4	12	5.28278625
1	0	40	50	62	39	0	0	2	1	2	3.9620781783595844E-4
1	0	20	30	156	8	0	0	1	20	4	11.812669165601198
1	0	56	65	154	1	0	0	1	24	6	12.940130732691008
1	0	30	23	31	7	0	0	1	9	11	7.924179375
1	0	26	20	33	7	0	0	2	22	16	14.061758043935688
1	0	27	24	32	7	0	0	2	23	1	14.196611698979947
1	0	59	44	26	90	0	0	2	5	3	0.37753530615187947
1	0	35	47	97	6	0	0	2	26	8	14.444089951418928
1	0	32	47	95	6	0	0	2	19	4	13.380196791481476
1	0	37	46	96	6	0	0	2	17	2	12.561144835831207
1	0	99	61	212	15	0	0	1	18	14	11.206481942802155
1	0	90	59	214	15	0	0	1	6	6	6.470065366345504
1	0	96	67	213	15	0	0	2	30	5	14.579504615647782
1	0	14	49	130	18	0	0	1	19	20	11.513565702038099
1	0	17	54	129	18	0	0	1	15	2	10.230071583911766
1	0	35	39	67	58	0	0	1	8	8	7.470987961868104
1	0	32	44	69	58	0	0	2	25	7	14.381782574071483
1	0	35	44	65	58	0	0	1	15	4	10.230071583911766
1	0	36	41	64	58	0	0	2	0	11	1.651228196054643E-5
1	0	33	45	66	58	0	0	2	26	3	14.444089951418928
1	0	46	40	70	58	0	0	1	19	15	11.513565702038099
1	0	36	37	68	58	0	0	1	15	6	10.230071583911766
1	0	50	42	35	80	0	0	2	1	2	3.9620781783595844E-4
1	0	55	40	177	85	0	0	1	16	2	10.5655725
1	0	44	58	176	85	0	0	1	9	16	7.924179375
1	0	44	54	178	85	0	0	1	8	2	7.470987961868104
1	0	41	57	179	85	0	0	2	16	17	11.99014322493258
1	0	44	51	175	85	0	0	2	0	2	1.651228196054643E-5
1	0	44	47	28	50	0	0	1	5	3	5.906334582800599
1	0	46	49	29	50	0	0	2	22	2	14.061758043935688
1	0	59	57	153	41	0	0	2	1	5	3.9620781783595844E-4
1	0	54	55	152	41	0	0	1	12	3	9.15005419052626
1	0	19	52	4	62	0	0	2	19	8	13.380196791481476
1	0	47	58	73	29	0	0	1	15	10	10.230071583911766
1	0	45	56	72	29	0	0	2	30	3	14.579504615647782
1	0	46	54	71	29	0	0	2	0	4	1.651228196054643E-5
1	0	61	14	126	59	0	0	2	17	5	12.561144835831207
1	0	60	16	125	59	0	0	1	13	6	9.523678350845561
1	0	57	17	124	59	0	0	2	29	9	14.557597309152891
1	0	60	18	128	59	0	0	1	16	3	10.5655725
1	0	62	17	127	59	0	0	2	20	6	13.665138779318534
1	0	49	72	172	47	0	0	2	22	12	14.061758043935688
1	0	52	69	173	47	0	0	2	27	5	14.492123563242405
1	0	54	66	174	47	0	0	1	12	12	9.15005419052626
1	0	50	65	142	78	0	0	1	19	5	11.513565702038099
1	0	51	69	143	78	0	0	2	8	1	2.793894080966835
1	0	61	49	83	12	0	0	2	29	5	14.557597309152891
1	0	58	49	84	12	0	0	2	12	3	8.233086020500052
1	0	54	42	85	12	0	0	1	20	4	11.812669165601198
1	0	60	51	87	12	0	0	2	27	1	14.492123563242405
1	0	61	48	86	12	0	0	2	30	1	14.579504615647782
1	0	43	65	6	95	0	0	2	25	10	14.381782574071483
1	0	54	52	59	23	0	0	2	19	2	13.380196791481476
1	0	56	46	10	26	0	0	2	28	19	14.529120518977876
1	0	63	43	13	26	0	0	2	19	15	13.380196791481476
1	0	64	40	14	26	0	0	1	17	12	10.890742853155311
1	0	57	40	7	26	0	0	2	21	7	13.888079425564571
1	0	61	42	11	26	0	0	2	24	7	14.30105305478868
1	0	57	43	9	26	0	0	2	0	2	1.651228196054643E-5
1	0	59	43	12	26	0	0	1	8	1	7.470987961868104
1	0	59	40	8	26	0	0	1	7	4	6.988469323505745
1	0	56	43	15	26	0	0	1	5	2	5.906334582800599
1	0	63	50	118	94	0	0	1	15	2	10.230071583911766
1	0	61	38	120	94	0	0	2	6	6	0.8823385649313459
1	0	62	38	121	94	0	0	2	0	4	1.651228196054643E-5
1	0	59	37	122	94	0	0	2	8	5	2.793894080966835
1	0	54	41	119	94	0	0	1	18	2	11.206481942802155
1	0	63	48	123	94	0	0	1	12	2	9.15005419052626
1	0	50	57	16	4	0	0	2	0	7	1.651228196054643E-5
1	0	26	53	133	44	0	0	2	29	4	14.557597309152891
1	0	24	52	132	44	0	0	1	17	8	10.890742853155311
1	0	26	51	131	44	0	0	1	10	3	8.352818470909844
1	0	33	16	82	2	0	0	2	19	5	13.380196791481476
1	0	48	63	138	19	0	0	1	4	4	5.28278625
1	0	48	67	136	19	0	0	2	27	7	14.492123563242405
1	0	46	67	135	19	0	0	2	27	4	14.492123563242405
1	0	50	72	137	19	0	0	1	7	13	6.988469323505745
1	0	48	70	139	19	0	0	1	18	11	11.206481942802155
1	0	37	25	241	97	0	0	2	0	10	1.651228196054643E-5
1	0	50	19	240	97	0	0	1	13	2	9.523678350845561
1	0	61	54	104	51	0	0	1	5	4	5.906334582800599
1	0	45	73	246	64	0	0	2	16	7	11.99014322493258
1	0	47	61	244	64	0	0	1	5	9	5.906334582800599
1	0	43	62	242	64	0	0	1	12	4	9.15005419052626
1	0	40	61	245	64	0	0	2	20	7	13.665138779318534
1	0	39	64	243	64	0	0	2	12	5	8.233086020500052
1	0	51	54	77	33	0	0	2	7	5	1.6934406164450577
1	0	58	54	78	33	0	0	1	15	7	10.230071583911766
1	0	60	53	80	33	0	0	2	0	11	1.651228196054643E-5
1	0	55	55	76	33	0	0	1	6	3	6.470065366345504
1	0	50	56	79	33	0	0	2	11	7	6.917152916575726
1	0	52	53	75	33	0	0	1	18	2	11.206481942802155
1	0	58	36	247	42	0	0	2	0	5	1.651228196054643E-5
1	0	59	34	248	42	0	0	1	7	7	6.988469323505745
1	0	42	71	221	32	0	0	1	8	11	7.470987961868104
1	0	49	38	17	98	0	0	2	17	4	12.561144835831207
1	0	57	30	100	88	0	0	1	16	4	10.5655725
1	0	60	30	99	88	0	0	1	9	2	7.924179375
1	0	55	30	101	88	0	0	2	26	1	14.444089951418928
1	0	50	63	5	96	0	0	1	21	12	12.104383935448451
1	0	54	60	58	14	0	0	2	25	5	14.381782574071483
1	0	64	49	216	22	0	0	1	19	7	11.513565702038099
1	0	34	41	30	70	0	0	2	1	4	3.9620781783595844E-4
1	0	59	65	46	48	0	0	2	23	2	14.196611698979947
1	0	60	67	48	48	0	0	2	13	5	9.411276735609588
1	0	61	64	47	48	0	0	1	17	3	10.890742853155311
1	0	32	36	228	87	0	0	2	9	11	4.103912359538197
1	0	28	47	229	87	0	0	2	3	9	0.029633638837705163
1	0	30	46	227	87	0	0	2	25	3	14.381782574071483
1	0	49	49	141	46	0	0	2	13	5	9.411276735609588
1	0	44	71	208	69	0	0	1	18	6	11.206481942802155
1	1	52	55	19	66	0	0	1	10	6	8.352818470909844
1	1	50	61	18	66	0	0	2	28	3	14.529120518977876
1	1	42	37	108	17	0	0	2	14	10	10.42934348909148
1	1	30	38	107	17	0	0	1	24	5	12.940130732691008
1	1	28	44	110	17	0	0	2	0	7	1.651228196054643E-5
1	1	30	41	106	17	0	0	2	1	7	3.9620781783595844E-4
1	1	38	39	109	17	0	0	2	27	2	14.492123563242405
1	1	62	46	23	91	0	0	1	19	3	11.513565702038099
1	1	47	24	215	77	0	0	2	27	3	14.492123563242405
1	1	42	69	146	3	0	0	1	18	14	11.206481942802155
1	1	46	68	145	3	0	0	2	29	2	14.557597309152891
1	1	40	24	241	97	0	0	2	1	10	3.9620781783595844E-4
1	1	51	19	240	97	0	0	1	14	2	9.883188097530155
1	1	16	49	130	18	0	0	1	20	20	11.812669165601198
1	1	17	54	129	18	0	0	1	16	2	10.5655725
1	1	60	28	34	13	0	0	2	1	15	3.9620781783595844E-4
1	1	31	19	150	24	0	0	1	9	6	7.924179375
1	1	34	21	151	24	0	0	2	13	4	9.411276735609588
1	1	44	47	28	50	0	0	1	6	3	6.470065366345504
1	1	47	49	29	50	0	0	2	23	2	14.196611698979947
1	1	64	37	230	11	0	0	2	15	11	11.285350784788008
1	1	54	44	10	26	0	0	2	29	19	14.557597309152891
1	1	64	43	13	26	0	0	2	20	15	13.665138779318534
1	1	66	40	14	26	0	0	1	18	12	11.206481942802155
1	1	56	41	7	26	0	0	2	22	7	14.061758043935688
1	1	61	40	11	26	0	0	2	25	7	14.381782574071483
1	1	57	42	9	26	0	0	2	1	2	3.9620781783595844E-4
1	1	59	43	12	26	0	0	1	9	1	7.924179375
1	1	60	40	8	26	0	0	1	8	4	7.470987961868104
1	1	56	43	15	26	0	0	1	6	2	6.470065366345504
1	1	42	54	93	9	0	0	2	23	6	14.196611698979947
1	1	41	51	91	9	0	0	2	10	4	5.513667222730066
1	1	43	53	92	9	0	0	2	16	1	11.99014322493258
1	1	27	52	133	44	0	0	2	30	4	14.579504615647782
1	1	25	50	132	44	0	0	1	18	8	11.206481942802155
1	1	27	51	131	44	0	0	1	11	3	8.76050991944932
1	1	22	27	140	65	0	0	2	25	12	14.381782574071483
1	1	38	19	202	30	0	0	2	20	30	13.665138779318534
1	1	44	8	198	30	0	0	2	24	3	14.30105305478868
1	1	47	8	191	30	0	0	2	16	10	11.99014322493258
1	1	44	23	194	30	0	0	2	5	14	0.37753530615187947
1	1	49	9	188	30	0	0	2	0	15	1.651228196054643E-5
1	1	44	24	197	30	0	0	2	10	9	5.513667222730066
1	1	48	17	187	30	0	0	2	1	19	3.9620781783595844E-4
1	1	51	10	199	30	0	0	1	2	2	3.735493980934052
1	1	46	20	193	30	0	0	1	8	16	7.470987961868104
1	1	40	12	201	30	0	0	2	18	5	13.018052398097172
1	1	54	7	195	30	0	0	1	10	11	8.352818470909844
1	1	42	9	204	30	0	0	2	18	6	13.018052398097172
1	1	50	12	186	30	0	0	1	17	4	10.890742853155311
1	1	43	11	189	30	0	0	1	16	10	10.5655725
1	1	50	14	190	30	0	0	2	30	7	14.579504615647782
1	1	42	16	200	30	0	0	1	8	7	7.470987961868104
1	1	49	13	185	30	0	0	2	18	3	13.018052398097172
1	1	50	21	196	30	0	0	1	13	7	9.523678350845561
1	1	52	18	205	30	0	0	2	25	3	14.381782574071483
1	1	44	18	192	30	0	0	2	18	3	13.018052398097172
1	1	48	14	203	30	0	0	1	16	2	10.5655725
1	1	59	57	153	41	0	0	2	2	5	0.0045479488103482854
1	1	53	54	152	41	0	0	1	13	3	9.523678350845561
1	1	61	27	74	72	0	0	1	24	2	12.940130732691008
1	1	59	65	46	48	0	0	2	24	2	14.30105305478868
1	1	61	68	48	48	0	0	2	14	5	10.42934348909148
1	1	60	64	47	48	0	0	1	18	3	11.206481942802155
1	1	44	49	54	38	0	0	1	19	8	11.513565702038099
1	1	47	38	56	38	0	0	2	1	8	3.9620781783595844E-4
1	1	53	42	55	38	0	0	1	9	6	7.924179375
1	1	52	46	57	38	0	0	2	4	4	0.1249948031629657
1	1	46	41	52	38	0	0	1	9	3	7.924179375
1	1	47	42	53	38	0	0	2	19	1	13.380196791481476
1	1	29	22	31	7	0	0	1	10	11	8.352818470909844
1	1	24	20	33	7	0	0	2	23	16	14.196611698979947
1	1	27	24	32	7	0	0	2	24	1	14.30105305478868
1	1	34	48	162	40	0	0	1	21	6	12.104383935448451
1	1	34	51	159	40	0	0	2	10	6	5.513667222730066
1	1	35	37	160	40	0	0	2	17	5	12.561144835831207
1	1	38	47	161	40	0	0	2	23	1	14.196611698979947
1	1	48	73	172	47	0	0	2	23	12	14.196611698979947
1	1	51	70	173	47	0	0	2	28	5	14.529120518977876
1	1	54	68	174	47	0	0	1	13	12	9.523678350845561
1	1	51	39	225	27	0	0	1	16	5	10.5655725
1	1	46	64	98	31	0	0	2	16	5	11.99014322493258
1	1	54	64	226	45	0	0	2	2	7	0.0045479488103482854
1	1	48	53	170	28	0	0	2	7	4	1.6934406164450577
1	1	52	39	169	92	0	0	1	9	6	7.924179375
1	1	57	31	100	88	0	0	1	17	4	10.890742853155311
1	1	61	30	99	88	0	0	1	10	2	8.352818470909844
1	1	55	30	101	88	0	0	2	27	1	14.492123563242405
1	1	48	11	222	75	0	0	1	19	2	11.513565702038099
1	1	39	12	224	75	0	0	2	18	5	13.018052398097172
1	1	46	5	223	75	0	0	2	1	2	3.9620781783595844E-4
1	1	42	60	235	54	0	0	2	21	6	13.888079425564571
1	1	41	59	236	54	0	0	2	9	4	4.103912359538197
1	1	50	52	77	33	0	0	2	8	5	2.793894080966835
1	1	56	53	78	33	0	0	1	16	7	10.5655725
1	1	58	51	80	33	0	0	2	1	11	3.9620781783595844E-4
1	1	55	54	76	33	0	0	1	7	3	6.988469323505745
1	1	50	55	79	33	0	0	2	12	7	8.233086020500052
1	1	52	53	75	33	0	0	1	19	2	11.513565702038099
1	1	56	66	154	1	0	0	2	0	6	1.651228196054643E-5
1	1	32	35	228	87	0	0	2	10	11	5.513667222730066
1	1	29	47	229	87	0	0	2	4	9	0.1249948031629657
1	1	30	47	227	87	0	0	2	26	3	14.444089951418928
1	1	85	67	181	81	0	0	2	15	6	11.285350784788008
1	1	85	64	182	81	0	0	2	24	8	14.30105305478868
1	1	82	64	180	81	0	0	1	12	5	9.15005419052626
1	1	81	64	184	81	0	0	2	27	6	14.492123563242405
1	1	80	66	183	81	0	0	2	31	3	14.59635122579859
1	1	43	64	6	95	0	0	2	26	10	14.444089951418928
1	1	55	39	177	85	0	0	1	17	2	10.890742853155311
1	1	43	55	176	85	0	0	1	10	16	8.352818470909844
1	1	44	54	178	85	0	0	1	9	2	7.924179375
1	1	41	57	179	85	0	0	2	17	17	12.561144835831207
1	1	43	51	175	85	0	0	2	1	2	3.9620781783595844E-4
1	1	55	9	211	71	0	0	2	19	2	13.380196791481476
1	1	61	10	210	71	0	0	1	14	6	9.883188097530155
1	1	60	11	209	71	0	0	2	27	4	14.492123563242405
1	1	35	16	168	56	0	0	1	5	12	5.906334582800599
1	1	33	39	67	58	0	0	1	9	8	7.924179375
1	1	33	44	69	58	0	0	2	26	7	14.444089951418928
1	1	35	44	65	58	0	0	1	16	4	10.5655725
1	1	38	41	64	58	0	0	2	1	11	3.9620781783595844E-4
1	1	33	47	66	58	0	0	2	27	3	14.492123563242405
1	1	45	40	70	58	0	0	1	20	15	11.812669165601198
1	1	37	37	68	58	0	0	1	16	6	10.5655725
1	1	57	38	63	49	0	0	1	26	3	13.468515087444825
1	1	48	43	40	16	0	0	2	19	18	13.380196791481476
1	1	39	46	39	16	0	0	2	0	7	1.651228196054643E-5
1	1	47	45	37	16	0	0	2	19	5	13.380196791481476
1	1	41	47	36	16	0	0	2	10	4	5.513667222730066
1	1	47	48	38	16	0	0	2	11	1	6.917152916575726
1	1	66	46	232	20	0	0	1	8	10	7.470987961868104
1	1	41	39	20	99	0	0	1	18	9	11.206481942802155
1	1	43	43	22	99	0	0	2	19	22	13.380196791481476
1	1	40	44	21	99	0	0	2	19	15	13.380196791481476
1	1	53	48	44	63	0	0	1	10	6	8.352818470909844
1	1	55	50	43	63	0	0	2	15	4	11.285350784788008
1	1	52	50	45	63	0	0	1	8	6	7.470987961868104
1	1	40	50	62	39	0	0	2	2	2	0.0045479488103482854
1	1	44	16	166	43	0	0	2	10	9	5.513667222730066
1	1	46	14	165	43	0	0	2	4	3	0.1249948031629657
1	1	47	13	167	43	0	0	2	18	2	13.018052398097172
1	1	32	54	207	35	0	0	2	19	17	13.380196791481476
1	1	29	54	206	35	0	0	2	15	11	11.285350784788008
1	1	57	63	231	74	0	0	2	27	3	14.492123563242405
1	1	48	48	141	46	0	0	2	14	5	10.42934348909148
1	1	57	35	247	42	0	0	2	1	5	3.9620781783595844E-4
1	1	61	33	248	42	0	0	1	8	7	7.470987961868104
1	1	53	15	113	10	0	0	1	16	16	10.5655725
1	1	57	10	112	10	0	0	1	7	10	6.988469323505745
1	1	52	10	117	10	0	0	2	8	6	2.793894080966835
1	1	60	14	116	10	0	0	2	0	6	1.651228196054643E-5
1	1	54	19	115	10	0	0	1	5	7	5.906334582800599
1	1	58	13	114	10	0	0	2	12	3	8.233086020500052
1	1	55	12	111	10	0	0	2	2	1	0.0045479488103482854
1	1	54	60	58	14	0	0	2	26	5	14.444089951418928
1	1	63	51	118	94	0	0	1	16	2	10.5655725
1	1	59	39	120	94	0	0	2	7	6	1.6934406164450577
1	1	62	38	121	94	0	0	2	1	4	3.9620781783595844E-4
1	1	60	37	122	94	0	0	2	9	5	4.103912359538197
1	1	54	41	119	94	0	0	1	19	2	11.513565702038099
1	1	63	49	123	94	0	0	1	13	2	9.523678350845561
1	1	60	7	234	86	0	0	2	1	20	3.9620781783595844E-4
1	1	56	4	233	86	0	0	2	23	2	14.196611698979947
1	1	63	14	126	59	0	0	2	18	5	13.018052398097172
1	1	61	16	125	59	0	0	1	14	6	9.883188097530155
1	1	57	17	124	59	0	0	2	30	9	14.579504615647782
1	1	60	17	128	59	0	0	1	17	3	10.890742853155311
1	1	61	18	127	59	0	0	2	21	6	13.888079425564571
1	1	98	63	212	15	0	0	1	19	14	11.513565702038099
1	1	91	60	214	15	0	0	1	7	6	6.988469323505745
1	1	97	68	213	15	0	0	2	31	5	14.59635122579859
1	1	27	39	218	34	0	0	2	4	13	0.1249948031629657
1	1	25	56	220	34	0	0	2	5	17	0.37753530615187947
1	1	33	38	217	34	0	0	1	12	3	9.15005419052626
1	1	31	50	219	34	0	0	2	2	5	0.0045479488103482854
1	1	9	54	88	73	0	0	2	21	11	13.888079425564571
1	1	6	49	90	73	0	0	2	19	6	13.380196791481476
1	1	6	52	89	73	0	0	1	15	5	10.230071583911766
1	1	42	70	221	32	0	0	1	9	11	7.924179375
1	1	59	46	26	90	0	0	2	6	3	0.8823385649313459
1	1	48	60	239	93	0	0	2	1	5	3.9620781783595844E-4
1	1	45	48	238	93	0	0	2	22	2	14.061758043935688
1	1	45	51	155	79	0	0	2	21	14	13.888079425564571
1	1	92	62	60	37	0	0	2	9	9	4.103912359538197
1	1	98	64	61	37	0	0	2	31	4	14.59635122579859
1	1	47	65	138	19	0	0	1	5	4	5.906334582800599
1	1	50	69	136	19	0	0	2	28	7	14.529120518977876
1	1	47	66	135	19	0	0	2	28	4	14.529120518977876
1	1	52	72	137	19	0	0	1	8	13	7.470987961868104
1	1	46	70	139	19	0	0	1	19	11	11.513565702038099
1	1	37	51	134	67	0	0	2	21	8	13.888079425564571
1	1	62	50	83	12	0	0	2	30	5	14.579504615647782
1	1	59	49	84	12	0	0	2	13	3	9.411276735609588
1	1	54	42	85	12	0	0	1	21	4	12.104383935448451
1	1	60	51	87	12	0	0	2	28	1	14.529120518977876
1	1	61	48	86	12	0	0	2	31	1	14.59635122579859
1	1	54	57	102	21	0	0	2	1	4	3.9620781783595844E-4
1	1	56	58	103	21	0	0	1	24	2	12.940130732691008
1	1	33	41	30	70	0	0	2	2	4	0.0045479488103482854
1	1	45	74	246	64	0	0	2	17	7	12.561144835831207
1	1	45	61	244	64	0	0	1	6	9	6.470065366345504
1	1	44	62	242	64	0	0	1	13	4	9.523678350845561
1	1	39	60	245	64	0	0	2	21	7	13.888079425564571
1	1	39	65	243	64	0	0	2	13	5	9.411276735609588
1	1	52	44	27	0	0	0	1	14	4	9.883188097530155
1	1	65	49	216	22	0	0	1	20	7	11.812669165601198
1	1	54	52	59	23	0	0	2	20	2	13.665138779318534
1	1	33	17	82	2	0	0	2	20	5	13.665138779318534
1	1	45	69	208	69	0	0	1	19	6	11.513565702038099
1	1	73	66	158	57	0	0	2	30	6	14.579504615647782
1	1	73	70	157	57	0	0	2	2	11	0.0045479488103482854
1	1	63	53	104	51	0	0	1	6	4	6.470065366345504
1	1	52	12	94	36	0	0	1	15	10	10.230071583911766
1	1	26	27	2	61	0	0	2	21	15	13.888079425564571
1	1	24	29	1	61	0	0	1	8	4	7.470987961868104
1	1	22	34	3	61	0	0	1	20	12	11.812669165601198
1	1	27	30	0	61	0	0	1	19	4	11.513565702038099
1	1	21	53	4	62	0	0	2	20	8	13.665138779318534
1	1	49	58	16	4	0	0	2	1	7	3.9620781783595844E-4
1	1	43	75	237	68	0	0	2	2	6	0.0045479488103482854
1	1	20	29	156	8	0	0	1	21	4	12.104383935448451
1	1	62	61	171	60	0	0	2	1	10	3.9620781783595844E-4
1	1	55	37	81	55	0	0	2	21	3	13.888079425564571
1	1	52	62	5	96	0	0	2	0	12	1.651228196054643E-5
1	1	35	47	97	6	0	0	2	27	8	14.492123563242405
1	1	31	46	95	6	0	0	2	20	4	13.665138779318534
1	1	37	46	96	6	0	0	2	18	2	13.018052398097172
1	1	57	6	149	53	0	0	1	13	6	9.523678350845561
1	1	55	7	148	53	0	0	2	1	5	3.9620781783595844E-4
1	1	57	56	147	76	0	0	2	10	4	5.513667222730066
1	1	50	65	142	78	0	0	1	20	5	11.812669165601198
1	1	51	69	143	78	0	0	2	9	1	4.103912359538197
1	1	32	45	164	89	0	0	1	6	2	6.470065366345504
1	1	32	53	163	89	0	0	2	24	2	14.30105305478868
1	1	59	50	50	52	0	0	2	18	3	13.018052398097172
1	1	56	48	51	52	0	0	2	12	4	8.233086020500052
1	1	57	50	49	52	0	0	2	21	2	13.888079425564571
1	1	60	47	42	82	0	0	2	2	4	0.0045479488103482854
1	1	58	15	41	5	0	0	2	0	9	1.651228196054643E-5
1	1	47	58	73	29	0	0	1	16	10	10.5655725
1	1	45	56	72	29	0	0	2	31	3	14.59635122579859
1	1	47	54	71	29	0	0	2	1	4	3.9620781783595844E-4
1	1	46	9	144	25	0	0	2	19	9	13.380196791481476
1	1	49	38	17	98	0	0	2	18	4	13.018052398097172
1	1	94	63	24	84	0	0	2	31	7	14.59635122579859
1	1	97	65	25	84	0	0	2	1	1	3.9620781783595844E-4
1	1	49	42	35	80	0	0	2	2	2	0.0045479488103482854
1	1	32	42	105	83	0	0	2	21	2	13.888079425564571
1	2	55	63	226	45	0	0	2	3	7	0.029633638837705163
1	2	41	72	221	32	0	0	1	10	11	8.352818470909844
1	2	44	71	208	69	0	0	1	20	6	11.812669165601198
1	2	20	53	4	62	0	0	2	21	8	13.888079425564571
1	2	42	17	202	30	0	0	2	21	30	13.888079425564571
1	2	43	8	198	30	0	0	2	25	3	14.381782574071483
1	2	45	7	191	30	0	0	2	17	10	12.561144835831207
1	2	43	22	194	30	0	0	2	6	14	0.8823385649313459
1	2	50	6	188	30	0	0	2	1	15	3.9620781783595844E-4
1	2	43	25	197	30	0	0	2	11	9	6.917152916575726
1	2	47	15	187	30	0	0	2	2	19	0.0045479488103482854
1	2	51	9	199	30	0	0	2	0	2	1.651228196054643E-5
1	2	47	21	193	30	0	0	1	9	16	7.924179375
1	2	41	12	201	30	0	0	2	19	5	13.380196791481476
1	2	55	6	195	30	0	0	1	11	11	8.76050991944932
1	2	42	7	204	30	0	0	2	19	6	13.380196791481476
1	2	50	12	186	30	0	0	1	18	4	11.206481942802155
1	2	45	12	189	30	0	0	1	17	10	10.890742853155311
1	2	50	17	190	30	0	0	2	31	7	14.59635122579859
1	2	41	16	200	30	0	0	1	9	7	7.924179375
1	2	49	12	185	30	0	0	2	19	3	13.380196791481476
1	2	52	20	196	30	0	0	1	14	7	9.883188097530155
1	2	52	17	205	30	0	0	2	26	3	14.444089951418928
1	2	44	18	192	30	0	0	2	19	3	13.380196791481476
1	2	48	14	203	30	0	0	1	17	2	10.890742853155311
1	2	32	35	228	87	0	0	2	11	11	6.917152916575726
1	2	30	49	229	87	0	0	2	5	9	0.37753530615187947
1	2	30	45	227	87	0	0	2	27	3	14.492123563242405
1	2	45	52	155	79	0	0	2	22	14	14.061758043935688
1	2	48	60	239	93	0	0	2	2	5	0.0045479488103482854
1	2	45	48	238	93	0	0	2	23	2	14.196611698979947
1	2	35	47	97	6	0	0	2	28	8	14.529120518977876
1	2	31	46	95	6	0	0	2	21	4	13.888079425564571
1	2	37	47	96	6	0	0	2	19	2	13.380196791481476
1	2	65	47	216	22	0	0	1	21	7	12.104383935448451
1	2	50	53	77	33	0	0	2	9	5	4.103912359538197
1	2	56	52	78	33	0	0	1	17	7	10.890742853155311
1	2	60	53	80	33	0	0	2	2	11	0.0045479488103482854
1	2	55	55	76	33	0	0	1	8	3	7.470987961868104
1	2	50	55	79	33	0	0	2	13	7	9.411276735609588
1	2	52	53	75	33	0	0	1	20	2	11.812669165601198
1	2	48	10	222	75	0	0	1	20	2	11.812669165601198
1	2	38	11	224	75	0	0	2	19	5	13.380196791481476
1	2	47	5	223	75	0	0	2	2	2	0.0045479488103482854
1	2	31	45	164	89	0	0	1	7	2	6.988469323505745
1	2	32	52	163	89	0	0	2	25	2	14.381782574071483
1	2	58	30	100	88	0	0	1	18	4	11.206481942802155
1	2	61	30	99	88	0	0	1	11	2	8.76050991944932
1	2	55	30	101	88	0	0	2	28	1	14.529120518977876
1	2	49	38	17	98	0	0	2	19	4	13.380196791481476
1	2	42	53	93	9	0	0	2	24	6	14.30105305478868
1	2	41	52	91	9	0	0	2	11	4	6.917152916575726
1	2	43	53	92	9	0	0	2	17	1	12.561144835831207
1	2	51	62	5	96	0	0	2	1	12	3.9620781783595844E-4
1	2	57	5	149	53	0	0	1	14	6	9.883188097530155
1	2	56	6	148	53	0	0	2	2	5	0.0045479488103482854
1	2	56	67	154	1	0	0	2	1	6	3.9620781783595844E-4
1	2	43	60	235	54	0	0	2	22	6	14.061758043935688
1	2	42	58	236	54	0	0	2	10	4	5.513667222730066
1	2	47	24	215	77	0	0	2	28	3	14.529120518977876
1	2	95	65	24	84	0	0	2	32	7	14.609302190663938
1	2	97	65	25	84	0	0	2	2	1	0.0045479488103482854
1	2	52	43	27	0	0	0	1	15	4	10.230071583911766
1	2	47	10	144	25	0	0	2	20	9	13.665138779318534
1	2	46	56	73	29	0	0	1	17	10	10.890742853155311
1	2	44	55	72	29	0	0	2	32	3	14.609302190663938
1	2	47	54	71	29	0	0	2	2	4	0.0045479488103482854
1	2	65	36	230	11	0	0	2	16	11	11.99014322493258
1	2	16	51	130	18	0	0	1	21	20	12.104383935448451
1	2	18	54	129	18	0	0	1	17	2	10.890742853155311
1	2	57	65	231	74	0	0	2	28	3	14.529120518977876
1	2	27	52	133	44	0	0	2	31	4	14.59635122579859
1	2	26	50	132	44	0	0	1	19	8	11.513565702038099
1	2	27	50	131	44	0	0	1	12	3	9.15005419052626
1	2	54	61	58	14	0	0	2	27	5	14.492123563242405
1	2	28	42	218	34	0	0	2	5	13	0.37753530615187947
1	2	27	56	220	34	0	0	2	6	17	0.8823385649313459
1	2	33	38	217	34	0	0	1	13	3	9.523678350845561
1	2	32	51	219	34	0	0	2	3	5	0.029633638837705163
1	2	54	58	102	21	0	0	2	2	4	0.0045479488103482854
1	2	55	58	103	21	0	0	2	0	2	1.651228196054643E-5
1	2	26	26	2	61	0	0	2	22	15	14.061758043935688
1	2	24	28	1	61	0	0	1	9	4	7.924179375
1	2	23	32	3	61	0	0	1	21	12	12.104383935448451
1	2	27	31	0	61	0	0	1	20	4	11.812669165601198
1	2	45	66	6	95	0	0	2	27	10	14.492123563242405
1	2	83	67	181	81	0	0	2	16	6	11.99014322493258
1	2	85	63	182	81	0	0	2	25	8	14.381782574071483
1	2	82	64	180	81	0	0	1	13	5	9.523678350845561
1	2	81	63	184	81	0	0	2	28	6	14.529120518977876
1	2	80	66	183	81	0	0	2	32	3	14.609302190663938
1	2	49	57	16	4	0	0	2	2	7	0.0045479488103482854
1	2	34	16	82	2	0	0	2	21	5	13.888079425564571
1	2	49	47	40	16	0	0	2	20	18	13.665138779318534
1	2	38	48	39	16	0	0	2	1	7	3.9620781783595844E-4
1	2	46	44	37	16	0	0	2	20	5	13.665138779318534
1	2	41	46	36	16	0	0	2	11	4	6.917152916575726
1	2	47	48	38	16	0	0	2	12	1	8.233086020500052
1	2	31	42	105	83	0	0	2	22	2	14.061758043935688
1	2	22	27	140	65	0	0	2	26	12	14.444089951418928
1	2	30	48	162	40	0	0	2	0	6	1.651228196054643E-5
1	2	33	49	159	40	0	0	2	11	6	6.917152916575726
1	2	35	37	160	40	0	0	2	18	5	13.018052398097172
1	2	38	47	161	40	0	0	2	24	1	14.30105305478868
1	2	50	66	142	78	0	0	1	21	5	12.104383935448451
1	2	51	69	143	78	0	0	2	10	1	5.513667222730066
1	2	45	64	98	31	0	0	2	17	5	12.561144835831207
1	2	60	48	42	82	0	0	2	3	4	0.029633638837705163
1	2	62	50	83	12	0	0	2	31	5	14.59635122579859
1	2	58	49	84	12	0	0	2	14	3	10.42934348909148
1	2	54	43	85	12	0	0	2	0	4	1.651228196054643E-5
1	2	60	51	87	12	0	0	2	29	1	14.557597309152891
1	2	61	48	86	12	0	0	2	32	1	14.609302190663938
1	2	62	14	126	59	0	0	2	19	5	13.380196791481476
1	2	62	16	125	59	0	0	1	15	6	10.230071583911766
1	2	57	18	124	59	0	0	2	31	9	14.59635122579859
1	2	60	18	128	59	0	0	1	18	3	11.206481942802155
1	2	62	17	127	59	0	0	2	22	6	14.061758043935688
1	2	47	65	138	19	0	0	1	6	4	6.470065366345504
1	2	49	68	136	19	0	0	2	29	7	14.557597309152891
1	2	46	66	135	19	0	0	2	29	4	14.557597309152891
1	2	50	73	137	19	0	0	1	9	13	7.924179375
1	2	48	72	139	19	0	0	1	20	11	11.812669165601198
1	2	59	65	46	48	0	0	2	25	2	14.381782574071483
1	2	60	66	48	48	0	0	2	15	5	11.285350784788008
1	2	60	64	47	48	0	0	1	19	3	11.513565702038099
1	2	31	19	150	24	0	0	1	10	6	8.352818470909844
1	2	33	20	151	24	0	0	2	14	4	10.42934348909148
1	2	91	63	60	37	0	0	2	10	9	5.513667222730066
1	2	98	65	61	37	0	0	2	32	4	14.609302190663938
1	2	30	22	31	7	0	0	1	11	11	8.76050991944932
1	2	24	21	33	7	0	0	2	24	16	14.30105305478868
1	2	27	24	32	7	0	0	2	25	1	14.381782574071483
1	2	39	26	241	97	0	0	2	2	10	0.0045479488103482854
1	2	51	19	240	97	0	0	1	15	2	10.230071583911766
1	2	37	15	168	56	0	0	1	6	12	6.470065366345504
1	2	52	38	169	92	0	0	1	10	6	8.352818470909844
1	2	55	39	177	85	0	0	1	18	2	11.206481942802155
1	2	43	59	176	85	0	0	1	11	16	8.76050991944932
1	2	44	53	178	85	0	0	1	10	2	8.352818470909844
1	2	41	55	179	85	0	0	2	18	17	13.018052398097172
1	2	43	51	175	85	0	0	2	2	2	0.0045479488103482854
1	2	67	46	232	20	0	0	1	9	10	7.924179375
1	2	97	62	212	15	0	0	1	20	14	11.812669165601198
1	2	90	59	214	15	0	0	1	8	6	7.470987961868104
1	2	96	67	213	15	0	0	2	32	5	14.609302190663938
1	2	61	54	104	51	0	0	1	7	4	6.988469323505745
1	2	59	46	26	90	0	0	2	7	3	1.6934406164450577
1	2	59	57	153	41	0	0	2	3	5	0.029633638837705163
1	2	54	54	152	41	0	0	1	14	3	9.883188097530155
1	2	49	42	35	80	0	0	2	3	2	0.029633638837705163
1	2	34	52	207	35	0	0	2	20	17	13.665138779318534
1	2	29	55	206	35	0	0	2	16	11	11.99014322493258
1	2	58	55	147	76	0	0	2	11	4	6.917152916575726
1	2	44	49	54	38	0	0	1	20	8	11.812669165601198
1	2	47	39	56	38	0	0	2	2	8	0.0045479488103482854
1	2	52	41	55	38	0	0	1	10	6	8.352818470909844
1	2	51	45	57	38	0	0	2	5	4	0.37753530615187947
1	2	46	42	52	38	0	0	1	10	3	8.352818470909844
1	2	47	42	53	38	0	0	2	20	1	13.665138779318534
1	2	10	53	88	73	0	0	2	22	11	14.061758043935688
1	2	7	49	90	73	0	0	2	20	6	13.665138779318534
1	2	5	52	89	73	0	0	1	16	5	10.5655725
1	2	20	31	156	8	0	0	2	0	4	1.651228196054643E-5
1	2	61	28	74	72	0	0	1	25	2	13.206965625
1	2	55	10	211	71	0	0	2	20	2	13.665138779318534
1	2	62	10	210	71	0	0	1	15	6	10.230071583911766
1	2	60	11	209	71	0	0	2	28	4	14.529120518977876
1	2	51	15	113	10	0	0	1	17	16	10.890742853155311
1	2	57	11	112	10	0	0	1	8	10	7.470987961868104
1	2	54	9	117	10	0	0	2	9	6	4.103912359538197
1	2	60	13	116	10	0	0	2	1	6	3.9620781783595844E-4
1	2	54	17	115	10	0	0	1	6	7	6.470065366345504
1	2	58	13	114	10	0	0	2	13	3	9.411276735609588
1	2	55	12	111	10	0	0	2	3	1	0.029633638837705163
1	2	52	55	19	66	0	0	1	11	6	8.76050991944932
1	2	50	60	18	66	0	0	2	29	3	14.557597309152891
1	2	58	16	41	5	0	0	2	1	9	3.9620781783595844E-4
1	2	42	36	108	17	0	0	2	15	10	11.285350784788008
1	2	31	38	107	17	0	0	2	0	5	1.651228196054643E-5
1	2	28	43	110	17	0	0	2	1	7	3.9620781783595844E-4
1	2	30	40	106	17	0	0	2	2	7	0.0045479488103482854
1	2	38	40	109	17	0	0	2	28	2	14.529120518977876
1	2	59	51	50	52	0	0	2	19	3	13.380196791481476
1	2	56	48	51	52	0	0	2	13	4	9.411276735609588
1	2	57	50	49	52	0	0	2	22	2	14.061758043935688
1	2	49	74	172	47	0	0	2	24	12	14.30105305478868
1	2	52	70	173	47	0	0	2	29	5	14.557597309152891
1	2	54	67	174	47	0	0	1	14	12	9.883188097530155
1	2	35	41	67	58	0	0	1	10	8	8.352818470909844
1	2	31	43	69	58	0	0	2	27	7	14.492123563242405
1	2	36	44	65	58	0	0	1	17	4	10.890742853155311
1	2	39	41	64	58	0	0	2	2	11	0.0045479488103482854
1	2	33	47	66	58	0	0	2	28	3	14.529120518977876
1	2	44	36	70	58	0	0	1	21	15	12.104383935448451
1	2	36	38	68	58	0	0	1	17	6	10.890742853155311
1	2	54	53	59	23	0	0	2	21	2	13.888079425564571
1	2	57	34	247	42	0	0	2	2	5	0.0045479488103482854
1	2	61	34	248	42	0	0	1	9	7	7.924179375
1	2	45	15	166	43	0	0	2	11	9	6.917152916575726
1	2	46	14	165	43	0	0	2	5	3	0.37753530615187947
1	2	46	13	167	43	0	0	2	19	2	13.380196791481476
1	2	54	12	94	36	0	0	1	16	10	10.5655725
1	2	55	44	10	26	0	0	2	30	19	14.579504615647782
1	2	60	43	13	26	0	0	2	21	15	13.888079425564571
1	2	65	41	14	26	0	0	1	19	12	11.513565702038099
1	2	57	41	7	26	0	0	2	23	7	14.196611698979947
1	2	62	42	11	26	0	0	2	26	7	14.444089951418928
1	2	57	43	9	26	0	0	2	2	2	0.0045479488103482854
1	2	59	43	12	26	0	0	1	10	1	8.352818470909844
1	2	60	40	8	26	0	0	1	9	4	7.924179375
1	2	56	43	15	26	0	0	1	7	2	6.988469323505745
1	2	33	42	30	70	0	0	2	3	4	0.029633638837705163
1	2	60	7	234	86	0	0	2	2	20	0.0045479488103482854
1	2	56	4	233	86	0	0	2	24	2	14.30105305478868
1	2	50	39	225	27	0	0	1	17	5	10.890742853155311
1	2	60	63	171	60	0	0	2	2	10	0.0045479488103482854
1	2	64	46	23	91	0	0	1	20	3	11.812669165601198
1	2	59	27	34	13	0	0	2	2	15	0.0045479488103482854
1	2	39	70	146	3	0	0	1	19	14	11.513565702038099
1	2	46	68	145	3	0	0	2	30	2	14.579504615647782
1	2	45	72	246	64	0	0	2	18	7	13.018052398097172
1	2	47	63	244	64	0	0	1	7	9	6.988469323505745
1	2	44	62	242	64	0	0	1	14	4	9.883188097530155
1	2	40	62	245	64	0	0	2	22	7	14.061758043935688
1	2	39	64	243	64	0	0	2	14	5	10.42934348909148
1	2	41	75	237	68	0	0	2	3	6	0.029633638837705163
1	2	40	50	62	39	0	0	2	3	2	0.029633638837705163
1	2	52	47	44	63	0	0	1	11	6	8.76050991944932
1	2	55	49	43	63	0	0	2	16	4	11.99014322493258
1	2	50	50	45	63	0	0	1	9	6	7.924179375
1	2	39	39	20	99	0	0	1	19	9	11.513565702038099
1	2	42	43	22	99	0	0	2	20	22	13.665138779318534
1	2	39	45	21	99	0	0	2	20	15	13.665138779318534
1	2	39	49	134	67	0	0	2	22	8	14.061758043935688
1	2	49	51	141	46	0	0	2	15	5	11.285350784788008
1	2	44	47	28	50	0	0	1	7	3	6.988469323505745
1	2	46	49	29	50	0	0	2	24	2	14.30105305478868
1	2	72	65	158	57	0	0	2	31	6	14.59635122579859
1	2	75	68	157	57	0	0	2	3	11	0.029633638837705163
1	2	63	51	118	94	0	0	1	17	2	10.890742853155311
1	2	61	38	120	94	0	0	2	8	6	2.793894080966835
1	2	62	39	121	94	0	0	2	2	4	0.0045479488103482854
1	2	60	35	122	94	0	0	2	10	5	5.513667222730066
1	2	54	41	119	94	0	0	1	20	2	11.812669165601198
1	2	63	49	123	94	0	0	1	14	2	9.883188097530155
1	2	55	37	81	55	0	0	2	22	3	14.061758043935688
1	2	48	53	170	28	0	0	2	8	4	2.793894080966835
1	2	55	38	63	49	0	0	1	27	3	13.72508128578939
1	3	49	38	17	98	0	0	2	20	4	13.665138779318534
1	3	59	50	50	52	0	0	2	20	3	13.665138779318534
1	3	56	48	51	52	0	0	2	14	4	10.42934348909148
1	3	56	50	49	52	0	0	2	23	2	14.196611698979947
1	3	58	45	10	26	0	0	2	31	19	14.59635122579859
1	3	61	44	13	26	0	0	2	22	15	14.061758043935688
1	3	63	41	14	26	0	0	1	20	12	11.812669165601198
1	3	57	40	7	26	0	0	2	24	7	14.30105305478868
1	3	63	40	11	26	0	0	2	27	7	14.492123563242405
1	3	57	42	9	26	0	0	2	3	2	0.029633638837705163
1	3	59	43	12	26	0	0	1	11	1	8.76050991944932
1	3	59	41	8	26	0	0	1	10	4	8.352818470909844
1	3	56	42	15	26	0	0	1	8	2	7.470987961868104
1	3	64	49	216	22	0	0	2	0	7	1.651228196054643E-5
1	3	14	51	130	18	0	0	2	0	20	1.651228196054643E-5
1	3	18	54	129	18	0	0	1	18	2	11.206481942802155
1	3	56	57	153	41	0	0	2	4	5	0.1249948031629657
1	3	53	54	152	41	0	0	1	15	3	10.230071583911766
1	3	20	31	156	8	0	0	2	1	4	3.9620781783595844E-4
1	3	62	37	230	11	0	0	2	17	11	12.561144835831207
1	3	61	27	74	72	0	0	1	26	2	13.468515087444825
1	3	33	16	82	2	0	0	2	22	5	14.061758043935688
1	3	44	72	246	64	0	0	2	19	7	13.380196791481476
1	3	47	63	244	64	0	0	1	8	9	7.470987961868104
1	3	44	63	242	64	0	0	1	15	4	10.230071583911766
1	3	41	60	245	64	0	0	2	23	7	14.196611698979947
1	3	40	64	243	64	0	0	2	15	5	11.285350784788008
1	3	53	58	102	21	0	0	2	3	4	0.029633638837705163
1	3	55	58	103	21	0	0	2	1	2	3.9620781783595844E-4
1	3	48	63	138	19	0	0	1	7	4	6.988469323505745
1	3	50	67	136	19	0	0	2	30	7	14.579504615647782
1	3	46	67	135	19	0	0	2	30	4	14.579504615647782
1	3	51	71	137	19	0	0	1	10	13	8.352818470909844
1	3	46	72	139	19	0	0	1	21	11	12.104383935448451
1	3	52	56	19	66	0	0	1	12	6	9.15005419052626
1	3	50	60	18	66	0	0	2	30	3	14.579504615647782
1	3	55	60	58	14	0	0	2	28	5	14.529120518977876
1	3	46	53	155	79	0	0	2	23	14	14.196611698979947
1	3	45	71	208	69	0	0	1	21	6	12.104383935448451
1	3	62	46	23	91	0	0	1	21	3	12.104383935448451
1	3	62	61	171	60	0	0	2	3	10	0.029633638837705163
1	3	50	65	142	78	0	0	2	0	5	1.651228196054643E-5
1	3	51	69	143	78	0	0	2	11	1	6.917152916575726
1	3	42	54	93	9	0	0	2	25	6	14.381782574071483
1	3	42	52	91	9	0	0	2	12	4	8.233086020500052
1	3	43	53	92	9	0	0	2	18	1	13.018052398097172
1	3	36	50	97	6	0	0	2	29	8	14.557597309152891
1	3	31	46	95	6	0	0	2	22	4	14.061758043935688
1	3	37	46	96	6	0	0	2	20	2	13.665138779318534
1	3	33	42	30	70	0	0	2	4	4	0.1249948031629657
1	3	59	65	46	48	0	0	2	26	2	14.444089951418928
1	3	61	67	48	48	0	0	2	16	5	11.99014322493258
1	3	60	64	47	48	0	0	1	20	3	11.812669165601198
1	3	43	36	108	17	0	0	2	16	10	11.99014322493258
1	3	30	37	107	17	0	0	2	1	5	3.9620781783595844E-4
1	3	29	43	110	17	0	0	2	2	7	0.0045479488103482854
1	3	31	40	106	17	0	0	2	3	7	0.029633638837705163
1	3	38	39	109	17	0	0	2	29	2	14.557597309152891
1	3	59	44	26	90	0	0	2	8	3	2.793894080966835
1	3	84	67	181	81	0	0	2	17	6	12.561144835831207
1	3	83	63	182	81	0	0	2	26	8	14.444089951418928
1	3	82	65	180	81	0	0	1	14	5	9.883188097530155
1	3	80	63	184	81	0	0	2	29	6	14.557597309152891
1	3	80	66	183	81	0	0	2	33	3	14.619255989488702
1	3	41	74	237	68	0	0	2	4	6	0.1249948031629657
1	3	30	36	228	87	0	0	2	12	11	8.233086020500052
1	3	28	47	229	87	0	0	2	6	9	0.8823385649313459
1	3	30	45	227	87	0	0	2	28	3	14.529120518977876
1	3	52	63	5	96	0	0	2	2	12	0.0045479488103482854
1	3	55	40	177	85	0	0	1	19	2	11.513565702038099
1	3	43	58	176	85	0	0	1	12	16	9.15005419052626
1	3	44	53	178	85	0	0	1	11	2	8.76050991944932
1	3	41	57	179	85	0	0	2	19	17	13.380196791481476
1	3	43	51	175	85	0	0	2	3	2	0.029633638837705163
1	3	60	6	234	86	0	0	2	3	20	0.029633638837705163
1	3	56	5	233	86	0	0	2	25	2	14.381782574071483
1	3	48	53	170	28	0	0	2	9	4	4.103912359538197
1	3	52	48	44	63	0	0	1	12	6	9.15005419052626
1	3	54	51	43	63	0	0	2	17	4	12.561144835831207
1	3	50	50	45	63	0	0	1	10	6	8.352818470909844
1	3	50	45	40	16	0	0	2	21	18	13.888079425564571
1	3	38	48	39	16	0	0	2	2	7	0.0045479488103482854
1	3	46	44	37	16	0	0	2	21	5	13.888079425564571
1	3	42	46	36	16	0	0	2	12	4	8.233086020500052
1	3	47	48	38	16	0	0	2	13	1	9.411276735609588
1	3	62	12	126	59	0	0	2	20	5	13.665138779318534
1	3	60	16	125	59	0	0	1	16	6	10.5655725
1	3	57	17	124	59	0	0	2	32	9	14.609302190663938
1	3	60	17	128	59	0	0	1	19	3	11.513565702038099
1	3	63	17	127	59	0	0	2	23	6	14.196611698979947
1	3	62	54	104	51	0	0	1	8	4	7.470987961868104
1	3	57	15	41	5	0	0	2	2	9	0.0045479488103482854
1	3	62	50	83	12	0	0	2	32	5	14.609302190663938
1	3	60	49	84	12	0	0	2	15	3	11.285350784788008
1	3	55	43	85	12	0	0	2	1	4	3.9620781783595844E-4
1	3	60	51	87	12	0	0	2	30	1	14.579504615647782
1	3	61	48	86	12	0	0	2	33	1	14.619255989488702
1	3	65	46	232	20	0	0	1	10	10	8.352818470909844
1	3	43	15	166	43	0	0	2	12	9	8.233086020500052
1	3	47	14	165	43	0	0	2	6	3	0.8823385649313459
1	3	46	13	167	43	0	0	2	20	2	13.665138779318534
1	3	40	50	62	39	0	0	2	4	2	0.1249948031629657
1	3	53	12	94	36	0	0	1	17	10	10.890742853155311
1	3	38	24	241	97	0	0	2	3	10	0.029633638837705163
1	3	51	19	240	97	0	0	1	16	2	10.5655725
1	3	50	53	77	33	0	0	2	10	5	5.513667222730066
1	3	56	53	78	33	0	0	1	18	7	11.206481942802155
1	3	61	52	80	33	0	0	2	3	11	0.029633638837705163
1	3	55	53	76	33	0	0	1	9	3	7.924179375
1	3	48	54	79	33	0	0	2	14	7	10.42934348909148
1	3	52	52	75	33	0	0	1	21	2	12.104383935448451
1	3	48	61	239	93	0	0	2	3	5	0.029633638837705163
1	3	45	48	238	93	0	0	2	24	2	14.30105305478868
1	3	57	30	100	88	0	0	1	19	4	11.513565702038099
1	3	61	30	99	88	0	0	1	12	2	9.15005419052626
1	3	55	30	101	88	0	0	2	29	1	14.557597309152891
1	3	37	17	168	56	0	0	1	7	12	6.988469323505745
1	3	43	64	6	95	0	0	2	28	10	14.529120518977876
1	3	22	29	140	65	0	0	2	27	12	14.492123563242405
1	3	9	52	88	73	0	0	2	23	11	14.196611698979947
1	3	7	50	90	73	0	0	2	21	6	13.888079425564571
1	3	6	53	89	73	0	0	1	17	5	10.890742853155311
1	3	42	69	146	3	0	0	1	20	14	11.812669165601198
1	3	45	68	145	3	0	0	2	31	2	14.59635122579859
1	3	47	64	98	31	0	0	2	18	5	13.018052398097172
1	3	63	51	118	94	0	0	1	18	2	11.206481942802155
1	3	61	38	120	94	0	0	2	9	6	4.103912359538197
1	3	62	39	121	94	0	0	2	3	4	0.029633638837705163
1	3	59	37	122	94	0	0	2	11	5	6.917152916575726
1	3	54	40	119	94	0	0	1	21	2	12.104383935448451
1	3	63	49	123	94	0	0	1	15	2	10.230071583911766
1	3	51	38	225	27	0	0	1	18	5	11.206481942802155
1	3	50	42	35	80	0	0	2	4	2	0.1249948031629657
1	3	20	53	4	62	0	0	2	22	8	14.061758043935688
1	3	94	63	24	84	0	0	2	33	7	14.619255989488702
1	3	97	65	25	84	0	0	2	3	1	0.029633638837705163
1	3	73	66	158	57	0	0	2	32	6	14.609302190663938
1	3	75	68	157	57	0	0	2	4	11	0.1249948031629657
1	3	49	51	141	46	0	0	2	16	5	11.99014322493258
1	3	60	47	42	82	0	0	2	4	4	0.1249948031629657
1	3	27	53	133	44	0	0	2	32	4	14.609302190663938
1	3	25	51	132	44	0	0	1	20	8	11.812669165601198
1	3	27	51	131	44	0	0	1	13	3	9.523678350845561
1	3	43	47	28	50	0	0	1	8	3	7.470987961868104
1	3	47	49	29	50	0	0	2	25	2	14.381782574071483
1	3	35	52	207	35	0	0	2	21	17	13.888079425564571
1	3	29	52	206	35	0	0	2	17	11	12.561144835831207
1	3	33	39	67	58	0	0	1	11	8	8.76050991944932
1	3	32	44	69	58	0	0	2	28	7	14.529120518977876
1	3	35	45	65	58	0	0	1	18	4	11.206481942802155
1	3	36	40	64	58	0	0	2	3	11	0.029633638837705163
1	3	33	47	66	58	0	0	2	29	3	14.557597309152891
1	3	45	39	70	58	0	0	2	0	15	1.651228196054643E-5
1	3	36	38	68	58	0	0	1	18	6	11.206481942802155
1	3	34	48	162	40	0	0	2	1	6	3.9620781783595844E-4
1	3	34	49	159	40	0	0	2	12	6	8.233086020500052
1	3	35	38	160	40	0	0	2	19	5	13.380196791481476
1	3	38	47	161	40	0	0	2	25	1	14.381782574071483
1	3	39	22	202	30	0	0	2	22	30	14.061758043935688
1	3	44	8	198	30	0	0	2	26	3	14.444089951418928
1	3	45	7	191	30	0	0	2	18	10	13.018052398097172
1	3	44	20	194	30	0	0	2	7	14	1.6934406164450577
1	3	50	6	188	30	0	0	2	2	15	0.0045479488103482854
1	3	43	23	197	30	0	0	2	12	9	8.233086020500052
1	3	48	15	187	30	0	0	2	3	19	0.029633638837705163
1	3	51	10	199	30	0	0	2	1	2	3.9620781783595844E-4
1	3	49	22	193	30	0	0	1	10	16	8.352818470909844
1	3	40	13	201	30	0	0	2	20	5	13.665138779318534
1	3	52	7	195	30	0	0	1	12	11	9.15005419052626
1	3	42	7	204	30	0	0	2	20	6	13.665138779318534
1	3	50	10	186	30	0	0	1	19	4	11.513565702038099
1	3	44	10	189	30	0	0	1	18	10	11.206481942802155
1	3	51	13	190	30	0	0	2	32	7	14.609302190663938
1	3	42	14	200	30	0	0	1	10	7	8.352818470909844
1	3	49	12	185	30	0	0	2	20	3	13.665138779318534
1	3	50	22	196	30	0	0	1	15	7	10.230071583911766
1	3	52	17	205	30	0	0	2	27	3	14.492123563242405
1	3	44	18	192	30	0	0	2	20	3	13.665138779318534
1	3	48	14	203	30	0	0	1	18	2	11.206481942802155
1	3	52	38	169	92	0	0	1	11	6	8.76050991944932
1	3	48	59	73	29	0	0	1	18	10	11.206481942802155
1	3	44	55	72	29	0	0	2	33	3	14.619255989488702
1	3	47	54	71	29	0	0	2	3	4	0.029633638837705163
1	3	59	29	34	13	0	0	2	3	15	0.029633638837705163
1	3	52	16	113	10	0	0	1	18	16	11.206481942802155
1	3	57	9	112	10	0	0	1	9	10	7.924179375
1	3	53	10	117	10	0	0	2	10	6	5.513667222730066
1	3	60	12	116	10	0	0	2	2	6	0.0045479488103482854
1	3	54	18	115	10	0	0	1	7	7	6.988469323505745
1	3	59	13	114	10	0	0	2	14	3	10.42934348909148
1	3	55	12	111	10	0	0	2	4	1	0.1249948031629657
1	3	57	38	63	49	0	0	1	28	3	13.97693864701149
1	3	32	42	105	83	0	0	2	23	2	14.196611698979947
1	3	54	65	226	45	0	0	2	4	7	0.1249948031629657
1	3	42	61	235	54	0	0	2	23	6	14.196611698979947
1	3	41	58	236	54	0	0	2	11	4	6.917152916575726
1	3	48	11	222	75	0	0	1	21	2	12.104383935448451
1	3	40	11	224	75	0	0	2	20	5	13.665138779318534
1	3	47	5	223	75	0	0	2	3	2	0.029633638837705163
1	3	30	25	31	7	0	0	1	12	11	9.15005419052626
1	3	24	23	33	7	0	0	2	25	16	14.381782574071483
1	3	27	24	32	7	0	0	2	26	1	14.444089951418928
1	3	32	19	150	24	0	0	1	11	6	8.76050991944932
1	3	33	21	151	24	0	0	2	15	4	11.285350784788008
1	3	56	65	154	1	0	0	2	2	6	0.0045479488103482854
1	3	55	10	211	71	0	0	2	21	2	13.888079425564571
1	3	61	9	210	71	0	0	1	16	6	10.5655725
1	3	59	11	209	71	0	0	2	29	4	14.557597309152891
1	3	91	61	60	37	0	0	2	11	9	6.917152916575726
1	3	99	64	61	37	0	0	2	33	4	14.619255989488702
1	3	97	60	212	15	0	0	1	21	14	12.104383935448451
1	3	91	60	214	15	0	0	1	9	6	7.924179375
1	3	97	67	213	15	0	0	2	33	5	14.619255989488702
1	3	42	72	221	32	0	0	1	11	11	8.76050991944932
1	3	29	42	218	34	0	0	2	6	13	0.8823385649313459
1	3	27	54	220	34	0	0	2	7	17	1.6934406164450577
1	3	33	38	217	34	0	0	1	14	3	9.883188097530155
1	3	32	51	219	34	0	0	2	4	5	0.1249948031629657
1	3	27	26	2	61	0	0	2	23	15	14.196611698979947
1	3	24	29	1	61	0	0	1	10	4	8.352818470909844
1	3	24	31	3	61	0	0	2	0	12	1.651228196054643E-5
1	3	26	31	0	61	0	0	1	21	4	12.104383935448451
1	3	57	5	149	53	0	0	1	15	6	10.230071583911766
1	3	56	7	148	53	0	0	2	3	5	0.029633638837705163
1	3	45	9	144	25	0	0	2	21	9	13.888079425564571
1	3	52	43	27	0	0	0	1	16	4	10.5655725
1	3	54	52	59	23	0	0	2	22	2	14.061758043935688
1	3	31	45	164	89	0	0	1	8	2	7.470987961868104
1	3	32	53	163	89	0	0	2	26	2	14.444089951418928
1	3	57	63	231	74	0	0	2	29	3	14.557597309152891
1	3	41	40	20	99	0	0	1	20	9	11.812669165601198
1	3	42	45	22	99	0	0	2	21	22	13.888079425564571
1	3	40	44	21	99	0	0	2	21	15	13.888079425564571
1	3	37	51	134	67	0	0	2	23	8	14.196611698979947
1	3	48	24	215	77	0	0	2	29	3	14.557597309152891
1	3	57	37	81	55	0	0	2	23	3	14.196611698979947
1	3	57	55	147	76	0	0	2	12	4	8.233086020500052
1	3	58	35	247	42	0	0	2	3	5	0.029633638837705163
1	3	60	33	248	42	0	0	1	10	7	8.352818470909844
1	3	50	57	16	4	0	0	2	3	7	0.029633638837705163
1	3	47	73	172	47	0	0	2	25	12	14.381782574071483
1	3	53	70	173	47	0	0	2	30	5	14.579504615647782
1	3	54	68	174	47	0	0	1	15	12	10.230071583911766
1	3	44	49	54	38	0	0	1	21	8	12.104383935448451
1	3	47	37	56	38	0	0	2	3	8	0.029633638837705163
1	3	51	42	55	38	0	0	1	11	6	8.76050991944932
1	3	52	46	57	38	0	0	2	6	4	0.8823385649313459
1	3	46	41	52	38	0	0	1	11	3	8.76050991944932
1	3	47	42	53	38	0	0	2	21	1	13.888079425564571
1	4	48	73	172	47	0	0	2	26	12	14.444089951418928
1	4	51	70	173	47	0	0	2	31	5	14.59635122579859
1	4	54	67	174	47	0	0	1	16	12	10.5655725
1	4	38	51	134	67	0	0	2	24	8	14.30105305478868
1	4	40	54	93	9	0	0	2	26	6	14.444089951418928
1	4	42	52	91	9	0	0	2	13	4	9.411276735609588
1	4	43	53	92	9	0	0	2	19	1	13.380196791481476
1	4	48	63	138	19	0	0	1	8	4	7.470987961868104
1	4	48	67	136	19	0	0	2	31	7	14.59635122579859
1	4	47	66	135	19	0	0	2	31	4	14.59635122579859
1	4	50	72	137	19	0	0	1	11	13	8.76050991944932
1	4	46	70	139	19	0	0	2	0	11	1.651228196054643E-5
1	4	45	66	6	95	0	0	2	29	10	14.557597309152891
1	4	50	43	40	16	0	0	2	22	18	14.061758043935688
1	4	39	47	39	16	0	0	2	3	7	0.029633638837705163
1	4	47	46	37	16	0	0	2	22	5	14.061758043935688
1	4	41	47	36	16	0	0	2	13	4	9.411276735609588
1	4	47	48	38	16	0	0	2	14	1	10.42934348909148
1	4	27	40	218	34	0	0	2	7	13	1.6934406164450577
1	4	27	56	220	34	0	0	2	8	17	2.793894080966835
1	4	32	38	217	34	0	0	1	15	3	10.230071583911766
1	4	32	51	219	34	0	0	2	5	5	0.37753530615187947
1	4	58	30	100	88	0	0	1	20	4	11.812669165601198
1	4	60	30	99	88	0	0	1	13	2	9.523678350845561
1	4	55	30	101	88	0	0	2	30	1	14.579504615647782
1	4	61	49	83	12	0	0	2	33	5	14.619255989488702
1	4	59	49	84	12	0	0	2	16	3	11.99014322493258
1	4	54	43	85	12	0	0	2	2	4	0.0045479488103482854
1	4	60	51	87	12	0	0	2	31	1	14.59635122579859
1	4	61	48	86	12	0	0	2	34	1	14.62690484741513
1	4	37	25	241	97	0	0	2	4	10	0.1249948031629657
1	4	50	19	240	97	0	0	1	17	2	10.890742853155311
1	4	33	41	30	70	0	0	2	5	4	0.37753530615187947
1	4	37	16	168	56	0	0	1	8	12	7.470987961868104
1	4	42	37	108	17	0	0	2	17	10	12.561144835831207
1	4	30	37	107	17	0	0	2	2	5	0.0045479488103482854
1	4	28	44	110	17	0	0	2	3	7	0.029633638837705163
1	4	31	41	106	17	0	0	2	4	7	0.1249948031629657
1	4	38	39	109	17	0	0	2	30	2	14.579504615647782
1	4	9	52	88	73	0	0	2	24	11	14.30105305478868
1	4	6	50	90	73	0	0	2	22	6	14.061758043935688
1	4	6	52	89	73	0	0	1	18	5	11.206481942802155
1	4	55	9	211	71	0	0	2	22	2	14.061758043935688
1	4	61	9	210	71	0	0	1	17	6	10.890742853155311
1	4	60	9	209	71	0	0	2	30	4	14.579504615647782
1	4	46	10	144	25	0	0	2	22	9	14.061758043935688
1	4	36	46	97	6	0	0	2	30	8	14.579504615647782
1	4	31	46	95	6	0	0	2	23	4	14.196611698979947
1	4	37	46	96	6	0	0	2	21	2	13.888079425564571
1	4	47	57	73	29	0	0	1	19	10	11.513565702038099
1	4	45	56	72	29	0	0	2	34	3	14.62690484741513
1	4	47	54	71	29	0	0	2	4	4	0.1249948031629657
1	4	55	66	154	1	0	0	2	3	6	0.029633638837705163
1	4	33	19	150	24	0	0	1	12	6	9.15005419052626
1	4	34	21	151	24	0	0	2	16	4	11.99014322493258
1	4	58	50	50	52	0	0	2	21	3	13.888079425564571
1	4	56	49	51	52	0	0	2	15	4	11.285350784788008
1	4	57	50	49	52	0	0	2	24	2	14.30105305478868
1	4	22	27	140	65	0	0	2	28	12	14.529120518977876
1	4	48	23	215	77	0	0	2	30	3	14.579504615647782
1	4	64	46	23	91	0	0	2	0	3	1.651228196054643E-5
1	4	49	38	17	98	0	0	2	21	4	13.888079425564571
1	4	53	61	58	14	0	0	2	29	5	14.557597309152891
1	4	46	63	98	31	0	0	2	19	5	13.380196791481476
1	4	55	39	177	85	0	0	1	20	2	11.812669165601198
1	4	43	57	176	85	0	0	1	13	16	9.523678350845561
1	4	44	54	178	85	0	0	1	12	2	9.15005419052626
1	4	41	55	179	85	0	0	2	20	17	13.665138779318534
1	4	43	51	175	85	0	0	2	4	2	0.1249948031629657
1	4	51	38	225	27	0	0	1	19	5	11.513565702038099
1	4	46	53	155	79	0	0	2	24	14	14.30105305478868
1	4	51	53	77	33	0	0	2	11	5	6.917152916575726
1	4	57	52	78	33	0	0	1	19	7	11.513565702038099
1	4	60	53	80	33	0	0	2	4	11	0.1249948031629657
1	4	55	54	76	33	0	0	1	10	3	8.352818470909844
1	4	50	56	79	33	0	0	2	15	7	11.285350784788008
1	4	52	52	75	33	0	0	2	0	2	1.651228196054643E-5
1	4	49	42	35	80	0	0	2	5	2	0.37753530615187947
1	4	31	56	207	35	0	0	2	22	17	14.061758043935688
1	4	29	53	206	35	0	0	2	18	11	13.018052398097172
1	4	48	52	170	28	0	0	2	10	4	5.513667222730066
1	4	94	62	24	84	0	0	2	34	7	14.62690484741513
1	4	97	65	25	84	0	0	2	4	1	0.1249948031629657
1	4	59	16	41	5	0	0	2	3	9	0.029633638837705163
1	4	65	47	216	22	0	0	2	1	7	3.9620781783595844E-4
1	4	20	54	4	62	0	0	2	23	8	14.196611698979947
1	4	26	52	133	44	0	0	2	33	4	14.619255989488702
1	4	24	50	132	44	0	0	1	21	8	12.104383935448451
1	4	27	51	131	44	0	0	1	14	3	9.883188097530155
1	4	43	47	28	50	0	0	1	9	3	7.924179375
1	4	46	49	29	50	0	0	2	26	2	14.444089951418928
1	4	57	55	147	76	0	0	2	13	4	9.411276735609588
1	4	50	58	16	4	0	0	2	4	7	0.1249948031629657
1	4	58	35	247	42	0	0	2	4	5	0.1249948031629657
1	4	61	34	248	42	0	0	1	11	7	8.76050991944932
1	4	62	14	126	59	0	0	2	21	5	13.888079425564571
1	4	60	16	125	59	0	0	1	17	6	10.890742853155311
1	4	58	19	124	59	0	0	2	33	9	14.619255989488702
1	4	60	19	128	59	0	0	1	20	3	11.812669165601198
1	4	61	17	127	59	0	0	2	24	6	14.30105305478868
1	4	34	40	67	58	0	0	1	12	8	9.15005419052626
1	4	33	43	69	58	0	0	2	29	7	14.557597309152891
1	4	35	45	65	58	0	0	1	19	4	11.513565702038099
1	4	37	41	64	58	0	0	2	4	11	0.1249948031629657
1	4	33	46	66	58	0	0	2	30	3	14.579504615647782
1	4	45	40	70	58	0	0	2	1	15	3.9620781783595844E-4
1	4	36	39	68	58	0	0	1	19	6	11.513565702038099
1	4	55	38	63	49	0	0	1	29	3	14.224337298557028
1	4	49	65	142	78	0	0	2	1	5	3.9620781783595844E-4
1	4	51	69	143	78	0	0	2	12	1	8.233086020500052
1	4	53	14	113	10	0	0	1	19	16	11.513565702038099
1	4	57	10	112	10	0	0	1	10	10	8.352818470909844
1	4	53	9	117	10	0	0	2	11	6	6.917152916575726
1	4	60	14	116	10	0	0	2	3	6	0.029633638837705163
1	4	54	19	115	10	0	0	1	8	7	7.470987961868104
1	4	59	13	114	10	0	0	2	15	3	11.285350784788008
1	4	55	12	111	10	0	0	2	5	1	0.37753530615187947
1	4	20	29	156	8	0	0	2	2	4	0.0045479488103482854
1	4	52	44	27	0	0	0	1	17	4	10.890742853155311
1	4	34	47	162	40	0	0	2	2	6	0.0045479488103482854
1	4	33	50	159	40	0	0	2	13	6	9.411276735609588
1	4	35	37	160	40	0	0	2	20	5	13.665138779318534
1	4	38	47	161	40	0	0	2	26	1	14.444089951418928
1	4	59	47	42	82	0	0	2	5	4	0.37753530615187947
1	4	57	57	153	41	0	0	2	5	5	0.37753530615187947
1	4	54	55	152	41	0	0	1	16	3	10.5655725
1	4	60	62	171	60	0	0	2	4	10	0.1249948031629657
1	4	92	62	60	37	0	0	2	12	9	8.233086020500052
1	4	98	64	61	37	0	0	2	34	4	14.62690484741513
1	4	55	62	226	45	0	0	2	5	7	0.37753530615187947
1	4	61	8	234	86	0	0	2	4	20	0.1249948031629657
1	4	56	4	233	86	0	0	2	26	2	14.444089951418928
1	4	98	61	212	15	0	0	2	0	14	1.651228196054643E-5
1	4	91	59	214	15	0	0	1	10	6	8.352818470909844
1	4	96	67	213	15	0	0	2	34	5	14.62690484741513
1	4	51	48	44	63	0	0	1	13	6	9.523678350845561
1	4	55	50	43	63	0	0	2	18	4	13.018052398097172
1	4	51	49	45	63	0	0	1	11	6	8.76050991944932
1	4	53	64	5	96	0	0	2	3	12	0.029633638837705163
1	4	44	50	54	38	0	0	2	0	8	1.651228196054643E-5
1	4	47	37	56	38	0	0	2	4	8	0.1249948031629657
1	4	53	41	55	38	0	0	1	12	6	9.15005419052626
1	4	52	46	57	38	0	0	2	7	4	1.6934406164450577
1	4	46	41	52	38	0	0	1	12	3	9.15005419052626
1	4	47	42	53	38	0	0	2	22	1	14.061758043935688
1	4	44	61	235	54	0	0	2	24	6	14.30105305478868
1	4	42	58	236	54	0	0	2	12	4	8.233086020500052
1	4	72	64	158	57	0	0	2	33	6	14.619255989488702
1	4	73	70	157	57	0	0	2	5	11	0.37753530615187947
1	4	54	52	59	23	0	0	2	23	2	14.196611698979947
1	4	14	52	130	18	0	0	2	1	20	3.9620781783595844E-4
1	4	17	54	129	18	0	0	1	19	2	11.513565702038099
1	4	54	56	19	66	0	0	1	13	6	9.523678350845561
1	4	50	59	18	66	0	0	2	31	3	14.59635122579859
1	4	54	58	102	21	0	0	2	4	4	0.1249948031629657
1	4	55	58	103	21	0	0	2	2	2	0.0045479488103482854
1	4	27	28	2	61	0	0	2	24	15	14.30105305478868
1	4	25	29	1	61	0	0	1	11	4	8.76050991944932
1	4	23	34	3	61	0	0	2	1	12	3.9620781783595844E-4
1	4	26	30	0	61	0	0	2	0	4	1.651228196054643E-5
1	4	60	65	46	48	0	0	2	27	2	14.492123563242405
1	4	61	67	48	48	0	0	2	17	5	12.561144835831207
1	4	61	64	47	48	0	0	1	21	3	12.104383935448451
1	4	42	75	237	68	0	0	2	5	6	0.37753530615187947
1	4	55	37	81	55	0	0	2	24	3	14.30105305478868
1	4	40	50	62	39	0	0	2	5	2	0.37753530615187947
1	4	41	68	146	3	0	0	1	21	14	12.104383935448451
1	4	45	68	145	3	0	0	2	32	2	14.609302190663938
1	4	58	4	149	53	0	0	1	16	6	10.5655725
1	4	56	7	148	53	0	0	2	4	5	0.1249948031629657
1	4	41	70	221	32	0	0	1	12	11	9.15005419052626
1	4	65	45	232	20	0	0	1	11	10	8.76050991944932
1	4	65	36	230	11	0	0	2	18	11	13.018052398097172
1	4	32	45	164	89	0	0	1	9	2	7.924179375
1	4	32	53	163	89	0	0	2	27	2	14.492123563242405
1	4	54	44	10	26	0	0	2	32	19	14.609302190663938
1	4	63	43	13	26	0	0	2	23	15	14.196611698979947
1	4	64	41	14	26	0	0	1	21	12	12.104383935448451
1	4	57	39	7	26	0	0	2	25	7	14.381782574071483
1	4	62	40	11	26	0	0	2	28	7	14.529120518977876
1	4	57	43	9	26	0	0	2	4	2	0.1249948031629657
1	4	59	43	12	26	0	0	1	12	1	9.15005419052626
1	4	60	40	8	26	0	0	1	11	4	8.76050991944932
1	4	56	43	15	26	0	0	1	9	2	7.924179375
1	4	38	20	202	30	0	0	2	23	30	14.196611698979947
1	4	44	8	198	30	0	0	2	27	3	14.492123563242405
1	4	47	8	191	30	0	0	2	19	10	13.380196791481476
1	4	43	22	194	30	0	0	2	8	14	2.793894080966835
1	4	50	6	188	30	0	0	2	3	15	0.029633638837705163
1	4	42	25	197	30	0	0	2	13	9	9.411276735609588
1	4	48	18	187	30	0	0	2	4	19	0.1249948031629657
1	4	51	10	199	30	0	0	2	2	2	0.0045479488103482854
1	4	48	22	193	30	0	0	1	11	16	8.76050991944932
1	4	41	13	201	30	0	0	2	21	5	13.888079425564571
1	4	53	6	195	30	0	0	1	13	11	9.523678350845561
1	4	41	9	204	30	0	0	2	21	6	13.888079425564571
1	4	50	12	186	30	0	0	1	20	4	11.812669165601198
1	4	44	12	189	30	0	0	1	19	10	11.513565702038099
1	4	50	14	190	30	0	0	2	33	7	14.619255989488702
1	4	42	15	200	30	0	0	1	11	7	8.76050991944932
1	4	49	13	185	30	0	0	2	21	3	13.888079425564571
1	4	50	20	196	30	0	0	1	16	7	10.5655725
1	4	52	18	205	30	0	0	2	28	3	14.529120518977876
1	4	45	18	192	30	0	0	2	21	3	13.888079425564571
1	4	48	14	203	30	0	0	1	19	2	11.513565702038099
1	4	61	28	74	72	0	0	1	27	2	13.72508128578939
1	4	43	16	166	43	0	0	2	13	9	9.411276735609588
1	4	47	14	165	43	0	0	2	7	3	1.6934406164450577
1	4	46	13	167	43	0	0	2	21	2	13.888079425564571
1	4	83	67	181	81	0	0	2	18	6	13.018052398097172
1	4	85	63	182	81	0	0	2	27	8	14.492123563242405
1	4	83	66	180	81	0	0	1	15	5	10.230071583911766
1	4	81	62	184	81	0	0	2	30	6	14.579504615647782
1	4	79	65	183	81	0	0	2	34	3	14.62690484741513
1	4	48	11	222	75	0	0	2	0	2	1.651228196054643E-5
1	4	39	12	224	75	0	0	2	21	5	13.888079425564571
1	4	47	5	223	75	0	0	2	4	2	0.1249948031629657
1	4	57	63	231	74	0	0	2	30	3	14.579504615647782
1	4	44	70	208	69	0	0	2	0	6	1.651228196054643E-5
1	4	53	13	94	36	0	0	1	18	10	11.206481942802155
1	4	32	42	105	83	0	0	2	24	2	14.30105305478868
1	4	33	16	82	2	0	0	2	23	5	14.196611698979947
1	4	60	27	34	13	0	0	2	4	15	0.1249948031629657
1	4	63	51	118	94	0	0	1	19	2	11.513565702038099
1	4	61	39	120	94	0	0	2	10	6	5.513667222730066
1	4	62	39	121	94	0	0	2	4	4	0.1249948031629657
1	4	60	35	122	94	0	0	2	12	5	8.233086020500052
1	4	54	40	119	94	0	0	2	0	2	1.651228196054643E-5
1	4	63	48	123	94	0	0	1	16	2	10.5655725
1	4	30	24	31	7	0	0	1	13	11	9.523678350845561
1	4	23	22	33	7	0	0	2	26	16	14.444089951418928
1	4	27	24	32	7	0	0	2	27	1	14.492123563242405
1	4	52	39	169	92	0	0	1	12	6	9.15005419052626
1	4	33	36	228	87	0	0	2	13	11	9.411276735609588
1	4	28	46	229	87	0	0	2	7	9	1.6934406164450577
1	4	30	45	227	87	0	0	2	29	3	14.557597309152891
1	4	49	59	239	93	0	0	2	4	5	0.1249948031629657
1	4	45	48	238	93	0	0	2	25	2	14.381782574071483
1	4	62	54	104	51	0	0	1	9	4	7.924179375
1	4	40	40	20	99	0	0	1	21	9	12.104383935448451
1	4	43	42	22	99	0	0	2	22	22	14.061758043935688
1	4	40	45	21	99	0	0	2	22	15	14.061758043935688
1	4	59	44	26	90	0	0	2	9	3	4.103912359538197
1	4	48	48	141	46	0	0	2	17	5	12.561144835831207
1	4	44	73	246	64	0	0	2	20	7	13.665138779318534
1	4	45	61	244	64	0	0	1	9	9	7.924179375
1	4	43	62	242	64	0	0	1	16	4	10.5655725
1	4	40	62	245	64	0	0	2	24	7	14.30105305478868
1	4	41	65	243	64	0	0	2	16	5	11.99014322493258
1	5	55	10	211	71	0	0	2	23	2	14.196611698979947
1	5	61	11	210	71	0	0	1	18	6	11.206481942802155
1	5	59	11	209	71	0	0	2	31	4	14.59635122579859
1	5	23	27	140	65	0	0	2	29	12	14.557597309152891
1	5	53	58	102	21	0	0	2	5	4	0.37753530615187947
1	5	56	58	103	21	0	0	2	3	2	0.029633638837705163
1	5	45	64	98	31	0	0	2	20	5	13.665138779318534
1	5	49	42	35	80	0	0	2	6	2	0.8823385649313459
1	5	15	49	130	18	0	0	2	2	20	0.0045479488103482854
1	5	18	54	129	18	0	0	1	20	2	11.812669165601198
1	5	63	50	118	94	0	0	1	20	2	11.812669165601198
1	5	60	38	120	94	0	0	2	11	6	6.917152916575726
1	5	62	38	121	94	0	0	2	5	4	0.37753530615187947
1	5	60	37	122	94	0	0	2	13	5	9.411276735609588
1	5	54	40	119	94	0	0	2	1	2	3.9620781783595844E-4
1	5	63	48	123	94	0	0	1	17	2	10.890742853155311
1	5	30	24	31	7	0	0	1	14	11	9.883188097530155
1	5	23	23	33	7	0	0	2	27	16	14.492123563242405
1	5	27	24	32	7	0	0	2	28	1	14.529120518977876
1	5	36	50	97	6	0	0	2	31	8	14.59635122579859
1	5	31	47	95	6	0	0	2	24	4	14.30105305478868
1	5	37	47	96	6	0	0	2	22	2	14.061758043935688
1	5	52	56	19	66	0	0	1	14	6	9.883188097530155
1	5	50	59	18	66	0	0	2	32	3	14.609302190663938
1	5	44	61	235	54	0	0	2	25	6	14.381782574071483
1	5	42	59	236	54	0	0	2	13	4	9.411276735609588
1	5	60	65	46	48	0	0	2	28	2	14.529120518977876
1	5	61	67	48	48	0	0	2	18	5	13.018052398097172
1	5	61	65	47	48	0	0	2	0	3	1.651228196054643E-5
1	5	62	4	234	86	0	0	2	5	20	0.37753530615187947
1	5	56	4	233	86	0	0	2	27	2	14.492123563242405
1	5	51	48	44	63	0	0	1	14	6	9.883188097530155
1	5	54	51	43	63	0	0	2	19	4	13.380196791481476
1	5	51	49	45	63	0	0	1	12	6	9.15005419052626
1	5	96	65	24	84	0	0	2	35	7	14.632781684615503
1	5	97	65	25	84	0	0	2	5	1	0.37753530615187947
1	5	32	34	228	87	0	0	2	14	11	10.42934348909148
1	5	29	46	229	87	0	0	2	8	9	2.793894080966835
1	5	30	46	227	87	0	0	2	30	3	14.579504615647782
1	5	33	53	207	35	0	0	2	23	17	14.196611698979947
1	5	31	52	206	35	0	0	2	19	11	13.380196791481476
1	5	58	31	100	88	0	0	1	21	4	12.104383935448451
1	5	60	30	99	88	0	0	1	14	2	9.883188097530155
1	5	55	30	101	88	0	0	2	31	1	14.59635122579859
1	5	40	38	20	99	0	0	2	0	9	1.651228196054643E-5
1	5	44	43	22	99	0	0	2	23	22	14.196611698979947
1	5	37	44	21	99	0	0	2	23	15	14.196611698979947
1	5	93	61	60	37	0	0	2	13	9	9.411276735609588
1	5	99	64	61	37	0	0	2	35	4	14.632781684615503
1	5	54	61	58	14	0	0	2	30	5	14.579504615647782
1	5	46	58	73	29	0	0	1	20	10	11.812669165601198
1	5	45	56	72	29	0	0	2	35	3	14.632781684615503
1	5	47	55	71	29	0	0	2	5	4	0.37753530615187947
1	5	65	47	216	22	0	0	2	2	7	0.0045479488103482854
1	5	40	24	241	97	0	0	2	5	10	0.37753530615187947
1	5	50	19	240	97	0	0	1	18	2	11.206481942802155
1	5	42	47	28	50	0	0	1	10	3	8.352818470909844
1	5	47	49	29	50	0	0	2	27	2	14.492123563242405
1	5	84	67	181	81	0	0	2	19	6	13.380196791481476
1	5	83	63	182	81	0	0	2	28	8	14.529120518977876
1	5	83	66	180	81	0	0	1	16	5	10.5655725
1	5	81	62	184	81	0	0	2	31	6	14.59635122579859
1	5	79	66	183	81	0	0	2	35	3	14.632781684615503
1	5	33	48	162	40	0	0	2	3	6	0.029633638837705163
1	5	34	49	159	40	0	0	2	14	6	10.42934348909148
1	5	34	38	160	40	0	0	2	21	5	13.888079425564571
1	5	38	47	161	40	0	0	2	27	1	14.492123563242405
1	5	57	63	231	74	0	0	2	31	3	14.59635122579859
1	5	98	60	212	15	0	0	2	1	14	3.9620781783595844E-4
1	5	90	59	214	15	0	0	1	11	6	8.76050991944932
1	5	97	67	213	15	0	0	2	35	5	14.632781684615503
1	5	48	24	215	77	0	0	2	31	3	14.59635122579859
1	5	64	46	23	91	0	0	2	1	3	3.9620781783595844E-4
1	5	50	47	40	16	0	0	2	23	18	14.196611698979947
1	5	40	46	39	16	0	0	2	4	7	0.1249948031629657
1	5	47	46	37	16	0	0	2	23	5	14.196611698979947
1	5	41	48	36	16	0	0	2	14	4	10.42934348909148
1	5	47	48	38	16	0	0	2	15	1	11.285350784788008
1	5	34	42	30	70	0	0	2	6	4	0.8823385649313459
1	5	44	75	246	64	0	0	2	21	7	13.888079425564571
1	5	47	62	244	64	0	0	1	10	9	8.352818470909844
1	5	44	62	242	64	0	0	1	17	4	10.890742853155311
1	5	39	60	245	64	0	0	2	25	7	14.381782574071483
1	5	39	65	243	64	0	0	2	17	5	12.561144835831207
1	5	62	36	230	11	0	0	2	19	11	13.380196791481476
1	5	46	9	144	25	0	0	2	23	9	14.196611698979947
1	5	34	40	67	58	0	0	1	13	8	9.523678350845561
1	5	32	44	69	58	0	0	2	30	7	14.579504615647782
1	5	35	45	65	58	0	0	1	20	4	11.812669165601198
1	5	38	42	64	58	0	0	2	5	11	0.37753530615187947
1	5	33	46	66	58	0	0	2	31	3	14.59635122579859
1	5	44	38	70	58	0	0	2	2	15	0.0045479488103482854
1	5	37	38	68	58	0	0	1	20	6	11.812669165601198
1	5	55	40	177	85	0	0	1	21	2	12.104383935448451
1	5	43	56	176	85	0	0	1	14	16	9.883188097530155
1	5	44	54	178	85	0	0	1	13	2	9.523678350845561
1	5	40	56	179	85	0	0	2	21	17	13.888079425564571
1	5	43	51	175	85	0	0	2	5	2	0.37753530615187947
1	5	49	57	16	4	0	0	2	5	7	0.37753530615187947
1	5	57	14	41	5	0	0	2	4	9	0.1249948031629657
1	5	38	49	134	67	0	0	2	25	8	14.381782574071483
1	5	57	4	149	53	0	0	1	17	6	10.890742853155311
1	5	56	7	148	53	0	0	2	5	5	0.37753530615187947
1	5	42	65	6	95	0	0	2	30	10	14.579504615647782
1	5	61	54	104	51	0	0	1	10	4	8.352818470909844
1	5	42	75	237	68	0	0	2	6	6	0.8823385649313459
1	5	42	69	146	3	0	0	2	0	14	1.651228196054643E-5
1	5	45	68	145	3	0	0	2	33	2	14.619255989488702
1	5	40	50	62	39	0	0	2	6	2	0.8823385649313459
1	5	48	64	138	19	0	0	1	9	4	7.924179375
1	5	50	67	136	19	0	0	2	32	7	14.609302190663938
1	5	46	66	135	19	0	0	2	32	4	14.609302190663938
1	5	50	71	137	19	0	0	1	12	13	9.15005419052626
1	5	48	72	139	19	0	0	2	1	11	3.9620781783595844E-4
1	5	48	48	141	46	0	0	2	18	5	13.018052398097172
1	5	52	40	169	92	0	0	1	13	6	9.523678350845561
1	5	21	54	4	62	0	0	2	24	8	14.30105305478868
1	5	50	64	5	96	0	0	2	4	12	0.1249948031629657
1	5	58	44	10	26	0	0	2	33	19	14.619255989488702
1	5	63	43	13	26	0	0	2	24	15	14.30105305478868
1	5	65	42	14	26	0	0	2	0	12	1.651228196054643E-5
1	5	56	39	7	26	0	0	2	26	7	14.444089951418928
1	5	61	40	11	26	0	0	2	29	7	14.557597309152891
1	5	57	42	9	26	0	0	2	5	2	0.37753530615187947
1	5	59	43	12	26	0	0	1	13	1	9.523678350845561
1	5	59	40	8	26	0	0	1	12	4	9.15005419052626
1	5	56	42	15	26	0	0	1	10	2	8.352818470909844
1	5	54	52	59	23	0	0	2	24	2	14.30105305478868
1	5	43	15	166	43	0	0	2	14	9	10.42934348909148
1	5	47	14	165	43	0	0	2	8	3	2.793894080966835
1	5	47	13	167	43	0	0	2	22	2	14.061758043935688
1	5	58	57	153	41	0	0	2	6	5	0.8823385649313459
1	5	54	55	152	41	0	0	1	17	3	10.890742853155311
1	5	40	53	93	9	0	0	2	27	6	14.492123563242405
1	5	41	51	91	9	0	0	2	14	4	10.42934348909148
1	5	43	53	92	9	0	0	2	20	1	13.665138779318534
1	5	37	18	168	56	0	0	1	9	12	7.924179375
1	5	67	47	232	20	0	0	1	12	10	9.15005419052626
1	5	45	71	208	69	0	0	2	1	6	3.9620781783595844E-4
1	5	43	50	54	38	0	0	2	1	8	3.9620781783595844E-4
1	5	47	39	56	38	0	0	2	5	8	0.37753530615187947
1	5	51	41	55	38	0	0	1	13	6	9.523678350845561
1	5	51	45	57	38	0	0	2	8	4	2.793894080966835
1	5	46	42	52	38	0	0	1	13	3	9.523678350845561
1	5	47	42	53	38	0	0	2	23	1	14.196611698979947
1	5	59	44	26	90	0	0	2	10	3	5.513667222730066
1	5	42	72	221	32	0	0	1	13	11	9.523678350845561
1	5	48	60	239	93	0	0	2	5	5	0.37753530615187947
1	5	45	49	238	93	0	0	2	26	2	14.444089951418928
1	5	51	53	77	33	0	0	2	12	5	8.233086020500052
1	5	56	53	78	33	0	0	1	20	7	11.812669165601198
1	5	60	53	80	33	0	0	2	5	11	0.37753530615187947
1	5	55	54	76	33	0	0	1	11	3	8.76050991944932
1	5	49	55	79	33	0	0	2	16	7	11.99014322493258
1	5	52	52	75	33	0	0	2	1	2	3.9620781783595844E-4
1	5	31	19	150	24	0	0	1	13	6	9.523678350845561
1	5	34	20	151	24	0	0	2	17	4	12.561144835831207
1	5	62	48	83	12	0	0	2	34	5	14.62690484741513
1	5	58	49	84	12	0	0	2	17	3	12.561144835831207
1	5	55	43	85	12	0	0	2	3	4	0.029633638837705163
1	5	60	51	87	12	0	0	2	32	1	14.609302190663938
1	5	61	48	86	12	0	0	2	35	1	14.632781684615503
1	5	49	39	17	98	0	0	2	22	4	14.061758043935688
1	5	43	37	108	17	0	0	2	18	10	13.018052398097172
1	5	31	38	107	17	0	0	2	3	5	0.029633638837705163
1	5	29	43	110	17	0	0	2	4	7	0.1249948031629657
1	5	32	41	106	17	0	0	2	5	7	0.37753530615187947
1	5	38	39	109	17	0	0	2	31	2	14.59635122579859
1	5	57	38	63	49	0	0	1	30	3	14.46750597801563
1	5	52	43	27	0	0	0	1	18	4	11.206481942802155
1	5	61	28	74	72	0	0	1	28	2	13.97693864701149
1	5	58	50	50	52	0	0	2	22	3	14.061758043935688
1	5	54	48	51	52	0	0	2	16	4	11.99014322493258
1	5	57	50	49	52	0	0	2	25	2	14.381782574071483
1	5	73	64	158	57	0	0	2	34	6	14.62690484741513
1	5	73	69	157	57	0	0	2	6	11	0.8823385649313459
1	5	26	39	218	34	0	0	2	8	13	2.793894080966835
1	5	26	55	220	34	0	0	2	9	17	4.103912359538197
1	5	32	37	217	34	0	0	1	16	3	10.5655725
1	5	31	51	219	34	0	0	2	6	5	0.8823385649313459
1	5	58	56	147	76	0	0	2	14	4	10.42934348909148
1	5	49	66	142	78	0	0	2	2	5	0.0045479488103482854
1	5	51	69	143	78	0	0	2	13	1	9.411276735609588
1	5	34	16	82	2	0	0	2	24	5	14.30105305478868
1	5	60	27	34	13	0	0	2	5	15	0.37753530615187947
1	5	48	10	222	75	0	0	2	1	2	3.9620781783595844E-4
1	5	39	11	224	75	0	0	2	22	5	14.061758043935688
1	5	46	5	223	75	0	0	2	5	2	0.37753530615187947
1	5	62	14	126	59	0	0	2	22	5	14.061758043935688
1	5	62	16	125	59	0	0	1	18	6	11.206481942802155
1	5	58	19	124	59	0	0	2	34	9	14.62690484741513
1	5	60	17	128	59	0	0	1	21	3	12.104383935448451
1	5	61	17	127	59	0	0	2	25	6	14.381782574071483
1	5	20	31	156	8	0	0	2	3	4	0.029633638837705163
1	5	55	66	154	1	0	0	2	4	6	0.1249948031629657
1	5	31	45	164	89	0	0	1	10	2	8.352818470909844
1	5	32	53	163	89	0	0	2	28	2	14.529120518977876
1	5	51	38	225	27	0	0	1	20	5	11.812669165601198
1	5	60	63	171	60	0	0	2	5	10	0.37753530615187947
1	5	28	27	2	61	0	0	2	25	15	14.381782574071483
1	5	25	28	1	61	0	0	1	12	4	9.15005419052626
1	5	24	34	3	61	0	0	2	2	12	0.0045479488103482854
1	5	26	30	0	61	0	0	2	1	4	3.9620781783595844E-4
1	5	9	51	88	73	0	0	2	25	11	14.381782574071483
1	5	6	49	90	73	0	0	2	23	6	14.196611698979947
1	5	5	52	89	73	0	0	1	19	5	11.513565702038099
1	5	57	35	247	42	0	0	2	5	5	0.37753530615187947
1	5	59	35	248	42	0	0	1	12	7	9.15005419052626
1	5	56	37	81	55	0	0	2	25	3	14.381782574071483
1	5	60	47	42	82	0	0	2	6	4	0.8823385649313459
1	5	54	65	226	45	0	0	2	6	7	0.8823385649313459
1	5	48	52	170	28	0	0	2	11	4	6.917152916575726
1	5	32	42	105	83	0	0	2	25	2	14.381782574071483
1	5	46	74	172	47	0	0	2	27	12	14.492123563242405
1	5	51	70	173	47	0	0	2	32	5	14.609302190663938
1	5	53	66	174	47	0	0	1	17	12	10.890742853155311
1	5	27	53	133	44	0	0	2	34	4	14.62690484741513
1	5	24	50	132	44	0	0	2	0	8	1.651228196054643E-5
1	5	26	51	131	44	0	0	1	15	3	10.230071583911766
1	5	51	12	94	36	0	0	1	19	10	11.513565702038099
1	5	46	51	155	79	0	0	2	25	14	14.381782574071483
1	5	39	22	202	30	0	0	2	24	30	14.30105305478868
1	5	45	8	198	30	0	0	2	28	3	14.529120518977876
1	5	44	6	191	30	0	0	2	20	10	13.665138779318534
1	5	43	21	194	30	0	0	2	9	14	4.103912359538197
1	5	49	9	188	30	0	0	2	4	15	0.1249948031629657
1	5	43	25	197	30	0	0	2	14	9	10.42934348909148
1	5	48	18	187	30	0	0	2	5	19	0.37753530615187947
1	5	51	9	199	30	0	0	2	3	2	0.029633638837705163
1	5	48	22	193	30	0	0	1	12	16	9.15005419052626
1	5	41	13	201	30	0	0	2	22	5	14.061758043935688
1	5	55	6	195	30	0	0	1	14	11	9.883188097530155
1	5	41	8	204	30	0	0	2	22	6	14.061758043935688
1	5	50	10	186	30	0	0	1	21	4	12.104383935448451
1	5	44	12	189	30	0	0	1	20	10	11.812669165601198
1	5	50	16	190	30	0	0	2	34	7	14.62690484741513
1	5	41	15	200	30	0	0	1	12	7	9.15005419052626
1	5	49	14	185	30	0	0	2	22	3	14.061758043935688
1	5	51	20	196	30	0	0	1	17	7	10.890742853155311
1	5	51	17	205	30	0	0	2	29	3	14.557597309152891
1	5	45	18	192	30	0	0	2	22	3	14.061758043935688
1	5	48	13	203	30	0	0	1	20	2	11.812669165601198
1	5	55	14	113	10	0	0	1	20	16	11.812669165601198
1	5	58	10	112	10	0	0	1	11	10	8.76050991944932
1	5	53	9	117	10	0	0	2	12	6	8.233086020500052
1	5	60	13	116	10	0	0	2	4	6	0.1249948031629657
1	5	54	17	115	10	0	0	1	9	7	7.924179375
1	5	59	13	114	10	0	0	2	16	3	11.99014322493258
1	5	55	12	111	10	0	0	2	6	1	0.8823385649313459
1	6	36	51	97	6	0	0	2	32	8	14.609302190663938
1	6	31	46	95	6	0	0	2	25	4	14.381782574071483
1	6	37	47	96	6	0	0	2	23	2	14.196611698979947
1	6	55	13	113	10	0	0	1	21	16	12.104383935448451
1	6	57	11	112	10	0	0	1	12	10	9.15005419052626
1	6	52	10	117	10	0	0	2	13	6	9.411276735609588
1	6	60	12	116	10	0	0	2	5	6	0.37753530615187947
1	6	56	18	115	10	0	0	1	10	7	8.352818470909844
1	6	58	13	114	10	0	0	2	17	3	12.561144835831207
1	6	55	12	111	10	0	0	2	7	1	1.6934406164450577
1	6	73	64	158	57	0	0	2	35	6	14.632781684615503
1	6	74	68	157	57	0	0	2	7	11	1.6934406164450577
1	6	44	65	6	95	0	0	2	31	10	14.59635122579859
1	6	63	36	230	11	0	0	2	20	11	13.665138779318534
1	6	55	9	211	71	0	0	2	24	2	14.30105305478868
1	6	61	10	210	71	0	0	1	19	6	11.513565702038099
1	6	59	11	209	71	0	0	2	32	4	14.609302190663938
1	6	27	52	133	44	0	0	2	35	4	14.632781684615503
1	6	24	52	132	44	0	0	2	1	8	3.9620781783595844E-4
1	6	27	51	131	44	0	0	1	16	3	10.5655725
1	6	51	40	225	27	0	0	1	21	5	12.104383935448451
1	6	57	67	154	1	0	0	2	5	6	0.37753530615187947
1	6	44	15	166	43	0	0	2	15	9	11.285350784788008
1	6	47	14	165	43	0	0	2	9	3	4.103912359538197
1	6	46	13	167	43	0	0	2	23	2	14.196611698979947
1	6	48	64	138	19	0	0	1	10	4	8.352818470909844
1	6	50	67	136	19	0	0	2	33	7	14.619255989488702
1	6	46	66	135	19	0	0	2	33	4	14.619255989488702
1	6	50	71	137	19	0	0	1	13	13	9.523678350845561
1	6	48	70	139	19	0	0	2	2	11	0.0045479488103482854
1	6	61	54	104	51	0	0	1	11	4	8.76050991944932
1	6	95	65	24	84	0	0	2	36	7	14.637296543008034
1	6	97	65	25	84	0	0	2	6	1	0.8823385649313459
1	6	43	47	28	50	0	0	1	11	3	8.76050991944932
1	6	46	49	29	50	0	0	2	28	2	14.529120518977876
1	6	62	49	83	12	0	0	2	35	5	14.632781684615503
1	6	59	49	84	12	0	0	2	18	3	13.018052398097172
1	6	54	42	85	12	0	0	2	4	4	0.1249948031629657
1	6	60	51	87	12	0	0	2	33	1	14.619255989488702
1	6	61	48	86	12	0	0	2	36	1	14.637296543008034
1	6	41	70	221	32	0	0	1	14	11	9.883188097530155
1	6	40	50	62	39	0	0	2	7	2	1.6934406164450577
1	6	54	58	102	21	0	0	2	6	4	0.8823385649313459
1	6	56	58	103	21	0	0	2	4	2	0.1249948031629657
1	6	50	66	142	78	0	0	2	3	5	0.029633638837705163
1	6	51	69	143	78	0	0	2	14	1	10.42934348909148
1	6	49	42	35	80	0	0	2	7	2	1.6934406164450577
1	6	23	27	140	65	0	0	2	30	12	14.579504615647782
1	6	59	47	42	82	0	0	2	7	4	1.6934406164450577
1	6	30	24	31	7	0	0	1	15	11	10.230071583911766
1	6	23	20	33	7	0	0	2	28	16	14.529120518977876
1	6	27	24	32	7	0	0	2	29	1	14.557597309152891
1	6	53	64	5	96	0	0	2	5	12	0.37753530615187947
1	6	45	74	246	64	0	0	2	22	7	14.061758043935688
1	6	47	62	244	64	0	0	1	11	9	8.76050991944932
1	6	44	62	242	64	0	0	1	18	4	11.206481942802155
1	6	39	60	245	64	0	0	2	26	7	14.444089951418928
1	6	39	64	243	64	0	0	2	18	5	13.018052398097172
1	6	32	42	105	83	0	0	2	26	2	14.444089951418928
1	6	59	50	50	52	0	0	2	23	3	14.196611698979947
1	6	55	48	51	52	0	0	2	17	4	12.561144835831207
1	6	57	50	49	52	0	0	2	26	2	14.444089951418928
1	6	34	55	207	35	0	0	2	24	17	14.30105305478868
1	6	31	53	206	35	0	0	2	20	11	13.665138779318534
1	6	48	57	73	29	0	0	1	21	10	12.104383935448451
1	6	44	55	72	29	0	0	2	36	3	14.637296543008034
1	6	46	54	71	29	0	0	2	6	4	0.8823385649313459
1	6	47	10	144	25	0	0	2	24	9	14.30105305478868
1	6	53	56	19	66	0	0	1	15	6	10.230071583911766
1	6	50	59	18	66	0	0	2	33	3	14.619255989488702
1	6	48	53	170	28	0	0	2	12	4	8.233086020500052
1	6	39	39	20	99	0	0	2	1	9	3.9620781783595844E-4
1	6	42	44	22	99	0	0	2	24	22	14.30105305478868
1	6	41	45	21	99	0	0	2	24	15	14.30105305478868
1	6	31	45	164	89	0	0	1	11	2	8.76050991944932
1	6	32	53	163	89	0	0	2	29	2	14.557597309152891
1	6	49	39	17	98	0	0	2	23	4	14.196611698979947
1	6	98	62	212	15	0	0	2	2	14	0.0045479488103482854
1	6	90	59	214	15	0	0	1	12	6	9.15005419052626
1	6	97	66	213	15	0	0	2	36	5	14.637296543008034
1	6	61	63	171	60	0	0	2	6	10	0.8823385649313459
1	6	85	67	181	81	0	0	2	20	6	13.665138779318534
1	6	84	64	182	81	0	0	2	29	8	14.557597309152891
1	6	82	65	180	81	0	0	1	17	5	10.890742853155311
1	6	80	63	184	81	0	0	2	32	6	14.609302190663938
1	6	80	66	183	81	0	0	2	36	3	14.637296543008034
1	6	50	45	40	16	0	0	2	24	18	14.30105305478868
1	6	40	47	39	16	0	0	2	5	7	0.37753530615187947
1	6	46	45	37	16	0	0	2	24	5	14.30105305478868
1	6	42	46	36	16	0	0	2	15	4	11.285350784788008
1	6	47	48	38	16	0	0	2	16	1	11.99014322493258
1	6	31	19	150	24	0	0	1	14	6	9.883188097530155
1	6	33	21	151	24	0	0	2	18	4	13.018052398097172
1	6	42	60	235	54	0	0	2	26	6	14.444089951418928
1	6	41	58	236	54	0	0	2	14	4	10.42934348909148
1	6	38	22	202	30	0	0	2	25	30	14.381782574071483
1	6	45	8	198	30	0	0	2	29	3	14.557597309152891
1	6	47	6	191	30	0	0	2	21	10	13.888079425564571
1	6	45	19	194	30	0	0	2	10	14	5.513667222730066
1	6	51	6	188	30	0	0	2	5	15	0.37753530615187947
1	6	44	24	197	30	0	0	2	15	9	11.285350784788008
1	6	47	17	187	30	0	0	2	6	19	0.8823385649313459
1	6	51	10	199	30	0	0	2	4	2	0.1249948031629657
1	6	49	20	193	30	0	0	1	13	16	9.523678350845561
1	6	42	13	201	30	0	0	2	23	5	14.196611698979947
1	6	54	8	195	30	0	0	1	15	11	10.230071583911766
1	6	42	9	204	30	0	0	2	23	6	14.196611698979947
1	6	50	12	186	30	0	0	2	0	4	1.651228196054643E-5
1	6	44	10	189	30	0	0	1	21	10	12.104383935448451
1	6	50	13	190	30	0	0	2	35	7	14.632781684615503
1	6	41	14	200	30	0	0	1	13	7	9.523678350845561
1	6	49	13	185	30	0	0	2	23	3	14.196611698979947
1	6	52	20	196	30	0	0	1	18	7	11.206481942802155
1	6	52	18	205	30	0	0	2	30	3	14.579504615647782
1	6	45	18	192	30	0	0	2	23	3	14.196611698979947
1	6	48	13	203	30	0	0	1	21	2	12.104383935448451
1	6	26	29	2	61	0	0	2	26	15	14.444089951418928
1	6	24	29	1	61	0	0	1	13	4	9.523678350845561
1	6	22	33	3	61	0	0	2	3	12	0.029633638837705163
1	6	27	30	0	61	0	0	2	2	4	0.0045479488103482854
1	6	56	38	63	49	0	0	1	31	3	14.706654509599224
1	6	57	34	247	42	0	0	2	6	5	0.8823385649313459
1	6	61	33	248	42	0	0	1	13	7	9.523678350845561
1	6	58	56	147	76	0	0	2	15	4	11.285350784788008
1	6	57	57	153	41	0	0	2	7	5	1.6934406164450577
1	6	53	54	152	41	0	0	1	18	3	11.206481942802155
1	6	55	62	226	45	0	0	2	7	7	1.6934406164450577
1	6	54	52	59	23	0	0	2	25	2	14.381782574071483
1	6	49	50	141	46	0	0	2	19	5	13.380196791481476
1	6	35	17	82	2	0	0	2	25	5	14.381782574071483
1	6	37	51	134	67	0	0	2	26	8	14.444089951418928
1	6	44	70	208	69	0	0	2	2	6	0.0045479488103482854
1	6	40	54	93	9	0	0	2	28	6	14.529120518977876
1	6	41	51	91	9	0	0	2	15	4	11.285350784788008
1	6	43	53	92	9	0	0	2	21	1	13.888079425564571
1	6	19	54	4	62	0	0	2	25	8	14.381782574071483
1	6	50	53	77	33	0	0	2	13	5	9.411276735609588
1	6	58	54	78	33	0	0	1	21	7	12.104383935448451
1	6	60	52	80	33	0	0	2	6	11	0.8823385649313459
1	6	55	55	76	33	0	0	1	12	3	9.15005419052626
1	6	50	55	79	33	0	0	2	17	7	12.561144835831207
1	6	52	53	75	33	0	0	2	2	2	0.0045479488103482854
1	6	41	75	237	68	0	0	2	7	6	1.6934406164450577
1	6	47	24	215	77	0	0	2	32	3	14.609302190663938
1	6	53	43	27	0	0	0	1	19	4	11.513565702038099
1	6	8	51	88	73	0	0	2	26	11	14.444089951418928
1	6	7	51	90	73	0	0	2	24	6	14.30105305478868
1	6	5	53	89	73	0	0	1	20	5	11.812669165601198
1	6	29	42	218	34	0	0	2	9	13	4.103912359538197
1	6	27	57	220	34	0	0	2	10	17	5.513667222730066
1	6	32	38	217	34	0	0	1	17	3	10.890742853155311
1	6	31	50	219	34	0	0	2	7	5	1.6934406164450577
1	6	48	74	172	47	0	0	2	28	12	14.529120518977876
1	6	53	70	173	47	0	0	2	33	5	14.619255989488702
1	6	53	66	174	47	0	0	1	18	12	11.206481942802155
1	6	62	13	126	59	0	0	2	23	5	14.196611698979947
1	6	60	15	125	59	0	0	1	19	6	11.513565702038099
1	6	57	18	124	59	0	0	2	35	9	14.632781684615503
1	6	60	18	128	59	0	0	2	0	3	1.651228196054643E-5
1	6	62	17	127	59	0	0	2	26	6	14.444089951418928
1	6	31	48	162	40	0	0	2	4	6	0.1249948031629657
1	6	34	50	159	40	0	0	2	15	6	11.285350784788008
1	6	34	36	160	40	0	0	2	22	5	14.061758043935688
1	6	38	47	161	40	0	0	2	28	1	14.529120518977876
1	6	57	65	231	74	0	0	2	32	3	14.609302190663938
1	6	59	45	26	90	0	0	2	11	3	6.917152916575726
1	6	92	61	60	37	0	0	2	14	9	10.42934348909148
1	6	99	65	61	37	0	0	2	36	4	14.637296543008034
1	6	33	42	30	70	0	0	2	7	4	1.6934406164450577
1	6	57	31	100	88	0	0	2	0	4	1.651228196054643E-5
1	6	61	30	99	88	0	0	1	15	2	10.230071583911766
1	6	55	30	101	88	0	0	2	32	1	14.609302190663938
1	6	57	15	41	5	0	0	2	5	9	0.37753530615187947
1	6	48	60	239	93	0	0	2	6	5	0.8823385649313459
1	6	45	48	238	93	0	0	2	27	2	14.492123563242405
1	6	65	47	216	22	0	0	2	3	7	0.029633638837705163
1	6	54	60	58	14	0	0	2	31	5	14.59635122579859
1	6	42	37	108	17	0	0	2	19	10	13.380196791481476
1	6	31	39	107	17	0	0	2	4	5	0.1249948031629657
1	6	29	44	110	17	0	0	2	5	7	0.37753530615187947
1	6	29	40	106	17	0	0	2	6	7	0.8823385649313459
1	6	38	40	109	17	0	0	2	32	2	14.609302190663938
1	6	57	5	149	53	0	0	1	18	6	11.206481942802155
1	6	56	6	148	53	0	0	2	6	5	0.8823385649313459
1	6	18	49	130	18	0	0	2	3	20	0.029633638837705163
1	6	18	54	129	18	0	0	1	21	2	12.104383935448451
1	6	64	46	23	91	0	0	2	2	3	0.0045479488103482854
1	6	60	65	46	48	0	0	2	29	2	14.557597309152891
1	6	60	67	48	48	0	0	2	19	5	13.380196791481476
1	6	61	65	47	48	0	0	2	1	3	3.9620781783595844E-4
1	6	60	27	34	13	0	0	2	6	15	0.8823385649313459
1	6	39	25	241	97	0	0	2	6	10	0.8823385649313459
1	6	50	19	240	97	0	0	1	19	2	11.513565702038099
1	6	53	13	94	36	0	0	1	20	10	11.812669165601198
1	6	45	63	98	31	0	0	2	21	5	13.888079425564571
1	6	42	49	54	38	0	0	2	2	8	0.0045479488103482854
1	6	47	37	56	38	0	0	2	6	8	0.8823385649313459
1	6	52	41	55	38	0	0	1	14	6	9.883188097530155
1	6	51	46	57	38	0	0	2	9	4	4.103912359538197
1	6	46	42	52	38	0	0	1	14	3	9.883188097530155
1	6	47	42	53	38	0	0	2	24	1	14.30105305478868
1	6	48	10	222	75	0	0	2	2	2	0.0045479488103482854
1	6	38	12	224	75	0	0	2	23	5	14.196611698979947
1	6	47	5	223	75	0	0	2	6	2	0.8823385649313459
1	6	59	8	234	86	0	0	2	6	20	0.8823385649313459
1	6	56	4	233	86	0	0	2	28	2	14.529120518977876
1	6	52	39	169	92	0	0	1	14	6	9.883188097530155
1	6	31	34	228	87	0	0	2	15	11	11.285350784788008
1	6	28	48	229	87	0	0	2	9	9	4.103912359538197
1	6	30	45	227	87	0	0	2	31	3	14.59635122579859
1	6	50	58	16	4	0	0	2	6	7	0.8823385649313459
1	6	55	40	177	85	0	0	2	0	2	1.651228196054643E-5
1	6	44	56	176	85	0	0	1	15	16	10.230071583911766
1	6	44	53	178	85	0	0	1	14	2	9.883188097530155
1	6	42	56	179	85	0	0	2	22	17	14.061758043935688
1	6	43	51	175	85	0	0	2	6	2	0.8823385649313459
1	6	33	39	67	58	0	0	1	14	8	9.883188097530155
1	6	30	44	69	58	0	0	2	31	7	14.59635122579859
1	6	36	44	65	58	0	0	1	21	4	12.104383935448451
1	6	37	40	64	58	0	0	2	6	11	0.8823385649313459
1	6	33	45	66	58	0	0	2	32	3	14.609302190663938
1	6	46	39	70	58	0	0	2	3	15	0.029633638837705163
1	6	37	37	68	58	0	0	1	21	6	12.104383935448451
1	6	40	70	146	3	0	0	2	1	14	3.9620781783595844E-4
1	6	45	68	145	3	0	0	2	34	2	14.62690484741513
1	6	57	44	10	26	0	0	2	34	19	14.62690484741513
1	6	63	44	13	26	0	0	2	25	15	14.381782574071483
1	6	63	42	14	26	0	0	2	1	12	3.9620781783595844E-4
1	6	57	39	7	26	0	0	2	27	7	14.492123563242405
1	6	63	40	11	26	0	0	2	30	7	14.579504615647782
1	6	57	43	9	26	0	0	2	6	2	0.8823385649313459
1	6	59	43	12	26	0	0	1	14	1	9.883188097530155
1	6	60	41	8	26	0	0	1	13	4	9.523678350845561
1	6	56	42	15	26	0	0	1	11	2	8.76050991944932
1	6	57	37	81	55	0	0	2	26	3	14.444089951418928
1	6	37	16	168	56	0	0	1	10	12	8.352818470909844
1	6	51	48	44	63	0	0	1	15	6	10.230071583911766
1	6	54	51	43	63	0	0	2	20	4	13.665138779318534
1	6	50	50	45	63	0	0	1	13	6	9.523678350845561
1	6	46	53	155	79	0	0	2	26	14	14.444089951418928
1	6	64	45	232	20	0	0	1	13	10	9.523678350845561
1	6	63	51	118	94	0	0	1	21	2	12.104383935448451
1	6	61	39	120	94	0	0	2	12	6	8.233086020500052
1	6	62	38	121	94	0	0	2	6	4	0.8823385649313459
1	6	60	36	122	94	0	0	2	14	5	10.42934348909148
1	6	54	40	119	94	0	0	2	2	2	0.0045479488103482854
1	6	63	49	123	94	0	0	1	18	2	11.206481942802155
1	6	20	29	156	8	0	0	2	4	4	0.1249948031629657
1	7	59	62	171	60	0	0	2	7	10	1.6934406164450577
1	7	43	47	28	50	0	0	1	12	3	9.15005419052626
1	7	46	49	29	50	0	0	2	29	2	14.557597309152891
1	7	52	63	5	96	0	0	2	6	12	0.8823385649313459
1	7	58	31	100	88	0	0	2	1	4	3.9620781783595844E-4
1	7	61	30	99	88	0	0	1	16	2	10.5655725
1	7	55	30	101	88	0	0	2	33	1	14.619255989488702
1	7	49	61	239	93	0	0	2	7	5	1.6934406164450577
1	7	45	48	238	93	0	0	2	28	2	14.529120518977876
1	7	54	57	102	21	0	0	2	7	4	1.6934406164450577
1	7	56	58	103	21	0	0	2	5	2	0.37753530615187947
1	7	60	47	42	82	0	0	2	8	4	2.793894080966835
1	7	95	65	24	84	0	0	2	37	7	14.640764780466244
1	7	97	65	25	84	0	0	2	7	1	1.6934406164450577
1	7	48	39	17	98	0	0	2	24	4	14.30105305478868
1	7	34	40	67	58	0	0	1	15	8	10.230071583911766
1	7	33	43	69	58	0	0	2	32	7	14.609302190663938
1	7	36	44	65	58	0	0	1	22	4	12.389231941389259
1	7	36	42	64	58	0	0	2	7	11	1.6934406164450577
1	7	33	46	66	58	0	0	2	33	3	14.619255989488702
1	7	44	37	70	58	0	0	2	4	15	0.1249948031629657
1	7	37	37	68	58	0	0	2	0	6	1.651228196054643E-5
1	7	21	54	4	62	0	0	2	26	8	14.444089951418928
1	7	49	65	142	78	0	0	2	4	5	0.1249948031629657
1	7	51	69	143	78	0	0	2	15	1	11.285350784788008
1	7	33	41	30	70	0	0	2	8	4	2.793894080966835
1	7	51	53	77	33	0	0	2	14	5	10.42934348909148
1	7	57	52	78	33	0	0	2	0	7	1.651228196054643E-5
1	7	59	53	80	33	0	0	2	7	11	1.6934406164450577
1	7	55	54	76	33	0	0	1	13	3	9.523678350845561
1	7	49	54	79	33	0	0	2	18	7	13.018052398097172
1	7	52	52	75	33	0	0	2	3	2	0.029633638837705163
1	7	45	63	98	31	0	0	2	22	5	14.061758043935688
1	7	32	42	105	83	0	0	2	27	2	14.492123563242405
1	7	59	65	46	48	0	0	2	30	2	14.579504615647782
1	7	61	68	48	48	0	0	2	20	5	13.665138779318534
1	7	61	65	47	48	0	0	2	2	3	0.0045479488103482854
1	7	42	65	6	95	0	0	2	32	10	14.609302190663938
1	7	48	48	141	46	0	0	2	20	5	13.665138779318534
1	7	53	40	169	92	0	0	1	15	6	10.230071583911766
1	7	34	48	162	40	0	0	2	5	6	0.37753530615187947
1	7	33	49	159	40	0	0	2	16	6	11.99014322493258
1	7	34	38	160	40	0	0	2	23	5	14.196611698979947
1	7	38	47	161	40	0	0	2	29	1	14.557597309152891
1	7	40	49	62	39	0	0	2	8	2	2.793894080966835
1	7	26	27	2	61	0	0	2	27	15	14.492123563242405
1	7	25	29	1	61	0	0	1	14	4	9.883188097530155
1	7	23	34	3	61	0	0	2	4	12	0.1249948031629657
1	7	27	30	0	61	0	0	2	3	4	0.029633638837705163
1	7	48	24	215	77	0	0	2	33	3	14.619255989488702
1	7	51	38	225	27	0	0	2	0	5	1.651228196054643E-5
1	7	73	65	158	57	0	0	2	36	6	14.637296543008034
1	7	73	70	157	57	0	0	2	8	11	2.793894080966835
1	7	55	60	58	14	0	0	2	32	5	14.609302190663938
1	7	55	39	177	85	0	0	2	1	2	3.9620781783595844E-4
1	7	45	57	176	85	0	0	1	16	16	10.5655725
1	7	44	54	178	85	0	0	1	15	2	10.230071583911766
1	7	41	57	179	85	0	0	2	23	17	14.196611698979947
1	7	44	51	175	85	0	0	2	7	2	1.6934406164450577
1	7	59	51	50	52	0	0	2	24	3	14.30105305478868
1	7	56	48	51	52	0	0	2	18	4	13.018052398097172
1	7	56	50	49	52	0	0	2	27	2	14.492123563242405
1	7	22	29	140	65	0	0	2	31	12	14.59635122579859
1	7	20	31	156	8	0	0	2	5	4	0.37753530615187947
1	7	53	55	19	66	0	0	1	16	6	10.5655725
1	7	50	61	18	66	0	0	2	34	3	14.62690484741513
1	7	48	64	138	19	0	0	1	11	4	8.76050991944932
1	7	48	67	136	19	0	0	2	34	7	14.62690484741513
1	7	48	66	135	19	0	0	2	34	4	14.62690484741513
1	7	52	71	137	19	0	0	1	14	13	9.883188097530155
1	7	46	72	139	19	0	0	2	3	11	0.029633638837705163
1	7	92	62	60	37	0	0	2	15	9	11.285350784788008
1	7	99	65	61	37	0	0	2	37	4	14.640764780466244
1	7	62	6	234	86	0	0	2	7	20	1.6934406164450577
1	7	56	4	233	86	0	0	2	29	2	14.557597309152891
1	7	32	18	150	24	0	0	1	15	6	10.230071583911766
1	7	33	21	151	24	0	0	2	19	4	13.380196791481476
1	7	98	60	212	15	0	0	2	3	14	0.029633638837705163
1	7	92	59	214	15	0	0	1	13	6	9.523678350845561
1	7	96	67	213	15	0	0	2	37	5	14.640764780466244
1	7	43	72	221	32	0	0	1	15	11	10.230071583911766
1	7	39	51	134	67	0	0	2	27	8	14.492123563242405
1	7	39	17	202	30	0	0	2	26	30	14.444089951418928
1	7	43	8	198	30	0	0	2	30	3	14.579504615647782
1	7	44	6	191	30	0	0	2	22	10	14.061758043935688
1	7	42	20	194	30	0	0	2	11	14	6.917152916575726
1	7	50	6	188	30	0	0	2	6	15	0.8823385649313459
1	7	45	25	197	30	0	0	2	16	9	11.99014322493258
1	7	49	18	187	30	0	0	2	7	19	1.6934406164450577
1	7	51	10	199	30	0	0	2	5	2	0.37753530615187947
1	7	45	20	193	30	0	0	1	14	16	9.883188097530155
1	7	42	13	201	30	0	0	2	24	5	14.30105305478868
1	7	53	7	195	30	0	0	1	16	11	10.5655725
1	7	42	8	204	30	0	0	2	24	6	14.30105305478868
1	7	50	12	186	30	0	0	2	1	4	3.9620781783595844E-4
1	7	42	10	189	30	0	0	2	0	10	1.651228196054643E-5
1	7	50	15	190	30	0	0	2	36	7	14.637296543008034
1	7	41	14	200	30	0	0	1	14	7	9.883188097530155
1	7	49	13	185	30	0	0	2	24	3	14.30105305478868
1	7	50	20	196	30	0	0	1	19	7	11.513565702038099
1	7	52	17	205	30	0	0	2	31	3	14.59635122579859
1	7	43	18	192	30	0	0	2	24	3	14.30105305478868
1	7	48	14	203	30	0	0	1	22	2	12.389231941389259
1	7	27	22	31	7	0	0	1	16	11	10.5655725
1	7	24	23	33	7	0	0	2	29	16	14.557597309152891
1	7	27	24	32	7	0	0	2	30	1	14.579504615647782
1	7	9	54	88	73	0	0	2	27	11	14.492123563242405
1	7	6	51	90	73	0	0	2	25	6	14.381782574071483
1	7	7	53	89	73	0	0	1	21	5	12.104383935448451
1	7	45	74	246	64	0	0	2	23	7	14.196611698979947
1	7	49	62	244	64	0	0	1	12	9	9.15005419052626
1	7	44	62	242	64	0	0	1	19	4	11.513565702038099
1	7	40	60	245	64	0	0	2	27	7	14.492123563242405
1	7	41	65	243	64	0	0	2	19	5	13.380196791481476
1	7	45	9	144	25	0	0	2	25	9	14.381782574071483
1	7	55	64	226	45	0	0	2	8	7	2.793894080966835
1	7	63	50	118	94	0	0	2	0	2	1.651228196054643E-5
1	7	60	38	120	94	0	0	2	13	6	9.411276735609588
1	7	63	38	121	94	0	0	2	7	4	1.6934406164450577
1	7	60	35	122	94	0	0	2	15	5	11.285350784788008
1	7	54	41	119	94	0	0	2	3	2	0.029633638837705163
1	7	63	48	123	94	0	0	1	19	2	11.513565702038099
1	7	48	52	170	28	0	0	2	13	4	9.411276735609588
1	7	41	34	108	17	0	0	2	20	10	13.665138779318534
1	7	30	38	107	17	0	0	2	5	5	0.37753530615187947
1	7	29	43	110	17	0	0	2	6	7	0.8823385649313459
1	7	29	40	106	17	0	0	2	7	7	1.6934406164450577
1	7	38	39	109	17	0	0	2	33	2	14.619255989488702
1	7	54	53	59	23	0	0	2	26	2	14.444089951418928
1	7	58	6	149	53	0	0	1	19	6	11.513565702038099
1	7	56	7	148	53	0	0	2	7	5	1.6934406164450577
1	7	51	11	94	36	0	0	1	21	10	12.104383935448451
1	7	15	49	130	18	0	0	2	4	20	0.1249948031629657
1	7	18	54	129	18	0	0	2	0	2	1.651228196054643E-5
1	7	53	44	27	0	0	0	1	20	4	11.812669165601198
1	7	48	73	172	47	0	0	2	29	12	14.557597309152891
1	7	53	69	173	47	0	0	2	34	5	14.62690484741513
1	7	53	66	174	47	0	0	1	19	12	11.513565702038099
1	7	62	36	230	11	0	0	2	21	11	13.888079425564571
1	7	26	52	133	44	0	0	2	36	4	14.637296543008034
1	7	25	51	132	44	0	0	2	2	8	0.0045479488103482854
1	7	26	51	131	44	0	0	1	17	3	10.890742853155311
1	7	55	37	81	55	0	0	2	27	3	14.492123563242405
1	7	62	54	104	51	0	0	1	12	4	9.15005419052626
1	7	62	14	126	59	0	0	2	24	5	14.30105305478868
1	7	61	15	125	59	0	0	1	20	6	11.812669165601198
1	7	57	19	124	59	0	0	2	36	9	14.637296543008034
1	7	60	19	128	59	0	0	2	1	3	3.9620781783595844E-4
1	7	61	17	127	59	0	0	2	27	6	14.492123563242405
1	7	41	69	146	3	0	0	2	2	14	0.0045479488103482854
1	7	45	68	145	3	0	0	2	35	2	14.632781684615503
1	7	52	47	44	63	0	0	1	16	6	10.5655725
1	7	55	50	43	63	0	0	2	21	4	13.888079425564571
1	7	50	49	45	63	0	0	1	14	6	9.883188097530155
1	7	40	53	93	9	0	0	2	29	6	14.557597309152891
1	7	41	51	91	9	0	0	2	16	4	11.99014322493258
1	7	43	53	92	9	0	0	2	22	1	14.061758043935688
1	7	57	34	247	42	0	0	2	7	5	1.6934406164450577
1	7	59	35	248	42	0	0	1	14	7	9.883188097530155
1	7	29	41	218	34	0	0	2	10	13	5.513667222730066
1	7	26	54	220	34	0	0	2	11	17	6.917152916575726
1	7	32	38	217	34	0	0	1	18	3	11.206481942802155
1	7	32	50	219	34	0	0	2	8	5	2.793894080966835
1	7	47	50	155	79	0	0	2	27	14	14.492123563242405
1	7	32	35	228	87	0	0	2	16	11	11.99014322493258
1	7	29	48	229	87	0	0	2	10	9	5.513667222730066
1	7	30	47	227	87	0	0	2	32	3	14.609302190663938
1	7	43	74	237	68	0	0	2	8	6	2.793894080966835
1	7	36	17	168	56	0	0	1	11	12	8.76050991944932
1	7	48	11	222	75	0	0	2	3	2	0.029633638837705163
1	7	40	11	224	75	0	0	2	24	5	14.30105305478868
1	7	46	5	223	75	0	0	2	7	2	1.6934406164450577
1	7	54	16	113	10	0	0	2	0	16	1.651228196054643E-5
1	7	59	9	112	10	0	0	1	13	10	9.523678350845561
1	7	54	9	117	10	0	0	2	14	6	10.42934348909148
1	7	60	13	116	10	0	0	2	6	6	0.8823385649313459
1	7	54	18	115	10	0	0	1	11	7	8.76050991944932
1	7	59	13	114	10	0	0	2	18	3	13.018052398097172
1	7	55	12	111	10	0	0	2	8	1	2.793894080966835
1	7	43	60	235	54	0	0	2	27	6	14.492123563242405
1	7	42	59	236	54	0	0	2	15	4	11.285350784788008
1	7	57	55	147	76	0	0	2	16	4	11.99014322493258
1	7	59	44	26	90	0	0	2	12	3	8.233086020500052
1	7	56	56	153	41	0	0	2	8	5	2.793894080966835
1	7	54	54	152	41	0	0	1	19	3	11.513565702038099
1	7	55	38	63	49	0	0	1	32	3	14.941975923736209
1	7	49	57	16	4	0	0	2	7	7	1.6934406164450577
1	7	44	49	54	38	0	0	2	3	8	0.029633638837705163
1	7	48	40	56	38	0	0	2	7	8	1.6934406164450577
1	7	52	42	55	38	0	0	1	15	6	10.230071583911766
1	7	51	46	57	38	0	0	2	10	4	5.513667222730066
1	7	46	42	52	38	0	0	1	15	3	10.230071583911766
1	7	47	42	53	38	0	0	2	25	1	14.381782574071483
1	7	58	44	10	26	0	0	2	35	19	14.632781684615503
1	7	60	45	13	26	0	0	2	26	15	14.444089951418928
1	7	64	41	14	26	0	0	2	2	12	0.0045479488103482854
1	7	57	40	7	26	0	0	2	28	7	14.529120518977876
1	7	63	40	11	26	0	0	2	31	7	14.59635122579859
1	7	57	42	9	26	0	0	2	7	2	1.6934406164450577
1	7	59	43	12	26	0	0	1	15	1	10.230071583911766
1	7	59	40	8	26	0	0	1	14	4	9.883188097530155
1	7	56	42	15	26	0	0	1	12	2	9.15005419052626
1	7	59	26	34	13	0	0	2	7	15	1.6934406164450577
1	7	34	16	82	2	0	0	2	26	5	14.444089951418928
1	7	39	39	20	99	0	0	2	2	9	0.0045479488103482854
1	7	42	43	22	99	0	0	2	25	22	14.381782574071483
1	7	38	44	21	99	0	0	2	25	15	14.381782574071483
1	7	65	48	216	22	0	0	2	4	7	0.1249948031629657
1	7	55	9	211	71	0	0	2	25	2	14.381782574071483
1	7	62	11	210	71	0	0	1	20	6	11.812669165601198
1	7	60	11	209	71	0	0	2	33	4	14.619255989488702
1	7	34	55	207	35	0	0	2	25	17	14.381782574071483
1	7	30	52	206	35	0	0	2	21	11	13.888079425564571
1	7	67	45	232	20	0	0	1	14	10	9.883188097530155
1	7	61	49	83	12	0	0	2	36	5	14.637296543008034
1	7	59	49	84	12	0	0	2	19	3	13.380196791481476
1	7	55	43	85	12	0	0	2	5	4	0.37753530615187947
1	7	60	51	87	12	0	0	2	34	1	14.62690484741513
1	7	61	48	86	12	0	0	2	37	1	14.640764780466244
1	7	46	57	73	29	0	0	2	0	10	1.651228196054643E-5
1	7	45	56	72	29	0	0	2	37	3	14.640764780466244
1	7	46	54	71	29	0	0	2	7	4	1.6934406164450577
1	7	62	46	23	91	0	0	2	3	3	0.029633638837705163
1	7	49	45	40	16	0	0	2	25	18	14.381782574071483
1	7	39	47	39	16	0	0	2	6	7	0.8823385649313459
1	7	46	44	37	16	0	0	2	25	5	14.381782574071483
1	7	41	47	36	16	0	0	2	16	4	11.99014322493258
1	7	47	48	38	16	0	0	2	17	1	12.561144835831207
1	7	36	48	97	6	0	0	2	33	8	14.619255989488702
1	7	32	47	95	6	0	0	2	26	4	14.444089951418928
1	7	37	46	96	6	0	0	2	24	2	14.30105305478868
1	7	32	45	164	89	0	0	1	12	2	9.15005419052626
1	7	32	52	163	89	0	0	2	30	2	14.579504615647782
1	7	45	69	208	69	0	0	2	3	6	0.029633638837705163
1	7	58	16	41	5	0	0	2	6	9	0.8823385649313459
1	7	57	64	231	74	0	0	2	33	3	14.619255989488702
1	7	40	24	241	97	0	0	2	7	10	1.6934406164450577
1	7	51	19	240	97	0	0	1	20	2	11.812669165601198
1	7	44	15	166	43	0	0	2	16	9	11.99014322493258
1	7	46	14	165	43	0	0	2	10	3	5.513667222730066
1	7	47	13	167	43	0	0	2	24	2	14.30105305478868
1	7	84	66	181	81	0	0	2	21	6	13.888079425564571
1	7	85	62	182	81	0	0	2	30	8	14.579504615647782
1	7	82	66	180	81	0	0	1	18	5	11.206481942802155
1	7	80	63	184	81	0	0	2	33	6	14.619255989488702
1	7	80	66	183	81	0	0	2	37	3	14.640764780466244
1	7	56	65	154	1	0	0	2	6	6	0.8823385649313459
1	8	46	11	144	25	0	0	2	26	9	14.444089951418928
1	8	94	63	24	84	0	0	2	38	7	14.643428852943458
1	8	97	65	25	84	0	0	2	8	1	2.793894080966835
1	8	41	40	20	99	0	0	2	3	9	0.029633638837705163
1	8	42	40	22	99	0	0	2	26	22	14.444089951418928
1	8	39	45	21	99	0	0	2	26	15	14.444089951418928
1	8	57	56	147	76	0	0	2	17	4	12.561144835831207
1	8	53	39	169	92	0	0	1	16	6	10.5655725
1	8	57	30	100	88	0	0	2	2	4	0.0045479488103482854
1	8	60	30	99	88	0	0	1	17	2	10.890742853155311
[truncated: 240,159 more rows]
