# Supplementary material for: Land-use change in oil palm dominated tropical landscapes—An agent-based model to explore ecological and socio-economic trade-offs
Source: PLoS One. 2018 Jan 19;13(1):e0190506. doi: 10.1371/journal.pone.0190506 (PMC5774713; doi:10.1371/journal.pone.0190506)
Supplement: S1 Data — (ZIP) [file pone.0190506.s003.zip › HouseholdData/field-data_js_2016_sc12.txt]

runnumber	step	pxcor	pycor	p_id	p_owner	rb_ineff_owner	op_ineff_owner	p_landuse	p_age	p_fieldsize	p_carbon
1	0	47	10	144	25	0.51	0.56	2	13	9	9.411276735609588
1	0	57	50	49	52	0.51	0.66	2	28	2	14.529120518977876
1	0	59	50	50	52	0.51	0.66	2	17	3	12.561144835831207
1	0	55	48	51	52	0.51	0.66	2	16	4	11.99014322493258
1	0	43	73	221	32	0.76	0.45	1	14	11	9.883188097530155
1	0	32	52	163	89	0.39	0.78	2	5	2	0.37753530615187947
1	0	31	45	164	89	0.39	0.78	2	0	2	1.651228196054643E-5
1	0	41	52	91	9	0.02	0.66	2	2	4	0.0045479488103482854
1	0	42	54	93	9	0.02	0.66	2	26	6	14.444089951418928
1	0	43	53	92	9	0.02	0.66	2	29	1	14.557597309152891
1	0	67	48	232	20	0.76	0.71	1	13	10	9.523678350845561
1	0	50	66	142	78	0.91	0.65	1	25	5	13.206965625
1	0	51	69	143	78	0.91	0.65	1	0	1	0
1	0	61	33	248	42	0.51	0.38	1	4	7	5.28278625
1	0	57	35	247	42	0.51	0.38	1	21	5	12.104383935448451
1	0	54	52	59	23	0.68	0.83	2	25	2	14.381782574071483
1	0	56	65	154	1	0.66	0.46	1	16	6	10.5655725
1	0	22	28	140	65	0.61	0.93	2	6	12	0.8823385649313459
1	0	41	41	22	99	0.46	0.86	2	27	22	14.492123563242405
1	0	39	40	20	99	0.46	0.86	2	0	9	1.651228196054643E-5
1	0	39	43	21	99	0.46	0.86	2	25	15	14.381782574071483
1	0	34	41	30	70	0.32	0.77	2	21	4	13.888079425564571
1	0	61	27	74	72	0.91	0.82	1	15	2	10.230071583911766
1	0	57	37	81	55	0.46	0.48	2	15	3	11.285350784788008
1	0	96	65	24	84	0.53	0.59	2	8	7	2.793894080966835
1	0	97	65	25	84	0.53	0.59	2	0	1	1.651228196054643E-5
1	0	56	58	103	21	0.83	0.65	1	0	2	0
1	0	54	58	102	21	0.83	0.65	1	24	4	12.940130732691008
1	0	61	8	234	86	0.69	0.4	1	22	20	12.389231941389259
1	0	56	5	233	86	0.69	0.4	2	29	2	14.557597309152891
1	0	61	54	104	51	0.75	0.73	1	7	4	6.988469323505745
1	0	60	12	116	10	0.81	0.33	1	7	6	6.988469323505745
1	0	54	16	113	10	0.81	0.33	1	10	16	8.352818470909844
1	0	58	11	112	10	0.81	0.33	1	6	10	6.470065366345504
1	0	55	12	111	10	0.81	0.33	1	9	1	7.924179375
1	0	54	10	117	10	0.81	0.33	1	0	6	0
1	0	56	18	115	10	0.81	0.33	1	18	7	11.206481942802155
1	0	59	13	114	10	0.81	0.33	2	25	3	14.381782574071483
1	0	28	42	218	34	0.35	0.6	2	16	13	11.99014322493258
1	0	28	54	220	34	0.35	0.6	2	24	17	14.30105305478868
1	0	32	51	219	34	0.35	0.6	2	10	5	5.513667222730066
1	0	32	38	217	34	0.35	0.6	2	0	3	1.651228196054643E-5
1	0	39	51	134	67	0.04	0.88	2	19	8	13.380196791481476
1	0	22	32	3	61	0.81	0.35	1	17	12	10.890742853155311
1	0	26	30	0	61	0.81	0.35	1	11	4	8.76050991944932
1	0	27	27	2	61	0.81	0.35	1	0	15	0
1	0	24	29	1	61	0.81	0.35	1	23	4	12.66767641433649
1	0	20	52	4	62	0.57	0.89	2	13	8	9.411276735609588
1	0	50	52	77	33	0.81	0.01	2	9	5	4.103912359538197
1	0	52	52	75	33	0.81	0.01	1	19	2	11.513565702038099
1	0	50	54	79	33	0.81	0.01	1	0	7	0
1	0	57	52	78	33	0.81	0.01	1	8	7	7.470987961868104
1	0	60	53	80	33	0.81	0.01	1	19	11	11.513565702038099
1	0	55	54	76	33	0.81	0.01	1	2	3	3.735493980934052
1	0	58	30	100	88	0.66	0.39	1	9	4	7.924179375
1	0	60	30	99	88	0.66	0.39	1	3	2	4.57502709526313
1	0	55	30	101	88	0.66	0.39	2	24	1	14.30105305478868
1	0	63	14	126	59	0.26	0.81	2	19	5	13.380196791481476
1	0	61	18	127	59	0.26	0.81	2	24	6	14.30105305478868
1	0	60	17	128	59	0.26	0.81	1	8	3	7.470987961868104
1	0	58	19	124	59	0.26	0.81	2	14	9	10.42934348909148
1	0	62	15	125	59	0.26	0.81	2	0	6	1.651228196054643E-5
1	0	46	43	52	38	0.84	0.76	1	18	3	11.206481942802155
1	0	53	41	55	38	0.84	0.76	1	18	6	11.206481942802155
1	0	42	49	54	38	0.84	0.76	1	22	8	12.389231941389259
1	0	51	46	57	38	0.84	0.76	1	0	4	0
1	0	47	41	56	38	0.84	0.76	1	10	8	8.352818470909844
1	0	47	42	53	38	0.84	0.76	2	10	1	5.513667222730066
1	0	52	64	5	96	0.76	0.58	1	11	12	8.76050991944932
1	0	63	39	121	94	0.55	0.64	2	0	4	1.651228196054643E-5
1	0	63	49	123	94	0.55	0.64	1	5	2	5.906334582800599
1	0	54	40	119	94	0.55	0.64	1	22	2	12.389231941389259
1	0	59	39	120	94	0.55	0.64	2	2	6	0.0045479488103482854
1	0	63	51	118	94	0.55	0.64	1	17	2	10.890742853155311
1	0	59	36	122	94	0.55	0.64	2	28	5	14.529120518977876
1	0	53	71	137	19	0.81	0.24	1	22	13	12.389231941389259
1	0	49	69	136	19	0.81	0.24	1	0	7	0
1	0	46	70	139	19	0.81	0.24	1	22	11	12.389231941389259
1	0	48	63	138	19	0.81	0.24	1	25	4	13.206965625
1	0	46	66	135	19	0.81	0.24	2	28	4	14.529120518977876
1	0	48	23	215	77	0.67	0.84	2	22	3	14.061758043935688
1	0	48	53	170	28	0.12	0.84	2	20	4	13.665138779318534
1	0	33	20	151	24	0.77	0.34	1	0	4	0
1	0	33	19	150	24	0.77	0.34	1	17	6	10.890742853155311
1	0	49	43	40	16	0.27	0.28	2	26	18	14.444089951418928
1	0	41	47	36	16	0.27	0.28	2	14	4	10.42934348909148
1	0	38	48	39	16	0.27	0.28	1	4	7	5.28278625
1	0	47	46	37	16	0.27	0.28	2	24	5	14.30105305478868
1	0	47	48	38	16	0.27	0.28	2	29	1	14.557597309152891
1	0	17	51	130	18	0.59	0.49	1	21	20	12.104383935448451
1	0	18	54	129	18	0.59	0.49	1	12	2	9.15005419052626
1	0	53	11	94	36	0.79	0.54	1	22	10	12.389231941389259
1	0	51	48	44	63	0.65	0.46	1	8	6	7.470987961868104
1	0	51	49	45	63	0.65	0.46	1	11	6	8.76050991944932
1	0	55	51	43	63	0.65	0.46	2	19	4	13.380196791481476
1	0	46	54	71	29	0.78	0.7	1	16	4	10.5655725
1	0	45	56	72	29	0.78	0.7	2	23	3	14.196611698979947
1	0	48	59	73	29	0.78	0.7	1	21	10	12.104383935448451
1	0	40	62	245	64	0.4	0.88	2	8	7	2.793894080966835
1	0	39	65	243	64	0.4	0.88	2	14	5	10.42934348909148
1	0	44	73	246	64	0.4	0.88	2	18	7	13.018052398097172
1	0	43	62	242	64	0.4	0.88	1	13	4	9.523678350845561
1	0	46	62	244	64	0.4	0.88	2	0	9	1.651228196054643E-5
1	0	51	59	16	4	0.61	0.27	1	11	7	8.76050991944932
1	0	54	55	152	41	0.72	0.18	1	6	3	6.470065366345504
1	0	58	57	153	41	0.72	0.18	1	10	5	8.352818470909844
1	0	20	30	156	8	0.82	0.68	2	0	4	1.651228196054643E-5
1	0	44	69	208	69	0.8	0.42	1	5	6	5.906334582800599
1	0	59	46	26	90	0.36	0.61	2	9	3	4.103912359538197
1	0	42	65	6	95	0.46	0.48	2	28	10	14.529120518977876
1	0	49	49	141	46	0.26	0.83	2	10	5	5.513667222730066
1	0	46	49	29	50	0.6	0.39	2	4	2	0.1249948031629657
1	0	43	47	28	50	0.6	0.39	1	5	3	5.906334582800599
1	0	45	15	166	43	0.21	0.71	2	6	9	0.8823385649313459
1	0	47	13	167	43	0.21	0.71	2	29	2	14.557597309152891
1	0	46	14	165	43	0.21	0.71	2	30	3	14.579504615647782
1	0	59	29	34	13	0.44	0.14	1	21	15	12.104383935448451
1	0	85	67	181	81	0.33	0.54	2	7	6	1.6934406164450577
1	0	83	64	182	81	0.33	0.54	2	6	8	0.8823385649313459
1	0	81	64	184	81	0.33	0.54	2	6	6	0.8823385649313459
1	0	83	66	180	81	0.33	0.54	1	8	5	7.470987961868104
1	0	79	66	183	81	0.33	0.54	2	25	3	14.381782574071483
1	0	55	8	148	53	0.77	0.65	1	5	5	5.906334582800599
1	0	58	5	149	53	0.77	0.65	1	19	6	11.513565702038099
1	0	33	35	228	87	0.44	0.65	2	10	11	5.513667222730066
1	0	29	48	229	87	0.44	0.65	2	20	9	13.665138779318534
1	0	30	47	227	87	0.44	0.65	2	15	3	11.285350784788008
1	0	42	67	146	3	0.66	0.6	1	4	14	5.28278625
1	0	46	68	145	3	0.66	0.6	2	24	2	14.30105305478868
1	0	57	38	63	49	0.52	0.36	2	0	3	1.651228196054643E-5
1	0	42	55	179	85	0.86	0.71	1	0	17	0
1	0	45	60	176	85	0.86	0.71	1	18	16	11.206481942802155
1	0	44	53	178	85	0.86	0.71	1	16	2	10.5655725
1	0	55	39	177	85	0.86	0.71	1	9	2	7.924179375
1	0	43	51	175	85	0.86	0.71	1	11	2	8.76050991944932
1	0	40	50	62	39	0.47	0.65	2	8	2	2.793894080966835
1	0	53	44	27	0	0.57	0.55	1	7	4	6.988469323505745
1	0	64	46	23	91	0.66	0.31	1	21	3	12.104383935448451
1	0	37	18	168	56	0.69	0.54	1	10	12	8.352818470909844
1	0	46	52	155	79	0.6	0.63	2	20	14	13.665138779318534
1	0	55	10	211	71	0.58	0.09	2	15	2	11.285350784788008
1	0	61	11	210	71	0.58	0.09	1	17	6	10.890742853155311
1	0	60	11	209	71	0.58	0.09	2	28	4	14.529120518977876
1	0	33	16	82	2	0.58	0.81	2	30	5	14.579504615647782
1	0	37	46	96	6	0.56	0.68	2	6	2	0.8823385649313459
1	0	36	48	97	6	0.56	0.68	2	13	8	9.411276735609588
1	0	31	47	95	6	0.56	0.68	2	20	4	13.665138779318534
1	0	39	12	224	75	0.55	0.89	2	9	5	4.103912359538197
1	0	48	11	222	75	0.55	0.89	1	12	2	9.15005419052626
1	0	46	5	223	75	0.55	0.89	2	1	2	3.9620781783595844E-4
1	0	30	53	206	35	0.58	0.7	2	25	11	14.381782574071483
1	0	32	54	207	35	0.58	0.7	2	4	17	0.1249948031629657
1	0	49	75	172	47	0.62	0.7	2	24	12	14.30105305478868
1	0	53	66	174	47	0.62	0.7	2	0	12	1.651228196054643E-5
1	0	53	70	173	47	0.62	0.7	2	11	5	6.917152916575726
1	0	33	46	66	58	0.67	0.59	2	30	3	14.579504615647782
1	0	45	38	70	58	0.67	0.59	1	5	15	5.906334582800599
1	0	37	43	64	58	0.67	0.59	1	13	11	9.523678350845561
1	0	35	45	65	58	0.67	0.59	1	5	4	5.906334582800599
1	0	36	39	68	58	0.67	0.59	1	18	6	11.206481942802155
1	0	33	39	67	58	0.67	0.59	2	0	8	1.651228196054643E-5
1	0	33	43	69	58	0.67	0.59	2	9	7	4.103912359538197
1	0	53	40	169	92	0.61	0.51	1	5	6	5.906334582800599
1	0	55	60	58	14	0.7	0.84	2	25	5	14.381782574071483
1	0	51	40	225	27	0.4	0.38	1	10	5	8.352818470909844
1	0	97	66	213	15	0.49	0.46	2	27	5	14.492123563242405
1	0	97	61	212	15	0.49	0.46	1	13	14	9.523678350845561
1	0	90	59	214	15	0.49	0.46	1	19	6	11.513565702038099
1	0	61	63	171	60	0.8	0.79	1	22	10	12.389231941389259
1	0	50	59	18	66	0.7	0.54	2	25	3	14.381782574071483
1	0	52	56	19	66	0.7	0.54	1	2	6	3.735493980934052
1	0	55	42	85	12	0.35	0.72	2	0	4	1.651228196054643E-5
1	0	61	50	83	12	0.35	0.72	2	2	5	0.0045479488103482854
1	0	60	49	84	12	0.35	0.72	2	9	3	4.103912359538197
1	0	61	48	86	12	0.35	0.72	2	16	1	11.99014322493258
1	0	60	51	87	12	0.35	0.72	2	11	1	6.917152916575726
1	0	57	55	147	76	0.52	0.58	2	18	4	13.018052398097172
1	0	45	49	238	93	0.71	0.32	2	17	2	12.561144835831207
1	0	48	60	239	93	0.71	0.32	1	22	5	12.389231941389259
1	0	60	47	42	82	0.7	0.65	1	13	4	9.523678350845561
1	0	37	24	241	97	0.68	0.6	1	15	10	10.230071583911766
1	0	50	19	240	97	0.68	0.6	1	11	2	8.76050991944932
1	0	31	48	162	40	0.72	0.77	2	0	6	1.651228196054643E-5
1	0	33	49	159	40	0.72	0.77	2	2	6	0.0045479488103482854
1	0	34	37	160	40	0.72	0.77	2	20	5	13.665138779318534
1	0	38	47	161	40	0.72	0.77	2	11	1	6.917152916575726
1	0	73	70	157	57	0.5	0.39	1	3	11	4.57502709526313
1	0	73	64	158	57	0.5	0.39	2	19	6	13.380196791481476
1	0	43	74	237	68	0.37	0.37	2	19	6	13.380196791481476
1	0	41	58	236	54	0.49	0.54	2	16	4	11.99014322493258
1	0	44	60	235	54	0.49	0.54	2	14	6	10.42934348909148
1	0	30	37	107	17	0.64	0.53	2	0	5	1.651228196054643E-5
1	0	41	36	108	17	0.64	0.53	2	12	10	8.233086020500052
1	0	28	43	110	17	0.64	0.53	1	9	7	7.924179375
1	0	30	40	106	17	0.64	0.53	1	14	7	9.883188097530155
1	0	38	39	109	17	0.64	0.53	2	9	2	4.103912359538197
1	0	25	52	132	44	0.86	0.79	1	8	8	7.470987961868104
1	0	26	52	133	44	0.86	0.79	2	20	4	13.665138779318534
1	0	26	51	131	44	0.86	0.79	2	0	3	1.651228196054643E-5
1	0	48	39	17	98	0.48	0.73	2	28	4	14.529120518977876
1	0	23	22	33	7	0.22	0.65	2	5	16	0.37753530615187947
1	0	30	25	31	7	0.22	0.65	2	0	11	1.651228196054643E-5
1	0	27	24	32	7	0.22	0.65	2	24	1	14.30105305478868
1	0	57	64	231	74	0.66	0.7	2	21	3	13.888079425564571
1	0	42	23	197	30	0.5	0.13	2	13	9	9.411276735609588
1	0	41	17	202	30	0.5	0.13	2	11	30	6.917152916575726
1	0	51	9	199	30	0.5	0.13	1	22	2	12.389231941389259
1	0	48	17	187	30	0.5	0.13	1	23	19	12.66767641433649
1	0	48	22	193	30	0.5	0.13	1	15	16	10.230071583911766
1	0	49	6	188	30	0.5	0.13	1	9	15	7.924179375
1	0	43	9	204	30	0.5	0.13	2	30	6	14.579504615647782
1	0	53	7	195	30	0.5	0.13	1	4	11	5.28278625
1	0	42	10	189	30	0.5	0.13	1	11	10	8.76050991944932
1	0	41	14	200	30	0.5	0.13	1	22	7	12.389231941389259
1	0	49	12	185	30	0.5	0.13	2	23	3	14.196611698979947
1	0	44	18	192	30	0.5	0.13	2	22	3	14.061758043935688
1	0	45	6	191	30	0.5	0.13	2	4	10	0.1249948031629657
1	0	41	13	201	30	0.5	0.13	2	6	5	0.8823385649313459
1	0	50	15	190	30	0.5	0.13	2	5	7	0.37753530615187947
1	0	42	22	194	30	0.5	0.13	2	15	14	11.285350784788008
1	0	50	22	196	30	0.5	0.13	1	17	7	10.890742853155311
1	0	48	14	203	30	0.5	0.13	1	17	2	10.890742853155311
1	0	49	10	186	30	0.5	0.13	1	22	4	12.389231941389259
1	0	52	18	205	30	0.5	0.13	2	28	3	14.529120518977876
1	0	45	8	198	30	0.5	0.13	2	22	3	14.061758043935688
1	0	31	42	105	83	0	0.82	2	16	2	11.99014322493258
1	0	63	47	216	22	0.63	0.63	1	22	7	12.389231941389259
1	0	46	63	98	31	0.41	0.7	2	18	5	13.018052398097172
1	0	92	62	60	37	0.04	0.58	2	3	9	0.029633638837705163
1	0	99	64	61	37	0.04	0.58	2	5	4	0.37753530615187947
1	0	60	45	13	26	0.42	0.69	2	9	15	4.103912359538197
1	0	66	42	14	26	0.42	0.69	2	0	12	1.651228196054643E-5
1	0	59	43	12	26	0.42	0.69	1	14	1	9.883188097530155
1	0	56	41	7	26	0.42	0.69	2	22	7	14.061758043935688
1	0	57	47	10	26	0.42	0.69	2	26	19	14.444089951418928
1	0	56	43	15	26	0.42	0.69	1	23	2	12.66767641433649
1	0	57	43	9	26	0.42	0.69	1	2	2	3.735493980934052
1	0	62	40	11	26	0.42	0.69	2	19	7	13.380196791481476
1	0	59	41	8	26	0.42	0.69	1	15	4	10.230071583911766
1	0	49	42	35	80	0.69	0.8	2	28	2	14.529120518977876
1	0	55	62	226	45	0.67	0.63	1	13	7	9.523678350845561
1	0	62	37	230	11	0.37	0.66	2	13	11	9.411276735609588
1	0	61	67	48	48	0.69	0.77	2	26	5	14.444089951418928
1	0	59	65	46	48	0.69	0.77	2	4	2	0.1249948031629657
1	0	61	64	47	48	0.69	0.77	2	1	3	3.9620781783595844E-4
1	0	58	16	41	5	0.8	0.56	1	18	9	11.206481942802155
1	0	8	52	88	73	0.34	0.48	2	17	11	12.561144835831207
1	0	5	52	89	73	0.34	0.48	2	0	5	1.651228196054643E-5
1	0	6	50	90	73	0.34	0.48	2	14	6	10.42934348909148
1	1	63	54	104	51	0.75	0.73	1	8	4	7.470987961868104
1	1	49	58	16	4	0.61	0.27	1	12	7	9.15005419052626
1	1	45	64	98	31	0.41	0.7	2	19	5	13.380196791481476
1	1	28	42	218	34	0.35	0.6	2	17	13	12.561144835831207
1	1	26	54	220	34	0.35	0.6	2	25	17	14.381782574071483
1	1	31	51	219	34	0.35	0.6	2	11	5	6.917152916575726
1	1	32	37	217	34	0.35	0.6	2	1	3	3.9620781783595844E-4
1	1	75	69	157	57	0.5	0.39	1	4	11	5.28278625
1	1	72	65	158	57	0.5	0.39	2	20	6	13.665138779318534
1	1	55	67	154	1	0.66	0.46	1	17	6	10.890742853155311
1	1	57	50	49	52	0.51	0.66	2	29	2	14.557597309152891
1	1	58	50	50	52	0.51	0.66	2	18	3	13.018052398097172
1	1	55	48	51	52	0.51	0.66	2	17	4	12.561144835831207
1	1	50	42	35	80	0.69	0.8	2	29	2	14.557597309152891
1	1	23	31	3	61	0.81	0.35	1	18	12	11.206481942802155
1	1	26	30	0	61	0.81	0.35	1	12	4	9.15005419052626
1	1	29	28	2	61	0.81	0.35	1	1	15	2.641393125
1	1	25	28	1	61	0.81	0.35	1	0	4	0
1	1	38	49	134	67	0.04	0.88	2	20	8	13.665138779318534
1	1	30	36	228	87	0.44	0.65	2	11	11	6.917152916575726
1	1	30	49	229	87	0.44	0.65	2	21	9	13.888079425564571
1	1	30	46	227	87	0.44	0.65	2	16	3	11.99014322493258
1	1	40	49	62	39	0.47	0.65	2	9	2	4.103912359538197
1	1	38	12	224	75	0.55	0.89	2	10	5	5.513667222730066
1	1	48	10	222	75	0.55	0.89	2	0	2	1.651228196054643E-5
1	1	47	5	223	75	0.55	0.89	2	2	2	0.0045479488103482854
1	1	43	75	237	68	0.37	0.37	2	20	6	13.665138779318534
1	1	18	50	130	18	0.59	0.49	2	0	20	1.651228196054643E-5
1	1	18	54	129	18	0.59	0.49	1	13	2	9.523678350845561
1	1	61	67	48	48	0.69	0.77	2	27	5	14.492123563242405
1	1	59	65	46	48	0.69	0.77	2	5	2	0.37753530615187947
1	1	60	64	47	48	0.69	0.77	2	2	3	0.0045479488103482854
1	1	45	10	144	25	0.51	0.56	2	14	9	10.42934348909148
1	1	41	67	146	3	0.66	0.6	1	5	14	5.906334582800599
1	1	46	68	145	3	0.66	0.6	2	25	2	14.381782574071483
1	1	58	55	147	76	0.52	0.58	2	19	4	13.380196791481476
1	1	32	42	105	83	0	0.82	2	17	2	12.561144835831207
1	1	58	28	34	13	0.44	0.14	1	22	15	12.389231941389259
1	1	45	49	238	93	0.71	0.32	2	18	2	13.018052398097172
1	1	49	59	239	93	0.71	0.32	1	23	5	12.66767641433649
1	1	56	37	81	55	0.46	0.48	2	16	3	11.99014322493258
1	1	55	65	226	45	0.67	0.63	1	14	7	9.883188097530155
1	1	43	71	221	32	0.76	0.45	1	15	11	10.230071583911766
1	1	52	48	44	63	0.65	0.46	1	9	6	7.924179375
1	1	50	49	45	63	0.65	0.46	1	12	6	9.15005419052626
1	1	54	51	43	63	0.65	0.46	2	20	4	13.665138779318534
1	1	85	67	181	81	0.33	0.54	2	8	6	2.793894080966835
1	1	84	62	182	81	0.33	0.54	2	7	8	1.6934406164450577
1	1	80	62	184	81	0.33	0.54	2	7	6	1.6934406164450577
1	1	83	66	180	81	0.33	0.54	1	9	5	7.924179375
1	1	79	66	183	81	0.33	0.54	2	26	3	14.444089951418928
1	1	53	71	137	19	0.81	0.24	1	23	13	12.66767641433649
1	1	49	68	136	19	0.81	0.24	1	1	7	2.641393125
1	1	46	71	139	19	0.81	0.24	1	23	11	12.66767641433649
1	1	48	65	138	19	0.81	0.24	1	26	4	13.468515087444825
1	1	46	67	135	19	0.81	0.24	1	0	4	0
1	1	59	48	42	82	0.7	0.65	1	14	4	9.883188097530155
1	1	54	12	94	36	0.79	0.54	1	23	10	12.66767641433649
1	1	35	17	82	2	0.58	0.81	2	31	5	14.59635122579859
1	1	48	43	40	16	0.27	0.28	2	27	18	14.492123563242405
1	1	41	48	36	16	0.27	0.28	2	15	4	11.285350784788008
1	1	40	48	39	16	0.27	0.28	1	5	7	5.906334582800599
1	1	47	45	37	16	0.27	0.28	2	25	5	14.381782574071483
1	1	47	48	38	16	0.27	0.28	2	30	1	14.579504615647782
1	1	46	50	155	79	0.6	0.63	2	21	14	13.888079425564571
1	1	48	53	170	28	0.12	0.84	2	21	4	13.888079425564571
1	1	59	14	41	5	0.8	0.56	1	19	9	11.513565702038099
1	1	63	46	23	91	0.66	0.31	1	22	3	12.389231941389259
1	1	24	53	132	44	0.86	0.79	1	9	8	7.924179375
1	1	27	52	133	44	0.86	0.79	2	0	4	1.651228196054643E-5
1	1	27	51	131	44	0.86	0.79	2	1	3	3.9620781783595844E-4
1	1	48	24	215	77	0.67	0.84	2	23	3	14.196611698979947
1	1	54	43	85	12	0.35	0.72	2	1	4	3.9620781783595844E-4
1	1	61	49	83	12	0.35	0.72	2	3	5	0.029633638837705163
1	1	58	49	84	12	0.35	0.72	2	10	3	5.513667222730066
1	1	61	48	86	12	0.35	0.72	2	17	1	12.561144835831207
1	1	60	51	87	12	0.35	0.72	2	12	1	8.233086020500052
1	1	59	46	26	90	0.36	0.61	2	10	3	5.513667222730066
1	1	44	71	208	69	0.8	0.42	1	6	6	6.470065366345504
1	1	33	47	66	58	0.67	0.59	2	31	3	14.59635122579859
1	1	44	39	70	58	0.67	0.59	1	6	15	6.470065366345504
1	1	37	43	64	58	0.67	0.59	1	14	11	9.883188097530155
1	1	35	45	65	58	0.67	0.59	1	6	4	6.470065366345504
1	1	36	38	68	58	0.67	0.59	1	19	6	11.513565702038099
1	1	32	39	67	58	0.67	0.59	2	1	8	3.9620781783595844E-4
1	1	32	43	69	58	0.67	0.59	2	10	7	5.513667222730066
1	1	30	38	107	17	0.64	0.53	2	1	5	3.9620781783595844E-4
1	1	41	36	108	17	0.64	0.53	2	13	10	9.411276735609588
1	1	29	44	110	17	0.64	0.53	1	10	7	8.352818470909844
1	1	31	40	106	17	0.64	0.53	1	15	7	10.230071583911766
1	1	38	40	109	17	0.64	0.53	2	10	2	5.513667222730066
1	1	33	41	30	70	0.32	0.77	2	22	4	14.061758043935688
1	1	54	54	152	41	0.72	0.18	1	7	3	6.988469323505745
1	1	57	57	153	41	0.72	0.18	1	11	5	8.76050991944932
1	1	54	52	59	23	0.68	0.83	2	26	2	14.444089951418928
1	1	44	24	197	30	0.5	0.13	2	14	9	10.42934348909148
1	1	39	17	202	30	0.5	0.13	2	12	30	8.233086020500052
1	1	51	9	199	30	0.5	0.13	1	23	2	12.66767641433649
1	1	49	18	187	30	0.5	0.13	1	24	19	12.940130732691008
1	1	46	21	193	30	0.5	0.13	1	16	16	10.5655725
1	1	48	6	188	30	0.5	0.13	1	10	15	8.352818470909844
1	1	43	9	204	30	0.5	0.13	2	31	6	14.59635122579859
1	1	52	5	195	30	0.5	0.13	1	5	11	5.906334582800599
1	1	44	10	189	30	0.5	0.13	1	12	10	9.15005419052626
1	1	42	16	200	30	0.5	0.13	1	23	7	12.66767641433649
1	1	49	12	185	30	0.5	0.13	2	24	3	14.30105305478868
1	1	45	18	192	30	0.5	0.13	2	23	3	14.196611698979947
1	1	45	6	191	30	0.5	0.13	2	5	10	0.37753530615187947
1	1	42	13	201	30	0.5	0.13	2	7	5	1.6934406164450577
1	1	50	13	190	30	0.5	0.13	2	6	7	0.8823385649313459
1	1	44	23	194	30	0.5	0.13	2	16	14	11.99014322493258
1	1	50	22	196	30	0.5	0.13	1	18	7	11.206481942802155
1	1	48	14	203	30	0.5	0.13	1	18	2	11.206481942802155
1	1	50	10	186	30	0.5	0.13	1	23	4	12.66767641433649
1	1	51	17	205	30	0.5	0.13	2	29	3	14.557597309152891
1	1	43	8	198	30	0.5	0.13	2	23	3	14.196611698979947
1	1	52	43	27	0	0.57	0.55	1	8	4	7.470987961868104
1	1	57	31	100	88	0.66	0.39	1	10	4	8.352818470909844
1	1	60	30	99	88	0.66	0.39	1	4	2	5.28278625
1	1	55	30	101	88	0.66	0.39	2	25	1	14.381782574071483
1	1	47	49	29	50	0.6	0.39	2	5	2	0.37753530615187947
1	1	42	47	28	50	0.6	0.39	1	6	3	6.470065366345504
1	1	56	58	103	21	0.83	0.65	2	1	2	3.9620781783595844E-4
1	1	55	57	102	21	0.83	0.65	1	25	4	13.206965625
1	1	55	60	58	14	0.7	0.84	2	26	5	14.444089951418928
1	1	50	65	142	78	0.91	0.65	2	0	5	1.651228196054643E-5
1	1	51	69	143	78	0.91	0.65	1	1	1	2.641393125
1	1	64	35	230	11	0.37	0.66	2	14	11	10.42934348909148
1	1	37	16	168	56	0.69	0.54	1	11	12	8.76050991944932
1	1	65	47	216	22	0.63	0.63	1	23	7	12.66767641433649
1	1	44	65	6	95	0.46	0.48	2	29	10	14.557597309152891
1	1	57	63	231	74	0.66	0.7	2	22	3	14.061758043935688
1	1	96	68	213	15	0.49	0.46	2	28	5	14.529120518977876
1	1	96	61	212	15	0.49	0.46	1	14	14	9.883188097530155
1	1	91	60	214	15	0.49	0.46	1	20	6	11.812669165601198
1	1	60	14	116	10	0.81	0.33	1	8	6	7.470987961868104
1	1	51	16	113	10	0.81	0.33	1	11	16	8.76050991944932
1	1	58	11	112	10	0.81	0.33	1	7	10	6.988469323505745
1	1	55	12	111	10	0.81	0.33	1	10	1	8.352818470909844
1	1	52	9	117	10	0.81	0.33	1	1	6	2.641393125
1	1	54	18	115	10	0.81	0.33	1	19	7	11.513565702038099
1	1	59	13	114	10	0.81	0.33	1	0	3	0
1	1	37	46	96	6	0.56	0.68	2	7	2	1.6934406164450577
1	1	36	49	97	6	0.56	0.68	2	14	8	10.42934348909148
1	1	31	47	95	6	0.56	0.68	2	21	4	13.888079425564571
1	1	9	53	88	73	0.34	0.48	2	18	11	13.018052398097172
1	1	7	53	89	73	0.34	0.48	2	1	5	3.9620781783595844E-4
1	1	7	51	90	73	0.34	0.48	2	15	6	11.285350784788008
1	1	49	38	17	98	0.48	0.73	2	29	4	14.557597309152891
1	1	62	38	121	94	0.55	0.64	2	1	4	3.9620781783595844E-4
1	1	63	48	123	94	0.55	0.64	1	6	2	6.470065366345504
1	1	54	40	119	94	0.55	0.64	2	0	2	1.651228196054643E-5
1	1	61	38	120	94	0.55	0.64	2	3	6	0.029633638837705163
1	1	63	51	118	94	0.55	0.64	1	18	2	11.206481942802155
1	1	60	37	122	94	0.55	0.64	2	29	5	14.557597309152891
1	1	61	27	74	72	0.91	0.82	1	16	2	10.5655725
1	1	46	55	71	29	0.78	0.7	1	17	4	10.890742853155311
1	1	45	55	72	29	0.78	0.7	2	24	3	14.30105305478868
1	1	48	57	73	29	0.78	0.7	1	22	10	12.389231941389259
1	1	52	62	5	96	0.76	0.58	1	12	12	9.15005419052626
1	1	61	34	248	42	0.51	0.38	1	5	7	5.906334582800599
1	1	58	34	247	42	0.51	0.38	1	22	5	12.389231941389259
1	1	58	8	234	86	0.69	0.4	1	23	20	12.66767641433649
1	1	56	4	233	86	0.69	0.4	2	30	2	14.579504615647782
1	1	24	30	140	65	0.61	0.93	2	7	12	1.6934406164450577
1	1	93	61	60	37	0.04	0.58	2	4	9	0.1249948031629657
1	1	99	64	61	37	0.04	0.58	2	6	4	0.8823385649313459
1	1	46	42	52	38	0.84	0.76	1	19	3	11.513565702038099
1	1	52	41	55	38	0.84	0.76	1	19	6	11.513565702038099
1	1	44	49	54	38	0.84	0.76	2	0	8	1.651228196054643E-5
1	1	51	45	57	38	0.84	0.76	1	1	4	2.641393125
1	1	47	38	56	38	0.84	0.76	1	11	8	8.76050991944932
1	1	47	42	53	38	0.84	0.76	2	11	1	6.917152916575726
1	1	24	21	33	7	0.22	0.65	2	6	16	0.8823385649313459
1	1	30	25	31	7	0.22	0.65	2	1	11	3.9620781783595844E-4
1	1	27	24	32	7	0.22	0.65	2	25	1	14.381782574071483
1	1	50	39	225	27	0.4	0.38	1	11	5	8.76050991944932
1	1	42	55	179	85	0.86	0.71	1	1	17	2.641393125
1	1	46	60	176	85	0.86	0.71	1	19	16	11.513565702038099
1	1	44	54	178	85	0.86	0.71	1	17	2	10.890742853155311
1	1	55	40	177	85	0.86	0.71	1	10	2	8.352818470909844
1	1	44	51	175	85	0.86	0.71	1	12	2	9.15005419052626
1	1	34	21	151	24	0.77	0.34	1	1	4	2.641393125
1	1	33	19	150	24	0.77	0.34	1	18	6	11.206481942802155
1	1	29	52	206	35	0.58	0.7	2	26	11	14.444089951418928
1	1	35	52	207	35	0.58	0.7	2	5	17	0.37753530615187947
1	1	34	47	162	40	0.72	0.77	2	1	6	3.9620781783595844E-4
1	1	34	51	159	40	0.72	0.77	2	3	6	0.029633638837705163
1	1	34	38	160	40	0.72	0.77	2	21	5	13.888079425564571
1	1	38	47	161	40	0.72	0.77	2	12	1	8.233086020500052
1	1	42	40	22	99	0.46	0.86	2	28	22	14.529120518977876
1	1	39	39	20	99	0.46	0.86	2	1	9	3.9620781783595844E-4
1	1	40	42	21	99	0.46	0.86	2	26	15	14.444089951418928
1	1	55	9	211	71	0.58	0.09	2	16	2	11.99014322493258
1	1	62	9	210	71	0.58	0.09	1	18	6	11.206481942802155
1	1	60	9	209	71	0.58	0.09	2	29	4	14.557597309152891
1	1	48	73	172	47	0.62	0.7	2	25	12	14.381782574071483
1	1	53	68	174	47	0.62	0.7	2	1	12	3.9620781783595844E-4
1	1	51	70	173	47	0.62	0.7	2	12	5	8.233086020500052
1	1	60	62	171	60	0.8	0.79	1	23	10	12.66767641433649
1	1	65	46	232	20	0.76	0.71	1	14	10	9.883188097530155
1	1	62	13	126	59	0.26	0.81	2	20	5	13.665138779318534
1	1	63	17	127	59	0.26	0.81	2	25	6	14.381782574071483
1	1	60	19	128	59	0.26	0.81	2	0	3	1.651228196054643E-5
1	1	58	18	124	59	0.26	0.81	2	15	9	11.285350784788008
1	1	61	16	125	59	0.26	0.81	2	1	6	3.9620781783595844E-4
1	1	44	17	166	43	0.21	0.71	2	7	9	1.6934406164450577
1	1	47	13	167	43	0.21	0.71	2	30	2	14.579504615647782
1	1	45	14	165	43	0.21	0.71	2	31	3	14.59635122579859
1	1	41	59	236	54	0.49	0.54	2	17	4	12.561144835831207
1	1	43	60	235	54	0.49	0.54	2	15	6	11.285350784788008
1	1	49	51	141	46	0.26	0.83	2	11	5	6.917152916575726
1	1	41	51	91	9	0.02	0.66	2	3	4	0.029633638837705163
1	1	41	53	93	9	0.02	0.66	2	27	6	14.492123563242405
1	1	43	53	92	9	0.02	0.66	2	30	1	14.579504615647782
1	1	94	62	24	84	0.53	0.59	2	9	7	4.103912359538197
1	1	97	65	25	84	0.53	0.59	2	1	1	3.9620781783595844E-4
1	1	50	61	18	66	0.7	0.54	2	26	3	14.444089951418928
1	1	52	57	19	66	0.7	0.54	1	3	6	4.57502709526313
1	1	20	31	156	8	0.82	0.68	2	1	4	3.9620781783595844E-4
1	1	40	62	245	64	0.4	0.88	2	9	7	4.103912359538197
1	1	40	65	243	64	0.4	0.88	2	15	5	11.285350784788008
1	1	44	74	246	64	0.4	0.88	2	19	7	13.380196791481476
1	1	44	62	242	64	0.4	0.88	2	0	4	1.651228196054643E-5
1	1	45	61	244	64	0.4	0.88	2	1	9	3.9620781783595844E-4
1	1	52	39	169	92	0.61	0.51	1	6	6	6.470065366345504
1	1	56	38	63	49	0.52	0.36	2	1	3	3.9620781783595844E-4
1	1	19	54	4	62	0.57	0.89	2	14	8	10.42934348909148
1	1	32	52	163	89	0.39	0.78	2	6	2	0.8823385649313459
1	1	32	45	164	89	0.39	0.78	2	1	2	3.9620781783595844E-4
1	1	61	43	13	26	0.42	0.69	2	10	15	5.513667222730066
1	1	65	42	14	26	0.42	0.69	2	1	12	3.9620781783595844E-4
1	1	59	43	12	26	0.42	0.69	1	15	1	10.230071583911766
1	1	55	41	7	26	0.42	0.69	2	23	7	14.196611698979947
1	1	54	45	10	26	0.42	0.69	2	27	19	14.492123563242405
1	1	56	43	15	26	0.42	0.69	2	0	2	1.651228196054643E-5
1	1	57	42	9	26	0.42	0.69	1	3	2	4.57502709526313
1	1	61	40	11	26	0.42	0.69	2	20	7	13.665138779318534
1	1	60	40	8	26	0.42	0.69	1	16	4	10.5655725
1	1	51	53	77	33	0.81	0.01	1	0	5	0
1	1	52	53	75	33	0.81	0.01	1	20	2	11.812669165601198
1	1	48	55	79	33	0.81	0.01	1	1	7	2.641393125
1	1	57	52	78	33	0.81	0.01	1	9	7	7.924179375
1	1	60	53	80	33	0.81	0.01	1	20	11	11.812669165601198
1	1	55	53	76	33	0.81	0.01	1	3	3	4.57502709526313
1	1	39	26	241	97	0.68	0.6	1	16	10	10.5655725
1	1	50	19	240	97	0.68	0.6	1	12	2	9.15005419052626
1	1	56	7	148	53	0.77	0.65	1	6	5	6.470065366345504
1	1	58	4	149	53	0.77	0.65	1	20	6	11.812669165601198
1	2	33	42	30	70	0.32	0.77	2	23	4	14.196611698979947
1	2	92	63	60	37	0.04	0.58	2	5	9	0.37753530615187947
1	2	98	64	61	37	0.04	0.58	2	7	4	1.6934406164450577
1	2	57	56	147	76	0.52	0.58	2	20	4	13.665138779318534
1	2	30	52	206	35	0.58	0.7	2	27	11	14.492123563242405
1	2	34	55	207	35	0.58	0.7	2	6	17	0.8823385649313459
1	2	59	6	234	86	0.69	0.4	1	0	20	0
1	2	56	4	233	86	0.69	0.4	2	31	2	14.59635122579859
1	2	46	64	98	31	0.41	0.7	2	20	5	13.665138779318534
1	2	50	63	5	96	0.76	0.58	1	13	12	9.523678350845561
1	2	38	25	241	97	0.68	0.6	1	17	10	10.890742853155311
1	2	50	19	240	97	0.68	0.6	1	13	2	9.523678350845561
1	2	61	61	171	60	0.8	0.79	2	0	10	1.651228196054643E-5
1	2	57	64	231	74	0.66	0.7	2	23	3	14.196611698979947
1	2	54	52	59	23	0.68	0.83	2	27	2	14.492123563242405
1	2	46	11	144	25	0.51	0.56	2	15	9	11.285350784788008
1	2	52	38	169	92	0.61	0.51	1	7	6	6.988469323505745
1	2	49	39	17	98	0.48	0.73	2	30	4	14.579504615647782
1	2	60	66	48	48	0.69	0.77	2	28	5	14.529120518977876
1	2	59	65	46	48	0.69	0.77	2	6	2	0.8823385649313459
1	2	61	65	47	48	0.69	0.77	2	3	3	0.029633638837705163
1	2	83	67	181	81	0.33	0.54	2	9	6	4.103912359538197
1	2	85	64	182	81	0.33	0.54	2	8	8	2.793894080966835
1	2	81	64	184	81	0.33	0.54	2	8	6	2.793894080966835
1	2	83	66	180	81	0.33	0.54	1	10	5	8.352818470909844
1	2	80	66	183	81	0.33	0.54	2	27	3	14.492123563242405
1	2	44	25	197	30	0.5	0.13	2	15	9	11.285350784788008
1	2	40	22	202	30	0.5	0.13	2	13	30	9.411276735609588
1	2	51	9	199	30	0.5	0.13	1	24	2	12.940130732691008
1	2	49	17	187	30	0.5	0.13	1	0	19	0
1	2	46	21	193	30	0.5	0.13	1	17	16	10.890742853155311
1	2	51	8	188	30	0.5	0.13	1	11	15	8.76050991944932
1	2	41	8	204	30	0.5	0.13	2	32	6	14.609302190663938
1	2	54	8	195	30	0.5	0.13	1	6	11	6.470065366345504
1	2	43	12	189	30	0.5	0.13	1	13	10	9.523678350845561
1	2	42	14	200	30	0.5	0.13	1	24	7	12.940130732691008
1	2	49	14	185	30	0.5	0.13	2	25	3	14.381782574071483
1	2	43	18	192	30	0.5	0.13	2	24	3	14.30105305478868
1	2	47	7	191	30	0.5	0.13	2	6	10	0.8823385649313459
1	2	40	13	201	30	0.5	0.13	2	8	5	2.793894080966835
1	2	50	15	190	30	0.5	0.13	2	7	7	1.6934406164450577
1	2	43	21	194	30	0.5	0.13	2	17	14	12.561144835831207
1	2	52	20	196	30	0.5	0.13	1	19	7	11.513565702038099
1	2	48	13	203	30	0.5	0.13	1	19	2	11.513565702038099
1	2	50	11	186	30	0.5	0.13	1	24	4	12.940130732691008
1	2	52	18	205	30	0.5	0.13	2	30	3	14.579504615647782
1	2	43	8	198	30	0.5	0.13	2	24	3	14.30105305478868
1	2	24	30	140	65	0.61	0.93	2	8	12	2.793894080966835
1	2	33	37	228	87	0.44	0.65	2	12	11	8.233086020500052
1	2	28	47	229	87	0.44	0.65	2	22	9	14.061758043935688
1	2	30	45	227	87	0.44	0.65	2	17	3	12.561144835831207
1	2	60	14	116	10	0.81	0.33	1	9	6	7.924179375
1	2	55	15	113	10	0.81	0.33	1	12	16	9.15005419052626
1	2	58	9	112	10	0.81	0.33	1	8	10	7.470987961868104
1	2	55	12	111	10	0.81	0.33	1	11	1	8.76050991944932
1	2	52	10	117	10	0.81	0.33	1	2	6	3.735493980934052
1	2	56	18	115	10	0.81	0.33	1	20	7	11.812669165601198
1	2	58	13	114	10	0.81	0.33	1	1	3	2.641393125
1	2	67	46	232	20	0.76	0.71	1	15	10	10.230071583911766
1	2	56	38	63	49	0.52	0.36	2	2	3	0.0045479488103482854
1	2	22	34	3	61	0.81	0.35	1	19	12	11.513565702038099
1	2	27	31	0	61	0.81	0.35	1	13	4	9.523678350845561
1	2	27	27	2	61	0.81	0.35	1	2	15	3.735493980934052
1	2	25	28	1	61	0.81	0.35	1	1	4	2.641393125
1	2	61	27	74	72	0.91	0.82	1	17	2	10.890742853155311
1	2	50	59	18	66	0.7	0.54	2	27	3	14.492123563242405
1	2	53	56	19	66	0.7	0.54	1	4	6	5.28278625
1	2	37	17	168	56	0.69	0.54	1	12	12	9.15005419052626
1	2	46	49	29	50	0.6	0.39	2	6	2	0.8823385649313459
1	2	42	47	28	50	0.6	0.39	1	7	3	6.988469323505745
1	2	48	48	141	46	0.26	0.83	2	12	5	8.233086020500052
1	2	56	37	81	55	0.46	0.48	2	17	3	12.561144835831207
1	2	56	58	103	21	0.83	0.65	2	2	2	0.0045479488103482854
1	2	53	58	102	21	0.83	0.65	2	0	4	1.651228196054643E-5
1	2	41	58	236	54	0.49	0.54	2	18	4	13.018052398097172
1	2	42	61	235	54	0.49	0.54	2	16	6	11.99014322493258
1	2	25	23	33	7	0.22	0.65	2	7	16	1.6934406164450577
1	2	30	24	31	7	0.22	0.65	2	2	11	0.0045479488103482854
1	2	27	24	32	7	0.22	0.65	2	26	1	14.444089951418928
1	2	45	52	155	79	0.6	0.63	2	22	14	14.061758043935688
1	2	55	67	154	1	0.66	0.46	1	18	6	11.206481942802155
1	2	62	13	126	59	0.26	0.81	2	21	5	13.888079425564571
1	2	61	18	127	59	0.26	0.81	2	26	6	14.444089951418928
1	2	60	19	128	59	0.26	0.81	2	1	3	3.9620781783595844E-4
1	2	58	18	124	59	0.26	0.81	2	16	9	11.99014322493258
1	2	61	16	125	59	0.26	0.81	2	2	6	0.0045479488103482854
1	2	43	42	22	99	0.46	0.86	2	29	22	14.557597309152891
1	2	41	38	20	99	0.46	0.86	2	2	9	0.0045479488103482854
1	2	38	44	21	99	0.46	0.86	2	27	15	14.492123563242405
1	2	10	51	88	73	0.34	0.48	2	19	11	13.380196791481476
1	2	7	53	89	73	0.34	0.48	2	2	5	0.0045479488103482854
1	2	7	50	90	73	0.34	0.48	2	16	6	11.99014322493258
1	2	40	60	245	64	0.4	0.88	2	10	7	5.513667222730066
1	2	39	64	243	64	0.4	0.88	2	16	5	11.99014322493258
1	2	44	72	246	64	0.4	0.88	2	20	7	13.665138779318534
1	2	44	62	242	64	0.4	0.88	2	1	4	3.9620781783595844E-4
1	2	45	61	244	64	0.4	0.88	2	2	9	0.0045479488103482854
1	2	43	71	221	32	0.76	0.45	1	16	11	10.5655725
1	2	40	49	62	39	0.47	0.65	2	10	2	5.513667222730066
1	2	49	64	142	78	0.91	0.65	2	1	5	3.9620781783595844E-4
1	2	51	69	143	78	0.91	0.65	2	0	1	1.651228196054643E-5
1	2	59	34	248	42	0.51	0.38	1	6	7	6.470065366345504
1	2	58	36	247	42	0.51	0.38	2	0	5	1.651228196054643E-5
1	2	38	12	224	75	0.55	0.89	2	11	5	6.917152916575726
1	2	48	10	222	75	0.55	0.89	2	1	2	3.9620781783595844E-4
1	2	46	5	223	75	0.55	0.89	2	3	2	0.029633638837705163
1	2	29	41	218	34	0.35	0.6	2	18	13	13.018052398097172
1	2	27	55	220	34	0.35	0.6	2	26	17	14.444089951418928
1	2	31	51	219	34	0.35	0.6	2	12	5	8.233086020500052
1	2	33	38	217	34	0.35	0.6	2	2	3	0.0045479488103482854
1	2	53	54	152	41	0.72	0.18	1	8	3	7.470987961868104
1	2	57	57	153	41	0.72	0.18	1	12	5	9.15005419052626
1	2	31	37	107	17	0.64	0.53	2	2	5	0.0045479488103482854
1	2	41	36	108	17	0.64	0.53	2	14	10	10.42934348909148
1	2	29	44	110	17	0.64	0.53	1	11	7	8.76050991944932
1	2	31	40	106	17	0.64	0.53	1	16	7	10.5655725
1	2	38	40	109	17	0.64	0.53	2	11	2	6.917152916575726
1	2	37	46	96	6	0.56	0.68	2	8	2	2.793894080966835
1	2	35	46	97	6	0.56	0.68	2	15	8	11.285350784788008
1	2	31	47	95	6	0.56	0.68	2	22	4	14.061758043935688
1	2	41	52	91	9	0.02	0.66	2	4	4	0.1249948031629657
1	2	41	53	93	9	0.02	0.66	2	28	6	14.529120518977876
1	2	43	53	92	9	0.02	0.66	2	31	1	14.59635122579859
1	2	50	52	77	33	0.81	0.01	1	1	5	2.641393125
1	2	52	53	75	33	0.81	0.01	1	21	2	12.104383935448451
1	2	50	55	79	33	0.81	0.01	1	2	7	3.735493980934052
1	2	57	53	78	33	0.81	0.01	1	10	7	8.352818470909844
1	2	58	52	80	33	0.81	0.01	1	21	11	12.104383935448451
1	2	55	53	76	33	0.81	0.01	1	4	3	5.28278625
1	2	60	48	42	82	0.7	0.65	1	15	4	10.230071583911766
1	2	63	47	216	22	0.63	0.63	1	24	7	12.940130732691008
1	2	42	56	179	85	0.86	0.71	1	2	17	3.735493980934052
1	2	45	60	176	85	0.86	0.71	1	20	16	11.812669165601198
1	2	44	54	178	85	0.86	0.71	1	18	2	11.206481942802155
1	2	55	39	177	85	0.86	0.71	1	11	2	8.76050991944932
1	2	43	51	175	85	0.86	0.71	1	13	2	9.523678350845561
1	2	33	21	151	24	0.77	0.34	1	2	4	3.735493980934052
1	2	33	18	150	24	0.77	0.34	1	19	6	11.513565702038099
1	2	39	68	146	3	0.66	0.6	1	6	14	6.470065366345504
1	2	45	68	145	3	0.66	0.6	2	26	2	14.444089951418928
1	2	55	7	148	53	0.77	0.65	1	7	5	6.988469323505745
1	2	57	4	149	53	0.77	0.65	1	21	6	12.104383935448451
1	2	45	71	208	69	0.8	0.42	1	7	6	6.988469323505745
1	2	32	52	163	89	0.39	0.78	2	7	2	1.6934406164450577
1	2	31	45	164	89	0.39	0.78	2	2	2	0.0045479488103482854
1	2	42	65	6	95	0.46	0.48	2	30	10	14.579504615647782
1	2	59	45	26	90	0.36	0.61	2	11	3	6.917152916575726
1	2	19	54	4	62	0.57	0.89	2	15	8	11.285350784788008
1	2	63	38	121	94	0.55	0.64	2	2	4	0.0045479488103482854
1	2	63	49	123	94	0.55	0.64	1	7	2	6.988469323505745
1	2	54	40	119	94	0.55	0.64	2	1	2	3.9620781783595844E-4
1	2	59	38	120	94	0.55	0.64	2	4	6	0.1249948031629657
1	2	63	50	118	94	0.55	0.64	2	0	2	1.651228196054643E-5
1	2	60	37	122	94	0.55	0.64	2	30	5	14.579504615647782
1	2	51	11	94	36	0.79	0.54	1	24	10	12.940130732691008
1	2	47	54	71	29	0.78	0.7	1	18	4	11.206481942802155
1	2	44	55	72	29	0.78	0.7	2	25	3	14.381782574071483
1	2	48	57	73	29	0.78	0.7	1	23	10	12.66767641433649
1	2	41	75	237	68	0.37	0.37	2	21	6	13.888079425564571
1	2	55	62	226	45	0.67	0.63	1	15	7	10.230071583911766
1	2	31	42	105	83	0	0.82	2	18	2	13.018052398097172
1	2	51	57	16	4	0.61	0.27	1	13	7	9.523678350845561
1	2	58	27	34	13	0.44	0.14	1	23	15	12.66767641433649
1	2	18	52	130	18	0.59	0.49	2	1	20	3.9620781783595844E-4
1	2	17	54	129	18	0.59	0.49	1	14	2	9.883188097530155
1	2	63	35	230	11	0.37	0.66	2	15	11	11.285350784788008
1	2	25	52	132	44	0.86	0.79	1	10	8	8.352818470909844
1	2	27	52	133	44	0.86	0.79	2	1	4	3.9620781783595844E-4
1	2	27	51	131	44	0.86	0.79	2	0	3	1.651228196054643E-5
1	2	63	53	104	51	0.75	0.73	1	9	4	7.924179375
1	2	48	24	215	77	0.67	0.84	2	24	3	14.30105305478868
1	2	52	44	27	0	0.57	0.55	1	9	4	7.924179375
1	2	96	67	213	15	0.49	0.46	2	29	5	14.557597309152891
1	2	99	60	212	15	0.49	0.46	1	15	14	10.230071583911766
1	2	91	59	214	15	0.49	0.46	2	0	6	1.651228196054643E-5
1	2	50	71	137	19	0.81	0.24	1	24	13	12.940130732691008
1	2	50	67	136	19	0.81	0.24	1	2	7	3.735493980934052
1	2	49	71	139	19	0.81	0.24	1	24	11	12.940130732691008
1	2	48	63	138	19	0.81	0.24	1	0	4	0
1	2	48	66	135	19	0.81	0.24	1	1	4	2.641393125
1	2	57	50	49	52	0.51	0.66	2	30	2	14.579504615647782
1	2	59	51	50	52	0.51	0.66	2	19	3	13.380196791481476
1	2	54	48	51	52	0.51	0.66	2	18	4	13.018052398097172
1	2	35	17	82	2	0.58	0.81	2	32	5	14.609302190663938
1	2	94	62	24	84	0.53	0.59	2	10	7	5.513667222730066
1	2	97	65	25	84	0.53	0.59	2	2	1	0.0045479488103482854
1	2	33	48	162	40	0.72	0.77	2	2	6	0.0045479488103482854
1	2	33	50	159	40	0.72	0.77	2	4	6	0.1249948031629657
1	2	34	38	160	40	0.72	0.77	2	22	5	14.061758043935688
1	2	38	47	161	40	0.72	0.77	2	13	1	9.411276735609588
1	2	57	30	100	88	0.66	0.39	1	11	4	8.76050991944932
1	2	61	30	99	88	0.66	0.39	1	5	2	5.906334582800599
1	2	55	30	101	88	0.66	0.39	2	26	1	14.444089951418928
1	2	59	15	41	5	0.8	0.56	1	20	9	11.812669165601198
1	2	45	48	238	93	0.71	0.32	2	19	2	13.380196791481476
1	2	49	60	239	93	0.71	0.32	1	24	5	12.940130732691008
1	2	48	74	172	47	0.62	0.7	2	26	12	14.444089951418928
1	2	53	66	174	47	0.62	0.7	2	2	12	0.0045479488103482854
1	2	51	70	173	47	0.62	0.7	2	13	5	9.411276735609588
1	2	60	45	13	26	0.42	0.69	2	11	15	6.917152916575726
1	2	66	40	14	26	0.42	0.69	2	2	12	0.0045479488103482854
1	2	59	43	12	26	0.42	0.69	1	16	1	10.5655725
1	2	57	39	7	26	0.42	0.69	2	24	7	14.30105305478868
1	2	57	46	10	26	0.42	0.69	2	28	19	14.529120518977876
1	2	56	42	15	26	0.42	0.69	2	1	2	3.9620781783595844E-4
1	2	57	42	9	26	0.42	0.69	1	4	2	5.28278625
1	2	62	42	11	26	0.42	0.69	2	21	7	13.888079425564571
1	2	59	41	8	26	0.42	0.69	2	0	4	1.651228196054643E-5
1	2	73	70	157	57	0.5	0.39	1	5	11	5.906334582800599
1	2	72	66	158	57	0.5	0.39	2	21	6	13.888079425564571
1	2	55	43	85	12	0.35	0.72	2	2	4	0.0045479488103482854
1	2	62	48	83	12	0.35	0.72	2	4	5	0.1249948031629657
1	2	59	49	84	12	0.35	0.72	2	11	3	6.917152916575726
1	2	61	48	86	12	0.35	0.72	2	18	1	13.018052398097172
1	2	60	51	87	12	0.35	0.72	2	13	1	9.411276735609588
1	2	62	46	23	91	0.66	0.31	1	23	3	12.66767641433649
1	2	51	47	44	63	0.65	0.46	1	10	6	8.352818470909844
1	2	50	49	45	63	0.65	0.46	1	13	6	9.523678350845561
1	2	55	51	43	63	0.65	0.46	2	21	4	13.888079425564571
1	2	48	52	170	28	0.12	0.84	2	22	4	14.061758043935688
1	2	46	42	52	38	0.84	0.76	1	20	3	11.812669165601198
1	2	51	41	55	38	0.84	0.76	1	20	6	11.812669165601198
1	2	44	48	54	38	0.84	0.76	2	1	8	3.9620781783595844E-4
1	2	52	46	57	38	0.84	0.76	2	0	4	1.651228196054643E-5
1	2	48	40	56	38	0.84	0.76	1	12	8	9.15005419052626
1	2	47	42	53	38	0.84	0.76	2	12	1	8.233086020500052
1	2	50	46	40	16	0.27	0.28	2	28	18	14.529120518977876
1	2	41	46	36	16	0.27	0.28	2	16	4	11.99014322493258
1	2	40	48	39	16	0.27	0.28	1	6	7	6.470065366345504
1	2	46	44	37	16	0.27	0.28	2	26	5	14.444089951418928
1	2	47	48	38	16	0.27	0.28	2	31	1	14.59635122579859
1	2	50	42	35	80	0.69	0.8	2	30	2	14.579504615647782
1	2	33	46	66	58	0.67	0.59	2	32	3	14.609302190663938
1	2	45	38	70	58	0.67	0.59	1	7	15	6.988469323505745
1	2	36	43	64	58	0.67	0.59	1	15	11	10.230071583911766
1	2	36	44	65	58	0.67	0.59	1	7	4	6.988469323505745
1	2	37	37	68	58	0.67	0.59	1	20	6	11.812669165601198
1	2	33	40	67	58	0.67	0.59	2	2	8	0.0045479488103482854
1	2	33	43	69	58	0.67	0.59	2	11	7	6.917152916575726
1	2	55	61	58	14	0.7	0.84	2	27	5	14.492123563242405
1	2	50	39	225	27	0.4	0.38	1	12	5	9.15005419052626
1	2	45	16	166	43	0.21	0.71	2	8	9	2.793894080966835
1	2	47	13	167	43	0.21	0.71	2	31	2	14.59635122579859
1	2	45	14	165	43	0.21	0.71	2	32	3	14.609302190663938
1	2	38	51	134	67	0.04	0.88	2	21	8	13.888079425564571
1	2	20	31	156	8	0.82	0.68	2	2	4	0.0045479488103482854
1	2	55	10	211	71	0.58	0.09	2	17	2	12.561144835831207
1	2	62	11	210	71	0.58	0.09	1	19	6	11.513565702038099
1	2	60	11	209	71	0.58	0.09	2	30	4	14.579504615647782
1	3	53	43	27	0	0.57	0.55	1	10	4	8.352818470909844
1	3	44	24	197	30	0.5	0.13	2	16	9	11.99014322493258
1	3	42	17	202	30	0.5	0.13	2	14	30	10.42934348909148
1	3	51	9	199	30	0.5	0.13	1	25	2	13.206965625
1	3	48	16	187	30	0.5	0.13	1	1	19	2.641393125
1	3	48	21	193	30	0.5	0.13	1	18	16	11.206481942802155
1	3	51	7	188	30	0.5	0.13	1	12	15	9.15005419052626
1	3	42	7	204	30	0.5	0.13	2	33	6	14.619255989488702
1	3	55	6	195	30	0.5	0.13	1	7	11	6.988469323505745
1	3	44	11	189	30	0.5	0.13	1	14	10	9.883188097530155
1	3	42	14	200	30	0.5	0.13	1	0	7	0
1	3	49	13	185	30	0.5	0.13	2	26	3	14.444089951418928
1	3	43	18	192	30	0.5	0.13	2	25	3	14.381782574071483
1	3	44	6	191	30	0.5	0.13	2	7	10	1.6934406164450577
1	3	41	12	201	30	0.5	0.13	2	9	5	4.103912359538197
1	3	50	14	190	30	0.5	0.13	2	8	7	2.793894080966835
1	3	44	20	194	30	0.5	0.13	2	18	14	13.018052398097172
1	3	50	20	196	30	0.5	0.13	1	20	7	11.812669165601198
1	3	48	13	203	30	0.5	0.13	1	20	2	11.812669165601198
1	3	50	11	186	30	0.5	0.13	1	25	4	13.206965625
1	3	52	17	205	30	0.5	0.13	2	31	3	14.59635122579859
1	3	44	8	198	30	0.5	0.13	2	25	3	14.381782574071483
1	3	53	72	137	19	0.81	0.24	1	0	13	0
1	3	50	67	136	19	0.81	0.24	1	3	7	4.57502709526313
1	3	47	70	139	19	0.81	0.24	1	25	11	13.206965625
1	3	48	64	138	19	0.81	0.24	1	1	4	2.641393125
1	3	46	66	135	19	0.81	0.24	1	2	4	3.735493980934052
1	3	59	62	171	60	0.8	0.79	2	1	10	3.9620781783595844E-4
1	3	51	64	5	96	0.76	0.58	1	14	12	9.883188097530155
1	3	47	54	71	29	0.78	0.7	1	19	4	11.513565702038099
1	3	45	56	72	29	0.78	0.7	2	26	3	14.444089951418928
1	3	46	58	73	29	0.78	0.7	2	0	10	1.651228196054643E-5
1	3	61	12	116	10	0.81	0.33	1	10	6	8.352818470909844
1	3	55	14	113	10	0.81	0.33	1	13	16	9.523678350845561
1	3	58	10	112	10	0.81	0.33	1	9	10	7.924179375
1	3	55	12	111	10	0.81	0.33	1	12	1	9.15005419052626
1	3	52	10	117	10	0.81	0.33	1	3	6	4.57502709526313
1	3	55	18	115	10	0.81	0.33	1	21	7	12.104383935448451
1	3	58	13	114	10	0.81	0.33	1	2	3	3.735493980934052
1	3	53	13	94	36	0.79	0.54	2	0	10	1.651228196054643E-5
1	3	8	53	88	73	0.34	0.48	2	20	11	13.665138779318534
1	3	7	53	89	73	0.34	0.48	2	3	5	0.029633638837705163
1	3	7	50	90	73	0.34	0.48	2	17	6	12.561144835831207
1	3	55	38	63	49	0.52	0.36	2	3	3	0.029633638837705163
1	3	32	15	168	56	0.69	0.54	1	13	12	9.523678350845561
1	3	55	37	81	55	0.46	0.48	2	18	3	13.018052398097172
1	3	37	24	241	97	0.68	0.6	1	18	10	11.206481942802155
1	3	50	19	240	97	0.68	0.6	1	14	2	9.883188097530155
1	3	48	48	141	46	0.26	0.83	2	13	5	9.411276735609588
1	3	59	7	234	86	0.69	0.4	2	1	20	3.9620781783595844E-4
1	3	56	4	233	86	0.69	0.4	2	32	2	14.609302190663938
1	3	44	41	22	99	0.46	0.86	2	30	22	14.579504615647782
1	3	39	39	20	99	0.46	0.86	2	3	9	0.029633638837705163
1	3	41	43	21	99	0.46	0.86	2	28	15	14.529120518977876
1	3	59	34	248	42	0.51	0.38	1	7	7	6.988469323505745
1	3	58	36	247	42	0.51	0.38	2	1	5	3.9620781783595844E-4
1	3	54	52	59	23	0.68	0.83	2	28	2	14.529120518977876
1	3	39	12	224	75	0.55	0.89	2	12	5	8.233086020500052
1	3	48	11	222	75	0.55	0.89	2	2	2	0.0045479488103482854
1	3	46	5	223	75	0.55	0.89	2	4	2	0.1249948031629657
1	3	21	28	140	65	0.61	0.93	2	9	12	4.103912359538197
1	3	60	66	48	48	0.69	0.77	2	29	5	14.557597309152891
1	3	60	65	46	48	0.69	0.77	2	7	2	1.6934406164450577
1	3	61	65	47	48	0.69	0.77	2	4	3	0.1249948031629657
1	3	49	66	142	78	0.91	0.65	2	2	5	0.0045479488103482854
1	3	51	69	143	78	0.91	0.65	2	1	1	3.9620781783595844E-4
1	3	31	37	107	17	0.64	0.53	2	3	5	0.029633638837705163
1	3	41	37	108	17	0.64	0.53	2	15	10	11.285350784788008
1	3	28	45	110	17	0.64	0.53	1	12	7	9.15005419052626
1	3	29	40	106	17	0.64	0.53	1	17	7	10.890742853155311
1	3	38	40	109	17	0.64	0.53	2	12	2	8.233086020500052
1	3	33	45	66	58	0.67	0.59	2	33	3	14.619255989488702
1	3	44	36	70	58	0.67	0.59	1	8	15	7.470987961868104
1	3	37	40	64	58	0.67	0.59	1	16	11	10.5655725
1	3	35	44	65	58	0.67	0.59	1	8	4	7.470987961868104
1	3	36	38	68	58	0.67	0.59	1	21	6	12.104383935448451
1	3	35	41	67	58	0.67	0.59	2	3	8	0.029633638837705163
1	3	33	44	69	58	0.67	0.59	2	12	7	8.233086020500052
1	3	97	67	213	15	0.49	0.46	2	30	5	14.579504615647782
1	3	98	62	212	15	0.49	0.46	1	16	14	10.5655725
1	3	91	59	214	15	0.49	0.46	2	1	6	3.9620781783595844E-4
1	3	23	21	33	7	0.22	0.65	2	8	16	2.793894080966835
1	3	30	22	31	7	0.22	0.65	2	3	11	0.029633638837705163
1	3	27	24	32	7	0.22	0.65	2	27	1	14.492123563242405
1	3	63	39	121	94	0.55	0.64	2	3	4	0.029633638837705163
1	3	63	49	123	94	0.55	0.64	1	8	2	7.470987961868104
1	3	54	40	119	94	0.55	0.64	2	2	2	0.0045479488103482854
1	3	59	39	120	94	0.55	0.64	2	5	6	0.37753530615187947
1	3	63	50	118	94	0.55	0.64	2	1	2	3.9620781783595844E-4
1	3	60	37	122	94	0.55	0.64	2	31	5	14.59635122579859
1	3	47	52	155	79	0.6	0.63	2	23	14	14.196611698979947
1	3	55	63	226	45	0.67	0.63	1	16	7	10.5655725
1	3	46	43	52	38	0.84	0.76	1	21	3	12.104383935448451
1	3	53	42	55	38	0.84	0.76	1	21	6	12.104383935448451
1	3	42	48	54	38	0.84	0.76	2	0	8	1.651228196054643E-5
1	3	51	45	57	38	0.84	0.76	2	1	4	3.9620781783595844E-4
1	3	48	40	56	38	0.84	0.76	1	13	8	9.523678350845561
1	3	47	42	53	38	0.84	0.76	2	13	1	9.411276735609588
1	3	48	23	215	77	0.67	0.84	2	25	3	14.381782574071483
1	3	49	57	16	4	0.61	0.27	1	14	7	9.883188097530155
1	3	95	64	24	84	0.53	0.59	2	11	7	6.917152916575726
1	3	97	65	25	84	0.53	0.59	2	3	1	0.029633638837705163
1	3	55	43	85	12	0.35	0.72	2	3	4	0.029633638837705163
1	3	61	50	83	12	0.35	0.72	2	5	5	0.37753530615187947
1	3	59	49	84	12	0.35	0.72	2	12	3	8.233086020500052
1	3	61	48	86	12	0.35	0.72	2	19	1	13.380196791481476
1	3	60	51	87	12	0.35	0.72	2	14	1	10.42934348909148
1	3	52	40	169	92	0.61	0.51	1	8	6	7.470987961868104
1	3	18	49	130	18	0.59	0.49	2	2	20	0.0045479488103482854
1	3	17	54	129	18	0.59	0.49	1	15	2	10.230071583911766
1	3	31	42	105	83	0	0.82	2	19	2	13.380196791481476
1	3	56	66	154	1	0.66	0.46	1	19	6	11.513565702038099
1	3	40	55	179	85	0.86	0.71	1	3	17	4.57502709526313
1	3	43	54	176	85	0.86	0.71	1	21	16	12.104383935448451
1	3	44	54	178	85	0.86	0.71	1	19	2	11.513565702038099
1	3	55	40	177	85	0.86	0.71	1	12	2	9.15005419052626
1	3	43	51	175	85	0.86	0.71	1	14	2	9.883188097530155
1	3	23	33	3	61	0.81	0.35	1	20	12	11.812669165601198
1	3	26	30	0	61	0.81	0.35	1	14	4	9.883188097530155
1	3	29	29	2	61	0.81	0.35	1	3	15	4.57502709526313
1	3	25	28	1	61	0.81	0.35	1	2	4	3.735493980934052
1	3	31	35	228	87	0.44	0.65	2	13	11	9.411276735609588
1	3	29	48	229	87	0.44	0.65	2	23	9	14.196611698979947
1	3	30	46	227	87	0.44	0.65	2	18	3	13.018052398097172
1	3	50	47	40	16	0.27	0.28	2	29	18	14.557597309152891
1	3	42	46	36	16	0.27	0.28	2	17	4	12.561144835831207
1	3	39	48	39	16	0.27	0.28	1	7	7	6.988469323505745
1	3	46	44	37	16	0.27	0.28	2	27	5	14.492123563242405
1	3	47	48	38	16	0.27	0.28	2	32	1	14.609302190663938
1	3	64	44	13	26	0.42	0.69	2	12	15	8.233086020500052
1	3	63	42	14	26	0.42	0.69	2	3	12	0.029633638837705163
1	3	59	43	12	26	0.42	0.69	1	17	1	10.890742853155311
1	3	57	41	7	26	0.42	0.69	2	25	7	14.381782574071483
1	3	55	44	10	26	0.42	0.69	2	29	19	14.557597309152891
1	3	56	42	15	26	0.42	0.69	2	2	2	0.0045479488103482854
1	3	57	42	9	26	0.42	0.69	2	0	2	1.651228196054643E-5
1	3	61	40	11	26	0.42	0.69	2	22	7	14.061758043935688
1	3	60	41	8	26	0.42	0.69	2	1	4	3.9620781783595844E-4
1	3	25	50	132	44	0.86	0.79	1	11	8	8.76050991944932
1	3	26	52	133	44	0.86	0.79	2	0	4	1.651228196054643E-5
1	3	27	51	131	44	0.86	0.79	2	1	3	3.9620781783595844E-4
1	3	92	61	60	37	0.04	0.58	2	6	9	0.8823385649313459
1	3	98	65	61	37	0.04	0.58	2	8	4	2.793894080966835
1	3	37	50	134	67	0.04	0.88	2	22	8	14.061758043935688
1	3	66	47	232	20	0.76	0.71	1	16	10	10.5655725
1	3	50	59	18	66	0.7	0.54	2	28	3	14.529120518977876
1	3	52	57	19	66	0.7	0.54	1	5	6	5.906334582800599
1	3	46	49	29	50	0.6	0.39	2	7	2	1.6934406164450577
1	3	43	47	28	50	0.6	0.39	1	8	3	7.470987961868104
1	3	41	74	237	68	0.37	0.37	2	22	6	14.061758043935688
1	3	62	36	230	11	0.37	0.66	2	16	11	11.99014322493258
1	3	53	47	44	63	0.65	0.46	1	11	6	8.76050991944932
1	3	50	49	45	63	0.65	0.46	1	14	6	9.883188097530155
1	3	54	51	43	63	0.65	0.46	2	22	4	14.061758043935688
1	3	34	17	82	2	0.58	0.81	2	33	5	14.619255989488702
1	3	45	49	238	93	0.71	0.32	2	20	2	13.665138779318534
1	3	48	61	239	93	0.71	0.32	1	0	5	0
1	3	55	61	58	14	0.7	0.84	2	28	5	14.529120518977876
1	3	26	40	218	34	0.35	0.6	2	19	13	13.380196791481476
1	3	28	54	220	34	0.35	0.6	2	27	17	14.492123563242405
1	3	31	51	219	34	0.35	0.6	2	13	5	9.411276735609588
1	3	32	37	217	34	0.35	0.6	2	3	3	0.029633638837705163
1	3	55	10	211	71	0.58	0.09	2	18	2	13.018052398097172
1	3	62	9	210	71	0.58	0.09	1	20	6	11.812669165601198
1	3	60	9	209	71	0.58	0.09	2	31	4	14.59635122579859
1	3	84	65	181	81	0.33	0.54	2	10	6	5.513667222730066
1	3	85	62	182	81	0.33	0.54	2	9	8	4.103912359538197
1	3	81	64	184	81	0.33	0.54	2	9	6	4.103912359538197
1	3	82	65	180	81	0.33	0.54	1	11	5	8.76050991944932
1	3	79	66	183	81	0.33	0.54	2	28	3	14.529120518977876
1	3	58	56	147	76	0.52	0.58	2	21	4	13.888079425564571
1	3	56	58	103	21	0.83	0.65	2	3	2	0.029633638837705163
1	3	55	57	102	21	0.83	0.65	2	1	4	3.9620781783595844E-4
1	3	30	54	206	35	0.58	0.7	2	28	11	14.529120518977876
1	3	32	55	207	35	0.58	0.7	2	7	17	1.6934406164450577
1	3	59	44	26	90	0.36	0.61	2	12	3	8.233086020500052
1	3	32	53	163	89	0.39	0.78	2	8	2	2.793894080966835
1	3	31	45	164	89	0.39	0.78	2	3	2	0.029633638837705163
1	3	50	38	225	27	0.4	0.38	1	13	5	9.523678350845561
1	3	33	42	30	70	0.32	0.77	2	24	4	14.30105305478868
1	3	43	66	6	95	0.46	0.48	2	31	10	14.59635122579859
1	3	63	47	216	22	0.63	0.63	2	0	7	1.651228196054643E-5
1	3	41	51	91	9	0.02	0.66	2	5	4	0.37753530615187947
1	3	41	54	93	9	0.02	0.66	2	29	6	14.557597309152891
1	3	43	53	92	9	0.02	0.66	2	32	1	14.609302190663938
1	3	54	55	152	41	0.72	0.18	1	9	3	7.924179375
1	3	59	57	153	41	0.72	0.18	1	13	5	9.523678350845561
1	3	20	29	156	8	0.82	0.68	2	3	4	0.029633638837705163
1	3	59	27	34	13	0.44	0.14	2	0	15	1.651228196054643E-5
1	3	19	52	4	62	0.57	0.89	2	16	8	11.99014322493258
1	3	37	47	96	6	0.56	0.68	2	9	2	4.103912359538197
1	3	35	47	97	6	0.56	0.68	2	16	8	11.99014322493258
1	3	32	47	95	6	0.56	0.68	2	23	4	14.196611698979947
1	3	46	74	172	47	0.62	0.7	2	27	12	14.492123563242405
1	3	53	67	174	47	0.62	0.7	2	3	12	0.029633638837705163
1	3	53	70	173	47	0.62	0.7	2	14	5	10.42934348909148
1	3	51	53	77	33	0.81	0.01	1	2	5	3.735493980934052
1	3	52	52	75	33	0.81	0.01	1	22	2	12.389231941389259
1	3	48	54	79	33	0.81	0.01	1	3	7	4.57502709526313
1	3	57	54	78	33	0.81	0.01	1	11	7	8.76050991944932
1	3	62	52	80	33	0.81	0.01	1	22	11	12.389231941389259
1	3	55	53	76	33	0.81	0.01	1	5	3	5.906334582800599
1	3	40	49	62	39	0.47	0.65	2	11	2	6.917152916575726
1	3	47	9	144	25	0.51	0.56	2	16	9	11.99014322493258
1	3	63	14	126	59	0.26	0.81	2	22	5	14.061758043935688
1	3	62	18	127	59	0.26	0.81	2	27	6	14.492123563242405
1	3	60	19	128	59	0.26	0.81	2	2	3	0.0045479488103482854
1	3	57	17	124	59	0.26	0.81	2	17	9	12.561144835831207
1	3	61	15	125	59	0.26	0.81	2	3	6	0.029633638837705163
1	3	45	69	208	69	0.8	0.42	1	8	6	7.470987961868104
1	3	40	67	146	3	0.66	0.6	1	7	14	6.988469323505745
1	3	46	68	145	3	0.66	0.6	2	27	2	14.492123563242405
1	3	42	59	236	54	0.49	0.54	2	19	4	13.380196791481476
1	3	44	60	235	54	0.49	0.54	2	17	6	12.561144835831207
1	3	57	65	231	74	0.66	0.7	2	24	3	14.30105305478868
1	3	45	63	98	31	0.41	0.7	2	21	5	13.888079425564571
1	3	49	42	35	80	0.69	0.8	2	31	2	14.59635122579859
1	3	57	50	49	52	0.51	0.66	2	31	2	14.59635122579859
1	3	59	51	50	52	0.51	0.66	2	20	3	13.665138779318534
1	3	55	48	51	52	0.51	0.66	2	19	4	13.380196791481476
1	3	62	54	104	51	0.75	0.73	1	10	4	8.352818470909844
1	3	57	30	100	88	0.66	0.39	1	12	4	9.15005419052626
1	3	61	30	99	88	0.66	0.39	1	6	2	6.470065366345504
1	3	55	30	101	88	0.66	0.39	2	27	1	14.492123563242405
1	3	49	39	17	98	0.48	0.73	2	31	4	14.59635122579859
1	3	59	14	41	5	0.8	0.56	1	21	9	12.104383935448451
1	3	44	16	166	43	0.21	0.71	2	9	9	4.103912359538197
1	3	46	13	167	43	0.21	0.71	2	32	2	14.609302190663938
1	3	47	14	165	43	0.21	0.71	2	33	3	14.619255989488702
1	3	61	27	74	72	0.91	0.82	1	18	2	11.206481942802155
1	3	64	46	23	91	0.66	0.31	1	24	3	12.940130732691008
1	3	56	6	148	53	0.77	0.65	1	8	5	7.470987961868104
1	3	58	6	149	53	0.77	0.65	1	22	6	12.389231941389259
1	3	73	70	157	57	0.5	0.39	1	6	11	6.470065366345504
1	3	72	66	158	57	0.5	0.39	2	22	6	14.061758043935688
1	3	34	48	162	40	0.72	0.77	2	3	6	0.029633638837705163
1	3	34	49	159	40	0.72	0.77	2	5	6	0.37753530615187947
1	3	34	36	160	40	0.72	0.77	2	23	5	14.196611698979947
1	3	38	47	161	40	0.72	0.77	2	14	1	10.42934348909148
1	3	43	70	221	32	0.76	0.45	1	17	11	10.890742853155311
1	3	34	20	151	24	0.77	0.34	1	3	4	4.57502709526313
1	3	33	18	150	24	0.77	0.34	1	20	6	11.812669165601198
1	3	40	62	245	64	0.4	0.88	2	11	7	6.917152916575726
1	3	40	64	243	64	0.4	0.88	2	17	5	12.561144835831207
1	3	44	75	246	64	0.4	0.88	2	21	7	13.888079425564571
1	3	43	62	242	64	0.4	0.88	2	2	4	0.0045479488103482854
1	3	49	62	244	64	0.4	0.88	2	3	9	0.029633638837705163
1	3	49	53	170	28	0.12	0.84	2	23	4	14.196611698979947
1	3	60	47	42	82	0.7	0.65	1	16	4	10.5655725
1	4	45	9	144	25	0.51	0.56	2	17	9	12.561144835831207
1	4	60	67	48	48	0.69	0.77	2	30	5	14.579504615647782
1	4	59	65	46	48	0.69	0.77	2	8	2	2.793894080966835
1	4	61	64	47	48	0.69	0.77	2	5	3	0.37753530615187947
1	4	51	52	77	33	0.81	0.01	1	3	5	4.57502709526313
1	4	52	53	75	33	0.81	0.01	1	23	2	12.66767641433649
1	4	48	54	79	33	0.81	0.01	1	4	7	5.28278625
1	4	57	52	78	33	0.81	0.01	1	12	7	9.15005419052626
1	4	58	53	80	33	0.81	0.01	1	23	11	12.66767641433649
1	4	55	54	76	33	0.81	0.01	1	6	3	6.470065366345504
1	4	60	45	13	26	0.42	0.69	2	13	15	9.411276735609588
1	4	64	40	14	26	0.42	0.69	2	4	12	0.1249948031629657
1	4	59	43	12	26	0.42	0.69	2	0	1	1.651228196054643E-5
1	4	56	39	7	26	0.42	0.69	2	26	7	14.444089951418928
1	4	57	45	10	26	0.42	0.69	2	30	19	14.579504615647782
1	4	56	42	15	26	0.42	0.69	2	3	2	0.029633638837705163
1	4	57	42	9	26	0.42	0.69	2	1	2	3.9620781783595844E-4
1	4	62	41	11	26	0.42	0.69	2	23	7	14.196611698979947
1	4	60	40	8	26	0.42	0.69	2	2	4	0.0045479488103482854
1	4	63	53	104	51	0.75	0.73	2	0	4	1.651228196054643E-5
1	4	14	49	130	18	0.59	0.49	2	3	20	0.029633638837705163
1	4	17	54	129	18	0.59	0.49	1	16	2	10.5655725
1	4	97	67	213	15	0.49	0.46	2	31	5	14.59635122579859
1	4	99	60	212	15	0.49	0.46	1	17	14	10.890742853155311
1	4	90	59	214	15	0.49	0.46	2	2	6	0.0045479488103482854
1	4	59	44	26	90	0.36	0.61	2	13	3	9.411276735609588
1	4	45	66	6	95	0.46	0.48	2	32	10	14.609302190663938
1	4	34	48	162	40	0.72	0.77	2	4	6	0.1249948031629657
1	4	33	49	159	40	0.72	0.77	2	6	6	0.8823385649313459
1	4	34	37	160	40	0.72	0.77	2	24	5	14.30105305478868
1	4	38	47	161	40	0.72	0.77	2	15	1	11.285350784788008
1	4	53	48	44	63	0.65	0.46	1	12	6	9.15005419052626
1	4	51	50	45	63	0.65	0.46	1	15	6	10.230071583911766
1	4	55	49	43	63	0.65	0.46	2	23	4	14.196611698979947
1	4	55	66	154	1	0.66	0.46	1	20	6	11.812669165601198
1	4	55	9	211	71	0.58	0.09	2	19	2	13.380196791481476
1	4	62	9	210	71	0.58	0.09	1	21	6	12.104383935448451
1	4	60	10	209	71	0.58	0.09	2	32	4	14.609302190663938
1	4	49	75	172	47	0.62	0.7	2	28	12	14.529120518977876
1	4	52	67	174	47	0.62	0.7	2	4	12	0.1249948031629657
1	4	52	69	173	47	0.62	0.7	2	15	5	11.285350784788008
1	4	30	37	107	17	0.64	0.53	2	4	5	0.1249948031629657
1	4	41	34	108	17	0.64	0.53	2	16	10	11.99014322493258
1	4	30	43	110	17	0.64	0.53	1	13	7	9.523678350845561
1	4	31	41	106	17	0.64	0.53	1	18	7	11.206481942802155
1	4	38	39	109	17	0.64	0.53	2	13	2	9.411276735609588
1	4	49	39	17	98	0.48	0.73	2	32	4	14.609302190663938
1	4	41	62	245	64	0.4	0.88	2	12	7	8.233086020500052
1	4	41	65	243	64	0.4	0.88	2	18	5	13.018052398097172
1	4	45	72	246	64	0.4	0.88	2	22	7	14.061758043935688
1	4	44	62	242	64	0.4	0.88	2	3	4	0.029633638837705163
1	4	45	62	244	64	0.4	0.88	2	4	9	0.1249948031629657
1	4	37	50	134	67	0.04	0.88	2	23	8	14.196611698979947
1	4	54	43	85	12	0.35	0.72	2	4	4	0.1249948031629657
1	4	61	49	83	12	0.35	0.72	2	6	5	0.8823385649313459
1	4	59	49	84	12	0.35	0.72	2	13	3	9.411276735609588
1	4	61	48	86	12	0.35	0.72	2	20	1	13.665138779318534
1	4	60	51	87	12	0.35	0.72	2	15	1	11.285350784788008
1	4	57	38	63	49	0.52	0.36	2	4	3	0.1249948031629657
1	4	48	52	170	28	0.12	0.84	2	24	4	14.30105305478868
1	4	60	47	42	82	0.7	0.65	1	17	4	10.890742853155311
1	4	56	58	103	21	0.83	0.65	2	4	2	0.1249948031629657
1	4	55	57	102	21	0.83	0.65	2	2	4	0.0045479488103482854
1	4	37	46	96	6	0.56	0.68	2	10	2	5.513667222730066
1	4	36	49	97	6	0.56	0.68	2	17	8	12.561144835831207
1	4	32	46	95	6	0.56	0.68	2	24	4	14.30105305478868
1	4	63	39	121	94	0.55	0.64	2	4	4	0.1249948031629657
1	4	63	49	123	94	0.55	0.64	1	9	2	7.924179375
1	4	54	41	119	94	0.55	0.64	2	3	2	0.029633638837705163
1	4	59	39	120	94	0.55	0.64	2	6	6	0.8823385649313459
1	4	63	50	118	94	0.55	0.64	2	2	2	0.0045479488103482854
1	4	60	35	122	94	0.55	0.64	2	32	5	14.609302190663938
1	4	46	64	98	31	0.41	0.7	2	22	5	14.061758043935688
1	4	46	49	29	50	0.6	0.39	2	8	2	2.793894080966835
1	4	44	47	28	50	0.6	0.39	1	9	3	7.924179375
1	4	10	53	88	73	0.34	0.48	2	21	11	13.888079425564571
1	4	6	53	89	73	0.34	0.48	2	4	5	0.1249948031629657
1	4	7	49	90	73	0.34	0.48	2	18	6	13.018052398097172
1	4	48	48	141	46	0.26	0.83	2	14	5	10.42934348909148
1	4	59	34	248	42	0.51	0.38	1	8	7	7.470987961868104
1	4	58	36	247	42	0.51	0.38	2	2	5	0.0045479488103482854
1	4	45	49	238	93	0.71	0.32	2	21	2	13.888079425564571
1	4	48	60	239	93	0.71	0.32	2	1	5	3.9620781783595844E-4
1	4	62	63	171	60	0.8	0.79	2	2	10	0.0045479488103482854
1	4	42	23	197	30	0.5	0.13	2	17	9	12.561144835831207
1	4	38	19	202	30	0.5	0.13	2	15	30	11.285350784788008
1	4	51	9	199	30	0.5	0.13	1	26	2	13.468515087444825
1	4	48	18	187	30	0.5	0.13	1	2	19	3.735493980934052
1	4	47	20	193	30	0.5	0.13	1	19	16	11.513565702038099
1	4	50	8	188	30	0.5	0.13	1	13	15	9.523678350845561
1	4	42	8	204	30	0.5	0.13	2	34	6	14.62690484741513
1	4	54	7	195	30	0.5	0.13	1	8	11	7.470987961868104
1	4	42	11	189	30	0.5	0.13	1	15	10	10.230071583911766
1	4	41	16	200	30	0.5	0.13	1	1	7	2.641393125
1	4	49	14	185	30	0.5	0.13	2	27	3	14.492123563242405
1	4	43	18	192	30	0.5	0.13	2	26	3	14.444089951418928
1	4	45	6	191	30	0.5	0.13	2	8	10	2.793894080966835
1	4	40	12	201	30	0.5	0.13	2	10	5	5.513667222730066
1	4	50	14	190	30	0.5	0.13	2	9	7	4.103912359538197
1	4	44	21	194	30	0.5	0.13	2	19	14	13.380196791481476
1	4	50	22	196	30	0.5	0.13	1	21	7	12.104383935448451
1	4	48	14	203	30	0.5	0.13	1	21	2	12.104383935448451
1	4	50	10	186	30	0.5	0.13	1	0	4	0
1	4	52	18	205	30	0.5	0.13	2	32	3	14.609302190663938
1	4	45	8	198	30	0.5	0.13	2	26	3	14.444089951418928
1	4	49	45	40	16	0.27	0.28	2	30	18	14.579504615647782
1	4	41	48	36	16	0.27	0.28	2	18	4	13.018052398097172
1	4	39	46	39	16	0.27	0.28	1	8	7	7.470987961868104
1	4	47	46	37	16	0.27	0.28	2	28	5	14.529120518977876
1	4	47	48	38	16	0.27	0.28	2	33	1	14.619255989488702
1	4	44	69	208	69	0.8	0.42	1	9	6	7.924179375
1	4	24	53	132	44	0.86	0.79	1	12	8	9.15005419052626
1	4	27	52	133	44	0.86	0.79	2	1	4	3.9620781783595844E-4
1	4	27	51	131	44	0.86	0.79	2	2	3	0.0045479488103482854
1	4	34	21	151	24	0.77	0.34	1	4	4	5.28278625
1	4	32	19	150	24	0.77	0.34	1	21	6	12.104383935448451
1	4	45	15	166	43	0.21	0.71	2	10	9	5.513667222730066
1	4	46	13	167	43	0.21	0.71	2	33	2	14.619255989488702
1	4	47	14	165	43	0.21	0.71	2	34	3	14.62690484741513
1	4	37	25	241	97	0.68	0.6	1	19	10	11.513565702038099
1	4	51	19	240	97	0.68	0.6	1	15	2	10.230071583911766
1	4	46	50	155	79	0.6	0.63	2	24	14	14.30105305478868
1	4	23	32	3	61	0.81	0.35	1	21	12	12.104383935448451
1	4	26	30	0	61	0.81	0.35	1	15	4	10.230071583911766
1	4	29	28	2	61	0.81	0.35	1	4	15	5.28278625
1	4	24	29	1	61	0.81	0.35	1	3	4	4.57502709526313
1	4	43	74	237	68	0.37	0.37	2	23	6	14.196611698979947
1	4	96	65	24	84	0.53	0.59	2	12	7	8.233086020500052
1	4	97	65	25	84	0.53	0.59	2	4	1	0.1249948031629657
1	4	48	24	215	77	0.67	0.84	2	26	3	14.444089951418928
1	4	29	42	218	34	0.35	0.6	2	20	13	13.665138779318534
1	4	25	56	220	34	0.35	0.6	2	28	17	14.529120518977876
1	4	31	50	219	34	0.35	0.6	2	14	5	10.42934348909148
1	4	32	38	217	34	0.35	0.6	2	4	3	0.1249948031629657
1	4	59	16	41	5	0.8	0.56	1	22	9	12.389231941389259
1	4	57	56	147	76	0.52	0.58	2	22	4	14.061758043935688
1	4	62	46	23	91	0.66	0.31	1	25	3	13.206965625
1	4	63	47	216	22	0.63	0.63	2	1	7	3.9620781783595844E-4
1	4	72	70	157	57	0.5	0.39	1	7	11	6.988469323505745
1	4	72	64	158	57	0.5	0.39	2	23	6	14.196611698979947
1	4	42	43	22	99	0.46	0.86	2	31	22	14.59635122579859
1	4	41	39	20	99	0.46	0.86	2	4	9	0.1249948031629657
1	4	40	45	21	99	0.46	0.86	2	29	15	14.557597309152891
1	4	31	42	105	83	0	0.82	2	20	2	13.665138779318534
1	4	41	69	146	3	0.66	0.6	1	8	14	7.470987961868104
1	4	45	68	145	3	0.66	0.6	2	28	2	14.529120518977876
1	4	31	34	228	87	0.44	0.65	2	14	11	10.42934348909148
1	4	28	47	229	87	0.44	0.65	2	24	9	14.30105305478868
1	4	30	46	227	87	0.44	0.65	2	19	3	13.380196791481476
1	4	85	66	181	81	0.33	0.54	2	11	6	6.917152916575726
1	4	84	62	182	81	0.33	0.54	2	10	8	5.513667222730066
1	4	81	64	184	81	0.33	0.54	2	10	6	5.513667222730066
1	4	82	64	180	81	0.33	0.54	1	12	5	9.15005419052626
1	4	79	65	183	81	0.33	0.54	2	29	3	14.557597309152891
1	4	49	64	142	78	0.91	0.65	2	3	5	0.029633638837705163
1	4	51	69	143	78	0.91	0.65	2	2	1	0.0045479488103482854
1	4	59	12	116	10	0.81	0.33	1	11	6	8.76050991944932
1	4	55	16	113	10	0.81	0.33	1	14	16	9.883188097530155
1	4	58	10	112	10	0.81	0.33	1	10	10	8.352818470909844
1	4	55	12	111	10	0.81	0.33	1	13	1	9.523678350845561
1	4	54	9	117	10	0.81	0.33	1	4	6	5.28278625
1	4	56	17	115	10	0.81	0.33	1	22	7	12.389231941389259
1	4	58	13	114	10	0.81	0.33	1	3	3	4.57502709526313
1	4	21	30	140	65	0.61	0.93	2	10	12	5.513667222730066
1	4	65	46	232	20	0.76	0.71	1	17	10	10.890742853155311
1	4	34	41	30	70	0.32	0.77	2	25	4	14.381782574071483
1	4	51	73	137	19	0.81	0.24	1	1	13	2.641393125
1	4	49	68	136	19	0.81	0.24	1	4	7	5.28278625
1	4	48	70	139	19	0.81	0.24	1	0	11	0
1	4	48	63	138	19	0.81	0.24	1	2	4	3.735493980934052
1	4	46	67	135	19	0.81	0.24	1	3	4	4.57502709526313
1	4	54	55	152	41	0.72	0.18	1	10	3	8.352818470909844
1	4	56	57	153	41	0.72	0.18	1	14	5	9.883188097530155
1	4	63	36	230	11	0.37	0.66	2	17	11	12.561144835831207
1	4	33	17	82	2	0.58	0.81	2	34	5	14.62690484741513
1	4	40	49	62	39	0.47	0.65	2	12	2	8.233086020500052
1	4	57	50	49	52	0.51	0.66	2	32	2	14.609302190663938
1	4	58	50	50	52	0.51	0.66	2	21	3	13.888079425564571
1	4	56	48	51	52	0.51	0.66	2	20	4	13.665138779318534
1	4	52	62	5	96	0.76	0.58	1	15	12	10.230071583911766
1	4	51	57	16	4	0.61	0.27	1	15	7	10.230071583911766
1	4	41	51	91	9	0.02	0.66	2	6	4	0.8823385649313459
1	4	42	53	93	9	0.02	0.66	2	30	6	14.579504615647782
1	4	43	53	92	9	0.02	0.66	2	33	1	14.619255989488702
1	4	55	37	81	55	0.46	0.48	2	19	3	13.380196791481476
1	4	42	58	236	54	0.49	0.54	2	20	4	13.665138779318534
1	4	44	60	235	54	0.49	0.54	2	18	6	13.018052398097172
1	4	32	53	163	89	0.39	0.78	2	9	2	4.103912359538197
1	4	31	45	164	89	0.39	0.78	2	4	2	0.1249948031629657
1	4	53	12	94	36	0.79	0.54	2	1	10	3.9620781783595844E-4
1	4	54	52	59	23	0.68	0.83	2	29	2	14.557597309152891
1	4	35	15	168	56	0.69	0.54	1	14	12	9.883188097530155
1	4	57	30	100	88	0.66	0.39	1	13	4	9.523678350845561
1	4	61	30	99	88	0.66	0.39	1	7	2	6.988469323505745
1	4	55	30	101	88	0.66	0.39	2	28	1	14.529120518977876
1	4	20	29	156	8	0.82	0.68	2	4	4	0.1249948031629657
1	4	53	43	27	0	0.57	0.55	1	11	4	8.76050991944932
1	4	46	42	52	38	0.84	0.76	1	22	3	12.389231941389259
1	4	52	42	55	38	0.84	0.76	1	22	6	12.389231941389259
1	4	42	49	54	38	0.84	0.76	2	1	8	3.9620781783595844E-4
1	4	51	45	57	38	0.84	0.76	2	0	4	1.651228196054643E-5
1	4	47	37	56	38	0.84	0.76	1	14	8	9.883188097530155
1	4	47	42	53	38	0.84	0.76	2	14	1	10.42934348909148
1	4	30	53	206	35	0.58	0.7	2	29	11	14.557597309152891
1	4	33	55	207	35	0.58	0.7	2	8	17	2.793894080966835
1	4	55	7	148	53	0.77	0.65	1	9	5	7.924179375
1	4	58	6	149	53	0.77	0.65	1	23	6	12.66767641433649
1	4	23	20	33	7	0.22	0.65	2	9	16	4.103912359538197
1	4	30	25	31	7	0.22	0.65	2	4	11	0.1249948031629657
1	4	27	24	32	7	0.22	0.65	2	28	1	14.529120518977876
1	4	60	27	34	13	0.44	0.14	2	1	15	3.9620781783595844E-4
1	4	50	61	18	66	0.7	0.54	2	29	3	14.557597309152891
1	4	54	56	19	66	0.7	0.54	1	6	6	6.470065366345504
1	4	33	46	66	58	0.67	0.59	2	34	3	14.62690484741513
1	4	46	40	70	58	0.67	0.59	1	9	15	7.924179375
1	4	36	40	64	58	0.67	0.59	1	17	11	10.890742853155311
1	4	36	44	65	58	0.67	0.59	1	9	4	7.924179375
1	4	37	37	68	58	0.67	0.59	2	0	6	1.651228196054643E-5
1	4	32	39	67	58	0.67	0.59	2	4	8	0.1249948031629657
1	4	32	44	69	58	0.67	0.59	2	13	7	9.411276735609588
1	4	54	64	226	45	0.67	0.63	1	17	7	10.890742853155311
1	4	93	63	60	37	0.04	0.58	2	7	9	1.6934406164450577
1	4	98	65	61	37	0.04	0.58	2	9	4	4.103912359538197
1	4	61	28	74	72	0.91	0.82	1	19	2	11.513565702038099
1	4	51	38	225	27	0.4	0.38	1	14	5	9.883188097530155
1	4	47	54	71	29	0.78	0.7	1	20	4	11.812669165601198
1	4	45	56	72	29	0.78	0.7	2	27	3	14.492123563242405
1	4	48	57	73	29	0.78	0.7	2	1	10	3.9620781783595844E-4
1	4	59	8	234	86	0.69	0.4	2	2	20	0.0045479488103482854
1	4	56	4	233	86	0.69	0.4	2	33	2	14.619255989488702
1	4	49	42	35	80	0.69	0.8	2	32	2	14.609302190663938
1	4	55	61	58	14	0.7	0.84	2	29	5	14.557597309152891
1	4	19	54	4	62	0.57	0.89	2	17	8	12.561144835831207
1	4	39	11	224	75	0.55	0.89	2	13	5	9.411276735609588
1	4	48	10	222	75	0.55	0.89	2	3	2	0.029633638837705163
1	4	46	5	223	75	0.55	0.89	2	5	2	0.37753530615187947
1	4	57	63	231	74	0.66	0.7	2	25	3	14.381782574071483
1	4	53	39	169	92	0.61	0.51	1	9	6	7.924179375
1	4	39	57	179	85	0.86	0.71	1	4	17	5.28278625
1	4	44	59	176	85	0.86	0.71	1	0	16	0
1	4	44	54	178	85	0.86	0.71	1	20	2	11.812669165601198
1	4	55	39	177	85	0.86	0.71	1	13	2	9.523678350845561
1	4	44	51	175	85	0.86	0.71	1	15	2	10.230071583911766
1	4	62	12	126	59	0.26	0.81	2	23	5	14.196611698979947
1	4	61	17	127	59	0.26	0.81	2	28	6	14.529120518977876
1	4	60	18	128	59	0.26	0.81	2	3	3	0.029633638837705163
1	4	59	17	124	59	0.26	0.81	2	18	9	13.018052398097172
1	4	62	15	125	59	0.26	0.81	2	4	6	0.1249948031629657
1	4	43	70	221	32	0.76	0.45	1	18	11	11.206481942802155
1	5	33	46	66	58	0.67	0.59	2	35	3	14.632781684615503
1	5	44	37	70	58	0.67	0.59	1	10	15	8.352818470909844
1	5	36	41	64	58	0.67	0.59	1	18	11	11.206481942802155
1	5	35	45	65	58	0.67	0.59	1	10	4	8.352818470909844
1	5	37	39	68	58	0.67	0.59	2	1	6	3.9620781783595844E-4
1	5	32	39	67	58	0.67	0.59	2	5	8	0.37753530615187947
1	5	30	44	69	58	0.67	0.59	2	14	7	10.42934348909148
1	5	63	47	216	22	0.63	0.63	2	2	7	0.0045479488103482854
1	5	26	39	218	34	0.35	0.6	2	21	13	13.888079425564571
1	5	25	54	220	34	0.35	0.6	2	29	17	14.557597309152891
1	5	32	49	219	34	0.35	0.6	2	15	5	11.285350784788008
1	5	33	38	217	34	0.35	0.6	2	5	3	0.37753530615187947
1	5	45	66	6	95	0.46	0.48	2	33	10	14.619255989488702
1	5	45	49	238	93	0.71	0.32	2	22	2	14.061758043935688
1	5	49	60	239	93	0.71	0.32	2	2	5	0.0045479488103482854
1	5	30	37	107	17	0.64	0.53	2	5	5	0.37753530615187947
1	5	42	34	108	17	0.64	0.53	2	17	10	12.561144835831207
1	5	29	44	110	17	0.64	0.53	1	14	7	9.883188097530155
1	5	30	40	106	17	0.64	0.53	1	19	7	11.513565702038099
1	5	38	40	109	17	0.64	0.53	2	14	2	10.42934348909148
1	5	65	37	230	11	0.37	0.66	2	18	11	13.018052398097172
1	5	51	54	77	33	0.81	0.01	1	4	5	5.28278625
1	5	52	53	75	33	0.81	0.01	1	24	2	12.940130732691008
1	5	48	54	79	33	0.81	0.01	1	5	7	5.906334582800599
1	5	57	52	78	33	0.81	0.01	1	13	7	9.523678350845561
1	5	61	52	80	33	0.81	0.01	1	24	11	12.940130732691008
1	5	55	54	76	33	0.81	0.01	1	7	3	6.988469323505745
1	5	42	58	236	54	0.49	0.54	2	21	4	13.888079425564571
1	5	42	60	235	54	0.49	0.54	2	19	6	13.380196791481476
1	5	55	60	58	14	0.7	0.84	2	30	5	14.579504615647782
1	5	50	60	18	66	0.7	0.54	2	30	3	14.579504615647782
1	5	52	57	19	66	0.7	0.54	1	7	6	6.988469323505745
1	5	23	29	140	65	0.61	0.93	2	11	12	6.917152916575726
1	5	48	39	17	98	0.48	0.73	2	33	4	14.619255989488702
1	5	63	43	13	26	0.42	0.69	2	14	15	10.42934348909148
1	5	63	42	14	26	0.42	0.69	2	5	12	0.37753530615187947
1	5	59	43	12	26	0.42	0.69	2	1	1	3.9620781783595844E-4
1	5	55	41	7	26	0.42	0.69	2	27	7	14.492123563242405
1	5	56	44	10	26	0.42	0.69	2	31	19	14.59635122579859
1	5	56	42	15	26	0.42	0.69	2	4	2	0.1249948031629657
1	5	57	42	9	26	0.42	0.69	2	2	2	0.0045479488103482854
1	5	62	42	11	26	0.42	0.69	2	24	7	14.30105305478868
1	5	59	40	8	26	0.42	0.69	2	3	4	0.029633638837705163
1	5	56	58	103	21	0.83	0.65	2	5	2	0.37753530615187947
1	5	55	57	102	21	0.83	0.65	2	3	4	0.029633638837705163
1	5	30	36	228	87	0.44	0.65	2	15	11	11.285350784788008
1	5	28	46	229	87	0.44	0.65	2	25	9	14.381782574071483
1	5	30	46	227	87	0.44	0.65	2	20	3	13.665138779318534
1	5	20	53	4	62	0.57	0.89	2	18	8	13.018052398097172
1	5	53	38	169	92	0.61	0.51	1	10	6	8.352818470909844
1	5	9	54	88	73	0.34	0.48	2	22	11	14.061758043935688
1	5	7	53	89	73	0.34	0.48	2	5	5	0.37753530615187947
1	5	6	50	90	73	0.34	0.48	2	19	6	13.380196791481476
1	5	36	17	168	56	0.69	0.54	1	15	12	10.230071583911766
1	5	56	7	148	53	0.77	0.65	1	10	5	8.352818470909844
1	5	57	5	149	53	0.77	0.65	1	24	6	12.940130732691008
1	5	30	53	206	35	0.58	0.7	2	30	11	14.579504615647782
1	5	31	55	207	35	0.58	0.7	2	9	17	4.103912359538197
1	5	43	15	166	43	0.21	0.71	2	11	9	6.917152916575726
1	5	47	13	167	43	0.21	0.71	2	34	2	14.62690484741513
1	5	46	14	165	43	0.21	0.71	2	35	3	14.632781684615503
1	5	46	49	29	50	0.6	0.39	2	9	2	4.103912359538197
1	5	42	47	28	50	0.6	0.39	1	10	3	8.352818470909844
1	5	59	34	248	42	0.51	0.38	1	9	7	7.924179375
1	5	57	34	247	42	0.51	0.38	2	3	5	0.029633638837705163
1	5	34	20	151	24	0.77	0.34	1	5	4	5.906334582800599
1	5	32	18	150	24	0.77	0.34	1	22	6	12.389231941389259
1	5	40	67	146	3	0.66	0.6	1	9	14	7.924179375
1	5	46	68	145	3	0.66	0.6	2	29	2	14.557597309152891
1	5	59	44	26	90	0.36	0.61	2	14	3	10.42934348909148
1	5	44	70	208	69	0.8	0.42	1	10	6	8.352818470909844
1	5	48	50	155	79	0.6	0.63	2	25	14	14.381782574071483
1	5	55	43	85	12	0.35	0.72	2	5	4	0.37753530615187947
1	5	61	50	83	12	0.35	0.72	2	7	5	1.6934406164450577
1	5	58	49	84	12	0.35	0.72	2	14	3	10.42934348909148
1	5	61	48	86	12	0.35	0.72	2	21	1	13.888079425564571
1	5	60	51	87	12	0.35	0.72	2	16	1	11.99014322493258
1	5	54	53	59	23	0.68	0.83	2	30	2	14.579504615647782
1	5	45	9	144	25	0.51	0.56	2	18	9	13.018052398097172
1	5	57	65	231	74	0.66	0.7	2	26	3	14.444089951418928
1	5	49	50	141	46	0.26	0.83	2	15	5	11.285350784788008
1	5	37	51	134	67	0.04	0.88	2	24	8	14.30105305478868
1	5	22	32	3	61	0.81	0.35	1	22	12	12.389231941389259
1	5	26	31	0	61	0.81	0.35	1	16	4	10.5655725
1	5	27	29	2	61	0.81	0.35	1	5	15	5.906334582800599
1	5	24	29	1	61	0.81	0.35	1	4	4	5.28278625
1	5	60	67	48	48	0.69	0.77	2	31	5	14.59635122579859
1	5	59	65	46	48	0.69	0.77	2	9	2	4.103912359538197
1	5	61	64	47	48	0.69	0.77	2	6	3	0.8823385649313459
1	5	97	68	213	15	0.49	0.46	2	32	5	14.609302190663938
1	5	97	62	212	15	0.49	0.46	1	18	14	11.206481942802155
1	5	91	59	214	15	0.49	0.46	2	3	6	0.029633638837705163
1	5	32	52	163	89	0.39	0.78	2	10	2	5.513667222730066
1	5	32	45	164	89	0.39	0.78	2	5	2	0.37753530615187947
1	5	58	56	147	76	0.52	0.58	2	23	4	14.196611698979947
1	5	48	53	170	28	0.12	0.84	2	25	4	14.381782574071483
1	5	49	75	172	47	0.62	0.7	2	29	12	14.557597309152891
1	5	53	68	174	47	0.62	0.7	2	5	12	0.37753530615187947
1	5	53	69	173	47	0.62	0.7	2	16	5	11.99014322493258
1	5	54	54	152	41	0.72	0.18	1	11	3	8.76050991944932
1	5	57	57	153	41	0.72	0.18	1	15	5	10.230071583911766
1	5	31	42	105	83	0	0.82	2	21	2	13.888079425564571
1	5	34	41	30	70	0.32	0.77	2	26	4	14.444089951418928
1	5	61	27	74	72	0.91	0.82	1	20	2	11.812669165601198
1	5	49	65	142	78	0.91	0.65	2	4	5	0.1249948031629657
1	5	51	69	143	78	0.91	0.65	2	3	1	0.029633638837705163
1	5	58	29	34	13	0.44	0.14	2	2	15	0.0045479488103482854
1	5	42	74	237	68	0.37	0.37	2	24	6	14.30105305478868
1	5	57	37	81	55	0.46	0.48	2	20	3	13.665138779318534
1	5	38	25	241	97	0.68	0.6	1	20	10	11.812669165601198
1	5	51	19	240	97	0.68	0.6	1	16	2	10.5655725
1	5	45	41	22	99	0.46	0.86	2	32	22	14.609302190663938
1	5	40	39	20	99	0.46	0.86	2	5	9	0.37753530615187947
1	5	41	42	21	99	0.46	0.86	2	30	15	14.579504615647782
1	5	50	42	35	80	0.69	0.8	2	33	2	14.619255989488702
1	5	17	52	130	18	0.59	0.49	2	4	20	0.1249948031629657
1	5	18	54	129	18	0.59	0.49	1	17	2	10.890742853155311
1	5	52	43	27	0	0.57	0.55	1	12	4	9.15005419052626
1	5	42	55	179	85	0.86	0.71	1	5	17	5.906334582800599
1	5	45	58	176	85	0.86	0.71	1	1	16	2.641393125
1	5	44	53	178	85	0.86	0.71	1	21	2	12.104383935448451
1	5	55	39	177	85	0.86	0.71	1	14	2	9.883188097530155
1	5	43	51	175	85	0.86	0.71	1	16	2	10.5655725
1	5	33	17	82	2	0.58	0.81	2	35	5	14.632781684615503
1	5	45	63	98	31	0.41	0.7	2	23	5	14.196611698979947
1	5	50	39	225	27	0.4	0.38	1	15	5	10.230071583911766
1	5	57	30	100	88	0.66	0.39	1	14	4	9.883188097530155
1	5	60	30	99	88	0.66	0.39	1	8	2	7.470987961868104
1	5	55	30	101	88	0.66	0.39	2	29	1	14.557597309152891
1	5	85	66	181	81	0.33	0.54	2	12	6	8.233086020500052
1	5	85	63	182	81	0.33	0.54	2	11	8	6.917152916575726
1	5	81	64	184	81	0.33	0.54	2	11	6	6.917152916575726
1	5	82	64	180	81	0.33	0.54	1	13	5	9.523678350845561
1	5	79	66	183	81	0.33	0.54	2	30	3	14.579504615647782
1	5	23	21	33	7	0.22	0.65	2	10	16	5.513667222730066
1	5	30	25	31	7	0.22	0.65	2	5	11	0.37753530615187947
1	5	27	24	32	7	0.22	0.65	2	29	1	14.557597309152891
1	5	20	30	156	8	0.82	0.68	2	5	4	0.37753530615187947
1	5	41	70	221	32	0.76	0.45	1	19	11	11.513565702038099
1	5	63	53	104	51	0.75	0.73	2	1	4	3.9620781783595844E-4
1	5	46	43	52	38	0.84	0.76	1	23	3	12.66767641433649
1	5	52	41	55	38	0.84	0.76	1	23	6	12.66767641433649
1	5	42	48	54	38	0.84	0.76	2	2	8	0.0045479488103482854
1	5	52	45	57	38	0.84	0.76	2	1	4	3.9620781783595844E-4
1	5	47	38	56	38	0.84	0.76	1	15	8	10.230071583911766
1	5	47	42	53	38	0.84	0.76	2	15	1	11.285350784788008
1	5	96	65	24	84	0.53	0.59	2	13	7	9.411276735609588
1	5	97	65	25	84	0.53	0.59	2	5	1	0.37753530615187947
1	5	55	66	154	1	0.66	0.46	1	21	6	12.104383935448451
1	5	92	63	60	37	0.04	0.58	2	8	9	2.793894080966835
1	5	98	64	61	37	0.04	0.58	2	10	4	5.513667222730066
1	5	50	62	5	96	0.76	0.58	1	16	12	10.5655725
1	5	52	73	137	19	0.81	0.24	1	2	13	3.735493980934052
1	5	49	68	136	19	0.81	0.24	1	5	7	5.906334582800599
1	5	46	72	139	19	0.81	0.24	1	1	11	2.641393125
1	5	48	65	138	19	0.81	0.24	1	3	4	4.57502709526313
1	5	46	67	135	19	0.81	0.24	1	4	4	5.28278625
1	5	24	53	132	44	0.86	0.79	1	13	8	9.523678350845561
1	5	26	52	133	44	0.86	0.79	2	2	4	0.0045479488103482854
1	5	27	51	131	44	0.86	0.79	2	3	3	0.029633638837705163
1	5	57	38	63	49	0.52	0.36	2	5	3	0.37753530615187947
1	5	51	57	16	4	0.61	0.27	1	16	7	10.5655725
1	5	54	65	226	45	0.67	0.63	1	18	7	11.206481942802155
1	5	72	70	157	57	0.5	0.39	1	8	11	7.470987961868104
1	5	72	64	158	57	0.5	0.39	2	24	6	14.30105305478868
1	5	59	48	42	82	0.7	0.65	1	18	4	11.206481942802155
1	5	52	47	44	63	0.65	0.46	1	13	6	9.523678350845561
1	5	52	49	45	63	0.65	0.46	1	16	6	10.5655725
1	5	55	50	43	63	0.65	0.46	2	24	4	14.30105305478868
1	5	41	51	91	9	0.02	0.66	2	7	4	1.6934406164450577
1	5	42	53	93	9	0.02	0.66	2	31	6	14.59635122579859
1	5	43	53	92	9	0.02	0.66	2	34	1	14.62690484741513
1	5	39	11	224	75	0.55	0.89	2	14	5	10.42934348909148
1	5	48	11	222	75	0.55	0.89	2	4	2	0.1249948031629657
1	5	47	5	223	75	0.55	0.89	2	6	2	0.8823385649313459
1	5	57	16	41	5	0.8	0.56	1	23	9	12.66767641433649
1	5	60	62	171	60	0.8	0.79	2	3	10	0.029633638837705163
1	5	43	25	197	30	0.5	0.13	2	18	9	13.018052398097172
1	5	41	20	202	30	0.5	0.13	2	16	30	11.99014322493258
1	5	51	9	199	30	0.5	0.13	1	0	2	0
1	5	49	16	187	30	0.5	0.13	1	3	19	4.57502709526313
1	5	47	21	193	30	0.5	0.13	1	20	16	11.812669165601198
1	5	50	6	188	30	0.5	0.13	1	14	15	9.883188097530155
1	5	42	9	204	30	0.5	0.13	2	35	6	14.632781684615503
1	5	52	8	195	30	0.5	0.13	1	9	11	7.924179375
1	5	44	10	189	30	0.5	0.13	1	16	10	10.5655725
1	5	42	16	200	30	0.5	0.13	1	2	7	3.735493980934052
1	5	49	13	185	30	0.5	0.13	2	28	3	14.529120518977876
1	5	45	18	192	30	0.5	0.13	2	27	3	14.492123563242405
1	5	46	6	191	30	0.5	0.13	2	9	10	4.103912359538197
1	5	40	13	201	30	0.5	0.13	2	11	5	6.917152916575726
1	5	51	13	190	30	0.5	0.13	2	10	7	5.513667222730066
1	5	43	22	194	30	0.5	0.13	2	20	14	13.665138779318534
1	5	50	20	196	30	0.5	0.13	1	22	7	12.389231941389259
1	5	48	14	203	30	0.5	0.13	1	22	2	12.389231941389259
1	5	50	11	186	30	0.5	0.13	1	1	4	2.641393125
1	5	51	17	205	30	0.5	0.13	2	33	3	14.619255989488702
1	5	43	8	198	30	0.5	0.13	2	27	3	14.492123563242405
1	5	37	47	96	6	0.56	0.68	2	11	2	6.917152916575726
1	5	36	49	97	6	0.56	0.68	2	18	8	13.018052398097172
1	5	32	47	95	6	0.56	0.68	2	25	4	14.381782574071483
1	5	48	45	40	16	0.27	0.28	2	31	18	14.59635122579859
1	5	41	47	36	16	0.27	0.28	2	19	4	13.380196791481476
1	5	39	46	39	16	0.27	0.28	1	9	7	7.924179375
1	5	47	45	37	16	0.27	0.28	2	29	5	14.557597309152891
1	5	47	48	38	16	0.27	0.28	2	34	1	14.62690484741513
1	5	41	60	245	64	0.4	0.88	2	13	7	9.411276735609588
1	5	40	64	243	64	0.4	0.88	2	19	5	13.380196791481476
1	5	44	72	246	64	0.4	0.88	2	23	7	14.196611698979947
1	5	43	62	242	64	0.4	0.88	2	4	4	0.1249948031629657
1	5	47	63	244	64	0.4	0.88	2	5	9	0.37753530615187947
1	5	40	49	62	39	0.47	0.65	2	13	2	9.411276735609588
1	5	62	4	234	86	0.69	0.4	2	3	20	0.029633638837705163
1	5	56	4	233	86	0.69	0.4	2	34	2	14.62690484741513
1	5	63	14	126	59	0.26	0.81	2	24	5	14.30105305478868
1	5	61	18	127	59	0.26	0.81	2	29	6	14.557597309152891
1	5	60	17	128	59	0.26	0.81	2	4	3	0.1249948031629657
1	5	58	19	124	59	0.26	0.81	2	19	9	13.380196791481476
1	5	62	16	125	59	0.26	0.81	2	5	6	0.37753530615187947
1	5	46	55	71	29	0.78	0.7	1	21	4	12.104383935448451
1	5	45	56	72	29	0.78	0.7	2	28	3	14.529120518977876
1	5	48	59	73	29	0.78	0.7	2	0	10	1.651228196054643E-5
1	5	51	11	94	36	0.79	0.54	2	2	10	0.0045479488103482854
1	5	48	23	215	77	0.67	0.84	2	27	3	14.492123563242405
1	5	66	47	232	20	0.76	0.71	1	18	10	11.206481942802155
1	5	62	39	121	94	0.55	0.64	2	5	4	0.37753530615187947
1	5	63	48	123	94	0.55	0.64	1	10	2	8.352818470909844
1	5	54	41	119	94	0.55	0.64	2	4	2	0.1249948031629657
1	5	61	38	120	94	0.55	0.64	2	7	6	1.6934406164450577
1	5	63	50	118	94	0.55	0.64	2	3	2	0.029633638837705163
1	5	60	36	122	94	0.55	0.64	2	33	5	14.619255989488702
1	5	31	48	162	40	0.72	0.77	2	5	6	0.37753530615187947
1	5	34	50	159	40	0.72	0.77	2	7	6	1.6934406164450577
1	5	35	37	160	40	0.72	0.77	2	25	5	14.381782574071483
1	5	38	47	161	40	0.72	0.77	2	16	1	11.99014322493258
1	5	60	14	116	10	0.81	0.33	1	12	6	9.15005419052626
1	5	52	15	113	10	0.81	0.33	1	15	16	10.230071583911766
1	5	57	12	112	10	0.81	0.33	1	11	10	8.76050991944932
1	5	55	12	111	10	0.81	0.33	1	14	1	9.883188097530155
1	5	54	10	117	10	0.81	0.33	1	5	6	5.906334582800599
1	5	56	17	115	10	0.81	0.33	1	23	7	12.66767641433649
1	5	58	13	114	10	0.81	0.33	1	4	3	5.28278625
1	5	55	9	211	71	0.58	0.09	2	20	2	13.665138779318534
1	5	61	9	210	71	0.58	0.09	1	22	6	12.389231941389259
1	5	60	10	209	71	0.58	0.09	2	33	4	14.619255989488702
1	5	56	50	49	52	0.51	0.66	2	33	2	14.619255989488702
1	5	58	50	50	52	0.51	0.66	2	22	3	14.061758043935688
1	5	55	48	51	52	0.51	0.66	2	21	4	13.888079425564571
1	5	62	46	23	91	0.66	0.31	1	26	3	13.468515087444825
1	6	52	40	169	92	0.61	0.51	1	11	6	8.76050991944932
1	6	49	49	141	46	0.26	0.83	2	16	5	11.99014322493258
1	6	54	52	59	23	0.68	0.83	2	31	2	14.59635122579859
1	6	31	48	162	40	0.72	0.77	2	6	6	0.8823385649313459
1	6	34	51	159	40	0.72	0.77	2	8	6	2.793894080966835
1	6	34	36	160	40	0.72	0.77	2	26	5	14.444089951418928
1	6	38	47	161	40	0.72	0.77	2	17	1	12.561144835831207
1	6	49	58	16	4	0.61	0.27	1	17	7	10.890742853155311
1	6	97	67	213	15	0.49	0.46	2	33	5	14.619255989488702
1	6	97	61	212	15	0.49	0.46	1	19	14	11.513565702038099
1	6	90	60	214	15	0.49	0.46	2	4	6	0.1249948031629657
1	6	46	42	52	38	0.84	0.76	1	24	3	12.940130732691008
1	6	51	42	55	38	0.84	0.76	1	24	6	12.940130732691008
1	6	43	48	54	38	0.84	0.76	2	3	8	0.029633638837705163
1	6	51	46	57	38	0.84	0.76	2	2	4	0.0045479488103482854
1	6	48	40	56	38	0.84	0.76	1	16	8	10.5655725
1	6	47	42	53	38	0.84	0.76	2	16	1	11.99014322493258
1	6	38	58	179	85	0.86	0.71	1	6	17	6.470065366345504
1	6	44	59	176	85	0.86	0.71	1	2	16	3.735493980934052
1	6	44	54	178	85	0.86	0.71	1	22	2	12.389231941389259
1	6	55	39	177	85	0.86	0.71	1	15	2	10.230071583911766
1	6	43	51	175	85	0.86	0.71	1	17	2	10.890742853155311
1	6	65	46	232	20	0.76	0.71	1	19	10	11.513565702038099
1	6	59	46	26	90	0.36	0.61	2	15	3	11.285350784788008
1	6	55	60	58	14	0.7	0.84	2	31	5	14.59635122579859
1	6	55	65	226	45	0.67	0.63	1	19	7	11.513565702038099
1	6	39	67	146	3	0.66	0.6	1	10	14	8.352818470909844
1	6	45	68	145	3	0.66	0.6	2	30	2	14.579504615647782
1	6	46	54	71	29	0.78	0.7	1	22	4	12.389231941389259
1	6	44	55	72	29	0.78	0.7	2	29	3	14.557597309152891
1	6	47	58	73	29	0.78	0.7	2	1	10	3.9620781783595844E-4
1	6	59	48	42	82	0.7	0.65	1	19	4	11.513565702038099
1	6	56	37	81	55	0.46	0.48	2	21	3	13.888079425564571
1	6	57	31	100	88	0.66	0.39	1	15	4	10.230071583911766
1	6	61	30	99	88	0.66	0.39	1	9	2	7.924179375
1	6	55	30	101	88	0.66	0.39	2	30	1	14.579504615647782
1	6	61	13	116	10	0.81	0.33	1	13	6	9.523678350845561
1	6	55	15	113	10	0.81	0.33	1	16	16	10.5655725
1	6	58	10	112	10	0.81	0.33	1	12	10	9.15005419052626
1	6	55	12	111	10	0.81	0.33	1	15	1	10.230071583911766
1	6	52	9	117	10	0.81	0.33	1	6	6	6.470065366345504
1	6	54	18	115	10	0.81	0.33	1	0	7	0
1	6	59	13	114	10	0.81	0.33	1	5	3	5.906334582800599
1	6	40	24	241	97	0.68	0.6	1	21	10	12.104383935448451
1	6	50	19	240	97	0.68	0.6	1	17	2	10.890742853155311
1	6	45	69	208	69	0.8	0.42	1	11	6	8.76050991944932
1	6	92	62	60	37	0.04	0.58	2	9	9	4.103912359538197
1	6	99	64	61	37	0.04	0.58	2	11	4	6.917152916575726
1	6	49	42	35	80	0.69	0.8	2	34	2	14.62690484741513
1	6	62	39	121	94	0.55	0.64	2	6	4	0.8823385649313459
1	6	63	49	123	94	0.55	0.64	1	11	2	8.76050991944932
1	6	54	40	119	94	0.55	0.64	2	5	2	0.37753530615187947
1	6	61	39	120	94	0.55	0.64	2	8	6	2.793894080966835
1	6	63	51	118	94	0.55	0.64	2	4	2	0.1249948031629657
1	6	60	36	122	94	0.55	0.64	2	34	5	14.62690484741513
1	6	28	40	218	34	0.35	0.6	2	22	13	14.061758043935688
1	6	25	55	220	34	0.35	0.6	2	30	17	14.579504615647782
1	6	31	51	219	34	0.35	0.6	2	16	5	11.99014322493258
1	6	33	38	217	34	0.35	0.6	2	6	3	0.8823385649313459
1	6	45	48	238	93	0.71	0.32	2	23	2	14.196611698979947
1	6	49	61	239	93	0.71	0.32	2	3	5	0.029633638837705163
1	6	37	46	96	6	0.56	0.68	2	12	2	8.233086020500052
1	6	36	46	97	6	0.56	0.68	2	19	8	13.380196791481476
1	6	32	46	95	6	0.56	0.68	2	26	4	14.444089951418928
1	6	56	50	49	52	0.51	0.66	2	34	2	14.62690484741513
1	6	58	50	50	52	0.51	0.66	2	23	3	14.196611698979947
1	6	56	48	51	52	0.51	0.66	2	22	4	14.061758043935688
1	6	26	50	132	44	0.86	0.79	1	14	8	9.883188097530155
1	6	27	52	133	44	0.86	0.79	2	3	4	0.029633638837705163
1	6	27	50	131	44	0.86	0.79	2	4	3	0.1249948031629657
1	6	10	53	88	73	0.34	0.48	2	23	11	14.196611698979947
1	6	6	52	89	73	0.34	0.48	2	6	5	0.8823385649313459
1	6	7	51	90	73	0.34	0.48	2	20	6	13.665138779318534
1	6	51	11	94	36	0.79	0.54	2	3	10	0.029633638837705163
1	6	48	45	40	16	0.27	0.28	2	32	18	14.609302190663938
1	6	41	48	36	16	0.27	0.28	2	20	4	13.665138779318534
1	6	38	48	39	16	0.27	0.28	1	10	7	8.352818470909844
1	6	47	45	37	16	0.27	0.28	2	30	5	14.579504615647782
1	6	47	48	38	16	0.27	0.28	2	35	1	14.632781684615503
1	6	25	22	33	7	0.22	0.65	2	11	16	6.917152916575726
1	6	29	23	31	7	0.22	0.65	2	6	11	0.8823385649313459
1	6	27	24	32	7	0.22	0.65	2	30	1	14.579504615647782
1	6	40	50	62	39	0.47	0.65	2	14	2	10.42934348909148
1	6	55	58	103	21	0.83	0.65	2	6	2	0.8823385649313459
1	6	53	58	102	21	0.83	0.65	2	4	4	0.1249948031629657
1	6	52	43	27	0	0.57	0.55	1	13	4	9.523678350845561
1	6	49	65	142	78	0.91	0.65	2	5	5	0.37753530615187947
1	6	51	69	143	78	0.91	0.65	2	4	1	0.1249948031629657
1	6	64	48	216	22	0.63	0.63	2	3	7	0.029633638837705163
1	6	55	43	85	12	0.35	0.72	2	6	4	0.8823385649313459
1	6	62	49	83	12	0.35	0.72	2	8	5	2.793894080966835
1	6	60	49	84	12	0.35	0.72	2	15	3	11.285350784788008
1	6	61	48	86	12	0.35	0.72	2	22	1	14.061758043935688
1	6	60	51	87	12	0.35	0.72	2	17	1	12.561144835831207
1	6	34	16	82	2	0.58	0.81	2	36	5	14.637296543008034
1	6	32	42	105	83	0	0.82	2	22	2	14.061758043935688
1	6	42	24	197	30	0.5	0.13	2	19	9	13.380196791481476
1	6	40	23	202	30	0.5	0.13	2	17	30	12.561144835831207
1	6	51	9	199	30	0.5	0.13	1	1	2	2.641393125
1	6	47	19	187	30	0.5	0.13	1	4	19	5.28278625
1	6	46	20	193	30	0.5	0.13	1	21	16	12.104383935448451
1	6	48	8	188	30	0.5	0.13	1	15	15	10.230071583911766
1	6	42	7	204	30	0.5	0.13	2	36	6	14.637296543008034
1	6	55	6	195	30	0.5	0.13	1	10	11	8.352818470909844
1	6	42	11	189	30	0.5	0.13	1	17	10	10.890742853155311
1	6	42	16	200	30	0.5	0.13	1	3	7	4.57502709526313
1	6	49	14	185	30	0.5	0.13	2	29	3	14.557597309152891
1	6	44	18	192	30	0.5	0.13	2	28	3	14.529120518977876
1	6	47	7	191	30	0.5	0.13	2	10	10	5.513667222730066
1	6	41	12	201	30	0.5	0.13	2	12	5	8.233086020500052
1	6	51	13	190	30	0.5	0.13	2	11	7	6.917152916575726
1	6	42	20	194	30	0.5	0.13	2	21	14	13.888079425564571
1	6	52	21	196	30	0.5	0.13	1	23	7	12.66767641433649
1	6	48	13	203	30	0.5	0.13	1	23	2	12.66767641433649
1	6	50	12	186	30	0.5	0.13	1	2	4	3.735493980934052
1	6	51	17	205	30	0.5	0.13	2	34	3	14.62690484741513
1	6	44	8	198	30	0.5	0.13	2	28	3	14.529120518977876
1	6	48	73	172	47	0.62	0.7	2	30	12	14.579504615647782
1	6	52	68	174	47	0.62	0.7	2	6	12	0.8823385649313459
1	6	53	70	173	47	0.62	0.7	2	17	5	12.561144835831207
1	6	51	38	225	27	0.4	0.38	1	16	5	10.5655725
1	6	72	68	157	57	0.5	0.39	1	9	11	7.924179375
1	6	73	66	158	57	0.5	0.39	2	25	6	14.381782574071483
1	6	56	8	148	53	0.77	0.65	1	11	5	8.76050991944932
1	6	58	6	149	53	0.77	0.65	2	0	6	1.651228196054643E-5
1	6	33	47	66	58	0.67	0.59	2	0	3	1.651228196054643E-5
1	6	45	36	70	58	0.67	0.59	1	11	15	8.76050991944932
1	6	36	42	64	58	0.67	0.59	1	19	11	11.513565702038099
1	6	36	45	65	58	0.67	0.59	1	11	4	8.76050991944932
1	6	37	38	68	58	0.67	0.59	2	2	6	0.0045479488103482854
1	6	34	40	67	58	0.67	0.59	2	6	8	0.8823385649313459
1	6	31	44	69	58	0.67	0.59	2	15	7	11.285350784788008
1	6	32	53	163	89	0.39	0.78	2	11	2	6.917152916575726
1	6	31	45	164	89	0.39	0.78	2	6	2	0.8823385649313459
1	6	62	63	171	60	0.8	0.79	2	4	10	0.1249948031629657
1	6	31	36	228	87	0.44	0.65	2	16	11	11.99014322493258
1	6	30	49	229	87	0.44	0.65	2	26	9	14.444089951418928
1	6	30	46	227	87	0.44	0.65	2	21	3	13.888079425564571
1	6	58	14	41	5	0.8	0.56	1	24	9	12.940130732691008
1	6	47	53	155	79	0.6	0.63	2	26	14	14.444089951418928
1	6	20	31	156	8	0.82	0.68	2	6	4	0.8823385649313459
1	6	30	38	107	17	0.64	0.53	2	6	5	0.8823385649313459
1	6	42	36	108	17	0.64	0.53	2	18	10	13.018052398097172
1	6	28	45	110	17	0.64	0.53	1	15	7	10.230071583911766
1	6	30	40	106	17	0.64	0.53	1	20	7	11.812669165601198
1	6	38	40	109	17	0.64	0.53	2	15	2	11.285350784788008
1	6	51	72	137	19	0.81	0.24	1	3	13	4.57502709526313
1	6	48	67	136	19	0.81	0.24	1	6	7	6.470065366345504
1	6	47	71	139	19	0.81	0.24	1	2	11	3.735493980934052
1	6	48	63	138	19	0.81	0.24	1	4	4	5.28278625
1	6	46	67	135	19	0.81	0.24	1	5	4	5.906334582800599
1	6	64	46	23	91	0.66	0.31	2	0	3	1.651228196054643E-5
1	6	18	49	130	18	0.59	0.49	2	5	20	0.37753530615187947
1	6	18	54	129	18	0.59	0.49	1	18	2	11.206481942802155
1	6	55	38	63	49	0.52	0.36	2	6	3	0.8823385649313459
1	6	34	41	30	70	0.32	0.77	2	27	4	14.492123563242405
1	6	56	66	154	1	0.66	0.46	1	22	6	12.389231941389259
1	6	60	34	248	42	0.51	0.38	1	10	7	8.352818470909844
1	6	58	36	247	42	0.51	0.38	2	4	5	0.1249948031629657
1	6	42	58	236	54	0.49	0.54	2	22	4	14.061758043935688
1	6	44	60	235	54	0.49	0.54	2	20	6	13.665138779318534
1	6	20	54	4	62	0.57	0.89	2	19	8	13.380196791481476
1	6	43	15	166	43	0.21	0.71	2	12	9	8.233086020500052
1	6	47	13	167	43	0.21	0.71	2	35	2	14.632781684615503
1	6	47	14	165	43	0.21	0.71	2	36	3	14.637296543008034
1	6	33	21	151	24	0.77	0.34	1	6	4	6.470065366345504
1	6	33	19	150	24	0.77	0.34	1	23	6	12.66767641433649
1	6	50	61	18	66	0.7	0.54	1	0	3	0
1	6	52	55	19	66	0.7	0.54	1	8	6	7.470987961868104
1	6	52	48	44	63	0.65	0.46	1	14	6	9.883188097530155
1	6	51	50	45	63	0.65	0.46	1	17	6	10.890742853155311
1	6	55	50	43	63	0.65	0.46	2	25	4	14.381782574071483
1	6	94	65	24	84	0.53	0.59	2	14	7	10.42934348909148
1	6	97	65	25	84	0.53	0.59	2	6	1	0.8823385649313459
1	6	64	36	230	11	0.37	0.66	2	19	11	13.380196791481476
1	6	62	12	126	59	0.26	0.81	2	25	5	14.381782574071483
1	6	63	17	127	59	0.26	0.81	2	30	6	14.579504615647782
1	6	60	17	128	59	0.26	0.81	2	5	3	0.37753530615187947
1	6	59	17	124	59	0.26	0.81	2	20	9	13.665138779318534
1	6	61	15	125	59	0.26	0.81	2	6	6	0.8823385649313459
1	6	84	67	181	81	0.33	0.54	2	13	6	9.411276735609588
1	6	83	63	182	81	0.33	0.54	2	12	8	8.233086020500052
1	6	81	64	184	81	0.33	0.54	2	12	6	8.233086020500052
1	6	83	65	180	81	0.33	0.54	1	14	5	9.883188097530155
1	6	80	66	183	81	0.33	0.54	2	31	3	14.59635122579859
1	6	37	16	168	56	0.69	0.54	1	16	12	10.5655725
1	6	57	55	147	76	0.52	0.58	2	24	4	14.30105305478868
1	6	50	52	77	33	0.81	0.01	1	5	5	5.906334582800599
1	6	52	52	75	33	0.81	0.01	1	25	2	13.206965625
1	6	48	54	79	33	0.81	0.01	1	6	7	6.470065366345504
1	6	57	54	78	33	0.81	0.01	1	14	7	9.883188097530155
1	6	61	53	80	33	0.81	0.01	1	0	11	0
1	6	55	53	76	33	0.81	0.01	1	8	3	7.470987961868104
1	6	41	71	221	32	0.76	0.45	1	20	11	11.812669165601198
1	6	62	7	234	86	0.69	0.4	2	4	20	0.1249948031629657
1	6	56	5	233	86	0.69	0.4	2	35	2	14.632781684615503
1	6	38	12	224	75	0.55	0.89	2	15	5	11.285350784788008
1	6	48	11	222	75	0.55	0.89	2	5	2	0.37753530615187947
1	6	47	5	223	75	0.55	0.89	2	7	2	1.6934406164450577
1	6	22	28	140	65	0.61	0.93	2	12	12	8.233086020500052
1	6	60	45	13	26	0.42	0.69	2	15	15	11.285350784788008
1	6	66	40	14	26	0.42	0.69	2	6	12	0.8823385649313459
1	6	59	43	12	26	0.42	0.69	2	2	1	0.0045479488103482854
1	6	57	41	7	26	0.42	0.69	2	28	7	14.529120518977876
1	6	57	47	10	26	0.42	0.69	2	32	19	14.609302190663938
1	6	56	43	15	26	0.42	0.69	2	5	2	0.37753530615187947
1	6	57	43	9	26	0.42	0.69	2	3	2	0.029633638837705163
1	6	61	41	11	26	0.42	0.69	2	25	7	14.381782574071483
1	6	60	41	8	26	0.42	0.69	2	4	4	0.1249948031629657
1	6	47	64	98	31	0.41	0.7	2	24	5	14.30105305478868
1	6	23	33	3	61	0.81	0.35	1	23	12	12.66767641433649
1	6	27	31	0	61	0.81	0.35	1	17	4	10.890742853155311
1	6	26	27	2	61	0.81	0.35	1	6	15	6.470065366345504
1	6	24	29	1	61	0.81	0.35	1	5	4	5.906334582800599
1	6	48	24	215	77	0.67	0.84	2	28	3	14.529120518977876
1	6	60	28	34	13	0.44	0.14	2	3	15	0.029633638837705163
1	6	57	63	231	74	0.66	0.7	2	27	3	14.492123563242405
1	6	45	43	22	99	0.46	0.86	2	33	22	14.619255989488702
1	6	39	40	20	99	0.46	0.86	2	6	9	0.8823385649313459
1	6	39	44	21	99	0.46	0.86	2	31	15	14.59635122579859
1	6	48	52	170	28	0.12	0.84	2	26	4	14.444089951418928
1	6	63	54	104	51	0.75	0.73	2	2	4	0.0045479488103482854
1	6	48	38	17	98	0.48	0.73	2	34	4	14.62690484741513
1	6	41	74	237	68	0.37	0.37	2	25	6	14.381782574071483
1	6	38	49	134	67	0.04	0.88	2	25	8	14.381782574071483
1	6	52	63	5	96	0.76	0.58	1	17	12	10.890742853155311
1	6	42	65	6	95	0.46	0.48	2	34	10	14.62690484741513
1	6	45	11	144	25	0.51	0.56	2	19	9	13.380196791481476
1	6	40	60	245	64	0.4	0.88	2	14	7	10.42934348909148
1	6	41	65	243	64	0.4	0.88	2	20	5	13.665138779318534
1	6	44	75	246	64	0.4	0.88	2	24	7	14.30105305478868
1	6	44	62	242	64	0.4	0.88	2	5	4	0.37753530615187947
1	6	47	63	244	64	0.4	0.88	2	6	9	0.8823385649313459
1	6	55	9	211	71	0.58	0.09	2	21	2	13.888079425564571
1	6	62	11	210	71	0.58	0.09	1	23	6	12.66767641433649
1	6	60	11	209	71	0.58	0.09	2	34	4	14.62690484741513
1	6	61	68	48	48	0.69	0.77	2	32	5	14.609302190663938
1	6	60	65	46	48	0.69	0.77	2	10	2	5.513667222730066
1	6	61	65	47	48	0.69	0.77	2	7	3	1.6934406164450577
1	6	31	54	206	35	0.58	0.7	2	31	11	14.59635122579859
1	6	35	54	207	35	0.58	0.7	2	10	17	5.513667222730066
1	6	42	51	91	9	0.02	0.66	2	8	4	2.793894080966835
1	6	41	54	93	9	0.02	0.66	2	32	6	14.609302190663938
1	6	43	53	92	9	0.02	0.66	2	35	1	14.632781684615503
1	6	54	55	152	41	0.72	0.18	1	12	3	9.15005419052626
1	6	58	57	153	41	0.72	0.18	1	16	5	10.5655725
1	6	46	49	29	50	0.6	0.39	2	10	2	5.513667222730066
1	6	43	47	28	50	0.6	0.39	1	11	3	8.76050991944932
1	7	45	70	208	69	0.8	0.42	1	12	6	9.15005419052626
1	7	47	54	71	29	0.78	0.7	1	23	4	12.66767641433649
1	7	44	55	72	29	0.78	0.7	2	30	3	14.579504615647782
1	7	48	59	73	29	0.78	0.7	2	2	10	0.0045479488103482854
1	7	14	50	130	18	0.59	0.49	2	6	20	0.8823385649313459
1	7	18	54	129	18	0.59	0.49	1	19	2	11.513565702038099
1	7	54	52	59	23	0.68	0.83	2	32	2	14.609302190663938
1	7	55	58	103	21	0.83	0.65	2	7	2	1.6934406164450577
1	7	54	57	102	21	0.83	0.65	2	5	4	0.37753530615187947
1	7	58	27	34	13	0.44	0.14	2	4	15	0.1249948031629657
1	7	60	13	116	10	0.81	0.33	1	14	6	9.883188097530155
1	7	52	15	113	10	0.81	0.33	1	17	16	10.890742853155311
1	7	59	9	112	10	0.81	0.33	1	13	10	9.523678350845561
1	7	55	12	111	10	0.81	0.33	1	16	1	10.5655725
1	7	52	10	117	10	0.81	0.33	1	7	6	6.988469323505745
1	7	55	17	115	10	0.81	0.33	1	1	7	2.641393125
1	7	58	13	114	10	0.81	0.33	1	6	3	6.470065366345504
1	7	34	42	30	70	0.32	0.77	2	28	4	14.529120518977876
1	7	63	44	13	26	0.42	0.69	2	16	15	11.99014322493258
1	7	66	39	14	26	0.42	0.69	2	7	12	1.6934406164450577
1	7	59	43	12	26	0.42	0.69	2	3	1	0.029633638837705163
1	7	56	40	7	26	0.42	0.69	2	29	7	14.557597309152891
1	7	56	44	10	26	0.42	0.69	2	33	19	14.619255989488702
1	7	56	43	15	26	0.42	0.69	2	6	2	0.8823385649313459
1	7	57	42	9	26	0.42	0.69	2	4	2	0.1249948031629657
1	7	61	42	11	26	0.42	0.69	2	26	7	14.444089951418928
1	7	59	41	8	26	0.42	0.69	2	5	4	0.37753530615187947
1	7	60	47	42	82	0.7	0.65	1	20	4	11.812669165601198
1	7	59	44	26	90	0.36	0.61	2	16	3	11.99014322493258
1	7	34	20	151	24	0.77	0.34	1	7	4	6.988469323505745
1	7	33	19	150	24	0.77	0.34	1	0	6	0
1	7	33	46	66	58	0.67	0.59	2	1	3	3.9620781783595844E-4
1	7	44	39	70	58	0.67	0.59	1	12	15	9.15005419052626
1	7	37	42	64	58	0.67	0.59	1	20	11	11.812669165601198
1	7	36	45	65	58	0.67	0.59	1	12	4	9.15005419052626
1	7	37	39	68	58	0.67	0.59	2	3	6	0.029633638837705163
1	7	34	40	67	58	0.67	0.59	2	7	8	1.6934406164450577
1	7	31	44	69	58	0.67	0.59	2	16	7	11.99014322493258
1	7	8	54	88	73	0.34	0.48	2	24	11	14.30105305478868
1	7	6	52	89	73	0.34	0.48	2	7	5	1.6934406164450577
1	7	7	50	90	73	0.34	0.48	2	21	6	13.888079425564571
1	7	24	20	33	7	0.22	0.65	2	12	16	8.233086020500052
1	7	30	24	31	7	0.22	0.65	2	7	11	1.6934406164450577
1	7	27	24	32	7	0.22	0.65	2	31	1	14.59635122579859
1	7	96	67	213	15	0.49	0.46	2	34	5	14.62690484741513
1	7	97	63	212	15	0.49	0.46	1	20	14	11.812669165601198
1	7	90	60	214	15	0.49	0.46	2	5	6	0.37753530615187947
1	7	33	34	228	87	0.44	0.65	2	17	11	12.561144835831207
1	7	30	49	229	87	0.44	0.65	2	27	9	14.492123563242405
1	7	30	46	227	87	0.44	0.65	2	22	3	14.061758043935688
1	7	46	43	52	38	0.84	0.76	1	25	3	13.206965625
1	7	52	41	55	38	0.84	0.76	1	25	6	13.206965625
1	7	43	50	54	38	0.84	0.76	2	4	8	0.1249948031629657
1	7	52	46	57	38	0.84	0.76	2	3	4	0.029633638837705163
1	7	48	41	56	38	0.84	0.76	1	17	8	10.890742853155311
1	7	47	42	53	38	0.84	0.76	2	17	1	12.561144835831207
1	7	43	45	22	99	0.46	0.86	2	34	22	14.62690484741513
1	7	41	40	20	99	0.46	0.86	2	7	9	1.6934406164450577
1	7	39	44	21	99	0.46	0.86	2	32	15	14.609302190663938
1	7	46	52	155	79	0.6	0.63	2	27	14	14.492123563242405
1	7	72	68	157	57	0.5	0.39	1	10	11	8.352818470909844
1	7	72	65	158	57	0.5	0.39	2	26	6	14.444089951418928
1	7	56	6	148	53	0.77	0.65	1	12	5	9.15005419052626
1	7	57	6	149	53	0.77	0.65	2	1	6	3.9620781783595844E-4
1	7	31	42	105	83	0	0.82	2	23	2	14.196611698979947
1	7	42	71	221	32	0.76	0.45	1	21	11	12.104383935448451
1	7	39	12	224	75	0.55	0.89	2	16	5	11.99014322493258
1	7	48	10	222	75	0.55	0.89	2	6	2	0.8823385649313459
1	7	46	5	223	75	0.55	0.89	2	8	2	2.793894080966835
1	7	53	39	169	92	0.61	0.51	1	12	6	9.15005419052626
1	7	55	63	226	45	0.67	0.63	1	20	7	11.812669165601198
1	7	57	56	147	76	0.52	0.58	2	25	4	14.381782574071483
1	7	67	48	232	20	0.76	0.71	1	20	10	11.812669165601198
1	7	46	49	29	50	0.6	0.39	2	11	2	6.917152916575726
1	7	44	47	28	50	0.6	0.39	1	12	3	9.15005419052626
1	7	37	46	96	6	0.56	0.68	2	13	2	9.411276735609588
1	7	36	50	97	6	0.56	0.68	2	20	8	13.665138779318534
1	7	31	47	95	6	0.56	0.68	2	27	4	14.492123563242405
1	7	46	74	172	47	0.62	0.7	2	31	12	14.59635122579859
1	7	54	68	174	47	0.62	0.7	2	7	12	1.6934406164450577
1	7	52	70	173	47	0.62	0.7	2	18	5	13.018052398097172
1	7	25	51	132	44	0.86	0.79	2	0	8	1.651228196054643E-5
1	7	26	53	133	44	0.86	0.79	2	4	4	0.1249948031629657
1	7	27	51	131	44	0.86	0.79	2	5	3	0.37753530615187947
1	7	46	11	144	25	0.51	0.56	2	20	9	13.665138779318534
1	7	42	58	236	54	0.49	0.54	2	23	4	14.196611698979947
1	7	43	60	235	54	0.49	0.54	2	21	6	13.888079425564571
1	7	29	55	206	35	0.58	0.7	2	32	11	14.609302190663938
1	7	34	53	207	35	0.58	0.7	2	11	17	6.917152916575726
1	7	65	49	216	22	0.63	0.63	2	4	7	0.1249948031629657
1	7	63	46	23	91	0.66	0.31	2	1	3	3.9620781783595844E-4
1	7	62	39	121	94	0.55	0.64	2	7	4	1.6934406164450577
1	7	63	48	123	94	0.55	0.64	1	12	2	9.15005419052626
1	7	54	41	119	94	0.55	0.64	2	6	2	0.8823385649313459
1	7	59	38	120	94	0.55	0.64	2	9	6	4.103912359538197
1	7	63	50	118	94	0.55	0.64	2	5	2	0.37753530615187947
1	7	60	37	122	94	0.55	0.64	2	35	5	14.632781684615503
1	7	53	13	94	36	0.79	0.54	2	4	10	0.1249948031629657
1	7	31	37	107	17	0.64	0.53	2	7	5	1.6934406164450577
1	7	41	37	108	17	0.64	0.53	2	19	10	13.380196791481476
1	7	29	43	110	17	0.64	0.53	1	16	7	10.5655725
1	7	31	40	106	17	0.64	0.53	1	21	7	12.104383935448451
1	7	38	39	109	17	0.64	0.53	2	16	2	11.99014322493258
1	7	40	25	241	97	0.68	0.6	1	22	10	12.389231941389259
1	7	50	19	240	97	0.68	0.6	1	18	2	11.206481942802155
1	7	64	36	230	11	0.37	0.66	2	20	11	13.665138779318534
1	7	48	53	170	28	0.12	0.84	2	27	4	14.492123563242405
1	7	45	48	238	93	0.71	0.32	2	24	2	14.30105305478868
1	7	49	59	239	93	0.71	0.32	2	4	5	0.1249948031629657
1	7	22	30	140	65	0.61	0.93	2	13	12	9.411276735609588
1	7	34	15	168	56	0.69	0.54	1	17	12	10.890742853155311
1	7	20	30	156	8	0.82	0.68	2	7	4	1.6934406164450577
1	7	42	56	179	85	0.86	0.71	1	7	17	6.988469323505745
1	7	43	56	176	85	0.86	0.71	1	3	16	4.57502709526313
1	7	44	53	178	85	0.86	0.71	1	23	2	12.66767641433649
1	7	55	39	177	85	0.86	0.71	1	16	2	10.5655725
1	7	43	51	175	85	0.86	0.71	1	18	2	11.206481942802155
1	7	57	50	49	52	0.51	0.66	2	35	2	14.632781684615503
1	7	59	51	50	52	0.51	0.66	2	24	3	14.30105305478868
1	7	54	48	51	52	0.51	0.66	2	23	4	14.196611698979947
1	7	33	17	82	2	0.58	0.81	2	37	5	14.640764780466244
1	7	43	23	197	30	0.5	0.13	2	20	9	13.665138779318534
1	7	38	17	202	30	0.5	0.13	2	18	30	13.018052398097172
1	7	51	10	199	30	0.5	0.13	1	2	2	3.735493980934052
1	7	46	17	187	30	0.5	0.13	1	5	19	5.906334582800599
1	7	49	22	193	30	0.5	0.13	1	22	16	12.389231941389259
1	7	48	8	188	30	0.5	0.13	1	16	15	10.5655725
1	7	41	8	204	30	0.5	0.13	2	37	6	14.640764780466244
1	7	52	6	195	30	0.5	0.13	1	11	11	8.76050991944932
1	7	42	10	189	30	0.5	0.13	1	18	10	11.206481942802155
1	7	41	15	200	30	0.5	0.13	1	4	7	5.28278625
1	7	49	14	185	30	0.5	0.13	2	30	3	14.579504615647782
1	7	43	18	192	30	0.5	0.13	2	29	3	14.557597309152891
1	7	47	8	191	30	0.5	0.13	2	11	10	6.917152916575726
1	7	42	13	201	30	0.5	0.13	2	13	5	9.411276735609588
1	7	50	13	190	30	0.5	0.13	2	12	7	8.233086020500052
1	7	42	19	194	30	0.5	0.13	2	22	14	14.061758043935688
1	7	50	20	196	30	0.5	0.13	1	24	7	12.940130732691008
1	7	48	14	203	30	0.5	0.13	1	24	2	12.940130732691008
1	7	49	10	186	30	0.5	0.13	1	3	4	4.57502709526313
1	7	51	17	205	30	0.5	0.13	2	35	3	14.632781684615503
1	7	45	8	198	30	0.5	0.13	2	29	3	14.557597309152891
1	7	61	62	171	60	0.8	0.79	2	5	10	0.37753530615187947
1	7	49	38	17	98	0.48	0.73	2	35	4	14.632781684615503
1	7	38	50	134	67	0.04	0.88	2	26	8	14.444089951418928
1	7	50	57	16	4	0.61	0.27	1	18	7	11.206481942802155
1	7	85	66	181	81	0.33	0.54	2	14	6	10.42934348909148
1	7	85	62	182	81	0.33	0.54	2	13	8	9.411276735609588
1	7	81	63	184	81	0.33	0.54	2	13	6	9.411276735609588
1	7	82	66	180	81	0.33	0.54	1	15	5	10.230071583911766
1	7	80	66	183	81	0.33	0.54	2	32	3	14.609302190663938
1	7	48	23	215	77	0.67	0.84	2	29	3	14.557597309152891
1	7	50	43	40	16	0.27	0.28	2	33	18	14.619255989488702
1	7	41	46	36	16	0.27	0.28	2	21	4	13.888079425564571
1	7	40	48	39	16	0.27	0.28	1	11	7	8.76050991944932
1	7	46	46	37	16	0.27	0.28	2	31	5	14.59635122579859
1	7	47	48	38	16	0.27	0.28	2	36	1	14.637296543008034
1	7	62	54	104	51	0.75	0.73	2	3	4	0.029633638837705163
1	7	54	60	58	14	0.7	0.84	2	32	5	14.609302190663938
1	7	20	53	4	62	0.57	0.89	2	20	8	13.665138779318534
1	7	51	47	44	63	0.65	0.46	1	15	6	10.230071583911766
1	7	50	49	45	63	0.65	0.46	1	18	6	11.206481942802155
1	7	55	51	43	63	0.65	0.46	2	26	4	14.444089951418928
1	7	58	31	100	88	0.66	0.39	1	16	4	10.5655725
1	7	61	30	99	88	0.66	0.39	1	10	2	8.352818470909844
1	7	55	30	101	88	0.66	0.39	2	31	1	14.59635122579859
1	7	55	38	63	49	0.52	0.36	2	7	3	1.6934406164450577
1	7	49	65	142	78	0.91	0.65	2	6	5	0.8823385649313459
1	7	51	69	143	78	0.91	0.65	2	5	1	0.37753530615187947
1	7	49	51	141	46	0.26	0.83	2	17	5	12.561144835831207
1	7	43	16	166	43	0.21	0.71	2	13	9	9.411276735609588
1	7	46	13	167	43	0.21	0.71	2	36	2	14.637296543008034
1	7	47	14	165	43	0.21	0.71	2	37	3	14.640764780466244
1	7	56	66	154	1	0.66	0.46	1	23	6	12.66767641433649
1	7	40	70	146	3	0.66	0.6	1	11	14	8.76050991944932
1	7	45	68	145	3	0.66	0.6	2	31	2	14.59635122579859
1	7	60	66	48	48	0.69	0.77	2	33	5	14.619255989488702
1	7	59	65	46	48	0.69	0.77	2	11	2	6.917152916575726
1	7	61	64	47	48	0.69	0.77	2	8	3	2.793894080966835
1	7	50	38	225	27	0.4	0.38	1	17	5	10.890742853155311
1	7	32	52	163	89	0.39	0.78	2	12	2	8.233086020500052
1	7	32	45	164	89	0.39	0.78	2	7	2	1.6934406164450577
1	7	53	72	137	19	0.81	0.24	1	4	13	5.28278625
1	7	48	67	136	19	0.81	0.24	1	7	7	6.988469323505745
1	7	48	71	139	19	0.81	0.24	1	3	11	4.57502709526313
1	7	48	63	138	19	0.81	0.24	1	5	4	5.906334582800599
1	7	46	67	135	19	0.81	0.24	1	6	4	6.470065366345504
1	7	53	54	152	41	0.72	0.18	1	13	3	9.523678350845561
1	7	59	57	153	41	0.72	0.18	1	17	5	10.890742853155311
1	7	57	64	231	74	0.66	0.7	2	28	3	14.529120518977876
1	7	62	13	126	59	0.26	0.81	2	26	5	14.444089951418928
1	7	63	17	127	59	0.26	0.81	2	31	6	14.59635122579859
1	7	60	19	128	59	0.26	0.81	2	6	3	0.8823385649313459
1	7	58	18	124	59	0.26	0.81	2	21	9	13.888079425564571
1	7	62	15	125	59	0.26	0.81	2	7	6	1.6934406164450577
1	7	34	47	162	40	0.72	0.77	2	7	6	1.6934406164450577
1	7	33	50	159	40	0.72	0.77	2	9	6	4.103912359538197
1	7	34	36	160	40	0.72	0.77	2	27	5	14.492123563242405
1	7	38	47	161	40	0.72	0.77	2	18	1	13.018052398097172
1	7	50	63	5	96	0.76	0.58	1	18	12	11.206481942802155
1	7	43	64	6	95	0.46	0.48	2	35	10	14.632781684615503
1	7	50	53	77	33	0.81	0.01	1	6	5	6.470065366345504
1	7	52	53	75	33	0.81	0.01	1	0	2	0
1	7	50	56	79	33	0.81	0.01	1	7	7	6.988469323505745
1	7	57	53	78	33	0.81	0.01	1	15	7	10.230071583911766
1	7	58	51	80	33	0.81	0.01	1	1	11	2.641393125
1	7	55	53	76	33	0.81	0.01	1	9	3	7.924179375
1	7	42	75	237	68	0.37	0.37	2	26	6	14.444089951418928
1	7	92	62	60	37	0.04	0.58	2	10	9	5.513667222730066
1	7	98	64	61	37	0.04	0.58	2	12	4	8.233086020500052
1	7	24	32	3	61	0.81	0.35	1	0	12	0
1	7	26	31	0	61	0.81	0.35	1	18	4	11.206481942802155
1	7	26	28	2	61	0.81	0.35	1	7	15	6.988469323505745
1	7	25	29	1	61	0.81	0.35	1	6	4	6.470065366345504
1	7	59	5	234	86	0.69	0.4	2	5	20	0.37753530615187947
1	7	56	5	233	86	0.69	0.4	2	36	2	14.637296543008034
1	7	94	63	24	84	0.53	0.59	2	15	7	11.285350784788008
1	7	97	65	25	84	0.53	0.59	2	7	1	1.6934406164450577
1	7	59	15	41	5	0.8	0.56	2	0	9	1.651228196054643E-5
1	7	42	51	91	9	0.02	0.66	2	9	4	4.103912359538197
1	7	41	53	93	9	0.02	0.66	2	33	6	14.619255989488702
1	7	43	53	92	9	0.02	0.66	2	36	1	14.637296543008034
1	7	52	43	27	0	0.57	0.55	1	14	4	9.883188097530155
1	7	60	33	248	42	0.51	0.38	1	11	7	8.76050991944932
1	7	58	36	247	42	0.51	0.38	2	5	5	0.37753530615187947
1	7	45	64	98	31	0.41	0.7	2	25	5	14.381782574071483
1	7	40	50	62	39	0.47	0.65	2	15	2	11.285350784788008
1	7	41	60	245	64	0.4	0.88	2	15	7	11.285350784788008
1	7	39	65	243	64	0.4	0.88	2	21	5	13.888079425564571
1	7	45	74	246	64	0.4	0.88	2	25	7	14.381782574071483
1	7	43	63	242	64	0.4	0.88	2	6	4	0.8823385649313459
1	7	48	62	244	64	0.4	0.88	2	7	9	1.6934406164450577
1	7	55	42	85	12	0.35	0.72	2	7	4	1.6934406164450577
1	7	62	49	83	12	0.35	0.72	2	9	5	4.103912359538197
1	7	59	49	84	12	0.35	0.72	2	16	3	11.99014322493258
1	7	61	48	86	12	0.35	0.72	2	23	1	14.196611698979947
1	7	60	51	87	12	0.35	0.72	2	18	1	13.018052398097172
1	7	26	40	218	34	0.35	0.6	2	23	13	14.196611698979947
1	7	27	56	220	34	0.35	0.6	2	31	17	14.59635122579859
1	7	32	51	219	34	0.35	0.6	2	17	5	12.561144835831207
1	7	32	37	217	34	0.35	0.6	2	7	3	1.6934406164450577
1	7	55	9	211	71	0.58	0.09	2	22	2	14.061758043935688
1	7	62	9	210	71	0.58	0.09	1	24	6	12.940130732691008
1	7	60	10	209	71	0.58	0.09	1	0	4	0
1	7	56	37	81	55	0.46	0.48	2	22	3	14.061758043935688
1	7	50	59	18	66	0.7	0.54	1	1	3	2.641393125
1	7	52	56	19	66	0.7	0.54	1	9	6	7.924179375
1	8	33	35	228	87	0.44	0.65	2	18	11	13.018052398097172
1	8	29	49	229	87	0.44	0.65	2	28	9	14.529120518977876
1	8	30	45	227	87	0.44	0.65	2	23	3	14.196611698979947
1	8	19	54	4	62	0.57	0.89	2	21	8	13.888079425564571
1	8	37	18	168	56	0.69	0.54	1	18	12	11.206481942802155
1	8	9	52	88	73	0.34	0.48	2	25	11	14.381782574071483
1	8	6	52	89	73	0.34	0.48	2	8	5	2.793894080966835
1	8	7	50	90	73	0.34	0.48	2	22	6	14.061758043935688
1	8	39	24	241	97	0.68	0.6	2	0	10	1.651228196054643E-5
1	8	50	19	240	97	0.68	0.6	1	19	2	11.513565702038099
[truncated: 202,533 more rows]
