# Supplementary material for: Land-use change in oil palm dominated tropical landscapes—An agent-based model to explore ecological and socio-economic trade-offs
Source: PLoS One. 2018 Jan 19;13(1):e0190506. doi: 10.1371/journal.pone.0190506 (PMC5774713; doi:10.1371/journal.pone.0190506)
Supplement: S1 Data — (ZIP) [file pone.0190506.s003.zip › HouseholdData/field-data_js_2016_sc21.txt]

runnumber	step	pxcor	pycor	p_id	p_owner	rb_ineff_owner	op_ineff_owner	p_landuse	p_age	p_fieldsize	p_carbon
1	0	65	37	230	11	0	0	2	21	11	13.888079425564571
1	0	51	63	5	96	0	0	1	6	12	6.470065366345504
1	0	92	60	214	15	0	0	1	5	6	5.906334582800599
1	0	96	62	212	15	0	0	1	18	14	11.206481942802155
1	0	96	68	213	15	0	0	2	16	5	11.99014322493258
1	0	47	24	215	77	0	0	2	9	3	4.103912359538197
1	0	61	54	104	51	0	0	2	0	4	1.651228196054643E-5
1	0	64	46	23	91	0	0	1	24	3	12.940130732691008
1	0	44	71	208	69	0	0	1	13	6	9.523678350845561
1	0	47	56	73	29	0	0	1	2	10	3.735493980934052
1	0	47	55	71	29	0	0	1	22	4	12.389231941389259
1	0	45	56	72	29	0	0	2	20	3	13.665138779318534
1	0	49	50	141	46	0	0	2	29	5	14.557597309152891
1	0	49	58	16	4	0	0	2	1	7	3.9620781783595844E-4
1	0	44	17	166	43	0	0	2	11	9	6.917152916575726
1	0	47	14	165	43	0	0	2	25	3	14.381782574071483
1	0	46	13	167	43	0	0	2	29	2	14.557597309152891
1	0	55	38	63	49	0	0	1	7	3	6.988469323505745
1	0	7	50	90	73	0	0	2	25	6	14.381782574071483
1	0	6	52	89	73	0	0	1	25	5	13.206965625
1	0	9	51	88	73	0	0	2	5	11	0.37753530615187947
1	0	43	56	176	85	0	0	1	14	16	9.883188097530155
1	0	44	51	175	85	0	0	1	21	2	12.104383935448451
1	0	41	56	179	85	0	0	2	7	17	1.6934406164450577
1	0	44	53	178	85	0	0	1	18	2	11.206481942802155
1	0	55	39	177	85	0	0	1	14	2	9.883188097530155
1	0	49	60	239	93	0	0	2	1	5	3.9620781783595844E-4
1	0	45	48	238	93	0	0	2	10	2	5.513667222730066
1	0	48	50	155	79	0	0	2	24	14	14.30105305478868
1	0	54	64	226	45	0	0	1	19	7	11.513565702038099
1	0	39	67	146	3	0	0	1	14	14	9.883188097530155
1	0	46	68	145	3	0	0	2	21	2	13.888079425564571
1	0	43	75	237	68	0	0	2	9	6	4.103912359538197
1	0	37	50	134	67	0	0	2	15	8	11.285350784788008
1	0	60	29	34	13	0	0	1	15	15	10.230071583911766
1	0	44	61	235	54	0	0	2	1	6	3.9620781783595844E-4
1	0	42	58	236	54	0	0	2	29	4	14.557597309152891
1	0	19	52	4	62	0	0	2	30	8	14.579504615647782
1	0	85	66	181	81	0	0	2	15	6	11.285350784788008
1	0	79	66	183	81	0	0	2	5	3	0.37753530615187947
1	0	83	64	182	81	0	0	2	21	8	13.888079425564571
1	0	81	63	184	81	0	0	2	18	6	13.018052398097172
1	0	82	64	180	81	0	0	1	15	5	10.230071583911766
1	0	52	16	113	10	0	0	1	17	16	10.890742853155311
1	0	58	10	112	10	0	0	1	5	10	5.906334582800599
1	0	54	10	117	10	0	0	2	25	6	14.381782574071483
1	0	59	12	116	10	0	0	1	25	6	13.206965625
1	0	57	13	114	10	0	0	2	21	3	13.888079425564571
1	0	55	17	115	10	0	0	1	13	7	9.523678350845561
1	0	55	12	111	10	0	0	1	24	1	12.940130732691008
1	0	32	42	105	83	0	0	2	25	2	14.381782574071483
1	0	36	40	64	58	0	0	1	23	11	12.66767641433649
1	0	36	44	65	58	0	0	1	23	4	12.66767641433649
1	0	45	39	70	58	0	0	1	5	15	5.906334582800599
1	0	34	40	67	58	0	0	1	19	8	11.513565702038099
1	0	37	37	68	58	0	0	1	11	6	8.76050991944932
1	0	33	45	66	58	0	0	2	3	3	0.029633638837705163
1	0	30	44	69	58	0	0	2	5	7	0.37753530615187947
1	0	47	20	193	30	0	0	1	14	16	9.883188097530155
1	0	48	7	188	30	0	0	1	3	15	4.57502709526313
1	0	52	17	205	30	0	0	2	11	3	6.917152916575726
1	0	40	23	202	30	0	0	2	27	30	14.492123563242405
1	0	43	9	204	30	0	0	2	18	6	13.018052398097172
1	0	46	17	187	30	0	0	1	17	19	10.890742853155311
1	0	54	7	195	30	0	0	1	13	11	9.523678350845561
1	0	44	22	194	30	0	0	2	4	14	0.1249948031629657
1	0	46	6	191	30	0	0	2	18	10	13.018052398097172
1	0	50	21	196	30	0	0	1	10	7	8.352818470909844
1	0	43	12	189	30	0	0	1	20	10	11.812669165601198
1	0	51	9	199	30	0	0	1	1	2	2.641393125
1	0	50	14	190	30	0	0	2	29	7	14.557597309152891
1	0	49	14	185	30	0	0	2	13	3	9.411276735609588
1	0	40	12	201	30	0	0	2	29	5	14.557597309152891
1	0	45	18	192	30	0	0	2	20	3	13.665138779318534
1	0	42	24	197	30	0	0	2	13	9	9.411276735609588
1	0	44	8	198	30	0	0	2	19	3	13.380196791481476
1	0	41	16	200	30	0	0	1	25	7	13.206965625
1	0	49	10	186	30	0	0	2	1	4	3.9620781783595844E-4
1	0	48	13	203	30	0	0	1	1	2	2.641393125
1	0	47	5	223	75	0	0	1	22	2	12.389231941389259
1	0	39	12	224	75	0	0	2	14	5	10.42934348909148
1	0	48	10	222	75	0	0	2	1	2	3.9620781783595844E-4
1	0	27	26	2	61	0	0	2	18	15	13.018052398097172
1	0	24	29	1	61	0	0	1	10	4	8.352818470909844
1	0	26	31	0	61	0	0	1	20	4	11.812669165601198
1	0	24	34	3	61	0	0	1	13	12	9.523678350845561
1	0	33	41	30	70	0	0	2	12	4	8.233086020500052
1	0	26	51	131	44	0	0	1	16	3	10.5655725
1	0	25	51	132	44	0	0	1	5	8	5.906334582800599
1	0	27	53	133	44	0	0	2	19	4	13.380196791481476
1	0	57	65	231	74	0	0	2	15	3	11.285350784788008
1	0	47	38	56	38	0	0	1	12	8	9.15005419052626
1	0	46	43	52	38	0	0	1	9	3	7.924179375
1	0	44	48	54	38	0	0	1	5	8	5.906334582800599
1	0	52	46	57	38	0	0	2	14	4	10.42934348909148
1	0	47	42	53	38	0	0	2	20	1	13.665138779318534
1	0	51	42	55	38	0	0	1	4	6	5.28278625
1	0	62	50	83	12	0	0	2	19	5	13.380196791481476
1	0	54	42	85	12	0	0	1	15	4	10.230071583911766
1	0	59	49	84	12	0	0	2	15	3	11.285350784788008
1	0	60	51	87	12	0	0	2	10	1	5.513667222730066
1	0	61	48	86	12	0	0	2	26	1	14.444089951418928
1	0	49	42	35	80	0	0	2	24	2	14.30105305478868
1	0	46	62	244	64	0	0	1	15	9	10.230071583911766
1	0	44	75	246	64	0	0	2	24	7	14.30105305478868
1	0	40	62	245	64	0	0	2	2	7	0.0045479488103482854
1	0	39	65	243	64	0	0	2	5	5	0.37753530615187947
1	0	44	63	242	64	0	0	1	4	4	5.28278625
1	0	25	56	220	34	0	0	2	9	17	4.103912359538197
1	0	28	42	218	34	0	0	2	20	13	13.665138779318534
1	0	31	51	219	34	0	0	2	9	5	4.103912359538197
1	0	32	37	217	34	0	0	1	22	3	12.389231941389259
1	0	55	58	103	21	0	0	1	16	2	10.5655725
1	0	53	58	102	21	0	0	1	19	4	11.513565702038099
1	0	23	23	33	7	0	0	2	2	16	0.0045479488103482854
1	0	30	25	31	7	0	0	1	25	11	13.206965625
1	0	27	24	32	7	0	0	2	4	1	0.1249948031629657
1	0	41	72	221	32	0	0	1	4	11	5.28278625
1	0	33	18	150	24	0	0	2	1	6	3.9620781783595844E-4
1	0	33	21	151	24	0	0	2	8	4	2.793894080966835
1	0	59	50	50	52	0	0	2	7	3	1.6934406164450577
1	0	56	50	49	52	0	0	2	1	2	3.9620781783595844E-4
1	0	55	48	51	52	0	0	2	2	4	0.0045479488103482854
1	0	52	39	169	92	0	0	2	0	6	1.651228196054643E-5
1	0	51	69	143	78	0	0	2	7	1	1.6934406164450577
1	0	50	66	142	78	0	0	1	20	5	11.812669165601198
1	0	56	41	7	26	0	0	2	11	7	6.917152916575726
1	0	57	46	10	26	0	0	2	6	19	0.8823385649313459
1	0	65	40	14	26	0	0	1	15	12	10.230071583911766
1	0	60	46	13	26	0	0	2	2	15	0.0045479488103482854
1	0	60	40	8	26	0	0	1	19	4	11.513565702038099
1	0	59	43	12	26	0	0	1	23	1	12.66767641433649
1	0	56	42	15	26	0	0	1	15	2	10.230071583911766
1	0	57	43	9	26	0	0	1	19	2	11.513565702038099
1	0	63	40	11	26	0	0	2	19	7	13.380196791481476
1	0	55	67	154	1	0	0	1	22	6	12.389231941389259
1	0	38	24	241	97	0	0	1	8	10	7.470987961868104
1	0	51	19	240	97	0	0	1	11	2	8.76050991944932
1	0	63	38	121	94	0	0	1	25	4	13.206965625
1	0	63	50	118	94	0	0	1	3	2	4.57502709526313
1	0	54	41	119	94	0	0	1	23	2	12.66767641433649
1	0	60	35	122	94	0	0	2	7	5	1.6934406164450577
1	0	61	39	120	94	0	0	2	22	6	14.061758043935688
1	0	63	48	123	94	0	0	1	2	2	3.735493980934052
1	0	41	54	93	9	0	0	2	18	6	13.018052398097172
1	0	43	53	92	9	0	0	2	13	1	9.411276735609588
1	0	41	51	91	9	0	0	2	24	4	14.30105305478868
1	0	32	36	228	87	0	0	2	12	11	8.233086020500052
1	0	29	47	229	87	0	0	2	25	9	14.381782574071483
1	0	30	47	227	87	0	0	2	27	3	14.492123563242405
1	0	45	9	144	25	0	0	2	11	9	6.917152916575726
1	0	53	54	152	41	0	0	1	9	3	7.924179375
1	0	56	57	153	41	0	0	1	10	5	8.352818470909844
1	0	31	45	164	89	0	0	1	18	2	11.206481942802155
1	0	32	53	163	89	0	0	2	5	2	0.37753530615187947
1	0	34	54	207	35	0	0	2	24	17	14.30105305478868
1	0	29	54	206	35	0	0	2	17	11	12.561144835831207
1	0	61	27	74	72	0	0	1	8	2	7.470987961868104
1	0	40	50	62	39	0	0	2	1	2	3.9620781783595844E-4
1	0	62	17	127	59	0	0	2	4	6	0.1249948031629657
1	0	60	17	128	59	0	0	1	10	3	8.352818470909844
1	0	61	15	125	59	0	0	1	24	6	12.940130732691008
1	0	58	18	124	59	0	0	2	22	9	14.061758043935688
1	0	62	14	126	59	0	0	2	11	5	6.917152916575726
1	0	43	47	28	50	0	0	1	7	3	6.988469323505745
1	0	46	49	29	50	0	0	2	3	2	0.029633638837705163
1	0	21	29	140	65	0	0	2	12	12	8.233086020500052
1	0	57	37	81	55	0	0	2	8	3	2.793894080966835
1	0	34	17	82	2	0	0	2	27	5	14.492123563242405
1	0	48	63	138	19	0	0	1	17	4	10.890742853155311
1	0	52	72	137	19	0	0	1	21	13	12.104383935448451
1	0	49	68	136	19	0	0	2	5	7	0.37753530615187947
1	0	47	72	139	19	0	0	1	15	11	10.230071583911766
1	0	48	66	135	19	0	0	2	13	4	9.411276735609588
1	0	65	46	232	20	0	0	1	16	10	10.5655725
1	0	44	64	6	95	0	0	2	18	10	13.018052398097172
1	0	53	44	27	0	0	0	1	12	4	9.15005419052626
1	0	61	62	171	60	0	0	1	5	10	5.906334582800599
1	0	58	14	41	5	0	0	1	5	9	5.906334582800599
1	0	45	64	98	31	0	0	2	4	5	0.1249948031629657
1	0	43	44	22	99	0	0	2	15	22	11.285350784788008
1	0	39	38	20	99	0	0	1	18	9	11.206481942802155
1	0	39	43	21	99	0	0	2	15	15	11.285350784788008
1	0	35	16	168	56	0	0	1	20	12	11.812669165601198
1	0	58	56	147	76	0	0	2	8	4	2.793894080966835
1	0	74	70	157	57	0	0	1	8	11	7.470987961868104
1	0	73	65	158	57	0	0	2	2	6	0.0045479488103482854
1	0	54	52	59	23	0	0	2	19	2	13.380196791481476
1	0	51	40	225	27	0	0	1	25	5	13.206965625
1	0	20	31	156	8	0	0	1	13	4	9.523678350845561
1	0	14	51	130	18	0	0	1	6	20	6.470065366345504
1	0	17	54	129	18	0	0	1	8	2	7.470987961868104
1	0	65	48	216	22	0	0	1	6	7	6.470065366345504
1	0	98	64	61	37	0	0	2	1	4	3.9620781783595844E-4
1	0	92	63	60	37	0	0	2	21	9	13.888079425564571
1	0	52	66	174	47	0	0	1	12	12	9.15005419052626
1	0	49	75	172	47	0	0	2	14	12	10.42934348909148
1	0	53	69	173	47	0	0	2	16	5	11.99014322493258
1	0	61	33	248	42	0	0	1	23	7	12.66767641433649
1	0	57	34	247	42	0	0	1	19	5	11.513565702038099
1	0	49	52	170	28	0	0	2	21	4	13.888079425564571
1	0	49	38	17	98	0	0	2	26	4	14.444089951418928
1	0	59	45	26	90	0	0	2	9	3	4.103912359538197
1	0	51	47	44	63	0	0	1	19	6	11.513565702038099
1	0	55	49	43	63	0	0	2	14	4	10.42934348909148
1	0	50	49	45	63	0	0	1	20	6	11.812669165601198
1	0	50	61	18	66	0	0	2	1	3	3.9620781783595844E-4
1	0	54	56	19	66	0	0	1	11	6	8.76050991944932
1	0	54	61	58	14	0	0	2	4	5	0.1249948031629657
1	0	58	8	234	86	0	0	1	2	20	3.735493980934052
1	0	56	5	233	86	0	0	2	13	2	9.411276735609588
1	0	61	9	210	71	0	0	1	6	6	6.470065366345504
1	0	60	11	209	71	0	0	2	15	4	11.285350784788008
1	0	55	9	211	71	0	0	2	22	2	14.061758043935688
1	0	36	48	97	6	0	0	2	2	8	0.0045479488103482854
1	0	37	46	96	6	0	0	2	20	2	13.665138779318534
1	0	32	47	95	6	0	0	2	21	4	13.888079425564571
1	0	61	64	47	48	0	0	1	21	3	12.104383935448451
1	0	60	68	48	48	0	0	2	1	5	3.9620781783595844E-4
1	0	59	65	46	48	0	0	2	10	2	5.513667222730066
1	0	56	8	148	53	0	0	1	7	5	6.988469323505745
1	0	58	4	149	53	0	0	2	1	6	3.9620781783595844E-4
1	0	61	30	99	88	0	0	1	17	2	10.890742853155311
1	0	55	30	101	88	0	0	2	6	1	0.8823385649313459
1	0	57	31	100	88	0	0	2	1	4	3.9620781783595844E-4
1	0	95	65	24	84	0	0	2	6	7	0.8823385649313459
1	0	97	65	25	84	0	0	1	25	1	13.206965625
1	0	61	52	80	33	0	0	1	3	11	4.57502709526313
1	0	50	55	79	33	0	0	2	16	7	11.99014322493258
1	0	50	52	77	33	0	0	2	13	5	9.411276735609588
1	0	58	54	78	33	0	0	1	16	7	10.5655725
1	0	52	53	75	33	0	0	1	11	2	8.76050991944932
1	0	55	54	76	33	0	0	1	6	3	6.470065366345504
1	0	38	47	161	40	0	0	2	9	1	4.103912359538197
1	0	34	36	160	40	0	0	2	29	5	14.557597309152891
1	0	31	48	162	40	0	0	1	22	6	12.389231941389259
1	0	33	51	159	40	0	0	2	13	6	9.411276735609588
1	0	54	13	94	36	0	0	1	7	10	6.988469323505745
1	0	30	37	107	17	0	0	1	10	5	8.352818470909844
1	0	29	44	110	17	0	0	1	17	7	10.890742853155311
1	0	29	40	106	17	0	0	1	16	7	10.5655725
1	0	41	34	108	17	0	0	2	11	10	6.917152916575726
1	0	38	40	109	17	0	0	2	27	2	14.492123563242405
1	0	49	43	40	16	0	0	2	20	18	13.665138779318534
1	0	38	48	39	16	0	0	1	2	7	3.735493980934052
1	0	47	46	37	16	0	0	2	2	5	0.0045479488103482854
1	0	41	46	36	16	0	0	2	17	4	12.561144835831207
1	0	47	48	38	16	0	0	2	3	1	0.029633638837705163
1	0	60	48	42	82	0	0	1	21	4	12.104383935448451
1	1	26	28	2	61	0	0	2	19	15	13.380196791481476
1	1	24	29	1	61	0	0	1	11	4	8.76050991944932
1	1	26	30	0	61	0	0	1	21	4	12.104383935448451
1	1	23	31	3	61	0	0	1	14	12	9.883188097530155
1	1	48	62	244	64	0	0	1	16	9	10.5655725
1	1	44	75	246	64	0	0	2	25	7	14.381782574071483
1	1	40	60	245	64	0	0	2	3	7	0.029633638837705163
1	1	40	65	243	64	0	0	2	6	5	0.8823385649313459
1	1	44	63	242	64	0	0	1	5	4	5.906334582800599
1	1	32	45	164	89	0	0	1	19	2	11.513565702038099
1	1	32	53	163	89	0	0	2	6	2	0.8823385649313459
1	1	59	44	26	90	0	0	2	10	3	5.513667222730066
1	1	36	48	97	6	0	0	2	3	8	0.029633638837705163
1	1	37	46	96	6	0	0	2	21	2	13.888079425564571
1	1	32	47	95	6	0	0	2	22	4	14.061758043935688
1	1	22	28	140	65	0	0	2	13	12	9.411276735609588
1	1	58	55	147	76	0	0	2	9	4	4.103912359538197
1	1	67	45	232	20	0	0	1	17	10	10.890742853155311
1	1	46	10	144	25	0	0	2	12	9	8.233086020500052
1	1	60	30	99	88	0	0	1	18	2	11.206481942802155
1	1	55	30	101	88	0	0	2	7	1	1.6934406164450577
1	1	57	31	100	88	0	0	2	2	4	0.0045479488103482854
1	1	54	55	152	41	0	0	1	10	3	8.352818470909844
1	1	56	56	153	41	0	0	1	11	5	8.76050991944932
1	1	60	48	42	82	0	0	1	22	4	12.389231941389259
1	1	49	52	170	28	0	0	2	22	4	14.061758043935688
1	1	61	50	83	12	0	0	2	20	5	13.665138779318534
1	1	54	43	85	12	0	0	1	16	4	10.5655725
1	1	58	49	84	12	0	0	2	16	3	11.99014322493258
1	1	60	51	87	12	0	0	2	11	1	6.917152916575726
1	1	61	48	86	12	0	0	2	27	1	14.492123563242405
1	1	61	17	127	59	0	0	2	5	6	0.37753530615187947
1	1	60	17	128	59	0	0	1	11	3	8.76050991944932
1	1	62	16	125	59	0	0	1	25	6	13.206965625
1	1	59	18	124	59	0	0	2	23	9	14.196611698979947
1	1	61	14	126	59	0	0	2	12	5	8.233086020500052
1	1	61	65	47	48	0	0	1	22	3	12.389231941389259
1	1	60	67	48	48	0	0	2	2	5	0.0045479488103482854
1	1	60	65	46	48	0	0	2	11	2	6.917152916575726
1	1	51	69	143	78	0	0	2	8	1	2.793894080966835
1	1	49	66	142	78	0	0	1	21	5	12.104383935448451
1	1	56	65	154	1	0	0	1	23	6	12.66767641433649
1	1	19	54	4	62	0	0	2	31	8	14.59635122579859
1	1	55	60	58	14	0	0	2	5	5	0.37753530615187947
1	1	62	11	210	71	0	0	1	7	6	6.988469323505745
1	1	60	11	209	71	0	0	2	16	4	11.99014322493258
1	1	55	9	211	71	0	0	2	23	2	14.196611698979947
1	1	54	53	59	23	0	0	2	20	2	13.665138779318534
1	1	61	27	74	72	0	0	1	9	2	7.924179375
1	1	65	37	230	11	0	0	2	22	11	14.061758043935688
1	1	50	60	18	66	0	0	2	2	3	0.0045479488103482854
1	1	52	57	19	66	0	0	1	12	6	9.15005419052626
1	1	52	39	169	92	0	0	2	1	6	3.9620781783595844E-4
1	1	52	47	44	63	0	0	1	20	6	11.812669165601198
1	1	55	50	43	63	0	0	2	15	4	11.285350784788008
1	1	52	49	45	63	0	0	1	21	6	12.104383935448451
1	1	57	65	231	74	0	0	2	16	3	11.99014322493258
1	1	34	52	207	35	0	0	2	25	17	14.381782574071483
1	1	30	55	206	35	0	0	2	18	11	13.018052398097172
1	1	32	19	150	24	0	0	2	2	6	0.0045479488103482854
1	1	34	21	151	24	0	0	2	9	4	4.103912359538197
1	1	59	35	248	42	0	0	1	24	7	12.940130732691008
1	1	57	34	247	42	0	0	1	20	5	11.812669165601198
1	1	53	12	94	36	0	0	1	8	10	7.470987961868104
1	1	62	54	104	51	0	0	2	1	4	3.9620781783595844E-4
1	1	41	72	221	32	0	0	1	5	11	5.906334582800599
1	1	26	51	131	44	0	0	1	17	3	10.890742853155311
1	1	24	53	132	44	0	0	1	6	8	6.470065366345504
1	1	26	53	133	44	0	0	2	20	4	13.665138779318534
1	1	57	37	81	55	0	0	2	9	3	4.103912359538197
1	1	18	50	130	18	0	0	1	7	20	6.988469323505745
1	1	18	54	129	18	0	0	1	9	2	7.924179375
1	1	43	74	237	68	0	0	2	10	6	5.513667222730066
1	1	60	62	171	60	0	0	1	6	10	6.470065366345504
1	1	58	16	41	5	0	0	1	6	9	6.470065366345504
1	1	43	59	176	85	0	0	1	15	16	10.230071583911766
1	1	44	51	175	85	0	0	1	22	2	12.389231941389259
1	1	42	56	179	85	0	0	2	8	17	2.793894080966835
1	1	44	53	178	85	0	0	1	19	2	11.513565702038099
1	1	55	39	177	85	0	0	1	15	2	10.230071583911766
1	1	44	16	166	43	0	0	2	12	9	8.233086020500052
1	1	45	14	165	43	0	0	2	26	3	14.444089951418928
1	1	46	13	167	43	0	0	2	30	2	14.579504615647782
1	1	49	42	35	80	0	0	2	25	2	14.381782574071483
1	1	51	40	225	27	0	0	1	26	5	13.468515087444825
1	1	51	15	113	10	0	0	1	18	16	11.206481942802155
1	1	59	9	112	10	0	0	1	6	10	6.470065366345504
1	1	54	9	117	10	0	0	2	26	6	14.444089951418928
1	1	60	14	116	10	0	0	1	26	6	13.468515087444825
1	1	57	13	114	10	0	0	2	22	3	14.061758043935688
1	1	56	18	115	10	0	0	1	14	7	9.883188097530155
1	1	55	12	111	10	0	0	1	25	1	13.206965625
1	1	54	67	174	47	0	0	1	13	12	9.523678350845561
1	1	48	75	172	47	0	0	2	15	12	11.285350784788008
1	1	52	70	173	47	0	0	2	17	5	12.561144835831207
1	1	52	64	5	96	0	0	1	7	12	6.988469323505745
1	1	60	28	34	13	0	0	1	16	15	10.5655725
1	1	47	24	215	77	0	0	2	10	3	5.513667222730066
1	1	47	65	138	19	0	0	1	18	4	11.206481942802155
1	1	52	72	137	19	0	0	1	22	13	12.389231941389259
1	1	50	67	136	19	0	0	2	6	7	0.8823385649313459
1	1	48	72	139	19	0	0	1	16	11	10.5655725
1	1	48	66	135	19	0	0	2	14	4	10.42934348909148
1	1	35	17	82	2	0	0	2	28	5	14.529120518977876
1	1	62	39	121	94	0	0	1	26	4	13.468515087444825
1	1	63	50	118	94	0	0	1	4	2	5.28278625
1	1	54	40	119	94	0	0	1	24	2	12.940130732691008
1	1	59	36	122	94	0	0	2	8	5	2.793894080966835
1	1	61	39	120	94	0	0	2	23	6	14.196611698979947
1	1	63	48	123	94	0	0	1	3	2	4.57502709526313
1	1	48	38	17	98	0	0	2	27	4	14.492123563242405
1	1	44	66	6	95	0	0	2	19	10	13.380196791481476
1	1	49	48	141	46	0	0	2	30	5	14.579504615647782
1	1	40	49	62	39	0	0	2	2	2	0.0045479488103482854
1	1	58	53	80	33	0	0	1	4	11	5.28278625
1	1	48	55	79	33	0	0	2	17	7	12.561144835831207
1	1	51	53	77	33	0	0	2	14	5	10.42934348909148
1	1	57	53	78	33	0	0	1	17	7	10.890742853155311
1	1	52	52	75	33	0	0	1	12	2	9.15005419052626
1	1	55	53	76	33	0	0	1	7	3	6.988469323505745
1	1	24	23	33	7	0	0	2	3	16	0.029633638837705163
1	1	30	22	31	7	0	0	1	26	11	13.468515087444825
1	1	27	24	32	7	0	0	2	5	1	0.37753530615187947
1	1	49	45	40	16	0	0	2	21	18	13.888079425564571
1	1	39	48	39	16	0	0	1	3	7	4.57502709526313
1	1	46	44	37	16	0	0	2	3	5	0.029633638837705163
1	1	42	46	36	16	0	0	2	18	4	13.018052398097172
1	1	47	48	38	16	0	0	2	4	1	0.1249948031629657
1	1	36	41	64	58	0	0	1	24	11	12.940130732691008
1	1	35	44	65	58	0	0	1	24	4	12.940130732691008
1	1	46	37	70	58	0	0	1	6	15	6.470065366345504
1	1	33	39	67	58	0	0	1	20	8	11.812669165601198
1	1	37	39	68	58	0	0	1	12	6	9.15005419052626
1	1	33	47	66	58	0	0	2	4	3	0.1249948031629657
1	1	30	44	69	58	0	0	2	6	7	0.8823385649313459
1	1	51	58	16	4	0	0	2	2	7	0.0045479488103482854
1	1	84	66	181	81	0	0	2	16	6	11.99014322493258
1	1	79	65	183	81	0	0	2	6	3	0.8823385649313459
1	1	85	63	182	81	0	0	2	22	8	14.061758043935688
1	1	81	64	184	81	0	0	2	19	6	13.380196791481476
1	1	83	65	180	81	0	0	1	16	5	10.5655725
1	1	42	68	146	3	0	0	1	15	14	10.230071583911766
1	1	46	68	145	3	0	0	2	22	2	14.061758043935688
1	1	45	51	155	79	0	0	2	25	14	14.381782574071483
1	1	49	19	193	30	0	0	1	15	16	10.230071583911766
1	1	49	8	188	30	0	0	1	4	15	5.28278625
1	1	52	18	205	30	0	0	2	12	3	8.233086020500052
1	1	39	17	202	30	0	0	2	28	30	14.529120518977876
1	1	42	9	204	30	0	0	2	19	6	13.380196791481476
1	1	48	19	187	30	0	0	1	18	19	11.206481942802155
1	1	53	7	195	30	0	0	1	14	11	9.883188097530155
1	1	43	20	194	30	0	0	2	5	14	0.37753530615187947
1	1	47	7	191	30	0	0	2	19	10	13.380196791481476
1	1	52	21	196	30	0	0	1	11	7	8.76050991944932
1	1	43	12	189	30	0	0	1	21	10	12.104383935448451
1	1	51	9	199	30	0	0	1	2	2	3.735493980934052
1	1	50	15	190	30	0	0	2	30	7	14.579504615647782
1	1	49	12	185	30	0	0	2	14	3	10.42934348909148
1	1	40	12	201	30	0	0	2	30	5	14.579504615647782
1	1	43	18	192	30	0	0	2	21	3	13.888079425564571
1	1	45	25	197	30	0	0	2	14	9	10.42934348909148
1	1	43	8	198	30	0	0	2	20	3	13.665138779318534
1	1	41	16	200	30	0	0	1	26	7	13.468515087444825
1	1	50	10	186	30	0	0	2	2	4	0.0045479488103482854
1	1	48	14	203	30	0	0	1	2	2	3.735493980934052
1	1	38	47	161	40	0	0	2	10	1	5.513667222730066
1	1	35	37	160	40	0	0	2	30	5	14.579504615647782
1	1	33	48	162	40	0	0	1	23	6	12.66767641433649
1	1	33	51	159	40	0	0	2	14	6	10.42934348909148
1	1	52	43	27	0	0	0	1	13	4	9.523678350845561
1	1	56	38	63	49	0	0	1	8	3	7.470987961868104
1	1	47	41	56	38	0	0	1	13	8	9.523678350845561
1	1	46	42	52	38	0	0	1	10	3	8.352818470909844
1	1	43	48	54	38	0	0	1	6	8	6.470065366345504
1	1	52	45	57	38	0	0	2	15	4	11.285350784788008
1	1	47	42	53	38	0	0	2	21	1	13.888079425564571
1	1	52	42	55	38	0	0	1	5	6	5.906334582800599
1	1	33	42	30	70	0	0	2	13	4	9.411276735609588
1	1	64	49	216	22	0	0	1	7	7	6.988469323505745
1	1	56	39	7	26	0	0	2	12	7	8.233086020500052
1	1	54	46	10	26	0	0	2	7	19	1.6934406164450577
1	1	64	42	14	26	0	0	1	16	12	10.5655725
1	1	60	45	13	26	0	0	2	3	15	0.029633638837705163
1	1	59	41	8	26	0	0	1	20	4	11.812669165601198
1	1	59	43	12	26	0	0	1	24	1	12.940130732691008
1	1	56	43	15	26	0	0	1	16	2	10.5655725
1	1	57	42	9	26	0	0	1	20	2	11.812669165601198
1	1	63	40	11	26	0	0	2	20	7	13.665138779318534
1	1	35	16	168	56	0	0	1	21	12	12.104383935448451
1	1	32	34	228	87	0	0	2	13	11	9.411276735609588
1	1	28	49	229	87	0	0	2	26	9	14.444089951418928
1	1	30	45	227	87	0	0	2	28	3	14.529120518977876
1	1	59	51	50	52	0	0	2	8	3	2.793894080966835
1	1	56	50	49	52	0	0	2	2	2	0.0045479488103482854
1	1	55	48	51	52	0	0	2	3	4	0.029633638837705163
1	1	20	30	156	8	0	0	1	14	4	9.883188097530155
1	1	46	5	223	75	0	0	1	23	2	12.66767641433649
1	1	38	12	224	75	0	0	2	15	5	11.285350784788008
1	1	48	10	222	75	0	0	2	2	2	0.0045479488103482854
1	1	98	65	61	37	0	0	2	2	4	0.0045479488103482854
1	1	92	62	60	37	0	0	2	22	9	14.061758043935688
1	1	25	56	220	34	0	0	2	10	17	5.513667222730066
1	1	27	42	218	34	0	0	2	21	13	13.888079425564571
1	1	32	51	219	34	0	0	2	10	5	5.513667222730066
1	1	33	38	217	34	0	0	1	23	3	12.66767641433649
1	1	45	63	98	31	0	0	2	5	5	0.37753530615187947
1	1	75	69	157	57	0	0	1	9	11	7.924179375
1	1	73	65	158	57	0	0	2	3	6	0.029633638837705163
1	1	55	7	148	53	0	0	1	8	5	7.470987961868104
1	1	58	5	149	53	0	0	2	2	6	0.0045479488103482854
1	1	37	50	134	67	0	0	2	16	8	11.99014322493258
1	1	48	57	73	29	0	0	1	3	10	4.57502709526313
1	1	46	55	71	29	0	0	1	23	4	12.66767641433649
1	1	45	56	72	29	0	0	2	21	3	13.888079425564571
1	1	44	47	28	50	0	0	1	8	3	7.470987961868104
1	1	47	49	29	50	0	0	2	4	2	0.1249948031629657
1	1	63	46	23	91	0	0	1	25	3	13.206965625
1	1	44	70	208	69	0	0	1	14	6	9.883188097530155
1	1	56	58	103	21	0	0	1	17	2	10.890742853155311
1	1	53	58	102	21	0	0	1	20	4	11.812669165601198
1	1	6	49	90	73	0	0	2	26	6	14.444089951418928
1	1	5	53	89	73	0	0	1	26	5	13.468515087444825
1	1	9	51	88	73	0	0	2	6	11	0.8823385649313459
1	1	48	60	239	93	0	0	2	2	5	0.0045479488103482854
1	1	45	48	238	93	0	0	2	11	2	6.917152916575726
1	1	54	64	226	45	0	0	1	20	7	11.812669165601198
1	1	44	60	235	54	0	0	2	2	6	0.0045479488103482854
1	1	41	59	236	54	0	0	2	30	4	14.579504615647782
1	1	40	25	241	97	0	0	1	9	10	7.924179375
1	1	50	19	240	97	0	0	1	12	2	9.15005419052626
1	1	31	42	105	83	0	0	2	26	2	14.444089951418928
1	1	42	43	22	99	0	0	2	16	22	11.99014322493258
1	1	39	38	20	99	0	0	1	19	9	11.513565702038099
1	1	37	44	21	99	0	0	2	16	15	11.99014322493258
1	1	94	63	24	84	0	0	2	7	7	1.6934406164450577
1	1	97	65	25	84	0	0	1	26	1	13.468515087444825
1	1	61	4	234	86	0	0	1	3	20	4.57502709526313
1	1	56	5	233	86	0	0	2	14	2	10.42934348909148
1	1	42	54	93	9	0	0	2	19	6	13.380196791481476
1	1	43	53	92	9	0	0	2	14	1	10.42934348909148
1	1	41	52	91	9	0	0	2	25	4	14.381782574071483
1	1	90	60	214	15	0	0	1	6	6	6.470065366345504
1	1	99	62	212	15	0	0	1	19	14	11.513565702038099
1	1	97	68	213	15	0	0	2	17	5	12.561144835831207
1	1	31	38	107	17	0	0	1	11	5	8.76050991944932
1	1	28	44	110	17	0	0	1	18	7	11.206481942802155
1	1	32	41	106	17	0	0	1	17	7	10.890742853155311
1	1	43	36	108	17	0	0	2	12	10	8.233086020500052
1	1	38	40	109	17	0	0	2	28	2	14.529120518977876
1	2	43	59	176	85	0	0	1	16	16	10.5655725
1	2	43	51	175	85	0	0	1	23	2	12.66767641433649
1	2	38	55	179	85	0	0	2	9	17	4.103912359538197
1	2	44	54	178	85	0	0	1	20	2	11.812669165601198
1	2	55	39	177	85	0	0	1	16	2	10.5655725
1	2	48	38	17	98	0	0	2	28	4	14.529120518977876
1	2	54	53	59	23	0	0	2	21	2	13.888079425564571
1	2	20	53	4	62	0	0	2	32	8	14.609302190663938
1	2	46	57	73	29	0	0	1	4	10	5.28278625
1	2	46	55	71	29	0	0	1	24	4	12.940130732691008
1	2	45	55	72	29	0	0	2	22	3	14.061758043935688
1	2	32	45	164	89	0	0	1	20	2	11.812669165601198
1	2	32	52	163	89	0	0	2	7	2	1.6934406164450577
1	2	50	58	16	4	0	0	2	3	7	0.029633638837705163
1	2	61	64	47	48	0	0	1	23	3	12.66767641433649
1	2	60	67	48	48	0	0	2	3	5	0.029633638837705163
1	2	60	65	46	48	0	0	2	12	2	8.233086020500052
1	2	53	13	94	36	0	0	1	9	10	7.924179375
1	2	53	47	44	63	0	0	1	21	6	12.104383935448451
1	2	55	51	43	63	0	0	2	16	4	11.99014322493258
1	2	50	50	45	63	0	0	1	22	6	12.389231941389259
1	2	14	50	130	18	0	0	1	8	20	7.470987961868104
1	2	18	54	129	18	0	0	1	10	2	8.352818470909844
1	2	47	38	56	38	0	0	1	14	8	9.883188097530155
1	2	46	41	52	38	0	0	1	11	3	8.76050991944932
1	2	42	49	54	38	0	0	1	7	8	6.988469323505745
1	2	51	45	57	38	0	0	2	16	4	11.99014322493258
1	2	47	42	53	38	0	0	2	22	1	14.061758043935688
1	2	52	41	55	38	0	0	1	6	6	6.470065366345504
1	2	59	45	26	90	0	0	2	11	3	6.917152916575726
1	2	47	10	144	25	0	0	2	13	9	9.411276735609588
1	2	61	4	234	86	0	0	1	4	20	5.28278625
1	2	56	5	233	86	0	0	2	15	2	11.285350784788008
1	2	26	56	220	34	0	0	2	11	17	6.917152916575726
1	2	28	41	218	34	0	0	2	22	13	14.061758043935688
1	2	31	50	219	34	0	0	2	11	5	6.917152916575726
1	2	32	38	217	34	0	0	1	24	3	12.940130732691008
1	2	60	52	80	33	0	0	1	5	11	5.906334582800599
1	2	48	54	79	33	0	0	2	18	7	13.018052398097172
1	2	51	53	77	33	0	0	2	15	5	11.285350784788008
1	2	57	54	78	33	0	0	1	18	7	11.206481942802155
1	2	52	52	75	33	0	0	1	13	2	9.523678350845561
1	2	55	53	76	33	0	0	1	8	3	7.470987961868104
1	2	63	38	121	94	0	0	1	0	4	0
1	2	63	51	118	94	0	0	1	5	2	5.906334582800599
1	2	54	40	119	94	0	0	1	25	2	13.206965625
1	2	60	35	122	94	0	0	2	9	5	4.103912359538197
1	2	61	39	120	94	0	0	2	24	6	14.30105305478868
1	2	63	48	123	94	0	0	1	4	2	5.28278625
1	2	40	49	62	39	0	0	2	3	2	0.029633638837705163
1	2	46	62	244	64	0	0	1	17	9	10.890742853155311
1	2	45	73	246	64	0	0	2	26	7	14.444089951418928
1	2	40	61	245	64	0	0	2	4	7	0.1249948031629657
1	2	41	65	243	64	0	0	2	7	5	1.6934406164450577
1	2	44	63	242	64	0	0	1	6	4	6.470065366345504
1	2	92	60	214	15	0	0	1	7	6	6.988469323505745
1	2	96	61	212	15	0	0	1	20	14	11.812669165601198
1	2	96	67	213	15	0	0	2	18	5	13.018052398097172
1	2	31	42	105	83	0	0	2	27	2	14.492123563242405
1	2	52	43	27	0	0	0	1	14	4	9.883188097530155
1	2	43	66	6	95	0	0	2	20	10	13.665138779318534
1	2	32	54	207	35	0	0	2	26	17	14.444089951418928
1	2	29	53	206	35	0	0	2	19	11	13.380196791481476
1	2	7	50	90	73	0	0	2	27	6	14.492123563242405
1	2	7	53	89	73	0	0	1	0	5	0
1	2	8	52	88	73	0	0	2	7	11	1.6934406164450577
1	2	50	42	35	80	0	0	2	26	2	14.444089951418928
1	2	31	34	228	87	0	0	2	14	11	10.42934348909148
1	2	30	49	229	87	0	0	2	27	9	14.492123563242405
1	2	30	45	227	87	0	0	2	29	3	14.557597309152891
1	2	43	61	235	54	0	0	2	3	6	0.029633638837705163
1	2	42	59	236	54	0	0	2	31	4	14.59635122579859
1	2	67	48	232	20	0	0	1	18	10	11.206481942802155
1	2	47	5	223	75	0	0	1	24	2	12.940130732691008
1	2	39	11	224	75	0	0	2	16	5	11.99014322493258
1	2	48	10	222	75	0	0	2	3	2	0.029633638837705163
1	2	50	45	40	16	0	0	2	22	18	14.061758043935688
1	2	39	48	39	16	0	0	1	4	7	5.28278625
1	2	46	46	37	16	0	0	2	4	5	0.1249948031629657
1	2	41	47	36	16	0	0	2	19	4	13.380196791481476
1	2	47	48	38	16	0	0	2	5	1	0.37753530615187947
1	2	61	30	99	88	0	0	1	19	2	11.513565702038099
1	2	55	30	101	88	0	0	2	8	1	2.793894080966835
1	2	57	30	100	88	0	0	2	3	4	0.029633638837705163
1	2	45	17	166	43	0	0	2	13	9	9.411276735609588
1	2	46	14	165	43	0	0	2	27	3	14.492123563242405
1	2	46	13	167	43	0	0	2	31	2	14.59635122579859
1	2	52	39	169	92	0	0	2	2	6	0.0045479488103482854
1	2	49	19	193	30	0	0	1	16	16	10.5655725
1	2	50	6	188	30	0	0	1	5	15	5.906334582800599
1	2	52	17	205	30	0	0	2	13	3	9.411276735609588
1	2	38	18	202	30	0	0	2	29	30	14.557597309152891
1	2	43	9	204	30	0	0	2	20	6	13.665138779318534
1	2	46	15	187	30	0	0	1	19	19	11.513565702038099
1	2	53	6	195	30	0	0	1	15	11	10.230071583911766
1	2	44	22	194	30	0	0	2	6	14	0.8823385649313459
1	2	45	7	191	30	0	0	2	20	10	13.665138779318534
1	2	51	21	196	30	0	0	1	12	7	9.15005419052626
1	2	43	10	189	30	0	0	1	22	10	12.389231941389259
1	2	51	9	199	30	0	0	1	3	2	4.57502709526313
1	2	50	17	190	30	0	0	2	31	7	14.59635122579859
1	2	49	14	185	30	0	0	2	15	3	11.285350784788008
1	2	42	13	201	30	0	0	2	31	5	14.59635122579859
1	2	44	18	192	30	0	0	2	22	3	14.061758043935688
1	2	42	25	197	30	0	0	2	15	9	11.285350784788008
1	2	43	8	198	30	0	0	2	21	3	13.888079425564571
1	2	41	14	200	30	0	0	1	0	7	0
1	2	50	12	186	30	0	0	2	3	4	0.029633638837705163
1	2	48	14	203	30	0	0	1	3	2	4.57502709526313
1	2	41	74	237	68	0	0	2	11	6	6.917152916575726
1	2	57	63	231	74	0	0	2	17	3	12.561144835831207
1	2	55	38	63	49	0	0	1	9	3	7.924179375
1	2	57	15	41	5	0	0	1	7	9	6.988469323505745
1	2	59	50	50	52	0	0	2	9	3	4.103912359538197
1	2	56	50	49	52	0	0	2	3	2	0.029633638837705163
1	2	55	48	51	52	0	0	2	4	4	0.1249948031629657
1	2	64	49	216	22	0	0	1	8	7	7.470987961868104
1	2	95	65	24	84	0	0	2	8	7	2.793894080966835
1	2	97	65	25	84	0	0	1	0	1	0
1	2	33	41	30	70	0	0	2	14	4	10.42934348909148
1	2	61	54	104	51	0	0	2	2	4	0.0045479488103482854
1	2	42	54	93	9	0	0	2	20	6	13.665138779318534
1	2	43	53	92	9	0	0	2	15	1	11.285350784788008
1	2	41	52	91	9	0	0	2	26	4	14.444089951418928
1	2	48	64	138	19	0	0	1	19	4	11.513565702038099
1	2	50	73	137	19	0	0	1	23	13	12.66767641433649
1	2	48	67	136	19	0	0	2	7	7	1.6934406164450577
1	2	48	72	139	19	0	0	1	17	11	10.890742853155311
1	2	47	66	135	19	0	0	2	15	4	11.285350784788008
1	2	45	71	208	69	0	0	1	15	6	10.230071583911766
1	2	62	46	23	91	0	0	1	26	3	13.468515087444825
1	2	56	6	148	53	0	0	1	9	5	7.924179375
1	2	57	6	149	53	0	0	2	3	6	0.029633638837705163
1	2	62	63	171	60	0	0	1	7	10	6.988469323505745
1	2	29	29	2	61	0	0	2	20	15	13.665138779318534
1	2	25	29	1	61	0	0	1	12	4	9.15005419052626
1	2	27	30	0	61	0	0	1	22	4	12.389231941389259
1	2	24	32	3	61	0	0	1	15	12	10.230071583911766
1	2	51	69	143	78	0	0	2	9	1	4.103912359538197
1	2	49	66	142	78	0	0	1	22	5	12.389231941389259
1	2	48	23	215	77	0	0	2	11	3	6.917152916575726
1	2	62	49	83	12	0	0	2	21	5	13.888079425564571
1	2	54	42	85	12	0	0	1	17	4	10.890742853155311
1	2	60	49	84	12	0	0	2	17	3	12.561144835831207
1	2	60	51	87	12	0	0	2	12	1	8.233086020500052
1	2	61	48	86	12	0	0	2	28	1	14.529120518977876
1	2	39	24	241	97	0	0	1	10	10	8.352818470909844
1	2	50	19	240	97	0	0	1	13	2	9.523678350845561
1	2	49	52	170	28	0	0	2	23	4	14.196611698979947
1	2	24	20	33	7	0	0	2	4	16	0.1249948031629657
1	2	28	22	31	7	0	0	1	0	11	0
1	2	27	24	32	7	0	0	2	6	1	0.8823385649313459
1	2	53	54	152	41	0	0	1	11	3	8.76050991944932
1	2	56	56	153	41	0	0	1	12	5	9.15005419052626
1	2	42	47	28	50	0	0	1	9	3	7.924179375
1	2	47	49	29	50	0	0	2	5	2	0.37753530615187947
1	2	61	9	210	71	0	0	1	8	6	7.470987961868104
1	2	60	10	209	71	0	0	2	17	4	12.561144835831207
1	2	55	10	211	71	0	0	2	24	2	14.30105305478868
1	2	47	64	98	31	0	0	2	6	5	0.8823385649313459
1	2	51	15	113	10	0	0	1	19	16	11.513565702038099
1	2	57	10	112	10	0	0	1	7	10	6.988469323505745
1	2	52	10	117	10	0	0	2	27	6	14.492123563242405
1	2	60	13	116	10	0	0	1	0	6	0
1	2	59	13	114	10	0	0	2	23	3	14.196611698979947
1	2	54	19	115	10	0	0	1	15	7	10.230071583911766
1	2	55	12	111	10	0	0	1	26	1	13.468515087444825
1	2	33	18	150	24	0	0	2	3	6	0.029633638837705163
1	2	33	20	151	24	0	0	2	10	4	5.513667222730066
1	2	21	30	140	65	0	0	2	14	12	10.42934348909148
1	2	61	28	74	72	0	0	1	10	2	8.352818470909844
1	2	60	33	248	42	0	0	1	25	7	13.206965625
1	2	58	34	247	42	0	0	1	21	5	12.104383935448451
1	2	55	41	7	26	0	0	2	13	7	9.411276735609588
1	2	55	45	10	26	0	0	2	8	19	2.793894080966835
1	2	64	42	14	26	0	0	1	17	12	10.890742853155311
1	2	63	43	13	26	0	0	2	4	15	0.1249948031629657
1	2	60	41	8	26	0	0	1	21	4	12.104383935448451
1	2	59	43	12	26	0	0	1	25	1	13.206965625
1	2	56	42	15	26	0	0	1	17	2	10.890742853155311
1	2	57	42	9	26	0	0	1	21	2	12.104383935448451
1	2	61	42	11	26	0	0	2	21	7	13.888079425564571
1	2	57	28	34	13	0	0	1	17	15	10.890742853155311
1	2	62	37	230	11	0	0	2	23	11	14.196611698979947
1	2	56	65	154	1	0	0	1	24	6	12.940130732691008
1	2	55	37	81	55	0	0	2	10	3	5.513667222730066
1	2	31	38	107	17	0	0	1	12	5	9.15005419052626
1	2	29	44	110	17	0	0	1	19	7	11.513565702038099
1	2	32	41	106	17	0	0	1	18	7	11.206481942802155
1	2	41	34	108	17	0	0	2	13	10	9.411276735609588
1	2	38	39	109	17	0	0	2	29	2	14.557597309152891
1	2	51	63	5	96	0	0	1	8	12	7.470987961868104
1	2	51	38	225	27	0	0	1	0	5	0
1	2	33	16	82	2	0	0	2	29	5	14.557597309152891
1	2	59	48	42	82	0	0	1	23	4	12.66767641433649
1	2	38	47	161	40	0	0	2	11	1	6.917152916575726
1	2	35	38	160	40	0	0	2	31	5	14.59635122579859
1	2	34	48	162	40	0	0	1	24	6	12.940130732691008
1	2	33	50	159	40	0	0	2	15	6	11.285350784788008
1	2	50	60	18	66	0	0	2	3	3	0.029633638837705163
1	2	53	55	19	66	0	0	1	13	6	9.523678350845561
1	2	55	62	226	45	0	0	1	21	7	12.104383935448451
1	2	43	44	22	99	0	0	2	17	22	12.561144835831207
1	2	40	38	20	99	0	0	1	20	9	11.812669165601198
1	2	41	43	21	99	0	0	2	17	15	12.561144835831207
1	2	36	43	64	58	0	0	1	25	11	13.206965625
1	2	36	44	65	58	0	0	1	25	4	13.206965625
1	2	46	37	70	58	0	0	1	7	15	6.988469323505745
1	2	34	40	67	58	0	0	1	21	8	12.104383935448451
1	2	37	37	68	58	0	0	1	13	6	9.523678350845561
1	2	33	46	66	58	0	0	2	5	3	0.37753530615187947
1	2	30	44	69	58	0	0	2	7	7	1.6934406164450577
1	2	35	46	97	6	0	0	2	4	8	0.1249948031629657
1	2	37	47	96	6	0	0	2	22	2	14.061758043935688
1	2	32	46	95	6	0	0	2	23	4	14.196611698979947
1	2	41	71	221	32	0	0	1	6	11	6.470065366345504
1	2	55	61	58	14	0	0	2	6	5	0.8823385649313459
1	2	49	60	239	93	0	0	2	3	5	0.029633638837705163
1	2	45	49	238	93	0	0	2	12	2	8.233086020500052
1	2	51	68	174	47	0	0	1	14	12	9.883188097530155
1	2	48	73	172	47	0	0	2	16	12	11.99014322493258
1	2	52	69	173	47	0	0	2	18	5	13.018052398097172
1	2	84	65	181	81	0	0	2	17	6	12.561144835831207
1	2	80	66	183	81	0	0	2	7	3	1.6934406164450577
1	2	83	63	182	81	0	0	2	23	8	14.196611698979947
1	2	81	62	184	81	0	0	2	20	6	13.665138779318534
1	2	82	66	180	81	0	0	1	17	5	10.890742853155311
1	2	56	58	103	21	0	0	1	18	2	11.206481942802155
1	2	53	58	102	21	0	0	1	21	4	12.104383935448451
1	2	98	64	61	37	0	0	2	3	4	0.029633638837705163
1	2	91	61	60	37	0	0	2	23	9	14.196611698979947
1	2	27	50	131	44	0	0	1	18	3	11.206481942802155
1	2	24	51	132	44	0	0	1	7	8	6.988469323505745
1	2	26	52	133	44	0	0	2	21	4	13.888079425564571
1	2	48	50	155	79	0	0	2	26	14	14.444089951418928
1	2	39	49	134	67	0	0	2	17	8	12.561144835831207
1	2	73	70	157	57	0	0	1	10	11	8.352818470909844
1	2	72	64	158	57	0	0	2	4	6	0.1249948031629657
1	2	35	16	168	56	0	0	1	22	12	12.389231941389259
1	2	58	56	147	76	0	0	2	10	4	5.513667222730066
1	2	21	31	156	8	0	0	1	15	4	10.230071583911766
1	2	61	17	127	59	0	0	2	6	6	0.8823385649313459
1	2	60	18	128	59	0	0	1	12	3	9.15005419052626
1	2	62	16	125	59	0	0	1	26	6	13.468515087444825
1	2	57	17	124	59	0	0	2	24	9	14.30105305478868
1	2	63	14	126	59	0	0	2	13	5	9.411276735609588
1	2	49	48	141	46	0	0	2	31	5	14.59635122579859
1	2	39	70	146	3	0	0	1	16	14	10.5655725
1	2	46	68	145	3	0	0	2	23	2	14.196611698979947
1	3	52	47	44	63	0	0	1	22	6	12.389231941389259
1	3	55	51	43	63	0	0	2	17	4	12.561144835831207
1	3	52	50	45	63	0	0	1	23	6	12.66767641433649
1	3	95	65	24	84	0	0	2	9	7	4.103912359538197
1	3	97	65	25	84	0	0	1	1	1	2.641393125
1	3	62	54	104	51	0	0	2	3	4	0.029633638837705163
1	3	38	47	161	40	0	0	2	12	1	8.233086020500052
1	3	35	38	160	40	0	0	2	32	5	14.609302190663938
1	3	31	48	162	40	0	0	1	25	6	13.206965625
1	3	33	50	159	40	0	0	2	16	6	11.99014322493258
1	3	59	45	26	90	0	0	2	12	3	8.233086020500052
1	3	57	67	154	1	0	0	1	25	6	13.206965625
1	3	60	47	42	82	0	0	1	24	4	12.940130732691008
1	3	48	46	40	16	0	0	2	23	18	14.196611698979947
1	3	38	48	39	16	0	0	1	5	7	5.906334582800599
1	3	46	44	37	16	0	0	2	5	5	0.37753530615187947
1	3	41	46	36	16	0	0	2	20	4	13.665138779318534
1	3	47	48	38	16	0	0	2	6	1	0.8823385649313459
1	3	33	41	30	70	0	0	2	15	4	11.285350784788008
1	3	31	45	164	89	0	0	1	21	2	12.104383935448451
1	3	32	53	163	89	0	0	2	8	2	2.793894080966835
1	3	44	71	208	69	0	0	1	16	6	10.5655725
1	3	58	56	147	76	0	0	2	11	4	6.917152916575726
1	3	20	29	156	8	0	0	1	16	4	10.5655725
1	3	51	69	143	78	0	0	2	10	1	5.513667222730066
1	3	49	65	142	78	0	0	1	23	5	12.66767641433649
1	3	15	52	130	18	0	0	1	9	20	7.924179375
1	3	18	54	129	18	0	0	1	11	2	8.76050991944932
1	3	61	27	74	72	0	0	1	11	2	8.76050991944932
1	3	56	58	103	21	0	0	1	19	2	11.513565702038099
1	3	53	58	102	21	0	0	1	22	4	12.389231941389259
1	3	43	60	235	54	0	0	2	4	6	0.1249948031629657
1	3	42	59	236	54	0	0	2	32	4	14.609302190663938
1	3	40	49	62	39	0	0	2	4	2	0.1249948031629657
1	3	40	53	93	9	0	0	2	21	6	13.888079425564571
1	3	43	53	92	9	0	0	2	16	1	11.99014322493258
1	3	42	52	91	9	0	0	2	27	4	14.492123563242405
1	3	90	59	214	15	0	0	1	8	6	7.470987961868104
1	3	96	61	212	15	0	0	1	21	14	12.104383935448451
1	3	97	67	213	15	0	0	2	19	5	13.380196791481476
1	3	57	63	231	74	0	0	2	18	3	13.018052398097172
1	3	74	69	157	57	0	0	1	11	11	8.76050991944932
1	3	73	66	158	57	0	0	2	5	6	0.37753530615187947
1	3	62	35	230	11	0	0	2	24	11	14.30105305478868
1	3	46	57	73	29	0	0	1	5	10	5.906334582800599
1	3	46	55	71	29	0	0	1	25	4	13.206965625
1	3	45	56	72	29	0	0	2	23	3	14.196611698979947
1	3	44	66	6	95	0	0	2	21	10	13.888079425564571
1	3	27	27	2	61	0	0	2	21	15	13.888079425564571
1	3	25	29	1	61	0	0	1	13	4	9.523678350845561
1	3	27	31	0	61	0	0	1	23	4	12.66767641433649
1	3	23	33	3	61	0	0	1	16	12	10.5655725
1	3	35	16	168	56	0	0	1	23	12	12.66767641433649
1	3	47	39	56	38	0	0	1	15	8	10.230071583911766
1	3	46	41	52	38	0	0	1	12	3	9.15005419052626
1	3	42	48	54	38	0	0	1	8	8	7.470987961868104
1	3	51	45	57	38	0	0	2	17	4	12.561144835831207
1	3	47	42	53	38	0	0	2	23	1	14.196611698979947
1	3	52	41	55	38	0	0	1	7	6	6.988469323505745
1	3	65	48	216	22	0	0	1	9	7	7.924179375
1	3	57	27	34	13	0	0	1	18	15	11.206481942802155
1	3	31	38	107	17	0	0	1	13	5	9.523678350845561
1	3	28	43	110	17	0	0	1	20	7	11.812669165601198
1	3	30	40	106	17	0	0	1	19	7	11.513565702038099
1	3	41	35	108	17	0	0	2	14	10	10.42934348909148
1	3	38	39	109	17	0	0	2	30	2	14.579504615647782
1	3	59	33	248	42	0	0	1	0	7	0
1	3	57	35	247	42	0	0	1	22	5	12.389231941389259
1	3	46	10	144	25	0	0	2	14	9	10.42934348909148
1	3	52	66	174	47	0	0	1	15	12	10.230071583911766
1	3	46	74	172	47	0	0	2	17	12	12.561144835831207
1	3	53	69	173	47	0	0	2	19	5	13.380196791481476
1	3	45	53	155	79	0	0	2	27	14	14.492123563242405
1	3	54	55	152	41	0	0	1	12	3	9.15005419052626
1	3	59	57	153	41	0	0	1	13	5	9.523678350845561
1	3	51	59	16	4	0	0	2	4	7	0.1249948031629657
1	3	58	53	80	33	0	0	1	6	11	6.470065366345504
1	3	49	54	79	33	0	0	2	19	7	13.380196791481476
1	3	51	52	77	33	0	0	2	16	5	11.99014322493258
1	3	56	52	78	33	0	0	1	19	7	11.513565702038099
1	3	52	52	75	33	0	0	1	14	2	9.883188097530155
1	3	55	54	76	33	0	0	1	9	3	7.924179375
1	3	62	7	234	86	0	0	1	5	20	5.906334582800599
1	3	56	4	233	86	0	0	2	16	2	11.99014322493258
1	3	49	50	141	46	0	0	2	32	5	14.609302190663938
1	3	50	42	35	80	0	0	2	27	2	14.492123563242405
1	3	35	17	82	2	0	0	2	30	5	14.579504615647782
1	3	31	19	150	24	0	0	2	4	6	0.1249948031629657
1	3	33	20	151	24	0	0	2	11	4	6.917152916575726
1	3	47	22	193	30	0	0	1	17	16	10.890742853155311
1	3	50	9	188	30	0	0	1	6	15	6.470065366345504
1	3	52	17	205	30	0	0	2	14	3	10.42934348909148
1	3	41	18	202	30	0	0	2	30	30	14.579504615647782
1	3	42	7	204	30	0	0	2	21	6	13.888079425564571
1	3	48	15	187	30	0	0	1	20	19	11.812669165601198
1	3	52	7	195	30	0	0	1	16	11	10.5655725
1	3	44	23	194	30	0	0	2	7	14	1.6934406164450577
1	3	47	6	191	30	0	0	2	21	10	13.888079425564571
1	3	50	20	196	30	0	0	1	13	7	9.523678350845561
1	3	42	10	189	30	0	0	1	23	10	12.66767641433649
1	3	51	9	199	30	0	0	1	4	2	5.28278625
1	3	50	17	190	30	0	0	2	32	7	14.609302190663938
1	3	49	14	185	30	0	0	2	16	3	11.99014322493258
1	3	42	13	201	30	0	0	2	32	5	14.609302190663938
1	3	43	18	192	30	0	0	2	23	3	14.196611698979947
1	3	42	23	197	30	0	0	2	16	9	11.99014322493258
1	3	43	8	198	30	0	0	2	22	3	14.061758043935688
1	3	41	14	200	30	0	0	1	1	7	2.641393125
1	3	50	11	186	30	0	0	2	4	4	0.1249948031629657
1	3	48	14	203	30	0	0	1	4	2	5.28278625
1	3	55	8	148	53	0	0	1	10	5	8.352818470909844
1	3	57	5	149	53	0	0	2	4	6	0.1249948031629657
1	3	49	38	17	98	0	0	2	29	4	14.557597309152891
1	3	27	50	131	44	0	0	1	19	3	11.513565702038099
1	3	25	51	132	44	0	0	1	8	8	7.470987961868104
1	3	26	53	133	44	0	0	2	22	4	14.061758043935688
1	3	61	9	210	71	0	0	1	9	6	7.924179375
1	3	60	11	209	71	0	0	2	18	4	13.018052398097172
1	3	55	10	211	71	0	0	2	25	2	14.381782574071483
1	3	45	16	166	43	0	0	2	14	9	10.42934348909148
1	3	46	14	165	43	0	0	2	28	3	14.529120518977876
1	3	47	13	167	43	0	0	2	32	2	14.609302190663938
1	3	42	74	237	68	0	0	2	12	6	8.233086020500052
1	3	61	64	47	48	0	0	1	24	3	12.940130732691008
1	3	60	67	48	48	0	0	2	4	5	0.1249948031629657
1	3	60	65	46	48	0	0	2	13	2	9.411276735609588
1	3	35	46	97	6	0	0	2	5	8	0.37753530615187947
1	3	37	46	96	6	0	0	2	23	2	14.196611698979947
1	3	32	47	95	6	0	0	2	24	4	14.30105305478868
1	3	50	39	225	27	0	0	2	1	5	3.9620781783595844E-4
1	3	62	61	171	60	0	0	1	8	10	7.470987961868104
1	3	45	63	98	31	0	0	2	7	5	1.6934406164450577
1	3	42	72	221	32	0	0	1	7	11	6.988469323505745
1	3	55	62	226	45	0	0	1	22	7	12.389231941389259
1	3	40	24	241	97	0	0	1	11	10	8.76050991944932
1	3	51	19	240	97	0	0	1	14	2	9.883188097530155
1	3	61	18	127	59	0	0	2	7	6	1.6934406164450577
1	3	60	18	128	59	0	0	1	13	3	9.523678350845561
1	3	62	15	125	59	0	0	1	0	6	0
1	3	57	17	124	59	0	0	2	25	9	14.381782574071483
1	3	61	14	126	59	0	0	2	14	5	10.42934348909148
1	3	57	37	81	55	0	0	2	11	3	6.917152916575726
1	3	60	30	99	88	0	0	1	20	2	11.812669165601198
1	3	55	30	101	88	0	0	2	9	1	4.103912359538197
1	3	58	31	100	88	0	0	2	4	4	0.1249948031629657
1	3	39	69	146	3	0	0	1	17	14	10.890742853155311
1	3	45	68	145	3	0	0	2	24	2	14.30105305478868
1	3	53	44	27	0	0	0	1	15	4	10.230071583911766
1	3	39	49	134	67	0	0	2	18	8	13.018052398097172
1	3	59	50	50	52	0	0	2	10	3	5.513667222730066
1	3	56	50	49	52	0	0	2	4	2	0.1249948031629657
1	3	54	48	51	52	0	0	2	5	4	0.37753530615187947
1	3	53	14	113	10	0	0	1	20	16	11.812669165601198
1	3	59	9	112	10	0	0	1	8	10	7.470987961868104
1	3	52	9	117	10	0	0	2	28	6	14.529120518977876
1	3	61	12	116	10	0	0	1	1	6	2.641393125
1	3	57	13	114	10	0	0	2	24	3	14.30105305478868
1	3	54	17	115	10	0	0	1	16	7	10.5655725
1	3	55	12	111	10	0	0	1	0	1	0
1	3	62	46	23	91	0	0	2	0	3	1.651228196054643E-5
1	3	62	50	83	12	0	0	2	22	5	14.061758043935688
1	3	54	42	85	12	0	0	1	18	4	11.206481942802155
1	3	60	49	84	12	0	0	2	18	3	13.018052398097172
1	3	60	51	87	12	0	0	2	13	1	9.411276735609588
1	3	61	48	86	12	0	0	2	29	1	14.557597309152891
1	3	45	43	22	99	0	0	2	18	22	13.018052398097172
1	3	40	38	20	99	0	0	1	21	9	12.104383935448451
1	3	40	42	21	99	0	0	2	18	15	13.018052398097172
1	3	33	37	228	87	0	0	2	15	11	11.285350784788008
1	3	29	46	229	87	0	0	2	28	9	14.529120518977876
1	3	30	45	227	87	0	0	2	30	3	14.579504615647782
1	3	19	52	4	62	0	0	2	33	8	14.619255989488702
1	3	56	41	7	26	0	0	2	14	7	10.42934348909148
1	3	55	45	10	26	0	0	2	9	19	4.103912359538197
1	3	64	42	14	26	0	0	1	18	12	11.206481942802155
1	3	62	44	13	26	0	0	2	5	15	0.37753530615187947
1	3	59	41	8	26	0	0	1	22	4	12.389231941389259
1	3	59	43	12	26	0	0	1	0	1	0
1	3	56	42	15	26	0	0	1	18	2	11.206481942802155
1	3	57	42	9	26	0	0	1	22	2	12.389231941389259
1	3	63	40	11	26	0	0	2	22	7	14.061758043935688
1	3	36	42	64	58	0	0	1	0	11	0
1	3	36	44	65	58	0	0	1	26	4	13.468515087444825
1	3	45	38	70	58	0	0	1	8	15	7.470987961868104
1	3	32	39	67	58	0	0	1	22	8	12.389231941389259
1	3	36	37	68	58	0	0	1	14	6	9.883188097530155
1	3	33	47	66	58	0	0	2	6	3	0.8823385649313459
1	3	31	43	69	58	0	0	2	8	7	2.793894080966835
1	3	31	42	105	83	0	0	2	28	2	14.529120518977876
1	3	54	53	59	23	0	0	2	22	2	14.061758043935688
1	3	66	45	232	20	0	0	1	19	10	11.513565702038099
1	3	53	40	169	92	0	0	2	3	6	0.029633638837705163
1	3	50	61	18	66	0	0	2	4	3	0.1249948031629657
1	3	52	57	19	66	0	0	1	14	6	9.883188097530155
1	3	62	38	121	94	0	0	1	1	4	2.641393125
1	3	63	51	118	94	0	0	1	6	2	6.470065366345504
1	3	54	41	119	94	0	0	1	0	2	0
1	3	60	36	122	94	0	0	2	10	5	5.513667222730066
1	3	61	39	120	94	0	0	2	25	6	14.381782574071483
1	3	63	49	123	94	0	0	1	5	2	5.906334582800599
1	3	44	47	28	50	0	0	1	10	3	8.352818470909844
1	3	47	49	29	50	0	0	2	6	2	0.8823385649313459
1	3	23	27	140	65	0	0	2	15	12	11.285350784788008
1	3	48	52	170	28	0	0	2	24	4	14.30105305478868
1	3	52	62	5	96	0	0	1	9	12	7.924179375
1	3	54	11	94	36	0	0	1	10	10	8.352818470909844
1	3	47	5	223	75	0	0	1	25	2	13.206965625
1	3	38	11	224	75	0	0	2	17	5	12.561144835831207
1	3	48	11	222	75	0	0	2	4	2	0.1249948031629657
1	3	58	14	41	5	0	0	1	8	9	7.470987961868104
1	3	55	38	63	49	0	0	1	10	3	8.352818470909844
1	3	99	64	61	37	0	0	2	4	4	0.1249948031629657
1	3	91	62	60	37	0	0	2	24	9	14.30105305478868
1	3	55	60	58	14	0	0	2	7	5	1.6934406164450577
1	3	26	54	220	34	0	0	2	12	17	8.233086020500052
1	3	26	39	218	34	0	0	2	23	13	14.196611698979947
1	3	32	51	219	34	0	0	2	12	5	8.233086020500052
1	3	32	38	217	34	0	0	1	25	3	13.206965625
1	3	47	24	215	77	0	0	2	12	3	8.233086020500052
1	3	7	49	90	73	0	0	2	28	6	14.529120518977876
1	3	7	53	89	73	0	0	1	1	5	2.641393125
1	3	8	52	88	73	0	0	2	8	11	2.793894080966835
1	3	25	22	33	7	0	0	2	5	16	0.37753530615187947
1	3	28	23	31	7	0	0	1	1	11	2.641393125
1	3	27	24	32	7	0	0	2	7	1	1.6934406164450577
1	3	33	54	207	35	0	0	2	27	17	14.492123563242405
1	3	30	54	206	35	0	0	2	20	11	13.665138779318534
1	3	48	61	239	93	0	0	2	4	5	0.1249948031629657
1	3	45	49	238	93	0	0	2	13	2	9.411276735609588
1	3	85	67	181	81	0	0	2	18	6	13.018052398097172
1	3	80	66	183	81	0	0	2	8	3	2.793894080966835
1	3	84	62	182	81	0	0	2	24	8	14.30105305478868
1	3	80	62	184	81	0	0	2	21	6	13.888079425564571
1	3	83	65	180	81	0	0	1	18	5	11.206481942802155
1	3	47	65	138	19	0	0	1	20	4	11.812669165601198
1	3	50	71	137	19	0	0	1	24	13	12.940130732691008
1	3	50	68	136	19	0	0	2	8	7	2.793894080966835
1	3	47	71	139	19	0	0	1	18	11	11.206481942802155
1	3	48	66	135	19	0	0	2	16	4	11.99014322493258
1	3	45	57	176	85	0	0	1	17	16	10.890742853155311
1	3	43	51	175	85	0	0	1	24	2	12.940130732691008
1	3	41	55	179	85	0	0	2	10	17	5.513667222730066
1	3	44	53	178	85	0	0	1	21	2	12.104383935448451
1	3	55	40	177	85	0	0	1	17	2	10.890742853155311
1	3	47	62	244	64	0	0	1	18	9	11.206481942802155
1	3	44	72	246	64	0	0	2	27	7	14.492123563242405
1	3	41	62	245	64	0	0	2	5	7	0.37753530615187947
1	3	39	64	243	64	0	0	2	8	5	2.793894080966835
1	3	43	62	242	64	0	0	1	7	4	6.988469323505745
1	4	39	70	146	3	0	0	1	18	14	11.206481942802155
1	4	45	68	145	3	0	0	2	25	2	14.381782574071483
1	4	57	63	231	74	0	0	2	19	3	13.380196791481476
1	4	54	60	58	14	0	0	2	8	5	2.793894080966835
1	4	33	42	30	70	0	0	2	16	4	11.99014322493258
1	4	48	52	170	28	0	0	2	25	4	14.381782574071483
1	4	44	70	208	69	0	0	1	17	6	10.890742853155311
1	4	65	37	230	11	0	0	2	25	11	14.381782574071483
1	4	26	27	2	61	0	0	2	22	15	14.061758043935688
1	4	24	28	1	61	0	0	1	14	4	9.883188097530155
1	4	27	30	0	61	0	0	1	24	4	12.940130732691008
1	4	22	33	3	61	0	0	1	17	12	10.890742853155311
1	4	51	69	143	78	0	0	2	11	1	6.917152916575726
1	4	50	65	142	78	0	0	1	24	5	12.940130732691008
1	4	50	60	18	66	0	0	2	5	3	0.37753530615187947
1	4	54	56	19	66	0	0	1	15	6	10.230071583911766
1	4	51	57	16	4	0	0	2	5	7	0.37753530615187947
1	4	38	25	241	97	0	0	1	12	10	9.15005419052626
1	4	51	19	240	97	0	0	1	15	2	10.230071583911766
1	4	94	64	24	84	0	0	2	10	7	5.513667222730066
1	4	97	65	25	84	0	0	1	2	1	3.735493980934052
1	4	45	51	155	79	0	0	2	28	14	14.529120518977876
1	4	65	45	232	20	0	0	1	20	10	11.812669165601198
1	4	52	14	113	10	0	0	1	21	16	12.104383935448451
1	4	59	9	112	10	0	0	1	9	10	7.924179375
1	4	53	10	117	10	0	0	2	29	6	14.557597309152891
1	4	61	12	116	10	0	0	1	2	6	3.735493980934052
1	4	58	13	114	10	0	0	2	25	3	14.381782574071483
1	4	54	17	115	10	0	0	1	17	7	10.890742853155311
1	4	55	12	111	10	0	0	1	1	1	2.641393125
1	4	59	46	26	90	0	0	2	13	3	9.411276735609588
1	4	46	60	176	85	0	0	1	18	16	11.206481942802155
1	4	43	51	175	85	0	0	1	25	2	13.206965625
1	4	40	57	179	85	0	0	2	11	17	6.917152916575726
1	4	44	54	178	85	0	0	1	22	2	12.389231941389259
1	4	55	40	177	85	0	0	1	18	2	11.206481942802155
1	4	59	29	34	13	0	0	1	19	15	11.513565702038099
1	4	46	62	244	64	0	0	1	19	9	11.513565702038099
1	4	45	73	246	64	0	0	2	28	7	14.529120518977876
1	4	40	61	245	64	0	0	2	6	7	0.8823385649313459
1	4	39	64	243	64	0	0	2	9	5	4.103912359538197
1	4	44	62	242	64	0	0	1	8	4	7.470987961868104
1	4	47	44	40	16	0	0	2	24	18	14.30105305478868
1	4	39	48	39	16	0	0	1	6	7	6.470065366345504
1	4	46	46	37	16	0	0	2	6	5	0.8823385649313459
1	4	41	46	36	16	0	0	2	21	4	13.888079425564571
1	4	47	48	38	16	0	0	2	7	1	1.6934406164450577
1	4	91	59	214	15	0	0	1	9	6	7.924179375
1	4	97	60	212	15	0	0	1	22	14	12.389231941389259
1	4	97	67	213	15	0	0	2	20	5	13.665138779318534
1	4	31	45	164	89	0	0	1	22	2	12.389231941389259
1	4	32	53	163	89	0	0	2	9	2	4.103912359538197
1	4	49	60	239	93	0	0	2	5	5	0.37753530615187947
1	4	45	49	238	93	0	0	2	14	2	10.42934348909148
1	4	51	48	44	63	0	0	1	23	6	12.66767641433649
1	4	54	51	43	63	0	0	2	18	4	13.018052398097172
1	4	51	49	45	63	0	0	1	24	6	12.940130732691008
1	4	6	50	90	73	0	0	2	29	6	14.557597309152891
1	4	6	52	89	73	0	0	1	2	5	3.735493980934052
1	4	8	53	88	73	0	0	2	9	11	4.103912359538197
1	4	60	33	248	42	0	0	1	1	7	2.641393125
1	4	58	36	247	42	0	0	1	23	5	12.66767641433649
1	4	21	30	140	65	0	0	2	16	12	11.99014322493258
1	4	20	54	4	62	0	0	2	34	8	14.62690484741513
1	4	47	5	223	75	0	0	1	0	2	0
1	4	39	11	224	75	0	0	2	18	5	13.018052398097172
1	4	48	10	222	75	0	0	2	5	2	0.37753530615187947
1	4	31	18	150	24	0	0	2	5	6	0.37753530615187947
1	4	34	21	151	24	0	0	2	12	4	8.233086020500052
1	4	61	4	234	86	0	0	1	6	20	6.470065366345504
1	4	56	5	233	86	0	0	2	17	2	12.561144835831207
1	4	43	65	6	95	0	0	2	22	10	14.061758043935688
1	4	60	64	47	48	0	0	1	25	3	13.206965625
1	4	60	68	48	48	0	0	2	5	5	0.37753530615187947
1	4	60	65	46	48	0	0	2	14	2	10.42934348909148
1	4	48	59	73	29	0	0	1	6	10	6.470065366345504
1	4	47	55	71	29	0	0	1	0	4	0
1	4	45	55	72	29	0	0	2	24	3	14.30105305478868
1	4	55	65	226	45	0	0	1	23	7	12.66767641433649
1	4	24	22	33	7	0	0	2	6	16	0.8823385649313459
1	4	28	24	31	7	0	0	1	2	11	3.735493980934052
1	4	27	24	32	7	0	0	2	8	1	2.793894080966835
1	4	57	38	63	49	0	0	1	11	3	8.76050991944932
1	4	61	28	74	72	0	0	1	12	2	9.15005419052626
1	4	59	50	50	52	0	0	2	11	3	6.917152916575726
1	4	57	50	49	52	0	0	2	5	2	0.37753530615187947
1	4	55	48	51	52	0	0	2	6	4	0.8823385649313459
1	4	45	64	98	31	0	0	2	8	5	2.793894080966835
1	4	20	29	156	8	0	0	1	17	4	10.890742853155311
1	4	65	47	216	22	0	0	1	10	7	8.352818470909844
1	4	38	47	161	40	0	0	2	13	1	9.411276735609588
1	4	35	37	160	40	0	0	2	33	5	14.619255989488702
1	4	34	48	162	40	0	0	1	0	6	0
1	4	33	51	159	40	0	0	2	17	6	12.561144835831207
1	4	53	54	152	41	0	0	1	13	3	9.523678350845561
1	4	56	57	153	41	0	0	1	14	5	9.883188097530155
1	4	62	50	83	12	0	0	2	23	5	14.196611698979947
1	4	55	43	85	12	0	0	1	19	4	11.513565702038099
1	4	60	49	84	12	0	0	2	19	3	13.380196791481476
1	4	60	51	87	12	0	0	2	14	1	10.42934348909148
1	4	61	48	86	12	0	0	2	30	1	14.579504615647782
1	4	33	15	168	56	0	0	1	24	12	12.940130732691008
1	4	85	66	181	81	0	0	2	19	6	13.380196791481476
1	4	79	66	183	81	0	0	2	9	3	4.103912359538197
1	4	85	64	182	81	0	0	2	25	8	14.381782574071483
1	4	80	64	184	81	0	0	2	22	6	14.061758043935688
1	4	83	65	180	81	0	0	1	19	5	11.513565702038099
1	4	74	69	157	57	0	0	1	12	11	9.15005419052626
1	4	72	64	158	57	0	0	2	6	6	0.8823385649313459
1	4	40	50	62	39	0	0	2	5	2	0.37753530615187947
1	4	58	56	147	76	0	0	2	12	4	8.233086020500052
1	4	60	30	99	88	0	0	1	21	2	12.104383935448451
1	4	55	30	101	88	0	0	2	10	1	5.513667222730066
1	4	57	31	100	88	0	0	2	5	4	0.37753530615187947
1	4	50	38	225	27	0	0	2	2	5	0.0045479488103482854
1	4	36	49	97	6	0	0	2	6	8	0.8823385649313459
1	4	37	46	96	6	0	0	2	24	2	14.30105305478868
1	4	31	47	95	6	0	0	2	25	4	14.381782574071483
1	4	43	61	235	54	0	0	2	5	6	0.37753530615187947
1	4	42	58	236	54	0	0	2	33	4	14.619255989488702
1	4	52	12	94	36	0	0	1	11	10	8.76050991944932
1	4	53	38	169	92	0	0	2	4	6	0.1249948031629657
1	4	39	51	134	67	0	0	2	19	8	13.380196791481476
1	4	33	17	82	2	0	0	2	31	5	14.59635122579859
1	4	42	75	237	68	0	0	2	13	6	9.411276735609588
1	4	31	42	105	83	0	0	2	29	2	14.557597309152891
1	4	62	10	210	71	0	0	1	10	6	8.352818470909844
1	4	60	9	209	71	0	0	2	19	4	13.380196791481476
1	4	55	9	211	71	0	0	2	26	2	14.444089951418928
1	4	43	71	221	32	0	0	1	8	11	7.470987961868104
1	4	48	64	138	19	0	0	1	21	4	12.104383935448451
1	4	53	71	137	19	0	0	1	25	13	13.206965625
1	4	49	67	136	19	0	0	2	9	7	4.103912359538197
1	4	48	70	139	19	0	0	1	19	11	11.513565702038099
1	4	46	66	135	19	0	0	2	17	4	12.561144835831207
1	4	54	52	59	23	0	0	2	23	2	14.196611698979947
1	4	61	62	171	60	0	0	1	9	10	7.924179375
1	4	56	8	148	53	0	0	1	11	5	8.76050991944932
1	4	57	4	149	53	0	0	2	5	6	0.37753530615187947
1	4	55	41	7	26	0	0	2	15	7	11.285350784788008
1	4	56	45	10	26	0	0	2	10	19	5.513667222730066
1	4	66	40	14	26	0	0	1	19	12	11.513565702038099
1	4	63	43	13	26	0	0	2	6	15	0.8823385649313459
1	4	60	41	8	26	0	0	1	23	4	12.66767641433649
1	4	59	43	12	26	0	0	1	1	1	2.641393125
1	4	56	42	15	26	0	0	1	19	2	11.513565702038099
1	4	57	42	9	26	0	0	1	23	2	12.66767641433649
1	4	62	41	11	26	0	0	2	23	7	14.196611698979947
1	4	61	17	127	59	0	0	2	8	6	2.793894080966835
1	4	60	17	128	59	0	0	1	14	3	9.883188097530155
1	4	60	16	125	59	0	0	1	1	6	2.641393125
1	4	58	18	124	59	0	0	2	26	9	14.444089951418928
1	4	61	14	126	59	0	0	2	15	5	11.285350784788008
1	4	62	46	23	91	0	0	2	1	3	3.9620781783595844E-4
1	4	37	41	64	58	0	0	1	1	11	2.641393125
1	4	35	44	65	58	0	0	1	0	4	0
1	4	46	38	70	58	0	0	1	9	15	7.924179375
1	4	35	40	67	58	0	0	1	23	8	12.66767641433649
1	4	37	38	68	58	0	0	1	15	6	10.230071583911766
1	4	33	47	66	58	0	0	2	7	3	1.6934406164450577
1	4	30	44	69	58	0	0	2	9	7	4.103912359538197
1	4	16	51	130	18	0	0	1	10	20	8.352818470909844
1	4	18	54	129	18	0	0	1	12	2	9.15005419052626
1	4	61	54	104	51	0	0	2	4	4	0.1249948031629657
1	4	35	55	207	35	0	0	2	28	17	14.529120518977876
1	4	29	55	206	35	0	0	2	21	11	13.888079425564571
1	4	45	41	22	99	0	0	2	19	22	13.380196791481476
1	4	40	38	20	99	0	0	1	22	9	12.389231941389259
1	4	40	44	21	99	0	0	2	19	15	13.380196791481476
1	4	99	64	61	37	0	0	2	5	4	0.37753530615187947
1	4	92	62	60	37	0	0	2	25	9	14.381782574071483
1	4	55	66	154	1	0	0	1	0	6	0
1	4	49	42	35	80	0	0	2	28	2	14.529120518977876
1	4	49	38	17	98	0	0	2	30	4	14.579504615647782
1	4	49	50	141	46	0	0	2	33	5	14.619255989488702
1	4	53	63	5	96	0	0	1	10	12	8.352818470909844
1	4	55	58	103	21	0	0	1	20	2	11.812669165601198
1	4	53	58	102	21	0	0	1	23	4	12.66767641433649
1	4	46	21	193	30	0	0	1	18	16	11.206481942802155
1	4	49	7	188	30	0	0	1	7	15	6.988469323505745
1	4	52	17	205	30	0	0	2	15	3	11.285350784788008
1	4	40	17	202	30	0	0	2	31	30	14.59635122579859
1	4	42	9	204	30	0	0	2	22	6	14.061758043935688
1	4	47	18	187	30	0	0	1	21	19	12.104383935448451
1	4	53	8	195	30	0	0	1	17	11	10.890742853155311
1	4	42	22	194	30	0	0	2	8	14	2.793894080966835
1	4	47	6	191	30	0	0	2	22	10	14.061758043935688
1	4	50	22	196	30	0	0	1	14	7	9.883188097530155
1	4	45	12	189	30	0	0	1	24	10	12.940130732691008
1	4	51	9	199	30	0	0	1	5	2	5.906334582800599
1	4	50	13	190	30	0	0	2	33	7	14.619255989488702
1	4	49	14	185	30	0	0	2	17	3	12.561144835831207
1	4	40	12	201	30	0	0	2	33	5	14.619255989488702
1	4	45	18	192	30	0	0	2	24	3	14.30105305478868
1	4	42	25	197	30	0	0	2	17	9	12.561144835831207
1	4	43	8	198	30	0	0	2	23	3	14.196611698979947
1	4	41	16	200	30	0	0	1	2	7	3.735493980934052
1	4	50	11	186	30	0	0	2	5	4	0.37753530615187947
1	4	48	14	203	30	0	0	1	5	2	5.906334582800599
1	4	48	40	56	38	0	0	1	16	8	10.5655725
1	4	46	42	52	38	0	0	1	13	3	9.523678350845561
1	4	44	49	54	38	0	0	1	9	8	7.924179375
1	4	52	45	57	38	0	0	2	18	4	13.018052398097172
1	4	47	42	53	38	0	0	2	24	1	14.30105305478868
1	4	53	41	55	38	0	0	1	8	6	7.470987961868104
1	4	56	37	81	55	0	0	2	12	3	8.233086020500052
1	4	27	56	220	34	0	0	2	13	17	9.411276735609588
1	4	26	39	218	34	0	0	2	24	13	14.30105305478868
1	4	32	51	219	34	0	0	2	13	5	9.411276735609588
1	4	32	38	217	34	0	0	1	0	3	0
1	4	52	44	27	0	0	0	1	16	4	10.5655725
1	4	43	47	28	50	0	0	1	11	3	8.76050991944932
1	4	47	49	29	50	0	0	2	7	2	1.6934406164450577
1	4	47	24	215	77	0	0	2	13	3	9.411276735609588
1	4	42	53	93	9	0	0	2	22	6	14.061758043935688
1	4	43	53	92	9	0	0	2	17	1	12.561144835831207
1	4	42	52	91	9	0	0	2	28	4	14.529120518977876
1	4	46	11	144	25	0	0	2	15	9	11.285350784788008
1	4	52	66	174	47	0	0	1	16	12	10.5655725
1	4	46	74	172	47	0	0	2	18	12	13.018052398097172
1	4	51	70	173	47	0	0	2	20	5	13.665138779318534
1	4	59	48	42	82	0	0	1	25	4	13.206965625
1	4	33	35	228	87	0	0	2	16	11	11.99014322493258
1	4	30	49	229	87	0	0	2	29	9	14.557597309152891
1	4	30	46	227	87	0	0	2	31	3	14.59635122579859
1	4	27	51	131	44	0	0	1	20	3	11.812669165601198
1	4	25	51	132	44	0	0	1	9	8	7.924179375
1	4	27	53	133	44	0	0	2	23	4	14.196611698979947
1	4	62	38	121	94	0	0	1	2	4	3.735493980934052
1	4	63	50	118	94	0	0	1	7	2	6.988469323505745
1	4	54	40	119	94	0	0	1	1	2	2.641393125
1	4	59	37	122	94	0	0	2	11	5	6.917152916575726
1	4	59	39	120	94	0	0	2	26	6	14.444089951418928
1	4	63	48	123	94	0	0	1	6	2	6.470065366345504
1	4	61	52	80	33	0	0	1	7	11	6.988469323505745
1	4	50	56	79	33	0	0	2	20	7	13.665138779318534
1	4	50	52	77	33	0	0	2	17	5	12.561144835831207
1	4	56	54	78	33	0	0	1	20	7	11.812669165601198
1	4	52	53	75	33	0	0	1	15	2	10.230071583911766
1	4	55	55	76	33	0	0	1	10	3	8.352818470909844
1	4	59	15	41	5	0	0	1	9	9	7.924179375
1	4	45	16	166	43	0	0	2	15	9	11.285350784788008
1	4	46	14	165	43	0	0	2	29	3	14.557597309152891
1	4	47	13	167	43	0	0	2	33	2	14.619255989488702
1	4	30	38	107	17	0	0	1	14	5	9.883188097530155
1	4	28	43	110	17	0	0	1	21	7	12.104383935448451
1	4	29	40	106	17	0	0	1	20	7	11.812669165601198
1	4	42	37	108	17	0	0	2	15	10	11.285350784788008
1	4	38	39	109	17	0	0	2	31	2	14.59635122579859
1	5	26	54	220	34	0	0	2	14	17	10.42934348909148
1	5	29	41	218	34	0	0	2	25	13	14.381782574071483
1	5	32	50	219	34	0	0	2	14	5	10.42934348909148
1	5	32	38	217	34	0	0	2	1	3	3.9620781783595844E-4
1	5	34	41	30	70	0	0	2	17	4	12.561144835831207
1	5	61	65	47	48	0	0	2	0	3	1.651228196054643E-5
1	5	61	67	48	48	0	0	2	6	5	0.8823385649313459
1	5	60	65	46	48	0	0	2	15	2	11.285350784788008
1	5	54	54	152	41	0	0	1	14	3	9.883188097530155
1	5	56	57	153	41	0	0	1	15	5	10.230071583911766
1	5	46	5	223	75	0	0	2	1	2	3.9620781783595844E-4
1	5	38	12	224	75	0	0	2	19	5	13.380196791481476
1	5	48	11	222	75	0	0	2	6	2	0.8823385649313459
1	5	46	59	176	85	0	0	1	19	16	11.513565702038099
1	5	43	51	175	85	0	0	2	0	2	1.651228196054643E-5
1	5	40	56	179	85	0	0	2	12	17	8.233086020500052
1	5	44	54	178	85	0	0	1	23	2	12.66767641433649
1	5	55	39	177	85	0	0	1	19	2	11.513565702038099
1	5	51	68	174	47	0	0	1	17	12	10.890742853155311
1	5	47	75	172	47	0	0	2	19	12	13.380196791481476
1	5	52	69	173	47	0	0	2	21	5	13.888079425564571
1	5	63	53	104	51	0	0	2	5	4	0.37753530615187947
1	5	27	27	2	61	0	0	2	23	15	14.196611698979947
1	5	24	28	1	61	0	0	1	15	4	10.230071583911766
1	5	26	30	0	61	0	0	2	0	4	1.651228196054643E-5
1	5	22	31	3	61	0	0	1	18	12	11.206481942802155
1	5	55	8	148	53	0	0	1	12	5	9.15005419052626
1	5	57	6	149	53	0	0	2	6	6	0.8823385649313459
1	5	42	74	237	68	0	0	2	14	6	10.42934348909148
1	5	60	47	42	82	0	0	2	0	4	1.651228196054643E-5
1	5	61	28	74	72	0	0	1	13	2	9.523678350845561
1	5	48	64	138	19	0	0	1	22	4	12.389231941389259
1	5	53	72	137	19	0	0	2	0	13	1.651228196054643E-5
1	5	50	69	136	19	0	0	2	10	7	5.513667222730066
1	5	49	71	139	19	0	0	1	20	11	11.812669165601198
1	5	48	66	135	19	0	0	2	18	4	13.018052398097172
1	5	51	69	143	78	0	0	2	12	1	8.233086020500052
1	5	50	66	142	78	0	0	2	0	5	1.651228196054643E-5
1	5	36	16	168	56	0	0	2	0	12	1.651228196054643E-5
1	5	32	19	150	24	0	0	2	6	6	0.8823385649313459
1	5	34	21	151	24	0	0	2	13	4	9.411276735609588
1	5	62	18	127	59	0	0	2	9	6	4.103912359538197
1	5	60	19	128	59	0	0	1	15	3	10.230071583911766
1	5	61	15	125	59	0	0	1	2	6	3.735493980934052
1	5	57	17	124	59	0	0	2	27	9	14.492123563242405
1	5	62	14	126	59	0	0	2	16	5	11.99014322493258
1	5	55	58	103	21	0	0	1	21	2	12.104383935448451
1	5	53	58	102	21	0	0	1	24	4	12.940130732691008
1	5	61	11	210	71	0	0	1	11	6	8.76050991944932
1	5	60	10	209	71	0	0	2	20	4	13.665138779318534
1	5	55	9	211	71	0	0	2	27	2	14.492123563242405
1	5	37	51	134	67	0	0	2	20	8	13.665138779318534
1	5	46	10	144	25	0	0	2	16	9	11.99014322493258
1	5	42	47	28	50	0	0	1	12	3	9.15005419052626
1	5	46	49	29	50	0	0	2	8	2	2.793894080966835
1	5	40	50	62	39	0	0	2	6	2	0.8823385649313459
1	5	59	62	171	60	0	0	1	10	10	8.352818470909844
1	5	39	25	241	97	0	0	1	13	10	9.523678350845561
1	5	51	19	240	97	0	0	1	16	2	10.5655725
1	5	20	54	4	62	0	0	2	35	8	14.632781684615503
1	5	50	42	35	80	0	0	2	29	2	14.557597309152891
1	5	48	48	141	46	0	0	2	34	5	14.62690484741513
1	5	58	55	147	76	0	0	2	13	4	9.411276735609588
1	5	40	54	93	9	0	0	2	23	6	14.196611698979947
1	5	43	53	92	9	0	0	2	18	1	13.018052398097172
1	5	42	51	91	9	0	0	2	29	4	14.557597309152891
1	5	38	47	161	40	0	0	2	14	1	10.42934348909148
1	5	34	37	160	40	0	0	2	34	5	14.62690484741513
1	5	32	48	162	40	0	0	2	1	6	3.9620781783595844E-4
1	5	33	50	159	40	0	0	2	18	6	13.018052398097172
1	5	54	63	226	45	0	0	2	0	7	1.651228196054643E-5
1	5	53	47	44	63	0	0	1	24	6	12.940130732691008
1	5	55	50	43	63	0	0	2	19	4	13.380196791481476
1	5	52	50	45	63	0	0	2	0	6	1.651228196054643E-5
1	5	23	22	33	7	0	0	2	7	16	1.6934406164450577
1	5	29	23	31	7	0	0	1	3	11	4.57502709526313
1	5	27	24	32	7	0	0	2	9	1	4.103912359538197
1	5	48	53	170	28	0	0	2	26	4	14.444089951418928
1	5	34	16	82	2	0	0	2	32	5	14.609302190663938
1	5	36	50	97	6	0	0	2	7	8	1.6934406164450577
1	5	37	47	96	6	0	0	2	25	2	14.381782574071483
1	5	31	46	95	6	0	0	2	26	4	14.444089951418928
1	5	60	27	34	13	0	0	1	20	15	11.812669165601198
1	5	46	57	73	29	0	0	1	7	10	6.988469323505745
1	5	47	55	71	29	0	0	2	1	4	3.9620781783595844E-4
1	5	44	55	72	29	0	0	2	25	3	14.381782574071483
1	5	58	8	234	86	0	0	1	7	20	6.988469323505745
1	5	56	4	233	86	0	0	2	18	2	13.018052398097172
1	5	57	67	154	1	0	0	2	1	6	3.9620781783595844E-4
1	5	57	65	231	74	0	0	2	20	3	13.665138779318534
1	5	54	52	59	23	0	0	2	24	2	14.30105305478868
1	5	22	29	140	65	0	0	2	17	12	12.561144835831207
1	5	48	62	244	64	0	0	1	20	9	11.812669165601198
1	5	44	73	246	64	0	0	2	29	7	14.557597309152891
1	5	40	61	245	64	0	0	2	7	7	1.6934406164450577
1	5	40	65	243	64	0	0	2	10	5	5.513667222730066
1	5	43	63	242	64	0	0	1	9	4	7.924179375
1	5	51	58	16	4	0	0	2	6	7	0.8823385649313459
1	5	50	59	18	66	0	0	2	6	3	0.8823385649313459
1	5	52	55	19	66	0	0	1	16	6	10.5655725
1	5	47	50	155	79	0	0	2	29	14	14.557597309152891
1	5	50	39	225	27	0	0	2	3	5	0.029633638837705163
1	5	7	49	90	73	0	0	2	30	6	14.579504615647782
1	5	5	52	89	73	0	0	1	3	5	4.57502709526313
1	5	8	52	88	73	0	0	2	10	11	5.513667222730066
1	5	91	59	214	15	0	0	1	10	6	8.352818470909844
1	5	99	62	212	15	0	0	1	23	14	12.66767641433649
1	5	97	66	213	15	0	0	2	21	5	13.888079425564571
1	5	62	38	121	94	0	0	1	3	4	4.57502709526313
1	5	63	50	118	94	0	0	1	8	2	7.470987961868104
1	5	54	41	119	94	0	0	1	2	2	3.735493980934052
1	5	59	36	122	94	0	0	2	12	5	8.233086020500052
1	5	61	38	120	94	0	0	2	27	6	14.492123563242405
1	5	63	49	123	94	0	0	1	7	2	6.988469323505745
1	5	58	50	50	52	0	0	2	12	3	8.233086020500052
1	5	56	50	49	52	0	0	2	6	2	0.8823385649313459
1	5	56	48	51	52	0	0	2	7	4	1.6934406164450577
1	5	45	70	208	69	0	0	1	18	6	11.206481942802155
1	5	99	64	61	37	0	0	2	6	4	0.8823385649313459
1	5	91	63	60	37	0	0	2	26	9	14.444089951418928
1	5	44	61	235	54	0	0	2	6	6	0.8823385649313459
1	5	41	59	236	54	0	0	2	34	4	14.62690484741513
1	5	46	64	98	31	0	0	2	9	5	4.103912359538197
1	5	59	45	26	90	0	0	2	14	3	10.42934348909148
1	5	59	34	248	42	0	0	1	2	7	3.735493980934052
1	5	58	34	247	42	0	0	1	24	5	12.940130732691008
1	5	49	39	17	98	0	0	2	31	4	14.59635122579859
1	5	18	50	130	18	0	0	1	11	20	8.76050991944932
1	5	17	54	129	18	0	0	1	13	2	9.523678350845561
1	5	52	12	94	36	0	0	1	12	10	9.15005419052626
1	5	52	43	27	0	0	0	1	17	4	10.890742853155311
1	5	56	39	7	26	0	0	2	16	7	11.99014322493258
1	5	54	44	10	26	0	0	2	11	19	6.917152916575726
1	5	64	42	14	26	0	0	1	20	12	11.812669165601198
1	5	62	45	13	26	0	0	2	7	15	1.6934406164450577
1	5	60	41	8	26	0	0	1	24	4	12.940130732691008
1	5	59	43	12	26	0	0	1	2	1	3.735493980934052
1	5	56	42	15	26	0	0	1	20	2	11.812669165601198
1	5	57	43	9	26	0	0	1	24	2	12.940130732691008
1	5	62	41	11	26	0	0	2	24	7	14.30105305478868
1	5	64	36	230	11	0	0	2	26	11	14.444089951418928
1	5	51	64	5	96	0	0	1	11	12	8.76050991944932
1	5	57	14	41	5	0	0	1	10	9	8.352818470909844
1	5	34	55	207	35	0	0	2	29	17	14.557597309152891
1	5	30	55	206	35	0	0	2	22	11	14.061758043935688
1	5	52	38	169	92	0	0	2	5	6	0.37753530615187947
1	5	20	29	156	8	0	0	1	18	4	11.206481942802155
1	5	39	68	146	3	0	0	1	19	14	11.513565702038099
1	5	45	68	145	3	0	0	2	26	2	14.444089951418928
1	5	31	35	228	87	0	0	2	17	11	12.561144835831207
1	5	28	49	229	87	0	0	2	30	9	14.579504615647782
1	5	30	47	227	87	0	0	2	32	3	14.609302190663938
1	5	41	41	22	99	0	0	2	20	22	13.665138779318534
1	5	40	39	20	99	0	0	1	23	9	12.66767641433649
1	5	41	44	21	99	0	0	2	20	15	13.665138779318534
1	5	94	63	24	84	0	0	2	11	7	6.917152916575726
1	5	97	65	25	84	0	0	1	3	1	4.57502709526313
1	5	62	48	83	12	0	0	2	24	5	14.30105305478868
1	5	54	43	85	12	0	0	1	20	4	11.812669165601198
1	5	59	49	84	12	0	0	2	20	3	13.665138779318534
1	5	60	51	87	12	0	0	2	15	1	11.285350784788008
1	5	61	48	86	12	0	0	2	31	1	14.59635122579859
1	5	32	42	105	83	0	0	2	30	2	14.579504615647782
1	5	65	47	216	22	0	0	1	11	7	8.76050991944932
1	5	44	16	166	43	0	0	2	16	9	11.99014322493258
1	5	45	14	165	43	0	0	2	30	3	14.579504615647782
1	5	47	13	167	43	0	0	2	34	2	14.62690484741513
1	5	62	46	23	91	0	0	2	2	3	0.0045479488103482854
1	5	67	48	232	20	0	0	1	21	10	12.104383935448451
1	5	41	70	221	32	0	0	1	9	11	7.924179375
1	5	48	23	215	77	0	0	2	14	3	10.42934348909148
1	5	32	45	164	89	0	0	1	23	2	12.66767641433649
1	5	32	52	163	89	0	0	2	10	2	5.513667222730066
1	5	27	51	131	44	0	0	1	21	3	12.104383935448451
1	5	26	50	132	44	0	0	1	10	8	8.352818470909844
1	5	27	52	133	44	0	0	2	24	4	14.30105305478868
1	5	47	39	56	38	0	0	1	17	8	10.890742853155311
1	5	46	42	52	38	0	0	1	14	3	9.883188097530155
1	5	44	48	54	38	0	0	1	10	8	8.352818470909844
1	5	52	45	57	38	0	0	2	19	4	13.380196791481476
1	5	47	42	53	38	0	0	2	25	1	14.381782574071483
1	5	53	41	55	38	0	0	1	9	6	7.924179375
1	5	54	15	113	10	0	0	1	22	16	12.389231941389259
1	5	58	9	112	10	0	0	1	10	10	8.352818470909844
1	5	54	9	117	10	0	0	2	30	6	14.579504615647782
1	5	60	12	116	10	0	0	1	3	6	4.57502709526313
1	5	59	13	114	10	0	0	2	26	3	14.444089951418928
1	5	55	17	115	10	0	0	1	18	7	11.206481942802155
1	5	55	12	111	10	0	0	1	2	1	3.735493980934052
1	5	55	38	63	49	0	0	1	12	3	9.15005419052626
1	5	42	64	6	95	0	0	2	23	10	14.196611698979947
1	5	49	47	40	16	0	0	2	25	18	14.381782574071483
1	5	40	46	39	16	0	0	1	7	7	6.988469323505745
1	5	47	45	37	16	0	0	2	7	5	1.6934406164450577
1	5	41	48	36	16	0	0	2	22	4	14.061758043935688
1	5	47	48	38	16	0	0	2	8	1	2.793894080966835
1	5	61	52	80	33	0	0	1	8	11	7.470987961868104
1	5	49	54	79	33	0	0	2	21	7	13.888079425564571
1	5	50	53	77	33	0	0	2	18	5	13.018052398097172
1	5	58	54	78	33	0	0	1	21	7	12.104383935448451
1	5	52	52	75	33	0	0	1	16	2	10.5655725
1	5	55	54	76	33	0	0	1	11	3	8.76050991944932
1	5	49	60	239	93	0	0	2	6	5	0.8823385649313459
1	5	45	48	238	93	0	0	2	15	2	11.285350784788008
1	5	60	30	99	88	0	0	1	22	2	12.389231941389259
1	5	55	30	101	88	0	0	2	11	1	6.917152916575726
1	5	58	30	100	88	0	0	2	6	4	0.8823385649313459
1	5	31	39	107	17	0	0	1	15	5	10.230071583911766
1	5	28	45	110	17	0	0	1	22	7	12.389231941389259
1	5	30	41	106	17	0	0	1	21	7	12.104383935448451
1	5	42	34	108	17	0	0	2	16	10	11.99014322493258
1	5	38	40	109	17	0	0	2	32	2	14.609302190663938
1	5	84	66	181	81	0	0	2	20	6	13.665138779318534
1	5	79	66	183	81	0	0	2	10	3	5.513667222730066
1	5	85	62	182	81	0	0	2	26	8	14.444089951418928
1	5	80	64	184	81	0	0	2	23	6	14.196611698979947
1	5	83	65	180	81	0	0	1	20	5	11.812669165601198
1	5	75	68	157	57	0	0	1	13	11	9.523678350845561
1	5	72	64	158	57	0	0	2	7	6	1.6934406164450577
1	5	49	19	193	30	0	0	1	19	16	11.513565702038099
1	5	48	7	188	30	0	0	1	8	15	7.470987961868104
1	5	52	18	205	30	0	0	2	16	3	11.99014322493258
1	5	40	23	202	30	0	0	2	32	30	14.609302190663938
1	5	41	8	204	30	0	0	2	23	6	14.196611698979947
1	5	46	18	187	30	0	0	1	22	19	12.389231941389259
1	5	52	8	195	30	0	0	1	18	11	11.206481942802155
1	5	44	22	194	30	0	0	2	9	14	4.103912359538197
1	5	44	7	191	30	0	0	2	23	10	14.196611698979947
1	5	51	21	196	30	0	0	1	15	7	10.230071583911766
1	5	43	12	189	30	0	0	2	0	10	1.651228196054643E-5
1	5	51	10	199	30	0	0	1	6	2	6.470065366345504
1	5	51	13	190	30	0	0	2	34	7	14.62690484741513
1	5	49	12	185	30	0	0	2	18	3	13.018052398097172
1	5	41	13	201	30	0	0	2	34	5	14.62690484741513
1	5	44	18	192	30	0	0	2	25	3	14.381782574071483
1	5	43	24	197	30	0	0	2	18	9	13.018052398097172
1	5	43	8	198	30	0	0	2	24	3	14.30105305478868
1	5	41	16	200	30	0	0	1	3	7	4.57502709526313
1	5	50	10	186	30	0	0	2	6	4	0.8823385649313459
1	5	48	14	203	30	0	0	1	6	2	6.470065366345504
1	5	54	61	58	14	0	0	2	9	5	4.103912359538197
1	5	36	40	64	58	0	0	1	2	11	3.735493980934052
1	5	35	45	65	58	0	0	2	1	4	3.9620781783595844E-4
1	5	46	38	70	58	0	0	1	10	15	8.352818470909844
1	5	33	39	67	58	0	0	1	24	8	12.940130732691008
1	5	36	37	68	58	0	0	1	16	6	10.5655725
1	5	33	45	66	58	0	0	2	8	3	2.793894080966835
1	5	31	44	69	58	0	0	2	10	7	5.513667222730066
1	5	55	37	81	55	0	0	2	13	3	9.411276735609588
1	6	41	74	237	68	0	0	2	15	6	11.285350784788008
1	6	47	36	56	38	0	0	1	18	8	11.206481942802155
1	6	46	42	52	38	0	0	1	15	3	10.230071583911766
1	6	44	48	54	38	0	0	1	11	8	8.76050991944932
1	6	52	45	57	38	0	0	2	20	4	13.665138779318534
1	6	47	42	53	38	0	0	2	26	1	14.444089951418928
1	6	53	42	55	38	0	0	1	10	6	8.352818470909844
1	6	54	60	58	14	0	0	2	10	5	5.513667222730066
1	6	41	68	146	3	0	0	1	20	14	11.812669165601198
1	6	46	68	145	3	0	0	2	27	2	14.492123563242405
1	6	44	42	22	99	0	0	2	21	22	13.888079425564571
1	6	40	40	20	99	0	0	2	0	9	1.651228196054643E-5
1	6	41	45	21	99	0	0	2	21	15	13.888079425564571
1	6	56	58	103	21	0	0	1	22	2	12.389231941389259
1	6	53	58	102	21	0	0	2	0	4	1.651228196054643E-5
1	6	48	24	215	77	0	0	2	15	3	11.285350784788008
1	6	57	40	7	26	0	0	2	17	7	12.561144835831207
1	6	57	44	10	26	0	0	2	12	19	8.233086020500052
1	6	65	41	14	26	0	0	1	21	12	12.104383935448451
1	6	61	44	13	26	0	0	2	8	15	2.793894080966835
1	6	59	41	8	26	0	0	2	0	4	1.651228196054643E-5
1	6	59	43	12	26	0	0	1	3	1	4.57502709526313
1	6	56	43	15	26	0	0	1	21	2	12.104383935448451
1	6	57	43	9	26	0	0	1	25	2	13.206965625
1	6	62	42	11	26	0	0	2	25	7	14.381782574071483
1	6	46	5	223	75	0	0	2	2	2	0.0045479488103482854
1	6	39	11	224	75	0	0	2	20	5	13.665138779318534
1	6	48	11	222	75	0	0	2	7	2	1.6934406164450577
1	6	85	66	181	81	0	0	2	21	6	13.888079425564571
1	6	79	65	183	81	0	0	2	11	3	6.917152916575726
1	6	85	62	182	81	0	0	2	27	8	14.492123563242405
1	6	81	62	184	81	0	0	2	24	6	14.30105305478868
1	6	82	65	180	81	0	0	1	21	5	12.104383935448451
1	6	51	38	225	27	0	0	2	4	5	0.1249948031629657
1	6	32	19	150	24	0	0	2	7	6	1.6934406164450577
1	6	34	21	151	24	0	0	2	14	4	10.42934348909148
1	6	52	62	5	96	0	0	1	12	12	9.15005419052626
1	6	44	60	235	54	0	0	2	7	6	1.6934406164450577
1	6	42	58	236	54	0	0	2	35	4	14.632781684615503
1	6	58	55	147	76	0	0	2	14	4	10.42934348909148
1	6	45	9	144	25	0	0	2	17	9	12.561144835831207
1	6	34	17	82	2	0	0	2	33	5	14.619255989488702
1	6	57	65	231	74	0	0	2	21	3	13.888079425564571
1	6	46	58	73	29	0	0	1	8	10	7.470987961868104
1	6	47	54	71	29	0	0	2	2	4	0.0045479488103482854
1	6	45	56	72	29	0	0	2	26	3	14.444089951418928
1	6	64	48	216	22	0	0	1	12	7	9.15005419052626
1	6	50	44	40	16	0	0	2	26	18	14.444089951418928
1	6	39	46	39	16	0	0	1	8	7	7.470987961868104
1	6	47	46	37	16	0	0	2	8	5	2.793894080966835
1	6	41	46	36	16	0	0	2	23	4	14.196611698979947
1	6	47	48	38	16	0	0	2	9	1	4.103912359538197
1	6	33	36	228	87	0	0	2	18	11	13.018052398097172
1	6	29	47	229	87	0	0	2	31	9	14.59635122579859
1	6	30	46	227	87	0	0	2	33	3	14.619255989488702
1	6	55	64	226	45	0	0	2	1	7	3.9620781783595844E-4
1	6	36	43	64	58	0	0	1	3	11	4.57502709526313
1	6	35	45	65	58	0	0	2	2	4	0.0045479488103482854
1	6	44	36	70	58	0	0	1	11	15	8.76050991944932
1	6	35	40	67	58	0	0	2	0	8	1.651228196054643E-5
1	6	36	37	68	58	0	0	1	17	6	10.890742853155311
1	6	33	45	66	58	0	0	2	9	3	4.103912359538197
1	6	32	43	69	58	0	0	2	11	7	6.917152916575726
1	6	65	46	232	20	0	0	1	22	10	12.389231941389259
1	6	61	27	74	72	0	0	1	14	2	9.883188097530155
1	6	54	68	174	47	0	0	1	18	12	11.206481942802155
1	6	49	72	172	47	0	0	2	20	12	13.665138779318534
1	6	52	70	173	47	0	0	2	22	5	14.061758043935688
1	6	20	30	156	8	0	0	1	19	4	11.513565702038099
1	6	42	66	6	95	0	0	2	24	10	14.30105305478868
1	6	38	47	161	40	0	0	2	15	1	11.285350784788008
1	6	34	37	160	40	0	0	2	35	5	14.632781684615503
1	6	31	48	162	40	0	0	2	2	6	0.0045479488103482854
1	6	33	50	159	40	0	0	2	19	6	13.380196791481476
1	6	31	56	207	35	0	0	2	30	17	14.579504615647782
1	6	29	54	206	35	0	0	2	23	11	14.196611698979947
1	6	61	10	210	71	0	0	1	12	6	9.15005419052626
1	6	59	11	209	71	0	0	2	21	4	13.888079425564571
1	6	55	9	211	71	0	0	2	28	2	14.529120518977876
1	6	50	42	35	80	0	0	2	30	2	14.579504615647782
1	6	52	48	44	63	0	0	2	0	6	1.651228196054643E-5
1	6	55	51	43	63	0	0	2	20	4	13.665138779318534
1	6	50	50	45	63	0	0	2	1	6	3.9620781783595844E-4
1	6	53	40	169	92	0	0	2	6	6	0.8823385649313459
1	6	26	51	131	44	0	0	1	22	3	12.389231941389259
1	6	24	50	132	44	0	0	1	11	8	8.76050991944932
1	6	27	53	133	44	0	0	2	25	4	14.381782574071483
1	6	48	39	17	98	0	0	2	32	4	14.609302190663938
1	6	57	15	41	5	0	0	1	11	9	8.76050991944932
1	6	62	62	171	60	0	0	1	11	10	8.76050991944932
1	6	42	47	28	50	0	0	1	13	3	9.523678350845561
1	6	47	49	29	50	0	0	2	9	2	4.103912359538197
1	6	63	46	23	91	0	0	2	3	3	0.029633638837705163
1	6	40	54	93	9	0	0	2	24	6	14.30105305478868
1	6	43	53	92	9	0	0	2	19	1	13.380196791481476
1	6	42	52	91	9	0	0	2	30	4	14.579504615647782
1	6	51	69	143	78	0	0	2	13	1	9.411276735609588
1	6	49	66	142	78	0	0	2	1	5	3.9620781783595844E-4
1	6	91	60	214	15	0	0	1	11	6	8.76050991944932
1	6	98	60	212	15	0	0	2	0	14	1.651228196054643E-5
1	6	96	67	213	15	0	0	2	22	5	14.061758043935688
1	6	56	8	148	53	0	0	1	13	5	9.523678350845561
1	6	57	4	149	53	0	0	2	7	6	1.6934406164450577
1	6	40	49	62	39	0	0	2	7	2	1.6934406164450577
1	6	61	30	99	88	0	0	1	23	2	12.66767641433649
1	6	55	30	101	88	0	0	2	12	1	8.233086020500052
1	6	57	30	100	88	0	0	2	7	4	1.6934406164450577
1	6	98	65	61	37	0	0	2	7	4	1.6934406164450577
1	6	91	63	60	37	0	0	2	27	9	14.492123563242405
1	6	61	64	47	48	0	0	2	1	3	3.9620781783595844E-4
1	6	61	67	48	48	0	0	2	7	5	1.6934406164450577
1	6	59	65	46	48	0	0	2	16	2	11.99014322493258
1	6	57	37	81	55	0	0	2	14	3	10.42934348909148
1	6	17	50	130	18	0	0	1	12	20	9.15005419052626
1	6	17	54	129	18	0	0	1	14	2	9.883188097530155
1	6	54	52	59	23	0	0	2	25	2	14.381782574071483
1	6	56	67	154	1	0	0	2	2	6	0.0045479488103482854
1	6	53	11	94	36	0	0	1	13	10	9.523678350845561
1	6	33	41	30	70	0	0	2	18	4	13.018052398097172
1	6	40	24	241	97	0	0	1	14	10	9.883188097530155
1	6	50	19	240	97	0	0	1	17	2	10.890742853155311
1	6	27	29	2	61	0	0	2	24	15	14.30105305478868
1	6	25	28	1	61	0	0	1	16	4	10.5655725
1	6	26	31	0	61	0	0	2	1	4	3.9620781783595844E-4
1	6	23	34	3	61	0	0	1	19	12	11.513565702038099
1	6	31	38	107	17	0	0	1	16	5	10.5655725
1	6	29	43	110	17	0	0	1	23	7	12.66767641433649
1	6	32	40	106	17	0	0	1	22	7	12.389231941389259
1	6	41	34	108	17	0	0	2	17	10	12.561144835831207
1	6	38	40	109	17	0	0	2	33	2	14.619255989488702
1	6	45	50	155	79	0	0	2	30	14	14.579504615647782
1	6	49	48	141	46	0	0	2	35	5	14.632781684615503
1	6	25	57	220	34	0	0	2	15	17	11.285350784788008
1	6	26	41	218	34	0	0	2	26	13	14.444089951418928
1	6	31	50	219	34	0	0	2	15	5	11.285350784788008
1	6	32	37	217	34	0	0	2	2	3	0.0045479488103482854
1	6	53	54	152	41	0	0	1	15	3	10.230071583911766
1	6	56	56	153	41	0	0	1	16	5	10.5655725
1	6	47	62	244	64	0	0	1	21	9	12.104383935448451
1	6	44	75	246	64	0	0	2	30	7	14.579504615647782
1	6	40	61	245	64	0	0	2	8	7	2.793894080966835
1	6	39	65	243	64	0	0	2	11	5	6.917152916575726
1	6	43	63	242	64	0	0	1	10	4	8.352818470909844
1	6	62	48	83	12	0	0	2	25	5	14.381782574071483
1	6	55	42	85	12	0	0	1	21	4	12.104383935448451
1	6	59	49	84	12	0	0	2	21	3	13.888079425564571
1	6	60	51	87	12	0	0	2	16	1	11.99014322493258
1	6	61	48	86	12	0	0	2	32	1	14.609302190663938
1	6	61	54	104	51	0	0	2	6	4	0.8823385649313459
1	6	25	21	33	7	0	0	2	8	16	2.793894080966835
1	6	28	24	31	7	0	0	1	4	11	5.28278625
1	6	27	24	32	7	0	0	2	10	1	5.513667222730066
1	6	38	49	134	67	0	0	2	21	8	13.888079425564571
1	6	49	22	193	30	0	0	1	20	16	11.812669165601198
1	6	50	8	188	30	0	0	1	9	15	7.924179375
1	6	51	17	205	30	0	0	2	17	3	12.561144835831207
1	6	42	17	202	30	0	0	2	33	30	14.619255989488702
1	6	41	9	204	30	0	0	2	24	6	14.30105305478868
1	6	48	19	187	30	0	0	1	23	19	12.66767641433649
1	6	54	6	195	30	0	0	1	19	11	11.513565702038099
1	6	44	19	194	30	0	0	2	10	14	5.513667222730066
1	6	44	6	191	30	0	0	2	24	10	14.30105305478868
1	6	50	22	196	30	0	0	1	16	7	10.5655725
1	6	44	12	189	30	0	0	2	1	10	3.9620781783595844E-4
1	6	51	10	199	30	0	0	1	7	2	6.988469323505745
1	6	50	18	190	30	0	0	2	35	7	14.632781684615503
1	6	49	13	185	30	0	0	2	19	3	13.380196791481476
1	6	40	12	201	30	0	0	2	35	5	14.632781684615503
1	6	43	18	192	30	0	0	2	26	3	14.444089951418928
1	6	45	25	197	30	0	0	2	19	9	13.380196791481476
1	6	44	8	198	30	0	0	2	25	3	14.381782574071483
1	6	41	14	200	30	0	0	1	4	7	5.28278625
1	6	49	10	186	30	0	0	2	7	4	1.6934406164450577
1	6	48	13	203	30	0	0	1	7	2	6.988469323505745
1	6	61	17	127	59	0	0	2	10	6	5.513667222730066
1	6	60	18	128	59	0	0	1	16	3	10.5655725
1	6	60	16	125	59	0	0	1	3	6	4.57502709526313
1	6	57	17	124	59	0	0	2	28	9	14.529120518977876
1	6	62	12	126	59	0	0	2	17	5	12.561144835831207
1	6	21	53	4	62	0	0	2	36	8	14.637296543008034
1	6	45	57	176	85	0	0	1	20	16	11.812669165601198
1	6	44	51	175	85	0	0	2	1	2	3.9620781783595844E-4
1	6	39	58	179	85	0	0	2	13	17	9.411276735609588
1	6	44	54	178	85	0	0	2	0	2	1.651228196054643E-5
1	6	55	39	177	85	0	0	1	20	2	11.812669165601198
1	6	31	42	105	83	0	0	2	31	2	14.59635122579859
1	6	48	60	239	93	0	0	2	7	5	1.6934406164450577
1	6	45	49	238	93	0	0	2	16	2	11.99014322493258
1	6	45	16	166	43	0	0	2	17	9	12.561144835831207
1	6	47	14	165	43	0	0	2	31	3	14.59635122579859
1	6	46	13	167	43	0	0	2	35	2	14.632781684615503
1	6	31	45	164	89	0	0	2	0	2	1.651228196054643E-5
1	6	32	53	163	89	0	0	2	11	2	6.917152916575726
1	6	47	64	98	31	0	0	2	10	5	5.513667222730066
1	6	51	58	16	4	0	0	2	7	7	1.6934406164450577
1	6	43	70	221	32	0	0	1	10	11	8.352818470909844
1	6	44	71	208	69	0	0	1	19	6	11.513565702038099
1	6	75	68	157	57	0	0	1	14	11	9.883188097530155
1	6	73	66	158	57	0	0	2	8	6	2.793894080966835
1	6	36	15	168	56	0	0	2	1	12	3.9620781783595844E-4
1	6	22	29	140	65	0	0	2	18	12	13.018052398097172
1	6	35	47	97	6	0	0	2	8	8	2.793894080966835
1	6	37	46	96	6	0	0	2	26	2	14.444089951418928
1	6	32	46	95	6	0	0	2	27	4	14.492123563242405
1	6	63	38	121	94	0	0	1	4	4	5.28278625
1	6	63	51	118	94	0	0	1	9	2	7.924179375
1	6	54	40	119	94	0	0	1	3	2	4.57502709526313
1	6	59	36	122	94	0	0	2	13	5	9.411276735609588
1	6	59	39	120	94	0	0	2	28	6	14.529120518977876
1	6	63	49	123	94	0	0	1	8	2	7.470987961868104
1	6	49	52	170	28	0	0	2	27	4	14.492123563242405
1	6	58	27	34	13	0	0	1	21	15	12.104383935448451
1	6	59	44	26	90	0	0	2	15	3	11.285350784788008
1	6	55	38	63	49	0	0	1	13	3	9.523678350845561
1	6	94	63	24	84	0	0	2	12	7	8.233086020500052
1	6	97	65	25	84	0	0	1	4	1	5.28278625
1	6	7	50	90	73	0	0	2	31	6	14.59635122579859
1	6	5	53	89	73	0	0	1	4	5	5.28278625
1	6	10	52	88	73	0	0	2	11	11	6.917152916575726
1	6	51	15	113	10	0	0	1	23	16	12.66767641433649
1	6	57	12	112	10	0	0	1	11	10	8.76050991944932
1	6	54	9	117	10	0	0	2	31	6	14.59635122579859
1	6	60	14	116	10	0	0	1	4	6	5.28278625
1	6	58	13	114	10	0	0	2	27	3	14.492123563242405
1	6	54	17	115	10	0	0	1	19	7	11.513565702038099
1	6	55	12	111	10	0	0	1	3	1	4.57502709526313
1	6	59	52	80	33	0	0	1	9	11	7.924179375
1	6	50	55	79	33	0	0	2	22	7	14.061758043935688
1	6	50	52	77	33	0	0	2	19	5	13.380196791481476
1	6	57	54	78	33	0	0	1	22	7	12.389231941389259
1	6	52	53	75	33	0	0	1	17	2	10.890742853155311
1	6	55	53	76	33	0	0	1	12	3	9.15005419052626
1	6	48	64	138	19	0	0	1	23	4	12.66767641433649
1	6	53	71	137	19	0	0	2	1	13	3.9620781783595844E-4
1	6	50	69	136	19	0	0	2	11	7	6.917152916575726
1	6	48	71	139	19	0	0	1	21	11	12.104383935448451
1	6	47	66	135	19	0	0	2	19	4	13.380196791481476
1	6	59	47	42	82	0	0	2	1	4	3.9620781783595844E-4
1	6	61	34	248	42	0	0	1	3	7	4.57502709526313
1	6	58	36	247	42	0	0	2	0	5	1.651228196054643E-5
1	6	61	5	234	86	0	0	1	8	20	7.470987961868104
1	6	56	5	233	86	0	0	2	19	2	13.380196791481476
1	6	50	61	18	66	0	0	2	7	3	1.6934406164450577
1	6	52	55	19	66	0	0	1	17	6	10.890742853155311
1	6	52	43	27	0	0	0	1	18	4	11.206481942802155
1	6	59	51	50	52	0	0	2	13	3	9.411276735609588
1	6	56	50	49	52	0	0	2	7	2	1.6934406164450577
1	6	54	48	51	52	0	0	2	8	4	2.793894080966835
1	6	64	37	230	11	0	0	2	27	11	14.492123563242405
1	7	36	40	64	58	0	0	1	4	11	5.28278625
1	7	36	45	65	58	0	0	2	3	4	0.029633638837705163
1	7	44	40	70	58	0	0	1	12	15	9.15005419052626
1	7	34	40	67	58	0	0	1	1	8	2.641393125
1	7	37	37	68	58	0	0	1	18	6	11.206481942802155
1	7	33	45	66	58	0	0	2	10	3	5.513667222730066
1	7	33	43	69	58	0	0	2	12	7	8.233086020500052
1	7	61	10	210	71	0	0	1	13	6	9.523678350845561
1	7	60	9	209	71	0	0	2	22	4	14.061758043935688
1	7	55	9	211	71	0	0	2	29	2	14.557597309152891
1	7	39	25	241	97	0	0	1	15	10	10.230071583911766
1	7	50	19	240	97	0	0	1	18	2	11.206481942802155
1	7	39	67	146	3	0	0	1	21	14	12.104383935448451
1	7	45	68	145	3	0	0	2	28	2	14.529120518977876
1	7	38	51	134	67	0	0	2	22	8	14.061758043935688
1	7	33	53	207	35	0	0	2	31	17	14.59635122579859
1	7	31	53	206	35	0	0	2	24	11	14.30105305478868
1	7	45	69	208	69	0	0	1	20	6	11.812669165601198
1	7	61	62	171	60	0	0	1	12	10	9.15005419052626
1	7	85	67	181	81	0	0	2	22	6	14.061758043935688
1	7	79	65	183	81	0	0	2	12	3	8.233086020500052
1	7	85	63	182	81	0	0	2	28	8	14.529120518977876
1	7	81	62	184	81	0	0	2	25	6	14.381782574071483
1	7	82	65	180	81	0	0	1	22	5	12.389231941389259
1	7	45	66	6	95	0	0	2	25	10	14.381782574071483
1	7	57	56	147	76	0	0	2	15	4	11.285350784788008
1	7	53	40	169	92	0	0	2	7	6	1.6934406164450577
1	7	19	52	4	62	0	0	1	0	8	0
1	7	62	48	83	12	0	0	2	26	5	14.444089951418928
1	7	55	43	85	12	0	0	1	22	4	12.389231941389259
1	7	59	49	84	12	0	0	2	22	3	14.061758043935688
1	7	60	51	87	12	0	0	2	17	1	12.561144835831207
1	7	61	48	86	12	0	0	2	33	1	14.619255989488702
1	7	33	16	82	2	0	0	2	34	5	14.62690484741513
1	7	40	53	93	9	0	0	2	25	6	14.381782574071483
1	7	43	53	92	9	0	0	2	20	1	13.665138779318534
1	7	41	52	91	9	0	0	2	31	4	14.59635122579859
1	7	62	36	230	11	0	0	2	28	11	14.529120518977876
1	7	54	55	152	41	0	0	1	16	3	10.5655725
1	7	59	57	153	41	0	0	1	17	5	10.890742853155311
1	7	7	51	90	73	0	0	2	32	6	14.609302190663938
1	7	5	52	89	73	0	0	1	5	5	5.906334582800599
1	7	10	52	88	73	0	0	2	12	11	8.233086020500052
1	7	56	58	103	21	0	0	1	23	2	12.66767641433649
1	7	55	57	102	21	0	0	1	1	4	2.641393125
1	7	37	15	168	56	0	0	1	0	12	0
1	7	60	6	234	86	0	0	1	9	20	7.924179375
1	7	56	4	233	86	0	0	2	20	2	13.665138779318534
1	7	66	47	232	20	0	0	1	23	10	12.66767641433649
1	7	33	19	150	24	0	0	2	8	6	2.793894080966835
1	7	33	21	151	24	0	0	2	15	4	11.285350784788008
1	7	45	43	22	99	0	0	2	22	22	14.061758043935688
1	7	40	40	20	99	0	0	1	1	9	2.641393125
1	7	38	44	21	99	0	0	2	22	15	14.061758043935688
1	7	28	54	220	34	0	0	2	16	17	11.99014322493258
1	7	29	41	218	34	0	0	2	27	13	14.492123563242405
1	7	31	50	219	34	0	0	2	16	5	11.99014322493258
1	7	33	38	217	34	0	0	2	3	3	0.029633638837705163
1	7	47	24	215	77	0	0	2	16	3	11.99014322493258
1	7	43	47	28	50	0	0	1	14	3	9.883188097530155
1	7	47	49	29	50	0	0	2	10	2	5.513667222730066
1	7	56	8	148	53	0	0	1	14	5	9.883188097530155
1	7	58	4	149	53	0	0	2	8	6	2.793894080966835
1	7	63	46	23	91	0	0	2	4	3	0.1249948031629657
1	7	58	50	50	52	0	0	2	14	3	10.42934348909148
1	7	56	50	49	52	0	0	2	8	2	2.793894080966835
1	7	56	48	51	52	0	0	2	9	4	4.103912359538197
1	7	59	52	80	33	0	0	1	10	11	8.352818470909844
1	7	50	55	79	33	0	0	2	23	7	14.196611698979947
1	7	50	53	77	33	0	0	2	20	5	13.665138779318534
1	7	57	53	78	33	0	0	1	23	7	12.66767641433649
1	7	52	52	75	33	0	0	1	18	2	11.206481942802155
1	7	55	54	76	33	0	0	1	13	3	9.523678350845561
1	7	45	21	193	30	0	0	1	21	16	12.104383935448451
1	7	48	8	188	30	0	0	1	10	15	8.352818470909844
1	7	51	17	205	30	0	0	2	18	3	13.018052398097172
1	7	38	17	202	30	0	0	2	34	30	14.62690484741513
1	7	41	9	204	30	0	0	2	25	6	14.381782574071483
1	7	49	16	187	30	0	0	1	24	19	12.940130732691008
1	7	53	6	195	30	0	0	1	20	11	11.812669165601198
1	7	43	22	194	30	0	0	2	11	14	6.917152916575726
1	7	47	7	191	30	0	0	2	25	10	14.381782574071483
1	7	50	21	196	30	0	0	1	17	7	10.890742853155311
1	7	43	10	189	30	0	0	1	0	10	0
1	7	51	10	199	30	0	0	1	8	2	7.470987961868104
1	7	50	13	190	30	0	0	2	36	7	14.637296543008034
1	7	49	14	185	30	0	0	2	20	3	13.665138779318534
1	7	41	12	201	30	0	0	2	36	5	14.637296543008034
1	7	43	18	192	30	0	0	2	27	3	14.492123563242405
1	7	44	25	197	30	0	0	2	20	9	13.665138779318534
1	7	45	8	198	30	0	0	2	26	3	14.444089951418928
1	7	43	14	200	30	0	0	1	5	7	5.906334582800599
1	7	50	12	186	30	0	0	2	8	4	2.793894080966835
1	7	48	14	203	30	0	0	1	8	2	7.470987961868104
1	7	59	35	248	42	0	0	1	4	7	5.28278625
1	7	57	34	247	42	0	0	1	1	5	2.641393125
1	7	36	48	97	6	0	0	2	9	8	4.103912359538197
1	7	37	46	96	6	0	0	2	27	2	14.492123563242405
1	7	31	47	95	6	0	0	2	28	4	14.529120518977876
1	7	99	64	61	37	0	0	2	8	4	2.793894080966835
1	7	91	63	60	37	0	0	2	28	9	14.529120518977876
1	7	26	51	131	44	0	0	1	23	3	12.66767641433649
1	7	25	50	132	44	0	0	1	12	8	9.15005419052626
1	7	26	52	133	44	0	0	2	26	4	14.444089951418928
1	7	47	65	138	19	0	0	1	24	4	12.940130732691008
1	7	50	72	137	19	0	0	1	0	13	0
1	7	50	68	136	19	0	0	2	12	7	8.233086020500052
1	7	48	70	139	19	0	0	1	22	11	12.389231941389259
1	7	47	66	135	19	0	0	2	20	4	13.665138779318534
1	7	38	47	161	40	0	0	2	16	1	11.99014322493258
1	7	34	37	160	40	0	0	2	36	5	14.637296543008034
1	7	33	48	162	40	0	0	2	3	6	0.029633638837705163
1	7	34	50	159	40	0	0	2	20	6	13.665138779318534
1	7	47	10	144	25	0	0	2	18	9	13.018052398097172
1	7	46	59	176	85	0	0	1	21	16	12.104383935448451
1	7	43	51	175	85	0	0	2	2	2	0.0045479488103482854
1	7	38	58	179	85	0	0	2	14	17	10.42934348909148
1	7	44	53	178	85	0	0	1	1	2	2.641393125
1	7	55	39	177	85	0	0	1	21	2	12.104383935448451
1	7	23	29	140	65	0	0	2	19	12	13.380196791481476
1	7	45	62	244	64	0	0	1	22	9	12.389231941389259
1	7	44	74	246	64	0	0	2	31	7	14.59635122579859
1	7	41	62	245	64	0	0	2	9	7	4.103912359538197
1	7	39	65	243	64	0	0	2	12	5	8.233086020500052
1	7	44	63	242	64	0	0	1	11	4	8.76050991944932
1	7	50	42	35	80	0	0	2	31	2	14.59635122579859
1	7	73	70	157	57	0	0	1	15	11	10.230071583911766
1	7	72	66	158	57	0	0	2	9	6	4.103912359538197
1	7	49	53	170	28	0	0	2	28	4	14.529120518977876
1	7	45	15	166	43	0	0	2	18	9	13.018052398097172
1	7	45	14	165	43	0	0	2	32	3	14.609302190663938
1	7	47	13	167	43	0	0	2	36	2	14.637296543008034
1	7	50	60	18	66	0	0	2	8	3	2.793894080966835
1	7	53	55	19	66	0	0	1	18	6	11.206481942802155
1	7	52	64	5	96	0	0	1	13	12	9.523678350845561
1	7	57	16	41	5	0	0	1	12	9	9.15005419052626
1	7	33	41	30	70	0	0	2	19	4	13.380196791481476
1	7	31	36	228	87	0	0	2	19	11	13.380196791481476
1	7	29	49	229	87	0	0	2	32	9	14.609302190663938
1	7	30	46	227	87	0	0	2	34	3	14.62690484741513
1	7	44	60	235	54	0	0	2	8	6	2.793894080966835
1	7	41	59	236	54	0	0	2	36	4	14.637296543008034
1	7	31	45	164	89	0	0	1	1	2	2.641393125
1	7	32	52	163	89	0	0	2	12	2	8.233086020500052
1	7	51	40	225	27	0	0	2	5	5	0.37753530615187947
1	7	54	15	113	10	0	0	1	24	16	12.940130732691008
1	7	57	9	112	10	0	0	1	12	10	9.15005419052626
1	7	52	9	117	10	0	0	2	32	6	14.609302190663938
1	7	60	14	116	10	0	0	1	5	6	5.906334582800599
1	7	59	13	114	10	0	0	2	28	3	14.529120518977876
1	7	55	18	115	10	0	0	1	20	7	11.812669165601198
1	7	55	12	111	10	0	0	1	4	1	5.28278625
1	7	15	50	130	18	0	0	1	13	20	9.523678350845561
1	7	17	54	129	18	0	0	1	15	2	10.230071583911766
1	7	46	51	155	79	0	0	2	31	14	14.59635122579859
1	7	60	30	99	88	0	0	1	24	2	12.940130732691008
1	7	55	30	101	88	0	0	2	13	1	9.411276735609588
1	7	58	30	100	88	0	0	2	8	4	2.793894080966835
1	7	49	45	40	16	0	0	2	27	18	14.492123563242405
1	7	40	48	39	16	0	0	1	9	7	7.924179375
1	7	46	44	37	16	0	0	2	9	5	4.103912359538197
1	7	41	48	36	16	0	0	2	24	4	14.30105305478868
1	7	47	48	38	16	0	0	2	10	1	5.513667222730066
1	7	29	28	2	61	0	0	2	25	15	14.381782574071483
1	7	25	29	1	61	0	0	1	17	4	10.890742853155311
1	7	26	31	0	61	0	0	1	0	4	0
1	7	24	34	3	61	0	0	1	20	12	11.812669165601198
1	7	53	44	27	0	0	0	1	19	4	11.513565702038099
1	7	32	42	105	83	0	0	2	32	2	14.609302190663938
1	7	96	65	24	84	0	0	2	13	7	9.411276735609588
1	7	97	65	25	84	0	0	1	5	1	5.906334582800599
1	7	54	68	174	47	0	0	1	19	12	11.513565702038099
1	7	48	73	172	47	0	0	2	21	12	13.888079425564571
1	7	52	69	173	47	0	0	2	23	5	14.196611698979947
1	7	43	70	221	32	0	0	1	11	11	8.76050991944932
1	7	62	38	121	94	0	0	1	5	4	5.906334582800599
1	7	63	50	118	94	0	0	1	10	2	8.352818470909844
1	7	54	41	119	94	0	0	1	4	2	5.28278625
1	7	60	37	122	94	0	0	2	14	5	10.42934348909148
1	7	60	39	120	94	0	0	2	29	6	14.557597309152891
1	7	63	48	123	94	0	0	1	9	2	7.924179375
1	7	47	58	73	29	0	0	1	9	10	7.924179375
1	7	47	54	71	29	0	0	2	3	4	0.029633638837705163
1	7	44	55	72	29	0	0	2	27	3	14.492123563242405
1	7	55	37	81	55	0	0	2	15	3	11.285350784788008
1	7	51	59	16	4	0	0	2	8	7	2.793894080966835
1	7	55	65	226	45	0	0	1	0	7	0
1	7	60	64	47	48	0	0	1	0	3	0
1	7	61	67	48	48	0	0	2	8	5	2.793894080966835
1	7	59	65	46	48	0	0	2	17	2	12.561144835831207
1	7	61	17	127	59	0	0	2	11	6	6.917152916575726
1	7	60	19	128	59	0	0	1	17	3	10.890742853155311
1	7	61	15	125	59	0	0	1	4	6	5.28278625
1	7	58	19	124	59	0	0	2	29	9	14.557597309152891
1	7	62	14	126	59	0	0	2	18	5	13.018052398097172
1	7	21	31	156	8	0	0	1	20	4	11.812669165601198
1	7	48	38	17	98	0	0	2	33	4	14.619255989488702
1	7	57	67	154	1	0	0	2	3	6	0.029633638837705163
1	7	49	48	141	46	0	0	2	36	5	14.637296543008034
1	7	30	37	107	17	0	0	1	17	5	10.890742853155311
1	7	28	45	110	17	0	0	1	24	7	12.940130732691008
1	7	31	41	106	17	0	0	1	23	7	12.66767641433649
1	7	41	36	108	17	0	0	2	18	10	13.018052398097172
1	7	38	40	109	17	0	0	2	34	2	14.62690484741513
1	7	53	47	44	63	0	0	1	1	6	2.641393125
1	7	55	51	43	63	0	0	2	21	4	13.888079425564571
1	7	50	49	45	63	0	0	2	2	6	0.0045479488103482854
1	7	56	38	63	49	0	0	1	14	3	9.883188097530155
1	7	49	59	239	93	0	0	2	8	5	2.793894080966835
1	7	45	48	238	93	0	0	2	17	2	12.561144835831207
1	7	43	74	237	68	0	0	2	16	6	11.99014322493258
1	7	57	65	231	74	0	0	2	22	3	14.061758043935688
1	7	47	64	98	31	0	0	2	11	5	6.917152916575726
1	7	54	52	59	23	0	0	2	26	2	14.444089951418928
1	7	54	60	58	14	0	0	2	11	5	6.917152916575726
1	7	54	13	94	36	0	0	1	14	10	9.883188097530155
1	7	47	5	223	75	0	0	2	3	2	0.029633638837705163
1	7	40	11	224	75	0	0	2	21	5	13.888079425564571
1	7	48	10	222	75	0	0	2	8	2	2.793894080966835
1	7	58	29	34	13	0	0	1	22	15	12.389231941389259
1	7	24	21	33	7	0	0	2	9	16	4.103912359538197
1	7	30	25	31	7	0	0	1	5	11	5.906334582800599
1	7	27	24	32	7	0	0	2	11	1	6.917152916575726
1	7	62	54	104	51	0	0	2	7	4	1.6934406164450577
1	7	47	38	56	38	0	0	1	19	8	11.513565702038099
1	7	46	43	52	38	0	0	1	16	3	10.5655725
1	7	43	49	54	38	0	0	1	12	8	9.15005419052626
1	7	51	45	57	38	0	0	2	21	4	13.888079425564571
1	7	47	42	53	38	0	0	2	27	1	14.492123563242405
1	7	53	42	55	38	0	0	1	11	6	8.76050991944932
1	7	92	59	214	15	0	0	1	12	6	9.15005419052626
1	7	96	62	212	15	0	0	1	1	14	2.641393125
1	7	97	66	213	15	0	0	2	23	5	14.196611698979947
1	7	59	45	26	90	0	0	2	16	3	11.99014322493258
1	7	51	69	143	78	0	0	2	14	1	10.42934348909148
1	7	50	66	142	78	0	0	1	0	5	0
1	7	60	47	42	82	0	0	1	0	4	0
1	7	64	47	216	22	0	0	1	13	7	9.523678350845561
1	7	56	41	7	26	0	0	2	18	7	13.018052398097172
1	7	58	46	10	26	0	0	2	13	19	9.411276735609588
1	7	64	42	14	26	0	0	1	22	12	12.389231941389259
1	7	60	44	13	26	0	0	2	9	15	4.103912359538197
1	7	59	41	8	26	0	0	1	1	4	2.641393125
1	7	59	43	12	26	0	0	1	4	1	5.28278625
1	7	56	42	15	26	0	0	1	22	2	12.389231941389259
1	7	57	43	9	26	0	0	1	26	2	13.468515087444825
1	7	61	40	11	26	0	0	2	26	7	14.444089951418928
1	8	56	8	148	53	0	0	1	15	5	10.230071583911766
1	8	57	6	149	53	0	0	2	9	6	4.103912359538197
1	8	74	70	157	57	0	0	1	16	11	10.5655725
1	8	73	66	158	57	0	0	2	10	6	5.513667222730066
1	8	48	21	193	30	0	0	1	22	16	12.389231941389259
1	8	48	6	188	30	0	0	1	11	15	8.76050991944932
1	8	51	17	205	30	0	0	2	19	3	13.380196791481476
1	8	38	23	202	30	0	0	1	0	30	0
1	8	41	9	204	30	0	0	2	26	6	14.444089951418928
[truncated: 240,619 more rows]
