# Supplementary material for: Land-use change in oil palm dominated tropical landscapes—An agent-based model to explore ecological and socio-economic trade-offs
Source: PLoS One. 2018 Jan 19;13(1):e0190506. doi: 10.1371/journal.pone.0190506 (PMC5774713; doi:10.1371/journal.pone.0190506)
Supplement: S1 Data — (ZIP) [file pone.0190506.s003.zip › HouseholdData/field-data_js_2016_sc23.txt]

runnumber	step	pxcor	pycor	p_id	p_owner	rb_ineff_owner	op_ineff_owner	p_landuse	p_age	p_fieldsize	p_carbon
1	0	92	61	60	37	0.38	0.74	2	11	9	6.917152916575726
1	0	98	65	61	37	0.38	0.74	2	2	4	0.0045479488103482854
1	0	61	67	48	48	0.43	0.68	2	27	5	14.492123563242405
1	0	61	64	47	48	0.43	0.68	1	16	3	10.5655725
1	0	60	65	46	48	0.43	0.68	2	1	2	3.9620781783595844E-4
1	0	57	38	63	49	0.56	0.11	1	21	3	12.104383935448451
1	0	61	28	74	72	0.86	0.19	2	1	2	3.9620781783595844E-4
1	0	7	49	90	73	0.48	0.59	2	22	6	14.061758043935688
1	0	8	54	88	73	0.48	0.59	2	18	11	13.018052398097172
1	0	6	53	89	73	0.48	0.59	1	8	5	7.470987961868104
1	0	57	37	81	55	0.58	0.85	2	17	3	12.561144835831207
1	0	61	61	171	60	0.59	0.46	1	12	10	9.15005419052626
1	0	94	62	24	84	0.77	0.94	2	15	7	11.285350784788008
1	0	97	65	25	84	0.77	0.94	2	0	1	1.651228196054643E-5
1	0	45	66	6	95	0.57	0.69	2	7	10	1.6934406164450577
1	0	59	46	26	90	0.62	0.82	2	6	3	0.8823385649313459
1	0	33	21	151	24	0.69	0.08	1	0	4	0
1	0	31	18	150	24	0.69	0.08	1	25	6	13.206965625
1	0	20	29	156	8	0.64	0.56	1	25	4	13.206965625
1	0	49	38	17	98	0.67	0.82	2	22	4	14.061758043935688
1	0	26	23	33	7	0.28	0.53	2	3	16	0.029633638837705163
1	0	28	23	31	7	0.28	0.53	2	0	11	1.651228196054643E-5
1	0	27	24	32	7	0.28	0.53	2	6	1	0.8823385649313459
1	0	51	52	77	33	0.58	0.5	2	27	5	14.492123563242405
1	0	57	54	78	33	0.58	0.5	1	0	7	0
1	0	50	55	79	33	0.58	0.5	2	6	7	0.8823385649313459
1	0	55	53	76	33	0.58	0.5	1	4	3	5.28278625
1	0	58	51	80	33	0.58	0.5	1	12	11	9.15005419052626
1	0	52	52	75	33	0.58	0.5	1	13	2	9.523678350845561
1	0	53	39	169	92	0.54	0.41	2	0	6	1.651228196054643E-5
1	0	33	37	228	87	0.72	0.73	2	11	11	6.917152916575726
1	0	30	46	227	87	0.72	0.73	2	30	3	14.579504615647782
1	0	28	48	229	87	0.72	0.73	2	11	9	6.917152916575726
1	0	39	24	241	97	0.35	0.31	1	3	10	4.57502709526313
1	0	51	19	240	97	0.35	0.31	1	4	2	5.28278625
1	0	42	56	179	85	0.69	0.61	2	26	17	14.444089951418928
1	0	43	58	176	85	0.69	0.61	1	3	16	4.57502709526313
1	0	44	51	175	85	0.69	0.61	1	15	2	10.230071583911766
1	0	44	53	178	85	0.69	0.61	1	9	2	7.924179375
1	0	55	40	177	85	0.69	0.61	1	4	2	5.28278625
1	0	54	57	102	21	0.84	0.65	2	0	4	1.651228196054643E-5
1	0	56	58	103	21	0.84	0.65	1	1	2	2.641393125
1	0	41	52	91	9	0.68	0.91	2	2	4	0.0045479488103482854
1	0	41	53	93	9	0.68	0.91	2	13	6	9.411276735609588
1	0	43	53	92	9	0.68	0.91	2	29	1	14.557597309152891
1	0	42	61	235	54	0.55	0.91	2	19	6	13.380196791481476
1	0	41	58	236	54	0.55	0.91	2	2	4	0.0045479488103482854
1	0	20	53	4	62	0.39	0.93	2	21	8	13.888079425564571
1	0	47	49	29	50	0.61	0.33	2	25	2	14.381782574071483
1	0	44	47	28	50	0.61	0.33	1	16	3	10.5655725
1	0	42	69	146	3	0.66	0.33	1	10	14	8.352818470909844
1	0	46	68	145	3	0.66	0.33	2	15	2	11.285350784788008
1	0	59	16	41	5	0.69	0.37	1	5	9	5.906334582800599
1	0	48	61	239	93	0.67	0.52	1	11	5	8.76050991944932
1	0	45	49	238	93	0.67	0.52	2	13	2	9.411276735609588
1	0	43	75	237	68	0.1	0.29	2	5	6	0.37753530615187947
1	0	60	29	34	13	0.4	0.27	1	21	15	12.104383935448451
1	0	64	47	216	22	0.2	0.09	2	1	7	3.9620781783595844E-4
1	0	50	64	5	96	0.78	0.4	1	5	12	5.906334582800599
1	0	60	47	42	82	0.68	0.31	1	9	4	7.924179375
1	0	66	47	232	20	0.87	0.38	1	25	10	13.206965625
1	0	48	24	215	77	0.62	0.79	2	15	3	11.285350784788008
1	0	55	7	148	53	0.62	0.19	1	16	5	10.5655725
1	0	57	4	149	53	0.62	0.19	1	14	6	9.883188097530155
1	0	63	54	104	51	0.87	0.55	1	8	4	7.470987961868104
1	0	49	52	170	28	0.49	0.82	2	6	4	0.8823385649313459
1	0	55	30	101	88	0.69	0.52	2	25	1	14.381782574071483
1	0	57	31	100	88	0.69	0.52	1	19	4	11.513565702038099
1	0	60	30	99	88	0.69	0.52	1	16	2	10.5655725
1	0	41	47	36	16	0.44	0.6	2	6	4	0.8823385649313459
1	0	50	43	40	16	0.44	0.6	2	1	18	3.9620781783595844E-4
1	0	39	48	39	16	0.44	0.6	1	19	7	11.513565702038099
1	0	46	45	37	16	0.44	0.6	2	20	5	13.665138779318534
1	0	47	48	38	16	0.44	0.6	2	2	1	0.0045479488103482854
1	0	23	27	140	65	0.72	0.72	2	4	12	0.1249948031629657
1	0	54	63	226	45	0.72	0.44	1	25	7	13.206965625
1	0	52	47	44	63	0.65	0.57	1	22	6	12.389231941389259
1	0	55	49	43	63	0.65	0.57	2	3	4	0.029633638837705163
1	0	52	50	45	63	0.65	0.57	1	2	6	3.735493980934052
1	0	44	70	208	69	0.82	0.29	1	9	6	7.924179375
1	0	44	74	246	64	0.78	0.66	2	2	7	0.0045479488103482854
1	0	46	61	244	64	0.78	0.66	1	16	9	10.5655725
1	0	41	65	243	64	0.78	0.66	2	5	5	0.37753530615187947
1	0	41	60	245	64	0.78	0.66	2	9	7	4.103912359538197
1	0	43	63	242	64	0.78	0.66	1	0	4	0
1	0	60	33	248	42	0.59	0.5	1	2	7	3.735493980934052
1	0	58	34	247	42	0.59	0.5	1	17	5	10.890742853155311
1	0	33	17	82	2	0.82	0.83	2	0	5	1.651228196054643E-5
1	0	47	64	98	31	0.15	0.6	2	29	5	14.557597309152891
1	0	54	47	10	26	0.46	0.56	2	20	19	13.665138779318534
1	0	61	42	11	26	0.46	0.56	2	2	7	0.0045479488103482854
1	0	60	46	13	26	0.46	0.56	2	26	15	14.444089951418928
1	0	64	41	14	26	0.46	0.56	1	2	12	3.735493980934052
1	0	57	40	7	26	0.46	0.56	2	29	7	14.557597309152891
1	0	57	43	9	26	0.46	0.56	1	20	2	11.812669165601198
1	0	59	40	8	26	0.46	0.56	1	21	4	12.104383935448451
1	0	56	43	15	26	0.46	0.56	2	0	2	1.651228196054643E-5
1	0	59	43	12	26	0.46	0.56	1	22	1	12.389231941389259
1	0	35	53	207	35	0.48	0.74	2	13	17	9.411276735609588
1	0	30	53	206	35	0.48	0.74	2	12	11	8.233086020500052
1	0	47	73	172	47	0.54	0.58	2	12	12	8.233086020500052
1	0	53	69	173	47	0.54	0.58	2	4	5	0.1249948031629657
1	0	54	66	174	47	0.54	0.58	2	0	12	1.651228196054643E-5
1	0	18	49	130	18	0.88	0.69	1	6	20	6.470065366345504
1	0	18	54	129	18	0.88	0.69	1	18	2	11.206481942802155
1	0	45	52	155	79	0.6	0.8	2	16	14	11.99014322493258
1	0	48	48	141	46	0.33	0.68	2	24	5	14.30105305478868
1	0	61	5	234	86	0.75	0.26	1	9	20	7.924179375
1	0	56	5	233	86	0.75	0.26	1	0	2	0
1	0	50	65	142	78	0.6	0.22	1	19	5	11.513565702038099
1	0	51	69	143	78	0.6	0.22	2	22	1	14.061758043935688
1	0	34	49	159	40	0.55	0.55	2	10	6	5.513667222730066
1	0	31	48	162	40	0.55	0.55	2	0	6	1.651228196054643E-5
1	0	35	37	160	40	0.55	0.55	2	30	5	14.579504615647782
1	0	38	47	161	40	0.55	0.55	2	10	1	5.513667222730066
1	0	35	46	97	6	0.61	0.65	2	30	8	14.579504615647782
1	0	32	46	95	6	0.61	0.65	2	20	4	13.665138779318534
1	0	37	47	96	6	0.61	0.65	2	28	2	14.529120518977876
1	0	47	11	144	25	0.5	0.78	2	23	9	14.196611698979947
1	0	46	43	52	38	0.65	0.57	1	19	3	11.513565702038099
1	0	52	41	55	38	0.65	0.57	1	1	6	2.641393125
1	0	51	46	57	38	0.65	0.57	2	1	4	3.9620781783595844E-4
1	0	43	49	54	38	0.65	0.57	1	3	8	4.57502709526313
1	0	48	41	56	38	0.65	0.57	1	0	8	0
1	0	47	42	53	38	0.65	0.57	2	30	1	14.579504615647782
1	0	56	66	154	1	0.67	0.57	1	6	6	6.470065366345504
1	0	37	17	168	56	0.47	0.36	1	9	12	7.924179375
1	0	53	44	27	0	0.59	0.54	1	24	4	12.940130732691008
1	0	46	5	223	75	0.35	0.36	1	14	2	9.883188097530155
1	0	38	12	224	75	0.35	0.36	2	26	5	14.444089951418928
1	0	48	10	222	75	0.35	0.36	1	5	2	5.906334582800599
1	0	32	45	164	89	0.59	0.4	1	3	2	4.57502709526313
1	0	32	52	163	89	0.59	0.4	2	20	2	13.665138779318534
1	0	38	51	134	67	0.62	0.77	2	20	8	13.665138779318534
1	0	51	39	225	27	0.71	0.5	1	19	5	11.513565702038099
1	0	59	57	153	41	0.68	0.16	1	5	5	5.906334582800599
1	0	54	54	152	41	0.68	0.16	1	9	3	7.924179375
1	0	60	19	128	59	0.51	0.41	1	13	3	9.523678350845561
1	0	57	19	124	59	0.51	0.41	2	5	9	0.37753530615187947
1	0	61	14	126	59	0.51	0.41	2	22	5	14.061758043935688
1	0	60	16	125	59	0.51	0.41	1	8	6	7.470987961868104
1	0	63	18	127	59	0.51	0.41	2	27	6	14.492123563242405
1	0	50	60	18	66	0.79	0.62	1	1	3	2.641393125
1	0	53	55	19	66	0.79	0.62	1	9	6	7.924179375
1	0	62	48	83	12	0.44	0.53	2	19	5	13.380196791481476
1	0	59	49	84	12	0.44	0.53	2	1	3	3.9620781783595844E-4
1	0	54	42	85	12	0.44	0.53	1	4	4	5.28278625
1	0	60	51	87	12	0.44	0.53	2	10	1	5.513667222730066
1	0	61	48	86	12	0.44	0.53	2	24	1	14.30105305478868
1	0	46	70	139	19	0.68	0.05	1	25	11	13.206965625
1	0	50	67	136	19	0.68	0.05	1	0	7	0
1	0	52	73	137	19	0.68	0.05	1	9	13	7.924179375
1	0	47	65	138	19	0.68	0.05	1	17	4	10.890742853155311
1	0	46	66	135	19	0.68	0.05	2	1	4	3.9620781783595844E-4
1	0	54	14	113	10	0.52	0.36	1	14	16	9.883188097530155
1	0	54	18	115	10	0.52	0.36	1	14	7	9.883188097530155
1	0	58	10	112	10	0.52	0.36	1	13	10	9.523678350845561
1	0	59	13	114	10	0.52	0.36	2	6	3	0.8823385649313459
1	0	59	12	116	10	0.52	0.36	1	2	6	3.735493980934052
1	0	54	10	117	10	0.52	0.36	2	22	6	14.061758043935688
1	0	55	12	111	10	0.52	0.36	1	3	1	4.57502709526313
1	0	39	41	64	58	0.7	0.29	1	20	11	11.812669165601198
1	0	36	39	68	58	0.7	0.29	1	16	6	10.5655725
1	0	44	40	70	58	0.7	0.29	1	5	15	5.906334582800599
1	0	33	43	69	58	0.7	0.29	1	0	7	0
1	0	35	41	67	58	0.7	0.29	1	8	8	7.470987961868104
1	0	35	44	65	58	0.7	0.29	1	19	4	11.513565702038099
1	0	33	46	66	58	0.7	0.29	2	28	3	14.529120518977876
1	0	54	60	58	14	0.54	0.78	2	15	5	11.285350784788008
1	0	31	42	105	83	0.65	0.84	2	1	2	3.9620781783595844E-4
1	0	34	41	30	70	0.66	0.73	2	21	4	13.888079425564571
1	0	85	67	181	81	0.36	0.76	2	22	6	14.061758043935688
1	0	80	64	184	81	0.36	0.76	2	30	6	14.579504615647782
1	0	82	66	180	81	0.36	0.76	2	0	5	1.651228196054643E-5
1	0	85	64	182	81	0.36	0.76	2	1	8	3.9620781783595844E-4
1	0	80	66	183	81	0.36	0.76	2	2	3	0.0045479488103482854
1	0	57	56	147	76	0.58	0.69	2	24	4	14.30105305478868
1	0	92	59	214	15	0.6	0.61	1	8	6	7.470987961868104
1	0	99	60	212	15	0.6	0.61	1	8	14	7.470987961868104
1	0	97	66	213	15	0.6	0.61	2	23	5	14.196611698979947
1	0	41	71	221	32	0.65	0.06	1	8	11	7.470987961868104
1	0	54	52	59	23	0.05	0.6	2	17	2	12.561144835831207
1	0	40	49	62	39	0.31	0.83	2	9	2	4.103912359538197
1	0	45	16	166	43	0.32	0.7	2	21	9	13.888079425564571
1	0	47	13	167	43	0.32	0.7	2	19	2	13.380196791481476
1	0	46	14	165	43	0.32	0.7	2	25	3	14.381782574071483
1	0	57	65	231	74	0.35	0.54	2	7	3	1.6934406164450577
1	0	26	31	0	61	0.72	0.66	1	7	4	6.988469323505745
1	0	28	28	2	61	0.72	0.66	2	8	15	2.793894080966835
1	0	22	33	3	61	0.72	0.66	1	21	12	12.104383935448451
1	0	24	28	1	61	0.72	0.66	1	21	4	12.104383935448451
1	0	42	45	22	99	0.57	0.7	2	1	22	3.9620781783595844E-4
1	0	38	45	21	99	0.57	0.7	2	29	15	14.557597309152891
1	0	41	40	20	99	0.57	0.7	1	16	9	10.5655725
1	0	26	52	133	44	0.69	0.45	2	24	4	14.30105305478868
1	0	24	53	132	44	0.69	0.45	1	2	8	3.735493980934052
1	0	27	51	131	44	0.69	0.45	1	12	3	9.15005419052626
1	0	48	59	73	29	0.7	0.6	1	13	10	9.523678350845561
1	0	44	55	72	29	0.7	0.6	2	16	3	11.99014322493258
1	0	46	55	71	29	0.7	0.6	1	0	4	0
1	0	54	41	119	94	0.7	0.62	1	18	2	11.206481942802155
1	0	63	48	123	94	0.7	0.62	1	0	2	0
1	0	60	35	122	94	0.7	0.62	2	24	5	14.30105305478868
1	0	62	38	121	94	0.7	0.62	1	4	4	5.28278625
1	0	60	38	120	94	0.7	0.62	2	25	6	14.381782574071483
1	0	63	50	118	94	0.7	0.62	1	2	2	3.735493980934052
1	0	65	37	230	11	0.5	0.67	2	19	11	13.380196791481476
1	0	63	46	23	91	0.84	0.45	1	12	3	9.15005419052626
1	0	72	68	157	57	0.69	0.21	1	20	11	11.812669165601198
1	0	72	66	158	57	0.69	0.21	1	0	6	0
1	0	41	36	108	17	0.74	0.59	1	1	10	2.641393125
1	0	29	45	110	17	0.74	0.59	1	2	7	3.735493980934052
1	0	31	37	107	17	0.74	0.59	1	17	5	10.890742853155311
1	0	30	40	106	17	0.74	0.59	1	20	7	11.812669165601198
1	0	38	39	109	17	0.74	0.59	2	21	2	13.888079425564571
1	0	56	48	51	52	0.67	0.8	2	24	4	14.30105305478868
1	0	58	50	50	52	0.67	0.8	2	23	3	14.196611698979947
1	0	57	50	49	52	0.67	0.8	2	13	2	9.411276735609588
1	0	28	53	220	34	0.65	0.64	2	12	17	8.233086020500052
1	0	28	40	218	34	0.65	0.64	2	29	13	14.557597309152891
1	0	32	49	219	34	0.65	0.64	2	18	5	13.018052398097172
1	0	32	37	217	34	0.65	0.64	1	10	3	8.352818470909844
1	0	49	22	193	30	0.66	0.13	1	10	16	8.352818470909844
1	0	41	20	202	30	0.66	0.13	1	0	30	0
1	0	41	13	201	30	0.66	0.13	2	3	5	0.029633638837705163
1	0	41	14	200	30	0.66	0.13	1	14	7	9.883188097530155
1	0	45	8	198	30	0.66	0.13	2	26	3	14.444089951418928
1	0	41	8	204	30	0.66	0.13	2	8	6	2.793894080966835
1	0	46	16	187	30	0.66	0.13	1	25	19	13.206965625
1	0	43	22	194	30	0.66	0.13	2	15	14	11.285350784788008
1	0	52	5	195	30	0.66	0.13	1	9	11	7.924179375
1	0	47	7	191	30	0.66	0.13	2	28	10	14.529120518977876
1	0	43	25	197	30	0.66	0.13	2	28	9	14.529120518977876
1	0	51	10	199	30	0.66	0.13	1	14	2	9.883188097530155
1	0	43	11	189	30	0.66	0.13	1	12	10	9.15005419052626
1	0	51	21	196	30	0.66	0.13	1	22	7	12.389231941389259
1	0	51	6	188	30	0.66	0.13	1	19	15	11.513565702038099
1	0	49	13	185	30	0.66	0.13	2	6	3	0.8823385649313459
1	0	50	12	186	30	0.66	0.13	1	14	4	9.883188097530155
1	0	50	15	190	30	0.66	0.13	2	11	7	6.917152916575726
1	0	44	18	192	30	0.66	0.13	2	7	3	1.6934406164450577
1	0	52	17	205	30	0.66	0.13	2	2	3	0.0045479488103482854
1	0	48	14	203	30	0.66	0.13	1	3	2	4.57502709526313
1	0	49	58	16	4	0.49	0.24	2	0	7	1.651228196054643E-5
1	0	49	42	35	80	0.09	0.78	2	12	2	8.233086020500052
1	0	61	11	210	71	0.44	0.45	1	11	6	8.76050991944932
1	0	59	11	209	71	0.44	0.45	2	9	4	4.103912359538197
1	0	55	10	211	71	0.44	0.45	2	5	2	0.37753530615187947
1	0	52	12	94	36	0.69	0.21	1	18	10	11.206481942802155
1	1	61	54	104	51	0.87	0.52	1	9	4	7.924179375
1	1	90	60	214	15	0.59	0.61	1	9	6	7.924179375
1	1	99	61	212	15	0.59	0.61	1	9	14	7.924179375
1	1	96	67	213	15	0.59	0.61	2	24	5	14.30105305478868
1	1	56	49	51	52	0.63	0.8	2	25	4	14.381782574071483
1	1	58	50	50	52	0.63	0.8	2	24	3	14.30105305478868
1	1	56	50	49	52	0.63	0.8	2	14	2	10.42934348909148
1	1	38	25	241	97	0.35	0.28	1	4	10	5.28278625
1	1	51	19	240	97	0.35	0.28	1	5	2	5.906334582800599
1	1	50	66	142	78	0.57	0.22	1	20	5	11.812669165601198
1	1	51	69	143	78	0.57	0.22	2	23	1	14.196611698979947
1	1	15	50	130	18	0.88	0.69	1	7	20	6.988469323505745
1	1	17	54	129	18	0.88	0.69	1	19	2	11.513565702038099
1	1	32	54	207	35	0.48	0.74	2	14	17	10.42934348909148
1	1	29	53	206	35	0.48	0.74	2	13	11	9.411276735609588
1	1	64	45	232	20	0.87	0.38	1	26	10	13.468515087444825
1	1	31	42	105	83	0.63	0.84	2	2	2	0.0045479488103482854
1	1	52	11	94	36	0.69	0.21	1	19	10	11.513565702038099
1	1	47	5	223	75	0.35	0.29	1	15	2	10.230071583911766
1	1	38	12	224	75	0.35	0.29	2	27	5	14.492123563242405
1	1	48	10	222	75	0.35	0.29	1	6	2	6.470065366345504
1	1	42	51	91	9	0.59	0.91	2	3	4	0.029633638837705163
1	1	42	54	93	9	0.59	0.91	2	14	6	10.42934348909148
1	1	43	53	92	9	0.59	0.91	2	30	1	14.579504615647782
1	1	36	47	97	6	0.61	0.65	2	31	8	14.59635122579859
1	1	31	46	95	6	0.61	0.65	2	21	4	13.888079425564571
1	1	37	47	96	6	0.61	0.65	2	29	2	14.557597309152891
1	1	22	27	140	65	0.72	0.72	2	0	12	1.651228196054643E-5
1	1	54	53	59	23	0.05	0.6	2	18	2	13.018052398097172
1	1	49	53	170	28	0.49	0.82	2	7	4	1.6934406164450577
1	1	33	16	82	2	0.82	0.83	2	1	5	3.9620781783595844E-4
1	1	46	49	29	50	0.6	0.33	2	26	2	14.444089951418928
1	1	42	47	28	50	0.6	0.33	1	17	3	10.890742853155311
1	1	57	16	41	5	0.69	0.32	1	6	9	6.470065366345504
1	1	58	29	34	13	0.4	0.27	1	22	15	12.389231941389259
1	1	57	57	153	41	0.68	0.16	1	6	5	6.470065366345504
1	1	54	54	152	41	0.68	0.16	1	10	3	8.352818470909844
1	1	48	23	215	77	0.59	0.79	2	16	3	11.99014322493258
1	1	33	20	151	24	0.69	0.08	1	1	4	2.641393125
1	1	31	18	150	24	0.69	0.08	1	26	6	13.468515087444825
1	1	37	18	168	56	0.47	0.34	1	10	12	8.352818470909844
1	1	54	61	58	14	0.51	0.78	2	16	5	11.99014322493258
1	1	26	52	133	44	0.65	0.45	2	25	4	14.381782574071483
1	1	24	53	132	44	0.65	0.45	1	3	8	4.57502709526313
1	1	26	51	131	44	0.65	0.45	1	13	3	9.523678350845561
1	1	58	55	147	76	0.58	0.69	2	25	4	14.381782574071483
1	1	45	74	246	64	0.78	0.53	1	0	7	0
1	1	45	61	244	64	0.78	0.53	1	17	9	10.890742853155311
1	1	40	65	243	64	0.78	0.53	2	6	5	0.8823385649313459
1	1	41	62	245	64	0.78	0.53	2	10	7	5.513667222730066
1	1	44	62	242	64	0.78	0.53	1	1	4	2.641393125
1	1	33	49	159	40	0.55	0.55	2	11	6	6.917152916575726
1	1	30	48	162	40	0.55	0.55	1	1	6	2.641393125
1	1	35	38	160	40	0.55	0.55	2	31	5	14.59635122579859
1	1	38	47	161	40	0.55	0.55	2	11	1	6.917152916575726
1	1	51	47	44	63	0.6	0.53	1	0	6	0
1	1	55	51	43	63	0.6	0.53	2	4	4	0.1249948031629657
1	1	51	50	45	63	0.6	0.53	1	3	6	4.57502709526313
1	1	47	11	144	25	0.5	0.78	2	24	9	14.30105305478868
1	1	50	60	18	66	0.79	0.56	1	2	3	3.735493980934052
1	1	52	56	19	66	0.79	0.56	1	10	6	8.352818470909844
1	1	39	51	134	67	0.62	0.77	2	21	8	13.888079425564571
1	1	46	53	155	79	0.59	0.8	2	17	14	12.561144835831207
1	1	40	70	146	3	0.59	0.33	1	11	14	8.76050991944932
1	1	45	68	145	3	0.59	0.33	2	16	2	11.99014322493258
1	1	65	48	216	22	0.2	0.09	2	2	7	0.0045479488103482854
1	1	40	49	62	39	0.31	0.83	2	10	2	5.513667222730066
1	1	92	61	60	37	0.37	0.74	2	12	9	8.233086020500052
1	1	98	64	61	37	0.37	0.74	2	3	4	0.029633638837705163
1	1	54	15	113	10	0.42	0.32	1	15	16	10.230071583911766
1	1	56	18	115	10	0.42	0.32	1	15	7	10.230071583911766
1	1	58	10	112	10	0.42	0.32	1	14	10	9.883188097530155
1	1	58	13	114	10	0.42	0.32	2	7	3	1.6934406164450577
1	1	60	12	116	10	0.42	0.32	1	3	6	4.57502709526313
1	1	53	10	117	10	0.42	0.32	2	23	6	14.196611698979947
1	1	55	12	111	10	0.42	0.32	1	4	1	5.28278625
1	1	53	58	102	21	0.71	0.58	2	1	4	3.9620781783595844E-4
1	1	56	58	103	21	0.71	0.58	2	0	2	1.651228196054643E-5
1	1	56	8	148	53	0.62	0.19	1	17	5	10.890742853155311
1	1	58	5	149	53	0.62	0.19	1	15	6	10.230071583911766
1	1	43	64	6	95	0.57	0.69	2	8	10	2.793894080966835
1	1	49	42	35	80	0.09	0.78	2	13	2	9.411276735609588
1	1	55	62	226	45	0.72	0.44	1	26	7	13.468515087444825
1	1	55	30	101	88	0.63	0.44	2	26	1	14.444089951418928
1	1	58	30	100	88	0.63	0.44	1	20	4	11.812669165601198
1	1	61	30	99	88	0.63	0.44	1	17	2	10.890742853155311
1	1	84	65	181	81	0.36	0.76	2	23	6	14.196611698979947
1	1	81	62	184	81	0.36	0.76	2	31	6	14.59635122579859
1	1	82	64	180	81	0.36	0.76	2	1	5	3.9620781783595844E-4
1	1	84	62	182	81	0.36	0.76	2	2	8	0.0045479488103482854
1	1	79	65	183	81	0.36	0.76	2	3	3	0.029633638837705163
1	1	60	47	42	82	0.68	0.31	1	10	4	8.352818470909844
1	1	42	34	108	17	0.68	0.57	1	2	10	3.735493980934052
1	1	28	44	110	17	0.68	0.57	1	3	7	4.57502709526313
1	1	31	37	107	17	0.68	0.57	1	18	5	11.206481942802155
1	1	30	41	106	17	0.68	0.57	1	21	7	12.104383935448451
1	1	38	40	109	17	0.68	0.57	2	22	2	14.061758043935688
1	1	44	69	208	69	0.82	0.29	1	10	6	8.352818470909844
1	1	26	54	220	34	0.65	0.63	2	13	17	9.411276735609588
1	1	26	41	218	34	0.65	0.63	2	30	13	14.579504615647782
1	1	32	50	219	34	0.65	0.63	2	19	5	13.380196791481476
1	1	32	38	217	34	0.65	0.63	1	11	3	8.76050991944932
1	1	46	41	52	38	0.63	0.53	1	20	3	11.812669165601198
1	1	53	42	55	38	0.63	0.53	1	2	6	3.735493980934052
1	1	52	46	57	38	0.63	0.53	1	0	4	0
1	1	42	49	54	38	0.63	0.53	1	4	8	5.28278625
1	1	47	36	56	38	0.63	0.53	1	1	8	2.641393125
1	1	47	42	53	38	0.63	0.53	2	31	1	14.59635122579859
1	1	59	46	26	90	0.58	0.82	2	7	3	1.6934406164450577
1	1	62	48	83	12	0.44	0.51	2	20	5	13.665138779318534
1	1	58	49	84	12	0.44	0.51	2	2	3	0.0045479488103482854
1	1	54	43	85	12	0.44	0.51	1	5	4	5.906334582800599
1	1	60	51	87	12	0.44	0.51	2	11	1	6.917152916575726
1	1	61	48	86	12	0.44	0.51	2	25	1	14.381782574071483
1	1	19	53	4	62	0.39	0.93	2	22	8	14.061758043935688
1	1	45	63	98	31	0.15	0.6	2	30	5	14.579504615647782
1	1	47	56	73	29	0.64	0.56	1	14	10	9.883188097530155
1	1	45	56	72	29	0.64	0.56	2	17	3	12.561144835831207
1	1	46	54	71	29	0.64	0.56	1	1	4	2.641393125
1	1	56	37	81	55	0.58	0.85	2	18	3	13.018052398097172
1	1	36	43	64	58	0.64	0.29	1	21	11	12.104383935448451
1	1	36	38	68	58	0.64	0.29	1	17	6	10.890742853155311
1	1	44	36	70	58	0.64	0.29	1	6	15	6.470065366345504
1	1	31	43	69	58	0.64	0.29	1	1	7	2.641393125
1	1	35	40	67	58	0.64	0.29	1	9	8	7.924179375
1	1	35	44	65	58	0.64	0.29	1	20	4	11.812669165601198
1	1	33	47	66	58	0.64	0.29	1	0	3	0
1	1	49	48	141	46	0.33	0.68	2	25	5	14.381782574071483
1	1	48	70	139	19	0.6	0.05	1	26	11	13.468515087444825
1	1	50	67	136	19	0.6	0.05	1	1	7	2.641393125
1	1	53	72	137	19	0.6	0.05	1	10	13	8.352818470909844
1	1	48	64	138	19	0.6	0.05	1	18	4	11.206481942802155
1	1	46	66	135	19	0.6	0.05	1	0	4	0
1	1	48	74	172	47	0.52	0.58	2	13	12	9.411276735609588
1	1	52	70	173	47	0.52	0.58	2	5	5	0.37753530615187947
1	1	54	67	174	47	0.52	0.58	2	1	12	3.9620781783595844E-4
1	1	50	58	16	4	0.49	0.24	2	1	7	3.9620781783595844E-4
1	1	62	62	171	60	0.59	0.43	1	13	10	9.523678350845561
1	1	57	46	10	26	0.46	0.46	2	21	19	13.888079425564571
1	1	61	42	11	26	0.46	0.46	2	3	7	0.029633638837705163
1	1	61	45	13	26	0.46	0.46	2	27	15	14.492123563242405
1	1	65	41	14	26	0.46	0.46	1	3	12	4.57502709526313
1	1	57	40	7	26	0.46	0.46	2	30	7	14.579504615647782
1	1	57	42	9	26	0.46	0.46	1	21	2	12.104383935448451
1	1	59	41	8	26	0.46	0.46	1	22	4	12.389231941389259
1	1	56	43	15	26	0.46	0.46	1	1	2	2.641393125
1	1	59	43	12	26	0.46	0.46	1	23	1	12.66767641433649
1	1	44	61	235	54	0.55	0.91	2	20	6	13.665138779318534
1	1	42	58	236	54	0.55	0.91	2	3	4	0.029633638837705163
1	1	6	50	90	73	0.48	0.59	2	23	6	14.196611698979947
1	1	9	53	88	73	0.48	0.59	2	19	11	13.380196791481476
1	1	6	52	89	73	0.48	0.59	1	9	5	7.924179375
1	1	57	63	231	74	0.35	0.54	2	8	3	2.793894080966835
1	1	45	15	166	43	0.32	0.7	2	22	9	14.061758043935688
1	1	47	13	167	43	0.32	0.7	2	20	2	13.665138779318534
1	1	47	14	165	43	0.32	0.7	2	26	3	14.444089951418928
1	1	27	31	0	61	0.66	0.56	1	8	4	7.470987961868104
1	1	29	29	2	61	0.66	0.56	2	9	15	4.103912359538197
1	1	23	32	3	61	0.66	0.56	1	0	12	0
1	1	24	29	1	61	0.66	0.56	1	22	4	12.389231941389259
1	1	43	42	22	99	0.56	0.65	2	2	22	0.0045479488103482854
1	1	38	45	21	99	0.56	0.65	2	30	15	14.579504615647782
1	1	39	39	20	99	0.56	0.65	1	17	9	10.890742853155311
1	1	73	69	157	57	0.69	0.21	1	21	11	12.104383935448451
1	1	73	66	158	57	0.69	0.21	1	1	6	2.641393125
1	1	57	38	63	49	0.56	0.11	1	22	3	12.389231941389259
1	1	53	40	169	92	0.54	0.41	2	1	6	3.9620781783595844E-4
1	1	62	9	210	71	0.43	0.39	1	12	6	9.15005419052626
1	1	60	11	209	71	0.43	0.39	2	10	4	5.513667222730066
1	1	55	10	211	71	0.43	0.39	2	6	2	0.8823385649313459
1	1	26	22	33	7	0.28	0.53	2	4	16	0.1249948031629657
1	1	28	22	31	7	0.28	0.53	2	1	11	3.9620781783595844E-4
1	1	27	24	32	7	0.28	0.53	2	7	1	1.6934406164450577
1	1	43	75	237	68	0.1	0.29	2	6	6	0.8823385649313459
1	1	41	46	36	16	0.44	0.55	2	7	4	1.6934406164450577
1	1	48	44	40	16	0.44	0.55	2	2	18	0.0045479488103482854
1	1	39	46	39	16	0.44	0.55	1	20	7	11.812669165601198
1	1	46	44	37	16	0.44	0.55	2	21	5	13.888079425564571
1	1	47	48	38	16	0.44	0.55	2	3	1	0.029633638837705163
1	1	42	70	221	32	0.65	0.06	1	9	11	7.924179375
1	1	53	63	5	96	0.78	0.4	1	6	12	6.470065366345504
1	1	49	39	17	98	0.64	0.82	2	23	4	14.196611698979947
1	1	51	39	225	27	0.71	0.49	1	20	5	11.812669165601198
1	1	51	53	77	33	0.58	0.47	2	28	5	14.529120518977876
1	1	56	53	78	33	0.58	0.47	1	1	7	2.641393125
1	1	50	56	79	33	0.58	0.47	2	7	7	1.6934406164450577
1	1	55	55	76	33	0.58	0.47	1	5	3	5.906334582800599
1	1	58	53	80	33	0.58	0.47	1	13	11	9.523678350845561
1	1	52	52	75	33	0.58	0.47	1	14	2	9.883188097530155
1	1	55	66	154	1	0.67	0.56	1	7	6	6.988469323505745
1	1	33	37	228	87	0.72	0.73	2	12	11	8.233086020500052
1	1	30	46	227	87	0.72	0.73	2	31	3	14.59635122579859
1	1	30	49	229	87	0.72	0.73	2	12	9	8.233086020500052
1	1	60	68	48	48	0.43	0.58	2	28	5	14.529120518977876
1	1	61	65	47	48	0.43	0.58	1	17	3	10.890742853155311
1	1	59	65	46	48	0.43	0.58	2	2	2	0.0045479488103482854
1	1	47	20	193	30	0.6	0.13	1	11	16	8.76050991944932
1	1	40	19	202	30	0.6	0.13	1	1	30	2.641393125
1	1	41	12	201	30	0.6	0.13	2	4	5	0.1249948031629657
1	1	43	14	200	30	0.6	0.13	1	15	7	10.230071583911766
1	1	45	8	198	30	0.6	0.13	2	27	3	14.492123563242405
1	1	41	9	204	30	0.6	0.13	2	9	6	4.103912359538197
1	1	47	15	187	30	0.6	0.13	1	0	19	0
1	1	45	19	194	30	0.6	0.13	2	16	14	11.99014322493258
1	1	54	7	195	30	0.6	0.13	1	10	11	8.352818470909844
1	1	44	7	191	30	0.6	0.13	2	29	10	14.557597309152891
1	1	44	25	197	30	0.6	0.13	2	29	9	14.557597309152891
1	1	51	9	199	30	0.6	0.13	1	15	2	10.230071583911766
1	1	42	11	189	30	0.6	0.13	1	13	10	9.523678350845561
1	1	50	22	196	30	0.6	0.13	1	23	7	12.66767641433649
1	1	51	7	188	30	0.6	0.13	1	20	15	11.812669165601198
1	1	49	14	185	30	0.6	0.13	2	7	3	1.6934406164450577
1	1	49	10	186	30	0.6	0.13	1	15	4	10.230071583911766
1	1	50	14	190	30	0.6	0.13	2	12	7	8.233086020500052
1	1	43	18	192	30	0.6	0.13	2	8	3	2.793894080966835
1	1	51	17	205	30	0.6	0.13	2	3	3	0.029633638837705163
1	1	48	14	203	30	0.6	0.13	1	4	2	5.28278625
1	1	60	17	128	59	0.51	0.35	1	14	3	9.883188097530155
1	1	59	19	124	59	0.51	0.35	2	6	9	0.8823385649313459
1	1	63	14	126	59	0.51	0.35	2	23	5	14.196611698979947
1	1	62	16	125	59	0.51	0.35	1	9	6	7.924179375
1	1	62	18	127	59	0.51	0.35	2	28	6	14.529120518977876
1	1	54	41	119	94	0.67	0.51	1	19	2	11.513565702038099
1	1	63	49	123	94	0.67	0.51	1	1	2	2.641393125
1	1	60	36	122	94	0.67	0.51	2	25	5	14.381782574071483
1	1	62	39	121	94	0.67	0.51	1	5	4	5.906334582800599
1	1	59	39	120	94	0.67	0.51	2	26	6	14.444089951418928
1	1	63	51	118	94	0.67	0.51	1	3	2	4.57502709526313
1	1	59	33	248	42	0.59	0.47	1	3	7	4.57502709526313
1	1	58	36	247	42	0.59	0.47	1	18	5	11.206481942802155
1	1	64	36	230	11	0.5	0.67	2	20	11	13.665138779318534
1	1	40	57	179	85	0.68	0.57	2	27	17	14.492123563242405
1	1	43	57	176	85	0.68	0.57	1	4	16	5.28278625
1	1	44	51	175	85	0.68	0.57	1	16	2	10.5655725
1	1	44	53	178	85	0.68	0.57	1	10	2	8.352818470909844
1	1	55	39	177	85	0.68	0.57	1	5	2	5.906334582800599
1	1	61	28	74	72	0.74	0.19	2	2	2	0.0045479488103482854
1	1	59	8	234	86	0.75	0.26	1	10	20	8.352818470909844
1	1	56	4	233	86	0.75	0.26	1	1	2	2.641393125
1	1	49	60	239	93	0.65	0.52	1	12	5	9.15005419052626
1	1	45	49	238	93	0.65	0.52	2	14	2	10.42934348909148
1	1	20	31	156	8	0.64	0.56	2	0	4	1.651228196054643E-5
1	1	95	64	24	84	0.77	0.94	2	0	7	1.651228196054643E-5
1	1	97	65	25	84	0.77	0.94	2	1	1	3.9620781783595844E-4
1	1	62	46	23	91	0.84	0.4	1	13	3	9.523678350845561
1	1	34	41	30	70	0.63	0.73	2	22	4	14.061758043935688
1	1	53	43	27	0	0.59	0.51	1	25	4	13.206965625
1	1	31	45	164	89	0.59	0.4	1	4	2	5.28278625
1	1	32	53	163	89	0.59	0.4	2	21	2	13.888079425564571
1	2	55	38	63	49	0.56	0.11	1	23	3	12.66767641433649
1	2	61	27	74	72	0.68	0.19	2	3	2	0.029633638837705163
1	2	92	62	60	37	0.37	0.74	2	13	9	9.411276735609588
1	2	99	65	61	37	0.37	0.74	2	4	4	0.1249948031629657
1	2	54	40	119	94	0.63	0.44	1	20	2	11.812669165601198
1	2	63	48	123	94	0.63	0.44	1	2	2	3.735493980934052
1	2	60	35	122	94	0.63	0.44	2	26	5	14.444089951418928
1	2	63	38	121	94	0.63	0.44	1	6	4	6.470065366345504
1	2	59	38	120	94	0.63	0.44	2	27	6	14.492123563242405
1	2	63	51	118	94	0.63	0.44	1	4	2	5.28278625
1	2	34	49	159	40	0.55	0.55	2	12	6	8.233086020500052
1	2	32	48	162	40	0.55	0.55	1	2	6	3.735493980934052
1	2	35	37	160	40	0.55	0.55	2	32	5	14.609302190663938
1	2	38	47	161	40	0.55	0.55	2	12	1	8.233086020500052
1	2	46	52	155	79	0.58	0.8	2	18	14	13.018052398097172
1	2	63	54	104	51	0.87	0.49	1	10	4	8.352818470909844
1	2	75	68	157	57	0.69	0.21	1	22	11	12.389231941389259
1	2	73	66	158	57	0.69	0.21	1	2	6	3.735493980934052
1	2	58	56	147	76	0.58	0.69	2	26	4	14.444089951418928
1	2	90	59	214	15	0.58	0.61	1	10	6	8.352818470909844
1	2	98	63	212	15	0.58	0.61	1	10	14	8.352818470909844
1	2	96	67	213	15	0.58	0.61	2	25	5	14.381782574071483
1	2	36	43	64	58	0.64	0.29	1	22	11	12.389231941389259
1	2	36	37	68	58	0.64	0.29	1	18	6	11.206481942802155
1	2	45	40	70	58	0.64	0.29	1	7	15	6.988469323505745
1	2	33	43	69	58	0.64	0.29	1	2	7	3.735493980934052
1	2	33	40	67	58	0.64	0.29	1	10	8	8.352818470909844
1	2	36	44	65	58	0.64	0.29	1	21	4	12.104383935448451
1	2	33	46	66	58	0.64	0.29	1	1	3	2.641393125
1	2	41	69	146	3	0.54	0.33	1	12	14	9.15005419052626
1	2	45	68	145	3	0.54	0.33	2	17	2	12.561144835831207
1	2	54	12	94	36	0.69	0.21	1	20	10	11.812669165601198
1	2	33	41	30	70	0.61	0.73	2	23	4	14.196611698979947
1	2	50	39	225	27	0.71	0.48	1	21	5	12.104383935448451
1	2	53	39	169	92	0.54	0.41	2	2	6	0.0045479488103482854
1	2	43	64	6	95	0.57	0.69	2	9	10	4.103912359538197
1	2	50	42	35	80	0.09	0.78	2	14	2	10.42934348909148
1	2	42	37	108	17	0.64	0.55	1	3	10	4.57502709526313
1	2	28	43	110	17	0.64	0.55	1	4	7	5.28278625
1	2	31	39	107	17	0.64	0.55	1	19	5	11.513565702038099
1	2	31	40	106	17	0.64	0.55	1	22	7	12.389231941389259
1	2	38	39	109	17	0.64	0.55	2	23	2	14.196611698979947
1	2	31	42	105	83	0.62	0.84	2	3	2	0.029633638837705163
1	2	58	46	10	26	0.46	0.39	2	22	19	14.061758043935688
1	2	61	41	11	26	0.46	0.39	2	4	7	0.1249948031629657
1	2	60	45	13	26	0.46	0.39	2	28	15	14.529120518977876
1	2	65	42	14	26	0.46	0.39	1	4	12	5.28278625
1	2	57	40	7	26	0.46	0.39	2	31	7	14.59635122579859
1	2	57	43	9	26	0.46	0.39	1	22	2	12.389231941389259
1	2	60	40	8	26	0.46	0.39	1	23	4	12.66767641433649
1	2	56	43	15	26	0.46	0.39	1	2	2	3.735493980934052
1	2	59	43	12	26	0.46	0.39	1	24	1	12.940130732691008
1	2	57	65	231	74	0.35	0.54	2	9	3	4.103912359538197
1	2	48	57	73	29	0.61	0.53	1	15	10	10.230071583911766
1	2	45	55	72	29	0.61	0.53	2	18	3	13.018052398097172
1	2	47	55	71	29	0.61	0.53	1	2	4	3.735493980934052
1	2	46	75	172	47	0.51	0.58	2	14	12	10.42934348909148
1	2	53	70	173	47	0.51	0.58	2	6	5	0.8823385649313459
1	2	52	66	174	47	0.51	0.58	2	2	12	0.0045479488103482854
1	2	59	44	26	90	0.55	0.82	2	8	3	2.793894080966835
1	2	44	71	208	69	0.82	0.29	1	11	6	8.76050991944932
1	2	62	9	210	71	0.4	0.35	1	13	6	9.523678350845561
1	2	59	11	209	71	0.4	0.35	2	11	4	6.917152916575726
1	2	55	10	211	71	0.4	0.35	2	7	2	1.6934406164450577
1	2	46	10	144	25	0.5	0.78	2	25	9	14.381782574071483
1	2	64	45	232	20	0.87	0.38	1	0	10	0
1	2	33	35	228	87	0.72	0.73	2	13	11	9.411276735609588
1	2	30	45	227	87	0.72	0.73	2	32	3	14.609302190663938
1	2	30	49	229	87	0.72	0.73	2	13	9	9.411276735609588
1	2	61	50	83	12	0.44	0.48	2	21	5	13.888079425564571
1	2	58	49	84	12	0.44	0.48	2	3	3	0.029633638837705163
1	2	55	42	85	12	0.44	0.48	1	6	4	6.470065366345504
1	2	60	51	87	12	0.44	0.48	2	12	1	8.233086020500052
1	2	61	48	86	12	0.44	0.48	2	26	1	14.444089951418928
1	2	47	49	29	50	0.59	0.33	2	27	2	14.492123563242405
1	2	43	47	28	50	0.59	0.33	1	18	3	11.206481942802155
1	2	60	17	128	59	0.51	0.31	1	15	3	10.230071583911766
1	2	58	18	124	59	0.51	0.31	2	7	9	1.6934406164450577
1	2	62	14	126	59	0.51	0.31	2	24	5	14.30105305478868
1	2	62	15	125	59	0.51	0.31	1	10	6	8.352818470909844
1	2	61	18	127	59	0.51	0.31	2	29	6	14.557597309152891
1	2	56	48	51	52	0.61	0.8	2	26	4	14.444089951418928
1	2	58	50	50	52	0.61	0.8	2	25	3	14.381782574071483
1	2	57	50	49	52	0.61	0.8	2	15	2	11.285350784788008
1	2	63	46	23	91	0.84	0.37	1	14	3	9.883188097530155
1	2	26	22	33	7	0.28	0.53	2	5	16	0.37753530615187947
1	2	28	24	31	7	0.28	0.53	2	2	11	0.0045479488103482854
1	2	27	24	32	7	0.28	0.53	2	8	1	2.793894080966835
1	2	51	59	16	4	0.49	0.24	2	2	7	0.0045479488103482854
1	2	27	53	133	44	0.63	0.45	2	26	4	14.444089951418928
1	2	25	52	132	44	0.63	0.45	1	4	8	5.28278625
1	2	27	50	131	44	0.63	0.45	1	14	3	9.883188097530155
1	2	41	48	36	16	0.44	0.51	2	8	4	2.793894080966835
1	2	49	43	40	16	0.44	0.51	2	3	18	0.029633638837705163
1	2	40	48	39	16	0.44	0.51	1	21	7	12.104383935448451
1	2	46	45	37	16	0.44	0.51	2	22	5	14.061758043935688
1	2	47	48	38	16	0.44	0.51	2	4	1	0.1249948031629657
1	2	55	61	58	14	0.49	0.78	2	17	5	12.561144835831207
1	2	54	63	226	45	0.72	0.44	2	0	7	1.651228196054643E-5
1	2	51	52	77	33	0.58	0.44	2	29	5	14.557597309152891
1	2	57	54	78	33	0.58	0.44	1	2	7	3.735493980934052
1	2	49	55	79	33	0.58	0.44	2	8	7	2.793894080966835
1	2	55	53	76	33	0.58	0.44	1	6	3	6.470065366345504
1	2	61	53	80	33	0.58	0.44	1	14	11	9.883188097530155
1	2	52	53	75	33	0.58	0.44	1	15	2	10.230071583911766
1	2	44	44	22	99	0.55	0.61	2	3	22	0.029633638837705163
1	2	40	43	21	99	0.55	0.61	2	31	15	14.59635122579859
1	2	41	38	20	99	0.55	0.61	1	18	9	11.206481942802155
1	2	53	16	113	10	0.37	0.3	1	16	16	10.5655725
1	2	54	18	115	10	0.37	0.3	1	16	7	10.5655725
1	2	57	10	112	10	0.37	0.3	1	15	10	10.230071583911766
1	2	57	13	114	10	0.37	0.3	2	8	3	2.793894080966835
1	2	60	13	116	10	0.37	0.3	1	4	6	5.28278625
1	2	53	9	117	10	0.37	0.3	2	24	6	14.30105305478868
1	2	55	12	111	10	0.37	0.3	1	5	1	5.906334582800599
1	2	45	17	166	43	0.32	0.7	2	23	9	14.196611698979947
1	2	47	13	167	43	0.32	0.7	2	21	2	13.888079425564571
1	2	47	14	165	43	0.32	0.7	2	27	3	14.492123563242405
1	2	36	15	168	56	0.47	0.31	1	11	12	8.76050991944932
1	2	50	62	5	96	0.78	0.4	1	7	12	6.988469323505745
1	2	46	63	98	31	0.15	0.6	2	31	5	14.59635122579859
1	2	38	57	179	85	0.67	0.52	1	0	17	0
1	2	43	54	176	85	0.67	0.52	1	5	16	5.906334582800599
1	2	43	51	175	85	0.67	0.52	1	17	2	10.890742853155311
1	2	44	54	178	85	0.67	0.52	1	11	2	8.76050991944932
1	2	55	39	177	85	0.67	0.52	1	6	2	6.470065366345504
1	2	59	8	234	86	0.75	0.26	1	11	20	8.76050991944932
1	2	56	4	233	86	0.75	0.26	1	2	2	3.735493980934052
1	2	39	50	134	67	0.62	0.77	2	22	8	14.061758043935688
1	2	19	54	4	62	0.39	0.93	2	23	8	14.196611698979947
1	2	27	30	0	61	0.64	0.45	1	9	4	7.924179375
1	2	28	29	2	61	0.64	0.45	1	0	15	0
1	2	22	34	3	61	0.64	0.45	1	1	12	2.641393125
1	2	24	29	1	61	0.64	0.45	1	23	4	12.66767641433649
1	2	54	52	59	23	0.05	0.6	2	19	2	13.380196791481476
1	2	56	37	81	55	0.57	0.85	2	19	3	13.380196791481476
1	2	43	72	221	32	0.65	0.06	1	10	11	8.352818470909844
1	2	96	65	24	84	0.77	0.94	2	1	7	3.9620781783595844E-4
1	2	97	65	25	84	0.77	0.94	2	0	1	1.651228196054643E-5
1	2	57	28	34	13	0.4	0.27	1	23	15	12.66767641433649
1	2	51	47	44	63	0.57	0.5	1	1	6	2.641393125
1	2	55	49	43	63	0.57	0.5	2	5	4	0.37753530615187947
1	2	51	50	45	63	0.57	0.5	1	4	6	5.28278625
1	2	47	20	193	30	0.56	0.13	1	12	16	9.15005419052626
1	2	41	22	202	30	0.56	0.13	1	2	30	3.735493980934052
1	2	41	13	201	30	0.56	0.13	2	5	5	0.37753530615187947
1	2	41	15	200	30	0.56	0.13	1	16	7	10.5655725
1	2	43	8	198	30	0.56	0.13	2	28	3	14.529120518977876
1	2	42	9	204	30	0.56	0.13	2	10	6	5.513667222730066
1	2	49	16	187	30	0.56	0.13	1	1	19	2.641393125
1	2	43	20	194	30	0.56	0.13	2	17	14	12.561144835831207
1	2	54	7	195	30	0.56	0.13	1	11	11	8.76050991944932
1	2	44	6	191	30	0.56	0.13	1	0	10	0
1	2	42	25	197	30	0.56	0.13	2	30	9	14.579504615647782
1	2	51	10	199	30	0.56	0.13	1	16	2	10.5655725
1	2	45	12	189	30	0.56	0.13	1	14	10	9.883188097530155
1	2	51	20	196	30	0.56	0.13	1	24	7	12.940130732691008
1	2	49	9	188	30	0.56	0.13	1	21	15	12.104383935448451
1	2	49	14	185	30	0.56	0.13	2	8	3	2.793894080966835
1	2	50	12	186	30	0.56	0.13	1	16	4	10.5655725
1	2	50	16	190	30	0.56	0.13	2	13	7	9.411276735609588
1	2	43	18	192	30	0.56	0.13	2	9	3	4.103912359538197
1	2	52	18	205	30	0.56	0.13	2	4	3	0.1249948031629657
1	2	48	14	203	30	0.56	0.13	1	5	2	5.906334582800599
1	2	53	58	102	21	0.64	0.58	2	2	4	0.0045479488103482854
1	2	55	58	103	21	0.64	0.58	2	1	2	3.9620781783595844E-4
1	2	41	75	237	68	0.1	0.29	2	7	6	1.6934406164450577
1	2	49	60	239	93	0.64	0.49	1	13	5	9.523678350845561
1	2	45	48	238	93	0.64	0.49	2	15	2	11.285350784788008
1	2	28	53	220	34	0.65	0.6	2	14	17	10.42934348909148
1	2	26	40	218	34	0.65	0.6	2	31	13	14.59635122579859
1	2	32	50	219	34	0.65	0.6	2	20	5	13.665138779318534
1	2	32	38	217	34	0.65	0.6	1	12	3	9.15005419052626
1	2	40	50	62	39	0.31	0.83	2	11	2	6.917152916575726
1	2	47	72	139	19	0.6	0.05	1	0	11	0
1	2	49	69	136	19	0.6	0.05	1	2	7	3.735493980934052
1	2	51	72	137	19	0.6	0.05	1	11	13	8.76050991944932
1	2	48	65	138	19	0.6	0.05	1	19	4	11.513565702038099
1	2	46	67	135	19	0.6	0.05	1	1	4	2.641393125
1	2	63	37	230	11	0.5	0.67	2	21	11	13.888079425564571
1	2	20	31	156	8	0.64	0.56	2	1	4	3.9620781783595844E-4
1	2	45	74	246	64	0.78	0.47	1	1	7	2.641393125
1	2	46	62	244	64	0.78	0.47	1	18	9	11.206481942802155
1	2	40	64	243	64	0.78	0.47	2	7	5	1.6934406164450577
1	2	39	60	245	64	0.78	0.47	1	0	7	0
1	2	44	63	242	64	0.78	0.47	1	2	4	3.735493980934052
1	2	50	65	142	78	0.54	0.22	1	21	5	12.104383935448451
1	2	51	69	143	78	0.54	0.22	2	24	1	14.30105305478868
1	2	43	60	235	54	0.55	0.91	2	21	6	13.888079425564571
1	2	42	58	236	54	0.55	0.91	2	4	4	0.1249948031629657
1	2	6	49	90	73	0.48	0.59	2	24	6	14.30105305478868
1	2	8	54	88	73	0.48	0.59	2	20	11	13.665138779318534
1	2	7	53	89	73	0.48	0.59	1	10	5	8.352818470909844
1	2	34	17	82	2	0.82	0.83	2	2	5	0.0045479488103482854
1	2	83	67	181	81	0.36	0.76	2	24	6	14.30105305478868
1	2	80	63	184	81	0.36	0.76	2	32	6	14.609302190663938
1	2	83	65	180	81	0.36	0.76	2	2	5	0.0045479488103482854
1	2	84	62	182	81	0.36	0.76	2	3	8	0.029633638837705163
1	2	79	66	183	81	0.36	0.76	2	4	3	0.1249948031629657
1	2	33	21	151	24	0.69	0.08	1	2	4	3.735493980934052
1	2	31	19	150	24	0.69	0.08	1	0	6	0
1	2	60	48	42	82	0.68	0.31	1	11	4	8.76050991944932
1	2	49	52	170	28	0.49	0.82	2	8	4	2.793894080966835
1	2	46	5	223	75	0.35	0.25	1	16	2	10.5655725
1	2	39	11	224	75	0.35	0.25	2	28	5	14.529120518977876
1	2	48	10	222	75	0.35	0.25	1	7	2	6.988469323505745
1	2	17	49	130	18	0.88	0.69	1	8	20	7.470987961868104
1	2	17	54	129	18	0.88	0.69	1	20	2	11.812669165601198
1	2	57	14	41	5	0.69	0.29	1	7	9	6.988469323505745
1	2	22	28	140	65	0.72	0.72	2	1	12	3.9620781783595844E-4
1	2	32	54	207	35	0.48	0.74	2	15	17	11.285350784788008
1	2	29	55	206	35	0.48	0.74	2	14	11	10.42934348909148
1	2	60	33	248	42	0.59	0.43	1	4	7	5.28278625
1	2	58	36	247	42	0.59	0.43	1	19	5	11.513565702038099
1	2	55	30	101	88	0.58	0.38	2	27	1	14.492123563242405
1	2	57	30	100	88	0.58	0.38	1	21	4	12.104383935448451
1	2	61	30	99	88	0.58	0.38	1	18	2	11.206481942802155
1	2	57	67	154	1	0.67	0.53	1	8	6	7.470987961868104
1	2	49	48	141	46	0.33	0.68	2	26	5	14.444089951418928
1	2	65	48	216	22	0.2	0.09	2	3	7	0.029633638837705163
1	2	48	23	215	77	0.55	0.79	2	17	3	12.561144835831207
1	2	61	61	171	60	0.59	0.42	1	14	10	9.883188097530155
1	2	52	44	27	0	0.59	0.48	1	26	4	13.468515087444825
1	2	50	61	18	66	0.79	0.5	1	3	3	4.57502709526313
1	2	53	55	19	66	0.79	0.5	1	11	6	8.76050991944932
1	2	31	45	164	89	0.58	0.4	1	5	2	5.906334582800599
1	2	32	52	163	89	0.58	0.4	2	22	2	14.061758043935688
1	2	46	42	52	38	0.62	0.49	1	21	3	12.104383935448451
1	2	53	41	55	38	0.62	0.49	1	3	6	4.57502709526313
1	2	52	46	57	38	0.62	0.49	1	1	4	2.641393125
1	2	43	49	54	38	0.62	0.49	1	5	8	5.906334582800599
1	2	48	41	56	38	0.62	0.49	1	2	8	3.735493980934052
1	2	47	42	53	38	0.62	0.49	1	0	1	0
1	2	60	66	48	48	0.43	0.51	2	29	5	14.557597309152891
1	2	60	64	47	48	0.43	0.51	1	18	3	11.206481942802155
1	2	60	65	46	48	0.43	0.51	2	3	2	0.029633638837705163
1	2	56	6	148	53	0.62	0.19	1	18	5	11.206481942802155
1	2	58	6	149	53	0.62	0.19	1	16	6	10.5655725
1	2	48	39	17	98	0.62	0.82	2	24	4	14.30105305478868
1	2	56	57	153	41	0.68	0.16	1	7	5	6.988469323505745
1	2	54	55	152	41	0.68	0.16	1	11	3	8.76050991944932
1	2	40	24	241	97	0.35	0.27	1	5	10	5.906334582800599
1	2	51	19	240	97	0.35	0.27	1	6	2	6.470065366345504
1	2	41	52	91	9	0.54	0.91	2	4	4	0.1249948031629657
1	2	40	53	93	9	0.54	0.91	2	15	6	11.285350784788008
1	2	43	53	92	9	0.54	0.91	2	31	1	14.59635122579859
1	2	36	48	97	6	0.61	0.65	2	32	8	14.609302190663938
1	2	32	46	95	6	0.61	0.65	2	22	4	14.061758043935688
1	2	37	47	96	6	0.61	0.65	2	30	2	14.579504615647782
1	3	48	59	73	29	0.59	0.5	1	16	10	10.5655725
1	3	44	55	72	29	0.59	0.5	2	19	3	13.380196791481476
1	3	46	55	71	29	0.59	0.5	1	3	4	4.57502709526313
1	3	56	66	154	1	0.67	0.5	1	9	6	7.924179375
1	3	55	7	148	53	0.62	0.19	1	19	5	11.513565702038099
1	3	58	6	149	53	0.62	0.19	1	17	6	10.890742853155311
1	3	49	57	16	4	0.49	0.24	2	3	7	0.029633638837705163
1	3	43	70	221	32	0.65	0.06	1	11	11	8.76050991944932
1	3	38	57	179	85	0.67	0.47	1	1	17	2.641393125
1	3	45	60	176	85	0.67	0.47	1	6	16	6.470065366345504
1	3	44	51	175	85	0.67	0.47	1	18	2	11.206481942802155
1	3	44	53	178	85	0.67	0.47	1	12	2	9.15005419052626
1	3	55	39	177	85	0.67	0.47	1	7	2	6.988469323505745
1	3	64	49	216	22	0.2	0.09	2	4	7	0.1249948031629657
1	3	36	49	97	6	0.61	0.65	2	33	8	14.619255989488702
1	3	32	47	95	6	0.61	0.65	2	23	4	14.196611698979947
1	3	37	46	96	6	0.61	0.65	2	31	2	14.59635122579859
1	3	42	52	91	9	0.51	0.91	2	5	4	0.37753530615187947
1	3	40	54	93	9	0.51	0.91	2	16	6	11.99014322493258
1	3	43	53	92	9	0.51	0.91	2	32	1	14.609302190663938
1	3	26	52	133	44	0.62	0.45	2	27	4	14.492123563242405
1	3	25	51	132	44	0.62	0.45	1	5	8	5.906334582800599
1	3	27	51	131	44	0.62	0.45	1	15	3	10.230071583911766
1	3	56	37	81	55	0.55	0.85	2	20	3	13.665138779318534
1	3	83	67	181	81	0.36	0.76	2	25	6	14.381782574071483
1	3	81	64	184	81	0.36	0.76	2	33	6	14.619255989488702
1	3	82	65	180	81	0.36	0.76	2	3	5	0.029633638837705163
1	3	85	64	182	81	0.36	0.76	2	4	8	0.1249948031629657
1	3	80	66	183	81	0.36	0.76	2	5	3	0.37753530615187947
1	3	40	26	241	97	0.35	0.27	1	6	10	6.470065366345504
1	3	50	19	240	97	0.35	0.27	1	7	2	6.988469323505745
1	3	58	57	153	41	0.68	0.16	1	8	5	7.470987961868104
1	3	54	54	152	41	0.68	0.16	1	12	3	9.15005419052626
1	3	45	69	208	69	0.82	0.29	1	12	6	9.15005419052626
1	3	34	21	151	24	0.69	0.08	1	3	4	4.57502709526313
1	3	32	19	150	24	0.69	0.08	1	1	6	2.641393125
1	3	31	36	228	87	0.72	0.73	2	14	11	10.42934348909148
1	3	30	46	227	87	0.72	0.73	2	33	3	14.619255989488702
1	3	28	47	229	87	0.72	0.73	2	14	9	10.42934348909148
1	3	31	42	105	83	0.61	0.84	2	4	2	0.1249948031629657
1	3	7	51	90	73	0.48	0.59	2	25	6	14.381782574071483
1	3	8	51	88	73	0.48	0.59	2	21	11	13.888079425564571
1	3	5	53	89	73	0.48	0.59	1	11	5	8.76050991944932
1	3	60	8	234	86	0.75	0.26	1	12	20	9.15005419052626
1	3	56	4	233	86	0.75	0.26	1	3	2	4.57502709526313
1	3	45	64	98	31	0.15	0.6	2	32	5	14.609302190663938
1	3	44	65	6	95	0.57	0.69	2	10	10	5.513667222730066
1	3	60	17	128	59	0.49	0.28	1	16	3	10.5655725
1	3	59	17	124	59	0.49	0.28	2	8	9	2.793894080966835
1	3	62	14	126	59	0.49	0.28	2	25	5	14.381782574071483
1	3	60	15	125	59	0.49	0.28	1	11	6	8.76050991944932
1	3	61	18	127	59	0.49	0.28	2	30	6	14.579504615647782
1	3	60	47	42	82	0.68	0.31	1	12	4	9.15005419052626
1	3	46	43	52	38	0.62	0.46	1	22	3	12.389231941389259
1	3	51	42	55	38	0.62	0.46	1	4	6	5.28278625
1	3	52	46	57	38	0.62	0.46	1	2	4	3.735493980934052
1	3	43	49	54	38	0.62	0.46	1	6	8	6.470065366345504
1	3	47	36	56	38	0.62	0.46	1	3	8	4.57502709526313
1	3	47	42	53	38	0.62	0.46	1	1	1	2.641393125
1	3	62	9	210	71	0.37	0.32	1	14	6	9.883188097530155
1	3	60	9	209	71	0.37	0.32	2	12	4	8.233086020500052
1	3	55	10	211	71	0.37	0.32	2	8	2	2.793894080966835
1	3	54	40	119	94	0.6	0.38	1	21	2	12.104383935448451
1	3	63	48	123	94	0.6	0.38	1	3	2	4.57502709526313
1	3	59	37	122	94	0.6	0.38	2	27	5	14.492123563242405
1	3	63	38	121	94	0.6	0.38	1	7	4	6.988469323505745
1	3	61	38	120	94	0.6	0.38	2	28	6	14.529120518977876
1	3	63	51	118	94	0.6	0.38	1	5	2	5.906334582800599
1	3	26	31	0	61	0.64	0.38	1	10	4	8.352818470909844
1	3	28	26	2	61	0.64	0.38	1	1	15	2.641393125
1	3	22	31	3	61	0.64	0.38	1	2	12	3.735493980934052
1	3	25	29	1	61	0.64	0.38	1	0	4	0
1	3	35	15	168	56	0.47	0.29	1	12	12	9.15005419052626
1	3	52	47	44	63	0.56	0.47	1	2	6	3.735493980934052
1	3	55	51	43	63	0.56	0.47	2	6	4	0.8823385649313459
1	3	52	50	45	63	0.56	0.47	1	5	6	5.906334582800599
1	3	41	36	108	17	0.62	0.53	1	4	10	5.28278625
1	3	29	45	110	17	0.62	0.53	1	5	7	5.906334582800599
1	3	31	39	107	17	0.62	0.53	1	20	5	11.812669165601198
1	3	32	41	106	17	0.62	0.53	1	0	7	0
1	3	38	39	109	17	0.62	0.53	2	24	2	14.30105305478868
1	3	60	67	48	48	0.43	0.47	2	30	5	14.579504615647782
1	3	61	64	47	48	0.43	0.47	1	19	3	11.513565702038099
1	3	60	65	46	48	0.43	0.47	2	4	2	0.1249948031629657
1	3	41	75	237	68	0.1	0.29	2	8	6	2.793894080966835
1	3	47	72	139	19	0.6	0.05	1	1	11	2.641393125
1	3	49	69	136	19	0.6	0.05	1	3	7	4.57502709526313
1	3	50	71	137	19	0.6	0.05	1	12	13	9.15005419052626
1	3	48	63	138	19	0.6	0.05	1	20	4	11.812669165601198
1	3	46	67	135	19	0.6	0.05	1	2	4	3.735493980934052
1	3	90	59	214	15	0.57	0.61	1	11	6	8.76050991944932
1	3	96	62	212	15	0.57	0.61	1	11	14	8.76050991944932
1	3	97	68	213	15	0.57	0.61	2	26	5	14.444089951418928
1	3	61	61	171	60	0.59	0.41	1	15	10	10.230071583911766
1	3	73	70	157	57	0.69	0.21	1	23	11	12.66767641433649
1	3	73	66	158	57	0.69	0.21	1	3	6	4.57502709526313
1	3	47	5	223	75	0.35	0.23	1	17	2	10.890742853155311
1	3	38	12	224	75	0.35	0.23	2	29	5	14.557597309152891
1	3	48	11	222	75	0.35	0.23	1	8	2	7.470987961868104
1	3	54	65	226	45	0.64	0.44	2	1	7	3.9620781783595844E-4
1	3	48	24	215	77	0.53	0.79	2	18	3	13.018052398097172
1	3	51	14	113	10	0.35	0.28	1	17	16	10.890742853155311
1	3	55	17	115	10	0.35	0.28	1	17	7	10.890742853155311
1	3	57	9	112	10	0.35	0.28	1	16	10	10.5655725
1	3	59	13	114	10	0.35	0.28	2	9	3	4.103912359538197
1	3	61	13	116	10	0.35	0.28	1	5	6	5.906334582800599
1	3	52	10	117	10	0.35	0.28	2	25	6	14.381782574071483
1	3	55	12	111	10	0.35	0.28	1	6	1	6.470065366345504
1	3	33	50	159	40	0.55	0.54	2	13	6	9.411276735609588
1	3	34	48	162	40	0.55	0.54	1	3	6	4.57502709526313
1	3	34	37	160	40	0.55	0.54	2	33	5	14.619255989488702
1	3	38	47	161	40	0.55	0.54	2	13	1	9.411276735609588
1	3	56	49	51	52	0.58	0.8	2	27	4	14.492123563242405
1	3	59	51	50	52	0.58	0.8	2	26	3	14.444089951418928
1	3	56	50	49	52	0.58	0.8	2	16	2	11.99014322493258
1	3	46	10	144	25	0.5	0.78	2	26	9	14.444089951418928
1	3	39	51	134	67	0.62	0.77	2	23	8	14.196611698979947
1	3	33	42	30	70	0.6	0.73	2	24	4	14.30105305478868
1	3	51	38	225	27	0.71	0.46	1	22	5	12.389231941389259
1	3	60	33	248	42	0.59	0.4	1	5	7	5.906334582800599
1	3	57	34	247	42	0.59	0.4	1	20	5	11.812669165601198
1	3	47	53	155	79	0.56	0.8	2	19	14	13.380196791481476
1	3	33	54	207	35	0.48	0.74	2	16	17	11.99014322493258
1	3	29	55	206	35	0.48	0.74	2	15	11	11.285350784788008
1	3	37	41	64	58	0.64	0.29	1	23	11	12.66767641433649
1	3	37	37	68	58	0.64	0.29	1	19	6	11.513565702038099
1	3	45	40	70	58	0.64	0.29	1	8	15	7.470987961868104
1	3	33	44	69	58	0.64	0.29	1	3	7	4.57502709526313
1	3	32	39	67	58	0.64	0.29	1	11	8	8.76050991944932
1	3	36	45	65	58	0.64	0.29	1	22	4	12.389231941389259
1	3	33	46	66	58	0.64	0.29	1	2	3	3.735493980934052
1	3	53	58	102	21	0.6	0.58	2	3	4	0.029633638837705163
1	3	56	58	103	21	0.6	0.58	2	2	2	0.0045479488103482854
1	3	62	54	104	51	0.87	0.46	1	11	4	8.76050991944932
1	3	54	53	59	23	0.05	0.6	2	20	2	13.665138779318534
1	3	53	44	27	0	0.59	0.44	2	0	4	1.651228196054643E-5
1	3	66	45	232	20	0.87	0.35	2	1	10	3.9620781783595844E-4
1	3	49	74	172	47	0.51	0.58	2	15	12	11.285350784788008
1	3	52	70	173	47	0.51	0.58	2	7	5	1.6934406164450577
1	3	52	67	174	47	0.51	0.58	2	3	12	0.029633638837705163
1	3	48	21	193	30	0.53	0.13	1	13	16	9.523678350845561
1	3	40	19	202	30	0.53	0.13	1	3	30	4.57502709526313
1	3	40	13	201	30	0.53	0.13	2	6	5	0.8823385649313459
1	3	41	14	200	30	0.53	0.13	1	17	7	10.890742853155311
1	3	45	8	198	30	0.53	0.13	2	29	3	14.557597309152891
1	3	41	8	204	30	0.53	0.13	2	11	6	6.917152916575726
1	3	47	19	187	30	0.53	0.13	1	2	19	3.735493980934052
1	3	43	20	194	30	0.53	0.13	2	18	14	13.018052398097172
1	3	52	5	195	30	0.53	0.13	1	12	11	9.15005419052626
1	3	45	7	191	30	0.53	0.13	1	1	10	2.641393125
1	3	44	25	197	30	0.53	0.13	1	0	9	0
1	3	51	9	199	30	0.53	0.13	1	17	2	10.890742853155311
1	3	44	10	189	30	0.53	0.13	1	15	10	10.230071583911766
1	3	50	20	196	30	0.53	0.13	1	25	7	13.206965625
1	3	48	9	188	30	0.53	0.13	1	22	15	12.389231941389259
1	3	49	14	185	30	0.53	0.13	2	9	3	4.103912359538197
1	3	50	10	186	30	0.53	0.13	1	17	4	10.890742853155311
1	3	50	14	190	30	0.53	0.13	2	14	7	10.42934348909148
1	3	45	18	192	30	0.53	0.13	2	10	3	5.513667222730066
1	3	52	18	205	30	0.53	0.13	2	5	3	0.37753530615187947
1	3	48	13	203	30	0.53	0.13	1	6	2	6.470065366345504
1	3	25	21	33	7	0.28	0.53	2	6	16	0.8823385649313459
1	3	30	23	31	7	0.28	0.53	2	3	11	0.029633638837705163
1	3	27	24	32	7	0.28	0.53	2	9	1	4.103912359538197
1	3	19	54	4	62	0.39	0.93	2	24	8	14.30105305478868
1	3	41	48	36	16	0.44	0.48	2	9	4	4.103912359538197
1	3	49	43	40	16	0.44	0.48	2	4	18	0.1249948031629657
1	3	39	47	39	16	0.44	0.48	1	22	7	12.389231941389259
1	3	46	45	37	16	0.44	0.48	2	23	5	14.196611698979947
1	3	47	48	38	16	0.44	0.48	2	5	1	0.37753530615187947
1	3	62	48	83	12	0.44	0.45	2	22	5	14.061758043935688
1	3	58	49	84	12	0.44	0.45	2	4	3	0.1249948031629657
1	3	55	42	85	12	0.44	0.45	1	7	4	6.988469323505745
1	3	60	51	87	12	0.44	0.45	2	13	1	9.411276735609588
1	3	61	48	86	12	0.44	0.45	2	27	1	14.492123563242405
1	3	61	27	74	72	0.65	0.19	2	4	2	0.1249948031629657
1	3	45	15	166	43	0.32	0.7	2	24	9	14.30105305478868
1	3	46	13	167	43	0.32	0.7	2	22	2	14.061758043935688
1	3	45	14	165	43	0.32	0.7	2	28	3	14.529120518977876
1	3	35	17	82	2	0.82	0.83	2	3	5	0.029633638837705163
1	3	20	30	156	8	0.64	0.56	2	2	4	0.0045479488103482854
1	3	15	52	130	18	0.88	0.69	1	9	20	7.924179375
1	3	18	54	129	18	0.88	0.69	1	0	2	0
1	3	49	42	35	80	0.09	0.78	2	15	2	11.285350784788008
1	3	57	64	231	74	0.35	0.54	2	10	3	5.513667222730066
1	3	55	30	101	88	0.54	0.34	2	28	1	14.529120518977876
1	3	57	30	100	88	0.54	0.34	1	22	4	12.389231941389259
1	3	61	30	99	88	0.54	0.34	1	19	2	11.513565702038099
1	3	57	55	147	76	0.57	0.69	2	27	4	14.492123563242405
1	3	44	75	246	64	0.78	0.43	1	2	7	3.735493980934052
1	3	46	62	244	64	0.78	0.43	1	19	9	11.513565702038099
1	3	41	65	243	64	0.78	0.43	1	0	5	0
1	3	41	62	245	64	0.78	0.43	1	1	7	2.641393125
1	3	43	62	242	64	0.78	0.43	1	3	4	4.57502709526313
1	3	23	29	140	65	0.72	0.72	2	2	12	0.0045479488103482854
1	3	64	36	230	11	0.5	0.67	2	22	11	14.061758043935688
1	3	54	46	10	26	0.46	0.35	2	23	19	14.196611698979947
1	3	62	41	11	26	0.46	0.35	2	5	7	0.37753530615187947
1	3	63	43	13	26	0.46	0.35	2	29	15	14.557597309152891
1	3	63	42	14	26	0.46	0.35	1	5	12	5.906334582800599
1	3	56	40	7	26	0.46	0.35	2	32	7	14.609302190663938
1	3	57	43	9	26	0.46	0.35	1	23	2	12.66767641433649
1	3	59	41	8	26	0.46	0.35	1	0	4	0
1	3	56	43	15	26	0.46	0.35	1	3	2	4.57502709526313
1	3	59	43	12	26	0.46	0.35	1	25	1	13.206965625
1	3	58	14	41	5	0.69	0.27	1	8	9	7.470987961868104
1	3	46	49	29	50	0.57	0.33	2	28	2	14.529120518977876
1	3	44	47	28	50	0.57	0.33	1	19	3	11.513565702038099
1	3	31	45	164	89	0.57	0.4	1	6	2	6.470065366345504
1	3	32	52	163	89	0.57	0.4	2	23	2	14.196611698979947
1	3	50	61	18	66	0.79	0.46	1	4	3	5.28278625
1	3	52	57	19	66	0.79	0.46	1	12	6	9.15005419052626
1	3	44	42	22	99	0.54	0.58	2	4	22	0.1249948031629657
1	3	39	44	21	99	0.54	0.58	2	32	15	14.609302190663938
1	3	40	38	20	99	0.54	0.58	1	19	9	11.513565702038099
1	3	49	59	239	93	0.63	0.46	1	14	5	9.883188097530155
1	3	45	49	238	93	0.63	0.46	2	16	2	11.99014322493258
1	3	91	61	60	37	0.37	0.74	2	14	9	10.42934348909148
1	3	99	64	61	37	0.37	0.74	2	5	4	0.37753530615187947
1	3	50	65	142	78	0.53	0.22	1	22	5	12.389231941389259
1	3	51	69	143	78	0.53	0.22	2	25	1	14.381782574071483
1	3	48	39	17	98	0.59	0.82	2	25	4	14.381782574071483
1	3	49	48	141	46	0.33	0.68	2	27	5	14.492123563242405
1	3	59	46	26	90	0.54	0.82	2	9	3	4.103912359538197
1	3	40	49	62	39	0.31	0.83	2	12	2	8.233086020500052
1	3	94	65	24	84	0.77	0.94	2	2	7	0.0045479488103482854
1	3	97	65	25	84	0.77	0.94	2	1	1	3.9620781783595844E-4
1	3	51	12	94	36	0.69	0.21	1	21	10	12.104383935448451
1	3	50	53	77	33	0.58	0.43	2	30	5	14.579504615647782
1	3	56	52	78	33	0.58	0.43	1	3	7	4.57502709526313
1	3	50	55	79	33	0.58	0.43	2	9	7	4.103912359538197
1	3	55	53	76	33	0.58	0.43	1	7	3	6.988469323505745
1	3	60	52	80	33	0.58	0.43	1	15	11	10.230071583911766
1	3	52	53	75	33	0.58	0.43	1	16	2	10.5655725
1	3	52	63	5	96	0.78	0.4	1	8	12	7.470987961868104
1	3	39	69	146	3	0.51	0.32	1	13	14	9.523678350845561
1	3	45	68	145	3	0.51	0.32	2	18	2	13.018052398097172
1	3	55	60	58	14	0.47	0.78	2	18	5	13.018052398097172
1	3	57	38	63	49	0.56	0.11	1	24	3	12.940130732691008
1	3	25	54	220	34	0.65	0.56	2	15	17	11.285350784788008
1	3	28	40	218	34	0.65	0.56	1	0	13	0
1	3	31	51	219	34	0.65	0.56	2	21	5	13.888079425564571
1	3	32	37	217	34	0.65	0.56	1	13	3	9.523678350845561
1	3	48	52	170	28	0.49	0.82	2	9	4	4.103912359538197
1	3	53	39	169	92	0.54	0.41	2	3	6	0.029633638837705163
1	3	43	60	235	54	0.55	0.91	2	22	6	14.061758043935688
1	3	41	58	236	54	0.55	0.91	2	5	4	0.37753530615187947
1	3	63	46	23	91	0.84	0.35	1	15	3	10.230071583911766
1	3	59	28	34	13	0.4	0.27	1	24	15	12.940130732691008
1	4	61	62	171	60	0.59	0.41	1	16	10	10.5655725
1	4	46	56	73	29	0.58	0.48	1	17	10	10.890742853155311
1	4	44	55	72	29	0.58	0.48	2	20	3	13.665138779318534
1	4	46	54	71	29	0.58	0.48	1	4	4	5.28278625
1	4	38	56	179	85	0.67	0.44	1	2	17	3.735493980934052
1	4	45	58	176	85	0.67	0.44	1	7	16	6.988469323505745
1	4	44	51	175	85	0.67	0.44	1	19	2	11.513565702038099
1	4	44	53	178	85	0.67	0.44	1	13	2	9.523678350845561
1	4	55	39	177	85	0.67	0.44	1	8	2	7.470987961868104
1	4	57	64	231	74	0.35	0.54	2	11	3	6.917152916575726
1	4	37	41	64	58	0.64	0.29	1	0	11	0
1	4	36	39	68	58	0.64	0.29	1	20	6	11.812669165601198
1	4	45	38	70	58	0.64	0.29	1	9	15	7.924179375
1	4	31	43	69	58	0.64	0.29	1	4	7	5.28278625
1	4	34	40	67	58	0.64	0.29	1	12	8	9.15005419052626
1	4	36	45	65	58	0.64	0.29	1	23	4	12.66767641433649
1	4	33	46	66	58	0.64	0.29	1	3	3	4.57502709526313
1	4	45	22	193	30	0.51	0.13	1	14	16	9.883188097530155
1	4	42	17	202	30	0.51	0.13	1	4	30	5.28278625
1	4	40	13	201	30	0.51	0.13	2	7	5	1.6934406164450577
1	4	41	16	200	30	0.51	0.13	1	18	7	11.206481942802155
1	4	43	8	198	30	0.51	0.13	2	30	3	14.579504615647782
1	4	41	8	204	30	0.51	0.13	2	12	6	8.233086020500052
1	4	48	15	187	30	0.51	0.13	1	3	19	4.57502709526313
1	4	43	21	194	30	0.51	0.13	2	19	14	13.380196791481476
1	4	53	8	195	30	0.51	0.13	1	13	11	9.523678350845561
1	4	47	8	191	30	0.51	0.13	1	2	10	3.735493980934052
1	4	42	23	197	30	0.51	0.13	1	1	9	2.641393125
1	4	51	10	199	30	0.51	0.13	1	18	2	11.206481942802155
1	4	43	10	189	30	0.51	0.13	1	16	10	10.5655725
1	4	50	21	196	30	0.51	0.13	1	0	7	0
1	4	50	7	188	30	0.51	0.13	1	23	15	12.66767641433649
1	4	49	13	185	30	0.51	0.13	2	10	3	5.513667222730066
1	4	50	10	186	30	0.51	0.13	1	18	4	11.206481942802155
1	4	50	17	190	30	0.51	0.13	2	15	7	11.285350784788008
1	4	45	18	192	30	0.51	0.13	2	11	3	6.917152916575726
1	4	52	17	205	30	0.51	0.13	2	6	3	0.8823385649313459
1	4	48	13	203	30	0.51	0.13	1	7	2	6.988469323505745
1	4	42	71	221	32	0.65	0.06	1	12	11	9.15005419052626
1	4	25	56	220	34	0.65	0.52	1	0	17	0
1	4	27	42	218	34	0.65	0.52	1	1	13	2.641393125
1	4	32	50	219	34	0.65	0.52	2	22	5	14.061758043935688
1	4	33	38	217	34	0.65	0.52	1	14	3	9.883188097530155
1	4	59	44	26	90	0.53	0.82	2	10	3	5.513667222730066
1	4	60	68	48	48	0.43	0.44	2	31	5	14.59635122579859
1	4	61	65	47	48	0.43	0.44	1	20	3	11.812669165601198
1	4	59	65	46	48	0.43	0.44	2	5	2	0.37753530615187947
1	4	55	37	81	55	0.55	0.85	2	21	3	13.888079425564571
1	4	49	39	17	98	0.59	0.82	2	26	4	14.444089951418928
1	4	41	46	36	16	0.44	0.45	2	10	4	5.513667222730066
1	4	50	47	40	16	0.44	0.45	2	5	18	0.37753530615187947
1	4	40	46	39	16	0.44	0.45	1	0	7	0
1	4	47	46	37	16	0.44	0.45	2	24	5	14.30105305478868
1	4	47	48	38	16	0.44	0.45	2	6	1	0.8823385649313459
1	4	39	25	241	97	0.35	0.27	1	7	10	6.988469323505745
1	4	51	19	240	97	0.35	0.27	1	8	2	7.470987961868104
1	4	7	49	90	73	0.48	0.59	2	26	6	14.444089951418928
1	4	9	53	88	73	0.48	0.59	2	22	11	14.061758043935688
1	4	7	53	89	73	0.48	0.59	1	12	5	9.15005419052626
1	4	48	72	139	19	0.6	0.05	1	2	11	3.735493980934052
1	4	49	69	136	19	0.6	0.05	1	4	7	5.28278625
1	4	52	73	137	19	0.6	0.05	1	13	13	9.523678350845561
1	4	48	64	138	19	0.6	0.05	1	21	4	12.104383935448451
1	4	47	66	135	19	0.6	0.05	1	3	4	4.57502709526313
1	4	96	65	24	84	0.77	0.94	2	3	7	0.029633638837705163
1	4	97	65	25	84	0.77	0.94	2	2	1	0.0045479488103482854
1	4	60	34	248	42	0.59	0.36	1	6	7	6.470065366345504
1	4	57	34	247	42	0.59	0.36	1	21	5	12.104383935448451
1	4	45	72	246	64	0.78	0.42	1	3	7	4.57502709526313
1	4	46	61	244	64	0.78	0.42	1	20	9	11.812669165601198
1	4	41	65	243	64	0.78	0.42	1	1	5	2.641393125
1	4	39	60	245	64	0.78	0.42	1	2	7	3.735493980934052
1	4	43	63	242	64	0.78	0.42	1	4	4	5.28278625
1	4	20	29	156	8	0.64	0.56	2	3	4	0.029633638837705163
1	4	36	51	97	6	0.6	0.65	2	34	8	14.62690484741513
1	4	32	47	95	6	0.6	0.65	2	24	4	14.30105305478868
1	4	37	47	96	6	0.6	0.65	2	32	2	14.609302190663938
1	4	22	29	140	65	0.72	0.72	2	0	12	1.651228196054643E-5
1	4	55	38	63	49	0.56	0.11	1	25	3	13.206965625
1	4	55	14	113	10	0.34	0.27	1	18	16	11.206481942802155
1	4	55	18	115	10	0.34	0.27	1	18	7	11.206481942802155
1	4	58	9	112	10	0.34	0.27	1	17	10	10.890742853155311
1	4	59	13	114	10	0.34	0.27	2	10	3	5.513667222730066
1	4	60	12	116	10	0.34	0.27	1	6	6	6.470065366345504
1	4	54	10	117	10	0.34	0.27	2	26	6	14.444089951418928
1	4	55	12	111	10	0.34	0.27	1	7	1	6.988469323505745
1	4	56	48	51	52	0.57	0.8	2	28	4	14.529120518977876
1	4	59	51	50	52	0.57	0.8	2	27	3	14.492123563242405
1	4	57	50	49	52	0.57	0.8	2	17	2	12.561144835831207
1	4	57	55	147	76	0.56	0.69	2	28	4	14.529120518977876
1	4	56	67	154	1	0.67	0.47	1	10	6	8.352818470909844
1	4	27	53	133	44	0.62	0.45	1	0	4	0
1	4	25	50	132	44	0.62	0.45	1	6	8	6.470065366345504
1	4	27	51	131	44	0.62	0.45	1	16	3	10.5655725
1	4	42	52	91	9	0.49	0.91	2	6	4	0.8823385649313459
1	4	40	53	93	9	0.49	0.91	2	17	6	12.561144835831207
1	4	43	53	92	9	0.49	0.91	2	33	1	14.619255989488702
1	4	32	45	164	89	0.56	0.4	1	7	2	6.988469323505745
1	4	32	53	163	89	0.56	0.4	2	24	2	14.30105305478868
1	4	44	60	235	54	0.55	0.91	2	23	6	14.196611698979947
1	4	41	59	236	54	0.55	0.91	2	6	4	0.8823385649313459
1	4	27	30	0	61	0.64	0.34	1	11	4	8.76050991944932
1	4	29	27	2	61	0.64	0.34	1	2	15	3.735493980934052
1	4	22	31	3	61	0.64	0.34	1	3	12	4.57502709526313
1	4	25	29	1	61	0.64	0.34	1	1	4	2.641393125
1	4	49	51	141	46	0.33	0.68	2	28	5	14.529120518977876
1	4	46	11	144	25	0.49	0.78	2	27	9	14.492123563242405
1	4	35	17	82	2	0.82	0.83	2	4	5	0.1249948031629657
1	4	64	46	23	91	0.84	0.33	1	16	3	10.5655725
1	4	16	49	130	18	0.88	0.69	1	10	20	8.352818470909844
1	4	18	54	129	18	0.88	0.69	1	1	2	2.641393125
1	4	34	42	30	70	0.59	0.73	2	25	4	14.381782574071483
1	4	60	5	234	86	0.75	0.26	1	13	20	9.523678350845561
1	4	56	4	233	86	0.75	0.26	1	4	2	5.28278625
1	4	40	70	146	3	0.49	0.31	1	14	14	9.883188097530155
1	4	46	68	145	3	0.49	0.31	2	19	2	13.380196791481476
1	4	32	42	105	83	0.6	0.84	2	5	2	0.37753530615187947
1	4	62	35	230	11	0.5	0.67	2	23	11	14.196611698979947
1	4	47	5	223	75	0.35	0.21	1	18	2	11.206481942802155
1	4	39	12	224	75	0.35	0.21	2	30	5	14.579504615647782
1	4	48	10	222	75	0.35	0.21	1	9	2	7.924179375
1	4	49	42	35	80	0.09	0.78	2	16	2	11.99014322493258
1	4	44	69	208	69	0.82	0.29	1	13	6	9.523678350845561
1	4	44	15	166	43	0.32	0.7	2	25	9	14.381782574071483
1	4	47	13	167	43	0.32	0.7	2	23	2	14.196611698979947
1	4	46	14	165	43	0.32	0.7	2	29	3	14.557597309152891
1	4	52	11	94	36	0.69	0.21	1	22	10	12.389231941389259
1	4	67	45	232	20	0.71	0.35	2	0	10	1.651228196054643E-5
1	4	42	75	237	68	0.1	0.29	2	9	6	4.103912359538197
1	4	50	39	225	27	0.71	0.44	1	23	5	12.66767641433649
1	4	91	59	214	15	0.57	0.61	1	12	6	9.15005419052626
1	4	98	62	212	15	0.57	0.61	1	12	14	9.15005419052626
1	4	96	67	213	15	0.57	0.61	2	27	5	14.492123563242405
1	4	63	54	104	51	0.87	0.44	1	12	4	9.15005419052626
1	4	34	20	151	24	0.69	0.08	1	4	4	5.28278625
1	4	32	18	150	24	0.69	0.08	1	2	6	3.735493980934052
1	4	48	50	155	79	0.55	0.8	2	20	14	13.665138779318534
1	4	65	47	216	22	0.2	0.09	2	5	7	0.37753530615187947
1	4	40	50	62	39	0.31	0.83	2	13	2	9.411276735609588
1	4	45	64	98	31	0.15	0.6	2	33	5	14.619255989488702
1	4	20	54	4	62	0.39	0.93	2	25	8	14.381782574071483
1	4	59	26	34	13	0.4	0.26	1	0	15	0
1	4	52	38	169	92	0.54	0.41	2	4	6	0.1249948031629657
1	4	57	15	41	5	0.69	0.26	1	9	9	7.924179375
1	4	55	30	101	88	0.51	0.31	1	0	1	0
1	4	58	31	100	88	0.51	0.31	1	23	4	12.66767641433649
1	4	60	30	99	88	0.51	0.31	1	20	2	11.812669165601198
1	4	54	41	119	94	0.58	0.35	1	22	2	12.389231941389259
1	4	63	48	123	94	0.58	0.35	1	4	2	5.28278625
1	4	59	37	122	94	0.58	0.35	2	28	5	14.529120518977876
1	4	63	38	121	94	0.58	0.35	1	8	4	7.470987961868104
1	4	59	38	120	94	0.58	0.35	1	0	6	0
1	4	63	50	118	94	0.58	0.35	1	6	2	6.470065366345504
1	4	34	49	159	40	0.55	0.52	2	14	6	10.42934348909148
1	4	34	47	162	40	0.55	0.52	1	4	6	5.28278625
1	4	35	37	160	40	0.55	0.52	1	0	5	0
1	4	38	47	161	40	0.55	0.52	2	14	1	10.42934348909148
1	4	92	63	60	37	0.37	0.74	2	15	9	11.285350784788008
1	4	99	64	61	37	0.37	0.74	2	6	4	0.8823385649313459
1	4	47	75	172	47	0.5	0.58	2	16	12	11.99014322493258
1	4	52	70	173	47	0.5	0.58	2	8	5	2.793894080966835
1	4	54	67	174	47	0.5	0.58	2	4	12	0.1249948031629657
1	4	56	56	153	41	0.68	0.16	1	9	5	7.924179375
1	4	53	54	152	41	0.68	0.16	1	13	3	9.523678350845561
1	4	43	43	22	99	0.54	0.55	2	5	22	0.37753530615187947
1	4	37	44	21	99	0.54	0.55	1	0	15	0
1	4	40	40	20	99	0.54	0.55	1	20	9	11.812669165601198
1	4	56	47	10	26	0.46	0.32	2	24	19	14.30105305478868
1	4	61	41	11	26	0.46	0.32	2	6	7	0.8823385649313459
1	4	63	43	13	26	0.46	0.32	2	30	15	14.579504615647782
1	4	64	42	14	26	0.46	0.32	1	6	12	6.470065366345504
1	4	57	41	7	26	0.46	0.32	1	0	7	0
1	4	57	42	9	26	0.46	0.32	1	24	2	12.940130732691008
1	4	60	40	8	26	0.46	0.32	1	1	4	2.641393125
1	4	56	43	15	26	0.46	0.32	1	4	2	5.28278625
1	4	59	43	12	26	0.46	0.32	1	26	1	13.468515087444825
1	4	46	43	52	38	0.62	0.42	1	0	3	0
1	4	52	41	55	38	0.62	0.42	1	5	6	5.906334582800599
1	4	51	45	57	38	0.62	0.42	1	3	4	4.57502709526313
1	4	43	49	54	38	0.62	0.42	1	7	8	6.988469323505745
1	4	47	36	56	38	0.62	0.42	1	4	8	5.28278625
1	4	47	42	53	38	0.62	0.42	1	2	1	3.735493980934052
1	4	62	11	210	71	0.35	0.3	1	15	6	10.230071583911766
1	4	59	11	209	71	0.35	0.3	2	13	4	9.411276735609588
1	4	55	9	211	71	0.35	0.3	2	9	2	4.103912359538197
1	4	55	61	58	14	0.46	0.78	2	19	5	13.380196791481476
1	4	55	8	148	53	0.62	0.19	1	20	5	11.812669165601198
1	4	57	6	149	53	0.62	0.19	1	18	6	11.206481942802155
1	4	61	28	74	72	0.64	0.19	2	5	2	0.37753530615187947
1	4	32	56	207	35	0.48	0.74	2	17	17	12.561144835831207
1	4	30	52	206	35	0.48	0.74	2	16	11	11.99014322493258
1	4	54	52	59	23	0.05	0.6	2	21	2	13.888079425564571
1	4	37	51	134	67	0.62	0.77	2	24	8	14.30105305478868
1	4	85	67	181	81	0.36	0.76	2	26	6	14.444089951418928
1	4	81	64	184	81	0.36	0.76	2	34	6	14.62690484741513
1	4	82	65	180	81	0.36	0.76	2	4	5	0.1249948031629657
1	4	83	63	182	81	0.36	0.76	2	5	8	0.37753530615187947
1	4	79	66	183	81	0.36	0.76	2	6	3	0.8823385649313459
1	4	48	23	215	77	0.51	0.79	2	19	3	13.380196791481476
1	4	48	53	170	28	0.49	0.82	2	10	4	5.513667222730066
1	4	50	63	5	96	0.78	0.4	1	9	12	7.924179375
1	4	75	69	157	57	0.69	0.21	1	24	11	12.940130732691008
1	4	72	65	158	57	0.69	0.21	1	4	6	5.28278625
1	4	43	66	6	95	0.57	0.69	2	11	10	6.917152916575726
1	4	42	37	108	17	0.6	0.51	1	5	10	5.906334582800599
1	4	28	45	110	17	0.6	0.51	1	6	7	6.470065366345504
1	4	31	38	107	17	0.6	0.51	1	21	5	12.104383935448451
1	4	32	40	106	17	0.6	0.51	1	1	7	2.641393125
1	4	38	40	109	17	0.6	0.51	2	25	2	14.381782574071483
1	4	53	58	102	21	0.56	0.58	2	4	4	0.1249948031629657
1	4	56	58	103	21	0.56	0.58	2	3	2	0.029633638837705163
1	4	48	61	239	93	0.63	0.43	1	15	5	10.230071583911766
1	4	45	48	238	93	0.63	0.43	1	0	2	0
1	4	24	20	33	7	0.28	0.53	2	7	16	1.6934406164450577
1	4	30	24	31	7	0.28	0.53	2	4	11	0.1249948031629657
1	4	27	24	32	7	0.28	0.53	2	10	1	5.513667222730066
1	4	59	47	42	82	0.68	0.31	1	13	4	9.523678350845561
1	4	32	35	228	87	0.72	0.73	2	0	11	1.651228196054643E-5
1	4	30	47	227	87	0.72	0.73	2	34	3	14.62690484741513
1	4	29	48	229	87	0.72	0.73	2	15	9	11.285350784788008
1	4	50	58	16	4	0.49	0.24	2	4	7	0.1249948031629657
1	4	50	52	77	33	0.58	0.42	1	0	5	0
1	4	57	52	78	33	0.58	0.42	1	4	7	5.28278625
1	4	49	54	79	33	0.58	0.42	2	10	7	5.513667222730066
1	4	55	54	76	33	0.58	0.42	1	8	3	7.470987961868104
1	4	58	51	80	33	0.58	0.42	1	16	11	10.5655725
1	4	52	52	75	33	0.58	0.42	1	17	2	10.890742853155311
1	4	52	44	27	0	0.59	0.44	2	1	4	3.9620781783595844E-4
1	4	52	48	44	63	0.55	0.44	1	3	6	4.57502709526313
1	4	55	49	43	63	0.55	0.44	1	0	4	0
1	4	51	50	45	63	0.55	0.44	1	6	6	6.470065366345504
1	4	60	18	128	59	0.47	0.26	1	17	3	10.890742853155311
1	4	57	19	124	59	0.47	0.26	2	9	9	4.103912359538197
1	4	63	14	126	59	0.47	0.26	2	26	5	14.444089951418928
1	4	61	15	125	59	0.47	0.26	1	12	6	9.15005419052626
1	4	62	17	127	59	0.47	0.26	1	0	6	0
1	4	55	64	226	45	0.59	0.44	2	2	7	0.0045479488103482854
1	4	37	17	168	56	0.47	0.28	1	13	12	9.523678350845561
1	4	50	59	18	66	0.79	0.43	1	5	3	5.906334582800599
1	4	52	56	19	66	0.79	0.43	1	13	6	9.523678350845561
1	4	62	50	83	12	0.44	0.42	2	23	5	14.196611698979947
1	4	58	49	84	12	0.44	0.42	2	5	3	0.37753530615187947
1	4	54	43	85	12	0.44	0.42	1	8	4	7.470987961868104
1	4	60	51	87	12	0.44	0.42	2	14	1	10.42934348909148
1	4	61	48	86	12	0.44	0.42	2	28	1	14.529120518977876
1	4	49	64	142	78	0.5	0.22	1	23	5	12.66767641433649
1	4	51	69	143	78	0.5	0.22	1	0	1	0
1	4	46	49	29	50	0.56	0.33	1	0	2	0
1	4	44	47	28	50	0.56	0.33	1	20	3	11.812669165601198
1	5	45	66	6	95	0.57	0.69	2	12	10	8.233086020500052
1	5	34	49	159	40	0.55	0.5	2	15	6	11.285350784788008
1	5	32	48	162	40	0.55	0.5	1	5	6	5.906334582800599
1	5	34	38	160	40	0.55	0.5	1	1	5	2.641393125
1	5	38	47	161	40	0.55	0.5	2	15	1	11.285350784788008
1	5	55	37	81	55	0.54	0.85	2	22	3	14.061758043935688
1	5	62	50	83	12	0.44	0.4	2	24	5	14.30105305478868
1	5	58	49	84	12	0.44	0.4	2	6	3	0.8823385649313459
1	5	54	43	85	12	0.44	0.4	1	9	4	7.924179375
1	5	60	51	87	12	0.44	0.4	2	15	1	11.285350784788008
1	5	61	48	86	12	0.44	0.4	2	29	1	14.557597309152891
1	5	38	49	134	67	0.62	0.77	2	25	8	14.381782574071483
1	5	48	56	73	29	0.56	0.45	1	18	10	11.206481942802155
1	5	45	55	72	29	0.56	0.45	2	21	3	13.888079425564571
1	5	47	54	71	29	0.56	0.45	1	5	4	5.906334582800599
1	5	34	17	82	2	0.82	0.83	2	5	5	0.37753530615187947
1	5	55	30	101	88	0.51	0.29	1	1	1	2.641393125
1	5	58	31	100	88	0.51	0.29	1	24	4	12.940130732691008
1	5	60	30	99	88	0.51	0.29	1	21	2	12.104383935448451
1	5	57	65	231	74	0.35	0.54	2	12	3	8.233086020500052
1	5	62	54	104	51	0.87	0.42	1	13	4	9.523678350845561
1	5	49	42	35	80	0.09	0.78	2	17	2	12.561144835831207
1	5	60	17	128	59	0.45	0.25	1	18	3	11.206481942802155
1	5	59	18	124	59	0.45	0.25	2	10	9	5.513667222730066
1	5	61	14	126	59	0.45	0.25	2	27	5	14.492123563242405
1	5	61	16	125	59	0.45	0.25	1	13	6	9.523678350845561
1	5	63	18	127	59	0.45	0.25	1	1	6	2.641393125
1	5	38	58	179	85	0.67	0.42	1	3	17	4.57502709526313
1	5	45	60	176	85	0.67	0.42	1	8	16	7.470987961868104
1	5	43	51	175	85	0.67	0.42	1	20	2	11.812669165601198
1	5	44	53	178	85	0.67	0.42	1	14	2	9.883188097530155
1	5	55	40	177	85	0.67	0.42	1	9	2	7.924179375
1	5	54	52	59	23	0.05	0.6	2	22	2	14.061758043935688
1	5	49	74	172	47	0.47	0.58	2	17	12	12.561144835831207
1	5	51	70	173	47	0.47	0.58	2	9	5	4.103912359538197
1	5	54	68	174	47	0.47	0.58	2	5	12	0.37753530615187947
1	5	55	38	63	49	0.56	0.11	1	26	3	13.468515087444825
1	5	45	72	246	64	0.78	0.41	1	4	7	5.28278625
1	5	49	62	244	64	0.78	0.41	1	21	9	12.104383935448451
1	5	39	64	243	64	0.78	0.41	1	2	5	3.735493980934052
1	5	41	61	245	64	0.78	0.41	1	3	7	4.57502709526313
1	5	43	62	242	64	0.78	0.41	1	5	4	5.906334582800599
1	5	91	60	214	15	0.57	0.61	1	13	6	9.523678350845561
1	5	99	63	212	15	0.57	0.61	1	13	14	9.523678350845561
1	5	97	68	213	15	0.57	0.61	2	28	5	14.529120518977876
1	5	50	53	77	33	0.58	0.41	1	1	5	2.641393125
1	5	57	52	78	33	0.58	0.41	1	5	7	5.906334582800599
1	5	49	55	79	33	0.58	0.41	2	11	7	6.917152916575726
1	5	55	53	76	33	0.58	0.41	1	9	3	7.924179375
1	5	61	52	80	33	0.58	0.41	1	17	11	10.890742853155311
1	5	52	52	75	33	0.58	0.41	1	18	2	11.206481942802155
1	5	49	39	17	98	0.58	0.82	2	27	4	14.492123563242405
1	5	33	21	151	24	0.69	0.08	1	5	4	5.906334582800599
1	5	32	18	150	24	0.69	0.08	1	3	6	4.57502709526313
1	5	61	34	248	42	0.59	0.34	1	7	7	6.988469323505745
1	5	58	34	247	42	0.59	0.34	1	22	5	12.389231941389259
1	5	54	41	119	94	0.57	0.32	1	23	2	12.66767641433649
1	5	63	49	123	94	0.57	0.32	1	5	2	5.906334582800599
1	5	60	35	122	94	0.57	0.32	1	0	5	0
1	5	62	38	121	94	0.57	0.32	1	9	4	7.924179375
1	5	59	38	120	94	0.57	0.32	1	1	6	2.641393125
1	5	63	51	118	94	0.57	0.32	1	7	2	6.988469323505745
1	5	23	28	140	65	0.72	0.72	2	1	12	3.9620781783595844E-4
1	5	54	47	10	26	0.46	0.3	2	25	19	14.381782574071483
1	5	62	42	11	26	0.46	0.3	2	7	7	1.6934406164450577
1	5	64	44	13	26	0.46	0.3	2	31	15	14.59635122579859
1	5	63	41	14	26	0.46	0.3	1	7	12	6.988469323505745
1	5	56	39	7	26	0.46	0.3	1	1	7	2.641393125
1	5	57	42	9	26	0.46	0.3	1	25	2	13.206965625
1	5	60	41	8	26	0.46	0.3	1	2	4	3.735493980934052
1	5	56	42	15	26	0.46	0.3	1	5	2	5.906334582800599
1	5	59	43	12	26	0.46	0.3	1	0	1	0
1	5	52	12	94	36	0.69	0.21	1	23	10	12.66767641433649
1	5	35	53	207	35	0.48	0.74	2	18	17	13.018052398097172
1	5	31	52	206	35	0.48	0.74	2	17	11	12.561144835831207
1	5	38	25	241	97	0.35	0.27	1	8	10	7.470987961868104
1	5	50	19	240	97	0.35	0.27	1	9	2	7.924179375
1	5	39	69	146	3	0.46	0.3	1	15	14	10.230071583911766
1	5	45	68	145	3	0.46	0.3	2	20	2	13.665138779318534
1	5	37	42	64	58	0.64	0.29	1	1	11	2.641393125
1	5	36	39	68	58	0.64	0.29	1	21	6	12.104383935448451
1	5	46	36	70	58	0.64	0.29	1	10	15	8.352818470909844
1	5	31	43	69	58	0.64	0.29	1	5	7	5.906334582800599
1	5	35	41	67	58	0.64	0.29	1	13	8	9.523678350845561
1	5	35	45	65	58	0.64	0.29	1	24	4	12.940130732691008
1	5	33	46	66	58	0.64	0.29	1	4	3	5.28278625
1	5	46	9	144	25	0.49	0.78	2	28	9	14.529120518977876
1	5	27	30	0	61	0.64	0.31	1	12	4	9.15005419052626
1	5	29	28	2	61	0.64	0.31	1	3	15	4.57502709526313
1	5	23	34	3	61	0.64	0.31	1	4	12	5.28278625
1	5	24	29	1	61	0.64	0.31	1	2	4	3.735493980934052
1	5	26	57	220	34	0.65	0.48	1	1	17	2.641393125
1	5	26	39	218	34	0.65	0.48	1	2	13	3.735493980934052
1	5	32	49	219	34	0.65	0.48	1	0	5	0
1	5	33	38	217	34	0.65	0.48	1	15	3	10.230071583911766
1	5	60	66	48	48	0.43	0.42	2	32	5	14.609302190663938
1	5	61	65	47	48	0.43	0.42	1	21	3	12.104383935448451
1	5	60	65	46	48	0.43	0.42	2	6	2	0.8823385649313459
1	5	59	45	26	90	0.52	0.82	2	11	3	6.917152916575726
1	5	74	68	157	57	0.69	0.21	1	25	11	13.206965625
1	5	73	65	158	57	0.69	0.21	1	5	6	5.906334582800599
1	5	47	64	98	31	0.15	0.6	2	34	5	14.62690484741513
1	5	23	20	33	7	0.28	0.53	2	8	16	2.793894080966835
1	5	28	24	31	7	0.28	0.53	2	5	11	0.37753530615187947
1	5	27	24	32	7	0.28	0.53	2	11	1	6.917152916575726
1	5	62	46	23	91	0.84	0.32	1	17	3	10.890742853155311
1	5	57	16	41	5	0.69	0.26	1	10	9	8.352818470909844
1	5	46	41	52	38	0.62	0.39	1	1	3	2.641393125
1	5	53	42	55	38	0.62	0.39	1	6	6	6.470065366345504
1	5	52	46	57	38	0.62	0.39	1	4	4	5.28278625
1	5	43	49	54	38	0.62	0.39	1	8	8	7.470987961868104
1	5	47	38	56	38	0.62	0.39	1	5	8	5.906334582800599
1	5	47	42	53	38	0.62	0.39	1	3	1	4.57502709526313
1	5	93	62	60	37	0.37	0.74	2	16	9	11.99014322493258
1	5	99	65	61	37	0.37	0.74	2	7	4	1.6934406164450577
1	5	36	48	97	6	0.59	0.65	2	0	8	1.651228196054643E-5
1	5	31	46	95	6	0.59	0.65	2	25	4	14.381782574071483
1	5	37	46	96	6	0.59	0.65	2	33	2	14.619255989488702
1	5	27	53	133	44	0.62	0.45	1	1	4	2.641393125
1	5	25	52	132	44	0.62	0.45	1	7	8	6.988469323505745
1	5	26	51	131	44	0.62	0.45	1	17	3	10.890742853155311
1	5	14	50	130	18	0.88	0.69	1	11	20	8.76050991944932
1	5	18	54	129	18	0.88	0.69	1	2	2	3.735493980934052
1	5	62	9	210	71	0.34	0.28	1	16	6	10.5655725
1	5	60	9	209	71	0.34	0.28	2	14	4	10.42934348909148
1	5	55	9	211	71	0.34	0.28	2	10	2	5.513667222730066
1	5	58	56	147	76	0.55	0.69	2	29	4	14.557597309152891
1	5	54	58	102	21	0.53	0.58	2	5	4	0.37753530615187947
1	5	55	58	103	21	0.53	0.58	2	4	2	0.1249948031629657
1	5	6	50	90	73	0.48	0.59	2	27	6	14.492123563242405
1	5	9	54	88	73	0.48	0.59	2	23	11	14.196611698979947
1	5	7	53	89	73	0.48	0.59	1	13	5	9.523678350845561
1	5	45	20	193	30	0.49	0.13	1	15	16	10.230071583911766
1	5	38	17	202	30	0.49	0.13	1	5	30	5.906334582800599
1	5	41	12	201	30	0.49	0.13	2	8	5	2.793894080966835
1	5	41	15	200	30	0.49	0.13	1	19	7	11.513565702038099
1	5	45	8	198	30	0.49	0.13	1	0	3	0
1	5	41	8	204	30	0.49	0.13	2	13	6	9.411276735609588
1	5	49	17	187	30	0.49	0.13	1	4	19	5.28278625
1	5	45	19	194	30	0.49	0.13	2	20	14	13.665138779318534
1	5	52	7	195	30	0.49	0.13	1	14	11	9.883188097530155
1	5	47	7	191	30	0.49	0.13	1	3	10	4.57502709526313
1	5	44	24	197	30	0.49	0.13	1	2	9	3.735493980934052
1	5	51	10	199	30	0.49	0.13	1	19	2	11.513565702038099
1	5	42	12	189	30	0.49	0.13	1	17	10	10.890742853155311
1	5	52	21	196	30	0.49	0.13	1	1	7	2.641393125
1	5	49	9	188	30	0.49	0.13	1	24	15	12.940130732691008
1	5	49	12	185	30	0.49	0.13	2	11	3	6.917152916575726
1	5	50	10	186	30	0.49	0.13	1	19	4	11.513565702038099
1	5	50	14	190	30	0.49	0.13	2	16	7	11.99014322493258
1	5	43	18	192	30	0.49	0.13	2	12	3	8.233086020500052
1	5	52	17	205	30	0.49	0.13	2	7	3	1.6934406164450577
1	5	48	13	203	30	0.49	0.13	1	8	2	7.470987961868104
1	5	61	28	74	72	0.63	0.19	2	6	2	0.8823385649313459
1	5	48	53	170	28	0.49	0.82	2	11	4	6.917152916575726
1	5	56	56	153	41	0.68	0.16	1	10	5	8.352818470909844
1	5	53	54	152	41	0.68	0.16	1	14	3	9.883188097530155
1	5	54	63	226	45	0.56	0.44	2	3	7	0.029633638837705163
1	5	56	49	51	52	0.56	0.8	2	29	4	14.557597309152891
1	5	58	50	50	52	0.56	0.8	2	28	3	14.529120518977876
1	5	56	50	49	52	0.56	0.8	2	18	2	13.018052398097172
1	5	47	72	139	19	0.6	0.05	1	3	11	4.57502709526313
1	5	49	69	136	19	0.6	0.05	1	5	7	5.906334582800599
1	5	53	74	137	19	0.6	0.05	1	14	13	9.883188097530155
1	5	47	65	138	19	0.6	0.05	1	22	4	12.389231941389259
1	5	46	66	135	19	0.6	0.05	1	4	4	5.28278625
1	5	42	46	36	16	0.44	0.42	2	11	4	6.917152916575726
1	5	47	43	40	16	0.44	0.42	2	6	18	0.8823385649313459
1	5	38	48	39	16	0.44	0.42	1	1	7	2.641393125
1	5	46	46	37	16	0.44	0.42	2	25	5	14.381782574071483
1	5	47	48	38	16	0.44	0.42	2	7	1	1.6934406164450577
1	5	31	42	105	83	0.6	0.84	2	6	2	0.8823385649313459
1	5	31	45	164	89	0.55	0.4	1	8	2	7.470987961868104
1	5	32	53	163	89	0.55	0.4	2	25	2	14.381782574071483
1	5	56	67	154	1	0.67	0.45	1	11	6	8.76050991944932
1	5	41	75	237	68	0.1	0.29	2	10	6	5.513667222730066
1	5	48	24	215	77	0.5	0.79	2	20	3	13.665138779318534
1	5	60	48	42	82	0.68	0.31	1	14	4	9.883188097530155
1	5	33	41	30	70	0.59	0.73	2	26	4	14.444089951418928
1	5	46	51	155	79	0.54	0.8	2	21	14	13.888079425564571
1	5	49	51	141	46	0.33	0.68	2	29	5	14.557597309152891
1	5	44	60	235	54	0.54	0.91	2	24	6	14.30105305478868
1	5	41	58	236	54	0.54	0.91	2	7	4	1.6934406164450577
1	5	44	17	166	43	0.32	0.7	2	26	9	14.444089951418928
1	5	47	13	167	43	0.32	0.7	2	24	2	14.30105305478868
1	5	47	14	165	43	0.32	0.7	2	30	3	14.579504615647782
1	5	43	72	221	32	0.65	0.06	1	13	11	9.523678350845561
1	5	49	61	239	93	0.63	0.41	1	16	5	10.5655725
1	5	45	49	238	93	0.63	0.41	1	1	2	2.641393125
1	5	66	45	232	20	0.63	0.35	2	1	10	3.9620781783595844E-4
1	5	42	34	108	17	0.59	0.49	1	6	10	6.470065366345504
1	5	28	43	110	17	0.59	0.49	1	7	7	6.988469323505745
1	5	30	38	107	17	0.59	0.49	1	22	5	12.389231941389259
1	5	30	41	106	17	0.59	0.49	1	2	7	3.735493980934052
1	5	38	40	109	17	0.59	0.49	2	26	2	14.444089951418928
1	5	64	48	216	22	0.2	0.09	2	6	7	0.8823385649313459
1	5	40	50	62	39	0.31	0.83	2	14	2	10.42934348909148
1	5	60	28	34	13	0.4	0.25	1	1	15	2.641393125
1	5	62	4	234	86	0.75	0.26	1	14	20	9.883188097530155
1	5	56	4	233	86	0.75	0.26	1	5	2	5.906334582800599
1	5	50	60	18	66	0.79	0.41	1	6	3	6.470065366345504
1	5	52	55	19	66	0.79	0.41	1	14	6	9.883188097530155
1	5	20	52	4	62	0.39	0.93	2	26	8	14.444089951418928
1	5	53	61	58	14	0.44	0.78	2	20	5	13.665138779318534
1	5	84	65	181	81	0.36	0.76	2	27	6	14.492123563242405
1	5	80	64	184	81	0.36	0.76	2	35	6	14.632781684615503
1	5	82	64	180	81	0.36	0.76	2	5	5	0.37753530615187947
1	5	84	62	182	81	0.36	0.76	2	6	8	0.8823385649313459
1	5	79	66	183	81	0.36	0.76	2	7	3	1.6934406164450577
1	5	55	7	148	53	0.62	0.19	1	21	5	12.104383935448451
1	5	57	4	149	53	0.62	0.19	1	19	6	11.513565702038099
1	5	46	49	29	50	0.56	0.33	1	1	2	2.641393125
1	5	43	47	28	50	0.56	0.33	1	21	3	12.104383935448451
1	5	53	43	27	0	0.58	0.44	2	2	4	0.0045479488103482854
1	5	94	64	24	84	0.77	0.94	2	4	7	0.1249948031629657
1	5	97	65	25	84	0.77	0.94	2	3	1	0.029633638837705163
1	5	61	63	171	60	0.59	0.41	1	17	10	10.890742853155311
1	5	21	31	156	8	0.64	0.56	2	4	4	0.1249948031629657
1	5	54	16	113	10	0.33	0.27	1	19	16	11.513565702038099
1	5	54	19	115	10	0.33	0.27	1	19	7	11.513565702038099
1	5	58	12	112	10	0.33	0.27	1	18	10	11.206481942802155
1	5	57	13	114	10	0.33	0.27	2	11	3	6.917152916575726
1	5	59	12	116	10	0.33	0.27	1	7	6	6.988469323505745
1	5	53	10	117	10	0.33	0.27	2	27	6	14.492123563242405
1	5	55	12	111	10	0.33	0.27	1	8	1	7.470987961868104
1	5	49	64	142	78	0.5	0.22	1	24	5	12.940130732691008
1	5	51	69	143	78	0.5	0.22	2	1	1	3.9620781783595844E-4
1	5	45	69	208	69	0.82	0.29	1	14	6	9.883188097530155
1	5	52	40	169	92	0.54	0.41	2	5	6	0.37753530615187947
1	5	50	64	5	96	0.78	0.4	1	10	12	8.352818470909844
1	5	42	52	91	9	0.47	0.91	2	7	4	1.6934406164450577
1	5	40	54	93	9	0.47	0.91	2	18	6	13.018052398097172
1	5	43	53	92	9	0.47	0.91	2	34	1	14.62690484741513
1	5	50	38	225	27	0.71	0.42	1	24	5	12.940130732691008
1	5	53	47	44	63	0.55	0.42	1	4	6	5.28278625
1	5	55	51	43	63	0.55	0.42	2	1	4	3.9620781783595844E-4
1	5	50	50	45	63	0.55	0.42	1	7	6	6.988469323505745
1	5	42	40	22	99	0.54	0.52	2	6	22	0.8823385649313459
1	5	40	44	21	99	0.54	0.52	1	1	15	2.641393125
1	5	39	38	20	99	0.54	0.52	1	21	9	12.104383935448451
1	5	34	15	168	56	0.47	0.28	1	14	12	9.883188097530155
1	5	47	5	223	75	0.35	0.2	1	19	2	11.513565702038099
1	5	39	12	224	75	0.35	0.2	2	31	5	14.59635122579859
1	5	48	11	222	75	0.35	0.2	1	10	2	8.352818470909844
1	5	49	58	16	4	0.49	0.24	2	5	7	0.37753530615187947
1	5	33	35	228	87	0.72	0.73	2	1	11	3.9620781783595844E-4
1	5	30	47	227	87	0.72	0.73	2	35	3	14.632781684615503
1	5	29	48	229	87	0.72	0.73	2	0	9	1.651228196054643E-5
1	5	64	37	230	11	0.5	0.67	2	24	11	14.30105305478868
1	6	27	52	133	44	0.62	0.45	1	2	4	3.735493980934052
1	6	25	52	132	44	0.62	0.45	1	8	8	7.470987961868104
1	6	27	51	131	44	0.62	0.45	1	18	3	11.206481942802155
1	6	47	56	73	29	0.55	0.43	1	19	10	11.513565702038099
1	6	45	56	72	29	0.55	0.43	2	22	3	14.061758043935688
1	6	47	54	71	29	0.55	0.43	1	6	4	6.470065366345504
1	6	56	57	153	41	0.68	0.16	1	11	5	8.76050991944932
1	6	53	54	152	41	0.68	0.16	1	15	3	10.230071583911766
1	6	61	50	83	12	0.44	0.38	2	25	5	14.381782574071483
1	6	60	49	84	12	0.44	0.38	2	7	3	1.6934406164450577
1	6	55	43	85	12	0.44	0.38	1	10	4	8.352818470909844
1	6	60	51	87	12	0.44	0.38	2	16	1	11.99014322493258
1	6	61	48	86	12	0.44	0.38	2	30	1	14.579504615647782
1	6	49	61	239	93	0.63	0.39	1	17	5	10.890742853155311
1	6	45	48	238	93	0.63	0.39	1	2	2	3.735493980934052
1	6	42	51	91	9	0.45	0.91	2	8	4	2.793894080966835
1	6	40	53	93	9	0.45	0.91	2	19	6	13.380196791481476
1	6	43	53	92	9	0.45	0.91	2	35	1	14.632781684615503
1	6	20	30	156	8	0.64	0.56	2	5	4	0.37753530615187947
1	6	54	65	226	45	0.54	0.44	2	4	7	0.1249948031629657
1	6	63	54	104	51	0.87	0.4	1	14	4	9.883188097530155
1	6	58	26	34	13	0.4	0.24	1	2	15	3.735493980934052
1	6	61	28	74	72	0.63	0.19	2	7	2	1.6934406164450577
1	6	42	45	22	99	0.53	0.49	2	7	22	1.6934406164450577
1	6	37	45	21	99	0.53	0.49	1	2	15	3.735493980934052
1	6	39	39	20	99	0.53	0.49	1	22	9	12.389231941389259
1	6	59	46	26	90	0.51	0.82	2	12	3	8.233086020500052
1	6	42	34	108	17	0.58	0.47	1	7	10	6.988469323505745
1	6	28	43	110	17	0.58	0.47	1	8	7	7.470987961868104
1	6	31	38	107	17	0.58	0.47	1	23	5	12.66767641433649
1	6	31	40	106	17	0.58	0.47	1	3	7	4.57502709526313
1	6	38	40	109	17	0.58	0.47	2	27	2	14.492123563242405
1	6	7	49	90	73	0.48	0.59	2	28	6	14.529120518977876
1	6	9	51	88	73	0.48	0.59	2	24	11	14.30105305478868
1	6	7	53	89	73	0.48	0.59	1	14	5	9.883188097530155
1	6	56	65	154	1	0.67	0.43	1	12	6	9.15005419052626
1	6	14	51	130	18	0.88	0.69	1	12	20	9.15005419052626
1	6	17	54	129	18	0.88	0.69	1	3	2	4.57502709526313
1	6	33	51	159	40	0.55	0.48	2	16	6	11.99014322493258
1	6	32	48	162	40	0.55	0.48	1	6	6	6.470065366345504
1	6	34	38	160	40	0.55	0.48	1	2	5	3.735493980934052
1	6	38	47	161	40	0.55	0.48	2	16	1	11.99014322493258
1	6	59	47	42	82	0.68	0.31	1	15	4	10.230071583911766
1	6	59	63	171	60	0.59	0.41	1	18	10	11.206481942802155
1	6	46	5	223	75	0.35	0.2	1	20	2	11.812669165601198
1	6	39	11	224	75	0.35	0.2	2	32	5	14.609302190663938
1	6	48	11	222	75	0.35	0.2	1	11	2	8.76050991944932
1	6	91	60	214	15	0.57	0.61	1	14	6	9.883188097530155
1	6	98	60	212	15	0.57	0.61	1	14	14	9.883188097530155
1	6	97	66	213	15	0.57	0.61	2	29	5	14.557597309152891
1	6	51	52	77	33	0.58	0.41	1	2	5	3.735493980934052
1	6	57	54	78	33	0.58	0.41	1	6	7	6.470065366345504
1	6	48	54	79	33	0.58	0.41	2	12	7	8.233086020500052
1	6	55	54	76	33	0.58	0.41	1	10	3	8.352818470909844
1	6	58	53	80	33	0.58	0.41	1	18	11	11.206481942802155
1	6	52	53	75	33	0.58	0.41	1	19	2	11.513565702038099
1	6	39	51	134	67	0.62	0.77	2	26	8	14.444089951418928
1	6	62	11	210	71	0.33	0.28	1	17	6	10.890742853155311
1	6	59	11	209	71	0.33	0.28	2	15	4	11.285350784788008
1	6	55	10	211	71	0.33	0.28	2	11	2	6.917152916575726
1	6	33	42	30	70	0.58	0.73	2	27	4	14.492123563242405
1	6	53	43	27	0	0.57	0.44	2	3	4	0.029633638837705163
1	6	25	21	33	7	0.28	0.53	2	9	16	4.103912359538197
1	6	28	23	31	7	0.28	0.53	2	6	11	0.8823385649313459
1	6	27	24	32	7	0.28	0.53	2	12	1	8.233086020500052
1	6	42	65	6	95	0.57	0.69	2	13	10	9.411276735609588
1	6	32	45	164	89	0.54	0.4	1	9	2	7.924179375
1	6	32	53	163	89	0.54	0.4	2	26	2	14.444089951418928
1	6	26	31	0	61	0.64	0.3	1	13	4	9.523678350845561
1	6	26	26	2	61	0.64	0.3	1	4	15	5.28278625
1	6	22	31	3	61	0.64	0.3	1	5	12	5.906334582800599
1	6	24	29	1	61	0.64	0.3	1	3	4	4.57502709526313
1	6	21	28	140	65	0.72	0.72	2	2	12	0.0045479488103482854
1	6	40	57	179	85	0.67	0.4	1	4	17	5.28278625
1	6	43	58	176	85	0.67	0.4	1	9	16	7.924179375
1	6	43	51	175	85	0.67	0.4	1	21	2	12.104383935448451
1	6	44	54	178	85	0.67	0.4	1	15	2	10.230071583911766
1	6	55	40	177	85	0.67	0.4	1	10	2	8.352818470909844
1	6	52	63	5	96	0.78	0.4	1	11	12	8.76050991944932
1	6	55	7	148	53	0.62	0.19	1	22	5	12.389231941389259
1	6	58	5	149	53	0.62	0.19	1	20	6	11.812669165601198
1	6	47	51	155	79	0.53	0.8	2	22	14	14.061758043935688
1	6	54	40	119	94	0.57	0.3	1	24	2	12.940130732691008
1	6	63	48	123	94	0.57	0.3	1	6	2	6.470065366345504
1	6	59	36	122	94	0.57	0.3	1	1	5	2.641393125
1	6	62	39	121	94	0.57	0.3	1	10	4	8.352818470909844
1	6	60	39	120	94	0.57	0.3	1	2	6	3.735493980934052
1	6	63	50	118	94	0.57	0.3	1	8	2	7.470987961868104
1	6	51	39	225	27	0.71	0.41	2	0	5	1.651228196054643E-5
1	6	48	24	215	77	0.5	0.79	2	21	3	13.888079425564571
1	6	50	42	35	80	0.09	0.78	2	18	2	13.018052398097172
1	6	55	46	10	26	0.46	0.29	2	26	19	14.444089951418928
1	6	61	41	11	26	0.46	0.29	2	8	7	2.793894080966835
1	6	63	44	13	26	0.46	0.29	2	32	15	14.609302190663938
1	6	63	42	14	26	0.46	0.29	1	8	12	7.470987961868104
1	6	55	41	7	26	0.46	0.29	1	2	7	3.735493980934052
1	6	57	43	9	26	0.46	0.29	1	0	2	0
1	6	59	40	8	26	0.46	0.29	1	3	4	4.57502709526313
1	6	56	42	15	26	0.46	0.29	1	6	2	6.470065366345504
1	6	59	43	12	26	0.46	0.29	1	1	1	2.641393125
1	6	49	57	16	4	0.49	0.24	2	6	7	0.8823385649313459
1	6	61	68	48	48	0.43	0.4	2	33	5	14.619255989488702
1	6	60	64	47	48	0.43	0.4	1	22	3	12.389231941389259
1	6	60	65	46	48	0.43	0.4	2	7	2	1.6934406164450577
1	6	49	52	170	28	0.49	0.82	2	12	4	8.233086020500052
1	6	50	66	142	78	0.47	0.22	1	25	5	13.206965625
1	6	51	69	143	78	0.47	0.22	2	2	1	0.0045479488103482854
1	6	49	48	141	46	0.33	0.68	2	30	5	14.579504615647782
1	6	51	48	44	63	0.53	0.4	1	5	6	5.906334582800599
1	6	54	51	43	63	0.53	0.4	2	2	4	0.0045479488103482854
1	6	51	49	45	63	0.53	0.4	1	8	6	7.470987961868104
1	6	54	60	58	14	0.43	0.78	2	21	5	13.888079425564571
1	6	46	20	193	30	0.48	0.13	1	16	16	10.5655725
1	6	38	21	202	30	0.48	0.13	1	6	30	6.470065366345504
1	6	40	13	201	30	0.48	0.13	2	9	5	4.103912359538197
1	6	42	14	200	30	0.48	0.13	1	20	7	11.812669165601198
1	6	43	8	198	30	0.48	0.13	1	1	3	2.641393125
1	6	43	9	204	30	0.48	0.13	2	14	6	10.42934348909148
1	6	49	17	187	30	0.48	0.13	1	5	19	5.906334582800599
1	6	44	23	194	30	0.48	0.13	2	21	14	13.888079425564571
1	6	53	6	195	30	0.48	0.13	1	15	11	10.230071583911766
1	6	45	6	191	30	0.48	0.13	1	4	10	5.28278625
1	6	45	25	197	30	0.48	0.13	1	3	9	4.57502709526313
1	6	51	10	199	30	0.48	0.13	1	20	2	11.812669165601198
1	6	42	11	189	30	0.48	0.13	1	18	10	11.206481942802155
1	6	51	20	196	30	0.48	0.13	1	2	7	3.735493980934052
1	6	48	7	188	30	0.48	0.13	1	25	15	13.206965625
1	6	49	14	185	30	0.48	0.13	2	12	3	8.233086020500052
1	6	50	12	186	30	0.48	0.13	1	20	4	11.812669165601198
1	6	50	13	190	30	0.48	0.13	2	17	7	12.561144835831207
1	6	45	18	192	30	0.48	0.13	2	13	3	9.411276735609588
1	6	52	17	205	30	0.48	0.13	2	8	3	2.793894080966835
1	6	48	14	203	30	0.48	0.13	1	9	2	7.924179375
1	6	58	16	41	5	0.69	0.25	1	11	9	8.76050991944932
1	6	64	46	23	91	0.84	0.32	1	18	3	11.206481942802155
1	6	58	56	147	76	0.54	0.69	2	30	4	14.579504615647782
1	6	46	49	29	50	0.56	0.33	1	2	2	3.735493980934052
1	6	44	47	28	50	0.56	0.33	1	22	3	12.389231941389259
1	6	55	37	81	55	0.52	0.85	2	23	3	14.196611698979947
1	6	45	16	166	43	0.32	0.7	2	27	9	14.492123563242405
1	6	47	13	167	43	0.32	0.7	2	25	2	14.381782574071483
1	6	45	14	165	43	0.32	0.7	2	31	3	14.59635122579859
1	6	44	72	246	64	0.78	0.41	1	5	7	5.906334582800599
1	6	48	62	244	64	0.78	0.41	1	22	9	12.389231941389259
1	6	40	65	243	64	0.78	0.41	1	3	5	4.57502709526313
1	6	40	61	245	64	0.78	0.41	1	4	7	5.28278625
1	6	44	62	242	64	0.78	0.41	1	6	4	6.470065366345504
1	6	36	49	97	6	0.58	0.65	2	1	8	3.9620781783595844E-4
1	6	31	46	95	6	0.58	0.65	2	26	4	14.444089951418928
1	6	37	47	96	6	0.58	0.65	2	34	2	14.62690484741513
1	6	56	49	51	52	0.56	0.8	2	30	4	14.579504615647782
1	6	58	50	50	52	0.56	0.8	2	29	3	14.557597309152891
1	6	57	50	49	52	0.56	0.8	2	19	2	13.380196791481476
1	6	45	11	144	25	0.49	0.78	2	29	9	14.557597309152891
1	6	55	38	63	49	0.56	0.11	2	0	3	1.651228196054643E-5
1	6	46	74	172	47	0.46	0.58	2	18	12	13.018052398097172
1	6	52	70	173	47	0.46	0.58	2	10	5	5.513667222730066
1	6	54	66	174	47	0.46	0.58	2	6	12	0.8823385649313459
1	6	63	36	230	11	0.5	0.67	2	25	11	14.381782574071483
1	6	94	63	24	84	0.77	0.94	2	5	7	0.37753530615187947
1	6	97	65	25	84	0.77	0.94	2	4	1	0.1249948031629657
1	6	59	34	248	42	0.59	0.32	1	8	7	7.470987961868104
1	6	58	35	247	42	0.59	0.32	1	23	5	12.66767641433649
1	6	55	30	101	88	0.51	0.28	1	2	1	3.735493980934052
1	6	57	31	100	88	0.51	0.28	1	25	4	13.206965625
1	6	61	30	99	88	0.51	0.28	1	22	2	12.389231941389259
1	6	91	61	60	37	0.37	0.74	2	17	9	12.561144835831207
1	6	98	64	61	37	0.37	0.74	2	8	4	2.793894080966835
1	6	43	71	221	32	0.65	0.06	1	14	11	9.883188097530155
1	6	85	67	181	81	0.36	0.76	2	28	6	14.529120518977876
1	6	81	64	184	81	0.36	0.76	2	36	6	14.637296543008034
1	6	82	65	180	81	0.36	0.76	2	6	5	0.8823385649313459
1	6	85	63	182	81	0.36	0.76	2	7	8	1.6934406164450577
1	6	79	66	183	81	0.36	0.76	2	8	3	2.793894080966835
1	6	41	68	146	3	0.44	0.29	1	16	14	10.5655725
1	6	45	68	145	3	0.44	0.29	2	21	2	13.888079425564571
1	6	41	48	36	16	0.44	0.4	2	12	4	8.233086020500052
1	6	49	47	40	16	0.44	0.4	2	7	18	1.6934406164450577
1	6	38	48	39	16	0.44	0.4	1	2	7	3.735493980934052
1	6	46	46	37	16	0.44	0.4	2	26	5	14.444089951418928
1	6	47	48	38	16	0.44	0.4	2	8	1	2.793894080966835
1	6	57	63	231	74	0.35	0.54	2	13	3	9.411276735609588
1	6	46	43	52	38	0.62	0.37	1	2	3	3.735493980934052
1	6	51	42	55	38	0.62	0.37	1	7	6	6.988469323505745
1	6	51	46	57	38	0.62	0.37	1	5	4	5.906334582800599
1	6	42	49	54	38	0.62	0.37	1	9	8	7.924179375
1	6	47	40	56	38	0.62	0.37	1	6	8	6.470065366345504
1	6	47	42	53	38	0.62	0.37	1	4	1	5.28278625
1	6	54	52	59	23	0.05	0.6	2	23	2	14.196611698979947
1	6	32	54	207	35	0.48	0.74	2	19	17	13.380196791481476
1	6	31	53	206	35	0.48	0.74	2	18	11	13.018052398097172
1	6	44	61	235	54	0.53	0.91	2	25	6	14.381782574071483
1	6	42	59	236	54	0.53	0.91	2	8	4	2.793894080966835
1	6	43	74	237	68	0.1	0.29	2	11	6	6.917152916575726
1	6	48	39	17	98	0.56	0.82	2	28	4	14.529120518977876
1	6	47	64	98	31	0.15	0.6	2	35	5	14.632781684615503
1	6	54	14	113	10	0.33	0.27	1	20	16	11.812669165601198
1	6	56	18	115	10	0.33	0.27	1	20	7	11.812669165601198
1	6	58	10	112	10	0.33	0.27	1	19	10	11.513565702038099
1	6	58	13	114	10	0.33	0.27	2	12	3	8.233086020500052
1	6	61	13	116	10	0.33	0.27	1	8	6	7.470987961868104
1	6	54	9	117	10	0.33	0.27	2	28	6	14.529120518977876
1	6	55	12	111	10	0.33	0.27	1	9	1	7.924179375
1	6	60	5	234	86	0.75	0.26	1	15	20	10.230071583911766
1	6	56	4	233	86	0.75	0.26	1	6	2	6.470065366345504
1	6	33	37	228	87	0.72	0.73	2	2	11	0.0045479488103482854
1	6	30	46	227	87	0.72	0.73	2	36	3	14.637296543008034
1	6	28	49	229	87	0.72	0.73	2	1	9	3.9620781783595844E-4
1	6	60	19	128	59	0.44	0.24	1	19	3	11.513565702038099
1	6	59	18	124	59	0.44	0.24	2	11	9	6.917152916575726
1	6	62	13	126	59	0.44	0.24	2	28	5	14.529120518977876
1	6	61	16	125	59	0.44	0.24	1	14	6	9.883188097530155
1	6	61	17	127	59	0.44	0.24	1	2	6	3.735493980934052
1	6	21	54	4	62	0.39	0.93	2	27	8	14.492123563242405
1	6	36	16	168	56	0.47	0.28	1	15	12	10.230071583911766
1	6	48	71	139	19	0.6	0.05	1	4	11	5.28278625
1	6	48	67	136	19	0.6	0.05	1	6	7	6.470065366345504
1	6	50	73	137	19	0.6	0.05	1	15	13	10.230071583911766
1	6	47	65	138	19	0.6	0.05	1	23	4	12.66767641433649
1	6	46	66	135	19	0.6	0.05	1	5	4	5.906334582800599
1	6	55	57	102	21	0.51	0.58	2	6	4	0.8823385649313459
1	6	56	58	103	21	0.51	0.58	2	5	2	0.37753530615187947
1	6	45	70	208	69	0.82	0.29	1	15	6	10.230071583911766
1	6	39	26	241	97	0.35	0.27	1	9	10	7.924179375
1	6	51	19	240	97	0.35	0.27	1	10	2	8.352818470909844
1	6	50	61	18	66	0.79	0.4	1	7	3	6.988469323505745
1	6	54	56	19	66	0.79	0.4	1	15	6	10.230071583911766
1	6	53	39	169	92	0.53	0.41	2	6	6	0.8823385649313459
1	6	53	13	94	36	0.69	0.21	1	0	10	0
1	6	33	16	82	2	0.82	0.83	2	6	5	0.8823385649313459
1	6	36	42	64	58	0.64	0.29	1	2	11	3.735493980934052
1	6	36	39	68	58	0.64	0.29	1	22	6	12.389231941389259
1	6	46	37	70	58	0.64	0.29	1	11	15	8.76050991944932
1	6	32	43	69	58	0.64	0.29	1	6	7	6.470065366345504
1	6	35	41	67	58	0.64	0.29	1	14	8	9.883188097530155
1	6	36	45	65	58	0.64	0.29	1	25	4	13.206965625
1	6	33	45	66	58	0.64	0.29	1	5	3	5.906334582800599
1	6	33	21	151	24	0.69	0.08	1	6	4	6.470065366345504
1	6	32	18	150	24	0.69	0.08	1	4	6	5.28278625
1	6	75	68	157	57	0.69	0.21	1	0	11	0
1	6	73	65	158	57	0.69	0.21	1	6	6	6.470065366345504
1	6	25	54	220	34	0.65	0.45	1	2	17	3.735493980934052
1	6	29	42	218	34	0.65	0.45	1	3	13	4.57502709526313
1	6	32	51	219	34	0.65	0.45	1	1	5	2.641393125
1	6	33	38	217	34	0.65	0.45	1	16	3	10.5655725
1	6	65	47	216	22	0.2	0.09	2	7	7	1.6934406164450577
1	6	65	46	232	20	0.58	0.35	2	2	10	0.0045479488103482854
1	7	55	30	101	88	0.51	0.27	1	3	1	4.57502709526313
1	7	57	31	100	88	0.51	0.27	1	0	4	0
1	7	61	30	99	88	0.51	0.27	1	23	2	12.66767641433649
1	7	50	61	18	66	0.79	0.39	1	8	3	7.470987961868104
1	7	52	56	19	66	0.79	0.39	1	16	6	10.5655725
1	7	56	49	51	52	0.56	0.8	2	31	4	14.59635122579859
1	7	58	50	50	52	0.56	0.8	2	30	3	14.579504615647782
1	7	56	50	49	52	0.56	0.8	2	20	2	13.665138779318534
1	7	43	37	108	17	0.57	0.45	1	8	10	7.470987961868104
1	7	28	45	110	17	0.57	0.45	1	9	7	7.924179375
1	7	31	39	107	17	0.57	0.45	1	0	5	0
1	7	32	41	106	17	0.57	0.45	1	4	7	5.28278625
1	7	38	40	109	17	0.57	0.45	2	28	2	14.529120518977876
1	7	46	49	29	50	0.56	0.33	1	3	2	4.57502709526313
1	7	42	47	28	50	0.56	0.33	1	23	3	12.66767641433649
1	7	53	15	113	10	0.33	0.27	1	21	16	12.104383935448451
1	7	56	17	115	10	0.33	0.27	1	21	7	12.104383935448451
1	7	58	9	112	10	0.33	0.27	1	20	10	11.812669165601198
1	7	59	13	114	10	0.33	0.27	2	13	3	9.411276735609588
1	7	60	13	116	10	0.33	0.27	1	9	6	7.924179375
1	7	53	10	117	10	0.33	0.27	2	29	6	14.557597309152891
1	7	55	12	111	10	0.33	0.27	1	10	1	8.352818470909844
1	7	45	74	246	64	0.78	0.41	1	6	7	6.470065366345504
1	7	47	62	244	64	0.78	0.41	1	23	9	12.66767641433649
1	7	39	65	243	64	0.78	0.41	1	4	5	5.28278625
1	7	40	62	245	64	0.78	0.41	1	5	7	5.906334582800599
1	7	44	62	242	64	0.78	0.41	1	7	4	6.988469323505745
1	7	20	31	156	8	0.64	0.56	2	6	4	0.8823385649313459
1	7	72	69	157	57	0.69	0.21	1	1	11	2.641393125
1	7	72	64	158	57	0.69	0.21	1	7	6	6.988469323505745
1	7	49	48	141	46	0.33	0.68	2	31	5	14.59635122579859
1	7	44	64	6	95	0.57	0.69	2	14	10	10.42934348909148
1	7	61	33	248	42	0.59	0.32	1	9	7	7.924179375
1	7	57	35	247	42	0.59	0.32	1	0	5	0
1	7	38	41	64	58	0.64	0.29	1	3	11	4.57502709526313
1	7	37	38	68	58	0.64	0.29	1	23	6	12.66767641433649
1	7	45	39	70	58	0.64	0.29	1	12	15	9.15005419052626
1	7	33	44	69	58	0.64	0.29	1	7	7	6.988469323505745
1	7	35	41	67	58	0.64	0.29	1	15	8	10.230071583911766
1	7	35	44	65	58	0.64	0.29	1	0	4	0
1	7	33	47	66	58	0.64	0.29	1	6	3	6.470065366345504
1	7	22	27	140	65	0.72	0.72	2	3	12	0.029633638837705163
1	7	46	42	52	38	0.62	0.37	1	3	3	4.57502709526313
1	7	51	42	55	38	0.62	0.37	1	8	6	7.470987961868104
1	7	51	45	57	38	0.62	0.37	1	6	4	6.470065366345504
1	7	43	49	54	38	0.62	0.37	1	10	8	8.352818470909844
1	7	48	40	56	38	0.62	0.37	1	7	8	6.988469323505745
1	7	47	42	53	38	0.62	0.37	1	5	1	5.906334582800599
1	7	47	5	223	75	0.35	0.19	1	21	2	12.104383935448451
1	7	38	11	224	75	0.35	0.19	1	0	5	0
1	7	48	11	222	75	0.35	0.19	1	12	2	9.15005419052626
1	7	36	16	168	56	0.47	0.28	1	16	12	10.5655725
1	7	57	38	63	49	0.56	0.11	2	1	3	3.9620781783595844E-4
1	7	43	70	221	32	0.65	0.06	1	15	11	10.230071583911766
1	7	57	27	34	13	0.4	0.24	1	3	15	4.57502709526313
1	7	55	67	154	1	0.67	0.42	1	13	6	9.523678350845561
1	7	58	56	147	76	0.53	0.69	2	31	4	14.59635122579859
1	7	61	11	210	71	0.33	0.28	1	18	6	11.206481942802155
1	7	60	11	209	71	0.33	0.28	2	16	4	11.99014322493258
1	7	55	10	211	71	0.33	0.28	2	12	2	8.233086020500052
1	7	48	59	73	29	0.54	0.41	1	20	10	11.812669165601198
1	7	44	55	72	29	0.54	0.41	2	23	3	14.196611698979947
1	7	46	55	71	29	0.54	0.41	1	7	4	6.988469323505745
1	7	58	46	10	26	0.46	0.29	2	27	19	14.492123563242405
1	7	63	40	11	26	0.46	0.29	2	9	7	4.103912359538197
1	7	61	43	13	26	0.46	0.29	1	0	15	0
1	7	65	42	14	26	0.46	0.29	1	9	12	7.924179375
1	7	55	41	7	26	0.46	0.29	1	3	7	4.57502709526313
1	7	57	42	9	26	0.46	0.29	1	1	2	2.641393125
1	7	60	40	8	26	0.46	0.29	1	4	4	5.28278625
1	7	56	43	15	26	0.46	0.29	1	7	2	6.988469323505745
1	7	59	43	12	26	0.46	0.29	1	2	1	3.735493980934052
1	7	94	63	24	84	0.77	0.94	2	6	7	0.8823385649313459
1	7	97	65	25	84	0.77	0.94	2	5	1	0.37753530615187947
1	7	49	38	17	98	0.56	0.82	2	29	4	14.557597309152891
1	7	55	8	148	53	0.62	0.19	1	23	5	12.66767641433649
1	7	58	6	149	53	0.62	0.19	1	21	6	12.104383935448451
1	7	53	11	94	36	0.69	0.21	1	1	10	2.641393125
1	7	39	67	146	3	0.43	0.28	1	17	14	10.890742853155311
1	7	45	68	145	3	0.43	0.28	2	22	2	14.061758043935688
1	7	64	46	23	91	0.84	0.32	1	19	3	11.513565702038099
1	7	44	71	208	69	0.82	0.29	1	16	6	10.5655725
1	7	32	45	164	89	0.53	0.4	1	10	2	8.352818470909844
1	7	32	52	163	89	0.53	0.4	1	0	2	0
1	7	60	17	128	59	0.43	0.24	1	20	3	11.812669165601198
1	7	57	19	124	59	0.43	0.24	2	12	9	8.233086020500052
1	7	61	14	126	59	0.43	0.24	1	0	5	0
1	7	62	15	125	59	0.43	0.24	1	15	6	10.230071583911766
1	7	62	18	127	59	0.43	0.24	1	3	6	4.57502709526313
1	7	50	66	142	78	0.45	0.22	1	0	5	0
1	7	51	69	143	78	0.45	0.22	2	3	1	0.029633638837705163
1	7	57	64	231	74	0.35	0.54	2	14	3	10.42934348909148
1	7	15	51	130	18	0.88	0.69	1	13	20	9.523678350845561
1	7	18	54	129	18	0.88	0.69	1	4	2	5.28278625
1	7	46	53	155	79	0.53	0.8	2	23	14	14.196611698979947
1	7	61	67	48	48	0.43	0.39	1	0	5	0
1	7	60	64	47	48	0.43	0.39	1	23	3	12.66767641433649
1	7	60	65	46	48	0.43	0.39	2	8	2	2.793894080966835
1	7	54	40	119	94	0.57	0.3	1	0	2	0
1	7	63	48	123	94	0.57	0.3	1	7	2	6.988469323505745
1	7	60	35	122	94	0.57	0.3	1	2	5	3.735493980934052
1	7	62	39	121	94	0.57	0.3	1	11	4	8.76050991944932
1	7	60	38	120	94	0.57	0.3	1	3	6	4.57502709526313
1	7	63	50	118	94	0.57	0.3	1	9	2	7.924179375
1	7	85	66	181	81	0.36	0.76	2	29	6	14.557597309152891
1	7	80	64	184	81	0.36	0.76	2	0	6	1.651228196054643E-5
1	7	82	66	180	81	0.36	0.76	2	7	5	1.6934406164450577
1	7	83	63	182	81	0.36	0.76	2	8	8	2.793894080966835
1	7	79	65	183	81	0.36	0.76	2	9	3	4.103912359538197
1	7	32	55	207	35	0.48	0.74	2	20	17	13.665138779318534
1	7	30	52	206	35	0.48	0.74	2	19	11	13.380196791481476
1	7	61	4	234	86	0.75	0.26	1	16	20	10.5655725
1	7	56	4	233	86	0.75	0.26	1	7	2	6.988469323505745
1	7	34	21	151	24	0.69	0.08	1	7	4	6.988469323505745
1	7	31	18	150	24	0.69	0.08	1	5	6	5.906334582800599
1	7	34	41	30	70	0.57	0.73	2	28	4	14.529120518977876
1	7	53	43	27	0	0.56	0.44	2	4	4	0.1249948031629657
1	7	56	56	153	41	0.68	0.16	1	12	5	9.15005419052626
1	7	54	55	152	41	0.68	0.16	1	16	3	10.5655725
1	7	62	50	83	12	0.44	0.36	2	26	5	14.444089951418928
1	7	58	49	84	12	0.44	0.36	2	8	3	2.793894080966835
1	7	54	42	85	12	0.44	0.36	1	11	4	8.76050991944932
1	7	60	51	87	12	0.44	0.36	2	17	1	12.561144835831207
1	7	61	48	86	12	0.44	0.36	1	0	1	0
1	7	45	9	144	25	0.49	0.78	2	30	9	14.579504615647782
1	7	63	36	230	11	0.49	0.67	2	26	11	14.444089951418928
1	7	45	64	98	31	0.15	0.6	2	36	5	14.637296543008034
1	7	53	58	102	21	0.5	0.58	2	7	4	1.6934406164450577
1	7	55	58	103	21	0.5	0.58	2	6	2	0.8823385649313459
1	7	31	36	228	87	0.72	0.73	2	3	11	0.029633638837705163
1	7	30	47	227	87	0.72	0.73	2	37	3	14.640764780466244
1	7	28	46	229	87	0.72	0.73	2	2	9	0.0045479488103482854
1	7	54	53	59	23	0.05	0.6	2	24	2	14.30105305478868
1	7	19	52	4	62	0.39	0.93	2	28	8	14.529120518977876
1	7	92	60	214	15	0.57	0.61	1	15	6	10.230071583911766
1	7	99	61	212	15	0.57	0.61	1	15	14	10.230071583911766
1	7	97	67	213	15	0.57	0.61	1	0	5	0
1	7	44	17	166	43	0.32	0.7	2	28	9	14.529120518977876
1	7	47	13	167	43	0.32	0.7	2	26	2	14.444089951418928
1	7	46	14	165	43	0.32	0.7	2	32	3	14.609302190663938
1	7	91	61	60	37	0.37	0.74	2	18	9	13.018052398097172
1	7	99	65	61	37	0.37	0.74	2	9	4	4.103912359538197
1	7	45	21	193	30	0.47	0.13	1	17	16	10.890742853155311
1	7	39	22	202	30	0.47	0.13	1	7	30	6.988469323505745
1	7	41	12	201	30	0.47	0.13	2	10	5	5.513667222730066
1	7	43	14	200	30	0.47	0.13	1	21	7	12.104383935448451
1	7	44	8	198	30	0.47	0.13	1	2	3	3.735493980934052
1	7	42	9	204	30	0.47	0.13	2	15	6	11.285350784788008
1	7	47	17	187	30	0.47	0.13	1	6	19	6.470065366345504
1	7	43	19	194	30	0.47	0.13	2	22	14	14.061758043935688
1	7	54	6	195	30	0.47	0.13	1	16	11	10.5655725
1	7	47	7	191	30	0.47	0.13	1	5	10	5.906334582800599
1	7	45	25	197	30	0.47	0.13	1	4	9	5.28278625
1	7	51	9	199	30	0.47	0.13	1	21	2	12.104383935448451
1	7	43	12	189	30	0.47	0.13	1	19	10	11.513565702038099
1	7	51	20	196	30	0.47	0.13	1	3	7	4.57502709526313
1	7	48	9	188	30	0.47	0.13	1	0	15	0
1	7	49	12	185	30	0.47	0.13	2	13	3	9.411276735609588
1	7	50	10	186	30	0.47	0.13	1	21	4	12.104383935448451
1	7	50	13	190	30	0.47	0.13	2	18	7	13.018052398097172
1	7	44	18	192	30	0.47	0.13	2	14	3	10.42934348909148
1	7	51	17	205	30	0.47	0.13	2	9	3	4.103912359538197
1	7	48	13	203	30	0.47	0.13	1	10	2	8.352818470909844
1	7	54	63	226	45	0.53	0.44	2	5	7	0.37753530615187947
1	7	49	57	16	4	0.49	0.24	2	7	7	1.6934406164450577
1	7	33	16	82	2	0.82	0.83	2	7	5	1.6934406164450577
1	7	27	30	0	61	0.64	0.29	1	14	4	9.883188097530155
1	7	26	26	2	61	0.64	0.29	1	5	15	5.906334582800599
1	7	23	34	3	61	0.64	0.29	1	6	12	6.470065366345504
1	7	25	28	1	61	0.64	0.29	1	4	4	5.28278625
1	7	65	45	232	20	0.56	0.35	2	3	10	0.029633638837705163
1	7	52	39	169	92	0.52	0.41	2	7	6	1.6934406164450577
1	7	60	48	42	82	0.68	0.31	1	16	4	10.5655725
1	7	47	74	172	47	0.45	0.58	2	19	12	13.380196791481476
1	7	53	69	173	47	0.45	0.58	2	11	5	6.917152916575726
1	7	54	68	174	47	0.45	0.58	2	7	12	1.6934406164450577
1	7	49	53	170	28	0.49	0.82	2	13	4	9.411276735609588
1	7	38	25	241	97	0.35	0.27	1	10	10	8.352818470909844
1	7	51	19	240	97	0.35	0.27	1	11	2	8.76050991944932
1	7	50	52	77	33	0.58	0.41	1	3	5	4.57502709526313
1	7	56	52	78	33	0.58	0.41	1	7	7	6.988469323505745
1	7	50	54	79	33	0.58	0.41	1	0	7	0
1	7	55	53	76	33	0.58	0.41	1	11	3	8.76050991944932
1	7	58	52	80	33	0.58	0.41	1	19	11	11.513565702038099
1	7	52	53	75	33	0.58	0.41	1	20	2	11.812669165601198
1	7	41	48	36	16	0.44	0.39	2	13	4	9.411276735609588
1	7	48	46	40	16	0.44	0.39	2	8	18	2.793894080966835
1	7	40	46	39	16	0.44	0.39	1	3	7	4.57502709526313
1	7	47	45	37	16	0.44	0.39	2	27	5	14.492123563242405
1	7	47	48	38	16	0.44	0.39	2	9	1	4.103912359538197
1	7	58	15	41	5	0.69	0.25	1	12	9	9.15005419052626
1	7	63	47	216	22	0.2	0.09	2	8	7	2.793894080966835
1	7	27	53	133	44	0.62	0.45	1	3	4	4.57502709526313
1	7	24	50	132	44	0.62	0.45	1	9	8	7.924179375
1	7	27	51	131	44	0.62	0.45	1	19	3	11.513565702038099
1	7	56	37	81	55	0.52	0.85	2	24	3	14.30105305478868
1	7	51	48	44	63	0.52	0.38	1	6	6	6.470065366345504
1	7	55	51	43	63	0.52	0.38	1	0	4	0
1	7	51	49	45	63	0.52	0.38	1	9	6	7.924179375
1	7	27	56	220	34	0.65	0.43	1	3	17	4.57502709526313
1	7	28	40	218	34	0.65	0.43	1	4	13	5.28278625
1	7	32	51	219	34	0.65	0.43	1	2	5	3.735493980934052
1	7	33	38	217	34	0.65	0.43	1	17	3	10.890742853155311
1	7	41	52	91	9	0.45	0.91	2	9	4	4.103912359538197
1	7	42	54	93	9	0.45	0.91	2	20	6	13.665138779318534
1	7	43	53	92	9	0.45	0.91	2	0	1	1.651228196054643E-5
1	7	49	42	35	80	0.09	0.78	2	19	2	13.380196791481476
1	7	7	51	90	73	0.48	0.59	2	29	6	14.557597309152891
1	7	9	52	88	73	0.48	0.59	2	25	11	14.381782574071483
1	7	6	52	89	73	0.48	0.59	1	15	5	10.230071583911766
1	7	44	60	235	54	0.53	0.91	2	26	6	14.444089951418928
1	7	42	59	236	54	0.53	0.91	2	9	4	4.103912359538197
1	7	50	62	5	96	0.78	0.4	1	12	12	9.15005419052626
1	7	62	54	104	51	0.87	0.38	1	15	4	10.230071583911766
1	7	51	38	225	27	0.62	0.41	2	1	5	3.9620781783595844E-4
1	7	35	47	97	6	0.57	0.65	2	2	8	0.0045479488103482854
1	7	32	47	95	6	0.57	0.65	2	27	4	14.492123563242405
1	7	37	46	96	6	0.57	0.65	2	35	2	14.632781684615503
1	7	41	55	179	85	0.67	0.39	1	5	17	5.906334582800599
1	7	44	56	176	85	0.67	0.39	1	10	16	8.352818470909844
1	7	43	51	175	85	0.67	0.39	1	22	2	12.389231941389259
1	7	44	53	178	85	0.67	0.39	1	16	2	10.5655725
1	7	55	39	177	85	0.67	0.39	1	11	2	8.76050991944932
1	7	42	74	237	68	0.1	0.29	2	12	6	8.233086020500052
1	7	59	63	171	60	0.59	0.41	1	19	10	11.513565702038099
1	7	34	49	159	40	0.55	0.47	2	17	6	12.561144835831207
1	7	33	48	162	40	0.55	0.47	1	7	6	6.988469323505745
1	7	35	37	160	40	0.55	0.47	1	3	5	4.57502709526313
1	7	38	47	161	40	0.55	0.47	2	17	1	12.561144835831207
1	7	39	49	134	67	0.62	0.77	2	27	8	14.492123563242405
1	7	55	60	58	14	0.43	0.78	2	22	5	14.061758043935688
1	7	24	21	33	7	0.28	0.53	2	10	16	5.513667222730066
1	7	28	22	31	7	0.28	0.53	2	7	11	1.6934406164450577
1	7	27	24	32	7	0.28	0.53	2	13	1	9.411276735609588
1	7	48	23	215	77	0.5	0.79	2	22	3	14.061758043935688
1	7	46	70	139	19	0.6	0.05	1	5	11	5.906334582800599
1	7	50	67	136	19	0.6	0.05	1	7	7	6.988469323505745
1	7	51	71	137	19	0.6	0.05	1	16	13	10.5655725
1	7	48	64	138	19	0.6	0.05	1	24	4	12.940130732691008
1	7	47	66	135	19	0.6	0.05	1	6	4	6.470065366345504
1	7	44	44	22	99	0.53	0.46	1	0	22	0
1	7	40	44	21	99	0.53	0.46	1	3	15	4.57502709526313
1	7	41	39	20	99	0.53	0.46	1	23	9	12.66767641433649
1	7	48	60	239	93	0.63	0.38	1	18	5	11.206481942802155
1	7	45	49	238	93	0.63	0.38	1	3	2	4.57502709526313
1	8	46	5	223	75	0.35	0.19	1	22	2	12.389231941389259
1	8	38	12	224	75	0.35	0.19	1	1	5	2.641393125
1	8	48	10	222	75	0.35	0.19	1	13	2	9.523678350845561
1	8	54	40	119	94	0.57	0.3	1	1	2	2.641393125
1	8	63	49	123	94	0.57	0.3	1	8	2	7.470987961868104
1	8	60	36	122	94	0.57	0.3	1	3	5	4.57502709526313
1	8	62	38	121	94	0.57	0.3	1	12	4	9.15005419052626
1	8	61	38	120	94	0.57	0.3	1	4	6	5.28278625
1	8	63	50	118	94	0.57	0.3	1	10	2	8.352818470909844
1	8	52	62	5	96	0.78	0.4	1	13	12	9.523678350845561
1	8	21	31	156	8	0.64	0.56	2	7	4	1.6934406164450577
1	8	56	38	63	49	0.56	0.11	2	0	3	1.651228196054643E-5
1	8	67	48	232	20	0.54	0.35	2	4	10	0.1249948031629657
[truncated: 213,151 more rows]
