# Supplementary material for: Land-use change in oil palm dominated tropical landscapes—An agent-based model to explore ecological and socio-economic trade-offs
Source: PLoS One. 2018 Jan 19;13(1):e0190506. doi: 10.1371/journal.pone.0190506 (PMC5774713; doi:10.1371/journal.pone.0190506)
Supplement: S1 Data — (ZIP) [file pone.0190506.s003.zip › HouseholdData/hh-data_js_2016_sc11.txt]

runnumber	step	ID	h_inefficiency_op	h_inefficiency_rm	actual_netcashflow	predicted_netcashflow
1	0	53	0	0	3769.463999636	38907.55826509324
1	0	59	0	0	29535.9645668183	199900.00050658977
1	0	54	0	0	10688.248109527167	80925.73940659422
1	0	12	0	0	13601.58459439701	87100.7442466708
1	0	99	0	0	49851.338646337805	357755.16279420437
1	0	62	0	0	9682.208297581989	69596.41326597804
1	0	9	0	0	12103.999433595836	89718.97249693163
1	0	42	0	0	1185.1433416837103	42209.0533646409
1	0	46	0	0	5318.174702341581	41431.47462527365
1	0	27	0	0	3242.06335477887	21731.26175039145
1	0	57	0	0	6193.02306116671	68541.14830038755
1	0	6	0	0	16906.45911081423	115654.67312182016
1	0	32	0	0	7733.986401606453	53034.155464630516
1	0	44	0	0	11759.620101037888	74885.34214082136
1	0	18	0	0	13505.176350193216	76238.14542500721
1	0	47	0	0	29051.784325632663	195868.49916364613
1	0	39	0	0	-137.5	-356.7844867967218
1	0	16	0	0	36092.94053953521	256282.3614496654
1	0	52	0	0	9907.385625942008	75104.98359240679
1	0	85	0	0	33321.83438478081	245413.2599267207
1	0	79	0	0	17116.431294730057	121442.86500025538
1	0	8	0	0	2400.1871814907	12117.81308373457
1	0	33	0	0	15739.77770294597	164583.35374875556
1	0	45	0	0	-481.25	11110.579395065975
1	0	17	0	0	14240.028489143562	130790.77872671014
1	0	11	0	0	12067.568562409053	92622.91528471655
1	0	97	0	0	641.9581998907997	32013.949305150883
1	0	37	0	0	12069.894341447249	92562.69658115928
1	0	89	0	0	2364.335764993289	23100.71327697852
1	0	13	0	0	-1031.25	34564.666253762676
1	0	20	0	0	2184.1333452624435	43839.282781028596
1	0	55	0	0	3667.8067060135836	26023.471071483295
1	0	22	0	0	4272.922852898584	23640.97425369773
1	0	36	0	0	6568.3518995086	44171.29579322476
1	0	25	0	0	10746.400615557619	78271.03382601756
1	0	30	0	0	124805.52290004869	1039598.8997575792
1	0	87	0	0	13089.347805337038	140605.20839425555
1	0	86	0	0	1096.0991597848392	63168.096954707864
1	0	58	0	0	32733.155084792845	238786.79733824718
1	0	21	0	0	859.7170876533598	12882.555232323992
1	0	75	0	0	6972.976086041599	55337.757179808905
1	0	29	0	0	9603.976413611927	73368.81988861748
1	0	24	0	0	8323.82828664299	61431.904579878814
1	0	68	0	0	-412.5	-1495.0935458788526
1	0	51	0	0	-393.55453718037967	12293.998629455682
1	0	23	0	0	2420.552074395497	17399.10331649451
1	0	88	0	0	5171.114850104286	34563.421398020146
1	0	90	0	0	-142.665	16609.81396717352
1	0	1	0	0	3336.130136664073	8009.199051832787
1	0	48	0	0	9681.09029455971	70287.84257370645
1	0	41	0	0	1712.856999818	25214.556841507067
1	0	91	0	0	1861.428501380277	11097.480811989955
1	0	43	0	0	10237.355223558981	95995.45391781835
1	0	49	0	0	1633.5015614988324	2762.0686535729224
1	0	65	0	0	14794.884700234903	99554.92585902258
1	0	93	0	0	2118.301747141936	28764.78316782753
1	0	80	0	0	-137.5	-356.7844867967218
1	0	7	0	0	28695.97141517651	197506.43084218598
1	0	14	0	0	6128.727277176316	40661.26694887006
1	0	28	0	0	2883.0190000000002	26423.620220259756
1	0	31	0	0	5632.852609331593	42640.56303561282
1	0	98	0	0	4695.619001430465	34664.65157705113
1	0	76	0	0	3564.131432375	29945.234040736206
1	0	61	0	0	29019.60214164893	202977.09398739162
1	0	95	0	0	12257.454554352633	81322.53389774013
1	0	82	0	0	-275	-976.0574310717737
1	0	94	0	0	12149.170881252065	110170.66410146817
1	0	3	0	0	11184.480808346096	70907.65221500382
1	0	83	0	0	2445.2044706757224	17348.9807143222
1	0	40	0	0	15942.972740489144	114674.50768917071
1	0	19	0	0	22635.2938602752	192815.45804134526
1	0	96	0	0	7072.74139002489	31840.61410742056
1	0	64	0	0	24011.222745649968	207940.01160610316
1	0	70	0	0	-275	-976.0574310717737
1	0	0	0	0	2658.9163997815995	17941.676938618202
1	0	67	0	0	9780.81788270289	69395.9228572888
1	0	35	0	0	32366.325280684556	240468.20140052753
1	0	56	0	0	-1338.3402370820208	29463.570707963536
1	0	77	0	0	3644.079547990501	23821.552762614592
1	0	60	0	0	-687.5	22807.281360928348
1	0	10	0	0	20800.682453022313	208360.05146416347
1	0	78	0	0	3890.246426445417	24106.109497119567
1	0	38	0	0	11762.660905713632	115164.60283084116
1	0	2	0	0	6051.380185988743	43497.758291236285
1	0	26	0	0	66732.72225452185	472088.6064204081
1	0	50	0	0	2309.0752545813766	26435.516252797872
1	0	34	0	0	394.7154543799995	152691.35685916923
1	0	73	0	0	23897.067615509186	169685.73104272952
1	0	74	0	0	3644.079547990501	23821.552762614592
1	0	66	0	0	7794.348976590974	51755.30084238086
1	0	81	0	0	30607.50148946797	209499.51872860873
1	0	5	0	0	5206.4154382668	20218.741012826322
1	0	84	0	0	7852.565976126436	50578.76587507922
1	0	4	0	0	-481.25	6068.113726021691
1	0	69	0	0	3722.857002760554	22194.96162397991
1	0	92	0	0	4218.538037239883	28927.72116252573
1	0	15	0	0	14171.500984191978	108683.8228581434
1	0	72	0	0	61.52948987125309	na
1	0	71	0	0	11235.236356005871	76068.14883052843
1	0	63	0	0	9893.778913124394	88576.78555183788
1	1	23	0	0	2445.2044706757224	17348.9807143222
1	1	58	0	0	32335.161276427563	230361.66123890126
1	1	92	0	0	4195.092156	28592.15577968741
1	1	0	0	0	2627.34075980344	17668.5183172899
1	1	21	0	0	837.0433788880243	11973.601946703433
1	1	35	0	0	32966.968372891235	241701.61686855153
1	1	34	0	0	452.37199981799995	183056.1648328693
1	1	61	0	0	30919.97854118621	198449.7906933264
1	1	8	0	0	2357.58046334163	10613.538035806856
1	1	72	0	0	62.57259024449101	na
1	1	7	0	0	28657.70218731769	194961.39400801982
1	1	65	0	0	14708.945465223158	97587.04067728814
1	1	9	0	0	12329.322157340177	90109.54820956354
1	1	53	0	0	3644.624599672399	38434.07082584819
1	1	10	0	0	19682.47776151984	218551.44484145325
1	1	11	0	0	12392.275740529505	93809.2386783482
1	1	78	0	0	3891.2668349571245	22624.35308617267
1	1	79	0	0	17234.362229993552	120702.59424934644
1	1	48	0	0	9812.501055544753	69791.293584577
1	1	80	0	0	-82.5	na
1	1	26	0	0	68336.13546217965	464130.15348501137
1	1	91	0	0	1831.25265124225	10131.846108727597
1	1	43	0	0	10712.214534665407	100755.68125563613
1	1	31	0	0	5760.945239798173	43050.06549536792
1	1	50	0	0	2385.7276039591165	28071.86545364303
1	1	22	0	0	4200.327567608725	21206.172896535503
1	1	83	0	0	2462.051747141936	17243.227749906633
1	1	52	0	0	10149.475535064252	75837.75577593224
1	1	60	0	0	-687.5	20782.74012270705
1	1	93	0	0	2127.3491597848392	28603.43070094518
1	1	37	0	0	12423.853681312388	93640.99907139094
1	1	41	0	0	1737.9372998361996	28436.552547198953
1	1	74	0	0	3599.256820590975	23163.145062693446
1	1	14	0	0	6073.465913317501	39702.58793769098
1	1	99	0	0	50364.498880457526	355175.85379111837
1	1	77	0	0	3599.256820590975	23163.145062693446
1	1	36	0	0	6484.12670955774	43462.5235007829
1	1	95	0	0	12146.931826635002	79405.17587538196
1	1	89	0	0	2408.064718148163	24063.76285862391
1	1	85	0	0	33599.048392627825	244724.61104912197
1	1	39	0	0	-82.5	-228.5777062416334
1	1	24	0	0	8449.631917873265	61737.33547990634
1	1	97	0	0	626.17037990172	31877.369994486733
1	1	73	0	0	24045.00418724601	168766.32432436149
1	1	81	0	0	30552.29004108461	206384.75223991513
1	1	2	0	0	6113.011176689306	43372.45178580549
1	1	3	0	0	11003.090693496864	66186.15258294033
1	1	75	0	0	7053.557665026844	54847.09392077429
1	1	55	0	0	3693.0776207129043	25864.841624859953
1	1	28	0	0	3125.59495	27705.025738005043
1	1	16	0	0	32100.293585590327	255063.92149270172
1	1	87	0	0	13576.14405897331	150289.19843577174
1	1	12	0	0	13488.632274307856	84000.54100468874
1	1	68	0	0	-247.5	-1235.2818373447471
1	1	27	0	0	3197.572019300983	21365.231521566016
1	1	1	0	0	-412.5	13788.438781501312
1	1	4	0	0	-481.25	-1904.9668474843513
1	1	64	0	0	24551.733176113827	214008.32741794526
1	1	6	0	0	16876.516155273515	113859.91133494195
1	1	45	0	0	-358.75	14095.966252986644
1	1	32	0	0	7691.002285999999	52418.952262760235
1	1	94	0	0	12697.87882390811	112477.8206426851
1	1	5	0	0	-618.75	20738.799752257608
1	1	15	0	0	15362.023161040433	106415.79627568071
1	1	86	0	0	1097.3517017955974	62951.17430214636
1	1	57	0	0	6225.949408108374	74334.7527621134
1	1	84	0	0	7639.226427320117	48266.700423119524
1	1	98	0	0	4776.178051358942	34787.12614489669
1	1	46	0	0	5485.25843745866	42101.32512941662
1	1	66	0	0	7713.309351161426	50646.40517456969
1	1	62	0	0	9780.81788270289	69395.9228572888
1	1	30	0	0	127750.46567500767	1081698.3732804095
1	1	44	0	0	11561.941063466322	71090.26118694204
1	1	70	0	0	-165	-787.0600280005754
1	1	19	0	0	28628.898186695278	194510.78023179615
1	1	29	0	0	9423.562507453444	71645.8742372696
1	1	71	0	0	11160.572308221957	74786.07420935397
1	1	56	0	0	-1180.663611541139	36881.99588836705
1	1	69	0	0	3662.5053024845	20263.692217455195
1	1	90	0	0	2104.932215481171	19760.383130675986
1	1	54	0	0	10950.286673800809	81674.91729045611
1	1	18	0	0	13279.964715173892	69098.27091258088
1	1	25	0	0	10892.484334779738	78295.9649242253
1	1	88	0	0	5110.682584627033	33117.8801374758
1	1	13	0	0	-1031.25	34564.666253762676
1	1	59	0	0	29372.501947914738	195774.9398852393
1	1	38	0	0	11654.854674510416	115475.98954000445
1	1	40	0	0	16282.187303688948	114050.2918474815
1	1	96	0	0	-825	27651.73300301014
1	1	20	0	0	7030.89672873314	48212.86860420955
1	1	42	0	0	4577.877710113197	45270.563440867576
1	1	63	0	0	12895.355496305157	91265.00566886991
1	1	17	0	0	15187.62986919803	138795.99616839082
1	1	47	0	0	28715.482709387426	192384.0317598243
1	1	82	0	0	-205	-827.0600280005754
1	1	49	0	0	1598.440405348949	1212.7227953938118
1	1	33	0	0	16971.477239758715	168145.91251631445
1	1	51	0	0	-115.49879711530764	14942.550430906973
1	1	67	0	0	9848.206988567745	68972.91099962653
1	1	76	0	0	3760.078003993749	30904.677219101555
1	2	11	0	0	12674.07952755598	94710.14408980942
1	2	47	0	0	28467.967863950817	188555.2527950269
1	2	12	0	0	10746.847202558414	80715.3503500557
1	2	87	0	0	14007.545807122928	160482.11109542096
1	2	62	0	0	9848.206988567745	68972.91099962653
1	2	88	0	0	5043.939631280845	31544.88230398407
1	2	2	0	0	6155.129367854841	43108.069374766594
1	2	40	0	0	12701.32997884174	113242.2892971555
1	2	77	0	0	3542.7739795614266	22421.57109671575
1	2	0	0	0	2593.6506838230957	17385.00940031316
1	2	90	0	0	2344.1962125	20778.769303503785
1	2	19	0	0	28314.716235456417	189384.41771916754
1	2	72	0	0	63.23432514317592	na
1	2	33	0	0	19167.537227431494	177001.30316834268
1	2	79	0	0	17297.694118493873	119573.12698116999
1	2	93	0	0	2266.1017017955974	31895.247473698102
1	2	44	0	0	11344.505361599306	66975.48019326091
1	2	92	0	0	4170.5353716	28224.83407785393
1	2	53	0	0	3734.76113970516	41533.07231917016
1	2	39	0	0	-86.5	na
1	2	27	0	0	3150.939817370885	19985.692196616666
1	2	76	0	0	3940.4669041934376	31757.51419529624
1	2	96	0	0	-825	27651.73300301014
1	2	8	0	0	-275	9217.244334336714
1	2	35	0	0	33458.31752829962	242176.4801615481
1	2	91	0	0	1800.140386118025	9088.359812800929
1	2	42	0	0	4688.024181999999	48387.80991953728
1	2	63	0	0	12947.179256598538	90855.36074325838
1	2	55	0	0	3706.648739677259	25622.812924536433
1	2	36	0	0	6395.144038601966	42730.46304313203
1	2	28	0	0	3352.6346974999997	28878.797263627606
1	2	26	0	0	68293.34073745829	454038.76357701764
1	2	7	0	0	28548.3650551418	191881.26757514456
1	2	37	0	0	12727.305569531141	94367.83750927438
1	2	59	0	0	29126.837599012615	191012.87963217142
1	2	78	0	0	3886.995080175475	21001.156998345272
1	2	17	0	0	12513.804538370805	148922.98591924238
1	2	6	0	0	16792.05284750984	111676.41507421646
1	2	81	0	0	30328.638935498668	202612.5794040598
1	2	50	0	0	3121.0541202845498	29744.272477479
1	2	89	0	0	2888.3175799230153	25032.36333575374
1	2	20	0	0	6991.8202599999995	47653.59296614568
1	2	99	0	0	50730.04066122761	351351.68154114345
1	2	46	0	0	5632.852609331593	42640.56303561282
1	2	49	0	0	1.9713648140543683	-452.6877951382274
1	2	68	0	0	-259.5	-1131.6201839159005
1	2	38	0	0	11758.559655719262	121496.99654277266
1	2	60	0	0	-412.5	27574.181902022396
1	2	43	0	0	11143.93760883073	105515.44425446533
1	2	18	0	0	13048.278243656505	61094.227652926165
1	2	84	0	0	7426.227605954107	46462.608059664846
1	2	15	0	0	17953.105748138838	102354.6381831637
1	2	66	0	0	7617.967439343354	49420.01575775742
1	2	51	0	0	873.6533381049774	17535.71311241144
1	2	54	0	0	11173.375483348267	82150.30306817441
1	2	45	0	0	-376.25	15444.92863036878
1	2	5	0	0	-618.75	20738.799752257608
1	2	52	0	0	10356.46703325135	76325.70995798497
1	2	61	0	0	30802.900373901884	191145.90793449903
1	2	21	0	0	-302.5	16531.587500326328
1	2	95	0	0	11997.52273530325	77210.48354231149
1	2	64	0	0	27085.477857123384	219889.23219378648
1	2	10	0	0	24982.63321933563	225670.76640445576
1	2	31	0	0	5869.523751788081	43330.81447131391
1	2	22	0	0	4125.765810847853	18573.69156266199
1	2	32	0	0	7645.981514599999	51745.52914273222
1	2	69	0	0	3600.28077223605	18176.719625601858
1	2	30	0	0	139597.22554303173	1101903.1984603866
1	2	98	0	0	4841.104148790994	34798.20663298902
1	2	56	0	0	-346.4963913459229	44827.651292720926
1	2	29	0	0	9337.227180150672	70619.85559254348
1	2	4	0	0	-288.75	-1624.7835106389884
1	2	94	0	0	13338.18944883761	116857.03216159367
1	2	25	0	0	11003.42011804075	78070.4132144499
1	2	85	0	0	33896.26993308902	244859.07613312066
1	2	80	0	0	-86.5	na
1	2	75	0	0	7168.973776734092	55565.094058925846
1	2	9	0	0	12511.814004668506	90201.14001907031
1	2	97	0	0	884.3253419115479	38753.094386627185
1	2	67	0	0	9884.396639139357	68327.50113209715
1	2	14	0	0	5998.761367651625	38605.24177115574
1	2	13	0	0	-618.75	45090.88452970591
1	2	48	0	0	9915.59617144437	69036.91592388843
1	2	34	0	0	13412.5530498362	216768.94352986332
1	2	73	0	0	24124.230810144767	167362.4877211662
1	2	83	0	0	2471.0991597848392	17081.87528302429
1	2	41	0	0	1701.75556985258	32009.474634027953
1	2	65	0	0	14576.318191962004	95286.21105045837
1	2	57	0	0	6015.586937702958	80664.12269093488
1	2	70	0	0	-173	-700.0904000957876
1	2	1	0	0	-412.5	12120.45786640827
1	2	74	0	0	3542.7739795614266	22421.57109671575
1	2	71	0	0	11059.379135825602	73321.92294374628
1	2	86	0	0	1640.814116705817	76713.66701611163
1	2	3	0	0	10809.078841833292	61074.64987639405
1	2	24	0	0	8558.742121566927	61905.89418138723
1	2	16	0	0	32605.390879315022	255527.01584942904
1	2	58	0	0	32190.810095346584	226965.01780919966
1	2	23	0	0	2462.051747141936	17243.227749906633
1	2	82	0	0	-215	-742.0904000957876
1	3	35	0	0	33840.39210464024	241895.22771109702
1	3	72	0	0	63.55146520118629	na
1	3	74	0	0	3474.636530583355	21596.86319048079
1	3	47	0	0	28147.980356782755	184223.82230072404
1	3	59	0	0	28799.44799270624	185610.1395859664
1	3	90	0	0	2514.4760231249998	21659.097947720704
1	3	18	0	0	-134.04766574648193	53484.5422130102
1	3	43	0	0	13844.371781832717	110301.10856856145
1	3	76	0	0	4105.290249403109	32504.183417353088
1	3	9	0	0	12653.807494854422	89994.48529222133
1	3	62	0	0	9884.396639139357	68327.50113209715
1	3	46	0	0	5760.945239798173	43050.06549536792
1	3	79	0	0	17306.461912569182	118054.66841323959
1	3	77	0	0	3474.636530583355	21596.86319048079
1	3	50	0	0	4560.7599294904685	30728.367360810895
1	3	1	0	0	-247.5	16160.404313275882
1	3	13	0	0	-648.75	56431.75768818158
1	3	5	0	0	-371.25	27054.530717823545
1	3	23	0	0	2471.0991597848392	17081.87528302429
1	3	71	0	0	10931.98687774759	71677.32316309356
1	3	63	0	0	12979.368372666464	90275.4885020774
1	3	27	0	0	3102.380835633795	18495.801353316594
1	3	3	0	0	10602.93411445177	55518.636052635375
1	3	19	0	0	28840.941832293145	183754.3507364409
1	3	8	0	0	-275	8398.307706524767
1	3	25	0	0	11079.232862138713	77594.52487457987
1	3	75	0	0	7205.301408360121	56206.68122165766
1	3	15	0	0	17589.35947459314	94874.26095139401
1	3	68	0	0	-272.1	-1005.2782029054976
1	3	97	0	0	846.5288077203932	46167.26440074747
1	3	0	0	0	2558.0576154407863	17092.185217252812
1	3	51	0	0	2812.3586914932557	19285.14744168382
1	3	84	0	0	7156.579975656405	44519.11266080744
1	3	31	0	0	5970.222564198677	43483.90768112086
1	3	12	0	0	10598.78784867801	78560.75297401572
1	3	42	0	0	4649.3746002	51739.558986890115
1	3	34	0	0	24397.345857352582	239918.83790734856
1	3	11	0	0	12912.952253933778	95327.7918368906
1	3	60	0	0	-432.5	34886.12322922802
1	3	99	0	0	50948.37848047989	346248.1936100523
1	3	57	0	0	5780.570090817806	87824.70859687787
1	3	94	0	0	13815.348686640178	121064.0328409842
1	3	48	0	0	9990.471991243197	68013.92741603748
1	3	41	0	0	1663.3630128673217	36027.95611725035
1	3	54	0	0	11357.522009580229	82352.37208668463
1	3	16	0	0	33193.77028200369	260130.01024686356
1	3	30	0	0	141054.68738094004	1119110.9504980375
1	3	67	0	0	9889.40680718239	67459.81052185119
1	3	61	0	0	22855.57514120861	183575.42393823966
1	3	80	0	0	-90.7	na
1	3	26	0	0	68474.66228037368	441942.0298402231
1	3	85	0	0	34058.708701805896	244474.90173599776
1	3	88	0	0	4970.953711729452	29836.75015752118
1	3	55	0	0	3708.527552693396	25297.428945694195
1	3	83	0	0	2472.3517017955974	16864.952630462798
1	3	65	0	0	14397.0272823639	92652.58025077378
1	3	29	0	0	9117.403089406049	69507.35520130818
1	3	21	0	0	-310.5	19479.12730300295
1	3	95	0	0	11809.246598538088	74738.57032238586
1	3	4	0	0	-302.75	-1529.3149213103277
1	3	32	0	0	7596.106666059999	51009.11304000714
1	3	56	0	0	2620.960014314932	52607.1393372343
1	3	28	0	0	3564.131432375	29945.234040736206
1	3	91	0	0	1768.1853475062226	7960.15352685514
1	3	66	0	0	7508.063703690187	48075.05490067021
1	3	39	0	0	-90.7	na
1	3	58	0	0	21963.31203250761	223950.95710424872
1	3	44	0	0	11061.691723362803	62509.442791841306
1	3	98	0	0	4890.408941351445	34697.9614286444
1	3	6	0	0	16653.10020513435	109104.36645498623
1	3	87	0	0	21319.114915419974	171261.2209900212
1	3	81	0	0	30080.06439251317	198267.77612128278
1	3	2	0	0	6177.747899462098	42704.68820756071
1	3	49	0	0	-34.90077166735114	-528.2751068781237
1	3	33	0	0	19523.378796992438	184456.18553830826
1	3	10	0	0	27075.72934417768	231779.65977506654
1	3	20	0	0	6950.892285999999	47041.39012975655
1	3	45	0	0	-394.625	-632.3432375230457
1	3	96	0	0	-495	36072.70762376473
1	3	78	0	0	641.3667260483594	19460.933966744953
1	3	37	0	0	12980.23909195318	94744.11864318531
1	3	52	0	0	10528.365157776108	76569.4838054794
1	3	69	0	0	3536.370695012445	15920.30705371028
1	3	14	0	0	5904.623299269044	37369.28516119293
1	3	73	0	0	24135.02941867248	164472.614913882
1	3	36	0	0	6301.87963474177	39971.38439323333
1	3	82	0	0	-225.5	-639.8707511524534
1	3	7	0	0	28367.512802293713	188264.24371040502
1	3	53	0	0	3674.2260257346434	44888.09999653026
1	3	24	0	0	8649.612996225274	61935.60299576689
1	3	70	0	0	-181.4	-595.7707511524534
1	3	40	0	0	13022.561015528669	114212.15330854498
1	3	17	0	0	12903.064833318584	159396.82823732475
1	3	93	0	0	2249.564116705817	35403.07353923096
1	3	22	0	0	-481.25	16130.177585089252
1	3	38	0	0	14698.202163394228	128116.88068953666
1	3	92	0	0	4143.330908759999	27823.152567276626
1	3	86	0	0	1586.4909108705265	91506.85036379013
1	3	89	0	0	3835.5657110736283	25523.608895918307
1	3	64	0	0	31679.473565683344	223341.34999406512
1	4	87	0	0	22207.209513234833	175082.4152765942
1	4	34	0	0	26114.344064742316	253584.86906675904
1	4	19	0	0	23145.86004626201	177142.67840947898
1	4	82	0	0	-236.525	-518.4540238975461
1	4	49	0	0	-74.26721453167738	-570.6621760043339
1	4	68	0	0	-285.33	-853.5877511866795
1	4	41	0	0	1622.8869615805897	40531.14766053007
1	4	48	0	0	10037.213646354954	66737.90379591814
1	4	43	0	0	14378.962423856785	112598.65137890301
1	4	15	0	0	8140.20928365256	87530.75130170264
1	4	16	0	0	33466.48178689065	264341.83073536627
1	4	1	0	0	-259.5	20509.158626805503
1	4	66	0	0	7291.793068523878	46610.68226772817
1	4	90	0	0	2673.09857428125	22458.925530552147
1	4	59	0	0	28390.76413935076	178353.04101929077
1	4	13	0	0	-680.25	69132.97220104646
1	4	5	0	0	-389.25	33859.05461290895
1	4	23	0	0	2472.3517017955974	16864.952630462798
1	4	3	0	0	10385.096651968308	49586.12242514359
1	4	61	0	0	20155.826481133627	179861.40303930946
1	4	71	0	0	10778.69321270215	68650.10865696144
1	4	62	0	0	9889.40680718239	67459.81052185119
1	4	77	0	0	3394.849704054187	20689.052053497875
1	4	2	0	0	6180.879254488993	42162.381576157
1	4	81	0	0	29753.352375399798	193285.77914078353
1	4	83	0	0	2465.814116705817	16592.48764317043
1	4	88	0	0	4861.261949399562	27977.624814599287
1	4	8	0	0	-165	11123.405583995102
1	4	94	0	0	12952.69372629307	125331.9832022359
1	4	55	0	0	3698.7211750587257	24888.731464755645
1	4	89	0	0	3797.86859906065	24972.815301691433
1	4	63	0	0	12907.88355979134	89522.79412010062
1	4	56	0	0	8437.076074479766	57855.44232505146
1	4	22	0	0	-481.25	16130.177585089252
1	4	72	0	0	-60.23748092856148	na
1	4	95	0	0	11582.121768611185	71989.54396826931
1	4	57	0	0	5520.839086276918	95900.98680035213
1	4	40	0	0	13462.014002162705	119067.09273555446
1	4	50	0	0	4526.932443327	30177.113064920093
1	4	6	0	0	16459.68769487763	106143.93848682655
1	4	26	0	0	67486.35807255111	427404.9289431142
1	4	91	0	0	-206.25	6758.215669134125
1	4	4	0	0	-317.45	-1410.154758814827
1	4	97	0	0	806.8759269483539	54082.92501267763
1	4	51	0	0	2796.728104	19061.43718645827
1	4	84	0	0	6859.693476873585	42472.65168854138
1	4	47	0	0	27756.18848637016	179393.04480188488
1	4	70	0	0	-190.22	-472.149023897546
1	4	44	0	0	10799.855054053785	57781.08075144799
1	4	38	0	0	9618.165529346421	132630.3748261739
1	4	27	0	0	3052.087752070417	16886.41018121267
1	4	80	0	0	-95.11	na
1	4	93	0	0	2224.7409108705265	39308.83084656351
1	4	7	0	0	27946.863295545725	184108.9413360424
1	4	76	0	0	4254.539761873265	33145.17970021893
1	4	75	0	0	5926.929367854841	56934.42116874113
1	4	45	0	0	-413.91875	-916.4658387229651
1	4	20	0	0	6905.5515146	46371.920945461046
1	4	21	0	0	-263.9	24251.817251791297
1	4	46	0	0	5869.523751788081	43330.81447131391
1	4	17	0	0	13175.830639612286	174081.4991031681
1	4	36	0	0	6204.76167126759	36991.60270663319
1	4	92	0	0	4113.213999636	27386.002847172345
1	4	33	0	0	18533.41782200461	192453.20740120535
1	4	69	0	0	-412.5	13825.86650150507
1	4	29	0	0	8882.079851372371	68435.61684823984
1	4	74	0	0	3394.849704054187	20689.052053497875
1	4	0	0	0	2520.751853896708	15988.553757293332
1	4	58	0	0	21560.69577907085	226631.4028578049
1	4	18	0	0	-154.1648991718332	52840.785744168636
1	4	24	0	0	8721.970191474538	61826.05524346667
1	4	37	0	0	13182.642190799043	94770.8623319806
1	4	32	0	0	7540.892332666	50207.671886482625
1	4	78	0	0	682.5725623507772	19647.601272259166
1	4	79	0	0	17260.69881694072	116147.413502193
1	4	31	0	0	6051.380185988743	43497.758291236285
1	4	14	0	0	5791.0608843055925	35994.771984134655
1	4	10	0	0	30610.981474627642	236162.62467168653
1	4	11	0	0	13134.48964123709	95664.59689846591
1	4	35	0	0	34138.83249940822	240860.53680417233
1	4	60	0	0	-453.5	43080.09471484863
1	4	28	0	0	3760.078003993749	30904.677219101555
1	4	96	0	0	-519	45145.40615054527
1	4	54	0	0	11502.732599520561	82281.64634686436
1	4	39	0	0	-95.11	na
1	4	12	0	0	10521.877112804008	78941.5828321876
1	4	98	0	0	4924.103494283872	34486.455499813266
1	4	99	0	0	51019.890498538196	339909.670584375
1	4	64	0	0	31800.206145074346	221825.623633376
1	4	42	0	0	4607.136060219999	55504.66872883821
1	4	65	0	0	14171.095918245706	89686.284386863
1	4	9	0	0	12752.974895052015	89487.83688369536
1	4	73	0	0	24077.655956870305	161000.10923982682
1	4	85	0	0	33900.36852382739	243634.6588991372
1	4	86	0	0	1522.3863653270005	108058.33144313833
1	4	25	0	0	11119.946219031777	76868.43877360928
1	4	53	0	0	3610.3364231611795	48682.60189289471
1	4	67	0	0	9863.256466823268	66369.95057268172
1	4	30	0	0	141567.95962735204	1137087.8793646034
1	4	52	0	0	10665.173824883996	76569.77969652062
1	5	94	0	0	13361.624576325443	129941.77479250084
1	5	25	0	0	11125.582658080188	75892.2868370826
1	5	71	0	0	10599.76666302479	65324.13673417719
1	5	0	0	0	2481.904668507036	14796.641082653277
1	5	63	0	0	12895.329288132154	88686.98695609623
1	5	97	0	0	765.4023342535181	62938.10053650755
1	5	75	0	0	5945.137899462098	58421.266373765255
1	5	77	0	0	3303.418468851479	19698.16685980086
1	5	37	0	0	13334.501637374791	94449.21359253454
1	5	39	0	0	10.887115062761495	na
1	5	88	0	0	4772.39033286051	26020.304933434476
1	5	64	0	0	31843.477966128412	218933.69019847945
1	5	92	0	0	3988.374599672399	26912.5154079273
1	5	73	0	0	23952.342867245105	156936.0553601152
1	5	29	0	0	8631.588333596708	67396.42060033108
1	5	46	0	0	5970.222564198677	43483.90768112086
1	5	32	0	0	7312.0200993993985	49339.61158120005
1	5	1	0	0	-272.1	25383.28998710474
1	5	61	0	0	20358.324497952948	185531.08803615987
1	5	66	0	0	7141.358685114063	45127.01280065676
1	5	81	0	0	29334.802838890864	187654.15089884147
1	5	14	0	0	5658.082840090311	34481.753422496455
1	5	7	0	0	27602.14812579847	179599.0560724842
1	5	13	0	0	-713.325	83309.66999277135
1	5	21	0	0	-276.72	29524.810423469844
1	5	47	0	0	27293.19541973553	171658.63373052364
1	5	6	0	0	16211.843310133749	102795.29552883413
1	5	82	0	0	-102.4736349372385	na
1	5	58	0	0	21401.180198267863	240316.70720491445
1	5	91	0	0	-206.25	-643.6124449357122
1	5	59	0	0	27901.176024035063	170340.174482933
1	5	17	0	0	13276.139107631672	190050.4121886178
1	5	38	0	0	9640.932447906396	140546.3593555681
1	5	67	0	0	9805.963643482106	65058.0271181921
1	5	22	0	0	-288.75	21042.412780529427
1	5	24	0	0	8683.993601102864	61577.16698497844
1	5	8	0	0	-173	14057.555397195965
1	5	79	0	0	17160.436376093687	113851.54745683617
1	5	89	0	0	3752.0277769076174	24355.99209042848
1	5	48	0	0	8125.821883906294	65344.55499635057
1	5	83	0	0	2451.4909108705265	16264.506779548024
1	5	90	0	0	2820.0585029953118	23178.507914326165
1	5	80	0	0	10.887115062761495	na
1	5	52	0	0	10766.895842386324	76327.37210037878
1	5	41	0	0	5433.562327922531	44960.16528079469
1	5	5	0	0	-408.15000000000003	41479.783320627874
1	5	45	0	0	21.36795679834598	-916.6663272586818
1	5	70	0	0	-53.8533849372385	na
1	5	23	0	0	2465.814116705817	16592.48764317043
1	5	16	0	0	33629.371842482615	268418.18165479973
1	5	84	0	0	6535.572553029902	40330.95671684154
1	5	74	0	0	3303.418468851479	19698.16685980086
1	5	56	0	0	8390.184312	57184.31155937482
1	5	33	0	0	18808.32416946005	201707.53981709617
1	5	27	0	0	3000.2339768633747	15147.266354668214
1	5	40	0	0	13677.691766335558	123923.41095957032
1	5	54	0	0	11609.012494484843	81938.70003886301
1	5	65	0	0	13898.54612233342	86387.45276192317
1	5	34	0	0	31565.938316049338	266971.9999681829
1	5	53	0	0	3543.3527808450617	51752.72063353046
1	5	30	0	0	141779.62632342387	1153983.241378916
1	5	50	0	0	4484.772232860651	29554.513747389265
1	5	93	0	0	2191.6113653270004	43650.92517266685
1	5	18	0	0	375.09359074534996	66176.39720333666
1	5	9	0	0	12809.32262648674	88681.84058608129
1	5	76	0	0	4388.206749966928	33681.0601035333
1	5	43	0	0	14859.040370335428	114523.35846369494
1	5	98	0	0	4942.1983195696785	34163.75056604858
1	5	60	0	0	-475.55	52230.37123408035
1	5	57	0	0	13713.205256963072	104985.92438261858
1	5	72	0	0	-58.439594904670855	na
1	5	78	0	0	857.3849404683162	23316.589768290036
1	5	35	0	0	34328.02587443781	239047.16559965358
1	5	87	0	0	23005.84633583824	178289.26118137655
1	5	26	0	0	58523.27926374561	411956.8133013362
1	5	85	0	0	33849.941321481834	242630.29868913925
1	5	49	0	0	-96.06417396974365	-573.8291338732267
1	5	68	0	0	42.838531289226225	-673.5864130399739
1	5	11	0	0	13313.036409175234	95695.06824071982
1	5	15	0	0	7883.06487520993	84924.20682125758
1	5	31	0	0	6113.011176689306	43372.45178580549
1	5	2	0	0	6164.535291764542	41481.219107926074
1	5	19	0	0	22687.04943637731	172034.06146540464
1	5	20	0	0	6855.356666059999	45643.33807862057
1	5	69	0	0	-412.5	13825.86650150507
1	5	62	0	0	9863.256466823268	66369.95057268172
1	5	95	0	0	11316.165680180622	68963.50684499291
1	5	4	0	0	-332.885	-1264.4422278673346
1	5	55	0	0	3677.2363663057895	24396.760169322035
1	5	51	0	0	2780.3569144	18816.556051902622
1	5	44	0	0	5340.9771425093695	53109.69536184446
1	5	96	0	0	-544.2	55306.37776083716
1	5	3	0	0	1094.594278758973	43905.21102206288
1	5	10	0	0	31451.576628046372	237004.43196116047
1	5	12	0	0	10288.117471551695	79268.73771164143
1	5	42	0	0	4560.974666242	59720.22665262486
1	5	86	0	0	1448.4045470606502	126521.65669882412
1	5	36	0	0	6104.175504140834	33772.82036242534
1	5	99	0	0	45119.75648321855	332740.4234158194
1	5	28	0	0	3940.4669041934376	31757.51419529624
1	6	46	0	0	6051.380185988743	43497.758291236285
1	6	64	0	0	31818.82293373715	215385.46421804145
1	6	97	0	0	8428.382600828167	72813.61462313446
1	6	69	0	0	-247.5	18036.353811882364
1	6	75	0	0	7539.888754488993	61386.30962358099
1	6	86	0	0	16776.944319707618	147065.81516577597
1	6	42	0	0	8256.8774496178	64427.45991790655
1	6	41	0	0	5704.608110755278	45664.94890637126
1	6	11	0	0	13448.624588716473	95419.3939287721
1	6	53	0	0	7326.630752760555	55224.486899304604
1	6	81	0	0	28824.699095981265	180371.29317001844
1	6	62	0	0	9805.963643482106	65058.0271181921
1	6	1	0	0	-285.33	30826.97921446332
1	6	5	0	0	-427.995	49985.80199566282
1	6	71	0	0	10395.449479735522	61688.4936269215
1	6	90	0	0	2955.350178145078	23818.135646472183
1	6	32	0	0	7225.18708945946	48588.42537254723
1	6	63	0	0	12769.259566758486	87687.99093704144
1	6	84	0	0	6954.8459253784085	38102.52873660869
1	6	99	0	0	44998.811159057615	327699.8211509105
1	6	27	0	0	2946.9755791770376	13266.922544758567
1	6	52	0	0	10833.532919450861	75843.11569782172
1	6	83	0	0	2429.3863653270005	15881.035175076395
1	6	30	0	0	153302.33185164246	1171502.466101223
1	6	59	0	0	25389.314792564368	161695.37092043838
1	6	70	0	0	-50.4192759414226	na
1	6	9	0	0	12822.855920159096	87577.20649687508
1	6	80	0	0	15.683249058577402	na
1	6	17	0	0	18721.973652250086	207575.17891471714
1	6	48	0	0	8161.55453971098	64808.600335642666
1	6	87	0	0	23714.989932224737	180884.1821298055
1	6	2	0	0	6128.727277176316	40661.26694887006
1	6	13	0	0	10811.32125	99088.57582597408
1	6	34	0	0	33361.316250114716	275289.5863040506
1	6	3	0	0	1010.3695648210241	43078.579991646584
1	6	91	0	0	-123.75	-482.7295017227153
1	6	77	0	0	3200.347545408903	18624.235324721907
1	6	38	0	0	16144.593200285648	154891.35626591966
1	6	6	0	0	15909.593644627057	99058.5937221506
1	6	55	0	0	3644.079547990501	23821.552762614592
1	6	89	0	0	3697.5346566422368	23672.292982746072
1	6	57	0	0	14097.675900364919	105857.26870820182
1	6	96	0	0	-570.66	66647.73599421709
1	6	47	0	0	26759.54562066425	163188.34726453383
1	6	12	0	0	10022.099097974111	79688.44854082153
1	6	60	0	0	3567.197862789373	62418.700913438755
1	6	31	0	0	6155.129367854841	43108.069374766594
1	6	82	0	0	-101.4705384414226	na
1	6	21	0	0	2555.449473670599	35404.48032073654
1	6	19	0	0	22282.103746864548	174240.36194289356
1	6	95	0	0	11011.394896171596	65660.55619933619
1	6	15	0	0	7988.636267763435	91968.41675219103
1	6	43	0	0	15284.584972873716	116076.89162511802
1	6	94	0	0	16863.45537748766	136001.6540317547
1	6	58	0	0	29336.508900689973	255570.3499798727
1	6	51	0	0	2762.2206058399997	18548.768378184417
1	6	65	0	0	13579.398816216748	82756.2082139915
1	6	56	0	0	8341.0707432	56449.66815570786
1	6	40	0	0	13845.995690513817	129000.40976295326
1	6	28	0	0	4105.290249403109	32504.183417353088
1	6	45	0	0	-238.9127728164226	na
1	6	33	0	0	27563.683015510745	213049.67262270558
1	6	7	0	0	27185.546115035573	174589.44276350547
1	6	78	0	0	880.8016874917321	27230.85092194385
1	6	49	0	0	-90.49739134861666	-553.2199045030114
1	6	67	0	0	9717.545461308002	63524.14070030558
1	6	93	0	0	6003.27829706065	48471.621983786994
1	6	36	0	0	6000.467953726749	30294.53270933643
1	6	25	0	0	11096.163525176176	74666.19439426693
1	6	73	0	0	23759.301336279328	152261.20096842005
1	6	92	0	0	3941.01113970516	26502.77747593485
1	6	39	0	0	15.683249058577402	na
1	6	85	0	0	33996.62547336524	241390.66894290224
1	6	10	0	0	31538.132935384267	237005.8916379753
1	6	14	0	0	5505.697448085798	32830.278099668096
1	6	88	0	0	2088.607857047849	24117.827476067265
1	6	23	0	0	2451.4909108705265	16264.506779548024
1	6	0	0	0	2441.6702016563336	13509.12814497013
1	6	29	0	0	11448.723519230536	66472.14861377541
1	6	44	0	0	5130.330384740534	51126.18684865501
1	6	35	0	0	34408.04458071592	236455.53889572067
1	6	18	0	0	313.79023167081505	80552.33866167004
1	6	61	0	0	20195.314139734102	194219.08277682465
1	6	79	0	0	17005.704557289002	111167.24622553475
1	6	54	0	0	11676.36584594793	81324.1656287625
1	6	74	0	0	3200.347545408903	18624.235324721907
1	6	16	0	0	33682.44847754181	272413.9174206504
1	6	76	0	0	4506.282087465274	34112.45042849025
1	6	20	0	0	6647.290999453999	44854.192346545504
1	6	8	0	0	-181.4	17345.454601994687
1	6	37	0	0	13435.803001927536	93780.45590811779
1	6	4	0	0	-150.9641349372385	na
1	6	24	0	0	8717.189191064102	61289.903620831545
1	6	68	0	0	-116.52180094142261	na
1	6	22	0	0	-302.75	26334.820254484737
1	6	50	0	0	4433.514774087617	28859.290348115483
1	6	26	0	0	58761.395980819856	399575.463741843
1	6	98	0	0	4944.703403591195	33729.905260925596
1	6	66	0	0	6976.117443873103	43544.79787829631
1	7	90	0	0	3078.9676870523317	24378.137563014818
1	7	37	0	0	13486.530620573716	92766.0259255445
1	7	74	0	0	3085.6414181384594	17467.283777826575
1	7	9	0	0	12793.578832897669	86174.71641876805
1	7	86	0	0	17944.399103722237	152923.0374836791
1	7	53	0	0	7569.4989899845	54894.974389961506
1	7	36	0	0	5893.951158354075	26533.845089517134
1	7	22	0	0	-317.45	32262.053693821676
1	7	43	0	0	15655.57405133784	117261.11344915883
1	7	34	0	0	35019.45972905707	282605.61368361354
1	7	32	0	0	7132.539380513514	47808.77585086118
1	7	26	0	0	57777.95809773023	392850.46767258726
1	7	91	0	0	-129.75	-396.0839244193796
1	7	75	0	0	7640.832766764543	62857.96633535281
1	7	71	0	0	10165.960240624521	57719.87197450313
1	7	79	0	0	16796.53182942455	108094.6769592361
1	7	24	0	0	8731.580174525638	60875.72073345875
1	7	52	0	0	10874.403773478316	75117.95431811463
1	7	56	0	0	8286.661817519998	55646.30513455325
1	7	4	0	0	-149.57306344142262	na
1	7	96	0	0	8649.057	79270.86066077926
1	7	59	0	0	24772.339787811925	153381.75499437956
1	7	93	0	0	6268.843007207618	49578.996236983476
1	7	10	0	0	25694.90694111235	237637.17779957782
1	7	61	0	0	19906.424862758315	203839.09010844267
1	7	60	0	0	7813.987375000001	69262.56434501261
1	7	67	0	0	9598.0181882426	61768.3868338492
1	7	64	0	0	31714.368258095943	211160.5633932028
1	7	3	0	0	1303.3935865799722	52021.10519457983
1	7	29	0	0	4948.641892832637	62757.89591992792
1	7	45	0	0	-242.61365204301785	na
1	7	21	0	0	3030.48495	38812.981737041235
1	7	30	0	0	159021.46535066073	1175995.3905741721
1	7	46	0	0	6113.011176689306	43372.45178580549
1	7	70	0	0	-47.507980324267805	na
1	7	99	0	0	44981.33185110474	327947.90613946196
1	7	50	0	0	4373.0313535402365	28090.91021724003
1	7	20	0	0	6568.3518995086	44171.29579322476
1	7	39	0	0	20.024670925732195	na
1	7	42	0	0	8504.84001715602	65551.18922776362
1	7	7	0	0	26697.66984025812	169083.13038117543
1	7	58	0	0	25557.01892124623	263871.2275908196
1	7	94	0	0	16137.092302969659	138950.7789220239
1	7	0	0	0	2400.1871814907	12117.81308373457
1	7	23	0	0	2429.3863653270005	15881.035175076395
1	7	68	0	0	-115.04063157426778	na
1	7	73	0	0	23498.723320622194	147000.03992875657
1	7	95	0	0	10667.825151363011	62080.78441573969
1	7	84	0	0	6639.341604109484	34949.02824202378
1	7	92	0	0	3890.4760257346434	26077.514100469733
1	7	2	0	0	6073.465913317501	39702.58793769098
1	7	33	0	0	23865.39343967301	216278.2863099768
1	7	85	0	0	33969.34274393727	238874.47796427243
1	7	5	0	0	6486.7927500000005	59453.145495584446
1	7	6	0	0	15552.963962395708	94933.98140086074
1	7	62	0	0	9717.545461308002	63524.14070030558
1	7	69	0	0	-259.5	22572.703075272635
1	7	88	0	0	2032.5759470998796	23585.764868905313
1	7	8	0	0	-190.22	21016.9068812929
1	7	83	0	0	2399.50454706065	15442.0967084623
1	7	41	0	0	5955.041241086	46163.33790623086
1	7	87	0	0	24334.602581950818	182869.90315750983
1	7	25	0	0	11031.709098917368	73190.2805079661
1	7	97	0	0	9014.08096574535	75317.78217540805
1	7	31	0	0	6177.747899462098	42704.68820756071
1	7	78	0	0	899.8205218663186	31572.43667413805
1	7	77	0	0	3085.6414181384594	17467.283777826575
1	7	55	0	0	3599.256820590975	23163.145062693446
1	7	44	0	0	5122.9017049244785	54037.95774231436
1	7	40	0	0	13966.895719107917	134345.28256453396
1	7	19	0	0	21676.11068171681	176854.9783987842
1	7	12	0	0	9716.814143075406	80224.52084286837
1	7	63	0	0	12702.201057150212	86627.51080162736
1	7	98	0	0	4931.628233411634	33184.97528634086
1	7	13	0	0	11720.981062500001	103893.84651751893
1	7	76	0	0	4608.756191838538	34440.052396294326
1	7	57	0	0	14415.841619409171	106266.38796725897
1	7	16	0	0	39020.089667207205	276389.378640814
1	7	65	0	0	13213.673875405915	78792.66743920343
1	7	14	0	0	5333.912575681506	31040.392207869845
1	7	89	0	0	3634.3044692481244	22921.368984722692
1	7	28	0	0	4254.539761873265	33145.17970021893
1	7	27	0	0	-343.75	11521.555417920894
1	7	17	0	0	24560.416044637586	220884.77984804922
1	7	49	0	0	-79.32734370474216	na
1	7	15	0	0	7567.11950439346	99598.42149369858
1	7	48	0	0	8252.49431272543	66183.33006074525
1	7	35	0	0	34378.957351680125	233086.06025064475
1	7	54	0	0	11704.795728647225	80438.74055387716
1	7	81	0	0	28223.298400313655	172340.61698076504
1	7	66	0	0	6796.390770392716	41865.61505808135
1	7	38	0	0	16726.727398030976	163660.19066928708
1	7	18	0	0	-1044.5	96785.91843523028
1	7	51	0	0	2742.142666424	18257.335231448225
1	7	1	0	0	1770.150845514627	36888.852669479886
1	7	11	0	0	13541.284609280649	94837.75262448651
1	7	47	0	0	26155.73063935498	153960.39925050375
1	7	82	0	0	-101.11180594926782	na
1	8	10	0	0	26222.707087408948	239287.7165160482
1	8	91	0	0	-136.05	-293.95128313294487
1	8	50	0	0	4257.420435872324	27248.959072962232
1	8	92	0	0	3837.0864231611795	25638.277825879217
1	8	20	0	0	6484.12670955774	43462.5235007829
1	8	60	0	0	8381.586743749998	72196.99315906901
1	8	85	0	0	33915.273564056675	233987.9691738563
1	8	23	0	0	2399.50454706065	15442.0967084623
1	8	93	0	0	6507.2177255972365	50496.40537318837
1	8	57	0	0	14667.674278204337	106214.13125769452
1	8	8	0	0	1564.1133715425826	25104.714591802338
1	8	76	0	0	4695.619001430465	34664.65157705113
1	8	15	0	0	7202.3187991901705	108423.6496014331
1	8	21	0	0	4794.1441975	42090.607373757484
1	8	97	0	0	9560.376975420813	77506.98823649697
1	8	71	0	0	9911.496189981493	53447.470050296404
1	8	96	0	0	9376.78485	83115.07721401514
1	8	29	0	0	5002.859293191006	62359.96694218234
1	8	35	0	0	34240.82948409612	228939.11304478295
1	8	12	0	0	12454.758935921633	80910.84963287633
1	8	58	0	0	23094.169971894513	276938.1764518922
1	8	53	0	0	7791.0741441110495	54264.15007072085
1	8	52	0	0	10880.189834804401	74142.68086678823
1	8	26	0	0	56212.29220214515	385369.48984561546
1	8	59	0	0	24158.536759809525	146481.84931876985
1	8	78	0	0	914.4140479596346	36379.903096664035
1	8	54	0	0	11694.30415096139	79283.19458972584
1	8	18	0	0	-1088.6	115688.1821575302
1	8	2	0	0	5998.761367651625	38605.24177115574
1	8	86	0	0	19026.40662353612	158186.6876871366
1	8	14	0	0	5142.735696897433	29112.139629710953
1	8	83	0	0	2361.8493197076177	14947.714064477172
1	8	64	0	0	31392.582285135628	206242.3665352539
1	8	48	0	0	8227.65834708916	67526.53215227014
1	8	7	0	0	26139.072176122103	160876.18940447897
1	8	5	0	0	7032.5886375	62336.30791051135
1	8	63	0	0	12613.802126149385	84224.0953024583
1	8	94	0	0	16667.783652993916	142332.02253866548
1	8	47	0	0	25482.19432713878	143928.2142801666
1	8	11	0	0	13591.045378816616	93950.31405663358
1	8	37	0	0	13486.66755922472	91407.5296819462
1	8	67	0	0	9447.39727883047	59790.85625790869
1	8	40	0	0	18664.108861928304	140009.97748839168
1	8	70	0	0	-45.126308210774056	na
1	8	99	0	0	44554.39775854951	327658.20535182225
1	8	73	0	0	19934.580354372898	141377.08829777452
1	8	34	0	0	36540.41794030288	288918.0893181112
1	8	77	0	0	2959.304347231536	16227.337232202124
1	8	33	0	0	24723.085857693408	221553.4130681824
1	8	13	0	0	12572.380115625	108295.48973860353
1	8	98	0	0	4902.981821741053	32529.01355909605
1	8	49	0	0	-77.80581623081966	na
1	8	42	0	0	8729.682068565417	66522.26303008254
1	8	25	0	0	10932.238643971503	71464.65828784379
1	8	56	0	0	8226.427999272	54772.00569434469
1	8	28	0	0	4388.206749966928	33681.0601035333
1	8	90	0	0	3190.904821404949	24858.884775164195
1	8	89	0	0	3531.737179125119	22102.949709176337
1	8	88	0	0	2081.810709358866	25427.625163968947
1	8	9	0	0	12721.494260436637	84475.23199927827
1	8	41	0	0	6184.949655453963	46444.014275380614
1	8	65	0	0	12801.390181635612	74496.94129888763
1	8	0	0	0	2357.58046334163	10613.538035806856
1	8	31	0	0	6180.879254488993	42162.381576157
1	8	24	0	0	8727.495364512624	60336.23925452362
1	8	16	0	0	39297.39787803071	274477.1326681627
1	8	62	0	0	9598.0181882426	61768.3868338492
1	8	84	0	0	6292.849397654014	31575.169948903796
1	8	17	0	0	29223.80393365571	229085.5790991831
1	8	43	0	0	15971.98384223415	118078.10847438527
1	8	81	0	0	27530.834438516293	163553.2142968717
1	8	22	0	0	-332.885	38877.845996626646
1	8	74	0	0	2959.304347231536	16227.337232202124
1	8	36	0	0	-687.5	23043.110835841788
1	8	66	0	0	6602.46816071502	38887.25008622147
1	8	32	0	0	7034.658442462162	47003.50934744524
1	8	30	0	0	160630.758937719	1171391.3052047729
1	8	51	0	0	2658.9163997815995	17941.676938618202
1	8	87	0	0	24864.644206507473	184249.48255413375
1	8	95	0	0	10285.471393794865	58224.279259421906
1	8	79	0	0	16532.945237953325	104633.9984513402
1	8	4	0	0	-148.8069571992678	na
1	8	75	0	0	7714.344625926316	64318.39520749005
1	8	27	0	0	-343.75	11521.555417920894
1	8	45	0	0	-247.17476351546162	na
1	8	6	0	0	15141.978264275924	90421.59948234493
1	8	82	0	0	-101.41032511702406	na
1	8	1	0	0	4476.972417933184	41346.11859994075
1	8	69	0	0	-272.1	27653.18888041858
1	8	68	0	0	-114.16059202327408	na
1	8	61	0	0	19555.46058163023	214576.06013172143
1	8	3	0	0	1175.668907250974	61668.6758465534
1	8	19	0	0	21017.572115038907	180105.66671426548
1	8	44	0	0	4862.824425157126	57207.430707128246
1	8	55	0	0	3542.7739795614266	22421.57109671575
1	8	38	0	0	17253.259116598707	172783.9615561333
1	8	46	0	0	6155.129367854841	43108.069374766594
1	9	78	0	0	4777.678500357617	41695.68816958747
1	9	51	0	0	2627.34075980344	17668.5183172899
1	9	96	0	0	10057.904092499999	86636.39179088282
1	9	67	0	0	9265.697414888948	57591.63517461544
1	9	25	0	0	10797.770461772925	69489.43518808036
1	9	86	0	0	20022.93614110932	162858.28144354824
1	9	43	0	0	16254.75466793695	118530.20656410875
1	9	58	0	0	34858.07025356821	293436.88142422424
1	9	2	0	0	5904.623299269044	37369.28516119293
1	9	55	0	0	3474.636530583355	21596.86319048079
1	9	3	0	0	1038.7979618884242	72530.61361836409
1	9	4	0	0	-148.67773392952407	na
1	9	38	0	0	17724.557058951024	180521.76980311138
1	9	42	0	0	8931.765117490126	67342.86668111267
1	9	79	0	0	16214.970476055658	100785.36155557704
1	9	21	0	0	5126.928907375	43797.74690973872
1	9	33	0	0	25681.900339061773	231310.01743732064
1	9	61	0	0	28390.077268357563	226563.2738285084
1	9	20	0	0	6395.144038601966	42730.46304313203
1	9	65	0	0	12342.565672553837	69869.1351113063
1	9	11	0	0	13597.934359875786	92757.23946754538
1	9	75	0	0	7760.421629505001	65783.16095709526
1	9	91	0	0	-142.665	-174.6573438956939
1	9	32	0	0	6932.067598215946	43968.522832556664
1	9	31	0	0	6164.535291764542	41481.219107926074
1	9	82	0	0	-102.37962798375395	na
1	9	18	0	0	14332.595000000001	138130.21903859288
1	9	45	0	0	-252.61978830211342	na
1	9	7	0	0	25510.252187405204	151955.7313378084
1	9	99	0	0	43982.68412062203	327158.5724271805
1	9	28	0	0	4506.282087465274	34112.45042849025
1	9	0	0	0	-275	9217.244334336714
1	9	64	0	0	31111.92996682888	200800.6802497314
1	9	76	0	0	4776.178051358942	34787.12614489669
1	9	94	0	0	17194.258547031808	146874.79316854375
1	9	70	0	0	-43.28141023219146	na
1	9	10	0	0	27012.368395757472	251670.54195342137
1	9	60	0	0	8910.3285809375	74863.08510184051
1	9	36	0	0	-687.5	23043.110835841788
1	9	35	0	0	33993.72300989131	224015.06148947496
1	9	89	0	0	3447.235410174322	21250.41604179289
1	9	16	0	0	39447.86710037917	271608.68516180874
1	9	81	0	0	26747.519578986947	154048.63895852427
1	9	17	0	0	30247.723800285417	232918.9930037854
1	9	13	0	0	13365.49287140625	112294.62765276076
1	9	88	0	0	2008.3991275435042	27414.929074935553
1	9	87	0	0	25330.69704962562	185026.34681971243
1	9	5	0	0	7543.428069374999	64977.293843162115
1	9	23	0	0	2361.8493197076177	14947.714064477172
1	9	97	0	0	8772.8285809375	79471.70726900887
1	9	57	0	0	14853.143603548026	105701.4599391384
1	9	62	0	0	9447.39727883047	59790.85625790869
1	9	40	0	0	19082.526268831887	140965.55039315627
1	9	22	0	0	5045.28325	46241.33538545457
1	9	83	0	0	2316.424353722237	14397.90879365386
1	9	6	0	0	14676.659351062124	85521.58183811467
1	9	47	0	0	24739.337533558242	133150.22624773096
1	9	34	0	0	37924.22518963169	294219.2831017981
1	9	48	0	0	8175.2629297347	68947.43953091795
1	9	49	0	0	-76.49851046980666	na
1	9	93	0	0	6718.397426504875	51224.24391991884
1	9	15	0	0	6813.522052245404	118570.32285704392
1	9	66	0	0	6394.610363637015	35693.514630355814
1	9	98	0	0	4858.772730654001	31762.07035015279
1	9	9	0	0	12615.922047414808	82479.70368608362
1	9	53	0	0	7991.534985481195	53361.5277832041
1	9	63	0	0	12504.646829512929	81563.14471078473
1	9	41	0	0	6394.410080308956	46521.96636782941
1	9	59	0	0	19493.66276155723	139322.70888593284
1	9	77	0	0	2821.3403798699583	14904.419450281473
1	9	46	0	0	6177.747899462098	42704.68820756071
1	9	71	0	0	5748.7917202205945	49140.52247700934
1	9	73	0	0	19595.097586654254	137036.34390840403
1	9	1	0	0	5028.9520462499995	43318.19589544141
1	9	30	0	0	161786.20078579627	1168554.456302577
1	9	74	0	0	2821.3403798699583	14904.419450281473
1	9	85	0	0	33721.23305956347	227926.00021421033
1	9	19	0	0	20245.927639844514	184079.73124610048
1	9	68	0	0	-113.89240823531644	na
1	9	92	0	0	3781.127780845062	23982.830635939994
1	9	52	0	0	10850.912843064183	72917.42298491285
1	9	69	0	0	-285.33	33323.867997108544
1	9	90	0	0	3291.1550624751962	25260.795077649975
1	9	26	0	0	54474.928162534205	377403.6925449424
1	9	95	0	0	9864.34782410512	54091.1241073404
1	9	29	0	0	5304.921048281456	68848.09378519935
1	9	44	0	0	4585.418778830259	60920.17640623631
1	9	27	0	0	-206.25	15030.294843235302
1	9	84	0	0	5915.375295208815	28118.271978833294
1	9	12	0	0	12323.227889125554	78413.57312217607
1	9	14	0	0	4932.17391205256	27045.5620536702
1	9	54	0	0	11644.892062597175	77858.37795801272
1	9	56	0	0	7976.749199344798	53825.0308158546
1	9	50	0	0	4172.7845490868995	26383.499977834665
1	9	24	0	0	8705.231275128934	58469.28613575325
1	9	8	0	0	3125.59495	27705.025738005043
1	9	37	0	0	13436.195574427154	89785.15945902177
1	10	53	0	0	4287.597504992186	52456.71302538201
1	10	69	0	0	4324.5285	39635.43033038963
1	10	57	0	0	14972.21711458723	104847.05804929209
1	10	37	0	0	13356.060795705795	88033.95174597573
1	10	60	0	0	9400.195009984373	77261.69304775388
1	10	93	0	0	6902.376484226505	51762.95776374418
1	10	19	0	0	27953.425325354074	186332.05790317152
1	10	63	0	0	12375.261316741195	77431.49813973604
1	10	2	0	0	5791.0608843055925	35994.771984134655
1	10	89	0	0	3353.919620670521	20337.360552040966
1	10	83	0	0	2263.2331360361245	13792.701368998583
1	10	54	0	0	11565.877459467316	76165.23025189246
1	10	76	0	0	4841.104148790994	34798.20663298902
1	10	46	0	0	6180.879254488993	42162.381576157
1	10	22	0	0	5469.791162500001	48483.79504150883
1	10	33	0	0	27884.222089348255	241035.7432260706
1	10	98	0	0	4799.0090941213	30884.1934169246
1	10	84	0	0	5506.924816257746	24811.2756647022
1	10	17	0	0	31151.087301749267	235909.6397741485
1	10	87	0	0	25707.09125326004	185176.14201649386
1	10	94	0	0	17860.944355950232	151393.33013038637
1	10	95	0	0	9404.46793289986	49681.39816760493
1	10	44	0	0	4290.753207326633	65304.34415239462
1	10	7	0	0	24811.66043611522	142301.78538979357
1	10	78	0	0	5101.038200339735	43328.06370873048
1	10	24	0	0	8665.055322330232	56358.71219002848
1	10	14	0	0	4702.23396644993	24840.699083802465
1	10	59	0	0	18699.779623479368	134162.61699384346
1	10	96	0	0	10692.394297125	89835.70212220859
1	10	68	0	0	-114.24734245461369	na
1	10	1	0	0	5346.1971485625	44917.851061104295
1	10	56	0	0	7882.02227941032	53005.5549518697
1	10	27	0	0	-216.25	18810.585896060526
1	10	48	0	0	8095.308533247965	70469.17142659564
1	10	58	0	0	35855.385824403245	301347.46170891495
1	10	88	0	0	1930.0195544536537	29689.540994889423
1	10	29	0	0	5284.823139104881	75848.03745119124
1	10	12	0	0	12137.363489669275	75682.70954683483
1	10	35	0	0	33637.69685939675	218314.2515854933
1	10	26	0	0	52539.22402808542	368398.4915028074
1	10	65	0	0	11837.217388926145	64909.3489288085
1	10	18	0	0	15541.474750000001	146049.36304844945
1	10	34	0	0	39170.90189119557	298528.22482599027
1	10	70	0	0	-41.980794551332394	na
1	10	25	0	0	10628.32193868428	67264.71329014728
1	10	40	0	0	19430.856697890293	141426.17222418988
1	10	52	0	0	10786.593450910972	71442.3019315053
1	10	31	0	0	6128.727277176316	40661.26694887006
1	10	36	0	0	-412.5	30060.589686470605
1	10	49	0	0	-75.38400425041222	na
1	10	28	0	0	4608.756191838538	34440.052396294326
1	10	81	0	0	25873.546901194437	143951.16848333913
1	10	0	0	0	-275	9217.244334336714
1	10	30	0	0	157653.5516259383	1159869.7037362757
1	10	99	0	0	43266.21741459093	326518.5121884904
1	10	32	0	0	6825.23783839435	40690.76297729651
1	10	85	0	0	33446.75624815523	221093.70034571347
1	10	8	0	0	3352.6346974999997	28878.797263627606
1	10	41	0	0	4641.7672194428715	46532.25958407391
1	10	5	0	0	8019.29572284375	67376.77659165645
1	10	73	0	0	19327.08020732154	135733.29456615902
1	10	77	0	0	2671.7533608764606	13498.553006375894
1	10	3	0	0	892.7130637940043	84714.39788839525
1	10	6	0	0	14157.028883509018	80234.05564610576
1	10	71	0	0	5511.687134209566	46771.6512411501
1	10	11	0	0	13561.977641881993	91258.68203743738
1	10	51	0	0	2593.6506838230957	17385.00940031316
1	10	23	0	0	2316.424353722237	14397.90879365386
1	10	90	0	0	3379.7115655989555	25584.337821367684
1	10	9	0	0	12467.544695044064	80178.93067220684
1	10	42	0	0	9111.413249311425	66610.81559914027
1	10	43	0	0	16482.893703245336	118596.94640785178
1	10	16	0	0	39462.20356742271	267775.56830292597
1	10	20	0	0	6301.87963474177	39971.38439323333
1	10	55	0	0	3394.849704054187	20689.052053497875
1	10	21	0	0	5436.395352743749	45344.075850915346
1	10	47	0	0	16160.635086356673	122164.93987869959
1	10	15	0	0	17189.728148346403	130324.59599673611
1	10	10	0	0	27353.29708356766	264547.7802839882
1	10	75	0	0	9320.3098696485	67269.3904908364
1	10	92	0	0	3722.857002760554	22194.96162397991
1	10	45	0	0	-258.9735915247504	na
1	10	67	0	0	9052.932544144498	55170.80547599433
1	10	79	0	0	15842.631952252872	96548.90958299008
1	10	61	0	0	31754.80422416764	228972.51145905763
1	10	91	0	0	15.250204942542943	-36.346720203173426
1	10	97	0	0	9262.695009984373	81870.31521492224
1	10	4	0	0	-149.19790723687893	na
1	10	62	0	0	9265.697414888948	57591.63517461544
1	10	50	0	0	4078.803043139924	25454.913933382806
1	10	66	0	0	6173.052245317136	32273.451563536273
1	10	86	0	0	20933.955050241348	166939.5429786557
1	10	64	0	0	28162.630192835	194896.28159686446
1	10	38	0	0	24305.9439338554	188568.07404714997
1	10	74	0	0	2671.7533608764606	13498.553006375894
1	10	13	0	0	14100.292514976558	115892.53957163083
1	11	28	0	0	4695.619001430465	34664.65157705113
1	11	40	0	0	19709.119067620777	141392.46290116885
1	11	27	0	0	-226.75	23044.32406701548
1	11	77	0	0	2510.5469428326364	12009.759346081082
1	11	91	0	0	-17.368013441422605	na
1	11	60	0	0	9851.167260483595	79393.7854882406
1	11	17	0	0	31933.886425213834	238059.32197268927
1	11	18	0	0	16672.473487499996	153611.71594494424
1	11	56	0	0	7780.952051469287	52155.028200939465
1	11	13	0	0	14776.75089072539	119090.6782323609
1	11	3	0	0	11526.092910604304	98377.5174762375
1	11	85	0	0	33092.49592890321	213440.84183426248
1	11	66	0	0	5938.005367927057	28603.712333899293
1	11	50	0	0	3975.6374903395626	24463.99476482399
1	11	41	0	0	4843.918080415014	47461.717791105024
1	11	25	0	0	10423.909591750065	64790.58957144237
1	11	76	0	0	4890.408941351445	34697.9614286444
1	11	30	0	0	157553.67817031938	1151088.824102697
1	11	35	0	0	33172.80701642691	211837.01203357198
1	11	99	0	0	49340.64329386139	325814.45817818085
1	11	87	0	0	25993.843137018524	184700.3321680979
1	11	47	0	0	15413.773332038847	114917.63285217137
1	11	0	0	0	-165	12024.235874588241
1	11	1	0	0	5640.1170059906235	46357.01582865233
1	11	88	0	0	1846.722571689562	32274.382943828172
1	11	38	0	0	25172.300588941675	190200.6326931456
1	11	29	0	0	3280.7169041934376	84759.09558007974
1	11	49	0	0	-74.44301761847444	na
1	11	96	0	0	11280.234011981247	92714.03165730466
1	11	14	0	0	4452.922268127435	22497.588343959826
1	11	5	0	0	8460.175508985936	69535.52374297849
1	11	57	0	0	15024.860047135295	103851.70286871275
1	11	16	0	0	39340.45138971719	262978.7115640448
1	11	58	0	0	36591.54262368067	308854.95069050026
1	11	7	0	0	24043.70376158172	131871.65729298402
1	11	43	0	0	16656.424500223566	118278.92235657705
1	11	2	0	0	5658.082840090311	34481.753422496455
1	11	78	0	0	5401.0694090727475	44798.04823778177
1	11	98	0	0	4723.698639415235	29895.428128954343
1	11	22	0	0	5867.110720625	50537.89521134832
1	11	37	0	0	10617.484334779738	87513.20925856203
1	11	51	0	0	2558.0576154407863	17092.185217252812
1	11	55	0	0	3303.418468851479	19698.16685980086
1	11	21	0	0	5722.532620380937	46730.13121566433
1	11	20	0	0	6204.76167126759	36991.60270663319
1	11	53	0	0	4513.083630241797	53522.75924562538
1	11	67	0	0	8809.115916937277	52528.44495946897
1	11	86	0	0	21759.428799726164	170432.42682836557
1	11	44	0	0	10143.883527654401	70575.15097661962
1	11	65	0	0	11285.361519479833	59617.677801125894
1	11	48	0	0	10299.669106585567	72117.15909458896
1	11	32	0	0	6714.593054554917	37150.10239866786
1	11	93	0	0	7059.1486605144	52113.04962726824
1	11	12	0	0	11245.225742150618	73229.97441753329
1	11	36	0	0	-432.5	37621.17179212105
1	11	75	0	0	9437.654226365763	67100.55512784357
1	11	11	0	0	13483.200009787895	89454.78728751415
1	11	26	0	0	59652.99605873407	359549.4652623995
1	11	84	0	0	503.8667260483594	24069.556133913313
1	11	10	0	0	27636.23477022148	276407.26273683517
1	11	71	0	0	5416.320277499086	48447.27506697767
1	11	19	0	0	27826.883819837985	179935.796121731
1	11	92	0	0	3662.5053024845	20263.692217455195
1	11	42	0	0	9268.916800129111	65591.01463876353
1	11	97	0	0	9768.667260483595	85405.90342553474
1	11	81	0	0	22953.247898820282	134286.01711653548
1	11	61	0	0	32182.496055264426	227628.89291054552
1	11	23	0	0	2263.2331360361245	13792.701368998583
1	11	52	0	0	10687.251278365424	69717.43290263158
1	11	74	0	0	2510.5469428326364	12009.759346081082
1	11	54	0	0	11447.941086493953	74194.54035259073
1	11	90	0	0	3456.5671438789036	25830.039297220745
1	11	15	0	0	14376.960105845063	132471.97613687854
1	11	46	0	0	6164.535291764542	41481.219107926074
1	11	8	0	0	3564.131432375	29945.234040736206
1	11	24	0	0	8607.208706075695	53993.59747838078
1	11	73	0	0	18845.557446955467	134230.92409629194
1	11	34	0	0	38338.73362087381	301984.52218001074
1	11	64	0	0	27767.75123126316	189846.7704684659
1	11	94	0	0	18369.873067327877	154931.1145150863
1	11	9	0	0	12276.384960291864	77573.04657183574
1	11	68	0	0	-115.23722003759536	na
1	11	33	0	0	28591.264975400096	248709.6170895647
1	11	63	0	0	12226.119596737657	72889.6286742623
1	11	31	0	0	6073.465913317501	39702.58793769098
1	11	62	0	0	9052.932544144498	55170.80547599433
1	11	79	0	0	15415.952854640234	91924.77867907067
1	11	69	0	0	4688.392425	41557.53860700757
1	11	45	0	0	-266.26228156123904	na
1	11	83	0	0	2202.278979234319	13132.111239867243
1	11	59	0	0	17993.0306423054	133430.47201113717
1	11	95	0	0	8905.84453625487	44995.17668791965
1	11	89	0	0	3251.8983725414173	19364.31743009449
1	11	6	0	0	13583.107439333562	74559.14172535723
1	12	9	0	0	12042.464462277268	74662.17831844868
1	12	96	0	0	11821.400712580313	95272.54258588873
1	12	53	0	0	4884.112811753886	58666.58308357372
1	12	32	0	0	6600.514749099425	33323.98598027007
1	12	99	0	0	48902.4016541683	317501.28323698515
1	12	85	0	0	34200.289286328174	205054.6498166814
1	12	26	0	0	58078.42224967497	341016.4964434509
1	12	71	0	0	5120.699263624133	50282.816234555154
1	12	81	0	0	18937.182633682904	126698.83041341245
1	12	44	0	0	7711.6617127556	71399.58313980946
1	12	46	0	0	6128.727277176316	40661.26694887006
1	12	83	0	0	2133.565030272602	12416.156883147938
1	12	34	0	0	39344.555301917506	305580.09445287037
1	12	16	0	0	39082.65122093024	257219.1087265776
1	12	31	0	0	5998.761367651625	38605.24177115574
1	12	43	0	0	16775.368781459903	117576.77148960142
1	12	65	0	0	10687.013443505843	53994.21202550358
1	12	47	0	0	14931.033415436905	115719.17331589412
1	12	55	0	0	3200.347545408903	18624.235324721907
1	12	18	0	0	17725.547161874998	160834.12620271722
1	12	59	0	0	13475.770225123399	136372.46062630354
1	12	38	0	0	25954.169707643632	191023.24271173045
1	12	67	0	0	8534.260121090409	49664.62753259175
1	12	10	0	0	27847.89817734616	289166.77654871077
1	12	52	0	0	10552.904964447152	67742.92533455433
1	12	75	0	0	9520.023357757147	66686.262324625
1	12	17	0	0	32596.11014193278	239370.05713889532
1	12	48	0	0	10353.817076256288	71376.31588589484
1	12	19	0	0	27608.626447272545	172835.2010426876
1	12	7	0	0	23206.749586047663	120718.91131435888
1	12	6	0	0	12954.914567366892	68496.95485395622
1	12	86	0	0	22499.320811836566	173339.14190823352
1	12	63	0	0	12057.648728150947	67955.74779989185
1	12	76	0	0	4924.103494283872	34486.455499813266
1	12	56	0	0	7674.172846322359	51276.555651758434
1	12	2	0	0	5505.697448085798	32830.278099668096
1	12	79	0	0	14934.955211908215	86913.09818203557
1	12	60	0	0	10263.225623507771	81260.45854338272
1	12	74	0	0	2337.7245956910065	10438.058842712955
1	12	42	0	0	9404.53566465247	64271.20352538909
1	12	94	0	0	18881.275851880826	159616.79698864772
1	12	50	0	0	3863.433455243555	22809.64013943808
1	12	89	0	0	3141.269513528326	17930.55651216765
1	12	84	0	0	545.0725623507772	24256.22343942752
1	12	25	0	0	10184.54911216256	62067.15616049362
1	12	3	0	0	12244.41241507409	101849.04904299678
1	12	35	0	0	32599.106665605563	204583.65509940812
1	12	8	0	0	3760.078003993749	30904.677219101555
1	12	41	0	0	5108.907734435766	50364.134563309024
1	12	24	0	0	8531.909005647683	51350.62877752719
1	12	73	0	0	18297.557074607685	132711.2910313249
1	12	54	0	0	11291.10403216925	71946.43207808821
1	12	61	0	0	32488.436923325848	225344.8041544159
1	12	13	0	0	15394.838435261658	121890.68781507407
1	12	37	0	0	10728.42011804075	87287.6575487866
1	12	21	0	0	5985.329251399983	47956.52202690386
1	12	87	0	0	26190.96624891015	183600.52543467065
1	12	36	0	0	-453.5	46088.64813403096
1	12	66	0	0	5689.660310918902	24750.404363845744
1	12	23	0	0	2202.278979234319	13132.111239867243
1	12	28	0	0	4776.178051358942	34787.12614489669
1	12	40	0	0	19917.33032909599	140865.0966502992
1	12	69	0	0	5028.9520462499995	43318.19589544141
1	12	88	0	0	4841.050763567818	35212.96824525869
1	12	1	0	0	5910.700356290156	47636.271292944366
1	12	0	0	0	-173	15048.46871684842
1	12	92	0	0	3600.28077223605	18176.719625601858
1	12	93	0	0	7188.7070905128585	52275.08512357573
1	12	27	0	0	-237.775	27769.88999759046
1	12	97	0	0	10176.725623507771	88784.6929018069
1	12	29	0	0	3423.4902494031085	94956.89666328655
1	12	58	0	0	37184.352882546686	316122.16127301997
1	12	22	0	0	6237.230006656249	52404.15957128835
1	12	20	0	0	6104.175504140834	33772.82036242534
1	12	12	0	0	7764.062384354627	72566.69853802644
1	12	57	0	0	11099.347015758685	104786.97334771432
1	12	14	0	0	4184.244904721061	20016.2655768018
1	12	49	0	0	-73.65819861524767	na
1	12	77	0	0	2337.7245956910065	10438.058842712955
1	12	98	0	0	4632.848707444474	28795.81758730772
1	12	33	0	0	29199.02017826216	256326.32233600746
1	12	64	0	0	27405.177187962905	185253.2492531122
1	12	51	0	0	2520.751853896708	15988.553757293332
1	12	91	0	0	-13.741654699267777	na
1	12	11	0	0	13361.625009298503	87345.69346292016
1	12	5	0	0	8866.050534435235	71454.40693941654
1	12	90	0	0	3521.7142510728486	25998.488682788353
1	12	78	0	0	5677.766525806611	46106.032908081346
1	12	30	0	0	155650.92521587748	1147286.1256462818
1	12	95	0	0	8368.489809442122	40032.5311536036
1	12	62	0	0	8809.115916937277	52528.44495946897
1	12	15	0	0	15113.328444010554	134792.30746459743
1	13	0	0	0	-181.4	18435.459253612386
1	13	90	0	0	3582.1335385192065	26090.344608672523
1	13	64	0	0	26847.327995001382	180151.85436107224
1	13	7	0	0	15181.483146265264	109337.1766563858
1	13	53	0	0	5058.674702341581	64004.17770054629
1	13	83	0	0	2057.094278758973	11644.855851884382
1	13	71	0	0	4801.231800442927	52574.993530942535
1	13	87	0	0	26298.47140614433	181878.4907910088
1	13	21	0	0	6224.773213969984	49023.93679786705
1	13	52	0	0	10383.572216224795	65518.88319172312
1	13	14	0	0	3896.2076594850105	17396.764737854926
1	13	94	0	0	20808.400569102094	164159.22051339125
1	13	25	0	0	9910.255406554435	59094.50057940258
1	13	15	0	0	15930.715315796999	140102.30620326725
1	13	18	0	0	20241.899519968745	167735.19620563765
1	13	57	0	0	11457.524366546619	106251.23759035922
1	13	67	0	0	8228.377115035892	46579.42340753753
1	13	34	0	0	40296.346817013386	310374.44152578176
1	13	78	0	0	5931.123378563154	47252.46039883026
1	13	33	0	0	35101.946547740896	263941.2012270543
1	13	51	0	0	2481.904668507036	14796.641082653277
1	13	41	0	0	5265.715621157554	53297.88385075183
1	13	84	0	0	774.8849404683162	29328.707705584155
1	13	61	0	0	32672.759716539244	222106.12024796457
1	13	1	0	0	6157.935374104663	48756.275126029635
1	13	60	0	0	10636.349404683162	82862.9492505473
1	13	17	0	0	33137.744387214756	239883.30078058163
1	13	55	0	0	3085.6414181384594	17467.283777826575
1	13	24	0	0	8439.352516753497	48458.9987913799
1	13	59	0	0	13282.71188886723	138587.07891432958
1	13	6	0	0	12272.468838998546	62204.401956607886
1	13	20	0	0	6000.467953726749	30294.53270933643
1	13	73	0	0	17683.080470877307	131212.93090255625
1	13	91	0	0	-10.609166304524067	na
1	13	11	0	0	13197.275008833576	84931.53189654264
1	13	29	0	0	11338.337261873265	108222.4071568095
1	13	48	0	0	10369.110843693476	70360.72122299562
1	13	56	0	0	7562.255561690124	47965.66127187999
1	13	26	0	0	43874.182675543845	328162.3812761936
1	13	85	0	0	23458.464594246463	194986.2998799446
1	13	28	0	0	4841.104148790994	34798.20663298902
1	13	79	0	0	14399.65995131281	81513.99096319065
1	13	31	0	0	5904.623299269044	37369.28516119293
1	13	98	0	0	4526.466272072249	27585.402737997167
1	13	86	0	0	23153.592395946296	175662.17813461562
1	13	95	0	0	7792.415318970021	34793.52947570985
1	13	99	0	0	48285.5891852099	307921.351780706
1	13	27	0	0	3603.7737500000003	33029.52527532469
1	13	88	0	0	3705.858155302152	35261.07125783758
1	13	93	0	0	7291.044267162605	52249.69944674174
1	13	65	0	0	10042.187771330546	48039.03738432433
1	13	16	0	0	38688.84036811759	250497.82712012113
1	13	19	0	0	27299.287128180214	164544.88754677327
1	13	12	0	0	7885.118315536271	73122.61823117579
1	13	50	0	0	3742.3220879602495	21033.76044551094
1	13	46	0	0	6073.465913317501	39702.58793769098
1	13	32	0	0	6483.346274189483	29187.229598468843
1	13	77	0	0	2153.289615906456	8783.470850921634
1	13	62	0	0	8534.260121090409	49664.62753259175
1	13	81	0	0	18162.26850199876	120546.70391556974
1	13	43	0	0	16839.746498946806	116491.17943982864
1	13	75	0	0	9567.418437214443	66026.960292974
1	13	37	0	0	10914.232862138713	89618.76074916811
1	13	13	0	0	15954.524107024743	124294.42387582097
1	13	58	0	0	42257.726625996766	323330.8470763961
1	13	96	0	0	12315.870748209327	97512.55025205927
1	13	92	0	0	3536.370695012445	15920.30705371028
1	13	36	0	0	-475.55	55539.77999518092
1	13	66	0	0	1544.7451351111324	21148.0549414737
1	13	54	0	0	11095.386330560792	69421.02305546642
1	13	47	0	0	14028.436744665054	116966.73135161889
1	13	22	0	0	6580.136506989061	54083.185133427716
1	13	3	0	0	11596.72144125	105684.41258986497
1	13	40	0	0	20055.505513240252	139844.80894291235
1	13	74	0	0	2153.289615906456	8783.470850921634
1	13	63	0	0	7986.789866357351	62875.71340961601
1	13	97	0	0	10545.649404683161	92080.6788773535
1	13	35	0	0	31916.64633232529	196554.47743541427
1	13	2	0	0	5333.912575681506	31040.392207869845
1	13	76	0	0	4942.1983195696785	34163.75056604858
1	13	42	0	0	9518.502269950306	62624.73703165772
1	13	10	0	0	40318.93033388214	301541.5255151026
1	13	44	0	0	6224.019394999999	73887.77211234446
1	13	38	0	0	26651.7941124709	191081.91334656402
1	13	9	0	0	11765.803739163402	71446.4464988501
1	13	23	0	0	2133.565030272602	12416.156883147938
1	13	69	0	0	5346.1971485625	44917.851061104295
1	13	8	0	0	3940.4669041934376	31757.51419529624
1	13	89	0	0	3022.121241504492	16397.355878910566
1	13	5	0	0	9236.903061156994	73134.41268904443
1	13	30	0	0	155860.11123650958	1139450.4224368385
1	14	50	0	0	3612.421558493224	19130.881446311523
1	14	41	0	0	5402.520152215432	56372.875018705956
1	14	60	0	0	10970.51687491732	84202.65025883324
1	14	59	0	0	13282.202165673869	147322.44922672515
1	14	34	0	0	41062.62108225611	314432.3183144763
1	14	65	0	0	9350.898382764026	41752.23537085182
1	14	8	0	0	4105.290249403109	32504.183417353088
1	14	71	0	0	4457.895210420778	55502.94280021467
1	14	43	0	0	16849.575888387357	115022.88675973818
1	14	6	0	0	11535.787897048618	55947.65878355235
1	14	66	0	0	-618.75	20738.799752257608
1	14	24	0	0	4446.272730654001	45587.93685165786
1	14	98	0	0	4404.557958468638	26264.222479734486
1	14	93	0	0	7366.152024038633	52037.60476293761
1	14	37	0	0	10946.946219031777	91916.90749045771
1	14	46	0	0	5998.761367651625	38605.24177115574
1	14	69	0	0	5640.1170059906235	46357.01582865233
1	14	76	0	0	4944.703403591195	33729.905260925596
1	14	31	0	0	5791.0608843055925	35994.771984134655
1	14	56	0	0	7445.714005521108	44389.92324795982
1	14	95	0	0	7177.632053021521	29278.236169738775
1	14	44	0	0	6757.01286475	78827.63720681317
1	14	32	0	0	-756.25	25347.421919425964
1	14	75	0	0	9579.839825066138	65123.146760985524
1	14	17	0	0	33558.772032851564	239668.0914305483
1	14	29	0	0	12072.444124966929	114229.97598618222
1	14	3	0	0	12336.960013312499	109416.94130974506
1	14	92	0	0	-412.5	13825.86650150507
1	14	96	0	0	12763.619285619796	99435.53910065678
1	14	38	0	0	23381.94283724372	190642.3584948625
1	14	16	0	0	38159.05289335724	242816.01771409524
1	14	40	0	0	20123.657773207255	138332.40410870645
1	14	51	0	0	2441.6702016563336	13509.12814497013
1	14	77	0	0	1957.2451351111324	7046.013757624733
1	14	90	0	0	3630.828111593246	26098.654974741763
1	14	7	0	0	14329.950238952004	101342.95773545778
1	14	81	0	0	17358.830076898816	117830.19037712328
1	14	63	0	0	7847.569334427681	59651.279862743264
1	14	52	0	0	10179.269855413557	63045.40524036499
1	14	33	0	0	35952.88666892564	265675.71878455405
1	14	30	0	0	157501.30518063123	1129981.9283976709
1	14	87	0	0	26316.366729000787	179594.97557390295
1	14	99	0	0	47490.24878288689	297075.67892989336
1	14	74	0	0	1957.2451351111324	7046.013757624733
1	14	11	0	0	12990.171258391898	82212.42735462444
1	14	27	0	0	3906.9936875000003	34631.282172506304
1	14	15	0	0	16544.303786214172	145142.60965410233
1	14	84	0	0	794.3016874917321	34755.08528036807
1	14	22	0	0	6895.817082338515	55575.64984176842
1	14	54	0	0	10860.80701403275	66618.42503045281
1	14	0	0	0	-190.22	22215.91199807237
1	14	48	0	0	10345.5579038213	69070.67353242861
1	14	2	0	0	5142.735696897433	29112.139629710953
1	14	53	0	0	5213.15843745866	69754.5140098352
1	14	19	0	0	22335.79785649091	157802.31193151654
1	14	25	0	0	9601.04263622671	55872.70597416572
1	14	61	0	0	32735.580916073373	217933.89612085675
1	14	97	0	0	10875.40687491732	95310.60625786941
1	14	91	0	0	-7.975911230628952	na
1	14	28	0	0	4890.408941351445	34697.9614286444
1	14	5	0	0	9572.714464214847	74576.6543254926
1	14	42	0	0	9611.024248306512	60686.307900414446
1	14	79	0	0	13810.08695374717	75727.57375027658
1	14	94	0	0	21253.70453845307	166955.27155942007
1	14	58	0	0	40847.31845036064	326083.39292163606
1	14	88	0	0	3867.549742537044	35928.14891078551
1	14	83	0	0	1972.8695648210241	10818.224821468082
1	14	47	0	0	9799.063443505842	120822.14520426163
1	14	57	0	0	11937.35433487395	111638.17108457502
1	14	26	0	0	42555.938603279465	316605.876312453
1	14	9	0	0	11446.422302205234	67925.9656705043
1	14	1	0	0	6381.809642809898	49717.76955032839
1	14	36	0	0	7207.547500000001	66059.05055064938
1	14	55	0	0	2959.304347231536	16227.337232202124
1	14	20	0	0	5893.951158354075	26533.845089517134
1	14	21	0	0	6440.851874668482	49933.15181220984
1	14	62	0	0	8228.377115035892	46579.42340753753
1	14	64	0	0	26212.18332004427	174671.82718411947
1	14	23	0	0	2057.094278758973	11644.855851884382
1	14	67	0	0	7891.478259284097	43272.89928587233
1	14	13	0	0	16455.775312375983	126303.97538824988
1	14	85	0	0	21870.402380040523	189995.48982458364
1	14	10	0	0	41399.096204598645	301343.7830837103
1	14	18	0	0	21265.13199596719	172640.08384548375
1	14	86	0	0	23722.202657085614	177404.33585525042
1	14	89	0	0	2894.5330627165913	14761.070303205785
1	14	78	0	0	6161.133210134217	48237.83038563245
1	14	12	0	0	7431.11979739361	77422.45928599926
1	14	73	0	0	20855.251447333438	129778.23244284297
1	14	14	0	0	3588.8160265107604	14639.118084869388
1	14	35	0	0	31125.474015709013	187749.76086138192
1	15	3	0	0	13077.773013978122	114178.48820414957
1	15	63	0	0	3972.848707444474	60658.03790069517
1	15	56	0	0	7325.010604969	40527.38443491039
1	15	76	0	0	4931.628233411634	33184.97528634086
1	15	0	0	0	2883.0190000000002	26423.620220259756
1	15	95	0	0	6524.150450370442	23486.712525415784
1	15	54	0	0	10587.384163331111	63538.74416148854
1	15	6	0	0	5529.304159914651	52487.09519475753
1	15	8	0	0	4254.539761873265	33145.17970021893
1	15	22	0	0	7184.25793645544	56882.3209803679
1	15	18	0	0	22202.76859576554	176960.31571857925
1	15	74	0	0	-206.25	6912.933250752535
1	15	24	0	0	4386.5090941213	44710.059918429666
1	15	99	0	0	46516.41966602694	284965.35700283956
1	15	19	0	0	20042.082043462553	155536.29252913222
1	15	32	0	0	-756.25	25347.421919425964
1	15	75	0	0	9557.287071510862	63975.37451976309
1	15	53	0	0	5347.522609331593	75964.43103272135
1	15	46	0	0	5904.623299269044	37369.28516119293
1	15	13	0	0	16898.55782799478	127921.68910683846
1	15	17	0	0	32555.27676638602	239417.31054586908
1	15	73	0	0	20423.191249966767	124215.38771252484
1	15	57	0	0	12196.787051617646	117065.0546891437
1	15	69	0	0	5910.700356290156	47636.271292944366
1	15	7	0	0	13715.075227004396	100598.05144845444
1	15	37	0	0	10944.182658080188	94327.746090695
1	15	42	0	0	5151.602609331593	58770.74062070207
1	15	94	0	0	21624.757384226796	169430.62698286524
1	15	47	0	0	9127.777771330546	126208.32879646233
1	15	35	0	0	30225.635314923573	178169.77310611345
1	15	20	0	0	-687.5	23043.110835841788
1	15	66	0	0	-453.75	24949.287062634896
1	15	71	0	0	6106.622778758973	60497.530516610736
1	15	28	0	0	4924.103494283872	34486.455499813266
1	15	84	0	0	809.1205218663185	40790.16630094424
1	15	23	0	0	1972.8695648210241	10818.224821468082
1	15	11	0	0	12740.333945472303	79188.49836509624
1	15	38	0	0	22079.47317405585	193088.28307066948
1	15	14	0	0	3262.075225185221	11743.356262707892
1	15	5	0	0	9873.465187425589	75782.38523294995
1	15	88	0	0	3412.881432375	38261.663061614505
1	15	29	0	0	12751.818831215274	120136.03802776856
1	15	50	0	0	3473.8383480064495	17089.332976313894
1	15	87	0	0	26265.623392550744	176851.90430342357
1	15	1	0	0	6582.3101249503925	50521.59015529995
1	15	36	0	0	7813.987375000001	69262.56434501261
1	15	2	0	0	4932.17391205256	27045.5620536702
1	15	55	0	0	2821.3403798699583	14904.419450281473
1	15	16	0	0	37493.31970701722	234174.92615396855
1	15	60	0	0	11265.705218663186	85281.12607122563
1	15	44	0	0	7223.406007987498	85876.00006099271
1	15	62	0	0	7891.478259284097	43272.89928587233
1	15	78	0	0	6367.788662651685	49062.705586922755
1	15	59	0	0	17584.97040970267	156802.64158228354
1	15	34	0	0	41722.16653907646	317827.1980966948
1	15	31	0	0	5658.082840090311	34481.753422496455
1	15	98	0	0	4267.130060545204	24832.313766295876
1	15	86	0	0	24205.108399214798	178568.75837317196
1	15	15	0	0	17101.254859689478	150125.60898283616
1	15	89	0	0	2758.5766545393544	13013.923725537416
1	15	58	0	0	39752.31648730047	329155.6764062215
1	15	85	0	0	21957.07808341185	196357.35343900608
1	15	91	0	0	-5.847520599691798	na
1	15	27	0	0	4190.793371874999	36098.496579534505
1	15	9	0	0	11084.338687094969	64100.84466300231
1	15	33	0	0	36678.40543886405	266479.1949238147
1	15	64	0	0	25500.066506355724	168809.00206286638
1	15	51	0	0	2400.1871814907	12117.81308373457
1	15	90	0	0	3667.8067060135836	26023.471071483295
1	15	30	0	0	146932.00415701597	1124370.2000390235
1	15	93	0	0	7414.021516582567	51639.59837319675
1	15	26	0	0	39660.92399511039	317727.42383536394
1	15	12	0	0	7523.446582464239	82032.08655596018
1	15	77	0	0	-206.25	6912.933250752535
1	15	97	0	0	12707.214718663186	98492.93618135552
1	15	25	0	0	9256.924254415379	52401.85133347972
1	15	21	0	0	6633.551968401907	50685.04027859972
1	15	67	0	0	7523.574346319889	39745.11853408393
1	15	10	0	0	42349.489685513305	299885.12124541454
1	15	40	0	0	20121.79842195736	136328.76369486813
1	15	79	0	0	13166.255106059805	69553.9574346469
1	15	65	0	0	8613.158463625825	35133.88340368654
1	15	96	0	0	13164.620249900785	101043.1803105999
1	15	43	0	0	16811.862093967986	113172.69588608739
1	15	48	0	0	10283.16486605836	67506.49897066106
1	15	83	0	0	1880.8935865799722	9936.279633520982
1	15	81	0	0	12418.405316342727	117491.59679930435
1	15	92	0	0	-412.5	13825.86650150507
1	15	41	0	0	5519.283659826203	59613.00291395021
1	15	52	0	0	9940.013862642876	60322.58530839568
1	15	61	0	0	30088.039551752554	213009.4060330996
1	16	97	0	0	13084.687954596346	99952.64385973835
1	16	89	0	0	2614.316642275119	11197.558140612757
1	16	67	0	0	7124.675629003896	35996.141350335725
1	16	84	0	0	819.3040479596345	47487.859095700216
1	16	86	0	0	24602.264022986696	179158.96787661363
1	16	5	0	0	10139.134696796868	76753.01346410306
1	16	35	0	0	29217.17354917739	167814.76851197088
1	16	50	0	0	3326.6684113002266	14923.698511283897
1	16	57	0	0	12412.17015419853	122752.29861757395
1	16	15	0	0	13718.240872910881	155360.3984598313
1	16	48	0	0	10181.937473054975	65707.7543359352
1	16	12	0	0	7615.425729528355	87706.9922354297
1	16	22	0	0	7445.444583278214	58004.064475383115
1	16	69	0	0	6157.935374104663	48756.275126029635
1	16	17	0	0	32881.19719485151	238666.3712082273
1	16	73	0	0	19905.831056218427	118047.86540065038
1	16	62	0	0	7523.574346319889	39745.11853408393
1	16	99	0	0	45364.13748362418	271591.56613657606
1	16	13	0	0	17282.83571939452	129150.19648610374
1	16	6	0	0	5268.881451918917	49951.903787599775
1	16	51	0	0	2357.58046334163	10613.538035806856
1	16	83	0	0	1781.168907250974	8999.035337583931
1	16	38	0	0	22801.881813684802	199045.07773365278
1	16	0	0	0	3125.59495	27705.025738005043
1	16	8	0	0	4388.206749966928	33681.0601035333
1	16	25	0	0	8877.913041694608	48682.01169660637
1	16	63	0	0	3854.466272072249	63983.972314774874
1	16	85	0	0	21545.21985523326	204415.69111914327
1	16	94	0	0	23462.809303846654	171603.4161924678
1	16	33	0	0	35336.84982811505	266489.04867630184
1	16	76	0	0	4902.981821741053	32529.01355909605
1	16	30	0	0	146970.58550688002	1125929.0914161555
1	16	52	0	0	9665.819419510733	57350.512532335095
1	16	18	0	0	23054.764525553823	180698.5155214627
1	16	92	0	0	-247.5	18036.353811882364
1	16	1	0	0	6759.423131197911	51168.67564273537
1	16	34	0	0	42244.68523610245	320553.25609882124
1	16	90	0	0	3693.0776207129043	25864.841624859953
1	16	21	0	0	6802.859566822002	51280.58244806097
1	16	55	0	0	2671.7533608764606	13498.553006375894
1	16	27	0	0	4455.16429046875	37431.542550920254
1	16	10	0	0	36698.20382284791	297589.36161445663
1	16	26	0	0	38698.119121388976	321136.0689883343
1	16	75	0	0	9499.758917518255	62584.25753653464
1	16	24	0	0	4476.198639415235	47931.78194083671
1	16	2	0	0	4702.23396644993	24840.699083802465
1	16	66	0	0	-383.25	31590.879981213813
1	16	78	0	0	6551.081760694489	49727.71844685887
1	16	91	0	0	-4.229907089927416	na
1	16	65	0	0	7828.98054044453	28184.055030498934
1	16	43	0	0	16719.63148926959	110933.79133459226
1	16	9	0	0	10679.570502740225	59971.18686445557
1	16	54	0	0	10275.134955164554	60182.081299092635
1	16	23	0	0	1880.8935865799722	9936.279633520982
1	16	37	0	0	10905.943525176177	96882.10639233931
1	16	32	0	0	-453.75	33066.648655117664
1	16	95	0	0	-687.5	23043.110835841788
1	16	46	0	0	5791.0608843055925	35994.771984134655
1	16	14	0	0	-343.75	11521.555417920894
1	16	36	0	0	8381.586743749998	72196.99315906901
1	16	93	0	0	7434.643201686597	51056.57172608864
1	16	20	0	0	-687.5	23043.110835841788
1	16	19	0	0	12232.235367349247	161712.64125997236
1	16	64	0	0	27793.767123120226	162641.05600244002
1	16	3	0	0	13705.13416467703	118675.53404196104
1	16	59	0	0	17586.543346645667	162325.07548442436
1	16	81	0	0	11749.89005052559	118489.615495384
1	16	58	0	0	36309.935480643224	339892.79887538054
1	16	77	0	0	-206.25	6912.933250752535
1	16	96	0	0	13518.846262395822	102337.35128547074
1	16	87	0	0	24169.434344567635	174663.68546249197
1	16	71	0	0	6386.261989821024	61593.00776281236
1	16	60	0	0	11521.890479596346	86100.13099073584
1	16	29	0	0	13376.419772776037	125965.07149668911
1	16	53	0	0	10085.473739798173	82685.49582575755
1	16	40	0	0	20049.936965140478	133834.85564938487
1	16	79	0	0	12468.182350756817	62993.24736308751
1	16	42	0	0	5279.695239798173	59180.243080457156
1	16	31	0	0	5505.697448085798	32830.278099668096
1	16	28	0	0	4942.1983195696785	34163.75056604858
1	16	47	0	0	17793.705382764027	136053.3908748664
1	16	11	0	0	12447.782248198684	75859.8575294922
1	16	16	0	0	36691.66865291056	224575.90484337517
1	16	74	0	0	-206.25	6912.933250752535
1	16	56	0	0	7200.5615444721	36353.439251203716
1	16	44	0	0	7569.7838083868755	93236.83918184118
1	16	88	0	0	3604.828003993749	40733.22266110995
1	16	98	0	0	4114.188557517946	23289.711703768764
1	16	61	0	0	29952.67633940521	208649.73188422606
1	16	7	0	0	12709.877715654186	100000.3594851331
1	16	41	0	0	7927.841592817514	63044.58322753817
1	17	21	0	0	6948.760045163102	51720.87679129626
1	17	27	0	0	4700.097504992186	38630.84652387694
1	17	76	0	0	4858.772730654001	31762.07035015279
1	17	48	0	0	10041.880617216731	63741.349945490365
1	17	26	0	0	33082.96898508961	330692.93201865134
1	17	84	0	0	6219.188000357617	54907.49827971736
1	17	56	0	0	7072.74139002489	31840.61410742056
1	17	3	0	0	14277.81587291088	122982.37158754199
1	17	12	0	0	8420.648368048629	93847.22585083854
1	17	25	0	0	8464.021139609875	44713.25835084442
1	17	8	0	0	4506.282087465274	34112.45042849025
1	17	95	0	0	-687.5	23043.110835841788
1	17	16	0	0	35754.12458557145	214020.42618339031
1	17	81	0	0	13503.146547999311	124546.1285341857
1	17	5	0	0	10369.701431636711	77490.11789166224
1	17	85	0	0	20991.24432226322	213458.42900006467
1	17	97	0	0	13415.364852326162	101101.02757444163
1	17	0	0	0	3352.6346974999997	28878.797263627606
1	17	77	0	0	-123.75	9018.176905941182
1	17	88	0	0	3808.5169041934378	43981.302790749505
1	17	32	0	0	-475.75	41383.28897133315
1	17	78	0	0	6711.003892893924	50233.57851919064
1	17	37	0	0	13914.728098917369	99613.90072822585
1	17	34	0	0	44953.75572429733	322637.43336361635
1	17	17	0	0	33149.17487773297	238549.41977125438
1	17	1	0	0	6913.134287757807	51660.07859444149
1	17	14	0	0	-343.75	11521.555417920894
1	17	93	0	0	7428.006815582085	50289.52036645589
1	17	51	0	0	-275	9217.244334336714
1	17	42	0	0	5580.773751788081	64373.227251843346
1	17	24	0	0	4373.348707444474	51368.520662580355
1	17	74	0	0	-123.75	9018.176905941182
1	17	86	0	0	24913.62141775663	179218.104590584
1	17	96	0	0	13826.268575515614	103320.15718888298
1	17	62	0	0	7124.675629003896	35996.141350335725
1	17	73	0	0	19303.183840595	111276.16572044717
1	17	40	0	0	19908.081129378497	130871.34415033969
1	17	83	0	0	1673.6979618884243	8006.506230720722
1	17	18	0	0	23821.072751831518	183857.63912721726
1	17	65	0	0	-825	27651.73300301014
1	17	22	0	0	7679.361812442125	58941.85518118327
1	17	92	0	0	-259.5	22572.703075272635
1	17	7	0	0	11637.776329871476	100297.01607005043
1	17	35	0	0	28100.12987171852	156684.98870419821
1	17	60	0	0	11739.047503576163	86661.62894262782
1	17	36	0	0	8910.3285809375	74863.08510184051
1	17	46	0	0	5658.082840090311	34481.753422496455
1	17	54	0	0	9924.075707406326	56548.53225125821
1	17	94	0	0	23811.507741927082	171798.21774597236
1	17	28	0	0	4944.703403591195	33729.905260925596
1	17	79	0	0	11715.88573321897	56045.543615045055
1	17	30	0	0	144532.0468829697	1132565.2157136607
1	17	90	0	0	3706.648739677259	25622.812924536433
1	17	43	0	0	16572.91491480611	108306.35418079517
1	17	44	0	0	7884.310498806217	101050.87327298782
1	17	64	0	0	21355.678676571482	153218.36476351516
1	17	10	0	0	37506.22313939486	297782.94682243414
1	17	99	0	0	44033.434412886476	256955.58590918264
1	17	61	0	0	29806.894725937233	206261.39261581248
1	17	23	0	0	1781.168907250974	8999.035337583931
1	17	75	0	0	9407.253293704423	60950.47769230523
1	17	87	0	0	24158.795127339254	172329.0399281226
1	17	59	0	0	17509.57502211291	168187.2142834088
1	17	41	0	0	8215.669688176637	64163.927896102614
1	17	50	0	0	1229.2764106043041	12807.779956080889
1	17	29	0	0	16258.078261414837	131744.05978999982
1	17	67	0	0	6694.791847553697	32026.024922882887
1	17	15	0	0	18082.16291655643	162863.520727596
1	17	6	0	0	5205.207379322972	52864.767245812436
1	17	58	0	0	37621.97600467538	353179.30901925627
1	17	33	0	0	35845.11655260067	266694.71840477653
1	17	31	0	0	5333.912575681506	31040.392207869845
1	17	69	0	0	6381.809642809898	49717.76955032839
1	17	53	0	0	10557.916176788081	84888.3530783215
1	17	13	0	0	17608.571255364244	129992.44341394177
1	17	71	0	0	6744.845632829972	65278.71140355063
1	17	20	0	0	-412.5	30060.589686470605
1	17	2	0	0	4452.922268127435	22497.588343959826
1	17	98	0	0	3945.7391296420483	21636.449642936164
1	17	57	0	0	12631.911646488601	128771.21690082595
1	17	89	0	0	1167.3300900740883	9490.081127147447
1	17	52	0	0	9356.700948535195	54129.27159187718
1	17	63	0	0	3884.957958468638	71953.76517203543
1	17	47	0	0	17773.693313625823	137294.74334204578
1	17	66	0	0	-401.85	38939.5404180549
1	17	11	0	0	12112.534385788756	72226.61181926983
1	17	55	0	0	2510.5469428326364	12009.759346081082
1	17	9	0	0	10232.134477603215	55654.68890771182
1	17	38	0	0	23347.923261248892	206876.6437811588
1	17	19	0	0	12696.064808493109	170084.33454612523
1	18	38	0	0	23741.6075505611	214861.88608352013
1	18	27	0	0	4925.583630241797	39696.8927441203
1	18	85	0	0	20358.545451359732	223681.94338269928
1	18	57	0	0	17431.179314164172	135124.11297609837
1	18	43	0	0	16371.741669065801	105290.5564464613
1	18	59	0	0	24289.640743446776	174465.95088893195
1	18	81	0	0	11539.165053317807	132063.95697221835
1	18	66	0	0	-421.38	47150.462437317845
1	18	28	0	0	4931.628233411634	33184.97528634086
1	18	14	0	0	-206.25	15030.294843235302
1	18	79	0	0	10909.381446558029	48710.941265993795
1	18	77	0	0	-129.75	11286.351537636318
1	18	97	0	0	13722.510844584855	101940.43238260984
1	18	32	0	0	-498.85	50697.512947434065
1	18	8	0	0	4608.756191838538	34440.052396294326
1	18	92	0	0	-272.1	27653.18888041858
1	18	42	0	0	5667.472564198677	69818.72793560561
1	18	76	0	0	4799.0090941213	30884.1934169246
1	18	62	0	0	6694.791847553697	32026.024922882887
1	18	83	0	0	1558.4830637940042	6958.705895141971
1	18	12	0	0	12343.428383392724	99693.75097302126
1	18	73	0	0	18615.26107761213	103900.83495990955
1	18	5	0	0	10565.142753218546	77995.46604836505
1	18	94	0	0	24087.740490624077	171425.86279332757
1	18	7	0	0	9846.785720592707	102449.74075811588
1	18	25	0	0	8015.260082629383	40495.659019127685
1	18	51	0	0	-275	9217.244334336714
1	18	41	0	0	8472.044575017804	65063.04460486105
1	18	15	0	0	19018.21731238425	170551.3463467552
1	18	20	0	0	-432.5	37621.17179212105
1	18	96	0	0	14086.857004291394	103993.95473115341
1	18	18	0	0	24501.643889423092	186441.0092400994
1	18	95	0	0	-412.5	30060.589686470605
1	18	46	0	0	5505.697448085798	32830.278099668096
1	18	54	0	0	9534.221922036013	52638.18803557869
1	18	99	0	0	42524.339248357865	241058.80807079532
1	18	29	0	0	16971.541524342538	134959.68093664106
1	18	71	0	0	6954.366055813474	68965.35511553666
1	18	60	0	0	11940.445128397354	86967.81536224172
1	18	26	0	0	30988.140462577514	343431.5776455126
1	18	50	0	0	1098.5800900740883	11794.392210731623
1	18	9	0	0	9742.046503723052	51350.99822280406
1	18	47	0	0	17660.13463294453	138969.46961777285
1	18	33	0	0	36336.87261376322	268152.90142460074
1	18	75	0	0	9284.426367112865	59074.79220801745
1	18	90	0	0	3708.527552693396	25297.428945694195
1	18	22	0	0	7885.99365306423	59696.788249857935
1	18	89	0	0	-275	9217.244334336714
1	18	44	0	0	11249.43352374653	109375.91361925185
1	18	87	0	0	24152.757870972287	171544.2336770637
1	18	13	0	0	17910.66769259603	130451.7230433626
1	18	23	0	0	1673.6979618884243	8006.506230720722
1	18	6	0	0	4882.289510356821	56046.22952865927
1	18	88	0	0	3966.9302494031085	47374.256595601386
1	18	10	0	0	33932.16909249294	304288.9742788744
1	18	56	0	0	-825	27651.73300301014
1	18	93	0	0	7405.748974802981	49378.75438644921
1	18	48	0	0	8559.102269490748	62297.785042000665
1	18	84	0	0	6663.835675339737	57180.576577733
1	18	40	0	0	19696.23688602936	127472.66025348814
1	18	61	0	0	29422.675990817785	203257.17431941724
1	18	53	0	0	10999.174610448677	86802.10357656228
1	18	30	0	0	146906.33146606485	1144579.580830834
1	18	86	0	0	25185.720346868795	178817.08968446252
1	18	36	0	0	9400.195009984373	77261.69304775388
1	18	19	0	0	10765.868562409052	188229.44862213518
1	18	69	0	0	6582.3101249503925	50521.59015529995
1	18	34	0	0	45403.25561308247	321553.44787483965
1	18	67	0	0	6233.932255176017	27834.823580567885
1	18	17	0	0	33261.484978351225	237775.467066537
1	18	78	0	0	6847.545791995093	50581.080623151014
1	18	0	0	0	3564.131432375	29945.234040736206
1	18	16	0	0	34680.70943986462	202510.09709121787
1	18	35	0	0	26874.543378132592	144780.66322677705
1	18	11	0	0	11734.607666499312	68288.86285731367
1	18	24	0	0	4254.366272072249	55238.59161841575
1	18	37	0	0	14057.833593971503	99169.68402584884
1	18	65	0	0	-825	27651.73300301014
1	18	52	0	0	9012.672151108436	50658.94293273117
1	18	58	0	0	38922.52582951578	371326.9173427408
1	18	2	0	0	4184.244904721061	20016.2655768018
1	18	74	0	0	-129.75	11286.351537636318
1	18	55	0	0	2337.7245956910065	10438.058842712955
1	18	98	0	0	3761.7871731599444	19872.559267041965
1	18	21	0	0	7080.556147278211	52007.15234304386
1	18	63	0	0	3722.3000605452044	80728.88483867707
1	18	31	0	0	5142.735696897433	29112.139629710953
1	18	3	0	0	14795.779166556427	127116.08494980242
1	18	64	0	0	20751.70173774291	146318.60794651686
1	18	1	0	0	7043.428502145697	51996.977365576706
1	19	5	0	0	10746.400615557619	78271.03382601756
1	19	12	0	0	12696.634832156944	101767.77792478331
1	19	97	0	0	13982.79937397436	102447.85519202333
1	19	89	0	0	-220	10620.740104462478
1	19	19	0	0	11040.740740529505	209247.31159268128
1	19	78	0	0	6960.697513328498	50771.11384959906
1	19	83	0	0	1435.5264106043041	5855.647233947755
1	19	22	0	0	8065.323335717441	60270.09169351506
1	19	11	0	0	11314.01853317435	64046.70718536408
1	19	6	0	0	4535.335034838982	59787.365635092654
1	19	94	0	0	24282.190133675886	170477.90268607863
1	19	35	0	0	25540.451209225957	132102.0101464902
1	19	64	0	0	20306.048870605766	145238.98504420056
1	19	51	0	0	-165	12024.235874588241
1	19	18	0	0	25096.426083894246	188452.3536901482
1	19	96	0	0	14328.534154076826	104361.3784346901
1	19	28	0	0	4902.981821741053	32529.01355909605
1	19	53	0	0	11397.577334551243	88415.60935234057
1	19	25	0	0	7531.64082849791	36029.27803824325
1	19	98	0	0	3562.337814501948	17998.070675167863
1	19	10	0	0	34559.46489954567	312937.5959893776
1	19	55	0	0	2153.289615906456	8783.470850921634
1	19	76	0	0	4723.698639415235	29895.428128954343
1	19	60	0	0	12102.760371977485	86995.51658247257
1	19	3	0	0	16800.23312488425	131095.5204724964
1	19	32	0	0	-523.105	61093.75799469899
1	19	15	0	0	19703.28067800346	178064.77615452302
1	19	47	0	0	9629.619297125	145257.3251228092
1	19	27	0	0	5131.612811753886	40630.22927169136
1	19	42	0	0	5733.930185988743	75759.81198505795
1	19	40	0	0	18762.46042771848	123985.12972639487
1	19	62	0	0	6233.932255176017	27834.823580567885
1	19	33	0	0	36615.46727880724	268897.00870215514
1	19	1	0	0	7164.267077038413	52180.68921734505
1	19	67	0	0	5742.105642417217	23422.58893579102
1	19	99	0	0	40836.87748236144	223902.75050128327
1	19	26	0	0	44879.835868010625	362870.3524476482
1	19	21	0	0	7188.913649506227	52130.53242151459
1	19	65	0	0	-495	36072.70762376473
1	19	56	0	0	-825	27651.73300301014
1	19	73	0	0	17842.072774230743	96138.06831558843
1	19	93	0	0	7356.210276062831	48379.21725121537
1	19	86	0	0	24068.02074395497	178599.65533211347
1	19	58	0	0	39875.03440686785	389952.2927389881
1	19	31	0	0	4932.17391205256	27045.5620536702
1	19	38	0	0	24052.439773026425	223138.78024168534
1	19	9	0	0	5297.633421825747	49130.40704119345
1	19	17	0	0	33276.89275341348	236403.66087515978
1	19	87	0	0	23980.367477423675	170367.21766587003
1	19	71	0	0	7132.414967879048	72798.98131298544
1	19	54	0	0	9105.588325934212	48568.73353290966
1	19	24	0	0	4119.2279584686385	59588.090476843034
1	19	66	0	0	4181.8635	56297.36432894391
1	19	14	0	0	-216.25	18810.585896060526
1	19	81	0	0	11770.65254690192	137312.62522497217
1	19	59	0	0	24623.11196483592	173734.33697427274
1	19	92	0	0	-285.33	33323.867997108544
1	19	2	0	0	3896.2076594850105	17396.764737854926
1	19	52	0	0	8633.746043553014	46978.80244970141
1	19	48	0	0	8487.567638156703	60909.80945268818
1	19	37	0	0	14150.405159272925	98368.23245170794
1	19	0	0	0	3760.078003993749	30904.677219101555
1	19	61	0	0	28917.59874251317	200079.4171609483
1	19	41	0	0	8696.988698579416	65742.2562639665
1	19	50	0	0	-261.25	13626.799073109538
1	19	77	0	0	-136.05	13826.59444020929
1	19	85	0	0	31972.383441261896	235232.50693160752
1	19	84	0	0	7077.386757822748	59237.44686959557
1	19	74	0	0	-136.05	13826.59444020929
1	19	95	0	0	-432.5	37621.17179212105
1	19	79	0	0	10048.68487423013	40989.53063763429
1	19	23	0	0	1558.4830637940042	6958.705895141971
1	19	44	0	0	14064.272699933857	114884.86111026646
1	19	90	0	0	3698.7211750587257	24888.731464755645
1	19	46	0	0	5333.912575681506	31040.392207869845
1	19	88	0	0	5650.699261873265	50965.8546237519
1	19	30	0	0	154335.00750060446	1153203.4979312955
1	19	20	0	0	-453.5	46088.64813403096
1	19	43	0	0	16116.139585612513	101886.56155226765
1	19	57	0	0	17940.950698455963	136780.86622051915
1	19	7	0	0	6759.552250000001	111838.24402664536
1	19	63	0	0	8166.617057517946	90578.33091457699
1	19	75	0	0	9126.61538625557	56952.916874699455
1	19	8	0	0	4695.619001430465	34664.65157705113
1	19	16	0	0	33487.74896787138	190046.67493263882
1	19	34	0	0	45704.62120367834	319415.83643211785
1	19	36	0	0	9851.167260483595	79393.7854882406
1	19	13	0	0	18154.140557966228	130493.27487370886
1	19	69	0	0	6759.423131197911	51168.67564273537
1	19	29	0	0	17618.805795423767	137717.76312409245
1	20	54	0	0	8638.1889096375	44539.80500889161
1	20	73	0	0	16983.627498543385	88354.37123700225
1	20	94	0	0	24394.87831545427	168955.30677287394
1	20	12	0	0	13779.106576736594	103602.07161440208
1	20	89	0	0	-169	13536.35229571833
1	20	9	0	0	5160.79550073446	47589.823905573285
1	20	50	0	0	-267.25	15894.973704804674
1	20	7	0	0	7454.1361125	116063.85708550779
1	20	55	0	0	1957.2451351111324	7046.013757624733
1	20	5	0	0	10892.484334779738	78295.9649242253
1	20	95	0	0	-453.5	46088.64813403096
1	20	6	0	0	4164.310783097033	64228.02363752217
1	20	84	0	0	7459.8322419941105	61078.64992844946
1	20	46	0	0	5142.735696897433	29112.139629710953
1	20	81	0	0	12167.170640619323	148384.43632077595
1	20	26	0	0	41241.10957510382	372795.48737528495
1	20	29	0	0	18199.856920315855	140019.83620974384
1	20	32	0	0	7928.302250000001	72664.95560571433
1	20	10	0	0	35253.59025432963	326538.22752510646
1	20	23	0	0	1435.5264106043041	5855.647233947755
1	20	44	0	0	14709.395084930547	117882.46742411188
1	20	30	0	0	153408.0818512376	1154835.7918312454
1	20	14	0	0	-226.75	23044.32406701548
1	20	2	0	0	3588.8160265107604	14639.118084869388
1	20	98	0	0	3347.3959237768486	16013.012461441444
1	20	15	0	0	20313.71096190363	185624.91481836903
1	20	17	0	0	33190.73186574281	234434.43704743742
1	20	51	0	0	-173	15048.46871684842
1	20	65	0	0	-519	45145.40615054527
1	20	66	0	0	6850.656675	61375.253772202384
1	20	27	0	0	5318.174702341581	41431.47462527365
1	20	47	0	0	14059.007761981247	153395.2899356395
1	20	41	0	0	8890.522871078567	66201.91228932116
1	20	64	0	0	19505.73707031297	144385.85408135093
1	20	40	0	0	18497.71240633256	120176.31502585064
1	20	76	0	0	4632.848707444474	28795.81758730772
1	20	24	0	0	8591.658560545206	64467.744096685514
1	20	77	0	0	-142.665	16661.933998554272
1	20	88	0	0	5903.449224966928	53087.55097205391
1	20	11	0	0	10850.782606515633	59500.23651807446
1	20	58	0	0	46850.218736293726	409405.0184432908
1	20	96	0	0	14523.312446372984	104394.61989896705
1	20	19	0	0	16774.59277755598	235106.86992216486
1	20	35	0	0	24097.888648764667	118649.2366267812
1	20	33	0	0	36769.135062885696	269037.71015320276
1	20	56	0	0	-495	36072.70762376473
1	20	59	0	0	24844.01866308368	172535.00267049554
1	20	31	0	0	4702.23396644993	24840.699083802465
1	20	90	0	0	3677.2363663057895	24396.760169322035
1	20	0	0	0	3940.4669041934376	31757.51419529624
1	20	63	0	0	8348.801554642048	96517.85624705227
1	20	75	0	0	8933.827471316054	54585.27248927117
1	20	87	0	0	23729.86660355249	168907.3796423881
1	20	48	0	0	8439.94726249639	60708.595388372756
1	20	22	0	0	8217.333252503313	60663.14025983949
1	20	69	0	0	6913.134287757807	51660.07859444149
1	20	93	0	0	5975.511176689306	47981.07395297385
1	20	99	0	0	38971.07137698594	205489.07252422947
1	20	21	0	0	7278.497967030916	52091.52450109274
1	20	20	0	0	-475.55	55539.77999518092
1	20	53	0	0	11753.12818267993	89729.46761445784
1	20	83	0	0	1304.8300900740883	4697.342505083155
1	20	8	0	0	4776.178051358942	34787.12614489669
1	20	25	0	0	7013.173787073019	31314.176528138865
1	20	13	0	0	18339.033530067918	130117.3553574165
1	20	85	0	0	33723.13285729247	234713.22419770228
1	20	28	0	0	4858.772730654001	31762.07035015279
1	20	61	0	0	28291.618871685598	197260.8613253633
1	20	52	0	0	8219.934991375363	43155.44078579465
1	20	3	0	0	17334.78478112846	133246.08936871839
1	20	57	0	0	18383.973656033162	137969.68552043042
1	20	37	0	0	14192.453371059279	97209.94733088346
1	20	97	0	0	14196.255805475332	102623.66066925912
1	20	36	0	0	10263.225623507771	81260.45854338272
1	20	43	0	0	15806.135106331887	98094.52474785729
1	20	92	0	0	4324.5285	39635.43033038963
1	20	1	0	0	7261.656223186492	52197.309949483526
1	20	62	0	0	5742.105642417217	23422.58893579102
1	20	60	0	0	12226.022353378612	86744.90357161098
1	20	38	0	0	28904.138701868163	231782.65018731795
1	20	78	0	0	7050.44841164189	50804.671503552505
1	20	16	0	0	32158.95276947783	176614.14767367046
1	20	67	0	0	5219.320360296353	18789.37002033262
1	20	74	0	0	-142.665	16661.933998554272
1	20	42	0	0	5780.126176689306	82250.29778243211
1	20	34	0	0	45857.93399580692	316225.33197027555
1	20	79	0	0	9133.810630518617	32881.39753558209
1	20	86	0	0	24314.544706757224	178098.42931039038
1	20	71	0	0	7278.96342008416	76810.88918615869
1	20	18	0	0	25605.36488808896	189895.84773536513
1	21	32	0	0	8595.3861125	76188.82077951387
1	21	56	0	0	-519	45145.40615054527
[truncated: 91,199 more rows]
