# Supplementary material for: Land-use change in oil palm dominated tropical landscapes—An agent-based model to explore ecological and socio-economic trade-offs
Source: PLoS One. 2018 Jan 19;13(1):e0190506. doi: 10.1371/journal.pone.0190506 (PMC5774713; doi:10.1371/journal.pone.0190506)
Supplement: S1 Data — (ZIP) [file pone.0190506.s003.zip › HouseholdData/hh-data_js_2016_sc12.txt]

runnumber	step	ID	h_inefficiency_op	h_inefficiency_rm	actual_netcashflow	predicted_netcashflow
1	0	27	0.38	0.4	1765.4461429999997	11869.449892242339
1	0	50	0.39	0.6	-222.16588217411208	5606.420692811525
1	0	69	0.42	0.8	-870.0552473469302	6827.308866256302
1	0	73	0.48	0.34	10559.797378884168	87906.33236273733
1	0	85	0.71	0.86	-1771.2581633314594	-6750.365800854638
1	0	29	0.7	0.78	798.8643264882576	-252.74723996128645
1	0	62	0.89	0.57	2123.71152374653	17493.10578816931
1	0	19	0.24	0.81	9695.198223458483	32839.44624769853
1	0	64	0.88	0.4	8236.357147743409	79341.57474996876
1	0	77	0.84	0.67	548.787989677259	1995.5461566906263
1	0	54	0.54	0.49	4049.04681678893	31507.564862776293
1	0	18	0.49	0.59	4779.973649920148	11999.244294965312
1	0	78	0.65	0.91	243.00260249805433	-2055.885242764822
1	0	84	0.59	0.53	1455.1564706249997	15297.380131510889
1	0	88	0.39	0.66	1436.1296623529086	12253.517872396005
1	0	47	0.7	0.62	3147.4063304767014	29444.170052206067
1	0	24	0.34	0.77	1435.3677808450611	14032.182476844633
1	0	52	0.66	0.51	3589.4952626190043	25949.748817729167
1	0	43	0.71	0.21	8664.459807776426	67715.47717601656
1	0	71	0.09	0.58	5108.989463992935	32512.013747495137
1	0	92	0.51	0.61	-929.9959848275789	4165.827625172213
1	0	40	0.77	0.72	-128.5420972623341	1860.202022806076
1	0	68	0.37	0.37	3823.320223186491	27574.422328698518
1	0	49	0.36	0.52	-206.25	-849.3203027089234
1	0	94	0.64	0.55	1557.549247472301	16213.1509902628
1	0	15	0.46	0.49	7407.994069371725	44811.2133887463
1	0	37	0.58	0.04	-579.47	52922.30389137342
1	0	99	0.86	0.46	17911.207849196107	123772.16246013975
1	0	80	0.8	0.69	87.24653289336953	-197.96849287683125
1	0	87	0.65	0.44	10444.862194622521	81350.01049734258
1	0	5	0.56	0.8	1524.5655041408324	6534.823319333242
1	0	95	0.48	0.46	4855.5415985380905	29566.319567608443
1	0	6	0.68	0.56	3894.9859650979733	31410.57359694456
1	0	93	0.32	0.71	1886.988521974566	6292.45378738792
1	0	55	0.48	0.46	900.4898630775522	9916.235233806723
1	0	23	0.83	0.68	221.24075276199096	-31.217844191267563
1	0	96	0.58	0.76	2022.6618175199997	13535.532632893206
1	0	4	0.27	0.61	3132.8860602199993	21025.09178421677
1	0	10	0.33	0.81	7524.156727420463	94574.52688343472
1	0	20	0.71	0.76	448.9909994539997	3353.113953973856
1	0	8	0.68	0.82	-275	-1264.475627024147
1	0	14	0.84	0.7	673.2772771763172	3937.867915089613
1	0	30	0.13	0.5	68888.16555726604	493622.5218171037
1	0	17	0.53	0.64	4381.532851351293	36371.34804260942
1	0	60	0.79	0.8	-151.94395748133303	-2819.4043660141856
1	0	41	0.18	0.72	2458.116222774086	26363.69841676416
1	0	22	0.63	0.63	735.3192297630667	248.3047010584458
1	0	79	0.63	0.6	4011.8012947300576	28537.54146438556
1	0	36	0.54	0.79	1726.8060425186673	2189.9836506953325
1	0	56	0.54	0.69	2509.070743199999	16712.789882717923
1	0	65	0.93	0.61	949.3320000000006	13432.408485785934
1	0	86	0.4	0.69	5820.382438759571	13350.958509840637
1	0	31	0.7	0.41	2826.1888141986788	20738.91682006933
1	0	21	0.65	0.83	2.886757776048171	-923.1399792384245
1	0	42	0.38	0.51	1180.7238948406548	12581.442644745837
1	0	16	0.28	0.27	21656.51741343528	157116.3588644855
1	0	38	0.76	0.84	-583.0193320457963	-7262.575360744343
1	0	32	0.45	0.76	2970.66208945946	20132.010640762055
1	0	74	0.7	0.66	589.4276207129041	3780.6362982555675
1	0	97	0.6	0.68	1709.2370124777399	11562.515690594219
1	0	1	0.46	0.66	1539.3864231611797	10304.083964631263
1	0	26	0.69	0.42	23782.105623071257	185031.40164929195
1	0	3	0.6	0.66	-130.68615340564384	6837.842228960391
1	0	34	0.6	0.35	22092.346370466883	163527.43233661135
1	0	61	0.35	0.81	4329.6603428368435	41416.68673479448
1	0	81	0.54	0.33	10917.300920914411	95227.43081903322
1	0	90	0.61	0.36	1350.8545742812498	11776.795327270895
1	0	57	0.39	0.5	1760.0062231864918	27758.909375406
1	0	83	0.82	0	2274.936746776768	17190.584849004663
1	0	25	0.56	0.51	3145.3374642148456	25458.36614998543
1	0	46	0.83	0.26	3043.8000049921866	25455.744484394796
1	0	76	0.58	0.52	1586.1340513589419	11709.28175904928
1	0	89	0.78	0.39	-232.61	7014.582396107231
1	0	11	0.66	0.37	6000.763345151478	47595.55509623077
1	0	48	0.77	0.69	439.7971633175017	4171.31742618599
1	0	70	0.77	0.32	2917.7034942838714	20404.64081301946
1	0	58	0.59	0.67	2187.620089025401	31531.676339153615
1	0	28	0.84	0.12	4141.5729413514455	29389.085798023272
1	0	39	0.65	0.47	317.404642356118	173.93623520680805
1	0	9	0.66	0.02	8065.98027284212	65089.81278193153
1	0	66	0.54	0.7	-98.5336336942097	2513.087798824242
1	0	53	0.65	0.77	388.54885778247984	2239.4474125683987
1	0	67	0.88	0.04	9186.592297581987	66047.16820352255
1	0	51	0.73	0.75	-440.73424671165606	-880.6988068953135
1	0	98	0.73	0.48	1821.2826394152355	11040.923466090724
1	0	63	0.46	0.65	4190.274499260532	28715.56953200854
1	0	82	0.65	0.7	389.1163997815996	2278.3636149375734
1	0	33	0.01	0.81	10754.893235063897	84977.92643341869
1	0	12	0.72	0.35	2059.483098289244	32825.30719876384
1	0	2	0.81	0.58	1420.9653400903128	7700.360967932076
1	0	0	0.55	0.57	-116.63867785276022	4632.621728464928
1	0	59	0.81	0.26	15001.776130869572	120252.05727979292
1	0	35	0.7	0.58	2767.744009787898	37328.377586660084
1	0	7	0.65	0.22	-628.8914416470914	84744.43744859222
1	0	75	0.89	0.55	719.9106236807497	9515.850459306252
1	0	44	0.79	0.86	-786.5836770213878	-5757.7208508226
1	0	13	0.14	0.44	7234.426737531112	29146.18860534242
1	0	45	0.63	0.67	803.1736996177992	5620.504260716926
1	0	91	0.31	0.66	1056.735347506222	4076.3351594549686
1	0	72	0.82	0.91	-119.54842077041059	na
1	1	12	0.72	0.35	2184.3858157037057	35516.995553220106
1	1	82	0.65	0.7	392.64075980344	2034.136717290236
1	1	97	0.6	0.68	1691.2153718139657	11377.71785497703
1	1	4	0.27	0.61	3097.749666242	20695.05786167595
1	1	15	0.46	0.49	7313.152980817136	42745.93004514023
1	1	17	0.53	0.64	4506.755703570454	36800.661465024044
1	1	70	0.77	0.32	2931.222319569678	20192.33130081423
1	1	27	0.38	0.4	1742.7757572999997	11690.203611645164
1	1	43	0.71	0.21	8980.740742387605	68724.68426602903
1	1	40	0.77	0.72	-114.24206979438173	2132.78094994318
1	1	98	0.73	0.48	1775.3127074444737	10476.594537100882
1	1	3	0.6	0.66	-142.71371217593662	8505.69864358872
1	1	76	0.58	0.52	1619.6001487909941	11728.113727028283
1	1	35	0.7	0.58	2684.127509298504	40614.33084203225
1	1	44	0.79	0.86	-575.7937920000004	-4815.83385337437
1	1	19	0.24	0.81	8971.128925638917	27401.590047502345
1	1	99	0.86	0.46	17610.401756736304	119355.2119059015
1	1	31	0.7	0.41	2876.3401859887435	20760.407109880747
1	1	49	0.36	0.52	-206.25	-849.3203027089234
1	1	71	0.09	0.58	5041.682806124299	30395.817717908463
1	1	5	0.56	0.8	1502.0779537267497	5157.138046471358
1	1	26	0.69	0.42	23863.641602098924	187468.20632046738
1	1	32	0.45	0.76	2944.839380513514	19829.79681591472
1	1	30	0.13	0.5	70933.8281881636	490505.7169948467
1	1	16	0.28	0.27	21512.519045463687	156289.89224022208
1	1	42	0.38	0.51	1156.0210383983244	13373.860872118108
1	1	67	0.88	0.04	9281.593882702891	65856.67243687471
1	1	46	0.83	0.26	3209.5836302417974	26240.56691265491
1	1	36	0.54	0.79	1688.3854382668	405.7790538385852
1	1	94	0.64	0.55	892.281315078355	18183.81253237064
1	1	20	0.71	0.76	465.9018995086001	3355.024157734903
1	1	48	0.77	0.69	467.26136765162653	4330.506241721489
1	1	56	0.54	0.69	2454.6618175199987	16439.723839904236
1	1	58	0.59	0.67	-64.68212959756227	32836.92085228398
1	1	29	0.7	0.78	784.6595714741015	-1295.0673334571582
1	1	79	0.63	0.6	4067.362229993555	28290.685367262093
1	1	0	0.55	0.57	818.155463171965	5497.846873698098
1	1	96	0.58	0.76	1962.4279992719994	13323.994899754834
1	1	77	0.84	0.67	551.219552693396	1563.6504194549564
1	1	24	0.34	0.77	1404.6370027605544	12441.074842975653
1	1	41	0.18	0.72	3054.9440842345616	27725.26436328836
1	1	25	0.56	0.51	3288.3069374255883	26049.92639857347
1	1	33	0.01	0.81	10272.427521844773	88924.72559478332
1	1	63	0.46	0.65	4174.520096987446	28366.189130990777
1	1	68	0.37	0.37	3872.246912027168	27493.392351343857
1	1	59	0.81	0.26	15099.631106097753	125114.28756740486
1	1	64	0.88	0.4	8753.184876372083	87051.08002479978
1	1	91	0.31	0.66	1036.5768127555998	3287.5879391095605
1	1	18	0.49	0.59	-901.0818001092	7997.59409619733
1	1	86	0.4	0.69	5690.120512569724	8083.844539221705
1	1	60	0.79	0.8	-156.61456173320005	-3040.594978375516
1	1	90	0.61	0.36	1444.0575029953118	12233.038527679464
1	1	6	0.68	0.56	4077.986469217727	32078.141896036395
1	1	88	0.39	0.66	1484.6327074181233	12644.413960809847
1	1	87	0.65	0.44	10806.70899254957	82546.71041136005
1	1	1	0.46	0.66	1520.6877808450613	8914.843345050598
1	1	55	0.48	0.46	1274.6667327356913	10499.255883023123
1	1	47	0.7	0.62	3196.3977769770468	29079.901553907956
1	1	62	0.89	0.57	2234.2954999338563	17954.710123241624
1	1	85	0.71	0.86	-1796.543476014313	-7783.779658010396
1	1	75	0.89	0.55	956.391254992187	12692.42805174269
1	1	21	0.65	0.83	191.90208199844346	-1931.836216161366
1	1	28	0.84	0.12	4171.703494283873	29205.7749922656
1	1	7	0.65	0.22	7956.057455435264	96729.64109825109
1	1	50	0.39	0.6	-443.26337968025325	6966.403667045871
1	1	66	0.54	0.7	-70.85795200949912	3364.802533003106
1	1	78	0.65	0.91	-512.5	-2146.673303872754
1	1	73	0.48	0.34	10825.210272434999	88584.43473986989
1	1	89	0.78	0.39	483.54700000000014	8072.8005569188235
1	1	69	0.42	0.8	-736.5420334903176	9137.632179480299
1	1	10	0.33	0.81	10742.07495793514	100255.21463483984
1	1	39	0.65	0.47	26.009402758580165	-168.2704369514687
1	1	92	0.51	0.61	-857.2478558797512	6102.616639753467
1	1	80	0.8	0.69	-46.34530318152865	na
1	1	37	0.58	0.04	2306.569	64144.31881137769
1	1	61	0.35	0.81	2338.5066719451106	37048.36248574793
1	1	45	0.63	0.67	807.4513296560197	5567.828476030532
1	1	9	0.66	0.02	7944.164709200013	66449.3915729907
1	1	38	0.76	0.84	-1219.7641085448913	-8015.022301090541
1	1	11	0.66	0.37	6228.4413124090515	48524.63479323244
1	1	74	0.7	0.66	595.9202396772589	3482.9573434955
1	1	54	0.54	0.49	4178.542132628378	31966.207001741313
1	1	84	0.59	0.53	1626.3270066562495	16156.976205820854
1	1	13	0.14	0.44	7099.209063778	23245.87113655731
1	1	2	0.81	0.58	1358.6974480857975	7016.922097691109
1	1	14	0.84	0.7	659.4034133175014	3630.2117304845046
1	1	23	0.83	0.68	-18.74726729498721	-295.43102919232115
1	1	51	0.73	0.75	165.507133903179	-553.9551674114451
1	1	83	0.82	0	2347.8095007152324	17332.325788525566
1	1	93	0.32	0.71	1866.2632448128707	4878.230079789772
1	1	65	0.93	0.61	1228.1608500000002	14887.726003470436
1	1	81	0.54	0.33	11686.197299240499	98888.66068905315
1	1	95	0.48	0.46	4735.941768611185	28099.73874381542
1	1	57	0.39	0.5	2167.386268732899	30890.619502220048
1	1	52	0.66	0.51	3639.6001436719084	25859.759300328293
1	1	22	0.63	0.63	716.9298067867603	-611.2742267329133
1	1	72	0.82	0.91	-111.44296825602541	na
1	1	8	0.68	0.82	-275	-1264.475627024147
1	1	34	0.6	0.35	22341.618127290287	162927.82324834648
1	1	53	0.65	0.77	-306.71295150189746	1882.2074613530701
1	2	42	0.38	0.51	-1140.460834870109	14725.527726454344
1	2	53	0.65	0.77	182.0059804333721	2264.090196835376
1	2	9	0.66	0.02	7795.286448740013	67972.67340766502
1	2	71	0.09	0.58	4962.355075271983	28069.63850265181
1	2	76	0.58	0.52	1645.4529413514451	11692.833695952817
1	2	80	0.8	0.69	-45.93402714379114	na
1	2	6	0.68	0.56	4236.619843250226	32587.365650937052
1	2	55	0.48	0.46	1431.4282510728488	10720.04281843969
1	2	36	0.54	0.79	1647.9168944401204	-1512.2156649673418
1	2	51	0.73	0.75	168.72810400000003	-856.8576283993211
1	2	24	0.34	0.77	1711.8253024844998	12153.032515830322
1	2	25	0.56	0.51	3413.8666967968684	26532.63918846578
1	2	54	0.54	0.49	4297.196839116749	32301.824250514877
1	2	96	0.58	0.76	1900.669199344799	13142.283546516766
1	2	41	0.18	0.72	4237.461104698354	28541.7174583471
1	2	65	0.93	0.61	1488.5630925	16221.489734959723
1	2	49	0.36	0.52	-123.75	na
1	2	82	0.65	0.7	394.05068382309594	1763.810147361375
1	2	19	0.24	0.81	7235.1505466562885	24674.752763416043
1	2	61	0.35	0.81	3504.0770047505994	38771.916681967254
1	2	40	0.77	0.72	57.696839930415365	2858.801577589905
1	2	12	0.72	0.35	2408.38838145313	39965.504136707015
1	2	74	0.7	0.66	598.3435526933963	3148.482350221611
1	2	91	0.31	0.66	1015.73563148004	2442.801183509272
1	2	83	0.82	0	2388.089025679471	17393.563072448345
1	2	47	0.7	0.62	3549.8128943035836	30448.494289514845
1	2	38	0.76	0.84	-855.0539464471482	-7234.703408081207
1	2	26	0.69	0.42	23955.969543227046	191648.58201358878
1	2	29	0.7	0.78	763.9684730796271	-2420.36474598503
1	2	78	0.65	0.91	-412.5	-1915.4042269525085
1	2	28	0.84	0.12	4188.0823195696785	28924.4683415857
1	2	32	0.45	0.76	2913.783442462163	19501.966009337488
1	2	18	0.49	0.59	-903.6396200982799	7955.537408341655
1	2	14	0.84	0.7	639.5613676516263	3253.1972450887724
1	2	77	0.84	0.67	546.5991630862762	1085.9387434902244
1	2	92	0.51	0.61	-66.92616049284163	8147.413928206005
1	2	52	0.66	0.51	3681.5817989883126	25654.952673977747
1	2	98	0.73	0.48	1721.20227207225	9854.27394049247
1	2	94	0.64	0.55	788.6833589492077	20636.77566164187
1	2	50	0.39	0.6	307.8442041830273	8708.307463647729
1	2	35	0.7	0.58	5309.562258833579	44292.73054967943
1	2	69	0.42	0.8	176.1455161513304	11523.66499246025
1	2	48	0.77	0.69	518.0165492690454	4458.244836255948
1	2	84	0.59	0.53	1812.0682569890616	17169.167284541934
1	2	1	0.46	0.66	1499.6770027605553	7393.180903449069
1	2	64	0.88	0.4	9333.677394152262	91375.59541534739
1	2	44	0.79	0.86	-608.5361712000006	-4497.932152701329
1	2	2	0.81	0.58	1288.195075681507	6274.841750215439
1	2	7	0.65	0.22	9004.546482663502	106158.69903566343
1	2	16	0.28	0.27	20967.418397776473	155132.8132804704
1	2	63	0.46	0.65	4114.033465556272	27962.33865889191
1	2	23	0.83	0.68	-46.192038713408124	na
1	2	72	0.82	0.91	-104.19602755009498	na
1	2	45	0.63	0.67	808.028696690418	5497.039673959357
1	2	62	0.89	0.57	2331.2521749305492	18332.764321706858
1	2	8	0.68	0.82	-165	-1147.5616045468917
1	2	46	0.83	0.26	3360.9153117538863	26928.438206606777
1	2	89	0.78	0.39	612.001475	9179.630052649354
1	2	34	0.6	0.35	22614.466833949948	162914.95449376595
1	2	30	0.13	0.5	61745.91197286458	484645.6332934203
1	2	4	0.27	0.61	3003.1336996177997	20350.464478925453
1	2	0	0.55	0.57	816.7281039999999	5417.259485325381
1	2	15	0.46	0.49	5361.763277686428	40593.3844845211
1	2	11	0.66	0.37	6428.911740529504	49278.31856901404
1	2	59	0.81	0.26	15417.377395472551	127479.62513641603
1	2	56	0.54	0.69	2394.4279992719985	16182.478402829991
1	2	3	0.6	0.66	-1894.3805506344302	10336.425357288697
1	2	93	0.32	0.71	1842.164521615558	3337.750614078685
1	2	39	0.65	0.47	-32.802487542873976	na
1	2	21	0.65	0.83	-377.5	-1852.021532027643
1	2	85	0.71	0.86	-376.7104369728813	-7228.191988194889
1	2	67	0.88	0.04	9346.606988567746	65452.45732792809
1	2	22	0.63	0.63	697.1068261080848	-1534.9367974189688
1	2	70	0.77	0.32	2934.079403591195	19904.089843947626
1	2	66	0.54	0.7	145.90210889318416	4251.558733562194
1	2	87	0.65	0.44	11117.904655963179	83402.36577368494
1	2	33	0.01	0.81	10766.311796733326	89093.39172070728
1	2	13	0.14	0.44	6960.578157400199	16841.248585361092
1	2	79	0.63	0.6	4100.664118493876	27885.68805306962
1	2	57	0.39	0.5	2201.613673454064	33839.432503560376
1	2	97	0.6	0.68	1669.737834632569	9171.461981337809
1	2	81	0.54	0.33	12376.60105340347	102123.72431295537
1	2	5	0.56	0.8	1476.7811583540745	3918.368814433715
1	2	60	0.79	0.8	-687.5	-3115.2598697041235
1	2	20	0.71	0.76	477.52670955773993	3331.0586223748355
1	2	88	0.39	0.66	1464.332367054092	13003.88593251598
1	2	10	0.33	0.81	14456.052427015922	102974.32568032393
1	2	75	0.89	0.55	1050.5836302417965	13599.245637862254
1	2	90	0.61	0.36	1529.7501781450783	12639.034186485553
1	2	27	0.38	0.4	1717.6783330299997	11506.838506304433
1	2	86	0.4	0.69	-3146.121020765681	4423.232890371244
1	2	43	0.71	0.21	9253.981594018222	69434.15518297684
1	2	95	0.48	0.46	4595.220680180625	26482.677434304587
1	2	31	0.7	0.41	2914.857426689307	20699.128780027746
1	2	37	0.58	0.04	2519.48795	73444.16405396513
1	2	99	0.86	0.46	17478.82599389949	117072.3362321924
1	2	17	0.53	0.64	4745.892214255414	37821.350336449126
1	2	68	0.37	0.37	3906.305241425809	27306.535902311894
1	2	58	0.59	0.67	2361.5194324564272	38532.80062377058
1	2	73	0.48	0.34	11183.983696933039	90980.0635049577
1	3	15	0.46	0.49	5257.850744133065	39427.06271671679
1	3	79	0.63	0.6	4111.741912569184	27322.754739321652
1	3	33	0.01	0.81	11069.328549342838	91354.70707301804
1	3	31	0.7	0.41	2941.7543678548413	20555.163040448388
1	3	59	0.81	0.26	15582.686793862595	131039.57954013732
1	3	97	0.6	0.68	1654.032051169312	6749.552906748015
1	3	58	0.59	0.67	6466.9406223516235	42116.31200587823
1	3	62	0.89	0.57	2414.5623836770774	18628.671825974085
1	3	60	0.79	0.8	-687.5	-3115.2598697041235
1	3	46	0.83	0.26	3497.7847023415816	27519.976884933938
1	3	78	0.65	0.91	-275	-1776.0064837701918
1	3	68	0.37	0.37	3925.510979354518	27013.945560932043
1	3	49	0.36	0.52	-129.75	na
1	3	11	0.66	0.37	6602.148277555979	49858.53615688806
1	3	23	0.83	0.68	-45.424680292382064	na
1	3	2	0.81	0.58	1209.465696897432	5474.163808114317
1	3	28	0.84	0.12	4190.719403591195	28545.22447955886
1	3	0	0.55	0.57	800.3569143999998	5325.640588850482
1	3	6	0.68	0.56	4370.873503455769	32939.85655943527
1	3	22	0.63	0.63	-481.25	-2126.556437057516
1	3	82	0.65	0.7	393.5576154407863	1466.8422659553141
1	3	89	0.78	0.39	676.6908487499999	10282.941750594868
1	3	18	0.49	0.59	-357.254658088452	11613.509719496722
1	3	85	0.71	0.86	-299.3813326915935	-8181.4771471829745
1	3	14	0.84	0.7	613.760799269045	2824.8254674216237
1	3	51	0.73	0.75	152.35691439999994	-1189.530998827849
1	3	71	0.09	0.58	4875.874756384159	25651.799353355527
1	3	21	0.65	0.83	-382.5	-1853.2048907997741
1	3	90	0.61	0.36	1607.926687052332	12995.111139713781
1	3	61	0.35	0.81	3853.65230427554	41774.68586336201
1	3	16	0.28	0.27	21942.810999730795	154021.52179576975
1	3	69	0.42	0.8	1934.2688847991328	13134.995057378454
1	3	88	0.39	0.66	1295.2006868341562	13403.204751100186
1	3	73	0.48	0.34	11351.13459086217	93171.71006437048
1	3	34	0.6	0.35	22709.59683592784	162328.99053998914
1	3	75	0.89	0.55	1190.6565617538863	14948.754912111366
1	3	76	0.58	0.52	1663.7034942838727	11603.506633773333
1	3	41	0.18	0.72	4149.491577727	28113.44854945222
1	3	7	0.65	0.22	9676.901063530326	115582.26379842538
1	3	20	0.71	0.76	484.3940386019659	3283.8049218057668
1	3	32	0.45	0.76	2878.017598215946	16944.415191287633
1	3	80	0.8	0.69	-45.705539594132944	na
1	3	24	0.34	0.77	1701.1407722360495	11984.413092829378
1	3	4	0.27	0.61	2973.39132965602	20054.730521302983
1	3	66	0.54	0.7	128.8308867742416	4966.283594063294
1	3	9	0.66	0.02	7619.338076303011	69689.6672677017
1	3	1	0.46	0.66	1476.5853024845	5884.8088190591425
1	3	10	0.33	0.81	14465.982708180247	102878.34124825239
1	3	53	0.65	0.77	1109.5599480394997	2155.682285086915
1	3	57	0.39	0.5	1423.5100871935897	36990.986753032805
1	3	30	0.13	0.5	60508.25043136382	481388.624629838
1	3	77	0.84	0.67	465.34777809512724	565.507847671171
1	3	99	0.86	0.46	17003.547894204512	114297.7309331883
1	3	50	0.39	0.6	1275.6729585581647	9799.224656158649
1	3	86	0.4	0.69	-1166.638469727397	-1993.0290099534204
1	3	43	0.71	0.21	9484.174671254812	69844.60803143334
1	3	83	0.82	0	2420.552074395497	17399.10331649451
1	3	8	0.68	0.82	-173	-1141.0972178027741
1	3	93	0.32	0.71	-613.8520293242773	3323.263484219895
1	3	47	0.7	0.62	3523.6652198225624	31533.588383547154
1	3	5	0.56	0.8	1448.956042518667	2586.502794376836
1	3	96	0.58	0.76	1899.9022794103203	12994.111207783877
1	3	70	0.77	0.32	2926.284233411634	19539.97214431617
1	3	39	0.65	0.47	-32.013828238009296	na
1	3	81	0.54	0.33	13004.634006164548	104952.4639560048
1	3	26	0.69	0.42	24021.76800639087	195624.0830161585
1	3	3	0.6	0.66	-345.0077395923811	14256.57430699022
1	3	54	0.54	0.49	4395.666650936692	32506.325497413432
1	3	35	0.7	0.58	5653.311295891901	45404.96970162409
1	3	67	0.88	0.04	9381.652639139356	64834.64631578856
1	3	42	0.38	0.51	-12.209732156099562	17676.311698183927
1	3	56	0.54	0.69	2319.7091993447993	15947.990254746957
1	3	87	0.65	0.44	11385.429541750877	83919.12788156746
1	3	29	0.7	0.78	-439.03775035316613	-3213.203981952389
1	3	17	0.53	0.64	4813.939753925977	37272.62251951578
1	3	84	0.59	0.53	1955.3670823385155	18096.95009062393
1	3	25	0.56	0.51	3521.99518163671	26908.083392372562
1	3	44	0.79	0.86	-644.8087883200005	-4208.4639570740255
1	3	12	0.72	0.35	2501.125411741812	44683.158225450716
1	3	65	0.93	0.61	1730.5182971250003	17434.597411080078
1	3	64	0.88	0.4	9713.871949123373	96926.08051821489
1	3	94	0.64	0.55	1140.7830973545836	23257.27795181536
1	3	98	0.73	0.48	1658.957958468638	9174.000574977299
1	3	55	0.48	0.46	1465.6620385192066	10779.082468062215
1	3	36	0.54	0.79	-687.5	-3475.6303058694525
1	3	38	0.76	0.84	-855.6682174498171	-6805.403253361995
1	3	63	0.46	0.65	4085.525368034839	27544.52878447425
1	3	92	0.51	0.61	1214.7411408334356	9520.79796640421
1	3	72	0.82	0.91	-97.72197938486448	na
1	3	19	0.24	0.81	364.4657254957192	23399.45714695671
1	3	27	0.38	0.4	1664.945499727	11321.173786528223
1	3	52	0.66	0.51	3706.1230840388976	25326.130211678643
1	3	74	0.7	0.66	596.704675058726	2777.926065071527
1	3	37	0.58	0.04	9273.4444475	83554.86255266215
1	3	45	0.63	0.67	805.2758270213759	5409.949156241882
1	3	91	0.31	0.66	994.2800683320361	1537.0392585621876
1	3	13	0.14	0.44	-1031.25	11447.244389165444
1	3	48	0.77	0.69	513.882359305593	4520.957897597437
1	3	95	0.48	0.46	4433.394896171595	24715.232885855457
1	3	40	0.77	0.72	45.25494198072607	3492.8349325635522
1	4	89	0.78	0.39	736.4117161875001	11448.823596530832
1	4	90	0.61	0.36	1678.580821404949	13301.640498574274
1	4	29	0.7	0.78	-450.8639979183242	-3227.3634132699995
1	4	64	0.88	0.4	9942.007559901056	102647.69392283027
1	4	41	0.18	0.72	4109.8936355543	27712.764825192884
1	4	70	0.77	0.32	2907.8458217410525	19100.031118721563
1	4	55	0.48	0.46	1493.4841115932459	10792.535642902434
1	4	22	0.63	0.63	-481.25	-2126.556437057516
1	4	56	0.54	0.69	2312.4622794103198	15753.521121169102
1	4	95	0.48	0.46	4250.480151363014	22797.497482908566
1	4	78	0.65	0.91	-257.5	-1745.1497397297285
1	4	9	0.66	0.02	10414.660547487862	71633.39025503631
1	4	8	0.68	0.82	-181.4	na
1	4	44	0.79	0.86	-602.4646671520006	-4282.811920880195
1	4	73	0.48	0.34	11487.65468631906	95327.90200760259
1	4	79	0.63	0.6	4100.6288169407235	26602.080382656008
1	4	15	0.46	0.49	5302.9689367242745	36988.65279800748
1	4	35	0.7	0.58	5950.8219098473055	46201.646853154234
1	4	23	0.83	0.68	-44.85077598487595	na
1	4	2	0.81	0.58	1122.5164120525608	4614.929959866539
1	4	67	0.88	0.04	9386.750807182389	64003.35666760669
1	4	52	0.66	0.51	3713.247092336952	24873.427503598217
1	4	65	0.93	0.61	1954.0050119812493	18528.072481143674
1	4	84	0.59	0.53	2085.6096864554406	18972.83699047045
1	4	18	0.49	0.59	-401.82119227960675	15146.15432379734
1	4	77	0.84	0.67	337.41677284840387	82.30255214246333
1	4	54	0.54	0.49	4487.924518389857	32581.09639095728
1	4	43	0.71	0.21	9671.311134976444	69956.85296451366
1	4	93	0.32	0.71	-107.54825285806362	-10.883442878365727
1	4	97	0.6	0.68	1633.8008460523815	4952.473754178102
1	4	99	0.86	0.46	16449.231424494286	111322.98568029328
1	4	72	0.82	0.91	-91.94376810459278	na
1	4	30	0.13	0.5	64757.255639798626	487330.3399523653
1	4	62	0.89	0.57	2484.2060028609303	18844.00377625452
1	4	26	0.69	0.42	23962.139134297027	199820.59609464166
1	4	31	0.7	0.41	2957.044149462099	20328.587040583843
1	4	5	0.56	0.8	1418.8554382668003	1154.7055646601557
1	4	96	0.58	0.76	1892.7920514692883	12814.887982105656
1	4	75	0.89	0.55	1262.5872023415805	16301.907168890608
1	4	58	0.59	0.67	5233.771272725696	40125.76157128524
1	4	25	0.56	0.51	3612.6697532185462	27178.026543031458
1	4	94	0.64	0.55	2246.7613776815056	26189.202510360155
1	4	17	0.53	0.64	4851.22823003809	36578.76954057986
1	4	48	0.77	0.69	500.7661888403131	4569.500818323607
1	4	28	0.84	0.12	4179.624233411635	28068.0991080816
1	4	11	0.66	0.37	6748.123253933779	50267.44787464494
1	4	6	0.68	0.56	4480.733238269439	33137.412038524155
1	4	59	0.81	0.26	15621.925329169466	134661.62781242354
1	4	27	0.38	0.4	1651.1259497542997	11162.983656129178
1	4	68	0.37	0.37	3929.8791053867926	26615.709277567224
1	4	61	0.35	0.81	4273.635755350353	44653.15126743985
1	4	69	0.42	0.8	1927.0921560000004	12963.370412935192
1	4	32	0.45	0.76	2838.0128383943515	14144.09103286619
1	4	47	0.7	0.62	3470.7665275773015	32707.60028420496
1	4	83	0.82	0	2445.2044706757224	17348.9807143222
1	4	12	0.72	0.35	4592.508828609129	49827.50545688415
1	4	60	0.79	0.8	-412.5	-2814.2158484445395
1	4	66	0.54	0.7	-548.2765994262065	5746.527807805724
1	4	76	0.58	0.52	1674.3623195696787	11460.194260042765
1	4	98	0.73	0.48	1588.5860605452049	8435.81139433158
1	4	37	0.58	0.04	10000.080069875	87343.56064119609
1	4	14	0.84	0.7	582.0108843055928	2382.0431519117474
1	4	53	0.65	0.77	1096.8613929600797	1024.3840136157685
1	4	46	0.83	0.26	3620.18093745866	28015.87927218582
1	4	38	0.76	0.84	-837.9983546345874	-6534.119648822999
1	4	19	0.24	0.81	-5039.619806605888	32118.1309096603
1	4	24	0.34	0.77	1792.0157533884703	11808.742927715688
1	4	13	0.14	0.44	-1031.25	11447.244389165444
1	4	74	0.7	0.66	591.0103663057898	2372.0684428832847
1	4	57	0.39	0.5	3176.132354057892	41252.78586828203
1	4	49	0.36	0.52	-136.05	na
1	4	85	0.71	0.86	-3002.908421318285	-7859.119273835527
1	4	34	0.6	0.35	22715.267964365612	161270.99948797654
1	4	16	0.28	0.27	24059.2648892141	151256.4308491878
1	4	4	0.27	0.61	2939.948696690418	19740.88354629574
1	4	36	0.54	0.79	-687.5	-3216.4409516132278
1	4	7	0.65	0.22	10296.49588935381	125380.55469181025
1	4	1	0.46	0.66	1451.62077223605	4628.16938451471
1	4	33	0.01	0.81	11139.05903736779	93416.30629094175
1	4	0	0.55	0.57	782.2206058399998	5237.8920127171605
1	4	51	0.73	0.75	-275	-1239.8545615160176
1	4	45	0.63	0.67	799.5257443192381	4124.105976970544
1	4	3	0.6	0.66	2595.4632317981764	16840.83780416087
1	4	87	0.65	0.44	11602.284199178477	84091.70187815202
1	4	88	0.39	0.66	1565.9786957574267	14008.875347692145
1	4	42	0.38	0.51	2304.2047158701826	20945.194662400892
1	4	86	0.4	0.69	-839.599721241027	-799.0491921159737
1	4	92	0.51	0.61	1441.0921560000002	9614.34497720257
1	4	80	0.8	0.69	-45.6566935767694	na
1	4	40	0.77	0.72	104.46031363086303	4227.582774420713
1	4	50	0.39	0.6	1316.0534267499997	9935.828177692065
1	4	20	0.71	0.76	486.9796347417693	2476.275994689657
1	4	82	0.65	0.7	391.35185389670755	1125.7253928180373
1	4	71	0.09	0.58	4777.770829953148	23036.786970082154
1	4	91	0.31	0.66	972.2715614988324	564.8061348238386
1	4	10	0.33	0.81	14492.76226620935	102661.41214451399
1	4	63	0.46	0.65	4045.353428961839	27073.05406854247
1	4	21	0.65	0.83	-277.75	-1728.9879918809281
1	4	81	0.54	0.33	13570.04473388163	107379.04964667714
1	4	39	0.65	0.47	-31.512850193842837	na
1	5	49	0.36	0.52	-142.665	na
1	5	14	0.84	0.7	544.320340090313	1929.8705757525022
1	5	59	0.81	0.26	15602.295187710994	138458.41840472436
1	5	13	0.14	0.44	-618.75	16195.803897380742
1	5	58	0.59	0.67	5147.302624106434	38049.992756909895
1	5	82	0.65	0.7	387.60466850703665	754.704345355621
1	5	44	0.79	0.86	-494.27720043680074	-4267.95672925378
1	5	40	0.77	0.72	189.48475013595197	4986.883067864513
1	5	92	0.51	0.61	1416.5353716	9460.197115608686
1	5	50	0.39	0.6	1345.1734019875	10041.286367470486
1	5	22	0.63	0.63	-288.75	-1901.7542340831096
1	5	95	0.48	0.46	4046.4913937948636	20729.55899068241
1	5	27	0.38	0.4	1634.6633547788697	10991.855656169573
1	5	51	0.73	0.75	-275	na
1	5	67	0.88	0.04	9361.920466823269	62958.69978717553
1	5	3	0.6	0.66	2580.4167177222366	16422.52187673321
1	5	97	0.6	0.68	1609.4967614471434	3659.7295146197725
1	5	5	0.56	0.8	1386.7068944401194	-384.788264237071
1	5	73	0.48	0.34	11579.554102003105	97456.93529804041
1	5	11	0.66	0.37	6892.432391237091	50507.4687011587
1	5	75	0.89	0.55	1709.33906245866	17727.79567041763
1	5	15	0.46	0.49	5155.725165456136	34195.4047719858
1	5	54	0.54	0.49	4559.987717470363	32512.297698833903
1	5	25	0.56	0.51	3706.8323655576196	27344.444532248508
1	5	72	0.82	0.91	-86.79204532071167	na
1	5	6	0.68	0.56	4584.819376555655	33182.03505156374
1	5	26	0.69	0.42	23862.82593828465	204033.78868103278
1	5	7	0.65	0.22	10863.249192836116	135616.10950144602
1	5	17	0.53	0.64	4908.6160611142295	35748.87455105095
1	5	89	0.78	0.39	791.1505019968747	12685.296562434587
1	5	20	0.71	0.76	485.71167126759207	2065.856134462443
1	5	69	0.42	0.8	1902.5353716000004	12771.603638357848
1	5	74	0.7	0.66	581.2670479905007	1931.7614808385276
1	5	18	0.49	0.59	-449.2440730516462	18777.134751564605
1	5	85	0.71	0.86	-3020.3421649247625	-10568.033681645962
1	5	41	0.18	0.72	4066.3288091588706	27288.535828879354
1	5	96	0.58	0.76	1879.9728463223594	12607.718958176634
1	5	53	0.65	0.77	1061.026279664072	-198.5827762740347
1	5	1	0.46	0.66	1424.9706950124446	3426.9402627350432
1	5	93	0.32	0.71	-16.077340215160348	-50.97513279020099
1	5	78	0.65	0.91	-270	-1732.536640027261
1	5	32	0.45	0.76	2794.193054554917	11080.866151076254
1	5	30	0.13	0.5	64662.07770396128	491115.5298100913
1	5	62	0.89	0.57	2558.7981027178844	18980.51652082021
1	5	65	0.93	0.61	2159.000712580312	19503.077134868243
1	5	64	0.88	0.4	10123.980725551548	108695.80542919753
1	5	56	0.54	0.69	2298.8720514692873	15528.001100645917
1	5	38	0.76	0.84	-607.2692160473696	-6271.52366751169
1	5	55	0.48	0.46	1514.903206013584	10760.453633447542
1	5	98	0.73	0.48	1510.0925575179456	7639.741504642713
1	5	99	0.86	0.46	15815.892353269566	108177.72485952216
1	5	12	0.72	0.35	4865.853671505798	53228.940957473045
1	5	33	0.01	0.81	11709.933647367952	95536.57049434789
1	5	36	0.54	0.79	-412.5	-2924.987702434815
1	5	76	0.58	0.52	1677.4394035911948	11262.955208336392
1	5	84	0.59	0.53	2202.776583278213	19800.27262118115
1	5	10	0.33	0.81	14403.322864556923	102298.37125049616
1	5	9	0.66	0.02	10431.93717011347	70541.9848732628
1	5	61	0.35	0.81	4322.649656285898	47326.339628369635
1	5	23	0.83	0.68	-44.46683885927232	na
1	5	94	0.64	0.55	2298.5015790974307	28194.57251828535
1	5	57	0.39	0.5	6542.707456497389	43945.90617244928
1	5	35	0.7	0.58	6202.084335792439	46684.14639114128
1	5	87	0.65	0.44	11768.472545460461	83921.9790700133
1	5	60	0.79	0.8	-432.5	-2788.7899963853424
1	5	37	0.58	0.04	10678.211073368748	90797.39207205627
1	5	81	0.54	0.33	14069.191992562879	109408.41593922306
1	5	16	0.28	0.27	23582.98356061597	145385.4861267255
1	5	77	0.84	0.67	142.11504573055782	-308.68294534974063
1	5	24	0.34	0.77	1757.3721889321532	11512.582346893689
1	5	19	0.24	0.81	-3786.531767097505	43241.35016620419
1	5	39	0.65	0.47	-31.303692285124924	na
1	5	80	0.8	0.69	-45.78449948370498	na
1	5	91	0.31	0.66	949.765405348949	-480.00396884370997
1	5	90	0.61	0.36	1741.7060624751957	13559.040057796692
1	5	21	0.65	0.83	-291.2625	-1710.6592596940563
1	5	2	0.81	0.58	1027.3539664499322	3697.179809526954
1	5	66	0.54	0.7	166.53376286268292	7322.5338768569245
1	5	43	0.71	0.21	9815.380979126217	69771.8020623305
1	5	83	0.82	0	2462.051747141936	17243.227749906633
1	5	48	0.77	0.69	613.1469767732981	4612.252021229402
1	5	86	0.4	0.69	-915.0019351789756	56.602887011733515
1	5	88	0.39	0.66	2161.598592370001	14356.506546116843
1	5	46	0.83	0.26	3728.092609331593	28416.927619854974
1	5	28	0.84	0.12	4154.805821741053	27493.14514395562
1	5	8	0.68	0.82	-190.22	na
1	5	52	0.66	0.51	3702.9757627201043	24296.97336039531
1	5	29	0.7	0.78	-466.4650570969432	-3078.615839883292
1	5	31	0.7	0.41	2960.7392544889944	20019.47407240322
1	5	63	0.46	0.65	3976.5542562452147	26552.34845433815
1	5	68	0.37	0.37	3919.4238501174523	26111.91060506222
1	5	45	0.63	0.67	791.0781698873143	3432.0597745109785
1	5	79	0.63	0.6	4067.356376093688	25723.850191878613
1	5	4	0.27	0.61	2903.1758270213754	19410.73485564219
1	5	0	0.55	0.57	762.1426664239998	5155.952509020401
1	5	34	0.6	0.35	22631.520972393195	159755.08764245844
1	5	47	0.7	0.62	3391.066862131596	33992.09378742062
1	5	70	0.77	0.32	2878.772730654001	18584.317038125413
1	5	42	0.38	0.51	2284.0241819999997	22013.955999283786
1	5	71	0.09	0.58	4668.223653704869	20213.673759117468
1	6	92	0.51	0.61	1389.33090876	9308.93362258126
1	6	14	0.84	0.7	500.6974480857977	1473.8223664792495
1	6	24	0.34	0.77	1479.1326168639766	11221.035485803173
1	6	94	0.64	0.55	3097.48651122256	30332.566304636934
1	6	46	0.83	0.26	3821.507739798172	28723.999079447083
1	6	98	0.73	0.48	1423.4831296420489	6785.824256693738
1	6	82	0.65	0.7	382.4702016563331	352.2977792410934
1	6	76	0.58	0.52	1672.944233411635	11011.845180550745
1	6	31	0.7	0.41	2952.851541764544	19627.89376327717
1	6	85	0.71	0.86	-4246.1160700809805	-9206.404350828981
1	6	18	0.49	0.59	-499.5376657464816	22907.746930447447
1	6	56	0.54	0.69	2279.5728463223586	15274.53528187193
1	6	95	0.48	0.46	3821.4428241051223	18511.500786134595
1	6	6	0.68	0.56	4664.478152937543	33055.45615984808
1	6	10	0.33	0.81	10417.801070864112	101968.4212178237
1	6	37	0.58	0.04	11307.814627037187	93917.41753993499
1	6	77	0.84	0.67	-75.9070204385731	-524.1934776906571
1	6	8	0.68	0.82	-140.46802928870292	na
1	6	52	0.66	0.51	3675.3299370840996	23596.89015219584
1	6	23	0.83	0.68	-44.269556330534634	na
1	6	22	0.63	0.63	-302.75	-1868.1372324754516
1	6	88	0.39	0.66	2137.561803841158	14061.904333696373
1	6	71	0.09	0.58	4547.396139744065	17170.263955269897
1	6	30	0.13	0.5	65727.11117208593	491928.1815692433
1	6	73	0.48	0.34	13691.789021902952	99583.33011925685
1	6	3	0.6	0.66	2505.8633364361244	15949.72837071966
1	6	27	0.38	0.4	1615.822019300983	10809.083573605467
1	6	12	0.72	0.35	6723.1907677239915	56703.738697321765
1	6	90	0.61	0.36	1797.2955655989558	13767.77916827656
1	6	60	0.79	0.8	-453.5	-2742.249869113833
1	6	61	0.35	0.81	3296.7383440053045	49375.2023677976
1	6	34	0.6	0.35	23665.79818470669	157796.7431938366
1	6	45	0.63	0.67	780.2028528985832	2820.7845537685325
1	6	64	0.88	0.4	13408.615147601793	115124.83743152453
1	6	29	0.7	0.78	-485.72305240917757	-3002.2838657148195
1	6	93	0.32	0.71	-26.934298204402353	-199.620905127499
1	6	99	0.86	0.46	17684.40366060609	104894.5229639137
1	6	65	0.93	0.61	2345.4817482093267	20360.92671635225
1	6	70	0.77	0.32	2839.0730941213005	17992.877659941252
1	6	74	0.7	0.66	567.4808205909756	1457.9367203538861
1	6	4	0.27	0.61	2863.4057443192382	17661.673430415154
1	6	11	0.66	0.37	7009.4204091752335	50553.10760261395
1	6	96	0.58	0.76	1862.0155616901231	9968.128103550203
1	6	84	0.59	0.53	2519.978562442124	20583.072995542156
1	6	47	0.7	0.62	4706.061568004832	35410.841685775835
1	6	50	0.39	0.6	1369.8144563768747	10123.316174270016
1	6	26	0.69	0.42	27567.102422608015	208744.20424493335
1	6	59	0.81	0.26	18506.62280332544	142479.9450930502
1	6	75	0.89	0.55	1821.1944530815927	18815.161031991804
1	6	38	0.76	0.84	-508.85551616268424	-6557.633993825449
1	6	0	0.55	0.57	738.3163997815997	5082.1878592298035
1	6	9	0.66	0.02	10407.36958160779	69155.24718617581
1	6	32	0.45	0.76	2746.9397490994247	7746.74722243619
1	6	89	0.78	0.39	1561.680452096719	14001.198936153576
1	6	62	0.89	0.57	2619.6802975819887	19019.671125987203
1	6	41	0.18	0.72	4018.9290191189834	26842.158397263953
1	6	53	0.65	0.77	115.27575729999978	-415.8920969946885
1	6	86	0.4	0.69	-995.342413420027	865.2755087353883
1	6	80	0.8	0.69	-46.086117187344	na
1	6	20	0.71	0.76	480.97550414083315	1619.9157455456875
1	6	35	0.7	0.58	6407.086402762192	46854.025173568254
1	6	66	0.54	0.7	775.3705555303463	8333.667203631607
1	6	5	0.56	0.8	1352.7152049961082	-2040.7433939321907
1	6	51	0.73	0.75	-165	na
1	6	7	0.65	0.22	17308.412434791815	146357.81704271238
1	6	48	0.77	0.69	644.3030933033823	4524.111320246195
1	6	1	0.46	0.66	1396.8036255112006	2136.609462334265
1	6	49	0.36	0.52	-76.40949476987447	na
1	6	83	0.82	0	2471.0991597848392	17081.87528302429
1	6	40	0.77	0.72	340.1012099251184	5730.724395843168
1	6	63	0.46	0.65	3939.8407422912746	24802.406796105755
1	6	97	0.6	0.68	1581.527085302429	2157.041440080567
1	6	2	0.81	0.58	923.9847681274358	2829.3120653977953
1	6	19	0.24	0.81	-2896.9649193062323	58571.874747201626
1	6	67	0.88	0.04	9307.179643482104	61700.78150809847
1	6	55	0.48	0.46	1529.9276207129044	10682.885165660382
1	6	79	0.63	0.6	4011.9545572890033	24688.24011535512
1	6	54	0.54	0.49	4611.884231596846	32300.09372157063
1	6	57	0.39	0.5	6508.375018611579	43132.14848956748
1	6	16	0.28	0.27	23013.107697385167	138918.70918954333
1	6	21	0.65	0.83	-282.49393043933054	na
1	6	17	0.53	0.64	5452.705186429133	35694.360534323794
1	6	58	0.59	0.67	5294.5045853591455	36581.32340568027
1	6	78	0.65	0.91	-283.125	na
1	6	39	0.65	0.47	-31.390700330343506	na
1	6	44	0.79	0.86	-486.40848039312056	-4367.266778404826
1	6	87	0.65	0.44	11883.995792240388	83412.05102609024
1	6	33	0.01	0.81	5351.783819300999	98063.25972612003
1	6	13	0.14	0.44	-648.75	21083.985622581953
1	6	43	0.71	0.21	9916.373008613431	69290.48024889093
1	6	81	0.54	0.33	14536.189434326552	111050.06118384245
1	6	69	0.42	0.8	1875.3309087600003	12576.148730468678
1	6	68	0.37	0.37	3894.1587326115796	25502.62891861958
1	6	42	0.38	0.51	2244.8746002	23228.271025431015
1	6	36	0.54	0.79	-432.5	-2910.096900609937
1	6	15	0.46	0.49	4993.066402694599	31214.31476830816
1	6	28	0.84	0.12	4116.272730654001	26820.41285814253
1	6	25	0.56	0.51	3783.492334779737	27386.481059629252
1	6	91	0.31	0.66	-206.25	-898.5624337251822
1	7	74	0.7	0.66	534.2745207887622	951.6134842786306
1	7	15	0.46	0.49	4815.455297270011	29692.78749540037
1	7	52	0.66	0.51	3630.329415229894	22773.29413061943
1	7	81	0.54	0.33	14940.24344169459	112276.96807870301
1	7	38	0.76	0.84	-534.9948573524712	-6978.028532060871
1	7	93	0.32	0.71	-40.7393832941824	-359.65422104936647
1	7	69	0.42	0.8	1845.2139996360004	12378.964456027745
1	7	78	0.65	0.91	-229.89976464435148	na
1	7	58	0.59	0.67	5371.344900330866	36364.633625682734
1	7	91	0.31	0.66	-206.25	-898.5624337251822
1	7	85	0.71	0.86	-2683.297189158344	-6296.5858917485075
1	7	97	0.6	0.68	1550.2583767721853	539.9679905476293
1	7	87	0.65	0.44	11948.852455383967	82564.23180801832
1	7	34	0.6	0.35	23528.15234945118	154084.83159676075
1	7	23	0.83	0.68	-44.255781442878195	na
1	7	32	0.45	0.76	2696.5962741894828	4873.59055197949
1	7	20	0.71	0.76	473.1179537267502	1138.2981895579057
1	7	59	0.81	0.26	20143.450388159174	143500.09387587412
1	7	12	0.72	0.35	7113.5067480851885	58503.07004160301
1	7	35	0.7	0.58	6565.813509321425	46713.03125875322
1	7	41	0.18	0.72	3936.6071172070847	25372.05573722698
1	7	48	0.77	0.69	663.1100529004013	4399.736151693064
1	7	25	0.56	0.51	3842.675868040752	27304.289996635307
1	7	9	0.66	0.02	10340.961222277405	67473.53662128565
1	7	8	0.68	0.82	-142.08361066945605	na
1	7	17	0.53	0.64	5605.613793265983	35008.096545725704
1	7	16	0.28	0.27	22360.545715045908	131868.16421599357
1	7	53	0.65	0.77	90.17833302999975	-695.6646184946435
1	7	62	0.89	0.57	2666.8758827028914	18961.60436638803
1	7	14	0.84	0.7	451.150075681507	1019.957320872424
1	7	46	0.83	0.26	3900.413751788081	28938.07561359416
1	7	37	0.58	0.04	11888.866758389044	96704.84307984919
1	7	28	0.84	0.12	4064.0330941213006	26049.950008055846
1	7	29	0.7	0.78	-233.53162063909247	-2962.331514302659
1	7	47	0.7	0.62	4884.880789604593	35426.345846567485
1	7	50	0.39	0.6	1389.8404519147186	10182.981138058998
1	7	11	0.66	0.37	7099.119338716474	50404.5526441304
1	7	79	0.63	0.6	3934.4518294245518	23495.41730403288
1	7	21	0.65	0.83	-292.84457466004187	na
1	7	66	0.54	0.7	772.8421559999995	8208.882770158361
1	7	30	0.13	0.5	66203.49997110266	491909.7547065936
1	7	7	0.65	0.22	18314.638599729595	151157.0843314525
1	7	51	0.73	0.75	-173	na
1	7	49	0.36	0.52	-75.49661595188286	na
1	7	6	0.68	0.56	4719.736857760823	32758.107302896682
1	7	63	0.46	0.65	3892.0907591491996	22865.053507409477
1	7	27	0.38	0.4	1594.8398173708845	9612.80239491744
1	7	56	0.54	0.69	2255.135561690123	12588.647632400529
1	7	82	0.65	0.7	376.0871814906998	-83.27469159576725
1	7	75	0.89	0.55	2304.508925735672	19894.10100223168
1	7	57	0.39	0.5	6432.515610581001	42195.990189945565
1	7	0	0.55	0.57	736.44075980344	5021.222880940933
1	7	77	0.84	0.67	-74.69407192710469	na
1	7	67	0.88	0.04	9222.545461308	60229.70237229873
1	7	96	0.58	0.76	1839.4340055211105	7063.693604882046
1	7	22	0.63	0.63	-317.45	-1817.8522521411749
1	7	3	0.6	0.66	2422.4510996743184	15479.926881298978
1	7	1	0.46	0.66	1367.27126296008	749.7519697470858
1	7	90	0.61	0.36	1845.3421438789035	13928.384120917293
1	7	43	0.71	0.21	9974.27481429846	68514.03735296191
1	7	42	0.38	0.51	2202.111060219999	24619.073903533583
1	7	70	0.77	0.32	2788.754639415235	17325.758353711924
1	7	36	0.54	0.79	-453.5	-2875.132020093511
1	7	44	0.79	0.86	-874.0649999999999	-4431.96628788497
1	7	94	0.64	0.55	3608.404398224431	31781.26946231409
1	7	64	0.88	0.4	15244.508846465913	118530.94898366462
1	7	83	0.82	0	2472.3517017955974	16864.952630462798
1	7	68	0.37	0.37	3854.0965959810014	24787.93962468171
1	7	65	0.93	0.61	2513.423285619794	21103.105670436213
1	7	86	0.4	0.69	-1080.7435927490258	1415.576210337568
1	7	99	0.86	0.46	17206.83507757579	98670.25558955406
1	7	54	0.54	0.49	4643.640645017003	31944.64054466846
1	7	71	0.09	0.58	2918.5522964489123	14086.866940452655
1	7	98	0.73	0.48	1328.7631731599454	5874.09133372853
1	7	92	0.51	0.61	1359.2139996360002	9163.170515068181
1	7	24	0.34	0.77	-751.027180850715	11339.096378295042
1	7	45	0.63	0.67	767.1425676087249	2162.8996576701575
1	7	2	0.81	0.58	812.4149047210633	2045.1641655754338
1	7	4	0.27	0.61	2820.9381698873135	15758.119879497111
1	7	26	0.69	0.42	28290.089234277093	209432.31705709072
1	7	88	0.39	0.66	2104.8755622579456	13741.459276285623
1	7	5	0.56	0.8	-618.75	-3312.818416675087
1	7	55	0.48	0.46	1538.565239677259	10559.876529205654
1	7	76	0.58	0.52	1660.885821741053	10706.917093487511
1	7	19	0.24	0.81	-1241.7762714784576	74339.69946369324
1	7	10	0.33	0.81	11059.118045851244	101149.36783314773
1	7	84	0.59	0.53	2641.50439056423	21091.01897010068
1	7	95	0.48	0.46	3575.3479328998637	16143.402077374807
1	7	33	0.01	0.81	5698.298863527098	105116.29901703849
1	7	18	0.49	0.59	2447.645100828167	27578.45905005796
1	7	73	0.48	0.34	13905.6220708078	99462.61187568118
1	7	61	0.35	0.81	-186.23198798703004	53146.7063925228
1	7	13	0.14	0.44	-680.25	26599.769425055594
1	7	89	0.78	0.39	1684.7280997015544	14613.402350619459
1	7	39	0.65	0.47	-31.778437438910885	na
1	7	40	0.77	0.72	512.8294540538623	6377.612894287122
1	7	31	0.7	0.41	2933.3922771763173	19153.912259207806
1	7	60	0.79	0.8	-475.55	na
1	8	42	0.38	0.51	3326.242166242	26203.5728117147
1	8	21	0.65	0.83	-233.83081929262553	na
1	8	64	0.88	0.4	15768.746533199042	120184.53964189884
1	8	93	0.32	0.71	-57.51933912947311	-529.9818729607601
1	8	50	0.39	0.6	1390.9324245377543	10221.632174327944
1	8	31	0.7	0.41	2902.372163317502	18597.59239889715
1	8	48	0.77	0.69	669.5613483556785	4262.193554075997
1	8	34	0.6	0.35	23305.585603228606	149698.75518785298
1	8	83	0.82	0	2465.814116705817	16592.48764317043
1	8	13	0.14	0.44	-713.325	32794.81995654524
1	8	33	0.01	0.81	11145.57933793835	116624.70133184131
1	8	97	0.6	0.68	-417.0648991718333	80.90233768443736
1	8	88	0.39	0.66	2068.2551719530084	12598.71951744027
1	8	22	0.63	0.63	-332.885	na
1	8	45	0.63	0.67	752.1158108478523	1455.8832298073692
1	8	12	0.72	0.35	7468.202049115693	60062.93587619238
1	8	54	0.54	0.49	4655.282212766153	31446.086449353283
1	8	95	0.48	0.46	3308.21953625487	13625.338112107267
1	8	79	0.63	0.6	3834.875237953325	22145.54055131188
1	8	70	0.77	0.32	2727.8247074444735	16583.00222050316
1	8	76	0.58	0.52	1641.2727306540005	10348.221218108307
1	8	78	0.65	0.91	-217.56584283472804	na
1	8	7	0.65	0.22	19235.68098075436	155379.42482477598
1	8	94	0.64	0.55	4154.077896508858	32779.03147854569
1	8	26	0.69	0.42	29608.209579502694	208925.80252233884
1	8	37	0.58	0.04	12421.342296308496	99161.035149034
1	8	62	0.89	0.57	2700.4069885677454	18806.446177923604
1	8	99	0.86	0.46	16632.336112446996	91762.29524483086
1	8	6	0.68	0.56	4750.621002966444	32290.442315973054
1	8	84	0.59	0.53	2748.1680100924414	21507.054735044512
1	8	30	0.13	0.5	61710.28657646619	488831.66889016866
1	8	16	0.28	0.27	21625.03387582661	124235.20878541382
1	8	9	0.66	0.02	10232.714679401035	65497.251503069456
1	8	28	0.84	0.12	3998.094639415236	25181.80196323844
1	8	56	0.54	0.69	2226.0740055211095	9637.91633888741
1	8	2	0.81	0.58	692.6501594850106	1304.2407091879877
1	8	36	0.54	0.79	-475.55	-2817.201678617006
1	8	73	0.48	0.34	14062.612361017413	98940.9645582466
1	8	98	0.73	0.48	1225.9378145019487	4904.57283482878
1	8	32	0.45	0.76	2643.4716467705343	2169.765956012361
1	8	0	0.55	0.57	732.4506838230956	4949.907607003616
1	8	59	0.81	0.26	20354.80943625121	142586.13268147325
1	8	41	0.18	0.72	3883.806405486376	23816.186312465587
1	8	5	0.56	0.8	-618.75	-2996.1864547766922
1	8	18	0.49	0.59	2929.3783407453507	29785.983163765482
1	8	47	0.7	0.62	5020.21446012436	35142.088434529855
1	8	55	0.48	0.46	1540.8235526933968	10391.471699264825
1	8	29	0.7	0.78	-279.79477337247323	-3197.2446932176776
1	8	46	0.83	0.26	3976.4450641986778	29060.254939966228
1	8	71	0.09	0.58	-1037.2762982044023	12214.374813548859
1	8	75	0.89	0.55	2449.5699345224557	20548.93253572328
1	8	86	0.4	0.69	-293.4474612976752	1179.9083367435671
1	8	20	0.71	0.76	462.4511583540749	620.4916228307208
1	8	66	0.54	0.7	1003.2853715999995	8826.026418497671
1	8	3	0.6	0.66	2329.5653627566016	15020.773508675942
1	8	24	0.34	0.77	567.0785139855484	12541.928666525002
1	8	10	0.33	0.81	14029.008290894039	101799.859098252
1	8	74	0.7	0.66	433.3725472404013	430.8291783233188
1	8	27	0.38	0.4	1571.9308356337958	8306.169697878693
1	8	14	0.84	0.7	395.68569689743214	574.9331865574655
1	8	25	0.56	0.51	3884.4078621387134	27098.017521155198
1	8	11	0.66	0.37	7161.55960928065	50061.98248757182
1	8	87	0.65	0.44	11988.663132614765	81381.08245132462
1	8	65	0.93	0.61	2662.7992499007837	21731.285176038757
1	8	38	0.76	0.84	-565.2919340993435	-7409.99863560913
1	8	58	0.59	0.67	5510.010820655395	36404.193518750864
1	8	61	0.35	0.81	5338.788736939381	58202.327429418576
1	8	19	0.24	0.81	2349.6310860255235	89782.30843111426
1	8	91	0.31	0.66	-123.75	-797.9786726339931
1	8	67	0.88	0.04	9108.034188242602	58545.557894603364
1	8	1	0.46	0.66	-412.5	-728.3670346297258
1	8	35	0.7	0.58	6678.248593137565	46263.124592576016
1	8	15	0.46	0.49	1867.109966449932	28402.435292681315
1	8	51	0.73	0.75	-181.4	na
1	8	52	0.66	0.51	3567.9930069683987	21826.295734704716
1	8	96	0.58	0.76	1812.6906049689999	4918.049589212432
1	8	69	0.42	0.8	1788.4145996724	12182.555189718774
1	8	85	0.71	0.86	739.8936606090576	-4757.294480135895
1	8	89	0.78	0.39	1798.2267296866326	15161.862569465336
1	8	82	0.65	0.7	203.37124644431276	-554.1073084117041
1	8	68	0.37	0.37	3799.249641181951	23967.914359368908
1	8	92	0.51	0.61	1316.9945996723993	9026.135142959802
1	8	63	0.46	0.65	3833.86081976698	20730.910317466347
1	8	90	0.61	0.36	1885.8382510728488	14041.444093298092
1	8	57	0.39	0.5	6340.02030724195	41165.17294730317
1	8	17	0.53	0.64	5729.36420005115	32647.466197622947
1	8	77	0.84	0.67	-73.7080825566909	na
1	8	4	0.27	0.61	2776.0428528985835	13687.265868253662
1	8	44	0.79	0.86	-852.5428838912134	na
1	8	43	0.71	0.21	9989.07274500502	67443.76142911206
1	8	40	0.77	0.72	665.4823887074189	6891.125935367303
1	8	8	0.68	0.82	-143.9049845083682	na
1	8	60	0.79	0.8	-332.5769769874477	na
1	8	53	0.65	0.77	73.89549972699956	-633.4523583746814
1	8	81	0.54	0.33	15281.578693521602	113093.34515085575
1	9	67	0.88	0.04	8963.661278830472	56648.43881409807
1	9	92	0.51	0.61	1310.9411397051595	8911.539278104015
1	9	52	0.66	0.51	3488.3385816199793	20755.999881538402
1	9	85	0.71	0.86	194.24140799809084	-6207.478269287134
1	9	84	0.59	0.53	2839.950110597063	21832.629848960645
1	9	0	0.55	0.57	726.5576154407861	4869.277066982701
1	9	68	0.37	0.37	3729.629459122854	23042.621176995457
1	9	77	0.84	0.67	-72.94408344977684	na
1	9	35	0.7	0.58	6744.372094477009	45506.499853214045
1	9	31	0.7	0.41	2859.801367651626	17958.99387911211
1	9	82	0.65	0.7	-127.93455114920826	-880.8958329236355
1	9	93	0.32	0.71	37.674812971467475	-705.9765994125962
1	9	60	0.79	0.8	-338.15547018828454	na
1	9	9	0.66	0.02	10082.631695830358	63226.83354407097
1	9	36	0.54	0.79	-500.1384839496095	-2733.079591885158
1	9	71	0.09	0.58	-699.0288832941825	14095.732324544806
1	9	87	0.65	0.44	11977.796175984031	79837.25067601386
1	9	28	0.84	0.12	3918.464707444474	24216.01182475601
1	9	17	0.53	0.64	4114.326221745215	31215.541570739824
1	9	10	0.33	0.81	14901.364828346366	99101.2951080227
1	9	83	0.82	0	2451.4909108705265	16264.506779548024
1	9	75	0.89	0.55	2590.198556069771	21104.88509047778
1	9	79	0.63	0.6	3713.2504760556594	20638.7607109221
1	9	64	0.88	0.4	16217.728842048331	121327.76303179377
1	9	21	0.65	0.83	-238.4811581652066	na
1	9	14	0.84	0.7	334.31141205256097	146.066903530966
1	9	46	0.83	0.26	4037.940185988742	29078.950225010816
1	9	89	0.78	0.39	1902.168591170964	15647.007744315359
1	9	26	0.69	0.42	30311.343907277558	206392.0581456804
1	9	88	0.39	0.66	2027.785141098523	11356.799790355428
1	9	24	0.34	0.77	1070.2281039999998	14576.392917286355
1	9	29	0.7	0.78	-330.4258725926524	-3406.5384459476877
1	9	4	0.27	0.61	2728.9625676087244	11434.75814079349
1	9	15	0.46	0.49	1924.6629431274348	28176.73653303142
1	9	13	0.14	0.44	3868.946250000001	39726.03697966863
1	9	22	0.63	0.63	-217.50953242677824	na
1	9	50	0.39	0.6	1411.8004507892124	10256.534394656039
1	9	91	0.31	0.66	-129.75	-778.6389332924994
1	9	32	0.45	0.76	2587.84398209348	-633.5372670023016
1	9	63	0.46	0.65	3765.652192496347	17896.177075236523
1	9	5	0.56	0.8	-371.25	-2744.5940504961736
1	9	40	0.77	0.72	794.8557899245834	7272.218409716412
1	9	74	0.7	0.66	282.27005145612657	-31.470682372872794
1	9	57	0.39	0.5	6230.415291788853	40042.95423545547
1	9	69	0.42	0.8	1775.0711397051605	12015.875430662401
1	9	58	0.59	0.67	3404.934313694487	37808.612012457044
1	9	1	0.46	0.66	-412.5	-1499.5571740433338
1	9	61	0.35	0.81	7611.337844961316	62268.341257801534
1	9	56	0.54	0.69	2192.8506049689995	6424.858456186969
1	9	43	0.71	0.21	9960.751876497328	66205.20964455568
1	9	44	0.79	0.86	-572.9847791317992	na
1	9	94	0.64	0.55	4352.554397037938	33231.152699240636
1	9	7	0.65	0.22	20071.48757827845	159027.8984576869
1	9	18	0.49	0.59	3378.2987191708157	31754.28979691644
1	9	20	0.71	0.76	449.2560425186673	65.62743002504692
1	9	86	0.4	0.69	-167.16113925291756	-411.47657776382715
1	9	27	0.38	0.4	1547.2877520704164	6880.036672036087
1	9	45	0.63	0.67	735.3192297630667	696.7473170181236
1	9	37	0.58	0.04	12905.21481112392	101287.53731520283
1	9	98	0.73	0.48	1115.0119237768506	3877.297354122088
1	9	33	0.01	0.81	13677.300944422142	122793.55229980033
1	9	25	0.56	0.51	3908.7119690317777	26767.802502183014
1	9	65	0.93	0.61	2793.5822623958247	22247.342636742007
1	9	55	0.48	0.46	1536.7096750587264	10177.712452260284
1	9	99	0.86	0.46	15960.940938762147	84171.60583824952
1	9	97	0.6	0.68	-421.60640925465	-298.76912145854465
1	9	34	0.6	0.35	22986.486050379688	144627.47274674443
1	9	48	0.77	0.69	663.6494370682054	4130.971000461473
1	9	81	0.54	0.33	14277.0011911178	112997.52539079255
1	9	47	0.7	0.62	5112.0746463681435	34559.157982896795
1	9	66	0.54	0.7	994.0809087599994	9236.418623613534
1	9	41	0.18	0.72	3827.685764937739	22133.053837163992
1	9	78	0.65	0.91	-221.3027316291841	na
1	9	19	0.24	0.81	4168.042289386198	102730.52259356671
1	9	3	0.6	0.66	2239.785677994572	14581.503231120498
1	9	11	0.66	0.37	7196.770128816616	49525.56686170875
1	9	30	0.13	0.5	63268.10812354514	489322.12320180156
1	9	54	0.54	0.49	4646.832927127845	30804.572302789737
1	9	96	0.58	0.76	1782.2015444721	3197.577889648105
1	9	70	0.77	0.32	2656.2902720722495	15764.650206327364
1	9	12	0.72	0.35	7794.246291909129	61384.80864704588
1	9	62	0.89	0.57	2720.294639139358	18554.319999699797
1	9	76	0.58	0.52	1614.113094121301	9935.80531182666
1	9	42	0.38	0.51	3399.257387117799	26713.200666693778
1	9	95	0.48	0.46	3020.0698094421255	10957.380375650988
1	9	59	0.81	0.26	20482.44996531365	141083.1272061044
1	9	2	0.81	0.58	564.6960265107602	619.7918106329978
1	9	38	0.76	0.84	-1807.437564570721	-7848.601296734062
1	9	51	0.73	0.75	-190.22	na
1	9	90	0.61	0.36	1925.7645385192063	14107.617716020977
1	9	16	0.28	0.27	20752.423361223176	116021.7044840401
1	9	6	0.68	0.56	4757.1543903164675	31652.940639845816
1	9	53	0.65	0.77	78.3009497543	-531.5344787497974
1	9	73	0.48	0.34	14162.78990515404	98018.98841697152
1	10	29	0.7	0.78	-385.3967080629417	-3583.172472342203
1	10	99	0.86	0.46	15192.680489108407	75899.23103666052
1	10	47	0.7	0.62	5160.470768762236	33678.759203267626
1	10	13	0.14	0.44	4373.861062500002	42377.3823112901
1	10	88	0.39	0.66	1974.0776839576451	10009.143845347075
1	10	59	0.81	0.26	20526.39518421672	138992.0428389041
1	10	27	0.38	0.4	1521.083976863375	5324.150991752965
1	10	19	0.24	0.81	7755.733794483174	114879.063029799
1	10	41	0.18	0.72	3768.5771884439655	20539.31746422963
1	10	94	0.64	0.55	3314.306784947461	33880.58275199279
1	10	15	0.46	0.49	2345.297450971062	31618.842125993757
1	10	32	0.45	0.76	-1856.25	-687.4146466158402
1	10	75	0.89	0.55	2714.722789953391	21550.711802794252
1	10	76	0.58	0.52	1579.414639415236	9469.714744185425
1	10	30	0.13	0.5	62196.57354851644	490115.70950599393
1	10	44	0.79	0.86	-593.0460017703975	na
1	10	36	0.54	0.79	-337.03761244769873	na
1	10	1	0.46	0.66	-247.5	-1274.9960115685371
1	10	33	0.01	0.81	13794.925765706419	126653.63735663892
1	10	45	0.63	0.67	716.9298067867603	-117.98734917726769
1	10	62	0.89	0.57	2726.558807182391	18205.34309886717
1	10	5	0.56	0.8	-389.25	-2742.9631218713785
1	10	82	0.65	0.7	-120.66348391701726	na
1	10	22	0.63	0.63	-219.99810109832637	na
1	10	38	0.76	0.84	-1519.4704498176286	-6925.397304279654
1	10	89	0.78	0.39	1996.545545729512	16069.321350651913
1	10	28	0.84	0.12	3825.15027207225	23152.62053862099
1	10	57	0.39	0.5	6051.22316056611	38833.54824140607
1	10	69	0.42	0.8	1758.556025734644	11833.670228133355
1	10	42	0.38	0.51	3517.1484515310194	27196.89224420772
1	10	86	0.4	0.69	-103.35499142452579	-1847.7828724011993
1	10	26	0.69	0.42	30610.110171501176	202248.17509383746
1	10	50	0.39	0.6	1427.9113878507856	10264.123853500423
1	10	95	0.48	0.46	2710.9103189700218	8139.596779059025
1	10	79	0.63	0.6	3569.601952252874	18975.22109390704
1	10	24	0.34	0.77	1089.8569143999998	16225.02885032115
1	10	16	0.28	0.27	19864.27309568113	107336.92629900065
1	10	6	0.68	0.56	4739.359175173907	30846.111348280225
1	10	53	0.65	0.77	80.0633547788699	-464.6893698598283
1	10	71	0.09	0.58	-170.10108912947317	18735.079946648842
1	10	56	0.54	0.69	2155.8815444720994	3993.1799502589
1	10	35	0.7	0.58	6764.161913549295	44445.61167305605
1	10	74	0.7	0.66	66.62034042678017	-374.28955080733544
1	10	14	0.84	0.7	257.8905745712018	-258.5991474826385
1	10	12	0.72	0.35	8084.630483575349	62462.65427357179
1	10	84	0.59	0.53	2933.1370908765853	22069.366404029806
1	10	87	0.65	0.44	11916.306067184829	77933.05636333505
1	10	7	0.65	0.22	20822.003643254426	162105.95493452685
1	10	17	0.53	0.64	4215.114231210464	29494.794458131953
1	10	66	0.54	0.7	1078.2966437871034	9688.915153913944
1	10	43	0.71	0.21	8341.358092241015	65105.8835011098
1	10	10	0.33	0.81	14918.033531705558	95193.67283855779
1	10	93	0.32	0.71	52.302779108154795	-1013.9047546623848
1	10	73	0.48	0.34	14206.182363943213	96697.32477480127
1	10	63	0.46	0.65	3687.9164052174738	14809.098635496719
1	10	0	0.55	0.57	718.9518538967075	4164.773353601219
1	10	78	0.65	0.91	-225.2872318089697	na
1	10	92	0.51	0.61	1301.7160257346436	8781.417969775557
1	10	9	0.66	0.02	9890.713176458183	60684.44608280797
1	10	54	0.54	0.49	4618.315580771454	30020.23192878421
1	10	21	0.65	0.83	-243.4755097973163	na
1	10	67	0.88	0.04	8789.441414888948	54538.4313329143
1	10	91	0.31	0.66	-136.05	na
1	10	85	0.71	0.86	-95.29778130101812	-5391.080425118429
1	10	48	0.77	0.69	645.3657247766225	4019.8507694133837
1	10	20	0.71	0.76	433.78543826680044	-527.524894305597
1	10	58	0.59	0.67	3939.0460165314453	39466.44856675566
1	10	31	0.7	0.41	2805.6895492690455	17238.17341178126
1	10	61	0.35	0.81	7591.646996341629	64149.826493437125
1	10	77	0.84	0.67	-72.39735417268548	na
1	10	98	0.73	0.48	995.9901275880084	2792.292056029681
1	10	18	0.49	0.59	3236.4171618750006	33489.514220486424
1	10	2	0.81	0.58	428.5577251852217	6.387757085234497
1	10	60	0.79	0.8	-344.1517918148536	na
1	10	65	0.93	0.61	2905.743575515614	22653.38321615959
1	10	96	0.58	0.76	1748.3413900248897	1426.5833327073274
1	10	68	0.37	0.37	3645.2470611667113	22012.12472915992
1	10	4	0.27	0.61	2679.9158108478528	8984.570436622036
1	10	11	0.66	0.37	7204.778359875787	48795.46700887325
1	10	64	0.88	0.4	16607.74644198029	121963.37181275108
1	10	34	0.6	0.35	22570.91485528883	138871.6307413616
1	10	83	0.82	0	2429.3863653270005	15881.035175076395
1	10	3	0.6	0.66	2214.7112241330638	14158.560494699552
1	10	46	0.83	0.26	4084.9136766893052	28994.246952873258
1	10	90	0.61	0.36	1958.1241115932457	14119.952888954462
1	10	37	0.58	0.04	13340.45655168012	103086.0887131801
1	10	55	0.48	0.46	1526.23036630579	9918.638475793297
1	10	52	0.66	0.51	3391.3831150389806	19562.50624235285
1	10	40	0.77	0.72	877.2093985959309	7525.480809491017
1	10	70	0.77	0.32	2574.1579584686374	14870.741209896356
1	10	25	0.56	0.51	3915.6106580801893	26313.776865263146
1	10	81	0.54	0.33	14505.569053450537	113131.93568051493
1	10	97	0.6	0.68	-151.70976832918495	-22.42581047127146
1	11	24	0.34	0.77	1262.5881934040378	17999.945723782716
1	11	64	0.88	0.4	16922.47331401737	122076.49878272344
1	11	65	0.93	0.61	2999.253004291396	22951.763624608328
1	11	20	0.71	0.76	416.2668944401213	-1160.5664318684799
1	11	59	0.81	0.26	20486.66555803307	136313.9343072444
1	11	60	0.79	0.8	-350.5829671796548	na
1	11	90	0.61	0.36	1982.9257060135842	14078.500902585745
1	11	89	0.78	0.39	2081.349048015988	16429.347947363563
1	11	13	0.14	0.44	4845.925115625002	44806.6436226073
1	11	22	0.63	0.63	-222.8680701699791	na
1	11	47	0.7	0.62	5165.409631522247	32502.2264845329
1	11	31	0.7	0.41	2740.0458843055935	16435.18487323673
1	11	82	0.65	0.7	-114.21601824918841	na
1	11	55	0.48	0.46	1509.3920479905007	9614.287473085082
1	11	17	0.53	0.64	4481.8731775042315	29372.60748881461
1	11	88	0.39	0.66	1660.23756139242	9001.697702040876
1	11	84	0.59	0.53	3011.4009864325994	22201.139682421683
1	11	33	0.01	0.81	13682.931473848232	130635.24780952287
1	11	58	0.59	0.67	4482.559804095639	41956.22311529912
1	11	25	0.56	0.51	3905.1252751761785	25736.06593966279
1	11	61	0.35	0.81	7868.0615485093585	66185.4326292083
1	11	70	0.77	0.32	2481.4340605452044	13901.312184986346
1	11	76	0.58	0.52	1537.184707444474	8949.992616250309
1	11	81	0.54	0.33	14825.140192921499	114942.8003352818
1	11	75	0.89	0.55	2823.1461608521863	21886.88443796877
1	11	98	0.73	0.48	-275	2492.1761555447915
1	11	85	0.71	0.86	-176.58762593091615	-5115.061393988868
1	11	18	0.49	0.59	3628.8050199687486	35409.50570146851
1	11	93	0.32	0.71	-2.5804544247117462	-1369.118720711765
1	11	46	0.83	0.26	4117.37936785484	28806.226333491624
1	11	79	0.63	0.6	3403.9528546402325	17155.057845758012
1	11	66	0.54	0.7	1040.141803278807	10083.826439731378
1	11	53	0.65	0.77	79.4470193009829	-935.1465881689923
1	11	41	0.18	0.72	3706.7794695995685	18241.38249580429
1	11	32	0.45	0.76	-1856.25	-1387.4076834890097
1	11	2	0.81	0.58	284.24021392596075	-508.38243360957404
1	11	50	0.39	0.6	1439.419255313227	10245.489723631754
1	11	71	0.09	0.58	-46.741660245449054	23187.79062961444
1	11	7	0.65	0.22	21487.17154717609	164617.47440149938
1	11	34	0.6	0.35	22058.92958782391	132431.89079445245
1	11	0	0.55	0.57	709.8046685070365	3720.9100845803578
1	11	12	0.72	0.35	8339.350165971347	63297.55733075507
1	11	45	0.63	0.67	697.1068261080848	-992.3212321077576
1	11	52	0.66	0.51	2767.7723236827273	18771.476319913847
1	11	97	0.6	0.68	-177.3187914962666	-18.016161213384777
1	11	91	0.31	0.66	-142.665	na
1	11	28	0.84	0.12	3718.1579584686383	21991.667003545183
1	11	35	0.7	0.58	6737.5933616077755	43083.202479651314
1	11	57	0.39	0.5	5944.406497567834	37599.414632561406
1	11	11	0.66	0.37	7185.610391881995	47871.83610928074
1	11	43	0.71	0.21	7358.609753218547	64914.42177440117
1	11	56	0.54	0.69	2115.5413900248896	1844.3440251584325
1	11	9	0.66	0.02	9656.959192575581	57901.00779995845
1	11	29	0.7	0.78	-559.0983369319598	-3719.432806369459
1	11	16	0.28	0.27	18435.63814187722	98240.18274175609
1	11	1	0.46	0.66	-259.5	-1211.0866964327834
1	11	14	0.84	0.7	101.57621687002958	-620.1665572280932
1	11	54	0.54	0.49	4569.751826732881	29093.19245995278
1	11	44	0.79	0.86	-614.2048119007584	na
1	11	86	0.4	0.69	-145.40265567409432	-3198.223548472766
1	11	99	0.86	0.46	14327.582540551588	66946.30475822523
1	11	62	0.89	0.57	2719.218466823271	17759.626879218777
1	11	37	0.58	0.04	13727.038379264124	104558.64444835931
1	11	73	0.48	0.34	14192.815121245272	94976.66201889697
1	11	69	0.42	0.8	1739.1864231611796	11637.492126478912
1	11	36	0.54	0.79	-342.97621859309623	na
1	11	63	0.46	0.65	3601.06020006795	11452.32801930242
1	11	42	0.38	0.51	3621.7279871591672	27598.44415625468
1	11	74	0.7	0.66	-70.99644203879427	na
1	11	95	0.48	0.46	-687.5	6930.968324152804
1	11	87	0.65	0.44	11804.244563825587	75668.80340047466
1	11	40	0.77	0.72	944.8645976064042	7682.091653881829
1	11	67	0.88	0.04	8585.388544144498	52215.61734307687
1	11	5	0.56	0.8	-408.15000000000003	-2724.427962373012
1	11	48	0.77	0.69	614.7005467027102	3906.989493162152
1	11	3	0.6	0.66	2179.5669799608086	13680.386256009444
1	11	6	0.68	0.56	4697.255926007139	29870.497528833937
1	11	83	0.82	0	2399.50454706065	15442.0967084623
1	11	38	0.76	0.84	-1033.8210010091261	-6219.340686344852
1	11	92	0.51	0.61	1289.6364231611792	8637.323762321701
1	11	19	0.24	0.81	14697.190326447744	124196.23234599801
1	11	94	0.64	0.55	3580.857572908102	35109.96173084147
1	11	10	0.33	0.81	14699.2856090001	88882.22292451428
1	11	30	0.13	0.5	66081.59297024836	490235.97451820585
1	11	27	0.38	0.4	-343.75	4516.276065012639
1	11	26	0.69	0.42	30462.93835299299	196719.506051356
1	11	15	0.46	0.49	2331.0090580475094	34968.747704258596
1	11	4	0.27	0.61	2629.0992297630664	6318.85995808257
1	11	68	0.37	0.37	3546.112908108374	20876.486434880942
1	11	96	0.58	0.76	1711.4472510224007	-480.69427301111466
1	11	77	0.84	0.67	-72.0634103134236	na
1	12	12	0.72	0.35	8558.399318326281	63890.727317920326
1	12	10	0.33	0.81	14059.235632015665	82105.99543092922
1	12	11	0.66	0.37	7139.291009787897	46754.819684135895
1	12	89	0.78	0.39	2156.570125416787	16727.69954351951
1	12	95	0.48	0.46	-687.5	6930.968324152804
1	12	2	0.81	0.58	131.74820322966326	-915.4878417228978
1	12	61	0.35	0.81	7758.089626707717	68060.3924365899
1	12	70	0.77	0.32	2378.1245575179455	12856.398237684727
1	12	47	0.7	0.62	5126.895446204166	31031.038760005245
1	12	20	0.71	0.76	396.9052049961087	-1835.4811456861175
1	12	43	0.71	0.21	7586.504865557619	66698.78538524512
1	12	58	0.59	0.67	4863.129966062355	40313.507656932896
1	12	85	0.71	0.86	-267.1463483738249	-5177.143170280581
1	12	6	0.68	0.56	4635.522729706781	28726.681055954556
1	12	24	0.34	0.77	1247.3755115554295	19743.746195536758
1	12	84	0.59	0.53	3074.760209715806	22228.17897394795
1	12	75	0.89	0.55	2915.4709137258646	22113.92161806049
1	12	41	0.18	0.72	3642.561522639611	15772.909307637676
1	12	16	0.28	0.27	17432.066649948847	88782.87990975926
1	12	73	0.48	0.34	14122.711353207189	92857.74214367276
1	12	54	0.54	0.49	4501.1622353962375	28023.574672280716
1	12	56	0.54	0.69	2072.1672510224007	-424.6403849922625
1	12	67	0.88	0.04	8351.515916937275	49680.07464200943
1	12	96	0.58	0.76	1671.8225259201602	-2534.912923791342
1	12	0	0.55	0.57	699.270201656333	3261.868699014305
1	12	74	0.7	0.66	-70.70143541802611	na
1	12	25	0.56	0.51	3877.2760989173703	25034.78878818573
1	12	86	0.4	0.69	-298.5057059823721	-4468.661734943734
1	12	68	0.37	0.37	3432.236937702957	19635.76464222623
1	12	15	0.46	0.49	915.6865059906246	39816.458241542896
1	12	31	0.7	0.41	2662.879090090313	15550.079445994057
1	12	65	0.93	0.61	3102.0331540768257	23145.11838449629
1	12	97	0.6	0.68	-204.38291234663996	12.08558395316635
1	12	33	0.01	0.81	13784.375068422592	135004.33255183217
1	12	1	0.46	0.66	-272.1	-1129.350648720909
1	12	90	0.61	0.36	2000.1776207129044	13983.310482877681
1	12	48	0.77	0.69	571.6431460657393	3781.9068110361477
1	12	26	0.69	0.42	30159.243208663567	190098.80310770668
1	12	79	0.63	0.6	3216.325211908219	15178.400304691764
1	12	50	0.39	0.6	1446.4619863417995	9599.863857540648
1	12	91	0.31	0.66	-91.19736087866107	na
1	12	36	0.54	0.79	-349.3535445855126	na
1	12	53	0.65	0.77	241.68981737088444	-1260.5431095050103
1	12	42	0.38	0.51	3713.357082013563	27920.094141786547
1	12	46	0.83	0.26	4135.350399462097	28514.965516307086
1	12	19	0.24	0.81	18723.636052102906	126704.78238025302
1	12	66	0.54	0.7	707.4895747003787	10548.977583627533
1	12	81	0.54	0.33	14969.300845775424	116457.77893764377
1	12	92	0.51	0.61	1274.987780845061	7277.01863951914
1	12	38	0.76	0.84	-900.7949953982449	na
1	12	37	0.58	0.04	14064.929698227334	105707.39814353266
1	12	28	0.84	0.12	3597.494060545204	20733.1881733048
1	12	99	0.86	0.46	6615.517275320184	61183.678943003135
1	12	83	0.82	0	2361.8493197076177	14947.714064477172
1	12	44	0.79	0.86	-636.5133826213194	na
1	12	35	0.7	0.58	6664.639105700128	41422.3332219701
1	12	17	0.53	0.64	4515.840953272762	28921.706580571074
1	12	69	0.42	0.8	1717.2477808450617	10225.103109475764
1	12	18	0.49	0.59	4043.834520967189	37491.56426989293
1	12	71	0.09	0.58	93.80360372177486	27906.305708346044
1	12	34	0.6	0.35	21450.58437624723	125308.93426359417
1	12	3	0.6	0.66	2135.095561293726	13150.618168067962
1	12	52	0.66	0.51	2699.9191699985913	17897.17894419411
1	12	62	0.89	0.57	2698.2916434821072	17217.277174357998
1	12	7	0.65	0.22	22066.930645205895	166566.81239588774
1	12	76	0.58	0.52	1487.4302720722496	8376.679874033745
1	12	82	0.65	0.7	-108.51026855117267	na
1	12	40	0.77	0.72	1003.9761201688232	7740.8077509834
1	12	4	0.27	0.61	2576.6898067867605	3417.8071077512495
1	12	27	0.38	0.4	-343.75	4516.276065012639
1	12	22	0.63	0.63	-226.13135736048645	na
1	12	30	0.13	0.5	68240.70986119592	491794.1273018941
1	12	57	0.39	0.5	5820.036318216469	36253.1893473262
1	12	5	0.56	0.8	-427.995	-2686.5042115618116
1	12	64	0.88	0.4	17161.9275021594	121668.77201838444
1	12	98	0.73	0.48	-275	2492.1761555447915
1	12	59	0.81	0.26	20363.27886605996	133049.95671227985
1	12	13	0.14	0.44	5285.112871406251	47014.943077153075
1	12	45	0.63	0.67	675.9936434972758	-1930.810782636363
1	12	9	0.66	0.02	8747.57094134894	55229.31942748613
1	12	93	0.32	0.71	-241.27712279178206	-1695.9540755499336
1	12	87	0.65	0.44	11641.660835634306	73044.78048025994
1	12	29	0.7	0.78	-535.0615613280708	-3681.0046583762187
1	12	32	0.45	0.76	-921.25	1705.4716289235078
1	12	94	0.64	0.55	3959.203755395448	36876.47789459495
1	12	55	0.48	0.46	1486.200820590976	9264.695262195779
1	12	14	0.84	0.7	-38.10701469261687	-846.5140059190993
1	12	63	0.46	0.65	3505.449993664768	8517.081316207468
1	12	88	0.39	0.66	1632.3758052531775	8035.383494828793
1	13	45	0.63	0.67	-481.25	-2140.625617347876
1	13	76	0.58	0.52	1430.1579584686378	7749.815416247532
1	13	14	0.84	0.7	-130.13842838109792	-942.4838177842338
1	13	96	0.58	0.76	-825	-4363.087331733242
1	13	34	0.6	0.35	20745.930051140098	117503.46715547191
1	13	74	0.7	0.66	-70.61882013248044	na
1	13	46	0.83	0.26	4138.839254488993	28120.537793288742
1	13	12	0.72	0.35	8741.770346096144	64243.512291912215
1	13	41	0.18	0.72	3576.16537037565	13119.21351116549
1	13	30	0.13	0.5	68879.74802757107	486604.8913028218
1	13	19	0.24	0.81	18505.989229681796	124925.89052299224
1	13	50	0.39	0.6	1449.1630020955104	8869.533586943828
1	13	3	0.6	0.66	1805.5314886384772	10085.984189894789
1	13	88	0.39	0.66	1687.5512247278598	7334.485539032615
1	13	95	0.48	0.46	-412.5	9921.59409424397
1	13	6	0.68	0.56	4549.518093221443	27410.162844231738
1	13	86	0.4	0.69	-590.5750717384911	-5464.939623983324
1	13	82	0.65	0.7	-103.4725412957406	na
1	13	93	0.32	0.71	-299.2686709100945	na
1	13	5	0.56	0.8	-607.1104362548788	-2626.4178855346886
1	13	81	0.54	0.33	15052.419778486652	117812.0201456706
1	13	9	0.66	0.02	8501.759319278188	52539.53253872178
1	13	65	0.93	0.61	3186.0964463729833	23205.639095297553
1	13	38	0.76	0.84	-883.3143943605186	na
1	13	90	0.61	0.36	2009.8877396772589	13834.427919494954
1	13	18	0.49	0.59	4367.466247015546	39355.29474385903
1	13	98	0.73	0.48	-165	3618.394236093647
1	13	85	0.71	0.86	138.88928646355714	-5994.712982186835
1	13	2	0.81	0.58	-28.913831931820653	-1195.1896665791373
1	13	25	0.56	0.51	3832.082393971502	24210.05852049561
1	13	43	0.71	0.21	7753.002334779737	69418.82237525456
1	13	40	0.77	0.72	1067.6355481304481	7693.504643415931
1	13	66	0.54	0.7	1075.4609993808608	11414.41809281638
1	13	58	0.59	0.67	5075.694369464391	38094.71413486732
1	13	47	0.7	0.62	2828.2300773843376	29845.78835100826
1	13	17	0.53	0.64	4523.031646242121	28351.891529823068
1	13	10	0.33	0.81	14975.54690627411	75785.4483047501
1	13	4	0.27	0.61	-1181.25	2238.542516633277
1	13	64	0.88	0.4	17326.123623586474	120741.98476482321
1	13	52	0.66	0.51	2673.621661498661	17437.716456293143
1	13	27	0.38	0.4	-206.25	6274.209803136765
1	13	36	0.54	0.79	-356.18746700307275	na
1	13	62	0.89	0.57	2663.795461308002	16578.39452620806
1	13	7	0.65	0.22	22598.48953153146	167958.84950387155
1	13	68	0.37	0.37	3303.6285908178074	18290.014781860096
1	13	63	0.46	0.65	1052.4057555576499	6421.089591773703
1	13	61	0.35	0.81	4909.509711230148	70322.58241420051
1	13	29	0.7	0.78	-537.5825577760335	na
1	13	79	0.63	0.6	3006.73995131281	13045.371342014207
1	13	42	0.38	0.51	3792.359374561035	26759.715427591847
1	13	32	0.45	0.76	-855.25	4042.4265795368474
1	13	53	0.65	0.77	225.0058356337958	-1796.3859499850864
1	13	57	0.39	0.5	5678.70353327997	34797.77414766812
1	13	83	0.82	0	2316.424353722237	14397.90879365386
1	13	56	0.54	0.69	-825	-1350.123518030024
1	13	70	0.77	0.32	2264.2351296420484	11736.032718774546
1	13	31	0.7	0.41	2574.197448085798	14582.90575344299
1	13	97	0.6	0.68	-613.05	85.68115356498046
1	13	0	0.55	0.57	687.4871814906999	2769.9139965076297
1	13	91	0.31	0.66	-91.14662432008369	na
1	13	20	0.71	0.76	375.8846844964978	-2554.6518909133483
1	13	84	0.59	0.53	3123.232055465092	22150.721676258607
1	13	69	0.42	0.8	1692.9970027605552	8680.292270451753
1	13	24	0.34	0.77	842.3884306374446	21658.60553370916
1	13	99	0.86	0.46	6329.337942669878	57731.410080289264
1	13	55	0.48	0.46	1456.662479561427	8869.895870282533
1	13	35	0.7	0.58	4265.1887560794785	41161.96141910306
1	13	16	0.28	0.27	16376.468438600336	78682.77478660861
1	13	33	0.01	0.81	16257.557950781696	139593.71973815045
1	13	67	0.88	0.04	8087.8361210904095	46931.87713726437
1	13	28	0.84	0.12	3463.1645575179464	19377.21915398725
1	13	15	0.46	0.49	1020.380356290156	45395.22410090626
1	13	73	0.48	0.34	13995.892091722215	90341.36790546667
1	13	89	0.78	0.39	2226.8584066161034	16965.062633661197
1	13	75	0.89	0.55	2991.6980226266737	22232.394368026227
1	13	22	0.63	0.63	-229.80047627453587	na
1	13	1	0.46	0.66	-285.33	-1027.5067083548747
1	13	11	0.66	0.37	7065.843759298503	45444.55597858313
1	13	48	0.77	0.69	514.1764980694423	3592.553398948812
1	13	54	0.54	0.49	4412.566348626426	26811.49330295402
1	13	71	0.09	0.58	102.3928668623866	32895.08091528215
1	13	13	0.14	0.44	5691.397514976562	49003.55998656764
1	13	87	0.65	0.44	11428.601593852592	70061.26186087671
1	13	92	0.51	0.61	1258.0270027605548	5784.8837119741665
1	13	59	0.81	0.26	20156.250252981936	129201.3776500475
1	13	26	0.69	0.42	23076.85703197572	184410.06344516168
1	13	37	0.58	0.04	14363.41648299565	106534.80684554645
1	13	94	0.64	0.55	3816.9889698694487	38654.13906393163
1	14	4	0.27	0.61	-1181.25	2238.542516633277
1	14	27	0.38	0.4	-216.25	8099.139815575789
1	14	11	0.66	0.37	6965.2910088335775	43941.17632550966
1	14	1	0.46	0.66	77.14825970588618	-903.0181409689051
1	14	29	0.7	0.78	-497.4305531000117	na
1	14	7	0.65	0.22	23044.50868947003	168758.04656319713
1	14	57	0.39	0.5	5520.940434492864	31029.118662975525
1	14	41	0.18	0.72	3507.8088333380856	10263.905335626036
1	14	54	0.54	0.49	4303.982731195104	25457.05735229939
1	14	18	0.49	0.59	4658.458809366326	41065.61215167389
1	14	59	0.81	0.26	19865.592273319064	124769.59053192928
1	14	32	0.45	0.76	-1499.6640361955187	6532.763071244338
1	14	92	0.51	0.61	1238.9853024845	4684.012558962758
1	14	14	0.84	0.7	-130.01907809175015	na
1	14	35	0.7	0.58	4420.471218275504	41448.00841654829
1	14	75	0.89	0.55	3051.827196311798	22242.932215668956
1	14	67	0.88	0.04	7794.36111503589	43971.09504101651
1	14	13	0.14	0.44	6064.750890725391	50773.947087998204
1	14	42	0.38	0.51	3859.024731641201	25382.276682594085
1	14	48	0.77	0.69	449.0960113863944	3426.271213786859
1	14	96	0.58	0.76	-825	-4264.027106027401
1	14	6	0.68	0.56	4439.269788560372	25921.105952933696
1	14	95	0.48	0.46	-432.5	12984.845807006159
1	14	64	0.88	0.4	17415.072913768945	119298.11461143015
1	14	87	0.65	0.44	11165.111214159962	66718.50808760148
1	14	62	0.89	0.57	2615.7461882426014	15843.074449596026
1	14	68	0.37	0.37	3160.296836276918	16839.28951291365
1	14	94	0.64	0.55	3998.9210433629214	40675.5275278131
1	14	50	0.39	0.6	1452.2916769217209	8049.448712637427
1	14	36	0.54	0.79	-363.49675625280804	na
1	14	16	0.28	0.27	6979.78921878756	71017.73921355043
1	14	91	0.31	0.66	-91.32948733525105	na
1	14	25	0.56	0.51	3769.5624617729263	23261.982590772874
1	14	45	0.63	0.67	-481.25	-2140.625617347876
1	14	89	0.78	0.39	2287.544949378961	17137.081014187403
1	14	28	0.84	0.12	3315.175129642048	17923.79329637556
1	14	20	0.71	0.76	-687.5	-3101.1906894137633
1	14	98	0.73	0.48	-173	4765.480479583073
1	14	10	0.33	0.81	9273.739952483074	68772.20667336651
1	14	34	0.6	0.35	19945.01428072359	109016.22541551659
1	14	15	0.46	0.49	4821.888874104665	52854.84597651335
1	14	88	0.39	0.66	1661.9601022550737	6094.351617559633
1	14	38	0.76	0.84	-868.8379861193894	na
1	14	40	0.77	0.72	1128.9128788199432	7516.857285267442
1	14	12	0.72	0.35	8889.454065911821	64357.41390476095
1	14	9	0.66	0.02	8245.397462060802	50582.24904993344
1	14	69	0.42	0.8	1666.6653024845	6992.081036863106
1	14	47	0.7	0.62	2962.3955270771	30161.134085112382
1	14	33	0.01	0.81	21770.174525279028	141813.1408200282
1	14	17	0.53	0.64	2788.8229658892596	29012.334860479004
1	14	71	0.09	0.58	1007.6478893353719	38323.27007247667
1	14	85	0.71	0.86	183.67135781720197	-7264.723461856398
1	14	84	0.59	0.53	3156.8327467386694	21969.015063481173
1	14	31	0.7	0.41	2474.008825681507	13533.709987803803
1	14	79	0.63	0.6	2775.21695374717	10756.087685465955
1	14	90	0.61	0.36	2012.0635526933959	13631.897187619034
1	14	30	0.13	0.5	62485.63133664664	482400.8835596903
1	14	3	0.6	0.66	1782.9663397746288	6784.851192043405
1	14	37	0.58	0.04	14613.146902009543	107033.36862029624
1	14	52	0.66	0.51	2574.8917409237283	16886.871527472904
1	14	55	0.48	0.46	1420.7825305833555	8429.921623144626
1	14	63	0.46	0.65	972.1121830291461	4611.745948713322
1	14	56	0.54	0.69	-825	-1350.123518030024
1	14	0	0.55	0.57	674.5804633416299	2242.9769945817598
1	14	93	0.32	0.71	-306.81028667845857	na
1	14	46	0.83	0.26	4127.857791764543	27623.01279180725
1	14	2	0.81	0.58	-197.7416403352288	-1325.7791685560037
1	14	97	0.6	0.68	-82.70250000000033	329.6542431889966
1	14	82	0.65	0.7	-142.36461702953673	na
1	14	76	0.58	0.52	1365.3740605452053	7069.436196667886
1	14	65	0.93	0.61	3251.4778240543355	23133.53091896091
1	14	73	0.48	0.34	13812.376282370264	87428.4106545999
1	14	58	0.59	0.67	5248.9976932016525	35411.094513045035
1	14	53	0.65	0.77	79.27885333969664	-2367.2732394173418
1	14	83	0.82	0	2263.2331360361245	13792.701368998583
1	14	26	0.69	0.42	23177.356247837477	181978.60317684966
1	14	66	0.54	0.7	1780.5967009263525	11948.661440318432
1	14	5	0.56	0.8	-305.1042076882846	-2366.968350326994
1	14	19	0.24	0.81	18292.06387944162	123095.28907646198
1	14	74	0.7	0.66	-70.74454900033342	na
1	14	86	0.4	0.69	-1076.838347459692	-6115.818864151937
1	14	61	0.35	0.81	6832.271778349206	74916.18549902285
1	14	99	0.86	0.46	1995.1606874255885	63149.617150411614
1	14	43	0.71	0.21	7832.328368040752	72208.15300290268
1	14	24	0.34	0.77	1850.6299885273672	24189.075160140932
1	14	70	0.77	0.32	2139.7711731599447	10540.247311499674
1	14	81	0.54	0.33	15074.532652062318	119189.83160571815
1	15	27	0.38	0.4	-226.75	10155.474740957647
1	15	59	0.81	0.26	19491.31492928865	120035.46490428803
1	15	31	0.7	0.41	2362.3206968974328	12402.53603168575
1	15	99	0.86	0.46	2090.456696796869	70419.31855556318
1	15	41	0.18	0.72	511.33534750622266	8574.084485519043
1	15	24	0.34	0.77	3812.458454801418	25840.988927569866
1	15	66	0.54	0.7	1767.1138588450613	10543.325398846113
1	15	30	0.13	0.5	61747.68638497942	479884.29276483034
1	15	85	0.71	0.86	-125.26020562402942	-8705.328153891753
1	15	36	0.54	0.79	-371.30112126210116	na
1	15	69	0.42	0.8	1638.4607722360504	5192.951629839844
1	15	25	0.56	0.51	3689.7336886842804	22190.663080488936
1	15	71	0.09	0.58	4121.828993408282	43245.635337562
1	15	1	0.46	0.66	24.571944204975864	-1167.0724432431978
1	15	89	0.78	0.39	2338.63101440836	17244.10177935328
1	15	61	0.35	0.81	11003.691644551898	79206.26509815492
1	15	11	0.66	0.37	6837.654008391899	42244.80549115834
1	15	70	0.77	0.32	2004.7378145019475	9269.072114941804
1	15	28	0.84	0.12	3153.531173159945	16372.942283713606
1	15	83	0.82	0	2202.278979234319	13132.111239867243
1	15	52	0.66	0.51	2462.5407538775416	16308.55067350953
1	15	16	0.28	0.27	6644.273586853818	66935.94610140905
1	15	50	0.39	0.6	1451.2874605135225	7429.254119175749
1	15	95	0.48	0.46	-453.5	16444.294684097946
1	15	55	0.48	0.46	1378.5662040541874	7944.803230291376
1	15	37	0.58	0.04	14835.074556909065	107205.1277469044
1	15	62	0.89	0.57	2554.159278830472	15011.4076836076
1	15	32	0.45	0.76	-1631.731737485324	9971.032879788647
1	15	93	0.32	0.71	-314.91543742953723	na
1	15	90	0.61	0.36	2006.7121750587264	13375.760063672316
1	15	2	0.81	0.58	-374.73118331846763	-1283.3804781338104
1	15	3	0.6	0.66	1810.5457057971669	4819.92276524806
1	15	4	0.27	0.61	-586.25	4956.088364448779
1	15	86	0.4	0.69	-1135.9417895207375	na
1	15	46	0.83	0.26	4102.417277176317	27022.456657864732
1	15	34	0.6	0.35	19047.881697934932	100798.05864459845
1	15	87	0.65	0.44	10851.231853451962	63016.76667844698
1	15	47	0.7	0.62	3400.911675713325	32222.179585010297
1	15	54	0.54	0.49	4175.4290196353495	23960.37037062722
1	15	53	0.65	0.77	-459.8453428949881	-2819.5843623218334
1	15	29	0.7	0.78	-498.5598803798558	na
1	15	0	0.55	0.57	660.6624170074667	1678.6595775887163
1	15	12	0.72	0.35	9001.439686592741	64234.10398913332
1	15	14	0.84	0.7	-130.11487941728817	na
1	15	68	0.37	0.37	3002.250194463073	15283.63886156144
1	15	7	0.65	0.22	23405.010711237435	169008.8133644965
1	15	10	0.33	0.81	8633.945561452496	63825.30578682479
1	15	76	0.58	0.52	1293.0845575179453	6335.577321382207
1	15	57	0.39	0.5	5347.226532857423	26934.219590524015
1	15	73	0.48	0.34	13572.180836997615	84119.81891704808
1	15	18	0.49	0.59	4916.758749834641	42629.30508118919
1	15	65	0.93	0.61	3298.2104828516176	22928.98875933773
1	15	92	0.51	0.61	1218.07077223605	3719.7863543355197
1	15	43	0.71	0.21	7883.292862138713	75152.97859408672
1	15	35	0.7	0.58	4849.774632361727	43666.00208049666
1	15	20	0.71	0.76	-687.5	na
1	15	26	0.69	0.42	23686.71646877917	185117.12039593112
1	15	17	0.53	0.64	3454.1587113406613	29715.04205244738
1	15	91	0.31	0.66	-91.7510575179132	na
1	15	40	0.77	0.72	686.8768160071102	7512.226250113028
1	15	42	0.38	0.51	3913.6125552401636	23775.588090842426
1	15	96	0.58	0.76	-495	-3953.0325470175685
1	15	33	0.01	0.81	22486.765855143167	137477.35745394285
1	15	84	0.59	0.53	3175.57747815091	21683.318194670912
1	15	97	0.6	0.68	161.72737499999926	270.15702481936466
1	15	45	0.63	0.67	-288.75	-1919.3396768414661
1	15	48	0.77	0.69	410.94192865304706	3178.902943061038
1	15	64	0.88	0.4	17428.78326301038	117339.3445912732
1	15	75	0.89	0.55	3095.856880678489	22146.22990293298
1	15	67	0.88	0.04	7471.102259284096	40797.79505483192
1	15	98	0.73	0.48	-181.4	6062.163900596865
1	15	88	0.39	0.66	-106.70149695505154	5101.859562470158
1	15	5	0.56	0.8	-310.38546618985356	na
1	15	56	0.54	0.69	-495	-177.4844422432128
1	15	94	0.64	0.55	4210.3863455310675	43144.95152126639
1	15	9	0.66	0.02	4118.693001430465	50839.49702916006
1	15	58	0.59	0.67	6108.17937605314	35137.264048601915
1	15	13	0.14	0.44	6405.143435261661	52327.74856156776
1	15	38	0.76	0.84	-857.1436162609257	na
1	15	63	0.46	0.65	1394.9553926021285	4447.421195822367
1	15	79	0.63	0.6	2521.7751060598093	8310.660226400592
1	15	19	0.24	0.81	18064.736188213454	121200.09068199896
1	15	74	0.7	0.66	-71.0747771988523	na
1	15	15	0.46	0.49	5351.707967809897	56973.196814530645
1	15	6	0.68	0.56	4304.804199132353	24259.66528836525
1	15	81	0.54	0.33	15957.011209348067	121143.84157217479
1	16	95	0.48	0.46	-475.55	20332.460272962697
1	16	64	0.88	0.4	17367.259244536246	114868.08640296136
1	16	81	0.54	0.33	16210.162411380665	121050.57133097743
1	16	63	0.46	0.65	-1011.9328268400545	4800.4846600136325
1	16	28	0.84	0.12	2978.2378145019475	14724.69621508309
1	16	4	0.27	0.61	-544.25	7254.410246040982
1	16	73	0.48	0.34	13275.320681080893	80416.62780507594
1	16	31	0.7	0.41	2239.140162052561	11189.425573567616
1	16	68	0.37	0.37	2829.4967597399177	13623.110352669286
1	16	89	0.78	0.39	2380.1173430612052	17286.50827373633
1	16	93	0.32	0.71	-322.31937592660086	na
1	16	57	0.39	0.5	5157.993814294834	22492.9970721825
1	16	79	0.63	0.6	2246.432350756819	5709.194311604029
1	16	19	0.24	0.81	17744.32290260411	119245.31771759306
1	16	2	0.81	0.58	-278.8178783917769	-1041.7336957024881
1	16	33	0.01	0.81	22224.13507588861	131805.18217891207
1	16	59	0.81	0.26	16230.672431969257	115700.61676597572
1	16	0	0.55	0.57	645.83417530672	1074.2138068863296
1	16	83	0.82	0	2133.565030272602	12416.156883147938
1	16	18	0.49	0.59	5442.347437326374	44053.91530975445
1	16	37	0.58	0.04	15008.219829063608	107029.29289292691
1	16	17	0.53	0.64	3771.731911706788	30667.59487851268
1	16	11	0.66	0.37	6682.952945472303	40355.56200345986
1	16	50	0.39	0.6	1446.2498181819449	6741.767394398636
1	16	87	0.65	0.44	10487.003560779367	58956.2727755253
1	16	86	0.4	0.69	-1170.5569761448714	na
1	16	32	0.45	0.76	-1424.0917306369026	13886.430732093535
1	16	34	0.6	0.35	11608.36450396832	96126.42138792531
1	16	98	0.73	0.48	-190.22	7520.682896624762
1	16	13	0.14	0.44	6712.544107024745	53666.819963327034
1	16	96	0.58	0.76	-825	-3904.2679234651855
1	16	65	0.93	0.61	3326.3259587090374	22592.197775086814
1	16	45	0.63	0.67	-302.75	-1889.6497601684753
1	16	92	0.51	0.61	1195.470695012445	2684.0655564980702
1	16	35	0.7	0.58	4926.148500743643	45626.958467316435
1	16	25	0.56	0.51	3592.612591750066	20996.196967041644
1	16	52	0.66	0.51	2336.569478683664	15708.359310373955
1	16	67	0.88	0.04	7118.070346319888	37412.04054519836
1	16	6	0.68	0.56	4146.146389175736	22425.988011515976
1	16	75	0.89	0.55	3123.7842580359584	21943.054771829426
1	16	76	0.58	0.52	1213.2951296420483	5548.272141173532
1	16	43	0.71	0.21	9555.08746903178	78283.43065047415
1	16	54	0.54	0.49	4026.9219686535803	22321.530730732342
1	16	27	0.38	0.4	-237.775	12462.359683582536
1	16	71	0.09	0.58	6745.258873522614	45179.08797027857
1	16	56	0.54	0.69	-519	800.019377338456
1	16	15	0.46	0.49	5841.006566200391	61008.16479446522
1	16	85	0.71	0.86	-778.8529497502535	-9946.030024558177
1	16	58	0.59	0.67	6446.4985121966365	33887.55371985252
1	16	90	0.61	0.36	1993.8403663057898	13066.056235256066
1	16	97	0.6	0.68	301.8660060581673	-60.140743393626934
1	16	94	0.64	0.55	5311.770187593052	45633.73185923159
1	16	1	0.46	0.66	-111.17732759894824	-1396.754056563272
1	16	69	0.42	0.8	1608.570695012445	3628.5596550876517
1	16	88	0.39	0.66	-115.74685989653746	4814.231055740558
1	16	53	0.65	0.77	-407.4515693585274	na
1	16	62	0.89	0.57	2479.0494148889484	14083.480430374204
1	16	20	0.71	0.76	-412.5	na
1	16	41	0.18	0.72	485.9118127556003	7598.110939686746
1	16	47	0.7	0.62	3459.7599431672406	34013.89023881295
1	16	66	0.54	0.7	1740.3046885605545	8997.155640123183
1	16	26	0.69	0.42	23521.94092034046	187697.47386814197
1	16	74	0.7	0.66	-71.6058521464411	na
1	16	29	0.7	0.78	-500.5837015775875	na
1	16	61	0.35	0.81	10930.526053726044	79243.85747447672
1	16	40	0.77	0.72	760.5636383265456	7686.196525807051
1	16	5	0.56	0.8	-316.0658252734048	na
1	16	14	0.84	0.7	-130.4208739401476	na
1	16	16	0.28	0.27	4489.167839680974	72296.3694517594
1	16	70	0.77	0.32	1859.1399237768499	7922.535723228537
1	16	3	0.6	0.66	1774.75513521745	3247.5146236832993
1	16	55	0.48	0.46	1330.0184688514787	7414.569865756638
1	16	46	0.83	0.26	4062.528413317501	26318.932230163187
1	16	84	0.59	0.53	3179.4804564299952	21293.90397844788
1	16	42	0.38	0.51	3956.3547550673857	22608.692875546978
1	16	9	0.66	0.02	4195.634051358942	51785.04280591411
1	16	24	0.34	0.77	3784.9497714407858	25476.48754481365
1	16	48	0.77	0.69	409.3155251330626	2859.7790766076437
1	16	99	0.86	0.46	2576.8889316367104	82926.94582888045
1	16	7	0.65	0.22	23173.80600469147	168796.1824193527
1	16	12	0.72	0.35	9089.362411009632	63875.442849302606
1	16	10	0.33	0.81	9822.176341707245	64709.441512445104
1	16	30	0.13	0.5	56444.541553187795	483656.7702571317
1	17	57	0.39	0.5	4953.631470852348	18784.52152248294
1	17	29	0.7	0.78	-503.4833311550427	na
1	17	52	0.66	0.51	2665.3151547494817	15092.46305589292
1	17	67	0.88	0.04	6735.275629003894	33813.891710279204
1	17	26	0.69	0.42	20801.867418458634	191089.76356490736
1	17	42	0.38	0.51	3987.4584201794455	21275.72689595431
1	17	70	0.77	0.32	1702.982127588008	6500.6653007811
1	17	68	0.37	0.37	2642.0442217529226	11857.749134859729
1	17	0	0.55	0.57	630.1867577760481	426.51793968175707
1	17	33	0.01	0.81	17005.46053812247	124904.08620340088
1	17	75	0.89	0.55	3144.422149507424	21638.41275096656
1	17	76	0.58	0.52	1126.011173159945	4707.55233928574
1	17	12	0.72	0.35	9141.560534643006	63270.687043950726
1	17	1	0.46	0.66	-195.3024832366632	na
1	17	47	0.7	0.62	3491.7198035604397	35910.17755684469
1	17	92	0.51	0.61	1171.3536255112003	1571.3508775702987
1	17	99	0.86	0.46	2599.324753218546	96368.80976634625
1	17	81	0.54	0.33	16480.22138456163	121732.66444840442
1	17	53	0.65	0.77	-398.7438257071936	na
1	17	94	0.64	0.55	5573.625551768862	47150.525122691266
1	17	89	0.78	0.39	2412.0041605000715	17264.724142165822
1	17	10	0.33	0.81	6906.697490912449	63490.464601566615
1	17	11	0.66	0.37	6501.206998198686	38273.55846394841
1	17	18	0.49	0.59	5688.877434192692	45017.77385230766
1	17	34	0.6	0.35	11281.6384306578	92290.9566522459
1	17	43	0.71	0.21	10799.37287058019	79818.54343690709
1	17	71	0.09	0.58	6680.727100672602	44362.01874744415
1	17	5	0.56	0.8	-322.16137385925083	na
1	17	13	0.14	0.44	6986.92031237598	54793.25026692425
1	17	19	0.24	0.81	17440.2616123437	115920.23123750418
1	17	64	0.88	0.4	17230.502134219627	111887.00597390636
1	17	28	0.84	0.12	2789.299923776849	12979.083684611604
1	17	14	0.84	0.7	-130.9323511636423	na
1	17	88	0.39	0.66	141.81246418526564	6038.848123965737
1	17	25	0.56	0.51	3478.214862162562	19678.67637895896
1	17	54	0.54	0.49	3858.4774952209027	20540.631886769872
1	17	58	0.59	0.67	3676.251437592872	34168.40279878169
1	17	48	0.77	0.69	455.68081718270923	2500.486948235137
1	17	87	0.65	0.44	10072.464382740394	54537.2497638429
1	17	9	0.66	0.02	4422.1451487909935	56822.78677322961
1	17	2	0.81	0.58	-131.49200832148603	na
1	17	20	0.71	0.76	-432.5	na
1	17	95	0.48	0.46	2368.9225000000006	24685.15983958801
1	17	59	0.81	0.26	15995.941320706472	112219.8306044279
1	17	69	0.42	0.8	1577.1636255112003	2156.86792024477
1	17	61	0.35	0.81	10924.202792487406	76273.73309880964
1	17	73	0.48	0.34	12921.80879600667	76319.96934403654
1	17	83	0.82	0	2057.094278758973	11644.855851884382
1	17	35	0.7	0.58	4973.039850706459	47675.54071230743
1	17	96	0.58	0.76	-825	-3749.132578770222
1	17	37	0.58	0.04	15132.61943761043	106506.07964937836
1	17	31	0.7	0.41	2104.473966449932	9894.418217504259
1	17	15	0.46	0.49	6289.7221445104105	64976.553079171215
1	17	86	0.4	0.69	-1207.1345939373682	na
1	17	98	0.73	0.48	863.4190000000001	9154.51801042544
1	17	84	0.59	0.53	3168.554938404459	20801.061411741433
1	17	17	0.53	0.64	3848.608606351266	31314.90026723322
1	17	46	0.83	0.26	4008.2013676516262	25512.49920546954
1	17	30	0.13	0.5	60586.073749567775	488975.9465994516
1	17	62	0.89	0.57	2390.4305441445	13059.374581920683
1	17	4	0.27	0.61	-884.8783842907606	9724.897344641911
1	17	50	0.39	0.6	1437.2685598975365	5983.3823894892375
1	17	66	0.54	0.7	1710.0907568644993	7398.474345070989
1	17	55	0.48	0.46	1275.1440454089043	6839.24924487257
1	17	85	0.71	0.86	-1966.2288231842836	-10557.481777601195
1	17	7	0.65	0.22	23417.237532212497	168302.48452593028
1	17	65	0.93	0.61	3335.854210773585	22123.333866934016
1	17	63	0.46	0.65	-866.9909774911114	5621.382561177049
1	17	6	0.68	0.56	3963.3201697169457	20420.21392532597
1	17	40	0.77	0.72	957.0333851859991	8125.403451521737
1	17	56	0.54	0.69	-544.2	1946.5415509577188
1	17	93	0.32	0.71	-329.3601571176566	na
1	17	79	0.63	0.6	1949.205733218977	2951.7900205228734
1	17	97	0.6	0.68	316.50526598097537	-573.9061644755016
1	17	24	0.34	0.77	3741.4472254967077	24278.824528574492
1	17	16	0.28	0.27	4801.022269316489	79017.01936914255
1	17	3	0.6	0.66	1734.8316216957053	1485.855865406079
1	17	45	0.63	0.67	-317.45	na
1	17	90	0.61	0.36	1973.4545479905007	12702.823405591496
1	17	41	0.18	0.72	884.8056314800401	8796.902612109747
1	17	27	0.38	0.4	1500.02375	15040.877140080614
1	17	32	0.45	0.76	74.67430458913694	17951.17508085574
1	18	31	0.7	0.41	1958.3285181274357	8517.551587347785
1	18	6	0.68	0.56	2838.854033643093	18675.70186801383
1	18	41	0.18	0.72	888.0850683320364	9647.485220350722
1	18	19	0.24	0.81	17229.41445110933	111668.12572451385
1	18	13	0.14	0.44	7228.237827994782	55709.386226837116
1	18	59	0.81	0.26	15873.784369059033	111130.60262461002
1	18	67	0.88	0.04	6322.727847553697	30003.40573832965
1	18	27	0.38	0.4	1680.5936874999998	15989.929382739996
1	18	61	0.35	0.81	10779.614460475095	72123.2856511619
1	18	37	0.58	0.04	15208.30826572991	105635.69282772244
1	18	52	0.66	0.51	2575.699984512008	13952.47343219762
1	18	28	0.84	0.12	2586.722127588008	11136.131856720373
1	18	10	0.33	0.81	2409.66109949743	63483.59997391139
1	18	55	0.48	0.46	1213.9474181384592	6218.867697204724
1	18	71	0.09	0.58	6606.542256198973	43473.718051276635
1	18	25	0.56	0.51	3346.5554065544356	18238.188838342445
1	18	14	0.84	0.7	-131.64483611592044	na
1	18	45	0.63	0.67	-332.885	na
1	18	68	0.37	0.37	2439.8998856652747	9987.598099324161
1	18	53	0.65	0.77	-391.46705051618136	na
1	18	2	0.81	0.58	-134.31300497654146	na
1	18	26	0.69	0.42	20698.075047419337	196223.0976523905
1	18	15	0.46	0.49	7973.820301735932	68896.92997582862
1	18	17	0.53	0.64	3902.232798096202	31874.188994738874
1	18	18	0.49	0.59	5899.555855902327	45769.83691553654
1	18	76	0.58	0.52	1031.237814501948	3813.44801480052
1	18	32	0.45	0.76	1992.6276102719796	20758.32765905106
1	18	90	0.61	0.36	1945.5608205909757	12286.09739273875
1	18	98	0.73	0.48	988.2509500000001	9809.32705982939
1	18	84	0.59	0.53	3145.1427914842375	20205.098012268398
1	18	86	0.4	0.69	-1245.7638560739927	na
1	18	99	0.86	0.46	8928.365615557621	111311.04107742716
1	18	16	0.28	0.27	1737.4837980452044	90288.7438066437
1	18	12	0.72	0.35	9167.365507910854	62420.85516238137
1	18	75	0.89	0.55	3148.94828912398	21223.958782555277
1	18	56	0.54	0.69	-570.66	3274.5604942243062
1	18	3	0.6	0.66	-1057.61	900.9505515333235
1	18	62	0.89	0.57	2288.3159169372766	11939.167935670657
1	18	24	0.34	0.77	3693.7555772670357	22983.34994045112
1	18	70	0.77	0.32	1536.2688212086075	5003.486653799648
1	18	64	0.88	0.4	17039.4756466925	108399.05160581584
1	18	30	0.13	0.5	67163.41950517577	496142.9565037818
1	18	9	0.66	0.02	5205.820191351446	62169.18370769692
1	18	81	0.54	0.33	16596.22634002105	122013.85054745212
1	18	66	0.54	0.7	1676.5477720540493	6404.747896614476
1	18	79	0.63	0.6	-962.5	2838.1818879638377
1	18	40	0.77	0.72	1005.2666659266993	8377.549429436624
1	18	48	0.77	0.69	525.6778129408884	1826.6571053359423
1	18	73	0.48	0.34	12523.303881206331	71831.08381118489
1	18	92	0.51	0.61	1145.8712629600802	375.42808373999543
1	18	35	0.7	0.58	4990.438358171137	49835.087171211875
1	18	97	0.6	0.68	283.76761560847507	-1151.734644458697
1	18	42	0.38	0.51	4007.108219561239	19768.93250819345
1	18	83	0.82	0	1972.8695648210241	10818.224821468082
1	18	69	0.42	0.8	1544.3912629600804	574.0678276620217
1	18	0	0.55	0.57	613.8020819984433	-267.9510503549367
1	18	95	0.48	0.46	2693.2673750000004	26387.452928550098
1	18	54	0.54	0.49	3670.1107204598566	18617.762620187168
1	18	63	0.46	0.65	-1429.4622176197395	8752.67731303471
1	18	89	0.78	0.39	2438.9502274750685	17179.21778849741
1	18	65	0.93	0.61	3326.823700234906	21522.56414056891
1	18	85	0.71	0.86	-1895.4369114228402	na
1	18	43	0.71	0.21	11007.352023301177	80055.12222580741
1	18	57	0.39	0.5	4734.490159854757	14829.041611282995
1	18	87	0.65	0.44	9607.650463603377	49759.909859155945
1	18	94	0.64	0.55	5810.74118189561	48511.7393139517
1	18	96	0.58	0.76	-495	-3386.648567034672
1	18	7	0.65	0.22	23631.34375560187	167755.9308261811
1	18	20	0.71	0.76	-453.5	na
1	18	4	0.27	0.61	-898.513021247935	12804.23079310203
1	18	11	0.66	0.37	6292.434385788755	35998.901844081425
1	18	46	0.83	0.26	3939.4457992690445	24603.214295712358
1	18	33	0.01	0.81	16797.47600896222	119488.76972675837
1	18	50	0.39	0.6	1424.4247912648796	5150.044959580694
1	18	34	0.6	0.35	11376.14775912491	94803.88353331423
1	18	88	0.39	0.66	313.95179973182394	7086.220541347404
1	18	58	0.59	0.67	3176.9300184641315	35722.34589776691
1	18	47	0.7	0.62	3524.6630383824195	37934.28727907527
1	18	1	0.46	0.66	-198.33319484619508	na
1	18	5	0.56	0.8	-328.68900531371963	na
1	19	94	0.64	0.55	6402.621707080256	49714.66747974408
1	19	40	0.77	0.72	1038.288032630364	8579.258325918918
1	19	9	0.66	0.02	5285.738231783872	67226.04290934735
1	19	98	0.73	0.48	1104.9386975	10409.314757155977
1	19	25	0.56	0.51	3197.6483862267105	16674.81749118857
1	19	62	0.89	0.57	2172.718121090411	10722.934399176549
1	19	45	0.63	0.67	-221.7346370292887	na
1	19	89	0.78	0.39	2456.295691101315	17025.38233025837
1	19	31	0.7	0.41	1800.7099047210634	7058.861425757702
1	19	13	0.14	0.44	7436.4607193945185	56417.85929758265
1	19	12	0.72	0.35	9157.47085751531	61316.811132161856
1	19	88	0.39	0.66	742.9277115221754	8044.163292870938
1	19	61	0.35	0.81	10370.456105865336	67625.69446206377
1	19	63	0.46	0.65	-1931.689065663399	11635.753044698762
1	19	75	0.89	0.55	3142.0371246677814	20700.228056570755
1	19	76	0.58	0.52	928.97992377685	2865.987761845474
1	19	58	0.59	0.67	3859.509880144321	38158.78519404655
1	19	2	0.81	0.58	-137.3588789954968	na
1	19	85	0.71	0.86	-1413.728902301929	na
1	19	54	0.54	0.49	3461.8360094368636	16553.007273359213
1	19	41	0.18	0.72	-761.1421441887484	11222.496142969127
1	19	5	0.56	0.8	-335.66645767145593	na
1	19	32	0.45	0.76	3236.0022859999995	21719.552435211248
1	19	20	0.71	0.76	-475.55	na
1	19	35	0.7	0.58	6744.241215262582	52131.28102931108
1	19	15	0.46	0.49	8506.298354322727	71386.17324988796
1	19	4	0.27	0.61	-624.5932733148055	16192.318153927079
1	19	46	0.83	0.26	3856.270884305593	23591.131377223777
1	19	86	0.4	0.69	-1286.5385821850005	na
1	19	59	0.81	0.26	15515.207675606085	109741.25010423569
1	19	68	0.37	0.37	2223.0706913820122	8012.697992694421
1	19	57	0.39	0.5	4500.885838152546	10613.256431643551
1	19	92	0.51	0.61	1119.1601366640723	-910.6869976159552
1	19	1	0.46	0.66	-201.73186128306557	na
1	19	83	0.82	0	1880.8935865799722	9936.279633520982
1	19	84	0.59	0.53	3106.9259519100247	19503.77998879196
1	19	52	0.66	0.51	2468.8626327864067	12691.345053002877
1	19	96	0.58	0.76	-519	-3354.783239717181
1	19	16	0.28	0.27	1617.9709818929448	102973.88552180538
1	19	24	0.34	0.77	3641.764201292333	21584.1192764519
1	19	19	0.24	0.81	17000.886005998396	106290.8933318135
1	19	37	0.58	0.04	15235.319452443411	104418.32699884991
1	19	43	0.71	0.21	11172.18952194862	79988.43086884521
1	19	87	0.65	0.44	6143.46529270384	45894.669172026224
1	19	81	0.54	0.33	16646.412727066872	121995.29798321813
1	19	64	0.88	0.4	16782.526864357875	104384.42267023766
1	19	0	0.55	0.57	596.753873798599	-1013.1486905187091
1	19	6	0.68	0.56	2715.071031960936	17291.600601308208
1	19	70	0.77	0.32	-275	4733.865548475432
1	19	66	0.54	0.7	1637.6979948486446	5346.918052102946
1	19	26	0.69	0.42	26939.366462354665	203998.54736324906
1	19	7	0.65	0.22	23733.507342821773	166653.90307105446
1	19	79	0.63	0.6	-962.5	2838.1818879638377
1	19	97	0.6	0.68	246.04641347169098	-1748.2070188169535
1	19	42	0.38	0.51	1525.7887517880813	18724.657575165496
1	19	67	0.88	0.04	5880.436255176016	25980.636958192164
1	19	17	0.53	0.64	3920.915908857017	32345.236465907496
1	19	73	0.48	0.34	12068.167512146016	66938.51980457426
1	19	56	0.54	0.69	-60.467999999999165	4797.85738086878
1	19	3	0.6	0.66	-909.4655	1218.1802558668935
1	19	99	0.86	0.46	9692.315559779738	120928.69378096156
1	19	55	0.48	0.46	1146.4328472315367	5553.450235840379
1	19	18	0.49	0.59	6120.916972982211	46314.64499192557
1	19	30	0.13	0.5	67816.85054712696	490860.36917620676
1	19	48	0.77	0.69	514.5551566753588	840.148977875325
1	19	47	0.7	0.62	4952.097786463297	40081.130179406704
1	19	69	0.42	0.8	-1012.5	7.330585083268943
1	19	34	0.6	0.35	10915.92230866866	97252.06300897455
1	19	90	0.61	0.36	1910.1649795614267	11815.912223854972
1	19	11	0.66	0.37	6056.652416499313	33531.69376674351
1	19	53	0.65	0.77	-385.51768455216785	na
1	19	65	0.93	0.61	3299.26146522316	20790.047346396565
1	19	50	0.39	0.6	381.14170179559767	4511.432510181058
1	19	27	0.38	0.4	1849.443371875	16859.452301959893
1	19	10	0.33	0.81	2832.3241659767255	68376.5280204915
1	19	95	0.48	0.46	2996.48174375	27947.1913206474
1	19	71	0.09	0.58	6524.480140005024	42515.38204747767
1	19	28	0.84	0.12	2370.5088212086084	9195.866537609561
1	19	33	0.01	0.81	17007.635468649998	117437.84230490723
1	20	26	0.69	0.42	24904.808663900425	206109.99920458748
1	20	7	0.65	0.22	23753.196375680687	165031.2565372817
1	20	70	0.77	0.32	-275	4733.865548475432
1	20	84	0.59	0.53	3053.9208543145232	18697.203834841184
1	20	92	0.51	0.61	-412.5	-851.6095741010167
1	20	30	0.13	0.5	68194.72117626846	483079.0262712664
1	20	3	0.6	0.66	-484.126525	3162.137394341676
1	20	56	0.54	0.69	159.4888500000004	5939.876664382613
1	20	20	0.71	0.76	-328.3518723849372	na
1	20	59	0.81	0.26	15089.65009182578	108482.44539423731
1	20	0	0.55	0.57	-275	-1176.543250209399
1	20	65	0.93	0.61	3253.193191962003	19925.934297301832
1	20	76	0.58	0.52	-275	1931.7538073121304
1	20	71	0.09	0.58	5634.350399417599	41583.419294602805
1	20	62	0.89	0.57	2043.649115035892	9410.744184613159
1	20	97	0.6	0.68	113.1190991676499	-2359.986708497818
1	20	9	0.66	0.02	5345.927493944679	72723.26191337066
1	20	19	0.24	0.81	16756.444405398557	98313.80766212929
1	20	42	0.38	0.51	1578.1013141986778	18817.112013619408
1	20	17	0.53	0.64	4586.617014113072	32740.661902778393
1	20	12	0.72	0.35	9111.909814639544	59958.75006529723
1	20	13	0.14	0.44	7611.551255364246	56921.61536705686
1	20	52	0.66	0.51	2344.808473522086	11309.279084790469
1	20	43	0.71	0.21	11293.895863154317	79618.98795981654
1	20	46	0.83	0.26	3758.6853400903124	22476.301632519317
1	20	67	0.88	0.04	5408.409642417215	21745.636982267053
1	20	32	0.45	0.76	3190.9815145999996	21390.969350864896
1	20	55	0.48	0.46	1072.6043798699593	4843.020623212441
1	20	99	0.86	0.46	14690.353204290754	130792.92156514892
1	20	41	0.18	0.72	-752.783670444732	13398.215015831736
1	20	28	0.84	0.12	-275	7535.977289638734
1	20	27	0.38	0.4	2006.5642904687497	17649.819952251255
1	20	2	0.81	0.58	-140.62650533860898	na
1	20	64	0.88	0.4	16450.38152113998	99834.17219470735
1	20	31	0.7	0.41	1631.6239094850107	5518.381688260536
1	20	54	0.54	0.49	3233.6670089650206	14346.445971542238
1	20	61	0.35	0.81	10800.063841359493	64379.99360839134
1	20	11	0.66	0.37	5793.877533174349	30872.03077367502
1	20	34	0.6	0.35	10400.796193235226	100202.11665767629
1	20	15	0.46	0.49	9002.583571824292	73553.05562106735
1	20	33	0.01	0.81	16769.637421785	114789.29258465255
1	20	73	0.48	0.34	11556.436161538713	61642.49146837544
1	20	35	0.7	0.58	7005.174604499449	52649.885518699084
1	20	45	0.63	0.67	-224.46953206066945	na
1	20	24	0.34	0.77	3548.881781163099	20423.065538366198
1	20	98	0.73	0.48	1213.4754323750003	10954.780346013966
1	20	94	0.64	0.55	6639.581250773117	50338.88978648971
1	20	66	0.54	0.7	1614.1991953637803	4223.971142525514
1	20	87	0.65	0.44	5906.065628068647	43311.45639874355
1	20	25	0.56	0.51	3031.507254415377	14988.641326194003
1	20	4	0.27	0.61	678.1424734291086	19602.56943960233
1	20	68	0.37	0.37	-412.5	6050.00641977691
1	20	90	0.61	0.36	1867.2725305833555	11292.300224739445
1	20	63	0.46	0.65	-519.8401321280278	16534.06920345338
1	20	85	0.71	0.86	-1456.055094814103	na
1	20	58	0.59	0.67	4163.563207495675	40543.612942016676
1	20	83	0.82	0	1781.168907250974	8999.035337583931
1	20	75	0.89	0.55	3119.0437059343917	20062.67713735379
1	20	50	0.39	0.6	379.5541167058176	4408.479030657394
1	20	57	0.39	0.5	421.92923181291235	8357.052443940534
1	20	79	0.63	0.6	-577.5	5309.268392644994
1	20	40	0.77	0.72	1056.107380998846	8734.49304378135
1	20	69	0.42	0.8	-412.5	-2522.9683339553308
1	20	6	0.68	0.56	2684.0394803628915	16630.747932973725
1	20	10	0.33	0.81	2726.8058180365197	77368.1607029734
1	20	95	0.48	0.46	3278.5485809374995	29365.123124901816
1	20	53	0.65	0.77	-380.80405678328736	na
1	20	96	0.58	0.76	-544.2	-3297.4453516602703
1	20	81	0.54	0.33	16630.79832871275	121691.24537988921
1	20	89	0.78	0.39	2464.050881546249	16803.27841950768
1	20	1	0.46	0.66	-205.51030790370413	na
1	20	48	0.77	0.69	423.97503967705154	14.506079908668397
1	20	18	0.49	0.59	6306.311245951849	46606.021322150234
1	20	88	0.39	0.66	731.9712707545439	8620.203078136794
1	20	16	0.28	0.27	10433.414987735798	120404.88803462706
1	20	47	0.7	0.62	5231.543122140134	40812.24749666899
1	20	37	0.58	0.04	15213.684479821239	102854.16700510678
1	21	30	0.13	0.5	61895.06677289502	473903.519113922
1	21	55	0.48	0.46	992.4658608764611	4087.6014336321805
1	21	76	0.58	0.52	-275	1931.7538073121304
1	21	11	0.66	0.37	5504.125356515634	28020.004579529308
1	21	13	0.14	0.44	7788.412692596032	57223.947588269846
1	21	88	0.39	0.66	-457.6152776403377	9433.29531757608
1	21	31	0.7	0.41	-343.75	4341.144081189934
1	21	71	0.09	0.58	5497.37535947584	40930.86972436378
1	21	87	0.65	0.44	5885.562746665217	43359.26634726565
1	21	66	0.54	0.7	-437.7819871326782	3303.7594848948147
1	21	73	0.48	0.34	10988.144478461778	55943.202239550694
1	21	61	0.35	0.81	11950.40647190275	60653.42659552089
1	21	7	0.65	0.22	23690.47053189665	162893.93118978004
1	21	58	0.59	0.67	4302.080718297384	42819.9244211558
1	21	52	0.66	0.51	2203.542271464731	9806.495069889277
1	21	37	0.58	0.04	15143.433255830178	100943.38844672186
1	21	92	0.51	0.61	-412.5	-1703.0412279620516
1	21	9	0.66	0.02	9883.889761684946	78710.39452383683
1	21	96	0.58	0.76	-570.66	-3211.025088847987
1	21	46	0.83	0.26	3646.6974480857975	21258.773684988755
1	21	12	0.72	0.35	9030.713948907565	58346.85731819238
1	21	79	0.63	0.6	-605.5	7681.566970933581
1	21	89	0.78	0.39	2462.2256124689366	16512.963675701372
1	21	18	0.49	0.59	6455.793158853945	46644.501541078156
1	21	59	0.81	0.26	12261.496587049267	107968.76351974548
1	21	10	0.33	0.81	5595.97562595254	87517.57278531275
1	21	85	0.71	0.86	-1479.3761527595036	na
1	21	70	0.77	0.32	-165	6420.341448925177
1	21	56	0.54	0.69	364.71509250000076	6986.748481723915
1	21	26	0.69	0.42	25437.30921175136	209148.5614298632
1	21	3	0.6	0.66	-474.4736512500001	4903.71418560399
1	21	45	0.63	0.67	-227.57036305700836	na
1	21	25	0.56	0.51	2848.14479169461	13179.735382620562
1	21	48	0.77	0.69	288.2988903413309	-710.5588383011523
1	21	41	0.18	0.72	-596.7998670431903	17115.569668919048
1	21	90	0.61	0.36	1816.8887040541872	10715.292104901484
1	21	84	0.59	0.53	2986.143111598797	17785.46121926868
1	21	32	0.45	0.76	3141.106666059999	21059.64121770582
1	21	50	0.39	0.6	457.3009108705269	4812.536111549443
1	21	64	0.88	0.4	13457.351007967918	95250.02570173508
1	21	27	0.38	0.4	2151.9475049921866	18361.458770827492
1	21	19	0.24	0.81	16497.6809648587	87738.50441320795
1	21	42	0.38	0.51	1813.190185988743	20627.512683747562
1	21	83	0.82	0	1673.6979618884243	8006.506230720722
1	21	1	0.46	0.66	-209.6809513323622	na
1	21	34	0.6	0.35	9830.716821073465	103727.50321761321
1	21	4	0.27	0.61	3208.4258457826345	21904.463444086225
1	21	43	0.71	0.21	11372.480141914879	78947.36207521668
1	21	0	0.55	0.57	-275	-1176.543250209399
1	21	15	0.46	0.49	9448.64468021167	75385.77879592872
1	21	95	0.48	0.46	3539.4500099843735	30642.101215740146
1	21	97	0.6	0.68	-108.62920821666991	-2882.3548057906746
1	21	99	0.86	0.46	15842.490802701213	136233.1057645903
1	21	63	0.46	0.65	1153.7572240897978	20343.03091760124
1	21	24	0.34	0.77	3504.811603046789	19234.57214083753
1	21	67	0.88	0.04	-550	17313.64397220811
1	21	94	0.64	0.55	6839.17112373368	50704.40721461458
1	21	81	0.54	0.33	17819.916350301286	121117.34720529152
1	21	98	0.73	0.48	1313.8540039937495	11446.064976174082
1	21	54	0.54	0.49	2985.616683516768	11998.154833729683
1	21	2	0.81	0.58	-114.11291521812203	na
1	21	6	0.68	0.56	2517.774806344747	15835.284579114044
1	21	68	0.37	0.37	-412.5	6050.00641977691
1	21	35	0.7	0.58	7219.729660524478	52847.31849466142
1	21	62	0.89	0.57	1901.1202592840973	8002.663993546564
1	21	28	0.84	0.12	-275	7535.977289638734
1	21	17	0.53	0.64	4702.1549966412695	32324.199218775157
1	21	33	0.01	0.81	16655.088457843565	112045.78821845124
1	21	69	0.42	0.8	-412.5	-2325.046737131417
1	21	40	0.77	0.72	1127.0733123682433	8847.604925270602
1	21	16	0.28	0.27	11103.730699158383	130012.16229861922
1	21	57	0.39	0.5	-1168.75	9400.851171070959
1	21	65	0.93	0.61	3188.643282363903	18930.368265525278
1	21	47	0.7	0.62	5467.372651033125	41242.83846389187
1	21	75	0.89	0.55	3079.992520637671	19311.42695143621
1	22	71	0.09	0.58	5598.471823528256	41319.41005278485
1	22	54	0.54	0.49	2717.69734934093	9508.206172965287
1	22	9	0.66	0.02	10275.64065941007	80294.69545683078
[truncated: 71,829 more rows]
