# Supplementary material for: Land-use change in oil palm dominated tropical landscapes—An agent-based model to explore ecological and socio-economic trade-offs
Source: PLoS One. 2018 Jan 19;13(1):e0190506. doi: 10.1371/journal.pone.0190506 (PMC5774713; doi:10.1371/journal.pone.0190506)
Supplement: S1 Data — (ZIP) [file pone.0190506.s003.zip › HouseholdData/hh-data_js_2016_sc13.txt]

runnumber	step	ID	h_inefficiency_op	h_inefficiency_rm	actual_netcashflow	predicted_netcashflow
1	0	47	0.61	0.46	6790.296634533192	67086.88030503906
1	0	31	0.9	0.44	2328.97343745866	18264.416755641418
1	0	91	0.39	0.77	964.8905698525798	6525.327074090928
1	0	97	0.38	0.82	3946.0080906019657	26435.442534594164
1	0	74	0.92	0.63	369.033393769936	67.85130507459559
1	0	49	0.55	0.84	613.6165973789738	4123.385155273574
1	0	93	0.6	0.71	992.8456307152326	6832.12603875408
1	0	18	0.63	0.88	-506.00701349832354	5470.321984888393
1	0	86	0.25	0.46	8667.106347209323	25315.6716189775
1	0	90	0.77	0.69	-129.75	-794.773329062267
1	0	29	0.37	0.6	3261.5779801383437	15839.90012402894
1	0	27	0.54	0.92	881.4755791770372	2366.16596061062
1	0	51	0.51	0.81	926.2206058400001	6205.955748387507
1	0	63	0.67	0.76	1104.4583884405235	1724.2029071408435
1	0	76	0.53	0.5	1765.022730654001	11171.830800110018
1	0	23	0.78	0.58	436.78072880633925	477.71745029322403
1	0	13	0.46	0.82	3341.275341660181	-2884.8530730921198
1	0	32	0.07	0.87	-1167.746028838821	30259.869012747586
1	0	50	0.47	0.58	1288.3357471615193	7142.830597154053
1	0	68	0.67	0.46	2986.9682231864917	21585.07128580487
1	0	14	0.68	0.45	1237.0550000000005	12792.296123175107
1	0	55	0.81	0.64	322.44257428124996	687.0776095965437
1	0	54	0.82	0.6	2633.320046588128	17344.377149961092
1	0	61	0.41	0.7	507.99924718455645	25341.040301398614
1	0	39	0.79	0.49	494.44432789604167	666.8521084055205
1	0	70	0.8	0.29	3094.8898217410524	20358.99822250667
1	0	16	0.65	0.63	6767.917577982171	42180.611661548726
1	0	17	0.45	0.62	4890.980927234203	46492.760198745105
1	0	75	0.76	0.02	-701.75	25811.02171645092
1	0	44	0.66	0.79	689.2546845202955	-518.8312067206582
1	0	5	0.41	0.71	2893.9963631399996	19408.75894701759
1	0	65	0.89	0.67	-495	873.2457625686066
1	0	95	0.66	0.63	2397.5498533786117	17065.910919708615
1	0	35	0.63	0.62	1979.2977583918987	20198.089889091716
1	0	62	0.81	0.76	312.54546130800145	911.53210888423
1	0	20	0.53	0.71	2013.0018995085998	13702.811332929508
1	0	42	0.44	0.8	1278.5241820000006	14756.332531178912
1	0	48	0.92	0.83	-923.8955779128066	-4501.791432771612
1	0	30	0.54	0.55	27322.30050393118	249317.96965119627
1	0	58	0.49	0.73	3576.4946716056047	23144.908394623948
1	0	57	0.66	0.71	536.1047490994247	-2013.1413494521973
1	0	7	0.8	0.62	-1186.7669201075803	10298.053069112468
1	0	43	0.57	0.3	8645.443401227378	66949.74073162218
1	0	12	0.57	0.23	6177.709312143817	58895.08421893554
1	0	25	0.89	0.62	2253.6744617729273	13291.35555998107
1	0	2	0.82	0.72	-226.75	-1285.5236197084087
1	0	24	0.38	0.79	1211.3170027605552	10839.55273623371
1	0	72	0.61	0.78	-46.264801886232036	-368.37554338378635
1	0	99	0.64	0.2	24821.521148625972	224740.63620702975
1	0	1	0.11	0.52	2917.07126296008	7733.668383125109
1	0	22	0.69	0.73	518.6246002	3310.281415128757
1	0	71	0.59	0.66	731.6524594483012	6542.745122941339
1	0	94	0.58	0.59	1649.960469132687	26576.880571431087
1	0	21	0.47	0.65	1449.1890093767265	6931.66219131502
1	0	82	0.54	0.61	798.1426664239996	5394.159467609998
1	0	85	0.56	0.58	5280.685918587205	49186.49866347876
1	0	33	0.11	0.54	16778.003835069947	111941.0617883263
1	0	89	0.69	0.63	565.884553613037	2921.6936755120823
1	0	10	0.66	0.7	2697.9470951525545	8269.01346176657
1	0	0	0.33	0.53	1396.230201656333	6557.331812279034
1	0	77	0.81	0.65	235.91433406870624	-225.7175757065457
1	0	19	0.28	0.52	16161.863271115919	112147.7426502782
1	0	28	0.59	0.13	-190.22	18235.95411643031
1	0	66	0.6	0.61	1621.0828881916061	11655.994692324908
1	0	78	0.55	0.63	978.6244497543	7216.00949363922
1	0	80	0.82	0.44	-9.87618697425475	na
1	0	8	0.15	0.55	2222.2206058399997	14918.52936942062
1	0	37	0.85	0.53	5031.774359841491	36510.77330828427
1	0	73	0.6	0.27	11834.282987278973	98258.37357519405
1	0	98	0.86	0.68	400.4462494031088	3823.665292607347
1	0	87	0.95	0.43	7283.759022695522	70475.58706996989
1	0	46	0.79	0.58	1588.7936766893067	11297.994850802817
1	0	96	0.57	0.95	2130.66181752	14261.580434645968
1	0	53	0.46	0.75	948.5212629600801	2563.9645806810686
1	0	81	0.47	0.45	2198.1256893525133	56409.32742763345
1	0	84	0.71	0.61	605.3321514600003	8176.980884217405
1	0	83	0.9	0.67	-86.5	-507.60889147757524
1	0	26	0.54	0.6	13541.976900089208	106009.27873992723
1	0	88	0.28	0.72	1289.858290877457	16963.755892462654
1	0	34	0.52	0.28	27735.623676755462	182738.93658127368
1	0	45	0.47	0.93	1755.5486966904177	11827.636950553308
1	0	4	0.3	0.46	2691.415744319238	16515.196136543134
1	0	36	0.56	0.86	1954.743056642581	13117.921703882253
1	0	59	0.6	0.52	7860.558592305721	55623.50662474263
1	0	92	0.42	0.84	1510.3901366640732	701.6653664292853
1	0	67	0.64	0.56	-330	4070.5881834311494
1	0	52	0.7	0.58	2253.250143965177	17541.234400437126
1	0	41	0.25	0.78	1884.6735479607787	15002.37876842893
1	0	79	0.89	0.47	6970.597912569183	46981.336035337205
1	0	9	0.77	0.62	1509.4601066477721	15050.107500658489
1	0	3	0.57	0.61	3137.988911060651	20378.937868809473
1	0	15	0.67	0.69	1278.6290199426599	12086.79857778974
1	0	69	0.13	0.76	2939.6706950124444	11962.891985820776
1	0	38	0.49	0.68	3292.6830717084044	33669.883485780054
1	0	64	0.59	0.41	12003.007863079198	88203.66533381635
1	0	6	0.79	0.65	-348.56015125	4340.259308528853
1	0	11	0.75	0.63	2322.532498198688	11861.564525998698
1	0	40	0.67	0.71	1033.332246155952	9800.510069812379
1	0	60	0.31	0.71	-687.5	-2968.444542042794
1	0	56	0.35	0.52	4177.672846322359	27941.912819424597
1	1	67	0.64	0.56	-346	5702.619829893958
1	1	87	0.95	0.43	7307.806610948635	73748.7249734487
1	1	84	0.71	0.57	1074.6588291060002	11630.456518821755
1	1	46	0.79	0.56	1766.1293678548407	12304.099747405133
1	1	18	0.63	0.88	-522.6370392201869	7132.277800672008
1	1	50	0.47	0.56	1353.8008868332574	7094.194773132505
1	1	78	0.45	0.59	1463.17409227887	10440.601368754165
1	1	99	0.64	0.2	26257.51070605728	235360.96675918644
1	1	2	0.82	0.72	-237.775	-1237.2102809672076
1	1	89	0.59	0.6	809.4035159378449	4761.455658797744
1	1	85	0.55	0.58	5967.8936148347875	51524.447329563336
1	1	3	0.5	0.58	4039.5555201076177	26488.756902611563
1	1	24	0.37	0.79	1229.2653024845	9522.786532552449
1	1	81	0.47	0.45	4849.704503558021	64349.40892043971
1	1	10	0.61	0.58	4183.896019695016	37863.94086389989
1	1	34	0.52	0.28	26653.049941916128	177872.95671525336
1	1	23	0.78	0.58	229.6495396019559	33.3689968048331
1	1	4	0.3	0.46	2651.7831698873138	14631.897433369759
1	1	37	0.85	0.53	5116.227654349415	36413.61812000221
1	1	17	0.45	0.57	5843.597686541485	54955.5485735649
1	1	83	0.9	0.66	-90.7	-479.9597390527598
1	1	68	0.67	0.46	3029.806412027168	21520.907266895083
1	1	90	0.77	0.63	-136.05	-732.0069085913439
1	1	91	0.39	0.77	955.4180128673216	6425.543823792977
1	1	76	0.53	0.5	1736.6090941213006	10741.512546638118
1	1	0	0.33	0.53	1372.5671814906996	5497.4677966685485
1	1	15	0.67	0.63	1722.4400085671912	16729.172850437455
1	1	52	0.7	0.54	2852.911086766917	21482.125833992985
1	1	32	0.07	0.87	-489.73925362239913	37035.39901455857
1	1	27	0.54	0.92	863.4030212593336	1576.7100995766245
1	1	60	0.31	0.7	-687.5	-3044.154985207295
1	1	11	0.75	0.61	2517.234385788755	12499.846725040297
1	1	13	0.46	0.82	3261.6078074941634	-6993.332760769534
1	1	28	0.59	0.13	2336.044	21746.571705096296
1	1	8	0.15	0.55	2202.142666424	14684.230852604274
1	1	39	0.79	0.49	294.6799785336673	182.8481721804062
1	1	96	0.51	0.95	2718.4279992720003	18326.341030136362
1	1	53	0.46	0.75	-1401.25	3297.6519487143123
1	1	80	0.82	0.44	-9.289478043952045	na
1	1	30	0.54	0.49	36204.48303328183	317344.9565037352
1	1	31	0.9	0.44	2409.412609331594	18569.79540894571
1	1	5	0.41	0.71	2848.8209994539993	19104.412340868206
1	1	97	0.38	0.82	3895.858091941769	23973.384746731812
1	1	1	0.11	0.52	2857.9601366640727	5154.719834763215
1	1	92	0.42	0.84	1475.2831229976655	-950.6570973314692
1	1	75	0.76	0.02	-512.775	35941.54664211044
1	1	49	0.54	0.84	639.5460779999997	4249.001582645848
1	1	21	0.47	0.65	1427.1231084390538	5747.2780002933205
1	1	9	0.77	0.57	2406.9875869443995	21536.472908350333
1	1	72	0.55	0.78	-32.62346484056317	na
1	1	79	0.89	0.46	7171.311816940723	47495.99144388131
1	1	88	0.28	0.69	2747.825674649346	18398.9843782889
1	1	93	0.53	0.63	1546.1046686794703	10683.98919722338
1	1	25	0.89	0.5	3825.7844386842803	23074.467986560674
1	1	33	0.11	0.54	16594.978886714125	107482.59663328953
1	1	66	0.6	0.58	1782.7272512984057	12606.83807318563
1	1	73	0.6	0.27	12118.175115271273	98895.34558742533
1	1	62	0.81	0.73	655.8101882426022	2934.1560051873166
1	1	40	0.6	0.65	2469.7508863372013	19969.677151106025
1	1	6	0.79	0.64	-312.4382838125	6925.6821411342125
1	1	42	0.44	0.8	1249.8746002000003	14542.357679019573
1	1	59	0.54	0.52	7286.370125904186	57256.06626215447
1	1	29	0.37	0.57	378.07535985761444	16410.704291868093
1	1	55	0.81	0.6	526.7235029953123	1607.671522087346
1	1	47	0.61	0.46	7036.488465830713	67822.09078700471
1	1	61	0.41	0.67	1350.5250280568728	34074.5123420406
1	1	74	0.92	0.61	210.0110732438772	-305.1601111526721
1	1	65	0.89	0.65	-519	3370.766436654788
1	1	64	0.48	0.41	13397.952390065439	94655.64532618874
1	1	63	0.66	0.67	747.4992717082491	6384.471073775261
1	1	98	0.86	0.61	837.8077618732648	7034.368556812073
1	1	20	0.49	0.71	2338.72670955774	15766.160415684371
1	1	58	0.49	0.63	1288.4864568478474	33805.53252386778
1	1	44	0.65	0.72	283.69040331266615	-365.87837858675505
1	1	45	0.47	0.93	1737.6758270213759	11632.520578197576
1	1	7	0.8	0.62	-1219.5701491022012	13008.160655844189
1	1	22	0.68	0.73	549.8860602199993	3660.4485256299363
1	1	41	0.25	0.78	1736.4545057996768	14868.241286438002
1	1	77	0.81	0.57	145.70341491979286	-369.39320267124026
1	1	56	0.35	0.52	4122.455561690123	25036.115394439606
1	1	14	0.68	0.45	1402.2936875000005	13659.760284019207
1	1	12	0.57	0.23	6492.9799777866265	60278.524596263866
1	1	57	0.66	0.68	-1003.75	-678.3825303695587
1	1	86	0.25	0.45	-323.6982528580638	21904.416381851177
1	1	19	0.28	0.52	16130.150033391532	110294.30113551281
1	1	26	0.49	0.58	15740.645050499343	123145.57539368568
1	1	95	0.66	0.63	2435.008735709681	16907.207087969902
1	1	71	0.59	0.49	2247.2441864758866	19748.410220366266
1	1	38	0.49	0.65	3779.485441024506	35341.02864774081
1	1	70	0.8	0.29	3064.397730654001	19819.73141112798
1	1	16	0.53	0.59	9040.271922085298	56265.018664727686
1	1	48	0.92	0.83	-774.086010201827	-3719.1106845899217
1	1	69	0.1	0.76	3020.0436255112004	10492.86623193568
1	1	54	0.82	0.59	2768.62225300525	17850.39070799618
1	1	35	0.63	0.62	1854.8779454723044	21623.762691291915
1	1	43	0.57	0.3	8925.546782064604	67874.78014581402
1	1	36	0.54	0.86	2131.820259999999	14163.338608819497
1	1	51	0.51	0.81	906.142666424	6108.7803433787885
1	1	94	0.53	0.59	2986.6265721973523	30827.473177758777
1	1	82	0.52	0.61	843.0763997815997	5783.614536287351
1	2	79	0.89	0.45	7340.626376093687	47755.77450811802
1	2	3	0.45	0.55	4677.066474162236	30705.70031943178
1	2	94	0.5	0.58	4525.189877251953	34844.65118900164
1	2	45	0.47	0.93	1716.8057443192388	10018.491471268359
1	2	56	0.35	0.52	4062.614005521111	21865.474325412888
1	2	21	0.46	0.65	1449.8727975951483	4937.20265038312
1	2	43	0.57	0.3	9167.318746404899	68537.59278949113
1	2	78	0.39	0.57	1745.070943675983	12267.861903352008
1	2	54	0.82	0.57	3034.92590953884	19216.532824567774
1	2	48	0.92	0.83	-632.5	-3144.7144942657924
1	2	72	0.53	0.78	-26.3934833042302	na
1	2	74	0.92	0.59	-93.77320499409679	-570.7187024649766
1	2	19	0.28	0.52	16064.45434892019	108164.73129586154
1	2	10	0.55	0.48	5486.755134909527	65492.90724311282
1	2	36	0.52	0.86	2270.8922859999993	15153.771762542407
1	2	4	0.3	0.46	2609.722852898583	12581.298269870982
1	2	66	0.6	0.55	1938.5589817482276	13503.376802640914
1	2	80	0.82	0.44	-8.992680292382062	na
1	2	97	0.38	0.82	3840.9719741875915	21288.420840415456
1	2	25	0.89	0.44	4530.241591750067	27007.192030390772
1	2	34	0.52	0.28	26298.16694482032	172486.9638952051
1	2	63	0.59	0.62	1343.612558141038	11205.82785924845
1	2	37	0.85	0.53	5176.469771631946	36144.36011170821
1	2	8	0.15	0.55	2135.1163997815997	14434.543553330455
1	2	46	0.79	0.54	1935.8453994620982	13233.72569495702
1	2	83	0.9	0.65	-95.11	na
1	2	6	0.79	0.63	-278.3154980031252	10002.066333111032
1	2	32	0.07	0.87	2055.9444742034793	43707.12907475017
1	2	53	0.44	0.75	-1226.4446350557305	5132.079068669799
1	2	9	0.77	0.54	3042.738377507645	25856.86677975925
1	2	27	0.54	0.92	844.1927191334	729.4549159566454
1	2	5	0.41	0.71	2761.1918995086003	18799.902792371322
1	2	76	0.53	0.5	1700.3486394152358	10255.319105138075
1	2	93	0.48	0.59	1885.7438316954972	12976.266586365196
1	2	31	0.9	0.44	2478.820239798173	18805.953099194216
1	2	49	0.52	0.84	681.2676857999999	4546.131528762721
1	2	22	0.67	0.73	577.7496662419996	4020.5707604041663
1	2	50	0.47	0.54	1421.255373185693	6988.628990885016
1	2	35	0.63	0.62	1712.300748198688	23303.876326216912
1	2	29	0.37	0.54	1723.6298378496551	18928.59736367814
1	2	92	0.42	0.84	-412.5	-2102.66299812174
1	2	41	0.25	0.78	2270.718473943383	14879.43189965506
1	2	20	0.47	0.71	2482.3940386019653	16617.886540282252
1	2	11	0.75	0.6	2527.112666499315	11925.885953686384
1	2	13	0.46	0.82	-2531.25	-3521.609509621425
1	2	61	0.41	0.65	2042.6478077284883	41563.15152709614
1	2	70	0.8	0.29	3022.8170941213	19201.43851215844
1	2	2	0.82	0.72	-182.97624999999982	-1173.685523331801
1	2	15	0.67	0.59	2245.9966491102123	20995.34345966973
1	2	33	0.11	0.53	16639.49290651121	103857.46786759327
1	2	86	0.25	0.39	-129.33934021516075	27333.67386361349
1	2	24	0.37	0.79	1537.0107722360501	9600.663932781106
1	2	67	0.64	0.56	-362.8	7559.149794986437
1	2	90	0.77	0.58	-142.665	na
1	2	51	0.48	0.81	982.7563997815997	6718.850105697418
1	2	57	0.66	0.66	-1015.75	1282.297704281856
1	2	12	0.57	0.23	6888.170677334795	63454.443453129585
1	2	60	0.31	0.68	-412.5	-2667.6880949693777
1	2	69	0.09	0.76	3005.6312629600798	8200.711159007269
1	2	58	0.48	0.57	2783.6802291646195	49641.38646133773
1	2	77	0.81	0.52	-76.24954679588821	na
1	2	68	0.67	0.46	3059.855241425809	21365.770331320764
1	2	71	0.59	0.38	3336.1090271520916	29831.988840824328
1	2	47	0.61	0.46	7576.421148714565	71894.88026168282
1	2	81	0.47	0.45	6563.601803923645	70242.24621055418
1	2	91	0.39	0.77	944.5182115805897	6318.774123932323
1	2	99	0.64	0.2	27397.95974136014	245597.3680074166
1	2	85	0.55	0.58	5965.369907757676	52358.180661688915
1	2	52	0.7	0.51	3322.156253678571	24401.262275482957
1	2	40	0.56	0.6	3625.012889612283	26699.214664093874
1	2	38	0.49	0.64	3059.9288057538874	36340.04514636248
1	2	98	0.86	0.56	1174.5347499669274	9410.753395689451
1	2	65	0.89	0.64	-544.2	5813.196348775065
1	2	82	0.5	0.61	908.34075980344	6170.977011518113
1	2	17	0.45	0.54	5881.20515241674	61192.60293488357
1	2	1	0.11	0.52	-412.5	2897.630710968196
1	2	59	0.54	0.49	8329.38634838476	64788.73748386296
1	2	16	0.47	0.57	10025.573292961632	61612.41100792774
1	2	89	0.53	0.57	972.144321145867	5685.838547297828
1	2	18	0.63	0.88	-3167.9408404098003	8972.770684696607
1	2	84	0.71	0.55	1291.2619706249995	13880.594238551583
1	2	73	0.6	0.27	12491.00298510677	101519.81183690274
1	2	96	0.46	0.95	3157.7891993447993	21559.403671207354
1	2	23	0.78	0.58	-35.498658037038396	-227.78440051845547
1	2	39	0.79	0.49	-21.302306572603243	-130.1648878985797
1	2	28	0.59	0.13	2546.73095	22858.274012665803
1	2	62	0.81	0.7	982.0172788304722	4798.550991223142
1	2	55	0.81	0.56	691.0280685217293	6350.580573062705
1	2	87	0.95	0.43	10171.334180401205	77258.88576051129
1	2	75	0.76	0.02	3278.5862500000007	42435.60568516483
1	2	14	0.68	0.45	1556.7746218749996	14454.571767263065
1	2	7	0.8	0.56	-859.0609416470913	28710.373864097546
1	2	26	0.46	0.55	18705.040599748845	142801.35214966035
1	2	44	0.64	0.68	443.20436298139975	-84.9606694932254
1	2	30	0.48	0.43	47774.361185766655	405342.1144042526
1	2	0	0.33	0.53	1347.7804633416297	4492.155016134168
1	2	42	0.44	0.8	1643.1360602200002	15862.118276830099
1	2	88	0.28	0.63	2811.0472078094717	18240.273785256377
1	2	64	0.42	0.41	14190.51923620261	96750.68203511534
1	2	95	0.66	0.63	2457.7232989241966	16643.797219046144
1	3	95	0.66	0.63	2465.718508977987	16275.827896875538
1	3	4	0.3	0.46	2565.4775676087243	10349.045390155487
1	3	67	0.64	0.56	-380.44	9658.135248711327
1	3	25	0.89	0.41	4793.182362162564	27990.1430027893
1	3	59	0.54	0.44	9848.65748096552	78087.90703702821
1	3	6	0.79	0.63	158.88745209671896	12451.243235694037
1	3	97	0.38	0.82	3781.646837352833	18362.80874659395
1	3	1	0.11	0.52	-412.5	2897.630710968196
1	3	49	0.51	0.84	694.66545438	4654.46681129063
1	3	78	0.38	0.55	1812.5076754646343	11659.137190467518
1	3	88	0.28	0.57	2861.03306667158	17975.936142075938
1	3	22	0.63	0.73	803.1736996177992	5620.504260716926
1	3	26	0.44	0.53	20836.60544924969	154173.56566808073
1	3	43	0.57	0.3	9370.75211520035	68939.35919913494
1	3	87	0.95	0.43	10467.929758881146	77886.5516923494
1	3	16	0.44	0.55	10794.270435514984	65117.93572756826
1	3	99	0.64	0.2	28421.664228428155	255680.8652370877
1	3	60	0.31	0.66	-432.5	-2544.2554255162568
1	3	38	0.49	0.63	4189.084812621815	38245.16419173047
1	3	20	0.45	0.71	2616.379634741769	15404.013810261482
1	3	5	0.41	0.71	2739.9617095577405	18541.20250475333
1	3	89	0.5	0.55	1045.5113379929955	6012.552666804596
1	3	57	0.66	0.65	-725.85	4283.5773313711925
1	3	83	0.9	0.64	-56.71455857740587	na
1	3	54	0.82	0.55	3289.9299890618986	20400.382480666085
1	3	17	0.45	0.52	7384.977649959276	67002.18760652022
1	3	98	0.86	0.53	1400.0580874652744	10916.983442792854
1	3	82	0.49	0.61	935.490683823096	6306.4641662737495
1	3	32	0.07	0.87	7036.015271694001	48208.60026583549
1	3	77	0.81	0.48	-71.70469066287926	na
1	3	13	0.46	0.82	-1031.25	-6557.278915827332
1	3	61	0.41	0.63	3262.5173039541255	49681.50607399273
1	3	55	0.81	0.53	874.3830386010991	7580.907708037058
1	3	51	0.47	0.81	1011.4807598034399	6860.82948986442
1	3	81	0.47	0.45	6888.88066194791	74900.07592561173
1	3	73	0.6	0.27	12667.78223398045	103939.12241565008
1	3	8	0.15	0.55	2111.6407598034393	14219.255925558366
1	3	94	0.48	0.56	5094.2760358736305	38508.20518781316
1	3	65	0.89	0.6	-570.66	11540.626863788579
1	3	18	0.63	0.88	-1080.4906636776254	13897.800663461656
1	3	92	0.42	0.66	-412.5	-1827.4718501377602
1	3	28	0.59	0.13	2743.8836974999995	23876.64575145821
1	3	64	0.39	0.41	14578.421634608449	96052.15162095708
1	3	9	0.77	0.52	3535.0747926632525	29011.971060054668
1	3	41	0.25	0.78	3343.7197280983564	14299.153444376912
1	3	86	0.25	0.34	579.2077017955971	39870.47842679943
1	3	90	0.77	0.55	-79.57832322175732	na
1	3	75	0.76	0.02	3626.6736874999997	46846.21620632466
1	3	50	0.47	0.53	572.5740743954972	6985.965212301147
1	3	56	0.35	0.52	3998.610604969	18408.032467256915
1	3	68	0.67	0.46	3077.130479354518	21119.75305841131
1	3	19	0.28	0.52	15881.11009263182	103552.19594246571
1	3	63	0.55	0.59	1831.9142002503659	14748.197213075782
1	3	85	0.54	0.57	4492.984928792349	56399.74277179673
1	3	47	0.61	0.46	7726.118761512997	75804.55042266738
1	3	66	0.6	0.54	1993.8140438740836	13679.700310051034
1	3	48	0.92	0.83	-554	-3034.625906827206
1	3	79	0.89	0.44	7476.954557289005	47749.30841140303
1	3	44	0.64	0.66	-846.75	1199.5637838478374
1	3	39	0.79	0.49	-19.80114689250867	na
1	3	58	0.48	0.54	3467.6355687481587	59933.89239400817
1	3	62	0.81	0.68	1169.3454148889473	5687.16986569606
1	3	7	0.8	0.5	3087.721455435263	48553.25771406556
1	3	15	0.67	0.56	2511.161145168917	24737.323608982148
1	3	35	0.63	0.62	1551.4993857887553	25267.66066539939
1	3	76	0.53	0.5	1656.248707444474	9713.293576675595
1	3	0	0.33	0.53	1321.9824170074667	3414.6395960708637
1	3	23	0.78	0.58	-33.96021802221577	na
1	3	37	0.85	0.53	5212.535095550346	35703.201163187274
1	3	74	0.92	0.58	-87.95759537200703	na
1	3	21	0.46	0.65	1423.3975178356338	3778.758035881506
1	3	40	0.54	0.57	4353.587693276915	30086.73441554782
1	3	46	0.79	0.52	2096.7992544889935	14078.694010420491
1	3	24	0.37	0.79	1527.070695012445	9334.230814134358
1	3	96	0.44	0.95	3343.8622794103203	22652.045904632185
1	3	45	0.47	0.93	1693.2381698873146	8249.970238648131
1	3	71	0.59	0.31	3848.9116257944856	37227.43329372178
1	3	3	0.41	0.53	5145.992968520124	33721.61543117119
1	3	27	0.54	0.92	823.9584472200602	-180.2656567852991
1	3	52	0.7	0.5	3522.2545558071424	25335.566059621277
1	3	12	0.57	0.23	7135.28187745243	66544.93216900415
1	3	31	0.9	0.44	2537.1837517880817	18973.871789018955
1	3	11	0.75	0.59	2511.6315331743517	11146.5475018599
1	3	80	0.82	0.44	-8.98212326521066	na
1	3	2	0.82	0.72	-115.12572930690368	-1165.9778944834313
1	3	84	0.71	0.54	1540.62600665625	15429.5895181029
1	3	34	0.52	0.28	25927.45059757931	167769.9992988902
1	3	69	0.08	0.76	2988.3701366640726	5710.327002885297
1	3	91	0.39	0.77	932.3338904225304	5603.898966397317
1	3	42	0.44	0.8	1637.999666242	16850.66120014717
1	3	36	0.5	0.86	2405.5515146	16119.929205762734
1	3	29	0.37	0.52	2022.0415221384587	21929.078306219937
1	3	30	0.44	0.38	55893.476335779196	473565.1331889173
1	3	70	0.8	0.29	2970.155639415235	18504.164895140904
1	3	72	0.52	0.78	-22.3169996608718	na
1	3	93	0.46	0.57	2024.3973037057228	13865.170012005477
1	3	14	0.68	0.45	1700.4892904687506	15177.104627417633
1	3	33	0.11	0.53	16478.42550835878	98179.58783105729
1	3	53	0.43	0.75	-716.3862099432893	8570.618013929025
1	3	10	0.52	0.4	6964.742230014158	89651.67480753831
1	4	57	0.66	0.65	-761.0799999999999	6564.053118393323
1	4	11	0.75	0.58	2469.536106515634	10152.845911706387
1	4	19	0.28	0.52	15790.086983042103	98818.89367486142
1	4	93	0.44	0.55	2140.847246868936	14709.27534732756
1	4	73	0.6	0.27	12795.526534691891	106324.26459182815
1	4	6	0.79	0.63	1121.349574701555	14704.662577429259
1	4	82	0.48	0.61	959.6576154407865	6424.919922471625
1	4	97	0.38	0.82	3708.14615361755	16152.057433191521
1	4	37	0.85	0.53	5224.456290772829	35090.33306023522
1	4	50	0.47	0.52	616.4764706757226	7295.232203460509
1	4	24	0.37	0.79	1622.6384539610426	9050.516693748003
1	4	78	0.37	0.54	1864.2248366322333	10827.752510789624
1	4	10	0.49	0.39	7702.38618083375	103172.42525853074
1	4	40	0.51	0.55	4950.767787521917	32274.14598223534
1	4	87	0.95	0.43	10713.132034687089	78155.38790731327
1	4	79	0.89	0.44	7364.339829424553	46055.21987875375
1	4	30	0.43	0.34	66361.92001390803	528296.4323810362
1	4	21	0.46	0.65	1395.3877660520702	2536.055987656209
1	4	8	0.15	0.55	2086.050683823096	13993.61800213783
1	4	20	0.44	0.71	2660.5616712675924	13394.560978250687
1	4	61	0.41	0.59	4544.359849853301	60694.94002568052
1	4	98	0.86	0.51	1565.331191838538	11959.148174387808
1	4	55	0.81	0.53	964.4278214049482	7844.052923517924
1	4	29	0.37	0.51	1965.2385116315363	24441.078700274527
1	4	64	0.37	0.41	14833.428950509033	94922.8354152128
1	4	13	0.46	0.82	-1031.25	-6076.110983261484
1	4	80	0.82	0.44	-9.254320030820438	na
1	4	16	0.43	0.54	10966.974235922888	64608.01494820231
1	4	44	0.64	0.65	-861.15	2743.409090012864
1	4	90	0.77	0.52	-75.49661595188286	na
1	4	31	0.9	0.44	2596.1375641986774	19074.64919608995
1	4	84	0.71	0.54	1722.883006989062	16415.95828798471
1	4	27	0.54	0.92	802.8026024980543	-1157.6956784110525
1	4	1	0.11	0.52	-247.5	4376.861149328645
1	4	74	0.92	0.57	-82.44483401344851	na
1	4	96	0.43	0.95	3415.5920514692875	22989.062176631647
1	4	95	0.66	0.63	2459.0180835290876	15803.438376199396
1	4	65	0.89	0.55	1706.682	19908.3218144738
1	4	34	0.52	0.28	25369.966567700336	162429.56094501624
1	4	48	0.92	0.83	-426.7	-2875.970841351582
1	4	14	0.68	0.45	1833.4287549921871	15827.785301696314
1	4	83	0.9	0.64	-55.859646338912135	na
1	4	62	0.81	0.66	1338.4565441444997	6410.201282856418
1	4	25	0.89	0.39	4890.955406554436	27851.438659768355
1	4	56	0.35	0.52	3930.8615444721	14639.184238443691
1	4	43	0.57	0.3	9535.838205861817	69081.39660164273
1	4	89	0.47	0.54	1082.8062057073266	5704.173749524081
1	4	66	0.59	0.53	2090.50727052232	12924.189666671953
1	4	91	0.39	0.77	918.9935013802775	4873.751843768941
1	4	28	0.59	0.13	2927.4954323750003	24801.986165082268
1	4	60	0.31	0.64	-453.5	-2372.7781292001746
1	4	17	0.45	0.51	9625.579750625859	70599.32792184433
1	4	0	0.33	0.53	1295.2741753067198	2258.6913753902886
1	4	54	0.82	0.54	3376.348239608802	20420.17535816847
1	4	2	0.82	0.72	-124.81920518157779	-1229.6840475015829
1	4	45	0.47	0.93	1667.2428528985834	6319.974385946868
1	4	68	0.67	0.46	3081.6471053867936	20782.94339852965
1	4	71	0.59	0.26	4148.732094504763	43597.4260070922
1	4	53	0.42	0.75	-1080.2850279085978	11876.925714812567
1	4	23	0.78	0.57	-31.10455356461962	na
1	4	15	0.67	0.55	2624.867968241429	27067.534668761276
1	4	69	0.08	0.76	-1012.5	4339.8829102582295
1	4	70	0.8	0.29	2906.420707444474	17727.953661141088
1	4	58	0.48	0.52	5071.802781450236	70702.00609338921
1	4	63	0.53	0.58	1908.2685832525895	16417.257631861135
1	4	26	0.43	0.52	22241.340734169855	158668.52970808875
1	4	35	0.63	0.62	3386.2644164993153	27547.33032026647
1	4	77	0.81	0.45	-68.71525448472619	na
1	4	51	0.46	0.81	1037.0106838230959	6984.742445908816
1	4	52	0.7	0.49	3707.0336854449106	26143.706208784733
1	4	99	0.64	0.2	29363.42781431313	265668.9249866018
1	4	86	0.25	0.29	692.1426167058171	54588.74554527686
1	4	22	0.59	0.73	1048.11132965602	7177.4842588385845
1	4	38	0.49	0.62	6302.645554385554	39865.88145549627
1	4	88	0.28	0.55	2846.1751962853255	17248.058508756647
1	4	94	0.46	0.54	5640.386563817605	42371.055355745004
1	4	72	0.52	0.78	-20.27418261168029	na
1	4	85	0.52	0.56	6414.5401420267735	64119.93663753335
1	4	42	0.44	0.8	1750.3190645620693	17925.929516352324
1	4	18	0.63	0.88	2859.631286007873	17332.54778832019
1	4	67	0.64	0.56	818.1597121971749	12019.365689111542
1	4	59	0.54	0.4	10916.268906917243	89352.84195332974
1	4	32	0.07	0.87	6998.002285999998	47643.49006736374
1	4	12	0.57	0.23	7351.912957388402	69688.09467278849
1	4	7	0.8	0.46	4313.508482663501	63513.41132921626
1	4	3	0.38	0.52	5376.926378469918	35574.194310402796
1	4	46	0.79	0.51	2169.5140417645434	14297.814410923767
1	4	49	0.51	0.84	679.6069998180001	4581.5852575340905
1	4	75	0.76	0.02	3896.525871874999	51406.502442755336
1	4	47	0.61	0.46	7838.403092183212	79940.36389129263
1	4	39	0.79	0.49	-18.58277950604223	na
1	4	92	0.42	0.57	-247.5	-1596.134909066103
1	4	36	0.48	0.86	2535.3566660599995	17058.503047868944
1	4	33	0.11	0.52	16462.885868822974	93253.02454214399
1	4	41	0.25	0.78	3297.0295252200603	12475.109203441818
1	4	81	0.47	0.45	9543.026390385983	79707.06102581433
1	4	9	0.77	0.5	4023.027008762629	32101.096085347723
1	4	76	0.53	0.5	1604.3162720722496	9115.476907263108
1	4	5	0.41	0.71	2713.974038601966	18259.214051926334
1	4	4	0.3	0.46	2519.2658108478513	7919.112533728702
1	5	71	0.59	0.23	4242.810039779523	48774.9073686919
1	5	49	0.51	0.84	658.4972998361997	4513.067571479901
1	5	86	0.25	0.26	733.9669108705266	69475.27068345745
1	5	56	0.35	0.52	3859.7413900248903	10531.456049553992
1	5	94	0.45	0.52	6103.532799316471	45758.832246999395
1	5	57	0.66	0.65	-276.63400000000036	9177.443073440969
1	5	3	0.36	0.51	5574.4011895846415	36571.525018011656
1	5	88	0.28	0.53	2825.6690223056503	16575.929165199974
1	5	9	0.77	0.49	4346.011521843664	33923.147345716294
1	5	53	0.42	0.75	-113.72540201458503	15489.026381660442
1	5	74	0.92	0.55	-75.67118101570495	na
1	5	93	0.43	0.53	2242.0106095391393	15237.5846969098
1	5	0	0.33	0.53	1267.746757776048	1017.3581666088078
1	5	8	0.15	0.55	2058.5576154407863	13758.664812633691
1	5	87	0.95	0.43	10906.956352390232	78066.24776237266
1	5	36	0.47	0.86	2544.1909994539997	17381.64749512484
1	5	61	0.41	0.55	7428.244043829256	71815.88215839156
1	5	40	0.5	0.54	5262.759133520814	33033.65424986249
1	5	55	0.81	0.53	1010.0218124751959	8033.211298421528
1	5	84	0.71	0.54	1862.9670823385154	17318.821469296447
1	5	2	0.82	0.72	-168.16187689526674	na
1	5	64	0.35	0.41	15032.702978147448	93198.27901966205
1	5	27	0.54	0.92	-343.75	-1609.285049887572
1	5	69	0.08	0.76	-1012.5	3960.764448421586
1	5	19	0.28	0.52	15666.366709427688	93571.92949487864
1	5	81	0.47	0.45	10067.200408953922	82096.61347458746
1	5	29	0.37	0.5	1897.2609857099587	27428.820019500447
1	5	44	0.64	0.64	-656.27	5708.466329860221
1	5	99	0.64	0.2	35230.41143576919	275586.4881007615
1	5	97	0.38	0.82	3647.401538255794	13801.43887852468
1	5	60	0.31	0.63	-475.55	-2201.6334550413526
1	5	96	0.42	0.95	3478.3728463223592	23274.984252957824
1	5	6	0.79	0.63	1406.0874784366324	16160.582113770468
1	5	67	0.64	0.56	1026.9861769117915	13325.81412220931
1	5	54	0.82	0.53	3441.298777628363	20264.731806751683
1	5	47	0.61	0.46	7913.233698507208	84342.40643465507
1	5	68	0.67	0.46	3073.4193501174527	20355.42490452057
1	5	10	0.48	0.38	7983.112072522483	116428.4098614045
1	5	76	0.53	0.5	1544.557958468638	8461.907995612417
1	5	34	0.52	0.28	24713.97723931533	156567.8079293748
1	5	45	0.47	0.93	1639.062567608725	4752.630110281159
1	5	63	0.52	0.57	1918.1465528032281	17918.560251492752
1	5	77	0.81	0.42	-65.91706114201685	na
1	5	42	0.44	0.8	1738.0060181327885	18965.82268638987
1	5	92	0.42	0.52	-259.5	-1532.5696075814562
1	5	33	0.11	0.51	16417.021109460868	86365.66485476172
1	5	41	0.25	0.78	566.5176858	11880.72131655132
1	5	17	0.45	0.5	9918.735982219609	72135.99245420271
1	5	75	0.76	0.02	4146.92429046875	56204.21445402787
1	5	31	0.9	0.44	2644.020185988744	19096.698486854737
1	5	43	0.57	0.3	9662.566814311289	68965.17370027413
1	5	25	0.89	0.38	4829.886136226712	26666.43612410431
1	5	89	0.45	0.52	1122.6498990745426	5345.788985653347
1	5	24	0.37	0.79	1588.4139825891714	8630.736107838504
1	5	11	0.75	0.57	2399.570726189851	8935.791139638714
1	5	14	0.68	0.45	1955.583630241797	16407.09803581483
1	5	62	0.81	0.65	1373.1159169372754	6242.427300751591
1	5	52	0.7	0.48	3875.461388972196	26818.62210125817
1	5	59	0.54	0.37	11618.05696157138	98590.82329084237
1	5	72	0.52	0.78	-18.569289515794836	na
1	5	98	0.86	0.49	1726.8070014304653	12964.82991464289
1	5	28	0.59	0.13	3097.559003993749	25634.6364033087
1	5	12	0.57	0.23	7538.042210143005	72906.49089715669
1	5	80	0.82	0.44	-9.805958004174784	na
1	5	20	0.43	0.71	2698.5755041408333	11126.817157446763
1	5	90	0.77	0.51	-73.69588900889121	na
1	5	83	0.9	0.64	-55.21201526673641	na
1	5	16	0.42	0.54	10692.839819088187	61104.635648944044
1	5	48	0.92	0.83	-447.41	-2844.9228252089165
1	5	70	0.8	0.29	2831.6192720722493	16872.84575617141
1	5	5	0.41	0.71	2683.70463474177	17956.266250411234
1	5	66	0.57	0.52	2226.1265554539514	12300.841050443989
1	5	35	0.63	0.62	3614.7030706743512	27963.139058338085
1	5	79	0.89	0.43	7432.661737953327	45517.27028965324
1	5	22	0.56	0.73	1222.5686966904175	8266.675982469209
1	5	85	0.51	0.55	10189.252483154638	68668.77758679225
1	5	95	0.66	0.63	2437.6445543526333	15226.760949021955
1	5	7	0.8	0.43	5374.526063530326	77614.69750884359
1	5	37	0.85	0.53	5212.264388734189	34305.937999358066
1	5	58	0.48	0.51	5379.764444688255	76288.39548721236
1	5	78	0.36	0.53	1912.0044781187762	9860.025926895498
1	5	73	0.6	0.27	12874.22263473829	108701.61612998784
1	5	18	0.63	0.88	2858.5307516708144	16765.543711867656
1	5	46	0.79	0.5	2231.9772771763164	14432.785620013647
1	5	91	0.39	0.77	904.6126512422499	4266.02231055024
1	5	13	0.46	0.82	-1031.25	-5519.37845471066
1	5	32	0.07	0.87	6952.981514599998	47023.70873066395
1	5	23	0.78	0.56	-28.516354338271498	na
1	5	26	0.42	0.51	23707.534905169403	162199.24136400974
1	5	30	0.42	0.31	64563.26260525617	570094.5717917872
1	5	51	0.45	0.81	1059.5576154407865	7091.624003395451
1	5	50	0.47	0.51	739.4517471419363	8341.553521633621
1	5	21	0.46	0.65	-200.00976832918514	1588.2449711200293
1	5	15	0.67	0.54	621.7901859887427	27857.071181369025
1	5	65	0.89	0.51	2564.0008499999994	26072.53767733022
1	5	1	0.11	0.52	-259.5	5862.847189716442
1	5	4	0.3	0.46	2471.284229763067	5442.21039406929
1	5	82	0.47	0.61	981.0318538967078	5724.852269296203
1	5	39	0.79	0.49	-17.64292337592839	na
1	5	38	0.49	0.62	6231.950580775198	38610.18623649873
1	6	93	0.42	0.52	2304.183056574467	15492.869460945994
1	6	46	0.79	0.49	2283.622163317501	14479.544488888592
1	6	78	0.35	0.53	1942.2817892141525	9088.00793820978
1	6	77	0.81	0.4	-64.87348951292525	na
1	6	90	0.77	0.51	-73.3097186057793	na
1	6	39	0.79	0.49	-16.9775115167554	na
1	6	49	0.51	0.84	655.4705698525797	4455.769639052008
1	6	24	0.37	0.79	-1458.8221621826438	8571.54861005643
1	6	27	0.54	0.92	-343.75	-1609.285049887572
1	6	36	0.46	0.86	2614.6518995086008	17726.950789949642
1	6	76	0.53	0.5	1476.980060545205	7752.6237954997305
1	6	7	0.8	0.41	9970.601639353812	90445.07478240572
1	6	3	0.35	0.5	5633.171672139808	36644.999522503764
1	6	35	0.63	0.62	3801.3020708906333	28094.702621624925
1	6	88	0.28	0.52	2754.817770831901	15752.157154258777
1	6	0	0.33	0.53	-275	29.907117149734965
1	6	79	0.89	0.43	7255.404476055659	43346.964283574336
1	6	21	0.45	0.65	205.63120850373355	551.5367489155271
1	6	1	0.11	0.52	-272.1	7546.583931768353
1	6	8	0.15	0.55	2029.3518538967076	12712.904346230416
1	6	81	0.47	0.45	10539.298705195328	84157.45337101232
1	6	12	0.57	0.23	9808.42084091608	76224.96497554857
1	6	20	0.41	0.71	2808.617953726751	9097.28376830879
1	6	60	0.31	0.63	-38.25620673511466	-2046.7131216988685
1	6	66	0.55	0.52	842.2081750587263	11156.514596381254
1	6	38	0.49	0.62	6476.978911641736	35648.517071547336
1	6	18	0.63	0.88	2224.284571999999	16270.169049737115
1	6	9	0.77	0.49	4492.317602446606	34433.124649801735
1	6	64	0.34	0.41	11566.512854656188	90394.84983049985
1	6	71	0.59	0.22	7376.430087790548	52538.356346537315
1	6	54	0.82	0.53	3342.1256887469444	19021.776093251254
1	6	13	0.46	0.82	-1031.25	-4999.717583402385
1	6	29	0.37	0.49	1817.5397773004609	30953.852211860933
1	6	68	0.67	0.46	3052.46073261158	19837.276951586595
1	6	19	0.28	0.51	15682.758261940226	89753.57536730151
1	6	26	0.41	0.5	24144.377286108494	165477.250043444
1	6	69	0.08	0.76	-502.5	6889.858247777451
1	6	85	0.5	0.55	10281.433400269043	67708.69225914763
1	6	89	0.44	0.51	1112.2246874081395	4755.693112405379
1	6	40	0.49	0.53	3854.285806244705	33604.469219180704
1	6	75	0.76	0.02	5877.014504992187	61271.2196764055
1	6	52	0.7	0.48	3894.001237338094	26434.462413971323
1	6	11	0.75	0.56	2300.4789898803574	7486.388785623723
1	6	44	0.64	0.64	-298.4459999999999	8040.490971909916
1	6	16	0.42	0.54	10308.274861782706	55429.091300243796
1	6	95	0.66	0.63	2401.6193266350024	14545.921292747244
1	6	94	0.44	0.52	6033.474300889241	46521.843323720226
1	6	17	0.45	0.5	10027.728966023136	72218.13479548892
1	6	56	0.35	0.52	3785.587251022401	6054.260247461985
1	6	55	0.81	0.53	1050.0435655989559	8187.73758209464
1	6	23	0.78	0.56	-27.7407583786801	na
1	6	98	0.86	0.49	1770.1750513589416	13040.695858232782
1	6	99	0.64	0.2	36395.33895176102	279953.12154701387
1	6	34	0.52	0.28	23959.52687734956	150200.0376765337
1	6	65	0.89	0.47	3455.297092499999	32382.286928122405
1	6	15	0.67	0.54	1854.7621766893053	29784.24593104114
1	6	33	0.11	0.51	16165.489163720844	77647.9392798675
1	6	51	0.44	0.81	1079.3118538967076	6379.982151508788
1	6	96	0.4	0.95	3631.055561690123	21760.465983376693
1	6	63	0.51	0.57	1862.228954005007	17674.388395906408
1	6	58	0.48	0.5	4250.180916894118	82431.46550595741
1	6	6	0.79	0.63	1670.375702358464	17483.949042784934
1	6	70	0.8	0.29	2745.7579584686378	15938.880078943683
1	6	25	0.89	0.38	4618.378254415378	24525.341916286437
1	6	43	0.57	0.3	9750.926193275407	68592.32698578367
1	6	28	0.59	0.13	3254.066904193438	26374.983862710087
1	6	73	0.6	0.27	15336.947890496414	111100.21317824027
1	6	2	0.82	0.72	-170.7041309910761	na
1	6	61	0.41	0.51	10696.447233537845	82074.6411972998
1	6	87	0.95	0.43	11049.415757055096	77620.06990041921
1	6	41	0.25	0.78	552.9154543799998	11741.257526348421
1	6	31	0.9	0.44	2680.8461766893065	19040.105145458634
1	6	62	0.81	0.64	1391.4761210904107	5940.621207353621
1	6	67	0.64	0.56	1361.0520752003677	14562.542025688435
1	6	30	0.42	0.29	69940.3043378901	605963.181555695
1	6	37	0.85	0.53	5175.988869297478	33350.18906723649
1	6	53	0.42	0.75	1353.660207296594	18384.962798049262
1	6	59	0.54	0.34	14726.861363492808	108372.56822352798
1	6	4	0.3	0.46	-481.25	4851.677826906963
1	6	86	0.25	0.24	735.7863653270005	85280.86491980894
1	6	50	0.47	0.51	738.8526597848395	9040.49584210616
1	6	42	0.44	0.8	1297.070738709703	20102.484348732374
1	6	57	0.66	0.65	-176.19257500000037	11576.237789083945
1	6	32	0.07	0.87	6903.106666059998	46350.306312093606
1	6	83	0.9	0.64	-54.775070423378665	na
1	6	48	0.92	0.83	-519.4850779650683	-2791.6390757734275
1	6	92	0.42	0.51	-272.1	-1468.7342508582224
1	6	97	0.38	0.82	3583.0713844302145	11282.452677051666
1	6	5	0.41	0.71	2649.5816712675924	15829.002075873083
1	6	10	0.47	0.37	12015.297733927995	128062.74814150023
1	6	82	0.46	0.61	999.7846685070369	5063.001489959348
1	6	45	0.47	0.93	1608.9158108478523	3339.0972932232194
1	6	47	0.61	0.46	11391.71496256167	89054.81663529771
1	6	14	0.68	0.45	2066.9440617538867	16915.590889814204
1	6	74	0.92	0.54	-70.76568472642599	na
1	6	91	0.39	0.77	889.2953861180251	3661.0591306900183
1	6	84	0.71	0.54	1990.2644364554403	18170.603994181754
1	6	22	0.54	0.73	1329.750827021376	8910.145581091958
1	7	94	0.44	0.52	6129.547656810028	46654.47944599837
1	7	66	0.55	0.52	833.1643663057898	10927.81853108383
1	7	49	0.5	0.84	676.2380128673219	4560.278554796546
1	7	75	0.76	0.02	7711.287605241797	64993.51371771669
1	7	0	0.33	0.53	-275	-1116.370389415659
1	7	44	0.64	0.64	55.66719999999981	10268.171354981376
1	7	60	0.31	0.63	-212.59126319811955	-2361.273786784332
1	7	70	0.8	0.29	2648.8430605452045	14926.093583234111
1	7	43	0.57	0.3	9800.90302677531	67964.6787280511
1	7	48	0.92	0.83	-411.98469341004187	na
1	7	39	0.79	0.49	-16.582680292382065	na
1	7	78	0.32	0.53	2044.451519645353	8641.785697802134
1	7	6	0.79	0.63	1914.1889124763866	18676.015902057927
1	7	38	0.49	0.62	4778.927117004339	32745.296596775577
1	7	93	0.41	0.52	2327.4191360068007	15481.626062726062
1	7	65	0.89	0.44	4228.090297125001	37611.95446172247
1	7	85	0.5	0.55	10122.820725942916	65763.67153685846
1	7	37	0.85	0.53	5115.657738332605	32223.25069621717
1	7	67	0.64	0.56	1643.3988647499991	15579.409460453848
1	7	42	0.44	0.8	2014.2754836948607	21815.80272638206
1	7	3	0.33	0.5	5766.2462188637755	37238.06524428442
1	7	91	0.39	0.77	873.1353475062224	3013.322300973079
1	7	71	0.59	0.21	7615.460833401023	53174.212256735445
1	7	22	0.53	0.73	1372.825744319238	7725.536883524315
1	7	96	0.38	0.95	3772.6340055211103	19934.807274908868
1	7	63	0.5	0.57	2821.335817262503	17430.453545333847
1	7	16	0.42	0.54	9870.511756477608	49239.4115051394
1	7	90	0.77	0.51	-73.22560997539883	na
1	7	35	0.63	0.62	3946.0473137835993	27943.37992438488
1	7	68	0.67	0.46	3018.7840959810014	19228.574946170163
1	7	27	0.54	0.92	-206.25	-1470.766372322255
1	7	50	0.47	0.51	734.0857017955975	9814.130675833521
1	7	18	0.63	0.88	2133.603029199999	15962.363694586782
1	7	24	0.37	0.79	-805.0431089938643	10281.579311509471
1	7	95	0.66	0.63	2350.962735303252	13761.03880090909
1	7	2	0.82	0.72	-173.55172540673874	na
1	7	25	0.89	0.38	4385.14454169461	22229.335227362044
1	7	33	0.11	0.51	15884.86747968449	68204.36800036812
1	7	61	0.41	0.48	11514.740637234518	87595.0885876665
1	7	9	0.77	0.49	4630.450647264586	34804.731412257875
1	7	89	0.44	0.51	1054.969997996324	3969.2163295764417
1	7	29	0.37	0.49	4221.614342614238	33995.96300791619
1	7	31	0.9	0.44	2706.629367854841	18904.950381839735
1	7	92	0.42	0.5	-285.33	-1384.633957160728
1	7	41	0.25	0.78	962.8569998179998	13646.756133077066
1	7	13	0.46	0.82	-1031.25	-4670.476820536933
1	7	15	0.67	0.54	2427.00379285484	33749.61271688342
1	7	36	0.44	0.86	2761.7267095577404	18592.319914163818
1	7	17	0.45	0.5	10108.604747296062	72123.79700312778
1	7	84	0.71	0.54	2104.755583278213	18974.654322054354
1	7	88	0.28	0.51	2717.3025007176857	14897.16708431023
1	7	99	0.64	0.2	37416.16404634228	283338.44244117767
1	7	97	0.38	0.82	3515.514245987193	8581.772350818077
1	7	45	0.47	0.93	1576.9992297630672	1827.551292066103
1	7	53	0.42	0.75	869.3680965096826	19940.44085692629
1	7	52	0.7	0.48	3894.171894176423	25923.540467867715
1	7	82	0.44	0.61	1047.7502016563335	4656.900716580456
1	7	56	0.35	0.52	-825	5795.261421936392
1	7	1	0.11	0.52	-285.33	9444.120707256188
1	7	28	0.59	0.13	3397.011249403109	27023.466991319252
1	7	69	0.08	0.76	-466.5	9507.727075187533
1	7	47	0.61	0.46	11821.529614433584	90340.9307700716
1	7	79	0.89	0.43	7046.960452252875	40954.432832480576
1	7	26	0.39	0.5	25053.623137018923	163374.22238783012
1	7	58	0.48	0.5	8430.406342963888	88717.71847836679
1	7	20	0.41	0.71	2757.451158354075	6028.004549248188
1	7	81	0.47	0.45	10946.23057903287	85894.3551209908
1	7	11	0.75	0.56	2043.1067903863377	5100.364966314367
1	7	19	0.28	0.51	15496.774378028742	81685.52070207905
1	7	62	0.81	0.64	1284.1211150358909	4846.169543201391
1	7	54	0.82	0.53	3224.5040793095964	17647.463794016756
1	7	55	0.81	0.53	1084.4858938789034	8308.158065440663
1	7	76	0.53	0.5	1401.5885575179457	6987.659413012461
1	7	10	0.45	0.36	15586.929505228034	137735.77886320325
1	7	64	0.34	0.41	11534.270518651338	88052.54718033315
1	7	98	0.86	0.49	1805.4561487909943	13059.080625449096
1	7	14	0.68	0.45	2167.4997023415817	17353.882382377997
1	7	40	0.49	0.52	4104.324947107859	34984.43699841256
1	7	46	0.79	0.49	2247.321367651626	13930.45770505481
1	7	30	0.42	0.28	76300.97902119737	632308.4198021258
1	7	87	0.95	0.43	11140.521032600936	76817.88846685349
1	7	59	0.54	0.32	16680.81849531817	113196.77249971355
1	7	34	0.52	0.28	24534.956033482074	143343.0388878636
1	7	21	0.45	0.6	265.51708765336	565.0015939627986
1	7	4	0.3	0.46	-481.25	4851.677826906963
1	7	8	0.15	0.55	1998.6046685070366	11578.86266514657
1	7	57	0.66	0.65	870.7155462499994	14157.598076387645
1	7	51	0.44	0.81	1064.224668507037	5357.824391300275
1	7	23	0.78	0.56	-27.20868029238207	na
1	7	5	0.41	0.71	2611.990504140833	13503.105168303635
1	7	73	0.6	0.27	15550.081484091383	110875.61567356756
1	7	86	0.25	0.22	11512.621547060651	103553.78212076108
1	7	77	0.81	0.39	-58.69584641803213	na
1	7	74	0.92	0.54	-67.75442768675741	na
1	7	12	0.57	0.23	10129.353912839511	77344.62287288884
1	7	32	0.07	0.87	6847.892332665998	45622.187933632886
1	7	7	0.8	0.39	11487.617305336116	100059.20034711073
1	8	18	0.63	0.88	2203.213332119999	16113.030549629013
1	8	32	0.07	0.87	6639.8100993993985	44838.7904034141
1	8	75	0.76	0.02	8143.165135503886	67110.54890307745
1	8	69	0.08	0.76	-695.6285090577294	12332.020441699593
1	8	95	0.66	0.63	2285.6940985380897	12872.226897364613
1	8	16	0.42	0.53	9741.57063515936	44690.85012511684
1	8	24	0.37	0.79	968.3037924407513	13508.051338706922
1	8	82	0.43	0.61	1061.1671814907	4054.8245395748
1	8	27	0.54	0.92	-216.25	-1471.286710773514
1	8	60	0.31	0.63	-324.1670470449791	na
1	8	93	0.4	0.52	2343.382728241411	14420.319373150713
1	8	92	0.42	0.5	-171.40769246861925	-1286.6166904022732
1	8	25	0.89	0.38	4130.197139609876	19778.48734462986
1	8	66	0.55	0.52	983.4545479905005	12138.027062909876
1	8	22	0.52	0.73	1411.313169887314	6372.932828435886
1	8	79	0.89	0.43	6807.352854640235	38339.81208186328
1	8	48	0.92	0.83	-338.55294398012546	na
1	8	71	0.59	0.21	7672.366784230969	52515.4780650143
1	8	13	0.46	0.82	-618.75	-4219.214374221073
1	8	65	0.89	0.42	4858.896011981249	41635.17451962005
1	8	64	0.33	0.41	11736.196050023935	88608.62393141096
1	8	97	0.38	0.82	-1049.5640730516461	6025.4937049151695
1	8	4	0.3	0.46	-288.75	6945.115865970779
1	8	3	0.31	0.5	5881.865075218448	34911.48499542514
1	8	36	0.43	0.86	2815.3940386019667	18840.233476695
1	8	33	0.11	0.51	8601.953049107431	59949.10461475525
1	8	67	0.64	0.56	1812.3000079874978	16405.925871372332
1	8	11	0.75	0.56	-756.25	3771.1615124685413
1	8	50	0.47	0.51	725.1406167058175	10670.799072707721
1	8	7	0.8	0.39	12284.414602916811	103883.35043723563
1	8	37	0.85	0.53	5031.297601415976	30925.279097029434
1	8	34	0.52	0.28	23721.413656807974	134444.1139654148
1	8	61	0.41	0.45	12398.559664988243	94174.59939028414
1	8	84	0.71	0.54	2409.0325624421234	19734.682670245817
1	8	15	0.67	0.54	2566.3104457120976	37565.04418546472
1	8	44	0.64	0.63	262.34191000000004	13657.139995902979
1	8	47	0.61	0.46	12189.839743711904	91198.74289278746
1	8	68	0.67	0.46	2972.401641181952	18529.390524391558
1	8	28	0.59	0.13	3526.383761873265	27580.58060408304
1	8	41	0.25	0.78	950.6872998362	15255.79977797682
1	8	30	0.42	0.27	86837.30829185585	657900.3482570647
1	8	88	0.28	0.51	2661.7425647664422	13896.279604629575
1	8	87	0.95	0.43	11180.280734414411	75660.8443477058
1	8	43	0.57	0.3	9833.448125436546	67084.25681916747
1	8	1	0.11	0.52	1042.6785000000002	11573.139239408867
1	8	55	0.81	0.53	1113.3412510728485	8395.061926038805
1	8	5	0.41	0.71	2571.27795372675	10962.107668887236
1	8	81	0.47	0.45	11336.285027756121	87327.03530915076
1	8	70	0.8	0.29	2540.880557517945	13834.521375130103
1	8	51	0.44	0.81	1047.7502016563335	4522.460190176262
1	8	56	0.35	0.45	-825	8737.478750157861
1	8	94	0.44	0.52	6282.8714949804	47130.42244251333
1	8	31	0.9	0.44	2721.382899462099	18691.31134543919
1	8	2	0.82	0.72	-176.71451460594594	na
1	8	29	0.37	0.49	4428.440480494445	34671.97680727846
1	8	58	0.48	0.49	14036.396161198076	95291.71297502832
1	8	89	0.44	0.5	1016.58819355924	3265.327588778596
1	8	98	0.86	0.49	1832.661941351445	13020.052603608101
1	8	86	0.25	0.21	12679.48056970762	110201.57900099174
1	8	9	0.77	0.49	4746.410428588682	35024.63372166174
1	8	78	0.31	0.53	2064.301958751065	7565.5931592049
1	8	21	0.45	0.58	-352.5	1364.1281545223533
1	8	38	0.49	0.62	4573.076120720916	30429.394905648634
1	8	8	0.15	0.55	1966.4702016563333	10349.220721019632
1	8	6	0.79	0.63	2137.500508100206	19738.20324830574
1	8	96	0.37	0.95	3808.530604969	17144.069497676704
1	8	35	0.63	0.62	4048.9225068537944	27510.703625618167
1	8	19	0.28	0.51	13593.30341511823	73084.25437321776
1	8	26	0.38	0.5	25354.08137807738	159450.3208787052
1	8	62	0.81	0.64	1165.462259284097	3671.231589225851
1	8	45	0.47	0.93	1543.4898067867603	201.75924022903519
1	8	52	0.7	0.48	3875.977881608096	25286.338882396187
1	8	63	0.5	0.57	2864.193651261351	15746.831205709595
1	8	0	0.33	0.53	-165	-969.353095995086
1	8	40	0.49	0.51	4499.214569986625	37733.51736869434
1	8	17	0.45	0.49	10339.408007833881	71780.49343686279
1	8	73	0.6	0.27	15700.493132412597	110220.41762777022
1	8	85	0.5	0.55	9867.278020744361	63871.77811144333
1	8	59	0.54	0.31	17068.512888052257	113618.19534829484
1	8	99	0.64	0.2	38292.84443830294	285747.2013218759
1	8	42	0.44	0.8	3410.0408803645178	21484.102499259436
1	8	54	0.82	0.53	3088.451625344117	16141.898691246017
1	8	12	0.57	0.23	10408.199287490235	78177.34128076702
1	8	49	0.5	0.84	669.7932115805897	4485.337901391807
1	8	91	0.39	0.77	856.2168127556001	2319.359542134209
1	8	53	0.42	0.75	1761.5916591513308	22166.668024425122
1	8	14	0.68	0.45	2257.23968745866	17722.66883805562
1	8	46	0.79	0.48	2276.6032992690443	13801.154332613405
1	8	20	0.41	0.71	2703.7560425186675	3193.753053736532
1	8	57	0.66	0.65	1207.4332610624988	15889.476549799068
1	8	76	0.53	0.5	1318.3891296420484	6167.048198933635
1	8	10	0.44	0.35	13740.179452139892	144286.40291678283
1	9	15	0.67	0.54	2684.284403051493	41674.26956737435
1	9	19	0.28	0.51	13379.488503391398	64911.39299779582
1	9	88	0.28	0.5	1770.3045690662734	13065.348892215014
1	9	85	0.5	0.55	9572.981303673872	61876.75054715952
1	9	58	0.48	0.48	11577.766191435734	98152.80828627989
1	9	68	0.67	0.46	2913.324959122854	17739.791740565066
1	9	67	0.64	0.56	1967.3338083868748	17142.459371388686
1	9	60	0.31	0.63	-329.6827830792364	na
1	9	86	0.25	0.21	13537.676841222234	114382.57208665245
1	9	9	0.77	0.49	4840.207432155942	35093.57252792216
1	9	13	0.46	0.82	-648.75	-4181.587128922754
1	9	62	0.81	0.63	1136.886346319891	3070.7603518524256
1	9	16	0.42	0.52	4613.07429911043	40430.94374793108
1	9	65	0.89	0.41	5327.000712580313	44345.524823727435
1	9	64	0.32	0.41	11626.18620159739	88859.67035282809
1	9	59	0.54	0.3	17376.920944524645	113417.24273675015
1	9	73	0.6	0.27	15802.155812979467	109136.42888449393
1	9	5	0.41	0.71	2527.756158354076	8187.555391477911
1	9	66	0.55	0.52	951.0848205909756	13314.701173586438
1	9	36	0.42	0.86	2862.0796347417695	17041.83851579294
1	9	14	0.68	0.45	2336.152609331594	18022.732508339635
1	9	25	0.89	0.38	3853.5475826293823	17172.865991023697
1	9	22	0.51	0.73	1445.4828528985831	5342.0421943083975
1	9	38	0.49	0.62	4683.397818267464	29759.115920497097
1	9	6	0.79	0.63	2340.282558505217	20672.117107759157
1	9	37	0.85	0.53	4922.933733845175	29456.422669866155
1	9	4	0.3	0.46	-302.75	9089.39206490431
1	9	21	0.45	0.57	-363	2737.7690991226555
1	9	0	0.33	0.53	-173	-929.3459386192621
1	9	27	0.54	0.92	-226.75	-1462.5998550720392
1	9	87	0.95	0.43	11168.701216309393	74150.19753566533
1	9	55	0.81	0.53	1143.5902885192063	8449.107794491081
1	9	52	0.7	0.48	3839.4228437752117	24523.38859193552
1	9	35	0.63	0.62	2077.934342822109	27329.105222444636
1	9	47	0.61	0.46	12496.665165776307	91629.38703130174
1	9	46	0.79	0.47	2293.5558843055924	13572.806271641908
1	9	78	0.28	0.53	2153.607240999718	6709.422633038854
1	9	26	0.37	0.5	21131.62749696172	155908.10777872667
1	9	11	0.75	0.56	-756.25	3771.1615124685413
1	9	7	0.8	0.39	13014.366926260846	107260.33949041573
1	9	82	0.42	0.61	1072.38046334163	3366.360342115
1	9	97	0.38	0.82	-1058.7276657464818	5502.840626099672
1	9	99	0.64	0.2	39025.33179037947	287184.69192941324
1	9	92	0.42	0.5	-172.41468797071133	na
1	9	10	0.44	0.35	14972.201495157897	148474.12880101634
1	9	40	0.49	0.51	4516.11813523316	38864.20164093213
1	9	28	0.59	0.13	3642.175749966928	28046.881760640972
1	9	49	0.5	0.84	662.0638904225307	4011.814116141296
1	9	71	0.59	0.21	7692.411549644421	51599.14596707102
1	9	61	0.41	0.43	12931.322159897634	98958.69791473592
1	9	30	0.42	0.24	91687.0534286256	701548.5405694131
1	9	96	0.36	0.95	3837.4415444721008	14018.776952364835
1	9	76	0.53	0.5	1227.3871731599452	5290.821836507135
1	9	95	0.66	0.63	2205.8317686111855	11879.593334778108
1	9	48	0.92	0.83	-344.6893890870816	na
1	9	89	0.44	0.5	316.3080637940043	2459.360821814759
1	9	18	0.63	0.88	2139.2819989079976	16179.008365008598
1	9	54	0.82	0.52	3066.4141190769096	15310.826823318952
1	9	79	0.89	0.43	6536.603711908219	35503.231369939174
1	9	32	0.07	0.87	6563.372089459461	44161.871969825086
1	9	20	0.41	0.71	2647.7854382668006	412.6685045833175
1	9	8	0.15	0.55	1933.0871814907	9015.776653340285
1	9	29	0.37	0.49	3780.599927573095	35844.96489019019
1	9	17	0.45	0.48	10543.689285949078	70130.75732566645
1	9	41	0.25	0.78	1082.0127550457978	17021.214361640916
1	9	43	0.57	0.3	9827.579219164716	65930.25435900908
1	9	44	0.64	0.63	1245.3837055000001	16014.31181153039
1	9	53	0.42	0.75	3497.044642099133	23615.118999435686
1	9	42	0.44	0.8	3378.303299887315	19558.811466715437
1	9	70	0.8	0.29	2421.8761296420485	12664.196805414696
1	9	57	0.66	0.65	1520.6436741156242	17468.818892852567
1	9	12	0.57	0.23	10644.944060048056	78724.50098432039
1	9	75	0.76	0.02	8540.72876727908	68992.95972913534
1	9	34	0.52	0.28	22801.467695217572	124788.73478017045
1	9	56	0.35	0.41	-495	14532.738425122328
1	9	45	0.47	0.93	1508.5468261080848	-1548.1440553443208
1	9	93	0.4	0.51	2342.9547009607963	13149.88629951549
1	9	81	0.47	0.45	11687.92073146034	88424.12380796431
1	9	24	0.37	0.79	998.2281039999998	15073.658475126807
1	9	63	0.5	0.57	2015.02431848605	15090.650675525145
1	9	31	0.9	0.44	2725.1192544889946	18399.26132822611
1	9	94	0.44	0.52	6349.538863140423	47431.5368158311
1	9	51	0.44	0.81	1030.0271814907	3774.491380773931
1	9	98	0.86	0.49	1851.8034942838722	12923.676760660253
1	9	84	0.71	0.54	2527.8083905642297	20231.92414530335
1	9	50	0.47	0.51	1414.5124108705268	11619.685739107701
1	9	91	0.39	0.77	838.6156314800401	1575.2908384096233
1	9	1	0.11	0.52	1215.208425	12477.028254972123
1	9	2	0.82	0.72	-180.20284577557376	na
1	9	69	0.08	0.76	-643.6124613089238	15673.799351269976
1	9	3	0.28	0.5	6093.400247025602	32944.930007316645
1	9	33	0.11	0.51	7118.665355190221	54570.66018012761
1	10	14	0.68	0.45	2404.2264897981727	18254.95054473572
1	10	12	0.57	0.23	10839.5738639496	78987.6460689909
1	10	31	0.9	0.44	2717.8502917645437	18028.869957571147
1	10	37	0.85	0.53	4790.590147152918	27816.822394910563
1	10	71	0.59	0.21	7675.591837018447	50425.771331230164
1	10	16	0.42	0.52	4519.929705774472	37973.06259312353
1	10	20	0.4	0.71	-1687.5	436.97767368534346
1	10	84	0.71	0.54	2632.0300100924414	20639.455937414747
1	10	64	0.31	0.41	11469.020181434702	89409.76309804824
1	10	50	0.47	0.51	1492.5740778270003	11898.147423887136
1	10	98	0.86	0.49	1862.8913195696787	12770.014816158484
1	10	33	0.11	0.51	7835.052777814314	54687.90485445873
1	10	40	0.49	0.51	4509.263789404661	40043.780948150496
1	10	56	0.35	0.39	-519	20080.62232221098
1	10	51	0.44	0.81	1011.18046334163	2972.4465379623903
1	10	89	0.44	0.49	276.0824106043041	1279.6923291252306
1	10	82	0.42	0.61	1051.442417007467	2478.221920423848
1	10	27	0.54	0.92	-237.775	na
1	10	5	0.41	0.71	2481.7060425186673	5158.8431440112245
1	10	69	0.08	0.76	-280.54226001912434	19274.45281679171
1	10	63	0.5	0.57	2125.4618435749453	14662.529702422258
1	10	34	0.52	0.28	21775.1613127692	114377.40918474342
1	10	1	0.11	0.52	1376.44604625	13305.286822425009
1	10	29	0.37	0.49	4030.9661963782855	37031.41921399208
1	10	25	0.89	0.38	3555.2068284979127	14412.535503330642
1	10	97	0.38	0.82	-218.5848991718334	8331.153399853889
1	10	70	0.8	0.29	2291.835173159945	11415.151557331765
1	10	22	0.51	0.73	1421.0825676087252	4168.585787010768
1	10	52	0.7	0.48	3784.5095581463456	23635.274391698167
1	10	66	0.55	0.52	912.460979561427	14648.86998990742
1	10	6	0.79	0.63	2527.164786358954	21479.56827849867
1	10	73	0.6	0.27	15841.085976377366	107610.28428222326
1	10	38	0.49	0.62	4681.752425387016	29050.947093027837
1	10	93	0.39	0.51	2345.368299131067	11786.040517989737
1	10	95	0.66	0.63	2111.393180180625	10783.240478180636
1	10	67	0.64	0.56	2108.484498806217	17789.886856568544
1	10	91	0.39	0.77	820.4000683320363	776.7739147443208
1	10	43	0.57	0.3	9783.330508206482	64604.27825933825
1	10	68	0.67	0.46	2841.565061166711	16859.843246289252
1	10	76	0.53	0.5	1128.5878145019483	4359.01042481465
1	10	45	0.47	0.93	1472.3136434972762	-3433.1662482170964
1	10	94	0.44	0.52	6388.647345800758	47223.18226529338
1	10	30	0.42	0.22	94936.48851998031	731380.8912159734
1	10	46	0.79	0.47	2224.556590090312	12779.59057138394
1	10	60	0.31	0.63	-335.71697327922345	na
1	10	44	0.64	0.63	1549.2424782749995	17564.288770868185
1	10	87	0.95	0.43	11105.786651915403	72287.34074102678
1	10	55	0.81	0.53	1168.2361115932458	8463.343570666011
1	10	92	0.42	0.49	-172.64371944037657	na
1	10	26	0.37	0.5	21147.1435895838	153074.65997708437
1	10	47	0.61	0.46	12742.022662199994	91634.11111710526
1	10	65	0.89	0.4	5777.910748209327	46921.32170405465
1	10	15	0.67	0.54	2780.856797755168	46112.62568023331
1	10	86	0.25	0.21	14328.178797911125	118098.56969102056
1	10	42	0.44	0.8	3329.0089958985836	17449.89574591131
1	10	81	0.47	0.45	11987.385170482106	89174.8635052024
1	10	99	0.64	0.2	39664.821152764984	287656.8096698619
1	10	3	0.27	0.5	6063.083667685592	29060.353015499204
1	10	59	0.54	0.29	17602.71008946716	112570.91243030102
1	10	48	0.92	0.83	-351.24415226528504	na
1	10	61	0.41	0.42	13231.489317041669	101939.42276072135
1	10	17	0.45	0.47	10770.552137307823	68059.74688124069
1	10	41	0.25	0.78	1073.345631362994	18799.56011524353
1	10	36	0.42	0.86	2821.6616712675923	14467.153784086257
1	10	35	0.63	0.62	2334.963059963214	28512.29282976601
1	10	0	0.33	0.53	-181.4	-877.3903578992238
1	10	62	0.81	0.63	991.6256290038968	1985.6496307546602
1	10	75	0.76	0.02	8903.960655643037	70641.76271712955
1	10	54	0.82	0.52	1248.385821741053	13604.547804455706
1	10	85	0.5	0.55	9052.37392261811	60164.6410947167
1	10	57	0.66	0.65	1810.3167953214056	18897.029120331095
1	10	49	0.5	0.84	653.1785013802775	3644.826538161991
1	10	32	0.07	0.87	6481.119380513513	43456.49022320284
1	10	18	0.63	0.88	2233.395216895327	16300.543582683445
1	10	53	0.42	0.75	3464.770489030001	23279.174126291644
1	10	11	0.75	0.56	-453.75	6097.906731614168
1	10	8	0.15	0.55	1898.5804633416299	7569.372598968772
1	10	9	0.77	0.49	4911.850706794671	35012.35894352273
1	10	21	0.45	0.56	-319.025	5414.037283736438
1	10	58	0.48	0.48	10285.911490744455	101057.78645292623
1	10	96	0.36	0.95	3767.94139002489	9922.622962186375
1	10	4	0.3	0.46	-317.45	11511.006278868561
1	10	78	0.27	0.53	2163.528745179695	5275.006471625102
1	10	19	0.28	0.51	8607.150799963867	58500.006386824134
1	10	79	0.89	0.43	6234.73395131281	32444.813568014208
1	10	24	0.37	0.79	1178.3941570747634	16747.91330557585
1	10	10	0.44	0.34	16630.697630556246	162037.09075065094
1	10	2	0.82	0.72	-184.02758346184203	na
1	10	88	0.28	0.5	1721.47083484092	11822.901320186069
1	10	7	0.8	0.39	13677.423073612172	110193.09416675198
1	10	13	0.46	0.82	-680.25	-4112.499326117038
1	10	28	0.59	0.13	3744.378087465275	28422.99626218712
1	11	10	0.44	0.34	17315.570679067496	171535.96255238174
1	11	62	0.81	0.63	834.783847553701	1014.4683855042723
1	11	22	0.51	0.73	1394.7158108478525	2944.1440673777133
1	11	36	0.42	0.86	2777.7755041408336	11653.468394771848
1	11	32	0.07	0.87	6393.633442462162	42725.49149485069
1	11	44	0.64	0.63	1831.1910521887498	18972.083557455724
1	11	50	0.47	0.51	1561.02382018565	12110.558539992318
1	11	54	0.82	0.52	1228.7727306540005	13245.851929076502
1	11	40	0.49	0.51	4478.622373914245	41289.942435521145
1	11	46	0.79	0.47	2145.197448085798	11912.558580824676
1	11	12	0.57	0.23	11003.720463447456	78968.50130714875
1	11	88	0.28	0.5	1724.1487004040387	11006.38313732788
1	11	9	0.77	0.49	4961.347890638793	34781.882460284214
1	11	35	0.63	0.62	2868.8819879613748	31285.269176480844
1	11	84	0.71	0.54	2721.6781105970636	20958.727605167005
1	11	6	0.79	0.63	2693.457348108955	22157.46871663652
1	11	69	0.08	0.76	722.4992814791688	22816.718248931767
1	11	45	0.47	0.93	-481.25	-3965.6805646257326
1	11	93	0.39	0.51	2302.099796570993	10497.624773813135
1	11	1	0.11	0.52	1526.3811485625	14058.363807180669
1	11	16	0.42	0.52	4901.148929943355	39710.70265539804
1	11	31	0.9	0.44	2699.587277176317	17580.203379476417
1	11	26	0.37	0.5	21400.820378559012	152726.1785044352
1	11	37	0.85	0.53	4634.2896522952715	26006.612203336714
1	11	73	0.6	0.27	15817.309928057717	105642.67761910583
1	11	25	0.89	0.38	3235.1852870730186	11497.55700149846
1	11	78	0.26	0.53	-472.63624964238386	5067.580622842603
1	11	19	0.28	0.51	8416.152992973437	54782.34093371895
1	11	98	0.86	0.49	1865.935403591195	12559.125403678077
1	11	38	0.49	0.62	4633.151240771323	28262.036347259847
1	11	57	0.66	0.65	2076.421135087475	20175.70306615338
1	11	3	0.26	0.5	6020.723199011454	25683.764752574134
1	11	97	0.38	0.82	-169.06640925465	10666.837317230731
1	11	47	0.61	0.46	12925.92603028812	91214.29059798553
1	11	7	0.8	0.39	14273.529125779149	112684.91682189895
1	11	94	0.44	0.52	6414.4296015909495	46072.044424273605
1	11	58	0.48	0.48	10990.655186731678	105914.15906280381
1	11	75	0.76	0.02	9232.842063425187	72058.10439172428
1	11	66	0.55	0.52	867.5585305833556	16156.615169443921
1	11	34	0.52	0.28	20642.535004558868	104037.36379716679
1	11	49	0.5	0.84	643.2526512422501	3252.0533075566536
1	11	21	0.45	0.56	391.6987499999998	6653.824676535315
1	11	56	0.35	0.37	-544.2	26693.13225698876
1	11	55	0.81	0.53	1187.2874560135838	8437.820545050792
1	11	89	0.44	0.49	264.7965900740886	1062.534593548599
1	11	82	0.42	0.61	1029.5941753067202	1525.2639351984637
1	11	91	0.39	0.77	801.6315614988325	-81.0345633655584
1	11	48	0.92	0.83	-358.2348632258296	na
1	11	96	0.36	0.95	3695.4072510224014	5457.001358805606
1	11	24	0.37	0.79	1164.154685283637	18374.758639655687
1	11	68	0.67	0.46	2757.132408108375	15889.606460582752
1	11	20	0.4	0.71	-1687.5	436.97767368534346
1	11	30	0.42	0.21	102769.65404561708	749381.2875363806
1	11	61	0.41	0.41	13442.152163235818	104942.8667824648
1	11	99	0.64	0.2	40160.002194626446	287113.7415917918
1	11	85	0.5	0.55	9209.939021530881	58047.23193280343
1	11	42	0.44	0.8	3275.323324908725	15950.003408683444
1	11	13	0.46	0.82	-713.325	-4007.458825998088
1	11	95	0.66	0.63	2002.394896171595	9583.265574351699
1	11	81	0.47	0.45	12234.908861493366	88579.5699980807
1	11	18	0.63	0.88	2233.546122498626	16307.514108409623
1	11	11	0.75	0.56	-475.75	8392.035043440164
1	11	28	0.59	0.13	3832.9811918385376	28709.625829926004
1	11	79	0.89	0.43	5901.763453747171	29164.675403828962
1	11	14	0.68	0.45	2461.4487517880816	18420.304909875882
1	11	5	0.41	0.71	2433.380438266801	2352.063067968673
1	11	43	0.57	0.3	8844.649392722067	63407.46276661639
1	11	71	0.59	0.21	7621.903445766589	48995.976713835604
1	11	76	0.53	0.5	1021.9959237768501	3371.642557983781
1	11	52	0.7	0.48	3711.239944626919	22622.641038356953
1	11	17	0.45	0.47	10780.087529533012	64970.81682791191
1	11	59	0.54	0.28	17742.545318020995	111056.29337722428
1	11	92	0.42	0.49	-174.40229913624478	na
1	11	70	0.8	0.29	2150.762814501948	10087.415729963
1	11	8	0.15	0.55	1863.0624170074668	5999.812673529827
1	11	60	0.31	0.63	-342.2883880519712	na
1	11	15	0.67	0.54	5692.529133466471	50919.05484637612
1	11	67	0.64	0.56	2235.7355237465285	18349.19795680559
1	11	4	0.3	0.46	-332.885	14232.722191073884
1	11	86	0.25	0.21	15050.953999203064	121351.29701230553
1	11	51	0.44	0.81	991.322417007467	2112.0181726946585
1	11	65	0.89	0.4	6042.179285619794	48070.008982479354
1	11	0	0.33	0.53	-190.22	-811.9954570595362
1	11	27	0.54	0.92	-183.40104079497908	na
1	11	64	0.3	0.41	11264.81630078843	89991.75734309456
1	11	29	0.37	0.48	4469.516863881081	39237.576660843595
1	11	41	0.25	0.78	870.3830892849887	20745.013019767594
1	11	33	0.11	0.51	5922.101600020011	55270.95290455807
1	11	63	0.5	0.57	705.280505990625	15585.500507845643
1	11	87	0.95	0.43	10991.539050562194	70073.81437627731
1	11	53	0.42	0.75	3392.8808713270005	22923.732963123497
1	12	85	0.5	0.55	9054.851428493648	55744.630186331844
1	12	1	0.11	0.52	1665.0030059906244	14736.770933895184
1	12	14	0.68	0.45	2519.453814198678	18519.893321430154
1	12	69	0.08	0.76	3453.753235970198	25589.8969416929
1	12	55	0.81	0.53	1200.752620712904	8372.587443608269
1	12	25	0.89	0.2	4582.828847719368	16917.557814192598
1	12	5	0.41	0.71	-1518.75	202.13789197085703
1	12	38	0.49	0.62	2371.676851202832	28339.813836247293
1	12	12	0.57	0.23	11128.04836819443	78656.17895912944
1	12	70	0.8	0.29	1998.6639237768497	8681.017917435996
1	12	59	0.54	0.28	17418.22573804849	106861.8467324877
1	12	61	0.41	0.4	15106.446998415628	108050.56960964993
1	12	95	0.66	0.63	1878.8526513630131	8279.761007731835
1	12	18	0.63	0.88	1961.3917597375994	16290.176071275924
1	12	28	0.59	0.13	3907.975001430465	28907.556033963236
1	12	49	0.5	0.84	632.3903861180249	2831.934483408923
1	12	11	0.75	0.56	-498.85	10999.857023175922
1	12	92	0.42	0.49	-176.58329526460514	na
1	12	41	0.25	0.78	1805.7146448959468	22485.193021958774
1	12	24	0.37	0.79	740.659423150034	20161.809165361083
1	12	37	0.85	0.53	4454.053919680507	24025.919329759974
1	12	40	0.49	0.51	5840.822055218534	42622.17516208991
1	12	68	0.67	0.46	2660.0369377029574	14829.139731513276
1	12	88	0.28	0.5	1399.3802016563332	10332.136850468158
1	12	17	0.45	0.47	8560.393241390031	62331.73036021411
1	12	47	0.61	0.46	13048.386125031746	90371.44341320719
1	12	13	0.46	0.82	-496.5407792887029	-3861.4556290796572
1	12	34	0.52	0.28	11794.697939000695	96039.71597147651
1	12	43	0.57	0.29	9005.654923085964	63611.5671500459
1	12	97	0.38	0.82	150.60211119026854	13171.99184994222
1	12	36	0.42	0.86	2730.7679537267504	8580.277696576408
1	12	30	0.42	0.21	92505.56293579853	748140.302335943
1	12	32	0.07	0.87	6301.437598215945	39764.77275502592
1	12	7	0.8	0.39	14802.62831813016	114739.52473041882
1	12	71	0.59	0.21	7531.3412591072765	47475.9474122366
1	12	50	0.47	0.51	1619.860393988868	12257.166204901243
1	12	19	0.28	0.51	8502.826830531749	53616.91574321952
1	12	22	0.51	0.73	1366.5792297630671	1628.2856173134105
1	12	31	0.9	0.44	2670.340913317502	17053.32443264394
1	12	46	0.79	0.47	2055.4863256815065	10971.756492184377
1	12	26	0.36	0.5	20246.04982917611	152142.62138678643
1	12	52	0.7	0.48	3626.6036473955746	21486.199962652852
1	12	93	0.38	0.51	2291.8339328992743	9333.94425626798
1	12	33	0.11	0.51	5966.131100324099	56595.05455381619
1	12	15	0.67	0.54	6165.506112422165	53016.23693896076
1	12	4	0.3	0.46	1658.2457500000003	17279.611887711602
1	12	21	0.45	0.56	490.27568749999983	6636.475469008311
1	12	63	0.5	0.57	810.8003562901565	16920.042329447824
1	12	16	0.42	0.52	2447.8884651712733	42653.99053511617
1	12	8	0.15	0.55	1826.63417530672	4295.771392781247
1	12	57	0.66	0.65	2318.9236293418508	21306.648293314276
1	12	20	0.39	0.71	-837.5	3860.3232719356065
1	12	75	0.76	0.02	9527.353316596445	73243.2748267279
1	12	42	0.43	0.8	3315.7941438778535	14967.941677456522
1	12	99	0.64	0.2	40510.935839369835	285557.14905380487
1	12	27	0.54	0.92	-186.3134505753138	na
1	12	3	0.25	0.5	5436.531621695704	22421.196743569464
1	12	89	0.44	0.49	190.5460855703841	846.7604175178138
1	12	60	0.31	0.63	-349.41673632486265	na
1	12	64	0.28	0.41	14097.942462581928	90799.84902996698
1	12	56	0.35	0.33	-570.66	36338.825972481405
1	12	67	0.64	0.56	2349.069499933855	18821.506791378903
1	12	51	0.43	0.81	1000.0741753067202	1298.0237099409212
1	12	53	0.42	0.75	3354.5568585143005	22589.378256020682
1	12	78	0.26	0.53	-462.5532371602646	5085.595912326695
1	12	91	0.39	0.77	-206.25	-937.2526795236714
1	12	54	0.82	0.52	1366.613094121301	14312.666461155306
1	12	10	0.44	0.33	18363.238929155137	185691.74998139509
1	12	35	0.63	0.62	3052.654187359443	33801.302249810054
1	12	81	0.47	0.45	12430.695808700584	87543.8248178927
1	12	9	0.77	0.49	4998.023333606853	34403.11997797196
1	12	73	0.6	0.27	15730.851719679009	103234.35602999294
1	12	98	0.86	0.49	1860.9452334116352	12291.064225115557
1	12	65	0.89	0.4	6278.180249900784	49035.38022236308
1	12	87	0.95	0.43	10825.958267713773	67511.32305593761
1	12	66	0.55	0.52	2158.2512040541874	17855.649144934177
1	12	45	0.47	0.74	-481.25	-2288.9417215730714
1	12	76	0.53	0.5	907.6161275880086	2328.7454004357537
1	12	6	0.79	0.63	2839.139558074853	22707.592536303953
1	12	84	0.71	0.54	2813.0390908765853	21191.361240740847
1	12	0	0.33	0.53	-35.58558243300334	-731.5029441272687
1	12	79	0.89	0.43	5537.711106059809	25662.92776873705
1	12	44	0.64	0.63	2091.2022922981873	20239.02365397279
1	12	96	0.33	0.95	3885.8225259201595	2412.8733372317065
1	12	86	0.25	0.21	15705.968051239788	124142.70951025841
1	12	29	0.37	0.48	4675.181928990631	40142.454789679636
1	12	62	0.81	0.63	666.370255176017	118.08337151618694
1	12	82	0.41	0.61	1035.9067577760486	580.7557352940115
1	12	94	0.43	0.52	6908.494457313561	45009.09875345318
1	12	58	0.48	0.48	11483.619209663262	112234.76939447249
1	13	59	0.54	0.26	13546.872201037644	108237.96636516314
1	13	34	0.52	0.28	11295.05515986517	90780.64539508865
1	13	85	0.5	0.55	8796.17107767935	53140.7942569287
1	13	56	0.35	0.29	4988.531999999999	47970.612905454545
1	13	27	0.54	0.92	-189.42704235094143	na
1	13	54	0.82	0.52	1319.914639415236	15332.561933901865
1	13	19	0.28	0.51	8240.500496241448	52209.39638679881
1	13	15	0.67	0.54	6593.277451711521	54810.8623702922
1	13	93	0.37	0.51	2275.114657295458	8022.323095821724
1	13	82	0.4	0.61	1040.4020819984435	-464.77888280296133
1	13	16	0.42	0.52	2295.2735419127084	46339.879093394295
1	13	24	0.37	0.79	1678.0617362908035	22573.925375482595
1	13	40	0.49	0.51	5710.265672155454	42766.41003174615
1	13	79	0.89	0.43	5142.594850756819	21939.67600952435
1	13	70	0.8	0.29	1835.5431275880082	7195.985284171991
1	13	41	0.25	0.78	3639.681849655205	23347.99858767401
1	13	94	0.42	0.52	6989.168008451282	43422.34159553259
1	13	62	0.81	0.63	486.39364241721614	-683.3905013174577
1	13	65	0.89	0.4	6485.886262395824	49819.31282728798
1	13	66	0.55	0.52	2287.8268938514784	18289.389817157768
1	13	89	0.44	0.49	112.1327812918651	691.1812321710396
1	13	11	0.75	0.52	-523.105	17314.221296636348
1	13	46	0.79	0.47	1955.4306968974324	9957.228188072299
1	13	71	0.59	0.16	5864.352053414199	50671.29009385689
1	13	28	0.59	0.13	3978.6670513589415	29017.665048434832
1	13	5	0.41	0.71	-1518.75	202.13789197085703
1	13	47	0.61	0.46	13109.410893601089	89107.24647301872
1	13	95	0.66	0.63	1740.781393794864	6872.814543539555
1	13	98	0.86	0.49	1847.9298217410533	11965.884197272619
1	13	9	0.77	0.49	5012.563816926509	33866.89581909188
1	13	87	0.95	0.43	10609.042009991754	64601.753767465256
1	13	4	0.3	0.46	1885.2871625000002	18471.21704998507
1	13	51	0.42	0.81	1006.9267577760488	379.26194592270883
1	13	88	0.28	0.5	1368.8171814906998	9939.152559029324
1	13	29	0.37	0.48	4858.725825164107	40930.54275338467
1	13	73	0.6	0.27	15581.733214870444	100386.12715463786
1	13	99	0.64	0.2	40717.67643959977	282988.80440167594
1	13	57	0.66	0.55	4896.877060808942	40386.70434331065
1	13	76	0.53	0.5	-275	2211.9649814284608
1	13	38	0.49	0.62	3038.2168069235126	27715.566496497948
1	13	35	0.63	0.62	3209.6408717274176	36403.591618900704
1	13	84	0.71	0.54	2889.784986432599	21321.23212630596
1	13	63	0.5	0.57	1070.7388741046639	19515.644200796673
1	13	1	0.11	0.52	1792.3003562901558	15341.089297427436
1	13	20	0.39	0.71	-777.5	6417.764799333254
1	13	86	0.25	0.18	17191.80752577452	133287.98211531024
1	13	42	0.42	0.8	3330.369729490067	13816.125933023022
1	13	36	0.42	0.86	2680.9511583540752	5224.687031650565
1	13	75	0.76	0.02	9787.473757426269	74198.7226162623
1	13	60	0.31	0.57	-348.68575849675426	na
1	13	22	0.51	0.73	1336.8498067867604	213.60144378769093
1	13	81	0.47	0.45	12588.903013977253	86061.17292290609
1	13	25	0.89	0.11	-618.75	17271.18647256802
1	13	14	0.68	0.45	2566.5801859887424	18542.12894584606
1	13	52	0.7	0.48	3523.612315025794	20219.049224586346
1	13	33	0.11	0.51	3338.0213979106857	60839.9247964729
1	13	58	0.48	0.48	11711.030720282924	118726.1716482309
1	13	45	0.47	0.62	-288.75	2041.708243515599
1	13	43	0.57	0.26	9555.429126931665	67107.76806578149
1	13	18	0.63	0.88	2154.0186930329587	12532.035372272745
1	13	31	0.9	0.44	2630.1213676516263	16448.29281384062
1	13	78	0.25	0.53	-29.33796280225141	7241.249706601174
1	13	97	0.38	0.82	145.0098044165777	15564.293032668467
1	13	3	0.24	0.5	5436.328459526134	18837.981844790793
1	13	92	0.42	0.49	-179.19797006967644	na
1	13	7	0.8	0.3	18913.305905795612	143480.2857786973
1	13	64	0.26	0.41	14170.318143602459	88306.92801230952
1	13	49	0.5	0.84	620.6853475062223	2382.6522682761747
1	13	61	0.41	0.4	15247.49255375229	106795.7110927113
1	13	8	0.15	0.55	1789.3867577760484	2444.691713770164
1	13	26	0.35	0.5	18187.17418726412	153255.85687635772
1	13	12	0.57	0.23	11210.238212225022	78048.9810045197
1	13	32	0.07	0.87	6205.00283839435	36561.28067482956
1	13	68	0.67	0.46	2550.2880908178086	13678.49848974514
1	13	67	0.64	0.56	2448.468174930548	19208.064962676566
1	13	6	0.79	0.63	2964.1891139110235	23131.92554506883
1	13	21	0.45	0.55	531.4359976927789	7827.329120901128
1	13	17	0.45	0.47	6971.048659949252	59359.66465632703
1	13	30	0.42	0.16	97511.2779887745	820898.7018573376
1	13	91	0.39	0.62	-206.25	-884.4932534348226
1	13	37	0.85	0.53	4249.903536196483	21874.864647064936
1	13	96	0.31	0.95	-2025	2818.077380573862
1	13	69	0.08	0.76	3763.0921560000006	25615.24428125842
1	13	50	0.47	0.51	1669.0821067175489	12338.247831474811
1	13	53	0.42	0.75	3310.67735441487	22240.35631280554
1	13	0	0.33	0.53	-109.66573619246861	na
1	13	13	0.46	0.82	-505.6474981694561	na
1	13	55	0.81	0.53	1208.6394896772588	8267.690556003143
1	13	44	0.64	0.63	2329.247706913096	21366.61501093228
1	13	10	0.44	0.31	19799.077914690446	205229.6186610835
1	14	75	0.76	0.02	10024.829320118775	74926.07141529061
1	14	7	0.8	0.21	23081.594021756402	172120.4898645479
1	14	30	0.42	0.11	105854.5159469224	917184.0356422331
1	14	40	0.49	0.51	5831.566381047681	42688.59058344818
1	14	94	0.41	0.52	7038.066954002295	41905.186329474454
1	14	61	0.41	0.38	15901.443975796376	109119.25247109513
1	14	35	0.63	0.62	3339.7463153137874	39113.963828332526
1	14	10	0.44	0.28	29258.432851298647	230953.7006874993
1	14	8	0.15	0.55	-675	2298.5912288736276
1	14	99	0.64	0.2	40780.27192942814	279410.60695635393
1	14	97	0.38	0.82	-564.3212478753671	18188.34704640586
1	14	81	0.47	0.45	11181.202166304547	84751.97236644442
1	14	66	0.55	0.52	2400.476591658904	18607.363969925922
1	14	20	0.38	0.71	-1324.745789159044	9549.63952664691
1	14	34	0.52	0.28	11204.12727057714	92869.13737762193
1	14	41	0.25	0.78	3608.1627812422494	22256.384618036813
1	14	59	0.54	0.24	14068.031973971982	110792.36915617119
1	14	98	0.86	0.49	1826.897730654001	11583.635591110873
1	14	79	0.89	0.43	4716.431733218976	17995.020205637495
1	14	70	0.8	0.29	1661.404821208608	5632.343636371135
1	14	55	0.81	0.53	1210.9555526933962	8123.173857416872
1	14	89	0.44	0.49	29.548467227271672	606.2748025759432
1	14	4	0.3	0.46	2097.537220625	19563.033924453182
1	14	36	0.42	0.86	2628.6060425186674	2036.269196286803
1	14	93	0.36	0.51	399.92897923431906	6642.755095927858
1	14	13	0.46	0.82	-515.3345663833682	na
1	14	11	0.75	0.49	2258.696000000001	24185.548881231523
1	14	31	0.9	0.44	2578.9382992690444	15765.165234995036
1	14	5	0.41	0.71	-753.75	2991.320500293363
1	14	64	0.25	0.41	12371.612983630952	86279.29468709714
1	14	38	0.49	0.62	3468.2579452538116	27525.28562802923
1	14	49	0.5	0.84	608.2218127556002	1902.1154087803652
1	14	85	0.5	0.55	8493.475119700974	47093.35137946063
1	14	63	0.5	0.57	1143.0636428098976	22141.287058874055
1	14	56	0.35	0.24	6170.76885	56271.52919675165
1	14	76	0.53	0.5	-275	2211.9649814284608
1	14	37	0.85	0.53	4021.8580593866564	19553.562984491964
1	14	50	0.47	0.51	1708.6868141812029	12354.114440148674
1	14	87	0.95	0.43	10361.751559492168	61347.19588465024
1	14	51	0.42	0.81	983.5220819984436	-733.019311006558
1	14	24	0.37	0.79	3561.486448464567	24175.419249486185
1	14	12	0.57	0.23	11250.304365301095	77147.59990457108
1	14	27	0.54	0.92	-192.75032877811196	na
1	14	14	0.68	0.45	2602.842426689307	18487.097267268935
1	14	21	0.45	0.54	585.6680223336206	8819.192709594101
1	14	53	0.42	0.75	3237.736618973383	21880.46529511787
1	14	82	0.4	0.61	-275	-1169.3828014283172
1	14	25	0.89	0.07	-618.75	18532.136756091502
1	14	84	0.71	0.54	2951.9342097158055	21348.569551674016
1	14	6	0.79	0.63	3068.5820448923805	23432.68761522231
1	14	73	0.6	0.27	15369.974149361085	97098.86698260636
1	14	69	0.08	0.76	3738.5353716000004	25281.36161318802
1	14	44	0.64	0.63	2545.297379758752	22356.560592329024
1	14	52	0.7	0.48	3402.282799274505	18821.287766770034
1	14	54	0.82	0.52	1265.0847074444741	16496.576548018667
1	14	62	0.81	0.63	294.86236029635484	-1367.834573975352
1	14	78	0.25	0.52	22.613235337861283	9106.667229611056
1	14	29	0.36	0.48	5051.391586173862	42180.05070876313
1	14	95	0.66	0.63	1588.1953241051212	5362.509558732441
1	14	88	0.28	0.49	1364.4204633416298	10014.554021326187
1	14	17	0.45	0.47	7138.819589735829	58890.48523855008
1	14	3	0.23	0.5	5484.159613573519	15370.120616112423
1	14	26	0.34	0.5	18217.38214267806	155255.72858804846
1	14	86	0.25	0.14	18956.899374187346	144415.1812181322
1	14	42	0.42	0.8	3281.015756541061	11957.306675989614
1	14	15	0.67	0.54	6975.815937531936	56304.87079438896
1	14	28	0.59	0.13	4035.728148790994	29030.683406498832
1	14	46	0.79	0.47	1845.0376620525606	8869.015356967235
1	14	68	0.67	0.46	2427.8948362769183	12437.735394409448
1	14	22	0.51	0.73	1305.6868261080845	-1308.2316135339252
1	14	9	0.77	0.49	5004.996163580185	33173.36747084075
1	14	47	0.61	0.46	13109.005402483017	87423.55379847628
1	14	96	0.3	0.95	-2025	3072.933399701801
1	14	18	0.63	0.88	2524.2681120614357	8340.198131995763
1	14	32	0.07	0.87	6104.753054554915	33094.88787126471
1	14	71	0.59	0.11	6450.29821502448	54939.756674590535
1	14	58	0.48	0.48	12004.387356169593	125665.58781496645
1	14	19	0.27	0.51	3404.6903676698785	51541.06833071984
1	14	65	0.89	0.35	7560.393575515614	57035.94261436957
1	14	33	0.11	0.51	-1116.598087929226	69758.05147839319
1	14	0	0.33	0.53	-109.81336107740586	na
1	14	67	0.64	0.56	2533.912383677075	19510.275913107667
1	14	91	0.39	0.54	-123.75	-745.2223443589224
1	14	43	0.57	0.22	10187.245070585082	71714.73401402423
1	14	57	0.66	0.5	6362.15747634939	50637.80918822823
1	14	16	0.42	0.52	2314.4573648170744	52258.96008842958
1	14	1	0.11	0.52	1908.261374104663	15871.976569826638
1	14	45	0.47	0.55	-302.75	5715.286549551617
1	15	44	0.64	0.63	2739.3198987466894	23210.78089015236
1	15	75	0.76	0.02	10227.749604704844	75414.32582067723
1	15	35	0.63	0.62	4745.957506079476	41956.53654364072
1	15	59	0.54	0.21	15053.279369908916	119676.6247646194
1	15	37	0.85	0.53	3769.9360689173254	17062.123429819392
1	15	86	0.25	0.1	20699.137336414613	155213.489704702
1	15	14	0.68	0.45	2628.2543678548404	18354.879495636855
1	15	4	0.3	0.46	2294.9840066562497	20555.586187431276
1	15	82	0.4	0.52	-275	-1158.9567748464494
1	15	94	0.41	0.52	7009.75760801745	39793.53553721972
1	15	98	0.86	0.49	1797.857094121301	11144.366164043851
1	15	28	0.59	0.13	4079.169941351445	28946.679495471504
1	15	31	0.9	0.44	2516.8008843055923	15003.995572439315
1	15	50	0.47	0.51	1738.6719162866511	12305.114316303336
1	15	5	0.41	0.71	-699.75	5184.136558005421
1	15	42	0.42	0.8	284.21335477886987	10837.433985097823
1	15	32	0.07	0.87	6001.0697490994235	29343.03922793073
1	15	68	0.67	0.46	2292.8656944630734	11106.900471680758
1	15	17	0.45	0.47	7210.144801754672	59571.16154145103
1	15	97	0.38	0.82	136.1289540627149	21988.199485419715
1	15	3	0.2	0.5	5669.203652216171	12367.632362456507
1	15	36	0.42	0.86	-1687.5	12.217641805447784
1	15	13	0.46	0.82	-525.6275218991893	na
1	15	55	0.81	0.53	1207.707925058726	7939.079124271852
1	15	85	0.5	0.55	8147.4530897550185	40497.670708212245
1	15	66	0.55	0.52	2496.1945667009586	18810.04679821732
1	15	8	0.15	0.55	-675	2298.5912288736276
1	15	65	0.89	0.28	8997.465004291396	66794.26045273927
1	15	45	0.47	0.5	-317.45	9706.567373220461
1	15	33	0.11	0.51	1977.9526193295087	81652.15851226953
1	15	61	0.41	0.33	17362.185821015086	114542.55281509717
1	15	49	0.5	0.84	595.0756314800399	1387.9410176335964
1	15	52	0.7	0.48	3262.6311093107797	17293.00958468588
1	15	76	0.53	0.5	-165	3268.150834489705
1	15	6	0.79	0.63	3161.6107560154687	23612.357377899265
1	15	67	0.64	0.56	2605.38200286093	19729.710782883423
1	15	64	0.25	0.41	10490.477064876146	84252.2172288312
1	15	79	0.89	0.43	4259.237946558029	13829.055432550753
1	15	96	0.29	0.95	-1005	7852.190889313949
1	15	93	0.36	0.51	366.8385302726024	6295.339241004773
1	15	40	0.49	0.51	5947.630454120299	42638.31950587719
1	15	22	0.51	0.73	-481.25	-2203.3641038353035
1	15	57	0.66	0.48	7109.018850166859	55336.666645288366
1	15	11	0.75	0.46	2962.5941125000004	29026.19822140511
1	15	62	0.81	0.63	91.78434228153719	-1899.359377618218
1	15	0	0.33	0.53	-110.28570570031381	na
1	15	81	0.47	0.45	11258.31723385703	83974.25973224468
1	15	78	0.24	0.52	170.48315456676238	11169.128904856176
1	15	54	0.82	0.52	1202.1002720722497	17820.800581289936
1	15	7	0.8	0.14	26479.218926909485	194373.49995662752
1	15	95	0.66	0.63	1421.1079328998635	3748.9252614201955
1	15	15	0.67	0.54	7313.092029481628	57500.448813571784
1	15	53	0.42	0.75	3206.1109570760455	20536.794688558868
1	15	25	0.89	0.05	-371.25	25084.411583801375
1	15	1	0.11	0.49	2264.9276428098974	18256.38235294472
1	15	91	0.39	0.5	-129.75	-692.5888225204043
1	15	24	0.37	0.79	3538.6628398230955	23843.517384267325
1	15	89	0.44	0.49	395.8060454853258	603.57424661859
1	15	69	0.08	0.76	3711.33090876	24918.961360265595
1	15	51	0.42	0.81	-275	-1345.6776910087517
1	15	21	0.45	0.53	599.5229907891016	9618.143943855272
1	15	87	0.95	0.43	10063.114594017556	57726.90091498285
1	15	70	0.8	0.29	-275	5154.1823096499265
1	15	63	0.5	0.57	1888.3656249503924	24995.85047137241
1	15	19	0.27	0.51	3319.7893492863827	53885.34865958484
1	15	20	0.38	0.71	-1405.6915326295882	13222.290821209266
1	15	84	0.71	0.54	2999.5040554650927	21273.610914495028
1	15	30	0.42	0.08	112531.18309971606	998616.2475162228
1	15	43	0.57	0.18	10769.154517055831	76157.69101430532
1	15	9	0.77	0.49	4975.345855401174	32322.68454605548
1	15	56	0.35	0.2	7248.284092499999	63549.53865779328
1	15	10	0.44	0.25	32313.770114568568	249751.92438946763
1	15	18	0.63	0.88	2493.5150602816657	5406.399337567661
1	15	88	0.28	0.49	1839.7044170074669	9940.89912483189
1	15	41	0.25	0.78	3566.711529118025	21256.81421661945
1	15	26	0.33	0.5	21167.90536033911	158962.17396425313
1	15	46	0.79	0.47	1724.3139664499317	7707.157602924032
1	15	34	0.52	0.28	10552.929889188783	94979.37696902818
1	15	16	0.42	0.52	6132.061996576222	58746.48862626303
1	15	99	0.64	0.2	40698.76396035552	274824.60046289174
1	15	29	0.36	0.48	5987.6215882589495	43157.63116002508
1	15	58	0.48	0.48	15165.79808760082	132993.43615151866
1	15	71	0.59	0.08	5753.627131197913	60588.333884025276
1	15	38	0.49	0.62	3546.390835909871	26839.284857501145
1	15	12	0.57	0.23	11248.259609532734	75952.79009200892
1	15	47	0.61	0.46	13047.171857348943	85322.41649319264
1	15	73	0.6	0.27	15095.59218563889	93373.52844715636
1	16	98	0.86	0.47	1881.749639415236	11433.725646567053
1	16	62	0.81	0.63	-122.8328748325398	-2260.022778983827
1	16	5	0.41	0.71	-1207.1540549087943	7528.649064219817
1	16	67	0.64	0.56	2681.492102717884	19868.125920275874
1	16	22	0.51	0.59	-481.25	-1206.137411495038
1	16	89	0.44	0.49	413.73294474199133	197.45023496433268
1	16	45	0.47	0.5	-332.885	12089.667947112775
1	16	13	0.46	0.82	-536.5531795841069	na
1	16	76	0.53	0.5	-173	4337.022636363685
1	16	25	0.89	0.04	-389.25	31930.994318421694
1	16	40	0.49	0.51	6001.46974627053	42363.097379402556
1	16	81	0.47	0.45	11441.760372164177	84399.58898009057
1	16	94	0.41	0.51	6499.860282362964	39253.903064757134
1	16	20	0.36	0.71	-1093.4524753844923	18390.38541029577
1	16	16	0.42	0.52	5369.5098191594025	61722.10594898416
1	16	79	0.89	0.43	-962.5	11174.46431792466
1	16	68	0.67	0.46	2145.2087597399186	9686.041246424882
1	16	46	0.79	0.47	1593.2660181274355	6471.692549794804
1	16	35	0.63	0.62	5137.184330775503	43524.555503937205
1	16	49	0.5	0.84	581.3150683320364	837.4336611043447
1	16	82	0.4	0.5	-165	-1006.8780624800366
1	16	52	0.7	0.48	3104.67245384524	15634.303974041735
1	16	43	0.57	0.15	11116.99799120304	79124.79495080143
1	16	71	0.59	0.06	6065.559287757807	65644.26079552445
1	16	44	0.64	0.63	2911.2822811840238	23931.43660639605
1	16	87	0.95	0.43	9713.17476431668	53741.12514741528
1	16	8	0.15	0.55	-335	4119.971679167219
1	16	58	0.48	0.48	17321.36678118466	137561.96480236066
1	16	0	0.33	0.53	-111.08992069244252	na
1	16	15	0.67	0.54	7605.07379252515	58400.05608016706
1	16	42	0.42	0.8	268.0720193009829	10673.95223371912
1	16	7	0.8	0.1	28588.127654616957	206934.6087394797
1	16	14	0.68	0.45	2642.829149462099	18145.55278039097
1	16	26	0.32	0.5	21273.841518082914	159488.11673080205
1	16	73	0.6	0.27	14758.602962290108	89211.1508474708
1	16	91	0.39	0.49	-136.05	na
1	16	69	0.08	0.76	3681.213999636	24527.519344097178
1	16	88	0.28	0.48	1891.6496503067199	9604.345922936422
1	16	30	0.42	0.06	115279.06825511773	1072061.5771805453
1	16	75	0.76	0.02	10396.239816341214	75664.23507776675
1	16	85	0.5	0.54	8415.249559475218	35002.48973826443
1	16	59	0.54	0.18	15701.414695780782	128727.99821909817
1	16	50	0.47	0.51	1759.0343516775508	12191.637048037044
1	16	65	0.89	0.21	10463.673154076825	76401.68235183647
1	16	70	0.8	0.29	-275	5154.1823096499265
1	16	32	0.07	0.87	5894.296274189481	25280.55062119331
1	16	93	0.36	0.51	467.41827875897263	7197.095600708336
1	16	36	0.42	0.86	-1687.5	12.217641805447784
1	16	66	0.55	0.51	2690.8291032221605	19738.09769402686
1	16	41	0.25	0.78	3522.2111048062225	20190.508449132067
1	16	51	0.42	0.66	-275	-1208.1989058627084
1	16	19	0.27	0.5	6449.588689322065	62624.765849074014
1	16	12	0.57	0.23	11204.115175302622	74465.37548799263
1	16	10	0.44	0.23	34651.30819996674	263078.82176828646
1	16	53	0.42	0.75	3169.38686136844	19067.247120176486
1	16	11	0.75	0.46	3296.129918125	30741.910452712138
1	16	78	0.24	0.52	179.89229996803394	13088.665249880973
1	16	95	0.66	0.63	1239.532036254871	2032.1368993070384
1	16	28	0.59	0.13	4109.003494283872	28765.718283303286
1	16	37	0.85	0.53	3494.155215471459	14400.649616436658
1	16	97	0.38	0.82	3248.863879814546	24834.514899805672
1	16	54	0.82	0.51	2593.1489584686383	20218.660389396166
1	16	17	0.45	0.47	7106.09366902201	61003.8795973544
1	16	61	0.41	0.27	17665.17784104381	122891.40263448874
1	16	84	0.71	0.54	3032.5107467386692	21096.603488896508
1	16	4	0.3	0.46	2477.6150069890614	21449.470851018108
1	16	33	0.11	0.51	7820.0017811728785	94594.27171961122
1	16	31	0.9	0.44	2443.7178400903126	14164.835008688999
1	16	21	0.45	0.53	571.7183236773343	5394.475663722921
1	16	18	0.63	0.88	2448.0143646535	3138.811328985067
1	16	9	0.77	0.49	4923.637100131117	31314.989176931154
1	16	57	0.66	0.47	7589.166242675203	58018.74013758818
1	16	55	0.81	0.53	1198.9033663057899	7715.446044169355
1	16	24	0.37	0.79	3498.4929870407864	23480.775481299694
1	16	99	0.64	0.2	40473.188021106456	269232.99215862073
1	16	86	0.25	0.08	21773.55934457735	160964.14984061266
1	16	34	0.52	0.28	9841.277200976863	98320.96645996941
1	16	64	0.25	0.41	10641.66648391671	84404.53032091873
1	16	6	0.79	0.63	3252.565868214696	23663.449565478044
1	16	47	0.61	0.46	12923.909615721077	82806.10473581053
1	16	3	0.19	0.5	-2453.2	11052.905357670004
1	16	29	0.35	0.48	6235.795848170654	43369.795937441835
1	16	1	0.11	0.48	2450.446124950392	19316.910102357866
1	16	56	0.35	0.16	8341.738297125	70845.24842748637
1	16	63	0.5	0.52	2712.808081197912	34794.09018882083
1	16	38	0.49	0.61	3782.5705114566704	28838.287139186057
1	16	96	0.26	0.95	-933	12830.699691285641
1	17	96	0.24	0.95	-1497.090580182336	18092.621270497908
1	17	47	0.61	0.46	12739.215192486587	79877.1320009245
1	17	93	0.36	0.51	416.6710648210244	8082.322228469278
1	17	19	0.27	0.5	6632.778574605959	66122.66981801401
1	17	70	0.8	0.29	-165	6945.70655133109
1	17	22	0.51	0.51	-288.75	4125.576186321578
1	17	45	0.47	0.49	1437.3520000000005	15390.803833510976
1	17	25	0.89	0.03	-408.15000000000003	39739.78866161006
1	17	33	0.11	0.5	8902.600846492654	102740.87154813539
1	17	41	0.25	0.78	3474.5251457855993	19053.55851476415
1	17	94	0.41	0.5	5302.494269379335	39517.18701612189
1	17	88	0.28	0.47	253.32784874999987	9986.037939682921
1	17	1	0.11	0.47	2627.559131197912	20314.32804855299
1	17	73	0.6	0.27	14359.020138155418	84612.87018647496
1	17	34	0.52	0.28	3250.5044120063376	104715.58205980064
1	17	50	0.47	0.5	1839.9368412341687	12502.1872565822
1	17	87	0.95	0.43	5592.772280277173	50751.43458256342
1	17	58	0.48	0.47	18539.438242970027	141210.30264181038
1	17	76	0.53	0.49	-181.4	5804.386914075707
1	17	18	0.63	0.88	2396.0126196281494	586.8862711887249
1	17	78	0.23	0.51	33.63565867431515	15543.360671713677
1	17	10	0.44	0.22	34699.3950286652	270965.1047363453
1	17	49	0.5	0.84	567.0015614988325	247.56153014457075
1	17	69	0.08	0.76	3569.3345996723997	24106.80869969711
1	17	7	0.8	0.07	30205.75222464171	215795.1786952238
1	17	64	0.25	0.41	10759.313748119472	85952.34349267228
1	17	67	0.64	0.56	2743.5842975819883	19906.982391601065
1	17	12	0.57	0.23	11117.880773221344	72686.25775258483
1	17	84	0.71	0.54	3050.9694781509093	20817.806333933717
1	17	81	0.47	0.45	11427.906291055968	84511.95931957559
1	17	29	0.34	0.48	4914.5945027213465	43503.04798613227
1	17	59	0.54	0.16	15995.524396327417	135920.23751169257
1	17	38	0.49	0.6	3999.2143696180874	30982.50725080267
1	17	97	0.38	0.82	3404.3202599999995	25202.204683124033
1	17	66	0.55	0.48	3105.672736160115	22230.90256660975
1	17	62	0.81	0.63	-348.98213109091284	-2420.0769219765275
1	17	55	0.81	0.53	1184.5482979905007	7452.312320330588
1	17	8	0.15	0.55	-311	5723.648647170679
1	17	61	0.41	0.21	15079.408394145943	134840.9020504121
1	17	63	0.5	0.49	4817.149485257807	42477.77983546742
1	17	31	0.9	0.44	2359.697448085798	13247.732167133836
1	17	85	0.5	0.53	3838.6017066009867	31069.650507083257
1	17	52	0.7	0.48	1784.5444599443708	14687.84917455316
1	17	99	0.64	0.2	40143.24962005114	262656.88398798753
1	17	35	0.63	0.62	5486.082550486727	44800.67043402186
1	17	28	0.59	0.13	4125.239319569679	28487.861489547126
1	17	46	0.79	0.47	1451.899904721063	5162.655940239052
1	17	42	0.42	0.8	844.7898173708847	11723.918786689766
1	17	17	0.45	0.47	4776.60914634262	62938.3535446013
1	17	89	0.44	0.49	263.54360548939104	-267.6050830788969
1	17	24	0.37	0.79	3453.962762656707	22299.886778188727
1	17	0	0.33	0.53	-112.23351421660436	na
1	17	40	0.49	0.51	6022.494447056068	41895.55120084945
1	17	9	0.77	0.48	5016.562145124561	31249.023398768164
1	17	54	0.82	0.5	2825.772485545205	21348.133217857834
1	17	44	0.64	0.63	3061.1498952432244	24520.95372134818
1	17	36	0.42	0.86	-837.5	3055.372531187803
1	17	6	0.79	0.63	3322.8051498039604	23567.520089991784
1	17	56	0.35	0.13	9292.677011981246	76903.9092099261
1	17	3	0.18	0.5	-2457.61	12008.900633196807
1	17	91	0.39	0.48	-142.665	na
1	17	98	0.86	0.46	1894.376707444474	11239.89549752617
1	17	53	0.42	0.75	3128.074175231596	17464.226323864834
1	17	32	0.07	0.87	5784.741646770533	20879.38336902043
1	17	30	0.42	0.05	119821.74132746186	1133967.566820966
1	17	4	0.3	0.46	2645.417082338516	22245.3658592157
1	17	16	0.42	0.52	5765.0371557014305	65574.10309632414
1	17	51	0.42	0.58	-165	-1042.0489479967503
1	17	5	0.41	0.71	-1295.092748106954	10655.737909310425
1	17	79	0.89	0.43	-962.5	11174.46431792466
1	17	75	0.76	0.02	10530.303964489343	75676.62404215231
1	17	95	0.66	0.63	-687.5	976.4808741807882
1	17	20	0.35	0.71	608.6687744205886	23311.637397477323
1	17	68	0.67	0.46	1984.9317217529222	8175.202867264361
1	17	21	0.45	0.52	535.8842645989271	1012.1513379616355
1	17	15	0.67	0.54	7851.726823142375	59006.45414083779
1	17	14	0.68	0.45	2646.5792544889937	17859.190413500408
1	17	13	0.46	0.82	-548.139695048668	na
1	17	65	0.89	0.16	11549.616446372984	83099.14952423409
1	17	43	0.57	0.12	12698.282341642886	81945.26656481143
1	17	26	0.31	0.5	21266.256554231015	159683.06619885846
1	17	71	0.59	0.05	6325.118502145697	71396.46409701409
1	17	57	0.66	0.46	8056.516104594393	60506.850514734324
1	17	37	0.85	0.53	2144.4771396098768	11727.462799272813
1	17	82	0.4	0.48	-173	-958.2407324120724
1	17	86	0.25	0.06	22787.704921081113	166224.22471098104
1	17	11	0.75	0.46	3606.4034390312495	32301.635437391997
1	18	4	0.3	0.46	2798.3764364554413	22944.038496081484
1	18	42	0.42	0.8	866.5808356337961	12206.1811626075
1	18	18	0.63	0.88	2337.9834182493337	-2153.0749335653986
1	18	69	0.08	0.76	3528.45113970516	23743.367562549625
1	18	28	0.59	0.13	4127.887403591195	28113.167747778294
1	18	87	0.95	0.43	5548.299566263315	49656.23538949577
1	18	68	0.67	0.46	1812.0418856652755	6574.428225390592
1	18	40	0.49	0.51	6010.70811033228	41239.22936212691
1	18	98	0.86	0.46	1838.08827207225	10593.070973721835
1	18	57	0.66	0.46	8235.53847712027	60891.894953417075
1	18	17	0.45	0.47	6583.894589025489	66344.35013695942
1	18	33	0.11	0.48	9810.417060915925	110867.61711925227
1	18	6	0.79	0.63	3372.3672423137623	23324.795829504303
1	18	11	0.75	0.46	3893.395010982811	33706.31133731417
1	18	50	0.47	0.49	1911.3356304199801	12738.906657456053
1	18	97	0.38	0.82	3375.3922859999993	25407.323731187615
1	18	41	0.25	0.78	3380.97113120704	17841.873666758485
1	18	64	0.25	0.41	10676.02326415702	87375.6692399609
1	18	54	0.82	0.49	3043.0081037679456	22350.50126623431
1	18	52	0.7	0.46	1865.7236369471516	15141.5758570516
1	18	20	0.35	0.71	3858.300683676541	26278.526791504995
1	18	82	0.4	0.46	-181.4	-893.4546351685173
1	18	45	0.47	0.47	1807.3631625000007	17818.76970234325
1	18	9	0.77	0.47	5083.409087868332	30972.675968047195
1	18	46	0.79	0.47	1300.2214094850103	3780.081729783305
1	18	55	0.81	0.53	1164.6488205909754	7149.713770815697
1	18	19	0.27	0.5	6763.807025363162	69728.24181545767
1	18	79	0.89	0.43	-577.5	15729.009590362253
1	18	22	0.51	0.47	-302.75	7664.406439851017
1	18	36	0.42	0.86	-777.5	5431.345197009076
1	18	7	0.8	0.05	31336.943663409624	220923.08530328353
1	18	25	0.89	0.03	-427.995	47919.28540327175
1	18	51	0.42	0.53	-173	-985.1313920283521
1	18	93	0.36	0.5	386.9435865799726	9578.673327696755
1	18	58	0.48	0.47	19155.029952142624	140006.57621654036
1	18	84	0.71	0.54	3054.894456429995	20437.49235822671
1	18	34	0.52	0.28	11157.98690579391	114559.71079609059
1	18	99	0.64	0.2	39669.29613904857	255057.10208970198
1	18	96	0.23	0.95	-1487.027380886677	24162.241183970564
1	18	56	0.35	0.1	10237.400712580313	82851.31874145917
1	18	49	0.5	0.84	552.1904053489493	-385.0705139475848
1	18	31	0.9	0.44	2264.7475756815065	12252.733239994088
1	18	26	0.3	0.49	22970.074575802435	165846.27503567963
1	18	62	0.81	0.63	-586.6566245363658	-2346.8054706845046
1	18	73	0.6	0.27	13908.50305624765	79579.93052011754
1	18	86	0.25	0.05	23411.410570946326	168631.19287804386
1	18	91	0.39	0.46	-70.07183786610877	na
1	18	95	0.66	0.63	-687.5	976.4808741807882
1	18	3	0.17	0.49	-761.8279999999999	19583.34136812592
1	18	12	0.57	0.23	10998.882722060278	70659.87095922514
1	18	85	0.5	0.52	-436.93539532990417	31387.62954161978
1	18	30	0.42	0.04	143162.70299387228	1203628.2657938858
1	18	37	0.85	0.53	1935.7663326293832	9758.148542289242
1	18	94	0.41	0.49	5488.872401120039	40255.669811893866
1	18	14	0.68	0.45	2639.516541764543	17495.86202233581
1	18	70	0.8	0.29	-173	8835.829990167273
1	18	66	0.55	0.45	3509.3049849811255	24590.896405164523
1	18	65	0.89	0.12	12424.718824054336	88167.2573940698
1	18	38	0.49	0.6	5137.464591211458	31258.94302824927
1	18	35	0.63	0.62	5792.6829397748925	45785.99489991291
1	18	16	0.42	0.52	7790.156711791358	70376.43387255596
1	18	75	0.76	0.02	10634.603925856802	75452.40173539592
1	18	5	0.41	0.71	-1084.6954131705706	14180.59803589474
1	18	89	0.44	0.48	-55.15017619470349	-605.2491865402105
1	18	44	0.64	0.63	3198.2044773623393	24982.051189112077
1	18	88	0.28	0.46	617.6019661875	11113.927938600285
1	18	21	0.45	0.51	441.36456009388303	-53.60610066679364
1	18	81	0.47	0.45	11363.809726503172	84473.91490703178
1	18	24	0.37	0.79	3404.9786681430364	21024.970964919787
1	18	29	0.34	0.47	5291.793077857413	45771.435144272975
1	18	78	0.23	0.51	1008.3168362789497	18034.40650381792
1	18	0	0.33	0.53	-113.72436984375258	na
1	18	47	0.61	0.46	12521.036557862255	76538.28173700634
1	18	59	0.54	0.14	16224.372190898941	143780.43968918096
1	18	8	0.15	0.55	-479.18640050657257	7452.242436515839
1	18	76	0.53	0.48	-190.22	7520.682896624762
1	18	43	0.57	0.1	12914.662774560742	81867.73578827876
1	18	53	0.42	0.75	3082.631757708437	15055.186477534458
1	18	67	0.64	0.56	2791.68188270289	19846.416971491548
1	18	10	0.44	0.21	36296.70966562264	278803.88650052506
1	18	61	0.41	0.16	16564.966352357987	147552.14803271752
1	18	1	0.11	0.47	2706.0467877578067	20583.53452298248
1	18	15	0.67	0.54	8066.991319276344	59322.738301322264
1	18	63	0.5	0.48	5376.9443595206985	45780.29606269406
1	18	32	0.07	0.87	5672.683982093479	16108.392389746068
1	18	71	0.59	0.04	6519.465077038413	77604.94710713458
1	19	18	0.63	0.88	2277.8490764244	-5094.032948537377
1	19	67	0.64	0.56	2825.806988567745	19686.55959584821
1	19	33	0.11	0.47	11070.794142291057	118190.85480181593
1	19	75	0.76	0.02	10709.141354563963	74987.44580311367
1	19	73	0.6	0.27	13395.413903435268	74624.40399018535
1	19	7	0.8	0.04	31326.119687453946	222648.35440794664
1	19	5	0.41	0.71	304.73022033435757	17813.35122712455
1	19	53	0.42	0.75	3033.4725819375926	12442.42919053738
1	19	37	0.85	0.53	1820.561828497913	8622.396550580515
1	19	36	0.42	0.86	-1346.7944479229766	7970.340993665575
1	19	65	0.89	0.09	13079.410482851614	91577.83535745754
1	19	56	0.35	0.08	11008.278748209326	87394.30454245834
1	19	69	0.08	0.76	3484.3960257346444	23364.400981929477
1	19	35	0.63	0.62	6057.012861689271	46481.7431772693
1	19	42	0.4	0.8	1159.7457994868207	13743.529198810533
1	19	29	0.34	0.46	5782.375131392668	49091.54289596036
1	19	59	0.54	0.13	21814.610181353994	149944.32997275773
1	19	40	0.49	0.5	6448.784929726132	42092.07462249578
1	19	84	0.71	0.54	3044.298938404459	19955.950558704837
1	19	43	0.57	0.09	12880.600383332701	80073.22640308274
1	19	47	0.61	0.46	12241.41022996914	72761.88702329074
1	19	38	0.49	0.6	3149.0290550655573	31755.47643916429
1	19	32	0.07	0.87	5558.373583884133	10933.045815249814
1	19	96	0.18	0.95	-829.3196809036565	33448.05689253793
1	19	93	0.36	0.49	350.85640725097403	11334.06117784161
1	19	17	0.45	0.47	8244.677397074216	70046.4366532947
1	19	51	0.42	0.51	-181.4	-925.8115790833068
1	19	11	0.75	0.45	4302.283986531953	36095.61567879262
1	19	98	0.86	0.46	1773.3579584686381	9886.093154342183
1	19	61	0.41	0.12	17907.2506596804	164686.4321029712
1	19	99	0.64	0.2	39051.44433209614	246434.21803677003
1	19	94	0.41	0.48	5692.109956034195	41891.76869730739
1	19	45	0.47	0.45	2179.4844706249996	20236.400474168295
1	19	10	0.44	0.12	43221.648189901425	327478.83889779396
1	19	52	0.7	0.44	2041.1214300997945	16726.695750596147
1	19	15	0.67	0.54	8236.85054496817	59336.99795270512
1	19	25	0.89	0.03	6202.7865	57024.677997326486
1	19	41	0.25	0.78	3334.491018086336	16597.957898441062
1	19	68	0.67	0.46	1626.546191382013	4883.758067435414
1	19	21	0.45	0.5	212.14461536168272	-915.5811200695642
1	19	3	0.16	0.49	-616.6385250000001	25932.892600792613
1	19	79	0.89	0.43	-605.5	20428.18780671042
1	19	14	0.68	0.45	2621.652277176317	17055.63375289929
1	19	62	0.81	0.63	-650.0856881479408	-2004.2264461084853
1	19	6	0.79	0.63	3401.2888551980736	22935.4923181762
1	19	8	0.15	0.55	-460.15535660332273	9528.834563282535
1	19	55	0.81	0.5	1275.2614795614268	7691.489328853557
1	19	1	0.11	0.47	2771.974502145698	20775.805381907703
1	19	44	0.64	0.63	3320.078320987277	25307.52161585684
1	19	26	0.29	0.47	26489.88908340319	176971.8004276327
1	19	58	0.48	0.47	19702.703846902405	137908.11675236543
1	19	78	0.18	0.5	3146.0334082158515	21352.732102840622
1	19	91	0.39	0.45	-67.67161176778244	na
1	19	87	0.95	0.43	5779.489037950148	51948.50438018441
1	19	50	0.47	0.48	1972.6487304588766	12898.211395680408
1	19	64	0.25	0.41	10538.77744456487	88854.64725486193
1	19	89	0.44	0.48	-81.08201421968302	na
1	19	97	0.38	0.82	3396.19389050389	25641.355776635854
1	19	82	0.4	0.44	-190.22	-810.3237521735368
1	19	12	0.57	0.23	10341.371878420221	68468.34156036883
1	19	88	0.28	0.42	958.670739496875	14619.892542825819
1	19	9	0.77	0.46	5122.928183474916	30476.991572851213
1	19	71	0.59	0.03	9648.96622318649	84376.22508102187
1	19	49	0.5	0.84	-206.25	-961.8737450318008
1	19	22	0.51	0.45	-317.45	10933.804746534286
1	19	19	0.27	0.49	6061.57457009827	77640.23036878672
1	19	4	0.3	0.46	2936.478583278214	23546.354687772433
1	19	16	0.42	0.52	8304.00924577054	73449.65965886075
1	19	57	0.66	0.46	8403.900553264259	61044.20964978988
1	19	85	0.5	0.51	221.40163490360158	38001.76446559858
1	19	34	0.52	0.28	12092.205735504216	122577.77574565925
1	19	76	0.53	0.47	905.4939999999999	9514.290973130319
1	19	95	0.66	0.63	-412.5	2478.9218101602146
1	19	66	0.55	0.44	3660.8005856425357	25133.183195129837
1	19	63	0.5	0.47	5931.769127282162	48935.05408182895
1	19	24	0.37	0.79	3319.824801328733	19650.811714921547
1	19	28	0.59	0.13	4116.957233411634	27641.692759893325
1	19	81	0.47	0.45	11249.49767767801	84302.5017101035
1	19	54	0.82	0.49	3117.691278204548	22315.15506887456
1	19	46	0.79	0.46	-343.75	3465.484162076402
1	19	31	0.9	0.44	2158.875696897432	11179.882109879025
1	19	70	0.8	0.29	-181.4	10959.92664449884
1	19	20	0.35	0.71	3841.8202599999995	25946.946623434265
1	19	86	0.25	0.04	24006.052667399013	170543.4396653625
1	19	30	0.42	0.03	155240.659227216	1251307.3165028705
1	20	56	0.35	0.06	11755.403285619792	91730.70958293015
1	20	32	0.07	0.87	-1856.25	8190.070019674026
1	20	78	0.14	0.5	3307.1658126635	22278.42491455806
1	20	45	0.47	0.44	2466.38600665625	21940.306769338105
1	20	52	0.7	0.44	1291.704547990501	17380.690077496947
1	20	14	0.68	0.45	2592.997163317502	16538.568443892873
1	20	5	0.41	0.71	2982.984368357298	20266.51851839437
1	20	28	0.59	0.13	4092.4578217410526	27073.48944269392
1	20	86	0.25	0.03	24522.446334029057	171948.1205041148
1	20	69	0.08	0.76	3437.486423161179	22971.46150218393
1	20	89	0.44	0.48	-135.66952934806284	na
1	20	10	0.44	0.07	47376.92434687969	355749.9655730712
1	20	85	0.5	0.51	726.5351416487811	46884.656807026135
1	20	36	0.42	0.86	-1450.0920789115503	11378.84811042717
1	20	63	0.5	0.47	6246.57827594243	50242.80687259871
1	20	21	0.45	0.49	-263.9108957855145	-1402.6937481471455
1	20	75	0.76	0.02	10749.269336835761	74277.22533291341
1	20	41	0.25	0.78	1678.3133547788702	16086.351006391757
1	20	4	0.3	0.46	3059.708312442124	24053.28928865775
1	20	79	0.89	0.43	-634.9	25728.670916209267
1	20	53	0.42	0.75	2980.968323743834	9609.22147133266
1	20	50	0.47	0.47	2023.2936583238231	12976.57971087177
1	20	47	0.61	0.46	11900.394043470684	68548.28742749908
1	20	68	0.67	0.46	-412.5	4158.580994491682
1	20	19	0.27	0.48	9959.652063415826	86268.39020608236
1	20	91	0.39	0.45	-66.64244967834728	na
1	20	54	0.82	0.49	3172.41167915057	22143.472416787463
1	20	33	0.11	0.45	12614.263483267723	125162.01058527756
1	20	17	0.45	0.47	8449.004405970503	72242.48744696999
1	20	97	0.38	0.82	3347.1903852425685	25851.107202559208
1	20	30	0.42	0.03	163172.85088736494	1275150.3941943874
1	20	31	0.9	0.44	2042.0889120525608	10029.220465267425
1	20	65	0.89	0.07	13506.891958709033	93322.50780533568
1	20	95	0.66	0.63	-432.5	3880.1166385941324
1	20	81	0.47	0.45	12571.39954379411	84016.4473792755
1	20	15	0.67	0.54	8361.297130208186	59051.567668618714
1	20	70	0.8	0.29	-190.22	13337.54441594777
1	20	11	0.75	0.45	4547.276935858551	37214.29995759124
1	20	76	0.53	0.47	1032.7789500000003	10182.154115624711
1	20	29	0.34	0.46	5939.030550122565	50702.78535785539
1	20	16	0.42	0.51	9160.367001529201	79551.2660438754
1	20	66	0.55	0.43	3793.542470641398	25530.766629133537
1	20	58	0.48	0.47	20173.622420201253	136723.41789040348
1	20	43	0.57	0.07	12980.478424041064	79058.27483405256
1	20	64	0.25	0.41	11704.955718758107	90425.75529542206
1	20	22	0.51	0.44	-332.885	14166.920610246505
1	20	59	0.54	0.11	19818.78742086033	154886.54157888168
1	20	87	0.95	0.43	5659.365886052641	54163.45834293651
1	20	37	0.85	0.53	-791.75	7725.544367106022
1	20	88	0.28	0.41	1073.015376471719	16931.698973809616
1	20	67	0.64	0.56	2845.9806391393568	19427.53370377694
1	20	6	0.79	0.63	3409.60486243817	22399.814313460058
1	20	25	0.89	0.03	6732.024637499999	59819.7252838929
1	20	40	0.49	0.5	6402.243997520815	40785.937474571125
1	20	7	0.8	0.04	31466.943203081253	220723.84343244214
1	20	20	0.3	0.71	4250.892285999999	28644.687225594545
1	20	34	0.52	0.28	12572.766602479005	130686.1419290612
1	20	3	0.14	0.48	-178.8675819896415	33587.525394632015
1	20	9	0.77	0.46	4974.566649301171	28743.927733191813
1	20	71	0.59	0.03	9951.700862027168	87291.38844171868
1	20	44	0.64	0.63	3419.7660558056205	25492.0524289785
1	20	38	0.49	0.6	2617.0356747395736	33074.094666368954
1	20	96	0.16	0.95	1756.7051640245425	41346.2595839719
1	20	55	0.81	0.5	1242.1865305833553	7284.970182506697
1	20	57	0.66	0.46	8535.963650601045	60938.40102196303
1	20	62	0.81	0.63	-367.30447452648747	-1557.105988005577
1	20	42	0.33	0.8	1397.9857050619617	18534.958468152792
1	20	61	0.41	0.09	18535.301402883706	180360.77898414832
1	20	73	0.6	0.27	7788.886987856018	71122.70308739033
1	20	46	0.79	0.45	-343.75	3640.6161458991087
1	20	24	0.37	0.79	3280.92832119586	18586.28391220654
1	20	84	0.71	0.54	3021.524791484237	19373.488453084945
1	20	8	0.15	0.55	-249.61637754801154	11781.551986411696
1	20	98	0.86	0.46	1700.1920605452055	9118.998993163426
1	20	82	0.4	0.44	-100.32953556485356	na
1	20	93	0.36	0.48	1636.7797118884255	13381.796190092844
1	20	26	0.28	0.45	28331.118608312227	185272.89991150645
1	20	35	0.63	0.62	6279.096344703088	46889.242914765564
1	20	12	0.57	0.23	10191.46718449921	66265.64746736611
1	20	99	0.64	0.2	38289.80511549134	236788.77482354717
1	20	51	0.42	0.49	-190.22	-848.752698568536
1	20	1	0.11	0.47	2839.303577038413	20892.45788653268
1	20	18	0.63	0.88	-3144.2996200982802	-4800.6134057466825
1	20	49	0.5	0.65	-206.25	na
1	20	94	0.41	0.48	5534.293146326148	41777.956659292184
1	21	21	0.45	0.48	-270.8690991521962	na
1	21	4	0.3	0.46	3168.0496530642317	24465.937450826994
1	21	43	0.57	0.06	12830.791024457767	76441.69758879159
1	21	66	0.55	0.42	2860.8691311979123	26096.31271060976
1	21	89	0.44	0.48	-108.05153433765466	na
1	21	57	0.66	0.46	8631.775568070992	60574.74971438563
1	21	5	0.41	0.71	2971.6382339999996	20003.226525358223
1	21	36	0.42	0.86	-1227.570055817196	15229.3869658005
1	21	17	0.45	0.46	8921.091588984478	77082.36505750983
1	21	11	0.75	0.45	4768.499345151479	38178.541241231585
1	21	8	0.15	0.55	603.5736973892308	14016.688189516932
1	21	46	0.79	0.45	-206.25	5179.69917312445
1	21	58	0.48	0.47	16194.761564382832	137445.6308676623
1	21	24	0.37	0.79	3237.7364890762738	17445.061251240397
1	21	54	0.82	0.48	3335.0381707921047	22729.906901142138
1	21	56	0.35	0.05	12303.815249900781	94542.2052995703
1	21	99	0.64	0.2	37384.48385971677	226121.288294671
1	21	45	0.47	0.43	2745.170756989062	23577.756565088297
1	21	12	0.57	0.23	10030.025662774247	64285.091847578056
1	21	70	0.8	0.29	1662.8439999999998	15990.204301818187
1	21	65	0.89	0.06	13703.134210773584	93412.69461072668
1	21	59	0.54	0.1	20404.891738567312	156829.60385322358
1	21	61	0.41	0.07	18801.725857736204	194763.3661894544
1	21	3	0.13	0.48	-101.8391389385572	40989.60755263151
1	21	16	0.42	0.51	9565.35343040229	82196.5963948449
1	21	85	0.5	0.51	746.3645487312201	56308.567229491746
1	21	30	0.42	0.03	170100.29797176033	1291449.9202277537
1	21	40	0.49	0.5	6320.399558889812	39239.194373157705
1	21	82	0.4	0.43	-98.48715878661088	na
1	21	78	0.12	0.49	3384.910416530325	22627.44602505684
1	21	96	0.15	0.95	6805.455251307802	46574.92367851768
1	21	6	0.79	0.63	3397.348394316262	21717.95633493581
1	21	31	0.9	0.44	1914.3939664499321	8800.787910214145
1	21	26	0.26	0.44	28675.924556017657	186267.27820956512
1	21	84	0.71	0.54	2984.253951910024	18687.872250130207
1	21	25	0.89	0.03	7227.3458193749975	62380.02286568955
1	21	76	0.53	0.46	1198.5926975	11178.876528258961
1	21	29	0.34	0.45	6264.451290430947	53959.04392858673
1	21	95	0.66	0.63	-453.5	5488.772756948781
1	21	86	0.25	0.03	23378.49970675723	171252.1763915267
1	21	22	0.51	0.43	1090.7562468365027	17913.22168072009
1	21	67	0.64	0.56	2852.222807182389	19069.456562428288
1	21	55	0.81	0.5	1203.2372040541873	6836.6076804473305
1	21	42	0.29	0.8	1181.8382037612673	22161.342581137502
1	21	88	0.28	0.39	1222.3824827953044	20042.046452356666
1	21	98	0.86	0.46	1618.5965575179455	8291.823596272967
1	21	87	0.95	0.43	5511.354041750008	56660.05146055456
1	21	10	0.44	0.05	49392.78110429695	368183.4400075511
1	21	75	0.76	0.02	10755.010494993976	73321.87314843058
1	21	69	0.08	0.76	3388.007780845062	21362.31110708967
1	21	64	0.25	0.41	13308.166489062764	90636.00522689207
1	21	79	0.89	0.43	-665.77	31680.025748089436
[truncated: 85,665 more rows]
