# Supplementary material for: Land-use change in oil palm dominated tropical landscapes—An agent-based model to explore ecological and socio-economic trade-offs
Source: PLoS One. 2018 Jan 19;13(1):e0190506. doi: 10.1371/journal.pone.0190506 (PMC5774713; doi:10.1371/journal.pone.0190506)
Supplement: S1 Data — (ZIP) [file pone.0190506.s003.zip › HouseholdData/hh-data_js_2016_sc21.txt]

runnumber	step	ID	h_inefficiency_op	h_inefficiency_rm	actual_netcashflow	predicted_netcashflow
1	0	69	0	0	5177.1979821924	34872.35155540075
1	0	18	0	0	2254.796355621177	111114.18426528644
1	0	24	0	0	2243.1692307992	33849.684302792186
1	0	11	0	0	10974.938898560647	76825.98791126521
1	0	66	0	0	5162.672024759999	41411.342499690494
1	0	77	0	0	2126.4301003996497	18042.506309869503
1	0	88	0	0	1921.3339479483539	22871.569215624662
1	0	58	0	0	21351.458228805488	218139.29902172118
1	0	22	0	0	153.00463762356992	34519.414266075655
1	0	49	0	0	730.3782585083457	16913.847602394108
1	0	68	0	0	4252.8602007992995	36085.012619739005
1	0	90	0	0	1121.7219056179658	17033.26920132711
1	0	5	0	0	-658.7605625361898	37075.27612123152
1	0	20	0	0	8284.597009101964	55340.132774323145
1	0	57	0	0	9749.521364688946	82806.70435249191
1	0	0	0	0	3559.2034104239992	23663.71175398137
1	0	95	0	0	9657.748154125356	70454.02258938532
1	0	87	0	0	20918.841386000495	149933.1693120634
1	0	71	0	0	5768.543615742088	71019.28599865157
1	0	82	0	0	3052.08209574163	15219.590029662424
1	0	13	0	0	12606.32918693661	84436.65177192666
1	0	59	0	0	19707.364517266447	148914.60869508554
1	0	16	0	0	20785.344730286368	183883.72454781903
1	0	8	0	0	3451.4653214615996	23248.234370267168
1	0	94	0	0	13059.031308141522	92109.42613756887
1	0	32	0	0	-1089.196586163748	36865.36424474035
1	0	39	0	0	-137.5	-409.1353357042337
1	0	2	0	0	4859.254755427626	31110.231961983434
1	0	84	0	0	4655.237694799611	38745.71935695791
1	0	29	0	0	5129.91775254265	55394.683844099185
1	0	26	0	0	39721.58758580837	338682.5759291884
1	0	43	0	0	11952.49589336246	88858.63754799803
1	0	42	0	0	9094.846544897176	43259.34395744229
1	0	47	0	0	25930.518076996552	187531.45713436944
1	0	41	0	0	7207.113708999998	48998.44632324217
1	0	78	0	0	4499.392762840575	26553.26741152954
1	0	91	0	0	2161.365492522036	7225.190522521337
1	0	61	0	0	31545.38057902353	216620.8412159563
1	0	76	0	0	2655.6692307992	23151.781023510946
1	0	83	0	0	1060.5043716922917	12214.465327972535
1	0	23	0	0	1358.720403855304	13496.664191059943
1	0	10	0	0	32409.1623557804	239834.506010028
1	0	62	0	0	7313.220293930099	44174.67036031601
1	0	81	0	0	23286.82255957494	180933.6231024793
1	0	85	0	0	28934.081592482213	214598.98841221098
1	0	37	0	0	8704.495462458712	69989.56199237418
1	0	64	0	0	13780.164651262341	149778.98898011778
1	0	40	0	0	15017.901713950037	95326.62180367325
1	0	74	0	0	1905.2320437118271	19878.655022587704
1	0	73	0	0	8968.751552980833	97363.6741762534
1	0	51	0	0	-275	-1028.4082799792855
1	0	99	0	0	40843.86527193502	299533.5513193165
1	0	36	0	0	3205.760531292354	57150.658344244905
1	0	17	0	0	25838.67754836526	182302.7785425848
1	0	38	0	0	13490.952140104544	153558.93179962775
1	0	19	0	0	25516.166591998983	190006.5767545275
1	0	93	0	0	1157.0264923392747	21350.395238532266
1	0	70	0	0	3294.3741214799093	26229.2531392502
1	0	80	0	0	468.42605949944266	672.4149480808001
1	0	86	0	0	35.4331230742323	54997.394704593986
1	0	53	0	0	1190.380265646177	39273.23245140369
1	0	34	0	0	30716.218501895495	233808.24785448605
1	0	48	0	0	3446.0880641454974	32765.087760779086
1	0	7	0	0	7059.220191835719	61948.86815843335
1	0	1	0	0	4494.312207371199	20256.893896414647
1	0	44	0	0	5924.913844603516	77858.828089706
1	0	54	0	0	3334.2840831116737	33813.297071385576
1	0	46	0	0	4683.480103889592	28894.24224013043
1	0	72	0	0	83.17108416525218	na
1	0	25	0	0	7097.850618915235	57588.745984634086
1	0	12	0	0	12720.788241485532	91084.92290444735
1	0	52	0	0	1544.6355695816	29600.666936300142
1	0	9	0	0	10648.768231987164	75804.37878711267
1	0	56	0	0	9320.8341751521	50434.284771942956
1	0	14	0	0	-226.75	18248.435538083355
1	0	30	0	0	129267.4657896812	967852.84067896
1	0	15	0	0	15537.198672189848	128474.28210671662
1	0	21	0	0	4817.603058196726	29358.33305313868
1	0	97	0	0	10877.841915546314	74457.22876441562
1	0	60	0	0	-731.9561805957665	41194.7512458128
1	0	33	0	0	17586.250367858785	177656.33019188387
1	0	89	0	0	1511.4770171935181	18662.29934323641
1	0	50	0	0	875.2281593877062	23075.157614676627
1	0	28	0	0	3990.886872203872	27936.722876823715
1	0	45	0	0	5531.196398658583	32008.036371979586
1	0	67	0	0	7267.9402582841485	55197.06820195316
1	0	27	0	0	3529.350087198054	9376.440646953408
1	0	31	0	0	-226.75	18248.435538083355
1	0	98	0	0	3937.8352746540013	25632.834688044673
1	0	6	0	0	5641.693281733995	60828.85760861956
1	0	96	0	0	262.29366449754843	59176.138741844
1	0	63	0	0	12935.510529582678	79883.0317850078
1	0	35	0	0	27428.388678810028	191264.80555599695
1	0	92	0	0	-412.5	-1647.6812242543374
1	0	75	0	0	5778.189015926393	44356.302789763504
1	0	4	0	0	-481.25	11873.277095967718
1	0	55	0	0	1991.7519230993998	17363.835767633205
1	0	79	0	0	13996.159722911922	93934.44346050169
1	0	3	0	0	13922.161632233978	94074.6554306633
1	0	65	0	0	9883.122364439729	78687.75941775058
1	1	11	0	0	9956.783374364966	68700.98329191786
1	1	99	0	0	38675.340309594474	277574.8258048232
1	1	39	0	0	-82.5	na
1	1	63	0	0	13215.08953347017	77619.41583637497
1	1	77	0	0	2016.267983766862	16784.715670358422
1	1	98	0	0	3511.0011479197	22412.428455217458
1	1	52	0	0	1520.4186649649496	30304.450585491555
1	1	17	0	0	26138.949628054743	179077.56830472162
1	1	23	0	0	1789.0560260994223	12697.21385551589
1	1	31	0	0	-237.775	19722.190202836307
1	1	96	0	0	4256.804687959073	73921.51224324924
1	1	89	0	0	2699.645128300667	19373.344109796748
1	1	69	0	0	5502.782134295161	36948.69168213312
1	1	87	0	0	19054.404188516008	134600.9209444919
1	1	61	0	0	31410.905347794178	212041.58508268793
1	1	24	0	0	2226.7802512526	34077.58427355076
1	1	67	0	0	6707.6549454070755	50340.510526133075
1	1	14	0	0	-237.775	19722.190202836307
1	1	12	0	0	12139.820795905278	85808.90454294239
1	1	21	0	0	5099.681930679054	29681.707492564474
1	1	45	0	0	5850.680686673725	32166.257457345764
1	1	71	0	0	7293.922270211471	74453.01972519136
1	1	9	0	0	9694.627136798725	68048.25106907195
1	1	49	0	0	2932.8156787579537	20157.60591966636
1	1	33	0	0	18364.210244626327	186348.40721115028
1	1	20	0	0	8782.179120041768	56504.94472754873
1	1	66	0	0	5624.826297636	44463.11644064159
1	1	74	0	0	2515.370604527653	18877.691447299905
1	1	60	0	0	388.20002739267636	53311.24546049035
1	1	37	0	0	7981.459124480427	64551.429130520024
1	1	1	0	0	4745.14834732008	19704.87245313158
1	1	29	0	0	5090.102889254624	61543.81661938186
1	1	0	0	0	3716.4506858215996	25022.459299552385
1	1	75	0	0	5571.455772212953	41855.22280052221
1	1	53	0	0	4580.526131263256	46048.31043090055
1	1	85	0	0	29659.387282053878	214841.7460849248
1	1	7	0	0	7444.9704180211465	64160.69993670379
1	1	43	0	0	10975.886149892718	80421.37937023722
1	1	76	0	0	2534.2802512526	21625.28370876081
1	1	94	0	0	12634.124224635863	88327.39308177713
1	1	32	0	0	-712.4968414120752	49161.11835373256
1	1	27	0	0	3720.2388263732482	8201.272428148948
1	1	5	0	0	349.3800246534087	47980.1209144413
1	1	10	0	0	33914.76110295466	247053.23054341736
1	1	18	0	0	9038.159297931787	136489.6655642413
1	1	73	0	0	14551.678507450499	94713.36535901198
1	1	65	0	0	9229.925071148595	72430.8977437675
1	1	54	0	0	3049.945758751649	32329.47863071956
1	1	57	0	0	10429.666498999999	88894.34683137102
1	1	47	0	0	25247.590296920906	181483.81608202212
1	1	72	0	0	99.25935930752493	na
1	1	84	0	0	4575.144910013849	36403.48121077199
1	1	3	0	0	14474.996283545375	97303.48213800945
1	1	51	0	0	-275	-1050.023993288198
1	1	13	0	0	13374.49137202795	89334.1834041787
1	1	70	0	0	3076.641690382865	24143.63258125584
1	1	90	0	0	2011.7826442765613	16780.230330868122
1	1	8	0	0	3668.5214228634404	24632.46112142208
1	1	97	0	0	11633.616189212	79171.38118021195
1	1	62	0	0	6403.353948457277	37553.57393260829
1	1	80	0	0	25.1974312181017	168.24181572678563
1	1	50	0	0	2842.115678757954	26664.88943405131
1	1	28	0	0	3620.6484997690786	24982.17574251558
1	1	46	0	0	4121.807198439561	24771.472582412025
1	1	86	0	0	35.69663510076384	71249.45074672993
1	1	35	0	0	24852.069121251916	170740.63072744844
1	1	91	0	0	2279.469669208833	6693.045691435492
1	1	19	0	0	30422.90839894874	193172.92871633774
1	1	81	0	0	23536.294899687087	169843.75720259
1	1	79	0	0	12571.445421218086	82963.68870832892
1	1	64	0	0	16257.756272721997	154993.70250864114
1	1	48	0	0	3627.0431853873183	33213.66210775567
1	1	41	0	0	7718.526507099999	52031.38511674706
1	1	30	0	0	126036.51931271699	945306.4808463929
1	1	2	0	0	4315.143306392294	27043.79841593549
1	1	26	0	0	39464.004608862575	333429.62139322923
1	1	55	0	0	1900.7101884394501	16218.96278157061
1	1	56	0	0	9852.85729662489	50278.811826975
1	1	4	0	0	-358.75	13862.400732393495
1	1	59	0	0	19015.004622568587	141458.24061876498
1	1	93	0	0	1158.8076132167184	21902.162007859784
1	1	68	0	0	4032.535967533724	33569.431340716845
1	1	40	0	0	14311.134778984218	86921.68793215137
1	1	83	0	0	1778.7896791395005	11551.033843661564
1	1	16	0	0	18905.262142008967	176070.61916565266
1	1	58	0	0	28009.67365532535	239362.8408327402
1	1	42	0	0	9607.08721765146	42419.783144408975
1	1	36	0	0	9776.052262526511	67192.01973222119
1	1	6	0	0	5077.428938241014	58685.073168145565
1	1	82	0	0	3224.3140962274665	15015.333466527842
1	1	38	0	0	14450.086205867388	170426.97842199667
1	1	34	0	0	28876.612238017944	214945.4311079437
1	1	95	0	0	8845.728783881485	63671.000662261504
1	1	25	0	0	6658.978751807644	53186.239571780054
1	1	22	0	0	2483.1360679761256	43120.88214189539
1	1	88	0	0	2071.1350119291183	23914.321786097567
1	1	44	0	0	6523.325810125516	84994.90749768866
1	1	92	0	0	-412.5	-1669.2969375632495
1	1	15	0	0	16413.572704793853	133287.4452305661
1	1	78	0	0	4697.330095248688	26146.277625242707
1	2	82	0	0	3652.8726901067193	16373.458139692922
1	2	7	0	0	-2066.142487729375	79386.37756125299
1	2	24	0	0	2444.1308380850496	39247.84792966504
1	2	48	0	0	4045.017501903244	38013.51541531107
1	2	67	0	0	7029.09382421853	52063.774916734634
1	2	43	0	0	11464.575717091444	82737.58654785965
1	2	46	0	0	4111.912302735798	24154.543316165134
1	2	98	0	0	3544.9852634169356	22238.339398758657
1	2	61	0	0	34467.93695730105	229456.29565241304
1	2	71	0	0	12136.93318857026	85017.8632780342
1	2	50	0	0	3267.776182999999	31139.517885604804
1	2	3	0	0	16275.197059069947	108928.6243696423
1	2	88	0	0	2358.1211228125912	27865.72346832685
1	2	73	0	0	10772.225173374352	100245.67947479467
1	2	40	0	0	15258.753241687344	89873.36976001879
1	2	54	0	0	3030.0298421886387	35632.23097343673
1	2	38	0	0	20079.07121567295	205856.62644030535
1	2	19	0	0	34266.844824067586	210054.08145745654
1	2	5	0	0	3864.2900159674496	64192.928755330984
1	2	32	0	0	834.6918180425937	68250.72920369009
1	2	64	0	0	18326.2019046075	174369.88777034052
1	2	11	0	0	10229.691734774586	69595.92197892169
1	2	90	0	0	2183.4076361050784	17764.807925691355
1	2	10	0	0	35357.91646660252	281142.71085222997
1	2	14	0	0	2578.5375613531255	24262.983122936177
1	2	96	0	0	13534.743392288656	93099.12787729711
1	2	27	0	0	-843.75	9442.625297666777
1	2	42	0	0	10883.487964974312	46213.274465039125
1	2	30	0	0	137128.34637591997	1036240.3107723086
1	2	89	0	0	3058.56727488175	21123.408444982695
1	2	95	0	0	9184.890380466864	65184.78704343399
1	2	41	0	0	8873.584067409996	59193.99987547
1	2	81	0	0	24985.76071555329	176880.22836379427
1	2	62	0	0	6358.668723441009	36346.911074701384
1	2	34	0	0	30779.117121870127	224359.48960102713
1	2	25	0	0	7116.007324172548	55802.39395965071
1	2	65	0	0	9808.600048381884	75697.8309381115
1	2	99	0	0	41193.53766783977	289866.3223313501
1	2	29	0	0	5655.9998914978	76722.34628913678
1	2	18	0	0	24791.644181014428	170321.16670648506
1	2	60	0	0	4293.6555732971665	71325.4763948122
1	2	59	0	0	23875.253165632734	152555.33491041418
1	2	51	0	0	-165	-872.7604786684096
1	2	94	0	0	9671.771127131427	97820.35167040481
1	2	57	0	0	12013.461899599995	103473.47059334192
1	2	16	0	0	19586.52927660111	192651.65726366415
1	2	63	0	0	14716.992141054681	83508.16368193885
1	2	53	0	0	5282.310304999999	54604.82146097658
1	2	87	0	0	19706.89844092371	137226.89002757432
1	2	75	0	0	5990.461318589321	44866.14744064589
1	2	70	0	0	3269.533349460628	25232.610312703826
1	2	28	0	0	3719.887903554395	25307.607992335164
1	2	12	0	0	12966.320593461835	89762.88017101813
1	2	13	0	0	15210.116929862654	98334.95223556792
1	2	83	0	0	1802.5356478830504	11515.583507828607
1	2	86	0	0	253.71381809307104	99188.71390672812
1	2	74	0	0	2635.910184081949	19523.91559377549
1	2	76	0	0	2766.6308380850496	23002.251609160423
1	2	92	0	0	-247.5	-1431.2428004273518
1	2	35	0	0	25515.57121257716	172783.822664516
1	2	26	0	0	43683.0541548442	365550.5459779252
1	2	21	0	0	5787.5711792451475	32549.381179166583
1	2	79	0	0	12784.143780507753	83070.93990828529
1	2	15	0	0	20559.99269885655	151798.29255176993
1	2	23	0	0	1850.930568026936	12954.105343869776
1	2	85	0	0	33380.463492304094	237363.35971640822
1	2	93	0	0	1252.8629843232047	25680.921810541367
1	2	37	0	0	8196.747782997389	67814.5155297572
1	2	52	0	0	1689.2218665391501	35521.3835403491
1	2	66	0	0	6313.384403372398	51502.800701472195
1	2	4	0	0	-376.25	18112.298498464283
1	2	47	0	0	27527.45447636424	195546.72084695
1	2	6	0	0	5215.6720990788845	64954.953648077295
1	2	1	0	0	5373.327705714073	21425.55198193709
1	2	31	0	0	2578.5375613531255	24262.983122936177
1	2	33	0	0	22477.431482952717	216492.02302267964
1	2	0	0	0	4238.54049350344	28445.036926984063
1	2	91	0	0	2579.0789867239487	7204.496009770747
1	2	17	0	0	29036.307146615894	193861.89786412733
1	2	69	0	0	6269.315423134643	41971.08279625962
1	2	9	0	0	10004.498518308139	69240.70512224037
1	2	78	0	0	5305.758622897383	28453.454307354463
1	2	58	0	0	37440.59893279797	283660.5981403972
1	2	68	0	0	4366.815272210157	35529.61585138271
1	2	22	0	0	7895.2669788350495	54307.824595089995
1	2	97	0	0	13316.404103790795	90229.26873535594
1	2	77	0	0	2183.4076361050784	17764.807925691355
1	2	72	0	0	123.55536353628824	na
1	2	55	0	0	2074.973128563787	17251.688706870318
1	2	2	0	0	4340.452190722093	26695.143137350122
1	2	20	0	0	9979.69298451759	62124.837772526196
1	2	8	0	0	4179.543615423096	27980.721864173072
1	2	44	0	0	10130.693490046882	101606.0431353472
1	2	39	0	0	-86.5	na
1	2	36	0	0	11209.620609999998	76718.4502809439
1	2	45	0	0	6635.357019097853	35217.72384315736
1	2	80	0	0	28.19092042480382	na
1	2	49	0	0	3362.886182999999	23015.53508428317
1	2	56	0	0	11168.123201722397	54948.529679495856
1	2	84	0	0	4100.922122690975	39310.88401095417
1	3	82	0	0	2875.3601485160484	9615.944495282429
1	3	83	0	0	1531.1108394345179	9551.119451599696
1	3	33	0	0	19362.34114857007	183410.35931108144
1	3	47	0	0	23078.412357995025	163146.2766740407
1	3	34	0	0	26917.452432782018	191692.6918613901
1	3	84	0	0	3713.6379110376497	34786.263577043246
1	3	32	0	0	3515.298299967338	62721.89994224209
1	3	55	0	0	1867.244473585078	15285.557033630936
1	3	92	0	0	-259.5	-1400.6839199350525
1	3	48	0	0	3287.5074579320685	32094.2648390156
1	3	29	0	0	4632.046586293222	65080.59448005744
1	3	28	0	0	3209.7009559454345	21468.43033875864
1	3	8	0	0	3306.4152383407863	22086.510354168553
1	3	10	0	0	33073.58928240488	222608.73412961903
1	3	40	0	0	12748.591186209555	69218.67058923292
1	3	21	0	0	4566.317484535633	22581.885633820748
1	3	49	0	0	2692.0441367999997	18246.74522347838
1	3	85	0	0	27645.61531312731	190432.03003675886
1	3	87	0	0	17044.137002744974	116795.61479752803
1	3	5	0	0	8161.194264122759	56067.05039153506
1	3	15	0	0	20022.736750482287	118747.87030200938
1	3	37	0	0	7040.427150877228	59656.38182041638
1	3	41	0	0	6967.984212994999	46703.09545222006
1	3	80	0	0	16.115756523760083	na
1	3	50	0	0	3555.4974812524997	26515.73951207248
1	3	62	0	0	5246.96748454149	28661.89199985334
1	3	23	0	0	1607.7175083749394	11083.461061393537
1	3	75	0	0	5084.341563676304	37504.05862884422
1	3	88	0	0	1879.1281885893	24459.53179329571
1	3	45	0	0	5231.637015128068	23555.373878833547
1	3	64	0	0	16194.44916766517	148662.36578618962
1	3	44	0	0	12835.04584631458	85686.80823175552
1	3	57	0	0	9535.623653059998	86671.5399209256
1	3	12	0	0	10971.310183507776	74193.75907999555
1	3	19	0	0	27845.852386381895	156328.9082752138
1	3	20	0	0	7884.053093740833	45608.35994386505
1	3	70	0	0	2895.8856447164744	22086.950167831543
1	3	25	0	0	6325.560524494638	48987.88525301311
1	3	36	0	0	8973.480456	60822.48407826126
1	3	3	0	0	13004.259295191196	83870.83044404791
1	3	93	0	0	1075.8623465450323	24827.18146755378
1	3	71	0	0	10094.075942158868	70046.24633445744
1	3	89	0	0	2555.6050714997145	16740.180083570838
1	3	99	0	0	35439.154909982535	243123.08707424547
1	3	24	0	0	2151.409298113437	37343.21304882208
1	3	13	0	0	12022.467125126386	73565.85006253418
1	3	39	0	0	-90.7	na
1	3	6	0	0	4438.382132123432	60004.84990557133
1	3	65	0	0	8687.656934149423	66260.85050349464
1	3	7	0	0	-2141.6098661152	75050.05121790977
1	3	68	0	0	3912.357226318963	31379.82172205787
1	3	1	0	0	4225.709915577665	11189.025699750073
1	3	2	0	0	3650.754503865562	21794.107172987733
1	3	61	0	0	28300.5299025702	185047.86783675346
1	3	69	0	0	4959.62285751118	33129.76553125284
1	3	90	0	0	1956.1786131594815	15689.910861028935
1	3	95	0	0	8003.173655159681	55987.08475005178
1	3	54	0	0	2461.707771869405	32474.818906973916
1	3	76	0	0	2489.659298113437	20380.74271150792
1	3	26	0	0	35907.95634696344	309518.32599722897
1	3	96	0	0	10817.290115999998	73909.49483676221
1	3	9	0	0	8660.236800510194	58989.05525116841
1	3	58	0	0	30493.55653432319	219655.4821329692
1	3	38	0	0	22378.87932163513	174650.06193887073
1	3	94	0	0	6644.876735187501	82727.01614060125
1	3	22	0	0	6310.085900999999	43113.871988111285
1	3	43	0	0	9989.130669581118	71037.66371524252
1	3	35	0	0	21976.58033230915	146202.86327791592
1	3	0	0	0	3354.1438357430957	22466.037638675512
1	3	77	0	0	1956.1786131594815	15689.910861028935
1	3	74	0	0	2317.8907230335562	16944.38958055898
1	3	79	0	0	10906.252948739751	69351.85834291486
1	3	86	0	0	286.9704293073346	93619.30993797965
1	3	66	0	0	4963.9041611151615	42768.68465430538
1	3	63	0	0	11914.342214734945	60103.8991647077
1	3	42	0	0	2555.633582234334	26669.901040549135
1	3	78	0	0	4255.9904719688875	19455.91506538171
1	3	59	0	0	15114.67619251448	126487.2926894692
1	3	60	0	0	9067.993626803065	62296.722657261176
1	3	72	0	0	66.55345302924968	na
1	3	56	0	0	8798.529285200158	34834.794807889004
1	3	81	0	0	21414.038869155935	148669.35008575016
1	3	98	0	0	2997.0631315892742	18309.04827752389
1	3	14	0	0	2377.600669424	21825.87667297335
1	3	53	0	0	4148.490228	47373.71237644479
1	3	67	0	0	6181.041928089484	45185.03888149061
1	3	97	0	0	10628.124404971719	71387.22813215526
1	3	4	0	0	-394.625	18916.874717360246
1	3	46	0	0	3417.259714836756	19307.748212074704
1	3	91	0	0	-206.25	3911.5400838230717
1	3	18	0	0	19814.444796919997	135176.31205532484
1	3	27	0	0	-343.75	6709.380906597751
1	3	73	0	0	9430.944198412502	86026.77415165644
1	3	11	0	0	8826.677628849946	59038.18343158627
1	3	31	0	0	2377.600669424	21825.87667297335
1	3	51	0	0	-173	-847.8675724586924
1	3	52	0	0	1488.8898094064618	34304.1426566947
1	3	16	0	0	17432.63537455932	171151.7091738399
1	3	17	0	0	23737.145016657356	153408.93784521363
1	3	30	0	0	114272.04709850483	846215.3560254013
1	4	57	0	0	10805.32047362475	77882.48502042593
1	4	63	0	0	10357.736610483193	44383.047268997376
1	4	48	0	0	2749.6900174433463	24882.0388436227
1	4	36	0	0	8266.8936246	55523.76767137736
1	4	66	0	0	4515.607975774644	38564.41845539098
1	4	70	0	0	2190.4810738910382	16576.950361975283
1	4	83	0	0	1110.1842672400371	6664.8894383882725
1	4	14	0	0	1818.7663725426248	16607.377153665664
1	4	5	0	0	7517.846133	51331.139879019844
1	4	40	0	0	5238.788659921445	49195.86355577633
1	4	37	0	0	5156.64807049627	44735.84462903279
1	4	51	0	0	-181.4	na
1	4	75	0	0	2406.9208170113025	28408.494857070185
1	4	27	0	0	-256.25	6109.485214788453
1	4	73	0	0	7255.663361667261	67707.13184643509
1	4	45	0	0	4752.92017792676	17810.137845898407
1	4	85	0	0	23703.489952086726	153886.3923690398
1	4	35	0	0	16215.564131293828	105201.55989383417
1	4	6	0	0	5928.374086963321	47163.76671049943
1	4	55	0	0	1423.0621581315067	11564.615444871251
1	4	43	0	0	7418.418085206097	51884.33702798503
1	4	84	0	0	2882.235338779137	27224.850830431224
1	4	4	0	0	-413.91875	16021.371456354687
1	4	33	0	0	19155.75780216479	162204.98724745982
1	4	68	0	0	2977.056582739297	23698.501974925926
1	4	44	0	0	11234.43229067982	73283.31252927292
1	4	77	0	0	1488.5282913696485	11849.250987462963
1	4	2	0	0	2608.224956535798	14794.71288859614
1	4	80	0	0	-3.716250112982067	na
1	4	72	0	0	41.955163917212275	na
1	4	69	0	0	4524.420572905061	28937.58561469182
1	4	91	0	0	-206.25	-808.9561437942986
1	4	76	0	0	1897.4162108420091	15419.487259828335
1	4	46	0	0	2394.5944799119316	12596.493451992055
1	4	21	0	0	4151.560163162069	17800.17736048378
1	4	95	0	0	5988.857204991446	41176.63713526106
1	4	23	0	0	1199.2468655083976	8110.599517713331
1	4	52	0	0	2433.4540627975784	27983.032108559906
1	4	65	0	0	6571.443221673115	49730.85108592585
1	4	64	0	0	17946.993227810643	123220.45314192798
1	4	47	0	0	19007.682678907415	132730.48013135832
1	4	12	0	0	8722.088441663818	56770.14423574618
1	4	8	0	0	3016.2803819367073	19291.723743127885
1	4	20	0	0	7178.028878876749	38114.77867128057
1	4	58	0	0	23843.803883779434	189837.97265184275
1	4	88	0	0	1597.4055816249775	20223.948400471272
1	4	87	0	0	12584.587129702002	84455.44370133695
1	4	26	0	0	34523.156784588034	245189.25747706636
1	4	89	0	0	2174.1181699550334	12954.999344920072
1	4	90	0	0	1488.5282913696485	11849.250987462963
1	4	0	0	0	3061.754196140786	20453.712403439666
1	4	7	0	0	4154.3747943985245	71494.81634831874
1	4	9	0	0	6426.72911170392	42863.06318603732
1	4	13	0	0	10953.23484141125	62608.4389878753
1	4	94	0	0	5688.384382762076	71028.35020496725
1	4	42	0	0	2213.6929842333993	21555.522100274105
1	4	15	0	0	17654.154937774067	97174.28909440125
1	4	32	0	0	9242.204640835187	63461.507045978215
1	4	39	0	0	-95.11	na
1	4	93	0	0	735.6691258745141	20262.908374407692
1	4	11	0	0	6535.0609750509975	42687.83150567152
1	4	82	0	0	2608.186188758443	6081.66562562001
1	4	97	0	0	9769.456434651549	65053.59507268685
1	4	19	0	0	24334.0344016169	120426.85204360845
1	4	86	0	0	1218.9005973646408	99009.73901512955
1	4	78	0	0	3778.24737410342	14007.114050410244
1	4	50	0	0	3140.6372050112004	22955.404441237173
1	4	25	0	0	4795.303892381268	36848.40548960579
1	4	67	0	0	4661.111352225189	33638.93097844495
1	4	61	0	0	23841.939316316777	148996.80058976464
1	4	29	0	0	1168.4427283979057	62302.19697747586
1	4	98	0	0	2158.11683397915	12615.86371267669
1	4	62	0	0	3632.639461704297	18197.562141961178
1	4	74	0	0	1747.9167570844459	12614.599116916856
1	4	49	0	0	2480.06808738	16657.13030141321
1	4	99	0	0	27787.1040379733	182574.41075229857
1	4	30	0	0	96959.31933990745	682901.7852925712
1	4	38	0	0	23125.751586055896	158037.83460269094
1	4	81	0	0	16677.686979475035	112284.73650982037
1	4	22	0	0	5818.5640772	39421.91547750238
1	4	31	0	0	1818.7663725426248	16607.377153665664
1	4	3	0	0	11580.620908159352	70906.51244859643
1	4	54	0	0	1630.3455839295455	24791.350311818685
1	4	1	0	0	-1012.5	7286.786046913478
1	4	56	0	0	7987.316751588145	24629.741259924223
1	4	34	0	0	18183.965503118397	142372.5537127149
1	4	16	0	0	14985.01483772913	137909.1711503853
1	4	18	0	0	18267.808547212	123564.2738572875
1	4	28	0	0	2376.3858091094535	15522.847820244193
1	4	71	0	0	8493.568620195845	58146.70656140448
1	4	59	0	0	11485.132828582953	97748.8797936643
1	4	24	0	0	1542.6287108420092	30064.18531005338
1	4	53	0	0	3778.6593123	42406.58188591373
1	4	60	0	0	8353.16237	57034.599865577606
1	4	17	0	0	20266.006807384383	123920.09150719654
1	4	92	0	0	-272.1	-1400.940569511226
1	4	96	0	0	9974.6812752	67580.42653286122
1	4	10	0	0	29354.99231990796	189770.71796665536
1	4	41	0	0	6324.5546611254995	42542.156674623155
1	4	79	0	0	7956.6495454646765	48921.169165626365
1	5	44	0	0	8513.380680605358	53769.73973145848
1	5	27	0	0	-268.75	7716.470384172394
1	5	79	0	0	7623.588606600658	45707.33602027347
1	5	94	0	0	6765.976525832764	64665.89636807291
1	5	4	0	0	1024.1631035294658	18767.09309300018
1	5	85	0	0	17957.33644243495	119322.18448779547
1	5	34	0	0	18494.205165715273	139021.85359623103
1	5	82	0	0	-275	3440.2763629174124
1	5	12	0	0	7725.249173188306	48758.61652265128
1	5	26	0	0	30864.9496405384	214500.87193809464
1	5	95	0	0	5884.885259277988	39787.319040677765
1	5	52	0	0	3257.7410509767064	29467.295690723033
1	5	96	0	0	6963.58974072	46751.73501491346
1	5	33	0	0	19699.384857634286	127937.5644924622
1	5	1	0	0	-412.5	5160.414544376119
1	5	17	0	0	15952.142546993238	92458.55653483515
1	5	65	0	0	6592.189386781394	49213.47327291587
1	5	70	0	0	2197.396462260465	16404.49109097196
1	5	31	0	0	1931.0886858062497	17040.068472058338
1	5	91	0	0	-123.75	-689.0938285829907
1	5	88	0	0	2513.2173275515934	18893.64737073051
1	5	86	0	0	4388.711257251996	81552.30346179414
1	5	72	0	0	-5.055912404238882	na
1	5	43	0	0	7310.455256338171	50300.31861466665
1	5	39	0	0	-32.66627648483265	na
1	5	84	0	0	3008.1416413385155	27328.055134247603
1	5	2	0	0	2457.7590396408814	13434.238164544959
1	5	99	0	0	25728.011941633362	165515.79362513183
1	5	61	0	0	16992.980485461187	114697.07871826232
1	5	53	0	0	4525.68128106125	36484.670321270176
1	5	41	0	0	4378.48223621545	29407.628178127925
1	5	13	0	0	7570.130247550126	35941.29493837726
1	5	56	0	0	-825	10320.829088752238
1	5	81	0	0	15389.339545657524	101263.235623454
1	5	51	0	0	-190.22	na
1	5	58	0	0	18508.667660565086	140799.82946441055
1	5	11	0	0	6345.579275314127	40650.88542840091
1	5	18	0	0	12721.5444486748	85458.23934240954
1	5	9	0	0	6270.764252897876	41053.56654129218
1	5	57	0	0	8069.949117331399	59961.13978373068
1	5	21	0	0	2860.417437958864	8416.578733838067
1	5	97	0	0	6652.862933254393	44878.235873927806
1	5	0	0	0	2119.419990600708	13313.294331883639
1	5	19	0	0	11752.810621858524	87364.03381971712
1	5	22	0	0	4062.09401542	27271.84542536618
1	5	76	0	0	1944.9992445432647	15495.572919221824
1	5	67	0	0	4634.69716203789	32912.48070684078
1	5	45	0	0	-481.25	6020.483635105472
1	5	36	0	0	5752.79660206	38347.85253673748
1	5	63	0	0	4677.733478863068	28194.754002937996
1	5	29	0	0	3106.8326602376774	51513.51716586113
1	5	49	0	0	1725.838980618	11504.355761021245
1	5	54	0	0	3501.2841713807984	26263.14006249401
1	5	38	0	0	16975.371159571754	113859.2083496634
1	5	98	0	0	2046.0326854686377	11583.3803018688
1	5	28	0	0	2307.4833728415006	14782.14015578215
1	5	35	0	0	15722.452243713753	99944.9496617072
1	5	37	0	0	6339.979825580876	44848.93163577746
1	5	30	0	0	82285.7696202985	547310.2333560089
1	5	46	0	0	2223.838520436935	11099.33204324072
1	5	50	0	0	2436.74843637175	18010.92709265572
1	5	55	0	0	1458.7494334074486	11621.679689416365
1	5	62	0	0	3343.5418624798904	15695.19108361786
1	5	71	0	0	6935.929852279594	46968.78116050301
1	5	59	0	0	11249.885482497295	91063.06103160628
1	5	69	0	0	3130.7822483925547	18252.96831515323
1	5	40	0	0	5686.820792930204	44944.05516789662
1	5	93	0	0	2419.2528872320127	22459.036328258997
1	5	66	0	0	4086.2722651568047	30246.33007242754
1	5	8	0	0	2087.1881655950365	12168.64554343549
1	5	74	0	0	1738.0114357642087	12342.180265065293
1	5	60	0	0	5848.332222	39528.99385886699
1	5	80	0	0	-4.846705711988918	na
1	5	77	0	0	1516.4781851808207	11858.073169734966
1	5	90	0	0	1516.4781851808207	11858.073169734966
1	5	42	0	0	1750.0780214600609	13714.644021850234
1	5	23	0	0	1173.8411859095672	7801.4898392396935
1	5	3	0	0	8341.233393369917	46579.23659432085
1	5	24	0	0	3594.2822245745147	32806.316972123255
1	5	32	0	0	6478.186215600001	44061.43812976668
1	5	6	0	0	6052.725484887026	47059.34953380446
1	5	47	0	0	16141.675712427446	110070.81589578504
1	5	7	0	0	4689.262687081248	70651.97310284332
1	5	15	0	0	13109.776174593859	64826.41354871202
1	5	68	0	0	3032.9563703616413	23716.14633946993
1	5	75	0	0	3270.5608097324935	28121.601166815482
1	5	20	0	0	4956.775103954075	20318.335387911986
1	5	64	0	0	15039.733943646967	100694.50124974783
1	5	73	0	0	7347.77006617806	65694.83910149633
1	5	5	0	0	5263.4989998	35576.09447298029
1	5	10	0	0	21639.13610990793	131134.48978596047
1	5	16	0	0	15956.152583860363	129001.87509566265
1	5	89	0	0	1783.2585862879846	10049.241393512077
1	5	92	0	0	-285.33	na
1	5	78	0	0	120.94873171765221	8080.503665116887
1	5	14	0	0	1931.0886858062497	17040.068472058338
1	5	83	0	0	1058.3442153198748	6177.004365113655
1	5	25	0	0	4833.403525183585	36595.07924969988
1	5	87	0	0	12280.044663940243	80969.4130419113
1	5	48	0	0	2273.7781997320126	25100.018912947053
1	6	31	0	0	2999.866458410562	25106.272871252084
1	6	65	0	0	9416.543540589726	68826.39678465688
1	6	62	0	0	4526.437811218896	21435.269386692846
1	6	85	0	0	20761.771514236425	143920.0303542295
1	6	21	0	0	721.9136966387333	9253.377272981135
1	6	18	0	0	12924.33629587672	86212.09937805316
1	6	63	0	0	2399.8944622221456	39323.91435513788
1	6	79	0	0	10383.249879866324	62041.99448327969
1	6	39	0	0	-14.151987269041001	na
1	6	90	0	0	2206.5411339753564	16823.78609833626
1	6	97	0	0	6738.926862441955	44902.96718468415
1	6	7	0	0	8425.096992145105	103135.7224805844
1	6	60	0	0	5947.063419599999	39928.32673823011
1	6	30	0	0	103126.78228659062	670970.5561907003
1	6	46	0	0	3011.1774884339316	15111.160911992838
1	6	84	0	0	4586.232622872239	39343.53576296244
1	6	50	0	0	2843.8101123121	21281.67607383366
1	6	61	0	0	20462.768018029543	136397.61335038405
1	6	28	0	0	3164.321165372501	20132.169752055
1	6	95	0	0	8147.669214059838	54510.84346478986
1	6	6	0	0	8973.672898225854	67735.99834947533
1	6	59	0	0	15631.259814227302	123489.99065522425
1	6	48	0	0	3723.223089777019	37639.005968758174
1	6	11	0	0	8701.883204774378	55363.46681815123
1	6	74	0	0	2437.9966409354042	17056.120644922572
1	6	73	0	0	11011.342949770271	92848.91025836539
1	6	82	0	0	-275	5477.874691013725
1	6	24	0	0	5685.727736022029	48668.83254577453
1	6	5	0	0	5352.357077639999	35935.4940644071
1	6	51	0	0	-82.04502993554394	na
1	6	67	0	0	6501.324375827745	45482.988386460194
1	6	87	0	0	17106.794600620913	111745.01341092102
1	6	58	0	0	16690.645734454927	167987.83954969217
1	6	9	0	0	8652.151027159802	56172.088040500734
1	6	2	0	0	3332.776810270932	18234.736247751116
1	6	99	0	0	29449.87523820332	222684.0393421593
1	6	38	0	0	18332.301540783916	120818.13744089419
1	6	52	0	0	5141.11643349495	43776.91222311266
1	6	92	0	0	-146.78552993554393	na
1	6	76	0	0	2856.5675753472283	22113.8085191249
1	6	93	0	0	3865.6590116520197	33466.785872372886
1	6	25	0	0	6926.729049737247	51401.35079296777
1	6	4	0	0	2299.398792493097	29979.57330279707
1	6	29	0	0	8266.04585705289	64427.3001262198
1	6	91	0	0	-129.75	-567.2227066045552
1	6	13	0	0	7618.854416406111	31695.777827554106
1	6	70	0	0	3138.847846863242	22942.1322615523
1	6	77	0	0	2206.5411339753564	16823.78609833626
1	6	15	0	0	6686.913542605473	71268.138395412
1	6	10	0	0	23742.351946280225	139095.0773990757
1	6	45	0	0	-481.25	9586.280709274019
1	6	98	0	0	2777.767297875905	15715.293448234095
1	6	89	0	0	1128.1265862567188	13092.391663533388
1	6	54	0	0	5314.679045171945	38720.52964999391
1	6	86	0	0	13724.879482653425	94555.88491955225
1	6	66	0	0	4710.661808187461	33877.90874016638
1	6	69	0	0	3156.4235883245	16898.432609501117
1	6	16	0	0	25139.50821905481	172853.53768806302
1	6	8	0	0	2104.2823922163334	11265.621739667411
1	6	94	0	0	10165.380299959026	84758.05068529054
1	6	37	0	0	9056.880658371327	63051.7825557235
1	6	75	0	0	4871.671464669283	41119.68666352082
1	6	78	0	0	346.14971537901624	12277.537816222522
1	6	68	0	0	4413.082267950713	33647.57219667252
1	6	23	0	0	1619.4676367911266	10664.274044739399
1	6	81	0	0	20531.29515923883	133794.32537303425
1	6	22	0	0	4127.807999741999	27510.80960592327
1	6	71	0	0	8343.71099577364	56028.025060176704
1	6	0	0	0	2138.7659304970366	12512.046782262078
1	6	42	0	0	-888	18614.14471900311
1	6	83	0	0	1438.9548745743193	8380.735098444786
1	6	33	0	0	22679.034051420327	145102.66240738824
1	6	44	0	0	9491.956554220353	58934.463353014005
1	6	19	0	0	14265.779741029513	107657.24083993617
1	6	53	0	0	5687.9389343268	45869.577980130394
1	6	35	0	0	21594.51441993352	136382.4741747001
1	6	3	0	0	8822.0866348587	45944.07929828543
1	6	96	0	0	7076.242285271999	47161.38789586846
1	6	47	0	0	20172.15666900302	134689.17893825175
1	6	14	0	0	2999.866458410562	25106.272871252084
1	6	36	0	0	5717.557547304	38629.10790696152
1	6	26	0	0	39229.976569161	287880.8616042913
1	6	88	0	0	3526.4212713630122	26047.11918621774
1	6	40	0	0	8220.631255188742	66120.3239587698
1	6	43	0	0	10289.632356972299	70016.9178054321
1	6	49	0	0	1715.2672641912	11588.732372088454
1	6	17	0	0	18694.283188783345	106635.23159934884
1	6	32	0	0	6591.644610099999	44561.70588607283
1	6	12	0	0	9966.814840635338	62259.27432911101
1	6	56	0	0	-825	16433.624073041174
1	6	27	0	0	-281.875	14389.22583982078
1	6	34	0	0	26451.44041288749	196363.3697077497
1	6	41	0	0	4429.215645440805	29639.632469348217
1	6	1	0	0	-307.5	10965.44740605016
1	6	57	0	0	9372.55274948641	69767.51703891817
1	6	20	0	0	4984.568483193667	17164.66099193605
1	6	80	0	0	16.14321680800886	na
1	6	72	0	0	6.331835144678706	na
1	6	64	0	0	19003.93270294715	125800.76734240522
1	6	55	0	0	2142.4256815104213	16585.356389343677
1	7	52	0	0	3438.7471452611453	29358.462055404438
1	7	6	0	0	5910.795395236886	44096.55365562989
1	7	9	0	0	5643.080381395229	35368.326244783086
1	7	76	0	0	1920.3587092220744	14802.284662086016
1	7	63	0	0	897.6314117038723	29734.43416922654
1	7	43	0	0	6717.226287666797	44486.284664173676
1	7	73	0	0	7089.277240053678	73068.8399932248
1	7	48	0	0	2113.0627524403826	26548.219697275308
1	7	64	0	0	17978.110437351403	110689.29536253995
1	7	71	0	0	8240.226698155715	55017.28813982733
1	7	84	0	0	3061.136649351647	28992.144938120564
1	7	53	0	0	6019.1006183081	45780.31632502632
1	7	82	0	0	-675	5323.416607535912
1	7	42	0	0	-1285.720683010016	30092.47656253913
1	7	50	0	0	3257.573677889355	23314.219007521315
1	7	57	0	0	11155.216991762813	79354.20007287333
1	7	68	0	0	2963.6313803903067	22486.23774583504
1	7	5	0	0	7838.930111454	52123.26552419469
1	7	13	0	0	11000.202577978002	49082.0105349474
1	7	41	0	0	6427.952389551474	41864.3186086871
1	7	12	0	0	8157.02578773493	47260.82290011988
1	7	78	0	0	-379.7108061407181	10488.076105043854
1	7	98	0	0	1720.4621871171455	8904.010730519432
1	7	15	0	0	5578.962369208994	72257.68266153122
1	7	88	0	0	3089.33099962934	20041.782069247834
1	7	90	0	0	1481.8156901951534	11243.11887291752
1	7	34	0	0	17519.357107436284	129220.53166327713
1	7	96	0	0	10135.4636508648	68278.8290637143
1	7	94	0	0	8495.962166918394	82953.3844892648
1	7	61	0	0	19716.56752111076	127653.02248722911
1	7	17	0	0	19955.126799302707	103502.04488629273
1	7	11	0	0	5653.317424296949	34551.18760619002
1	7	25	0	0	4656.157929551569	34212.18291998209
1	7	24	0	0	3769.728265575874	32573.91267103697
1	7	66	0	0	5683.646420316204	37751.62451873264
1	7	51	0	0	-99.74179957182929	na
1	7	91	0	0	-136.05	-609.8423722598029
1	7	92	0	0	-165.8443245718293	na
1	7	47	0	0	18471.83515973361	117093.69510587984
1	7	67	0	0	4338.833478514957	29799.250183840373
1	7	75	0	0	3205.9957834144407	27538.610109738467
1	7	77	0	0	1481.8156901951534	11243.11887291752
1	7	19	0	0	13808.763654312917	102565.40768449921
1	7	44	0	0	11254.93826213704	68359.40455365009
1	7	74	0	0	1627.062554443109	11174.718818940142
1	7	81	0	0	15536.452808681384	95284.32310747173
1	7	55	0	0	1440.2690319165558	11101.713496564511
1	7	38	0	0	23527.930105330655	151936.79688003237
1	7	45	0	0	-1181.25	9315.979063187844
1	7	60	0	0	8709.92234606	57914.73947132745
1	7	80	0	0	-9.981667448860989	na
1	7	14	0	0	2013.5077538417966	16861.320576994123
1	7	58	0	0	19635.119817581068	202828.5949515573
1	7	40	0	0	5145.352683292436	42230.43193592183
1	7	18	0	0	18537.923107859548	124820.01910060755
1	7	2	0	0	2034.0517325603105	9981.898884190246
1	7	86	0	0	18761.292480107622	128455.78107805809
1	7	3	0	0	11486.340676222422	58066.17027399029
1	7	54	0	0	3344.457150448248	23759.654377394385
1	7	8	0	0	3041.8669067707	16379.242937007879
1	7	87	0	0	11077.61121062448	69813.46245354737
1	7	46	0	0	1768.3523195711848	7452.899581906897
1	7	89	0	0	513.1858067174544	9690.61991510303
1	7	7	0	0	5362.897052688335	97760.06024196459
1	7	16	0	0	19925.875845935425	134531.97138643864
1	7	59	0	0	11534.843617566792	101432.28576727901
1	7	20	0	0	7194.3292958668	28117.808636579182
1	7	83	0	0	902.4849535245025	4880.194286125746
1	7	32	0	0	9636.12891406	64723.49886118421
1	7	37	0	0	5911.95839216443	40170.50932756596
1	7	21	0	0	763.8658591733599	11102.322207351035
1	7	30	0	0	97035.18187554712	609686.487289858
1	7	28	0	0	2055.751790653436	12564.068220432733
1	7	56	0	0	-2025	15970.249822607733
1	7	99	0	0	18548.354838131676	150148.7431803409
1	7	36	0	0	8339.462123908601	56017.37663215073
1	7	97	0	0	9800.338039731258	64718.38918709788
1	7	85	0	0	20915.263871045125	133341.34388372328
1	7	33	0	0	25301.833819867723	156645.007352157
1	7	23	0	0	1064.3507982645003	6796.13519280719
1	7	26	0	0	31961.12805957221	221959.53678687298
1	7	0	0	0	3094.4773210163335	17850.058411959613
1	7	70	0	0	2107.635592810194	15223.072303806319
1	7	62	0	0	-1350	10646.833215071823
1	7	65	0	0	6322.906778430582	45669.21691141896
1	7	29	0	0	10203.837950616575	75819.5909301147
1	7	22	0	0	5912.353796337799	39829.31695383335
1	7	79	0	0	6582.656029560233	36941.167486178674
1	7	4	0	0	2157.5978157460995	20733.566010442773
1	7	31	0	0	2013.5077538417966	16861.320576994123
1	7	49	0	0	2501.8386371725805	16805.212989645217
1	7	1	0	0	-322.5	8331.27410602766
1	7	95	0	0	5380.1020262546335	35032.03222963674
1	7	27	0	0	-295.65625	10826.898992028264
1	7	10	0	0	29148.007625456077	175233.03995193835
1	7	35	0	0	13951.408697868756	84377.16231398654
1	7	93	0	0	2552.3079704091324	22372.144555217656
1	7	69	0	0	4562.80036015605	24568.864405511813
1	8	64	0	0	14218.497879035272	79411.54296077309
1	8	98	0	0	-675	4853.372908657297
1	8	49	0	0	2327.796725627322	15594.71908284182
1	8	60	0	0	7963.184444053999	53664.833490184195
1	8	78	0	0	-546.5648188440814	8639.557061097532
1	8	55	0	0	923.1124854589034	7116.139159552519
1	8	25	0	0	3002.115688021337	21790.823927040135
1	8	2	0	0	-843.75	6066.716135821622
1	8	1	0	0	-1012.5	7280.059362985947
1	8	21	0	0	1035.4545588680242	11697.063079570253
1	8	91	0	0	-142.665	-643.1100498054859
1	8	32	0	0	9033.142630666	60081.683134843726
1	8	58	0	0	17031.844051021584	189315.0307121208
1	8	31	0	0	1276.558764701886	10799.529732489862
1	8	47	0	0	14493.905728096877	85363.03137482848
1	8	8	0	0	2818.82146454163	13672.566170677514
1	8	63	0	0	-70.06778514392136	28410.862772732533
1	8	77	0	0	949.4989038696488	7197.4954533016235
1	8	51	0	0	-114.05201506745775	na
1	8	81	0	0	10848.50376621589	60366.719240924416
1	8	15	0	0	5475.816560648942	70098.93229885932
1	8	4	0	0	1287.5759279151123	13114.188626417834
1	8	28	0	0	1263.0037645580737	7192.260833045487
1	8	12	0	0	5577.625700041077	30899.53025272771
1	8	18	0	0	17257.79112883759	115894.09669898088
1	8	35	0	0	8488.33415020982	47487.713893928834
1	8	29	0	0	8608.179057112626	67073.96606489777
1	8	7	0	0	3809.4601332011043	83816.93696790712
1	8	16	0	0	14375.178315155763	94673.14893055905
1	8	46	0	0	-843.75	6066.716135821622
1	8	38	0	0	21007.929083543415	131998.34124510936
1	8	30	0	0	64391.204014523915	458886.0940793552
1	8	86	0	0	17302.432927621936	117357.6917916182
1	8	0	0	0	2869.5677297706998	15234.994758928333
1	8	65	0	0	4074.1479099775347	28965.853578660317
1	8	33	0	0	21704.945252486832	127388.82777072076
1	8	42	0	0	-774.3635386978201	36039.59358599499
1	8	10	0	0	23228.580008238612	145809.21175861455
1	8	97	0	0	9109.58602861013	59447.18431459095
1	8	22	0	0	5504.72753348602	36985.58716023899
1	8	40	0	0	1196.8976214890247	28768.74820465248
1	8	20	0	0	6652.2727943401205	20499.52920960242
1	8	93	0	0	1571.4940580602083	14199.923651668207
1	8	96	0	0	9436.67577169032	63403.86370326684
1	8	5	0	0	7166.8659996485985	48298.350141165785
1	8	43	0	0	3447.031599186996	27938.2183908397
1	8	13	0	0	10178.985308800198	38125.93461274262
1	8	14	0	0	1276.558764701886	10799.529732489862
1	8	37	0	0	3633.800160256266	23732.692963497353
1	8	94	0	0	6530.632399803796	69744.83396450232
1	8	61	0	0	15835.15690202443	95785.21583313937
1	8	11	0	0	3473.2603525347026	19778.717290875087
1	8	99	0	0	12175.804635039352	102869.52057072133
1	8	87	0	0	5575.633317643051	41211.32991788651
1	8	66	0	0	4972.816713024949	30689.274607589246
1	8	62	0	0	-1350	9706.745817314593
1	8	19	0	0	11149.362579434808	75601.9707506752
1	8	70	0	0	1358.049303325845	9655.284526220104
1	8	57	0	0	9727.919717896384	68151.63434978809
1	8	36	0	0	7759.322418757739	51982.396942806074
1	8	76	0	0	1230.8166472785379	9488.185546070028
1	8	9	0	0	3486.551699631574	20567.800234290655
1	8	89	0	0	394.47327624543243	8256.264446208528
1	8	17	0	0	15925.92900856064	74246.8759058354
1	8	53	0	0	4983.297719020395	37231.931579761185
1	8	52	0	0	2162.8628883242054	18736.75225944839
1	8	95	0	0	3390.7521316350017	21129.026392304655
1	8	23	0	0	666.0144655758504	4040.2101152167293
1	8	3	0	0	10316.225431225172	45550.566406280144
1	8	69	0	0	4228.232196812445	20508.84925601627
1	8	71	0	0	6715.530263509279	44312.69184121943
1	8	6	0	0	3664.040491678791	26937.487413446368
1	8	92	0	0	-181.58466631745773	na
1	8	59	0	0	7818.812929334971	76358.91081192577
1	8	27	0	0	565.8973412	7512.291693358217
1	8	54	0	0	513.0625350008997	16369.007027874133
1	8	48	0	0	1135.5990791930208	18053.16459341848
1	8	41	0	0	5970.368671246326	36997.809338208855
1	8	68	0	0	1898.9978077392975	14394.990906603247
1	8	75	0	0	1761.5441051172734	18080.528826976388
1	8	26	0	0	22172.254322284556	153879.13752021155
1	8	44	0	0	9698.258324696937	57162.14578546156
1	8	74	0	0	1041.044970408596	6954.804063730489
1	8	67	0	0	2776.1199210895898	18546.144169947966
1	8	73	0	0	1992.4450106390275	54731.771383993495
1	8	34	0	0	10684.756189865473	81461.54276671752
1	8	83	0	0	521.6106074437727	2408.0027477263493
1	8	85	0	0	17018.93549972422	99952.62255484985
1	8	45	0	0	-1181.25	8493.402590150268
1	8	84	0	0	1999.4348545807534	20539.24375301811
1	8	50	0	0	2803.6421764440406	19754.96110831279
1	8	82	0	0	-675	4512.959437351765
1	8	90	0	0	949.4989038696488	7197.4954533016235
1	8	88	0	0	2324.0453285797034	12816.776859556732
1	8	79	0	0	3879.2859799386188	19236.663975376185
1	8	56	0	0	-2025	14560.118725971894
1	8	24	0	0	2334.4531569200626	20728.91865442817
1	9	86	0	0	12196.515944576586	81932.77831933377
1	9	27	0	0	486.1989116450002	5540.434755704522
1	9	54	0	0	354.5760259758747	12574.983763505239
1	9	28	0	0	1001.6365394557499	5306.141328626356
1	9	35	0	0	6678.158083664898	34452.38350297144
1	9	4	0	0	1097.7501492399529	11192.518903409646
1	9	55	0	0	781.0645944873489	5966.365130658493
1	9	63	0	0	-257.83686230480475	21862.54262110343
1	9	95	0	0	2762.5086419432523	16467.94771578704
1	9	19	0	0	6156.96880920106	51550.06940398977
1	9	8	0	0	1948.1348232094667	6563.244152610886
1	9	22	0	0	3818.1864310644173	25608.590200962746
1	9	53	0	0	3631.9280775370135	27578.097960727027
1	9	85	0	0	12415.6949356439	64736.75627931117
1	9	60	0	0	5522.347851373599	37175.09175050418
1	9	26	0	0	17191.165443070142	113346.7486693775
1	9	96	0	0	6545.462453253287	43900.44034450756
1	9	11	0	0	2754.5004835033124	14591.888653722479
1	9	15	0	0	3807.1995762579763	54315.95317188173
1	9	34	0	0	8800.459731037472	65058.22817392959
1	9	40	0	0	798.5048030623792	22924.95962676545
1	9	7	0	0	5042.95771083986	69347.02694354395
1	9	75	0	0	1420.0968219018378	14233.718124915882
1	9	31	0	0	1095.4114333590812	9160.938270734463
1	9	82	0	0	-275	-847.2194444547455
1	9	98	0	0	-675	2539.012772256602
1	9	32	0	0	6143.343325200399	41514.66822227737
1	9	5	0	0	4970.113066236239	33457.58257545376
1	9	93	0	0	1336.4265877246064	12014.821517861576
1	9	24	0	0	1982.3481586649962	17548.74113903864
1	9	57	0	0	6969.6490377091	47009.49797312788
1	9	48	0	0	1159.0493599140596	15698.313315311027
1	9	70	0	0	1142.5244474338724	7945.638433822413
1	9	73	0	0	2355.096471723083	43429.930205377794
1	9	81	0	0	8423.390916278535	42798.96648193916
1	9	30	0	0	34978.51017784036	308564.44908735575
1	9	47	0	0	10849.323627604292	58245.60743940619
1	9	50	0	0	2024.2481709963943	14329.166205556234
1	9	68	0	0	1614.302249595663	12030.388897145607
1	9	91	0	0	-85.1895425752092	-617.8178620840866
1	9	16	0	0	11034.456334088085	70481.94354184736
1	9	37	0	0	2940.0662310926873	18393.64129482352
1	9	36	0	0	5381.9987563769655	35969.0206584661
1	9	29	0	0	5917.013505873854	46234.5967907463
1	9	41	0	0	4137.501731876194	23152.868673334415
1	9	42	0	0	-753.6753111649141	29843.887166543736
1	9	69	0	0	2922.2022348142	9844.86622891633
1	9	89	0	0	330.03338485921404	7054.857179401717
1	9	14	0	0	1095.4114333590812	9160.938270734463
1	9	44	0	0	4988.425162525616	38114.27373552857
1	9	20	0	0	-1687.5	6347.531930641506
1	9	43	0	0	2780.0538198587883	21690.48135023085
1	9	62	0	0	-670	8847.431461146574
1	9	88	0	0	532.661007326006	9771.291516166488
1	9	33	0	0	11241.395054992488	85700.7111888588
1	9	67	0	0	2304.07898264627	14934.884807048778
1	9	38	0	0	14722.245468446128	88223.88009118252
1	9	56	0	0	-1005	13271.14719171986
1	9	46	0	0	-843.75	3173.765965320753
1	9	25	0	0	2535.170934048627	18034.72886310582
1	9	64	0	0	10400.119424722665	52550.236892359135
1	9	49	0	0	1614.5996269130897	10790.706197539826
1	9	18	0	0	11970.136835849831	79863.91588275963
1	9	59	0	0	6053.148383664767	58741.999361606126
1	9	58	0	0	11683.302930355077	139312.5818472345
1	9	52	0	0	1856.3876055465912	15903.899387144525
1	9	97	0	0	6315.771776136118	38333.72540253149
1	9	94	0	0	5542.688123957596	53345.94691288036
1	9	87	0	0	4382.840887873634	30648.20155034878
1	9	13	0	0	7017.76001378268	11198.572008602483
1	9	0	0	0	1985.1811163616296	8143.722739995111
1	9	79	0	0	2947.4463536418107	12689.031546342265
1	9	61	0	0	11709.294780855613	62844.64837630058
1	9	12	0	0	4188.838059751568	20448.356441775468
1	9	21	0	0	-604.5	8026.018546306081
1	9	23	0	0	538.3984407133679	3102.3193655436467
1	9	6	0	0	3034.7645698918623	21766.499278134474
1	9	45	0	0	-586.25	7741.502528503252
1	9	77	0	0	807.1511247978315	6015.194448572804
1	9	74	0	0	864.0296184923513	5600.581802643292
1	9	3	0	0	7186.442441145394	23361.976736276516
1	9	66	0	0	3546.6121349809873	19860.32517387104
1	9	65	0	0	3427.5733423016172	23836.91530146724
1	9	10	0	0	6892.117292412449	95079.19757315831
1	9	76	0	0	1041.4194593164652	7955.153507544658
1	9	17	0	0	7074.072837334055	45266.94622287101
1	9	2	0	0	-843.75	3173.765965320753
1	9	78	0	0	-166.34456296849044	7979.602336704475
1	9	9	0	0	2787.631369466192	15463.956760836174
1	9	1	0	0	-412.5	1150.7384544769488
1	9	83	0	0	388.25525720677433	1499.1990134071561
1	9	71	0	0	4902.118903884098	31812.79463883676
1	9	84	0	0	1863.759025321712	17174.50198858322
1	9	51	0	0	-119.27557012038076	na
1	9	99	0	0	10055.615294739	83851.59393807082
1	9	92	0	0	-188.30985393288074	na
1	9	90	0	0	807.1511247978315	6015.194448572804
1	10	50	0	0	3952.3565264851627	27305.65839392235
1	10	35	0	0	18188.342419762783	104045.59505162893
1	10	22	0	0	6318.381094796376	42202.83985282072
1	10	52	0	0	5799.256202196677	45495.971773333804
1	10	75	0	0	4787.379958994192	39687.697928706315
1	10	16	0	0	25936.19534719012	167909.24709818463
1	10	0	0	0	3264.0081458674667	15278.225726166977
1	10	68	0	0	4467.738613714491	32189.283008614057
1	10	21	0	0	-555.5121895830193	18146.417295844338
1	10	15	0	0	8479.797231384078	113433.95017668679
1	10	74	0	0	2271.34813739179	14933.922378206398
1	10	6	0	0	9003.96800213598	63456.79901041874
1	10	67	0	0	6056.928366378106	39823.79300855039
1	10	31	0	0	3328.5544589111596	25813.456598535155
1	10	94	0	0	15977.503549302906	113772.34890115897
1	10	89	0	0	1263.0984300451275	17964.545738355813
1	10	5	0	0	8242.117291941966	55194.00025613881
1	10	54	0	0	3194.5205754901563	38179.81145695861
1	10	17	0	0	15752.022424970604	104072.11594689319
1	10	28	0	0	2684.817005668638	15559.547908766186
1	10	82	0	0	-275	-1046.2599192315038
1	10	66	0	0	6751.799610657523	40023.2947998663
1	10	40	0	0	7263.4197556955405	71332.21474550416
1	10	79	0	0	8280.62371137417	43171.01041987758
1	10	86	0	0	20927.426967531595	139299.2812823811
1	10	42	0	0	2252.228661257536	62381.48173157788
1	10	98	0	0	-335	9121.933542965538
1	10	71	0	0	9738.914643961834	63366.83879255471
1	10	20	0	0	-1687.5	15644.444679845094
1	10	19	0	0	14633.581237257142	127834.73492683309
1	10	3	0	0	12332.40537788049	47552.004911077536
1	10	55	0	0	2198.8169096107067	16082.969820642824
1	10	83	0	0	1118.9160567239724	5552.2217624952145
1	10	41	0	0	6812.644862090625	38442.5367051748
1	10	56	0	0	-933	35559.77267125042
1	10	34	0	0	25130.858833129776	178497.0529697748
1	10	36	0	0	8890.327578641769	57225.85729311742
1	10	12	0	0	9571.749354058187	53410.47847701686
1	10	63	0	0	2218.0014474791055	56651.04883353379
1	10	29	0	0	11441.820475177687	86040.1142822419
1	10	76	0	0	2931.755879480942	21443.959760857102
1	10	44	0	0	9663.071720602667	71140.14193245993
1	10	10	0	0	19871.371222495716	182682.94683056124
1	10	81	0	0	20175.14778140972	115295.77534862392
1	10	85	0	0	26068.059881164187	153968.96335584717
1	10	77	0	0	2233.8693068572456	16094.641504307028
1	10	91	0	0	-50.97685497795817	na
1	10	65	0	0	9158.394922163036	63110.97108325982
1	10	2	0	0	-418.75	11402.416928706925
1	10	18	0	0	19802.62599186745	131367.79050287424
1	10	60	0	0	9157.90810215774	61326.66695126535
1	10	58	0	0	28650.585010478684	277187.14492447843
1	10	14	0	0	3328.5544589111596	25813.456598535155
1	10	4	0	0	4009.1810296200183	33682.52724774988
1	10	25	0	0	6837.756377588713	47825.94141473797
1	10	48	0	0	4215.135999106519	43802.476799727
1	10	30	0	0	85458.87848977216	698365.1483033791
1	10	23	0	0	1421.497619438237	8660.671376892782
1	10	49	0	0	2667.0982735925304	17167.757187935225
1	10	9	0	0	7488.4020476557	44648.07039571636
1	10	32	0	0	10213.28001810446	68574.30197090704
1	10	61	0	0	23577.10851057549	138614.9357042494
1	10	45	0	0	-544.25	20743.20072489608
1	10	57	0	0	13326.452667691014	89078.56965066936
1	10	7	0	0	21419.983017894774	159299.42950584
1	10	8	0	0	3202.4132144267196	13394.37934174252
1	10	37	0	0	8393.851979747873	54318.194350648715
1	10	69	0	0	4803.619821640079	20091.56901261378
1	10	11	0	0	7383.246765588755	42788.756749107015
1	10	88	0	0	2657.1114310764306	27715.592691048812
1	10	70	0	0	3052.7983073876785	21036.99036108661
1	10	92	0	0	-152.358258738965	na
1	10	95	0	0	7264.335051643088	45214.18238032844
1	10	93	0	0	4370.819588307593	34757.36724252811
1	10	43	0	0	8348.630462674671	60762.27112001651
1	10	38	0	0	25747.268021364733	156631.95588769222
1	10	13	0	0	11538.179031144164	34393.76070600047
1	10	47	0	0	22682.678666793305	131155.6117253182
1	10	59	0	0	18321.488374636734	141726.7645649556
1	10	96	0	0	10831.510448222358	72347.72546197836
1	10	46	0	0	-418.75	11402.416928706925
1	10	1	0	0	-307.5	10078.697502621759
1	10	64	0	0	22525.06532880556	128051.17501599516
1	10	99	0	0	27522.766267936946	217878.28315370224
1	10	27	0	0	2026.956956359561	21233.761188040364
1	10	24	0	0	6368.196762012387	50314.69740178556
1	10	87	0	0	13179.067600573992	89748.71701652021
1	10	53	0	0	7881.6046718523285	57483.66628748718
1	10	78	0	0	329.75411727961625	20283.426067717202
1	10	33	0	0	22602.896163466798	167203.95925229337
1	10	26	0	0	43659.133965479894	300428.52480283263
1	10	97	0	0	10412.889331788407	62455.035708859
1	10	62	0	0	-622	23706.515114166952
1	10	90	0	0	2233.8693068572456	16094.641504307028
1	10	73	0	0	11991.949504177916	105458.14915797317
1	10	84	0	0	5915.130822570224	43879.49036597253
1	11	16	0	0	26561.910343709842	170726.33552610964
1	11	4	0	0	3601.1748486869947	29924.446332970932
1	11	12	0	0	10219.37421770688	57572.241737225006
1	11	41	0	0	10376.489655670062	59709.20138468534
1	11	15	0	0	10530.207688460025	177242.6996667018
1	11	86	0	0	30575.041339447464	205369.1978950638
1	11	14	0	0	2967.346256525593	22736.11808680093
1	11	40	0	0	6425.183165202489	76822.77729799018
1	11	77	0	0	1964.944370487859	13951.02215693444
1	11	96	0	0	16542.936452690123	107830.45995227908
1	11	0	0	0	4966.928069306719	25063.861451995166
1	11	30	0	0	106760.96771442782	995867.7549959093
1	11	69	0	0	7308.354376914072	34203.54959814729
1	11	66	0	0	9183.428555501807	53641.106713378176
1	11	85	0	0	31997.710489043126	195150.02821004827
1	11	11	0	0	6151.152298419988	34110.16757119201
1	11	34	0	0	21727.332988477374	160284.15499333933
1	11	23	0	0	1200.032291256975	7072.566965821233
1	11	99	0	0	23422.250343066848	220043.14282462865
1	11	31	0	0	2967.346256525593	22736.11808680093
1	11	1	0	0	-322.5	10817.881791377877
1	11	82	0	0	-165	-913.8658563470094
1	11	36	0	0	13565.301412517592	85997.57398864155
1	11	62	0	0	-489.2720660045593	48505.17281289924
1	11	71	0	0	11949.105220659936	76407.59808403814
1	11	52	0	0	5186.160537945151	40133.22189863014
1	11	87	0	0	5559.181538572986	89588.17727404485
1	11	5	0	0	12602.165204116769	84149.24060560991
1	11	83	0	0	895.6684859922241	4036.5726371170626
1	11	65	0	0	7975.834405715985	54029.60262414924
1	11	91	0	0	-56.51394368074141	na
1	11	78	0	0	208.87632905976017	34854.287223817104
1	11	47	0	0	26017.470884842543	147255.47602268917
1	11	35	0	0	4071.302165481973	90776.5480538187
1	11	54	0	0	2873.4549764812136	45373.82845327384
1	11	67	0	0	5215.000946433002	33557.76651169714
1	11	90	0	0	1964.944370487859	13951.02215693444
1	11	84	0	0	5881.141813158414	42898.181209752554
1	11	98	0	0	-311	19714.829560000544
1	11	10	0	0	33060.83417541532	307117.22833389684
1	11	21	0	0	-477.3351263047945	36545.597744242135
1	11	44	0	0	13350.739208395524	100537.20705875049
1	11	95	0	0	6167.061565388185	37274.427275727016
1	11	48	0	0	3718.8279169660673	48810.34689718391
1	11	45	0	0	-428.1130577539894	42442.02621128684
1	11	60	0	0	14002.405782351965	93499.15622845548
1	11	8	0	0	4872.236251276048	22802.36639876486
1	11	93	0	0	3893.6748857690754	30612.277036397994
1	11	42	0	0	10332.476390083644	109856.93534629596
1	11	64	0	0	21962.198120089357	151514.09439557247
1	11	27	0	0	2157.550582644438	19367.634685056953
1	11	19	0	0	18343.58342900542	192734.34053062473
1	11	43	0	0	5313.588856335603	59386.183680333124
1	11	70	0	0	2658.611468571995	18009.86754138308
1	11	81	0	0	19764.0930425385	108368.22259603383
1	11	37	0	0	7155.730955755345	45073.158325795994
1	11	75	0	0	4166.531897877672	39938.348221368266
1	11	25	0	0	5975.338856335603	41125.86083173441
1	11	46	0	0	-388.75	24643.53695000068
1	11	32	0	0	15636.224400013514	104623.83540154029
1	11	9	0	0	3688.121862002645	38045.00449265388
1	11	3	0	0	17837.216439480002	77531.6074669889
1	11	59	0	0	24749.759460606387	160998.0683008093
1	11	24	0	0	5673.7516069743615	44305.67762902137
1	11	50	0	0	5219.7038105563915	34755.376826877415
1	11	79	0	0	-2362.5	39674.8096184487
1	11	17	0	0	16719.52270608828	145237.2953816959
1	11	56	0	0	-733.9080990068389	72757.75921934885
1	11	88	0	0	2513.1075009866277	29466.127877531042
1	11	18	0	0	30239.831603311708	196096.91939235368
1	11	2	0	0	-388.75	24643.53695000068
1	11	7	0	0	26197.29719388938	189589.6784382747
1	11	63	0	0	1703.2471491450615	89925.67988372501
1	11	58	0	0	50500.33894164105	419941.63803567056
1	11	57	0	0	18000.371755399014	116443.77302074111
1	11	89	0	0	1063.847021958122	23609.461250810815
1	11	61	0	0	28679.341993396214	177632.53368910233
1	11	76	0	0	2587.0303080997946	18656.15220076056
1	11	55	0	0	1940.272731074846	13992.11415057042
1	11	68	0	0	3929.888740975718	27902.04431386888
1	11	28	0	0	2236.782653970905	12403.697298615272
1	11	73	0	0	13844.648723107854	132207.68239781272
1	11	13	0	0	17552.679623619744	66679.43732816337
1	11	33	0	0	29757.340318671268	224454.35777807015
1	11	20	0	0	-837.5	38843.08520673817
1	11	49	0	0	4069.5904237552777	25799.272196592465
1	11	53	0	0	9869.372005133362	68648.31242258157
1	11	6	0	0	7831.649683337354	54200.71151511101
1	11	38	0	0	36814.2614403621	225843.5474222074
1	11	97	0	0	15871.754599894568	95486.58974625761
1	11	26	0	0	46441.43835925338	322165.69012966345
1	11	94	0	0	21349.095972689618	142260.076155469
1	11	22	0	0	9650.046264069239	62901.101638829474
1	11	74	0	0	1955.6253549123758	12584.162441886425
1	11	29	0	0	16056.172117315476	127875.86054161689
1	12	91	0	0	-80.99638164181947	na
1	12	94	0	0	8436.28343642001	71867.07722366
1	12	4	0	0	1713.7975827367713	14997.784790892301
1	12	21	0	0	-548.249161642275	21804.779384959264
1	12	53	0	0	4989.282347501935	32855.182082652034
1	12	15	0	0	4564.813873224769	96793.60861986264
1	12	59	0	0	8789.50110305415	77317.84489295594
1	12	13	0	0	-2531.25	17164.997909342776
1	12	96	0	0	8588.60924750111	51999.24177292227
1	12	75	0	0	2014.273548234552	20501.4857257388
1	12	3	0	0	-1858.4303787808271	19071.099973277087
1	12	10	0	0	15172.369125796804	153618.85322821984
1	12	88	0	0	1139.7939019424728	15668.255691228262
1	12	40	0	0	2958.981602391097	40232.54562993137
1	12	20	0	0	-777.5	23128.985234389682
1	12	2	0	0	-525.0542070071485	14610.665297325959
1	12	37	0	0	-471.02352125433504	19412.564125926012
1	12	24	0	0	2786.665855881063	22224.44727685109
1	12	98	0	0	-420.04336560571886	11688.532237860767
1	12	5	0	0	6543.229104397593	41783.8737104252
1	12	77	0	0	1000.7903494304046	6969.162578900061
1	12	73	0	0	7019.039373737438	70703.6016961191
1	12	7	0	0	13525.28805386007	97494.16924430546
1	12	52	0	0	2597.1942113007062	20235.757556704688
1	12	46	0	0	-525.0542070071485	14610.665297325959
1	12	54	0	0	1330.1002127503366	24927.37912803329
1	12	58	0	0	25677.73702282179	213580.94824338247
1	12	18	0	0	15698.539987290531	93946.91197854553
1	12	12	0	0	1982.179845695878	23287.222421874394
1	12	28	0	0	1008.1392424383455	4623.126747602932
1	12	79	0	0	-2362.5	16020.66471538659
1	12	6	0	0	2066.4844829153085	25162.145029336003
1	12	71	0	0	5249.227629801456	36213.75595833963
1	12	70	0	0	1343.8011961025352	8772.250488438958
1	12	97	0	0	8230.19361121011	41173.81911290776
1	12	8	0	0	2514.2729353184436	5462.471844456421
1	12	31	0	0	1490.2848752637976	11503.926977287238
1	12	42	0	0	5148.241518947156	59804.72504051019
1	12	57	0	0	9267.059253207166	53350.3421552724
1	12	25	0	0	3031.7169246245894	20235.787342119762
1	12	35	0	0	498.64559260740407	39450.90049580905
1	12	48	0	0	1810.5171723265073	26321.481864426445
1	12	38	0	0	19001.28062277524	101140.95663686439
1	12	85	0	0	3713.853597625009	75194.1264607553
1	12	66	0	0	4713.507070859328	20777.75421758008
1	12	27	0	0	979.041420565359	9545.270059914801
1	12	22	0	0	5010.022061042314	30332.891034204662
1	12	99	0	0	11071.227192275714	110699.56078276168
1	12	41	0	0	5376.278080340557	23934.941214954993
1	12	0	0	0	2566.742500716048	7577.9800441447915
1	12	76	0	0	1317.696499249545	9369.203170371968
1	12	68	0	0	2001.5806988608092	13938.325157800122
1	12	26	0	0	12903.853031913528	147097.57170655704
1	12	69	0	0	3771.409402977665	8193.70776668463
1	12	61	0	0	14410.595096158657	66425.63385035747
1	12	1	0	0	-338.25	5449.568397468953
1	12	93	0	0	1896.288573254155	15296.215384535486
1	12	33	0	0	15019.977708343704	113153.77270162027
1	12	45	0	0	-596.8478424014884	25328.907212841936
1	12	17	0	0	4859.064531994241	67661.13786128152
1	12	16	0	0	13025.05818904577	79711.33909928676
1	12	14	0	0	1490.2848752637976	11503.926977287238
1	12	81	0	0	5801.986682104116	43599.15040636375
1	12	82	0	0	-173	-993.1439015856581
1	12	29	0	0	8147.335865957919	66894.5558988728
1	12	50	0	0	2687.6087702556874	16527.954218831535
1	12	62	0	0	-682.1118198874153	28947.32252896221
1	12	36	0	0	7040.625981740833	39999.875952345836
1	12	84	0	0	3013.3710382502236	21841.24277156165
1	12	89	0	0	417.03511986789516	13180.77656106406
1	12	11	0	0	2772.38291670545	12713.59855590806
1	12	67	0	0	2584.8460121018015	15639.83111533539
1	12	32	0	0	8117.429307187162	54229.61299326681
1	12	83	0	0	342.3540340542253	972.1544471173078
1	12	87	0	0	1995.5861602558512	43874.81265220615
1	12	34	0	0	10642.930220655922	77229.04869574605
1	12	23	0	0	564.8644984543191	2939.8848315801765
1	12	65	0	0	4031.403588307606	26316.751465316876
1	12	47	0	0	13226.379141755317	56548.165116445336
1	12	63	0	0	364.9314784508475	51716.484194494195
1	12	30	0	0	40041.607667028075	485109.63102200953
1	12	19	0	0	570.8526077739266	94876.60734074329
1	12	9	0	0	1429.063700527688	16568.890896791196
1	12	64	0	0	3714.9920564665663	66030.52758011948
1	12	55	0	0	988.2723744371588	7026.902377778975
1	12	56	0	0	-1023.167729831123	43420.983793443316
1	12	44	0	0	6712.6826452620535	50151.26523364242
1	12	90	0	0	1000.7903494304046	6969.162578900061
1	12	95	0	0	2951.181895195875	16091.262064964041
1	12	43	0	0	2404.7221719405093	29811.87394346956
1	12	49	0	0	2112.18779452225	11999.962785703752
1	12	78	0	0	38.072503652909745	20582.396203534034
1	12	60	0	0	7270.25456044177	46426.526344916885
1	12	74	0	0	969.3172545381756	5864.936668250771
1	12	86	0	0	15835.936121537528	106188.52383388804
1	13	93	0	0	3561.568105808976	27241.18260412237
1	13	11	0	0	4818.084384401609	23980.709013782227
1	13	63	0	0	2178.8725845551976	60071.189940537384
1	13	73	0	0	9369.489535870609	88568.13706073532
1	13	82	0	0	-181.4	-831.9308345207473
1	13	57	0	0	9861.847375557794	54867.6098663923
1	13	76	0	0	2306.5321873738726	16115.166587644562
1	13	45	0	0	-148.35050218215935	27416.81723820471
1	13	62	0	0	-169.54343106532497	31333.505415091095
1	13	14	0	0	2707.7731468625816	20220.75419538714
1	13	15	0	0	7194.61542212374	100923.02526288242
1	13	60	0	0	6481.5784480275925	38834.62991512087
1	13	47	0	0	7385.582727744794	70664.21147526763
1	13	19	0	0	3789.3724700954904	116012.09540078908
1	13	35	0	0	4314.439270578461	60606.182344007866
1	13	3	0	0	-1486.4846573815257	18812.24418648133
1	13	18	0	0	13984.075741792481	76820.88892493052
1	13	70	0	0	2300.1056519926533	15009.416710550155
1	13	78	0	0	465.34451968955824	23640.586570318574
1	13	20	0	0	-1096.340518329018	25909.823291526693
1	13	1	0	0	-354.7875	14082.854454236704
1	13	41	0	0	4776.552220213	17155.417966398076
1	13	26	0	0	24307.220223472978	225635.81136140318
1	13	0	0	0	2275.7385082064434	3889.7541666950656
1	13	83	0	0	636.1335953854541	2254.7662885904992
1	13	33	0	0	16622.7328944277	122279.04024329539
1	13	30	0	0	42463.921677878934	560260.2463256877
1	13	8	0	0	-675	3864.8159624313066
1	13	61	0	0	7823.35353224545	78727.0541252696
1	13	7	0	0	16716.050032468014	120706.94993025169
1	13	10	0	0	8595.88145333881	145635.61141067775
1	13	42	0	0	5304.004809503961	56384.03784412398
1	13	36	0	0	6268.005955846749	32071.267089749927
1	13	38	0	0	12302.59418233922	88174.47424620957
1	13	12	0	0	3921.8765243457224	34661.05887401175
1	13	87	0	0	5406.823940633568	65466.92533199782
1	13	27	0	0	2092.6790016428713	18012.84099846943
1	13	29	0	0	7942.21491868086	65749.89972513169
1	13	68	0	0	3477.9856697816676	23904.727085999435
1	13	16	0	0	18254.664867744676	111311.19055462531
1	13	31	0	0	2707.7731468625816	20220.75419538714
1	13	6	0	0	4368.733771360922	40651.569089846074
1	13	13	0	0	-2531.25	14493.059859117398
1	13	48	0	0	3587.782135460585	39081.03995108264
1	13	97	0	0	7318.6892426100985	31302.498199329355
1	13	79	0	0	-1172.5	21345.486818811256
1	13	44	0	0	6949.562730388068	49676.1580911736
1	13	69	0	0	-1012.5	5797.22394364696
1	13	32	0	0	7241.669378703944	46032.31381733392
1	13	64	0	0	6901.39635452404	85258.35366902106
1	13	85	0	0	6653.694908642335	102887.81691351612
1	13	74	0	0	1649.5122066556019	10122.674961470391
1	13	81	0	0	10645.551421783439	72142.10512800506
1	13	37	0	0	473.69016958982775	24878.38755571833
1	13	50	0	0	2939.137396709544	17640.20392261813
1	13	52	0	0	4769.689327169947	35806.93040519817
1	13	34	0	0	18598.124283267178	128919.7721652858
1	13	56	0	0	-254.31514659798745	47000.258122636646
1	13	90	0	0	1738.9928348908338	11952.363542999718
1	13	91	0	0	-61.38796965350511	na
1	13	77	0	0	1738.9928348908338	11952.363542999718
1	13	65	0	0	6900.31695597796	45028.25013165047
1	13	95	0	0	5041.495424271596	28500.406605854372
1	13	58	0	0	26793.980919956663	210126.94137545707
1	13	25	0	0	5209.7278401237045	34612.99982123246
1	13	9	0	0	3258.808042429582	27132.307736727416
1	13	2	0	0	-472.8699000475479	16159.39131807413
1	13	54	0	0	2769.0381179231035	36467.79987083166
1	13	21	0	0	62.039290543628425	22941.807658865062
1	13	4	0	0	3361.0603539606495	27152.8385954404
1	13	22	0	0	4463.4470255065835	24907.890809813143
1	13	71	0	0	5687.661345022636	36911.10853916482
1	13	99	0	0	20743.359723952886	164410.12547502635
1	13	53	0	0	6014.911852746789	39309.49519810959
1	13	86	0	0	14687.544872288729	98095.09478300832
1	13	28	0	0	1752.0306852369486	8720.257823193533
1	13	43	0	0	4848.666771892886	45948.22299006969
1	13	88	0	0	2368.8348350167503	24942.971762293044
1	13	66	0	0	4979.848535560443	20766.001946705423
1	13	75	0	0	3653.060925047278	31883.60028259677
1	13	84	0	0	4667.31441487144	33329.294143971696
1	13	94	0	0	8873.240624022872	73698.67968922603
1	13	49	0	0	1880.401786754025	9621.380126924978
1	13	23	0	0	968.7457986976526	5285.804985464608
1	13	98	0	0	-378.29592003803833	12927.513054459303
1	13	5	0	0	5833.420603224833	34951.16692360879
1	13	96	0	0	7651.623472297	42699.2413882511
1	13	89	0	0	1196.2957760385057	16921.63966947289
1	13	17	0	0	7057.014267340527	80883.38134881716
1	13	24	0	0	5187.441062197287	39389.02824087918
1	13	40	0	0	5913.681021711373	62255.47154591841
1	13	67	0	0	4398.699217748272	26993.79989725438
1	13	46	0	0	-472.8699000475479	16159.39131807413
1	13	55	0	0	1729.8991405304046	12086.374940733424
1	13	59	0	0	10759.143468676306	88215.88809187121
1	14	66	0	0	5801.29905703302	23216.118662798428
1	14	34	0	0	17762.02982816838	124658.64977983442
1	14	42	0	0	8622.541962935804	72400.14339397552
1	14	99	0	0	23044.754668744732	166665.24593363615
1	14	14	0	0	2652.9709649478027	19485.80101042442
1	14	52	0	0	4671.596871971679	34549.13478080188
1	14	2	0	0	132.30579426337755	25199.20343848498
1	14	55	0	0	1667.761339298534	11457.476935795197
1	14	21	0	0	1662.2989035252572	32013.755219560404
1	14	13	0	0	-1256.25	31450.514563648154
1	14	53	0	0	6737.185806208355	42204.07188110154
1	14	24	0	0	5066.993075262697	37933.79174808691
1	14	9	0	0	3006.106461259483	29555.822831607045
1	14	61	0	0	9185.22085440198	88518.4037968995
1	14	40	0	0	6157.774898692957	69108.36750450237
1	14	48	0	0	4563.609367161339	43852.35784856
1	14	30	0	0	53757.87462292764	715310.712381533
1	14	62	0	0	2638.7685492700753	46686.80212207716
1	14	26	0	0	26369.31506498157	241051.46262398447
1	14	56	0	0	3958.152823905113	70030.20318311575
1	14	20	0	0	-709.0966037430445	42143.845882016256
1	14	37	0	0	1217.2168253804746	34369.77778092077
1	14	28	0	0	1569.0820816271453	7256.772529617671
1	14	1	0	0	1521.42332841375	16217.447661390044
1	14	25	0	0	4963.226453015069	32344.169319786815
1	14	43	0	0	4782.89877072042	50755.21696175575
1	14	88	0	0	2322.3252175094453	27444.40412420926
1	14	70	0	0	2182.1307732165005	13947.864582610642
1	14	38	0	0	14797.424431176132	103228.12805782672
1	14	35	0	0	3986.1657206587543	77081.75676301809
1	14	41	0	0	5927.040457450101	21608.77150256629
1	14	71	0	0	6646.673733531324	42406.37884469946
1	14	27	0	0	2104.0774992621386	17751.71298986444
1	14	17	0	0	8234.930552315192	103082.51359742838
1	14	12	0	0	3998.9502792247963	37949.7985837822
1	14	81	0	0	10206.339846598405	70391.16341959653
1	14	7	0	0	18631.418680539708	131807.24845214584
1	14	29	0	0	9816.348224653677	82833.17580391503
1	14	76	0	0	2223.6817857313786	15276.635914393595
1	14	4	0	0	3317.196504453204	26433.34847264218
1	14	58	0	0	35477.50279105029	255760.37048828858
1	14	75	0	0	3635.6491934772926	33761.13368850753
1	14	50	0	0	3373.650308360054	19481.8065848925
1	14	6	0	0	4555.875361202749	43397.957986575915
1	14	77	0	0	1669.9970379089964	11279.71771809212
1	14	47	0	0	6796.756372570043	70631.52218158306
1	14	94	0	0	11079.347508280087	90524.1110104921
1	14	65	0	0	6546.392319649502	41843.593747831925
1	14	74	0	0	1543.1716940964554	9214.539694561647
1	14	83	0	0	533.319628150704	1610.905780601478
1	14	85	0	0	8667.080532800628	124541.9423878248
1	14	49	0	0	2336.3247100062217	11728.149628444944
1	14	33	0	0	18742.17652941238	142411.8741040936
1	14	59	0	0	12873.419060732214	104891.0614375661
1	14	22	0	0	5549.380053858725	30165.303615571018
1	14	10	0	0	12186.869909173794	203568.04122774312
1	14	60	0	0	8064.813304140834	46810.34969722746
1	14	45	0	0	2308.9224806113157	40850.95185681751
1	14	64	0	0	8230.688368318595	105144.36181424958
1	14	0	0	0	-675	5675.90307813184
1	14	36	0	0	7787.749033354074	39093.83209481649
1	14	11	0	0	4314.97572447465	19956.124456448593
1	14	79	0	0	-1088.5	38333.39848544432
1	14	8	0	0	-675	5675.90307813184
1	14	96	0	0	9513.2229494721	51711.9490552646
1	14	91	0	0	-63.18813491801815	na
1	14	90	0	0	1669.9970379089964	11279.71771809212
1	14	5	0	0	7258.33197372675	42129.31472750471
1	14	32	0	0	9018.701377144349	55294.69352680537
1	14	89	0	0	1972.188690656219	19585.141851268676
1	14	73	0	0	10643.554998780488	103348.85373484707
1	14	86	0	0	17986.82867313018	119697.21435139528
1	14	18	0	0	17384.42837345723	93143.87848528977
1	14	68	0	0	3339.994075817993	22559.43543618424
1	14	84	0	0	4742.456451891003	33268.51458228298
1	14	63	0	0	4941.601293117553	78488.46866593849
1	14	15	0	0	13578.110312431189	125067.66367925539
1	14	57	0	0	11450.73793985209	61322.31980882007
1	14	46	0	0	132.30579426337755	25199.20343848498
1	14	69	0	0	-1012.5	8513.85461719776
1	14	78	0	0	2202.173587647265	33041.77731898741
1	14	31	0	0	2652.9709649478027	19485.80101042442
1	14	67	0	0	4115.124517590548	24572.105852164397
1	14	44	0	0	8037.7387045783325	59308.2894508134
1	14	95	0	0	4632.889751327262	25138.38862110742
1	14	19	0	0	9056.32460061624	156987.27095243143
1	14	23	0	0	883.6544446183726	4592.773887637361
1	14	98	0	0	105.84463541070204	20159.362750787983
1	14	82	0	0	-190.22	-769.1162885051294
1	14	87	0	0	5380.493102903403	78470.24846499506
1	14	16	0	0	18428.919015219293	110629.27476184905
1	14	97	0	0	9086.308601017889	38730.140723137905
1	14	54	0	0	3062.2948734814136	42929.657533020676
1	14	3	0	0	-387.95895918642736	33478.84600170354
1	14	93	0	0	3479.788704068899	26250.524595664898
1	15	93	0	0	3784.444807279605	28075.35724952652
1	15	12	0	0	4437.006084094124	40771.79056342446
1	15	59	0	0	13039.569402987701	108278.36242932285
1	15	56	0	0	10785.814227726336	74093.8870404207
1	15	13	0	0	-1166.25	39511.55266211397
1	15	32	0	0	8595.747655594916	49659.09732590887
1	15	84	0	0	4979.452302314677	34579.271780239396
1	15	74	0	0	1600.8285518713124	9349.648662301066
1	15	9	0	0	3148.9522128229805	31801.972555337798
1	15	44	0	0	7998.370317613572	56759.5292361454
1	15	46	0	0	1578.0453598630638	28251.74072177905
1	15	36	0	0	7407.596220068667	33212.2863335809
1	15	30	0	0	70810.65213029116	762068.0187100945
1	15	8	0	0	-335	8047.346055625014
1	15	38	0	0	14919.178257833395	98920.68643026045
1	15	69	0	0	-502.5	12071.01908343752
1	15	97	0	0	6929.625492866799	31377.38765698833
1	15	76	0	0	2373.0367190391953	16046.146937834026
1	15	63	0	0	6668.336968854793	80921.66946970658
1	15	94	0	0	10871.648872739444	91199.35356938202
1	15	15	0	0	13204.477012820678	118459.58154825603
1	15	31	0	0	2881.819006148743	20799.6424763761
1	15	95	0	0	4734.237111489864	24862.739943498025
1	15	61	0	0	12483.725081955352	93920.32008764586
1	15	14	0	0	2881.819006148743	20799.6424763761
1	15	70	0	0	2292.174342793301	14395.696685425166
1	15	52	0	0	5076.510191544869	36958.4864137253
1	15	41	0	0	5627.50455467509	16203.382993883644
1	15	17	0	0	9528.51792721949	110553.40617451316
1	15	58	0	0	30676.09891399375	244101.6907115411
1	15	77	0	0	1775.0361564278512	11799.362197695176
1	15	45	0	0	6291.724966173696	43221.43410691207
1	15	88	0	0	2715.348306763347	30184.396974373143
1	15	0	0	0	-675	5407.213125038501
1	15	27	0	0	2366.996241583265	19446.450748191186
1	15	73	0	0	12584.648063410274	108264.04490537249
1	15	62	0	0	7190.542818484224	49395.9246936138
1	15	25	0	0	5234.119512955878	33541.21977720353
1	15	79	0	0	-1394.7655433750012	46309.618599221336
1	15	19	0	0	17244.303399507084	172084.31368276876
1	15	87	0	0	6679.26236841064	86756.13947993168
1	15	53	0	0	6834.456942032028	41084.87979185161
1	15	10	0	0	15065.142407202155	216074.56680434677
1	15	37	0	0	1466.5531519760384	40511.159395328184
1	15	50	0	0	3354.924518122821	18274.95204788488
1	15	33	0	0	17222.429407179065	139299.27824950582
1	15	3	0	0	-303.4467334302758	40882.475274009106
1	15	24	0	0	5503.695551036889	40524.88356289518
1	15	4	0	0	3652.4353039973093	28558.52606257134
1	15	7	0	0	18825.119535589005	133539.04200403683
1	15	6	0	0	4964.177766220903	47762.86466943164
1	15	48	0	0	6579.894944183159	46697.82558960366
1	15	66	0	0	612.2273639820287	20633.207316689393
1	15	54	0	0	4511.891015854509	47198.92509845076
1	15	11	0	0	4317.792966133483	18791.685905704253
1	15	5	0	0	6913.312539459074	37312.273142999744
1	15	35	0	0	4375.03725430442	86917.04434122102
1	15	83	0	0	505.01113609883873	1347.6787656548559
1	15	42	0	0	8307.783726055868	69155.20247742548
1	15	75	0	0	4420.081775997549	35929.21188267287
1	15	82	0	0	-54.812569636270666	-654.457485192643
1	15	26	0	0	28850.806249273297	258039.7714308826
1	15	68	0	0	3550.0723128557024	23598.724395390353
1	15	22	0	0	5282.054021197851	26242.390048437228
1	15	90	0	0	1775.0361564278512	11799.362197695176
1	15	99	0	0	23611.20311961115	166078.98034434175
1	15	1	0	0	1878.0690136380003	18591.663621000836
1	15	57	0	0	11317.534375572177	56267.64892855899
1	15	86	0	0	17265.055670553906	110428.62055521051
1	15	49	0	0	2222.2788660206	9963.685900074268
1	15	43	0	0	5674.989560171512	54914.2257865635
1	15	34	0	0	19447.046287195903	129272.24494761755
1	15	40	0	0	8118.992530214897	75035.97754293498
1	15	2	0	0	1578.0453598630638	28251.74072177905
1	15	28	0	0	1570.1065331394484	6833.340329347002
1	15	98	0	0	1262.436287890451	22601.39257742324
1	15	60	0	0	7681.458377176749	41458.081269999726
1	15	65	0	0	6876.523028379903	43187.0900562755
1	15	89	0	0	2027.62844821602	19576.77854017384
1	15	81	0	0	10545.88811595115	72950.56975536613
1	15	67	0	0	4268.8761383235	24932.39643280284
1	15	47	0	0	8163.00166916322	78773.84655657089
1	15	20	0	0	193.9127552820804	48732.11599106941
1	15	96	0	0	9054.949750624888	44986.95436874953
1	15	18	0	0	16545.008016281507	80698.10540890184
1	15	71	0	0	6506.412944474194	40318.076374400596
1	15	64	0	0	8779.852715228615	115354.19922684698
1	15	16	0	0	18560.693044134387	107625.06878669503
1	15	29	0	0	10598.130697426177	80313.24619032245
1	15	55	0	0	1779.7775392793965	12034.610203375521
1	15	21	0	0	1757.7385421075105	32309.377350493247
1	15	23	0	0	897.5148946437744	4486.714711412393
1	15	78	0	0	5086.609614867435	34945.89274097633
1	15	85	0	0	10152.042145822283	138803.52541043644
1	16	36	0	0	7054.715595666799	27194.484260859565
1	16	81	0	0	12792.715870759093	86856.87404130171
1	16	49	0	0	2116.41467870004	8158.345278257868
1	16	98	0	0	3490.9135618108157	23976.464663556995
1	16	10	0	0	22406.781925861917	226115.71871023203
1	16	6	0	0	6350.008527360316	58607.45120106204
1	16	1	0	0	2687.3128900906495	24657.06969851541
1	16	75	0	0	6382.72439606005	41767.468292779035
1	16	65	0	0	8331.302590918007	51750.16133618388
1	16	89	0	0	2279.070622344016	20962.64802016921
1	16	90	0	0	2171.8721413060894	14264.363308211356
1	16	70	0	0	2777.1008636393353	17250.05377872796
1	16	3	0	0	49.489126076657044	49410.76942201924
1	16	61	0	0	10315.354275688056	103901.73685643298
1	16	79	0	0	-1086.613959856691	55103.68371874702
1	16	17	0	0	9650.65322099801	124558.84675854802
1	16	56	0	0	10411.350396	71112.16469755607
1	16	46	0	0	4363.64195226352	29970.58082944625
1	16	50	0	0	3539.764763540337	18416.205701666615
1	16	16	0	0	20958.562449788828	117941.22414590046
1	16	85	0	0	13833.904782323898	164207.70851316972
1	16	78	0	0	5068.555120626198	34585.273563532784
1	16	94	0	0	11263.879934392931	95537.27424432024
1	16	52	0	0	6365.29099317707	45569.4505706487
1	16	68	0	0	4343.744282612179	28528.72661642271
1	16	25	0	0	6361.354792331325	40309.2807218119
1	16	29	0	0	12699.645799631744	77916.9611632633
1	16	13	0	0	-1518.1891807575605	47912.88224388788
1	16	24	0	0	6907.15962000535	49945.038156520015
1	16	2	0	0	4363.64195226352	29970.58082944625
1	16	64	0	0	10542.013757759289	134194.32114046224
1	16	88	0	0	3997.0532900814364	36314.960514396385
1	16	27	0	0	3086.1604100826776	24571.188135237593
1	16	5	0	0	6593.049421068668	32425.96604587401
1	16	20	0	0	3026.534286301908	54815.415223783355
1	16	43	0	0	7930.12412583455	64161.60368017471
1	16	63	0	0	10360.179760348614	84066.35392075357
1	16	93	0	0	4760.884768616263	34658.514301451956
1	16	34	0	0	25030.156832850556	152541.30157992916
1	16	9	0	0	3824.6661777143295	37460.75599850281
1	16	44	0	0	8898.450759516178	55751.746183715644
1	16	18	0	0	15765.81804709536	68007.85943530685
1	16	48	0	0	7467.668776586832	52540.50188481155
1	16	19	0	0	19602.79092164914	186782.16831065965
1	16	33	0	0	20002.592069400627	143410.36427715712
1	16	0	0	0	-335	7738.439995835845
1	16	47	0	0	10090.42871157608	95455.81874408074
1	16	15	0	0	13267.54186894464	114530.79192484789
1	16	73	0	0	17315.255185503673	119309.14299738615
1	16	95	0	0	5635.26942912537	29191.011282593176
1	16	53	0	0	7520.310965143015	44084.48923266962
1	16	62	0	0	6940.900264	47408.109798370715
1	16	4	0	0	4658.445361861218	35568.45495261314
1	16	22	0	0	5033.910543178068	22245.838583925553
1	16	99	0	0	27427.16218295176	185531.91644115016
1	16	58	0	0	33100.90565094437	241544.81610066566
1	16	31	0	0	3601.857551535431	25569.618741820796
1	16	77	0	0	2171.8721413060894	14264.363308211356
1	16	69	0	0	-466.5	15236.801860710784
1	16	35	0	0	5509.859769555876	102412.13827002537
1	16	71	0	0	6752.828709381844	40369.741555087676
1	16	76	0	0	2914.2064526957347	19457.791054280176
1	16	37	0	0	2182.2407673568855	49656.90552126334
1	16	66	0	0	1046.3444290371485	23301.08309847773
1	16	57	0	0	11809.566733779697	55215.52566399133
1	16	12	0	0	5924.1221126252485	47826.51364772708
1	16	23	0	0	1065.0010496711725	5242.02034345743
1	16	97	0	0	6578.582475790122	24906.633687780086
1	16	86	0	0	16782.604984719223	102310.96776598395
1	16	11	0	0	5087.985263199436	21652.973156692642
1	16	7	0	0	20919.923770229714	147536.1060855707
1	16	96	0	0	8629.560931162403	38135.72328672952
1	16	84	0	0	5926.129906438373	40682.30578489488
1	16	26	0	0	36365.761378056224	305438.7777181744
1	16	32	0	0	8203.131023204425	43967.047564976725
1	16	38	0	0	14889.471098080405	96589.33519899503
1	16	40	0	0	12591.39300634036	87789.70870029952
1	16	60	0	0	7325.610467854076	36028.851162082225
1	16	82	0	0	-86.40616782390629	na
1	16	45	0	0	6073.287731	41482.09607357438
1	16	87	0	0	9725.150204159734	101012.26826892263
1	16	41	0	0	1188.9318630888329	11728.487821251627
1	16	67	0	0	5126.267660057276	29604.241160070873
1	16	55	0	0	2185.654839521801	14593.343290710132
1	16	8	0	0	-311	10157.867907140524
1	16	59	0	0	11755.820069968562	119799.99063381851
1	16	42	0	0	7862.399206140501	66062.0977947137
1	16	28	0	0	1850.1764593452497	7873.808420615506
1	16	21	0	0	2257.828748454542	32568.55018956661
1	16	83	0	0	582.0980448153839	1509.7604693272071
1	16	54	0	0	7608.602419885113	54588.447456561524
1	16	14	0	0	3601.857551535431	25569.618741820796
1	16	74	0	0	1922.3503725214784	11101.590435026577
1	16	30	0	0	92731.74650103285	826209.198834106
1	17	2	0	0	3331.6936154999994	22695.18067231594
1	17	65	0	0	8465.887436474623	51559.51490850998
1	17	7	0	0	19373.57096752756	136026.0684930758
1	17	37	0	0	2432.588164607772	47879.501526098065
1	17	5	0	0	4959.5980169733	18584.078130338097
1	17	8	0	0	-454.1595321198133	9244.863790563048
1	17	87	0	0	9426.126287252853	92770.44171608126
1	17	85	0	0	13827.364513787219	155206.26737118905
1	17	26	0	0	36590.61420589566	295856.20558683574
1	17	11	0	0	4875.350966535248	18884.711346559754
1	17	79	0	0	-518.4459759352983	49607.35833908955
1	17	29	0	0	9930.02149355917	56225.64503115306
1	17	33	0	0	20179.597648516206	115290.05363703363
1	17	18	0	0	10671.040708973598	36499.40075113592
1	17	34	0	0	24651.620684927722	146254.93648752684
1	17	58	0	0	27243.504245987915	189535.80128967177
1	17	54	0	0	7030.477707517262	50086.888710504354
1	17	50	0	0	3084.843799998809	14410.839587499993
1	17	42	0	0	5870.038171479009	49736.57356353875
1	17	20	0	0	6700.107735440644	45925.89643891815
1	17	57	0	0	3678.6569882680924	45581.55528355696
1	17	82	0	0	-83.267393043718	na
1	17	97	0	0	-855	15227.782943621343
1	17	44	0	0	8500.271335924575	40358.015286066584
1	17	95	0	0	5549.809885283863	27503.521141549616
1	17	45	0	0	4635.721479899999	31362.50664605221
1	17	17	0	0	12518.54617134246	112970.63565353863
1	17	4	0	0	4954.394560372617	37114.28614416268
1	17	10	0	0	24011.923773076156	176625.86289028742
1	17	6	0	0	6667.331331766539	58553.99771082526
1	17	62	0	0	5297.967405599999	35842.86473834538
1	17	96	0	0	6485.12442538416	19535.271230214006
1	17	59	0	0	11199.815177993318	109637.32347924686
1	17	56	0	0	7946.951108399999	53764.297107518076
1	17	71	0	0	5706.127674398147	30557.390147724218
1	17	27	0	0	3310.095968437431	25905.336667722175
1	17	28	0	0	1772.8548969219082	6867.167762385366
1	17	3	0	0	143.6594518032898	44798.80849564482
1	17	81	0	0	12737.781027685081	82331.68955082269
1	17	73	0	0	15419.87052412251	105361.66572512494
1	17	77	0	0	2232.461610631126	14426.627030617243
1	17	78	0	0	4067.5744712003834	27455.35226443036
1	17	90	0	0	2232.461610631126	14426.627030617243
1	17	46	0	0	3331.6936154999994	22695.18067231594
1	17	24	0	0	7253.060434287468	51575.8766751396
1	17	32	0	0	6176.261392074481	27150.590852695474
1	17	74	0	0	1927.2563816357288	10831.105069428864
1	17	12	0	0	5717.491075707788	43971.960900789185
1	17	86	0	0	13004.66188276634	71924.51514797028
1	17	98	0	0	2665.3548923999997	18156.144537852746
1	17	99	0	0	26454.644152584402	170096.94952650424
1	17	13	0	0	-1536.5903723624215	43579.79705508325
1	17	47	0	0	10407.73212780567	91986.05215778585
1	17	52	0	0	6680.680125318966	47107.0444920354
1	17	61	0	0	10032.714871502618	93101.95449314841
1	17	41	0	0	-1050	8181.8228372329995
1	17	67	0	0	5139.35035102861	28882.946851810302
1	17	43	0	0	7711.416457724707	60088.73480275016
1	17	94	0	0	9490.800172811538	80047.94552181361
1	17	30	0	0	89582.57224158153	698445.5581342612
1	17	55	0	0	2254.82739404749	14822.72355653583
1	17	75	0	0	6078.978930799402	38974.34918680391
1	17	15	0	0	10563.188129871702	86173.3253566532
1	17	63	0	0	8452.739669960025	67010.18649462218
1	17	21	0	0	2533.42100445572	25413.32165973101
1	17	88	0	0	4929.463016760737	35540.167760223405
1	17	89	0	0	2111.997611297185	18555.439383081095
1	17	64	0	0	10471.499392889824	124749.73248622566
1	17	93	0	0	5006.815442962462	35825.158821486206
1	17	68	0	0	4464.923221262252	28853.254061234486
1	17	38	0	0	10274.941180871345	72363.82262137278
1	17	31	0	0	3771.06351809234	26375.626443412355
1	17	53	0	0	6894.538061938375	38129.865000651305
1	17	19	0	0	18757.88530252716	162010.32878181606
1	17	1	0	0	3027.274036225725	26781.394682840873
1	17	84	0	0	5926.052012447564	40167.75949727868
1	17	25	0	0	6489.834577796556	40380.51431830459
1	17	35	0	0	5825.60919737971	93856.99100327046
1	17	23	0	0	1040.853722324724	4850.210104318187
1	17	48	0	0	7092.302308584502	49364.98218688778
1	17	70	0	0	2821.962478824874	17186.504969503323
1	17	66	0	0	1680.0614075586313	24483.11524854469
1	17	76	0	0	3006.4365253966535	19763.631408714435
1	17	49	0	0	-206.25	3716.5605668645144
1	17	60	0	0	5510.664463303667	20648.97570037567
1	17	16	0	0	19558.812101574436	103643.04300387963
1	17	36	0	0	-687.5	12388.535222881714
1	17	40	0	0	11922.377192661916	82111.46390030901
1	17	0	0	0	-311	7216.528180920807
1	17	14	0	0	3771.06351809234	26375.626443412355
1	17	83	0	0	512.7966867424151	1105.6157822027892
1	17	22	0	0	3782.9892481407596	11395.574884291502
1	17	9	0	0	3868.935012236856	34762.83837955039
1	17	69	0	0	-681.23929817972	13867.295685844574
1	18	23	0	0	622.195952250625	2290.3172490141183
1	18	0	0	0	-459.13703222083524	8888.336044743091
1	18	78	0	0	3707.9021502443634	24787.29067634496
1	18	54	0	0	5627.340830216892	39473.0937592974
1	18	56	0	0	7648.73142912	51357.71294780228
1	18	2	0	0	3209.6418145000002	21709.61237522836
1	18	5	0	0	4713.89970557412	13659.812966913942
1	18	89	0	0	1620.4656878725577	14825.645722082036
1	18	98	0	0	2567.7134516	17367.68990018269
1	18	49	0	0	-506.25	2303.309976560076
1	18	40	0	0	9026.298073387596	61140.968271199425
1	18	43	0	0	6226.410862394821	46757.508987112065
1	18	87	0	0	8832.616830828878	79288.43653579624
1	18	55	0	0	1545.6764717561255	9855.775950586329
1	18	76	0	0	2060.9019623415006	13141.034600781768
1	18	99	0	0	17923.481146506016	113838.34118521684
1	18	34	0	0	16724.448930927952	94409.4289314547
1	18	60	0	0	5237.6663395268	15177.569963237715
1	18	50	0	0	538.213891196936	9840.033439698458
1	18	75	0	0	4445.9874612378035	27747.39649730824
1	18	36	0	0	-1687.5	7677.699921866919
1	18	59	0	0	8635.185938125129	93998.21728993501
1	18	81	0	0	4550.821367557543	55805.9326460399
1	18	4	0	0	3438.228987318727	25658.301547899515
1	18	33	0	0	16912.134333610324	90533.59260160745
1	18	26	0	0	25706.83013105863	224317.41467796304
1	18	65	0	0	5651.352207126449	32645.69614154467
1	18	31	0	0	2625.695521824473	18026.515509304856
1	18	6	0	0	4528.470513146811	44885.725463000934
1	18	42	0	0	5610.805794154819	47409.40350750471
1	18	37	0	0	1661.04918087862	45556.98414585513
1	18	30	0	0	79797.54270174688	610090.5970506978
1	18	35	0	0	7302.8975024988285	87022.21295591978
1	18	12	0	0	3772.2414081843726	33217.57215605635
1	18	64	0	0	9350.087042163701	110643.22342971794
1	18	69	0	0	-629.6713304022697	16807.681104624673
1	18	95	0	0	3403.3653585736192	14158.548015825734
1	18	61	0	0	6820.04227756032	76502.90737351324
1	18	48	0	0	5456.619826864911	37327.42540839406
1	18	24	0	0	5007.955380043267	35133.86449898135
1	18	79	0	0	2685.550859075724	56524.91856289696
1	18	27	0	0	2288.9600113605775	18035.77290917478
1	18	32	0	0	5875.114095316034	21477.91683745513
1	18	16	0	0	13491.380745685703	64151.7931320377
1	18	1	0	0	2094.7936074721297	18772.0642664621
1	18	22	0	0	3592.590347888585	7323.515491374695
1	18	10	0	0	23072.569328880367	170650.01263931877
1	18	18	0	0	9927.043851110244	25695.36984823779
1	18	25	0	0	4367.078952507166	25961.181487828526
1	18	93	0	0	3450.6253354889727	24394.185537347556
1	18	96	0	0	6158.726310666146	12554.59798521376
1	18	11	0	0	-1856.25	8445.46991405361
1	18	44	0	0	7372.58845702269	30810.76833200702
1	18	94	0	0	8106.972717122666	71587.49667587852
1	18	17	0	0	10107.518480234427	97375.89929949921
1	18	83	0	0	181.9011023920716	-25.152431759640777
1	18	66	0	0	1063.3136893084459	22019.61035805747
1	18	58	0	0	24063.23785316915	163590.15783539868
1	18	14	0	0	2625.695521824473	18026.515509304856
1	18	84	0	0	4261.743861800983	28276.32256465448
1	18	57	0	0	1246.7445137240175	31375.37478147932
1	18	97	0	0	-1843	12142.545409289307
1	18	45	0	0	4461.7600003200005	29958.665886218
1	18	8	0	0	-419.7808869348465	11205.120736416447
1	18	46	0	0	3209.6418145000002	21709.61237522836
1	18	47	0	0	6563.966781773141	71961.51508647179
1	18	74	0	0	1245.7616008961588	6410.063034115326
1	18	85	0	0	9930.186024210585	134511.79184348037
1	18	9	0	0	3263.839928201538	27120.290899488515
1	18	88	0	0	3781.230778884028	26935.863431359277
1	18	73	0	0	12588.060169842669	84806.97295952236
1	18	86	0	0	11990.29386605782	60050.54535838284
1	18	29	0	0	8947.524929204581	47554.182528722275
1	18	62	0	0	5099.15428608	34238.47529853487
1	18	82	0	0	-100.71847852275064	na
1	18	21	0	0	2429.414795616321	24256.232153504603
1	18	13	0	0	-631.1706747766237	51366.74706629776
1	18	41	0	0	-925	9163.892253124428
1	18	77	0	0	1522.1175621957752	9500.93463786389
1	18	3	0	0	-926.5926297915155	49639.6791151691
1	18	7	0	0	15293.537774926937	105771.65369253619
1	18	53	0	0	2103.303417701766	26236.28453142755
1	18	15	0	0	9085.482120497138	73431.39038701207
1	18	52	0	0	4651.330966354732	32226.381856238786
1	18	20	0	0	6460.211603	43990.27832797973
1	18	38	0	0	8492.32083877295	60848.58434895084
1	18	28	0	0	-675	3071.079968746768
1	18	67	0	0	3322.0309357230904	17093.501424307535
1	18	19	0	0	15906.661807947836	145905.0136808906
1	18	68	0	0	3044.2351243915505	19001.86927572778
1	18	63	0	0	7301.452566887587	58624.88618039063
1	18	70	0	0	1883.7840690421497	10881.89871384822
1	18	71	0	0	4656.222533224402	22607.86106551381
1	18	90	0	0	1522.1175621957752	9500.93463786389
1	19	37	0	0	2320.3619656101105	36134.7837469794
1	19	10	0	0	17192.07733888877	124496.56687930692
1	19	5	0	0	-1518.75	3382.6585944985463
1	19	77	0	0	963.6907990421516	5667.48214013138
1	19	68	0	0	1927.3815980843033	11334.96428026276
1	19	75	0	0	2863.814355174547	16994.583282435586
1	19	90	0	0	963.6907990421516	5667.48214013138
1	19	34	0	0	6287.249672222444	57591.20454972475
1	19	36	0	0	-737.5	7888.367194494357
1	19	50	0	0	177.8984338971893	6176.074889387294
1	19	62	0	0	3730.3342880479995	24909.022021317185
1	19	65	0	0	3454.7271490459134	18047.269307576084
1	19	96	0	0	-2025	4510.211459331396
1	19	63	0	0	4959.522340841157	40486.794009034595
1	19	61	0	0	-1552.5114768770204	52579.13242782331
1	19	67	0	0	1914.7489628966969	8082.907542120079
1	19	1	0	0	1313.4914050114448	12223.243530643898
1	19	2	0	0	2356.5563543	15816.444845074297
1	19	26	0	0	15771.979120706976	152498.36384680888
1	19	66	0	0	712.2977331097793	17130.461720912957
1	19	3	0	0	1185.1268333266128	42378.62756580126
1	19	82	0	0	-116.04162938768854	na
1	19	15	0	0	5949.300386755634	48329.7797865588
1	19	44	0	0	3788.7789684880972	18611.014871438343
1	19	78	0	0	2666.4393669278747	17653.788901797976
1	19	24	0	0	3221.166183001349	22174.095321516346
1	19	95	0	0	1756.1778288251257	4086.59425498648
1	19	46	0	0	2356.5563543	15816.444845074297
1	19	53	0	0	1061.6003819808482	16715.624045484707
1	19	52	0	0	3034.0410237575707	20486.327490021635
1	19	47	0	0	3514.081985599147	47997.05176705946
1	19	27	0	0	1458.5037395490126	11745.34310293449
1	19	23	0	0	302.0186727751542	643.4958808480103
1	19	98	0	0	1885.2450834399997	12653.15587605944
1	19	12	0	0	1092.4395904413977	22246.099958827926
1	19	49	0	0	-221.25	2366.5101583483074
1	19	7	0	0	10513.631227196436	70013.56929572279
1	19	57	0	0	1226.2517471708088	24406.88896655996
1	19	86	0	0	8607.554173485103	38001.85308794299
1	19	79	0	0	6751.823115806746	46124.81507956366
1	19	30	0	0	57960.108860903245	427220.71818699554
1	19	71	0	0	3402.6797294486723	13057.937435635686
1	19	19	0	0	12648.657844878913	106867.53798339392
1	19	40	0	0	5964.880807501559	39535.820481278366
1	19	38	0	0	5552.955229864241	41976.29259827481
1	19	58	0	0	16978.3559453164	112793.13530892269
1	19	93	0	0	2211.414425787677	15379.212867667744
1	19	43	0	0	5095.728783779583	31010.04728663867
1	19	13	0	0	1631.3858928499421	44327.68305977882
1	19	87	0	0	8921.22474984309	55684.863942518336
1	19	60	0	0	-1687.5	3758.50954944283
1	19	21	0	0	1686.8871627416083	17593.538424052505
1	19	42	0	0	3975.992283563387	34403.46373985788
1	19	20	0	0	4758.453479999999	32103.00296326112
1	19	54	0	0	3897.540728290217	26960.416742727597
1	19	31	0	0	1714.2844066549937	11448.376417272144
1	19	14	0	0	1714.2844066549937	11448.376417272144
1	19	16	0	0	2617.932102028236	38026.59994159604
1	19	55	0	0	986.8618507653755	5980.334788288165
1	19	56	0	0	5595.501432071999	37363.53303197578
1	19	17	0	0	7773.088953225681	69457.912361677
1	19	9	0	0	1189.9912322904038	17548.330087443872
1	19	94	0	0	6520.507861305002	51367.89171229808
1	19	64	0	0	9991.812659458754	82139.6851571221
1	19	25	0	0	2706.2870029581372	14799.580402988166
1	19	41	0	0	-610	8747.350052955371
1	19	8	0	0	-333.30960297270485	9808.998093560986
1	19	69	0	0	-499.9644044590573	14713.49714034148
1	19	84	0	0	2805.83059333112	17876.967126537827
1	19	76	0	0	1315.8158010205007	7973.779717717553
1	19	22	0	0	-1181.25	2630.9566846099806
1	19	35	0	0	10382.623718096675	62768.32052629142
1	19	74	0	0	718.0308610862613	3031.090328295029
1	19	85	0	0	8633.128384577783	99611.21021634772
1	19	45	0	0	3264.042502042	21795.39426865254
1	19	81	0	0	643.1589881136209	34468.04829695279
1	19	0	0	0	-501.71618237612694	7803.292700837339
1	19	33	0	0	11601.999925318476	56095.57076938907
1	19	83	0	0	-137.5	-556.8141793042598
1	19	6	0	0	2814.205234321063	31747.41909736481
1	19	88	0	0	2561.232078444795	18053.242659978863
1	19	59	0	0	6998.498488948325	68191.73025315527
1	19	28	0	0	-675	1503.4038197771315
1	19	73	0	0	8742.521669657204	57134.347771693305
1	19	70	0	0	1151.5757163486378	6015.756435858696
1	19	18	0	0	-3522.5	11764.495980954616
1	19	29	0	0	5409.373256694074	31811.82612178276
1	19	11	0	0	-1856.25	4134.360504387112
1	19	99	0	0	10509.906003565842	61818.18198651673
1	19	89	0	0	1051.4662122537716	10054.024053768431
1	19	48	0	0	3699.4108361968183	24809.217178052833
1	19	4	0	0	2222.9087789776563	16567.03487109859
1	19	97	0	0	-835.4500297717765	12568.047731227252
1	19	32	0	0	4263.36417908148	6787.965200714688
1	20	5	0	0	-618.75	6544.177015250598
1	20	82	0	0	-101.66688793108136	na
1	20	93	0	0	3488.8063286968313	23730.63001660901
1	20	99	0	0	15830.542032854853	92855.95278264902
1	20	46	0	0	2866.7924115299998	19110.36544274811
1	20	70	0	0	1754.413919573105	9450.913958966961
1	20	83	0	0	-137.5	-515.162425284945
1	20	89	0	0	1524.7055343598731	13595.01460927061
1	20	53	0	0	2630.8923973649075	27887.261481872403
1	20	57	0	0	2434.474057304368	39723.844950797284
1	20	19	0	0	21370.15472291656	141278.99349092753
1	20	68	0	0	2928.332861598111	17416.09824698868
1	20	87	0	0	11827.757301044037	73387.35070142124
1	20	21	0	0	2110.6117705022925	21323.537847632146
1	20	76	0	0	2000.9703470983357	12208.200218413713
1	20	48	0	0	5241.223021991615	35085.884119643655
1	20	20	0	0	5783.779671599999	38830.62482806944
1	20	64	0	0	17599.169114124124	111068.40236887611
1	20	31	0	0	2637.2970069434186	17480.75959621436
1	20	12	0	0	4173.30174669135	31411.938388234652
1	20	3	0	0	8094.009236867438	58954.998002744804
1	20	13	0	0	8851.617039500827	60602.480506205015
1	20	6	0	0	6447.8966202727115	46623.06554508281
1	20	58	0	0	13928.388024620932	139882.70658393964
1	20	7	0	0	14698.243679827849	95280.63807788202
1	20	78	0	0	3289.864574043924	21970.406683046564
1	20	0	0	0	-226.94274184174844	12315.94372660949
1	20	10	0	0	18561.7514123185	151775.58631039166
1	20	54	0	0	5444.674326314807	37295.44467674648
1	20	44	0	0	510.1339014799996	20337.731562451805
1	20	52	0	0	4693.73142508229	31398.063232582193
1	20	36	0	0	-667.5	15252.931721138251
1	20	32	0	0	5122.909616907633	8057.448483808161
1	20	69	0	0	973.849189021376	21917.41069826349
1	20	34	0	0	11563.545939444406	84777.9463044138
1	20	43	0	0	7022.840267176436	42643.30052119339
1	20	59	0	0	13761.413529635458	95214.60919055257
1	20	23	0	0	496.4154696851041	1384.0603243419887
1	20	97	0	0	-769.0051809025797	21455.403818287006
1	20	71	0	0	2247.1065675851223	19183.847713492556
1	20	9	0	0	2353.347207575386	22484.327097574293
1	20	50	0	0	806.4915502843974	10726.57944044712
1	20	28	0	0	-335	4392.138233295599
1	20	47	0	0	8399.833664699509	74037.20031849032
1	20	30	0	0	83944.18667426311	558466.3381827138
1	20	81	0	0	5658.79188104755	54469.90367285534
1	20	96	0	0	-825	8725.569353667464
1	20	66	0	0	1271.1046558376647	26349.64992045951
1	20	8	0	0	649.2327926809173	14611.607132175655
1	20	77	0	0	1464.1664307990554	8708.04912349434
1	20	26	0	0	30520.851440067254	220499.76809347462
1	20	49	0	0	-200.25	4575.879516341476
1	20	63	0	0	6450.569893378587	50973.77989318183
1	20	94	0	0	11148.95452301944	65730.54161162392
1	20	2	0	0	2866.7924115299998	19110.36544274811
1	20	33	0	0	13457.656943990865	71354.62428740306
1	20	56	0	0	6671.006774092798	45082.35641305224
1	20	41	0	0	-463.8606065857928	15044.590234067358
1	20	1	0	0	2380.283587025867	20183.05702908629
1	20	73	0	0	11803.315719205291	75771.3157853747
1	20	35	0	0	13425.432222668436	80607.66086686582
[truncated: 91,721 more rows]
