# Supplementary material for: Land-use change in oil palm dominated tropical landscapes—An agent-based model to explore ecological and socio-economic trade-offs
Source: PLoS One. 2018 Jan 19;13(1):e0190506. doi: 10.1371/journal.pone.0190506 (PMC5774713; doi:10.1371/journal.pone.0190506)
Supplement: S1 Data — (ZIP) [file pone.0190506.s003.zip › HouseholdData/hh-data_js_2016_sc22.txt]

runnumber	step	ID	h_inefficiency_op	h_inefficiency_rm	actual_netcashflow	predicted_netcashflow
1	0	57	0.57	0.65	169.07047418432774	13874.131018896518
1	0	18	0.14	0.37	-3485.8986675147125	28193.46255249751
1	0	97	0.41	0.41	-737.5875197847881	18789.91839176327
1	0	61	0.41	0.57	3948.0783952948905	57473.54516405585
1	0	87	0.49	0.34	9525.008535461457	78481.34334915836
1	0	66	0.76	0.94	-196.4198538163003	-560.0569392328964
1	0	72	0.49	0.76	569.7555231126241	1033.127311610635
1	0	47	0.79	0.56	4529.546406464187	28830.939360748947
1	0	20	0.39	0.83	-777.5	10941.01372810182
1	0	85	0.63	0.76	986.8432763899804	26950.05511021839
1	0	91	0.63	0.83	481.2812252823362	263.17217655127257
1	0	16	0.7	0.68	2604.6420543128547	13364.733631361758
1	0	98	0.7	0.46	1515.216504414001	9509.26270657506
1	0	2	0.82	0.65	566.4326111599926	2436.4622772950725
1	0	50	0.64	0.73	-47.621027302658234	3596.976781296646
1	0	77	0.62	0.59	418.7382277159479	2060.729036625569
1	0	11	0.71	0.69	798.3234992968105	3378.4613039499377
1	0	24	0.57	0.72	1068.5188682912492	-1197.931647412778
1	0	8	0.33	0.47	553.2742143863506	13361.306932985502
1	0	33	0.69	0.83	182.9512440179211	8862.81857706446
1	0	14	0.88	0.86	-343.75	-1595.510398299084
1	0	46	0.59	0.24	3078.4295212384723	18176.633744108825
1	0	76	0.62	0.53	1095.9565635135393	6329.102734608711
1	0	4	0.59	0.91	1562.3251305954386	8988.730927180033
1	0	95	0.51	0.19	7035.0090408228825	52278.584231526154
1	0	93	0.49	0.68	-900.152396294271	9278.50519711691
1	0	9	0.8	0.34	5481.114293442868	35268.874176611884
1	0	60	0.08	0.54	-0.8313905518792808	44142.21852893476
1	0	55	0.59	0.36	1515.524026072862	10950.369646735478
1	0	44	0.48	0.9	1486.3220595486089	-471.9146809215604
1	0	37	0.75	0.71	32.99395030096048	2117.956229260527
1	0	3	0.64	0.83	1784.0283648553686	-4671.854603885023
1	0	5	0.05	0.88	7283.785219599597	49081.18958307482
1	0	96	0.45	0.68	4829.220970799999	32521.350782784983
1	0	79	0.79	0.44	4631.04107573582	37601.93383231381
1	0	80	0.81	0.72	37.505278521117134	-274.0799307702116
1	0	69	0.09	0.66	4286.069687186755	25944.79324080723
1	0	92	0.5	0.59	1825.7653935244998	8050.038862680646
1	0	30	0.81	0.58	5623.665535622232	34777.43974356139
1	0	41	0.42	0.61	1371.5331959443756	8887.343567898492
1	0	56	0.21	0.7	6536.41837580976	19874.499792218056
1	0	40	0.96	0.66	429.43711470524437	7062.06342143556
1	0	38	0.41	0.73	9590.708781609908	58710.35254012235
1	0	7	0.54	0.53	-1216.5494164979855	15586.506225072284
1	0	26	0.75	0.7	516.6396811852388	13808.144960893627
1	0	23	0.93	0.67	158.71374875446895	-139.34741866403363
1	0	32	0.34	0.67	5837.443989094703	39922.0513872323
1	0	49	0.39	0.72	-206.25	-934.3244418548252
1	0	58	0.42	0.57	12287.993286027988	73485.16928932426
1	0	84	0.61	0.51	-58.363619015573704	4730.905234417664
1	0	54	0.81	0.5	2586.4955537104915	20746.908538990738
1	0	65	0.87	0.66	-115.76162436902382	3635.2408405129027
1	0	0	0.61	0.89	712.8229783548484	187.49049635856102
1	0	75	0.85	0.66	276.63577465487214	1164.5647529914502
1	0	10	0.4	0.48	5694.11996290588	85208.57479920825
1	0	25	0.81	0.76	-618.75	-3134.2122879594285
1	0	39	0.81	0.71	74.55898319398113	-144.6459352536469
1	0	67	0.8	0.5	2561.6128984634015	15487.01724593838
1	0	64	0.87	0.55	2286.3823864064325	27714.05648174593
1	0	62	0.7	0.63	1276.9976298000383	7946.294177859072
1	0	48	0.46	0.44	3712.450359607477	26077.25633870576
1	0	12	0.88	0.62	728.3147359252473	8844.849790466049
1	0	22	0.44	0.67	-481.25	-2160.7586185323403
1	0	86	0.67	0.79	2345.330010168149	458.6005429819344
1	0	36	0.49	0.88	-687.5	-4023.142938049938
1	0	94	0.9	0.77	-1566.9920291192857	-9561.316394668016
1	0	71	0.03	0.84	3488.646436626479	20206.950553104376
1	0	27	0.64	0.75	737.767696990054	-1235.8474114029057
1	0	53	0.65	0.77	1699.7485259570867	2928.6247826443177
1	0	34	0.66	0.27	9036.133375325599	93120.23125642112
1	0	17	0.17	0.87	5843.260622105245	77858.17402143824
1	0	15	0.23	0.71	7625.500825519999	72758.20751256119
1	0	28	0.87	0.43	1488.920271221051	11580.554340958628
1	0	45	0.28	0.52	3848.455441884017	25810.824367481397
1	0	68	0.45	0.4	2755.5169019650875	19576.33075654624
1	0	89	0.79	0.71	-62.941016806018865	-633.5085095696904
1	0	29	0.78	0.85	-57.28761891838133	-2654.3442413782523
1	0	21	0.64	0.77	253.67724362609874	6999.144560141667
1	0	90	0.78	0.6	-129.75	-765.1354198636446
1	0	74	0.53	0.38	-129.75	-677.6805298088506
1	0	42	0.34	0.7	5166.663778711492	12672.925495032569
1	0	52	0.83	0.38	4165.905893572603	27372.813055460523
1	0	83	0.75	0.74	-61.367905876820465	-422.2289733809309
1	0	59	0.77	0.64	2783.0249355437536	19479.64399543002
1	0	82	0.52	0.62	1157.4739641294364	5994.635329886196
1	0	51	0.5	0.52	-275	-1184.085182322055
1	0	73	0.66	0.39	6479.669238976715	47896.40104652583
1	0	31	0.88	0.69	-190.36097800783978	-921.2749755766692
1	0	78	0.61	0.67	1194.1162428084356	8160.017320629761
1	0	81	0.8	0.75	-452.004650257568	-5851.918210668724
1	0	99	0.62	0.26	18533.04248350251	153410.37219087625
1	0	63	0.13	0.5	10014.19374991388	66732.75797019558
1	0	70	0.72	0.64	550.9591898007886	2743.381461075422
1	0	6	0.86	0.64	1540.3839032351266	11446.823828109491
1	0	19	0.76	0.83	-2711.941847999158	-9933.390172495534
1	0	13	0.41	0.46	5776.627995716625	24030.549224008366
1	0	88	0.62	0.89	478.0899971199997	4463.757081070724
1	0	1	0.11	0.77	4667.31146484	31609.664521271177
1	0	43	0.95	0.81	-1239.1175052292524	-7082.9382752152205
1	0	35	0.8	0.54	7429.530086004736	43566.32411665498
1	1	72	0.49	0.76	611.8501976206217	598.7780477529365
1	1	37	0.75	0.71	-192.80489570694607	49.02612777357281
1	1	93	0.49	0.68	-0.6415338086972611	12690.366354273481
1	1	84	0.61	0.51	-46.26942463	5066.467225499576
1	1	61	0.41	0.57	3048.5332322700115	60364.43377925713
1	1	35	0.8	0.54	6028.7472355347	33119.07681527297
1	1	18	0.14	0.37	-3378.9027152884596	32769.34838532715
1	1	10	0.4	0.48	5606.671088046689	95808.53352651601
1	1	89	0.79	0.71	-127.20133839536197	-887.0878167582802
1	1	29	0.78	0.85	124.33857117885702	-2573.415843916147
1	1	24	0.57	0.72	715.9156956282654	-2610.1280190971456
1	1	39	0.81	0.71	10.298661604638028	-339.26483059544404
1	1	99	0.62	0.26	17526.063347231637	142306.39038971526
1	1	58	0.42	0.57	5823.402118202303	82345.88016389644
1	1	62	0.7	0.63	979.8718415941225	5650.832909533171
1	1	68	0.45	0.4	2437.4668858198083	16997.569829495587
1	1	38	0.41	0.73	10191.42055361981	59958.8641437049
1	1	95	0.51	0.19	6414.030670812619	46987.88628796004
1	1	54	0.81	0.5	2271.771586976517	17892.35543945456
1	1	26	0.75	0.7	-1297.2486262683638	6351.3065380149765
1	1	51	0.5	0.52	-275	-1194.4607247103331
1	1	97	0.41	0.41	-640.8268775306321	25869.208808778
1	1	48	0.46	0.44	3463.6285027218973	23345.02654098337
1	1	71	0.03	0.84	3470.1927870573727	24442.629449405482
1	1	73	0.66	0.39	5538.575523028749	39906.09613675455
1	1	64	0.87	0.55	2175.7030023643792	24313.11418320256
1	1	12	0.88	0.62	507.92536681027593	6465.03161616896
1	1	43	0.95	0.81	-1112.6043110307323	-6276.534018396048
1	1	57	0.57	0.65	-0.5598239466798987	16595.135659426884
1	1	23	0.93	0.67	-2.0780862399586795	-393.7042245709816
1	1	74	0.53	0.38	-136.05	-654.5975826425596
1	1	46	0.59	0.24	2646.9605130577975	15035.825671436041
1	1	83	0.75	0.74	-62.83255908363806	na
1	1	69	0.09	0.66	4544.4234307229	26128.127488366492
1	1	8	0.33	0.47	2351.5384375571048	16099.179603199504
1	1	34	0.66	0.27	8651.418614033873	88554.60643136324
1	1	49	0.39	0.72	-206.25	-940.3768415813205
1	1	59	0.77	0.64	2300.2290781866527	15478.735757620623
1	1	41	0.42	0.61	1506.086923272038	8522.037333012935
1	1	0	0.61	0.89	779.0654980076436	-457.43982897792876
1	1	42	0.34	0.7	1138.4911155313994	10436.653099007452
1	1	91	0.63	0.83	528.7197613515325	-195.23630841971107
1	1	32	0.34	0.67	6303.790666579999	42859.67860395075
1	1	14	0.88	0.86	-343.75	-1598.536598162332
1	1	81	0.8	0.75	-1053.862340921327	-8840.524869516452
1	1	82	0.52	0.62	1254.8282247731331	5774.772136779134
1	1	28	0.87	0.43	1327.4218219315885	10201.780156982331
1	1	70	0.72	0.64	396.0404014667315	1406.3289433306654
1	1	11	0.71	0.69	432.5326532499553	706.7884641407525
1	1	16	0.7	0.68	1934.2838093277446	6100.81103430267
1	1	55	0.59	0.36	1353.0231992203358	9612.804718131692
1	1	88	0.62	0.89	438.26238799999976	6246.614731440385
1	1	75	0.85	0.66	112.18899184660535	-219.98972654296546
1	1	50	0.64	0.73	665.9559763163167	4349.342642301169
1	1	47	0.79	0.56	3929.944334325115	21558.62317103427
1	1	85	0.63	0.76	1890.5933997207594	31597.442888542282
1	1	2	0.82	0.65	371.89261551254987	1066.436170968224
1	1	60	0.08	0.54	3078.174740768623	55488.26877844737
1	1	94	0.9	0.77	-1591.707607907013	-8978.395024602505
1	1	30	0.81	0.58	6164.366595253274	40658.01953295803
1	1	21	0.64	0.77	1312.4874740838172	8823.894323368062
1	1	56	0.21	0.7	6926.537580154346	17624.859143492908
1	1	96	0.45	0.68	5225.560345319999	35067.54592313709
1	1	79	0.79	0.44	4155.771204544064	33276.72767245986
1	1	19	0.76	0.83	-2442.736488653249	-6093.457763102709
1	1	13	0.41	0.46	6186.512218648612	22196.242724856776
1	1	98	0.7	0.46	1286.076803172437	7778.1739369391835
1	1	90	0.78	0.6	-136.05	-758.7984107100987
1	1	92	0.5	0.59	1972.07496612105	7469.611262913032
1	1	44	0.48	0.9	-2161.7531513881745	8999.055876883434
1	1	63	0.13	0.5	10392.881325296197	67615.96457890261
1	1	40	0.96	0.66	178.32604615751615	4330.419575053221
1	1	33	0.69	0.83	-402.9842084036194	15856.102168314348
1	1	80	0.81	0.72	-43.11897012522195	-402.66762448423833
1	1	22	0.44	0.67	-481.25	-2165.034582879296
1	1	77	0.62	0.59	350.1701644216507	710.9577511116028
1	1	5	0.05	0.88	7750.265376848489	52052.64716393614
1	1	9	0.8	0.34	4758.614467739683	29748.172615778065
1	1	65	0.87	0.66	-218.2799145976685	2196.2358479199197
1	1	36	0.49	0.88	-687.5	-3538.6396252259105
1	1	20	0.39	0.83	-1228.4287750952049	16448.622391808414
1	1	25	0.81	0.76	-618.75	-2909.797481132521
1	1	76	0.62	0.53	889.249594607506	4796.180431864407
1	1	31	0.88	0.69	-229.62334650769236	-1292.0722423826835
1	1	15	0.23	0.71	8327.450261224	81145.25509895023
1	1	87	0.49	0.34	8735.389394407975	70788.93855535594
1	1	78	0.61	0.67	1282.4745711254468	8743.472585809019
1	1	86	0.67	0.79	2664.292355750333	-1092.4959537482662
1	1	53	0.65	0.77	1887.747859585528	1984.8301537212003
1	1	27	0.64	0.75	-343.75	-1567.9826742076493
1	1	45	0.28	0.52	4115.577332567376	27501.956391835454
1	1	17	0.17	0.87	6444.813229815227	91809.23836120736
1	1	4	0.59	0.91	1716.7303976802648	8406.379888081827
1	1	3	0.64	0.83	2000.1737079473514	-6098.263273276821
1	1	67	0.8	0.5	2129.1132845290717	12250.2488140702
1	1	52	0.83	0.38	3616.254856758959	23150.873710599408
1	1	6	0.86	0.64	1135.9049278165594	8172.260752807733
1	1	66	0.76	0.94	-116.42801469915008	-483.42781515400407
1	1	7	0.54	0.53	-2404.293092297108	14896.183911926591
1	1	1	0.11	0.77	5004.80335398	33614.543077670656
1	2	11	0.71	0.69	454.8218164483575	580.8289402565789
1	2	93	0.49	0.68	2210.3854378613396	17886.35689722172
1	2	61	0.41	0.57	6678.023763272718	76981.03484505907
1	2	58	0.42	0.57	7597.955069464448	99346.11600590595
1	2	10	0.4	0.48	11349.061479683418	124635.98064266442
1	2	8	0.33	0.47	2739.098597799999	18664.312326144456
1	2	39	0.81	0.71	-52.766306569299346	-403.04862012988264
1	2	1	0.11	0.77	5771.519386536	38358.77736456661
1	2	81	0.8	0.75	-997.7916432065223	-8343.716805634942
1	2	91	0.63	0.83	643.0016804576992	-694.1909147177579
1	2	21	0.64	0.77	1622.8443128119993	10885.379042314868
1	2	70	0.72	0.64	405.0254036924259	1283.9252540713642
1	2	5	0.05	0.88	8844.860179896963	59221.06299357368
1	2	3	0.64	0.83	-1130	-7991.709181755374
1	2	55	0.59	0.36	1413.5012887625046	9865.752973082293
1	2	96	0.45	0.68	6150.176230271999	41033.738495462465
1	2	73	0.66	0.39	5824.755370913574	41415.04020921757
1	2	17	0.17	0.87	10866.969649916053	118397.62111181757
1	2	24	0.57	0.72	1379.779990680399	-4208.631468695047
1	2	26	0.75	0.7	780.051829439156	14248.947328172117
1	2	69	0.09	0.66	5171.915699537549	28614.032406097107
1	2	80	0.81	0.72	-57.505859995286116	na
1	2	85	0.63	0.76	4479.977936725978	44786.91612080889
1	2	28	0.87	0.43	1417.1239105173813	10701.275386879843
1	2	18	0.14	0.37	-1001.3726733928876	55148.46152524543
1	2	84	0.61	0.51	-6.866557750000027	7030.814140659762
1	2	66	0.76	0.94	312.97945785244474	-33.334311539455996
1	2	45	0.28	0.52	4740.527696843238	30174.480549419033
1	2	54	0.81	0.5	2482.1778937927083	18975.823129573168
1	2	97	0.41	0.41	-270.5166115826337	37525.06079579935
1	2	99	0.62	0.26	19400.211090490553	153222.72589919204
1	2	38	0.41	0.73	12284.740754951506	69524.65843237283
1	2	57	0.57	0.65	-668.5515399261792	24105.622818036594
1	2	92	0.5	0.59	2316.9097842624446	7882.012912735416
1	2	50	0.64	0.73	487.56851579999966	5455.835471335949
1	2	14	0.88	0.86	-206.25	-1456.3862712782166
1	2	49	0.39	0.72	-123.75	na
1	2	40	0.96	0.66	524.5709252615942	5816.103974938213
1	2	36	0.49	0.88	-687.5	-3151.6259566467816
1	2	12	0.88	0.62	782.0800085809823	7784.566525713868
1	2	6	0.86	0.64	1280.3030868089306	8856.410405959603
1	2	83	0.75	0.74	-61.39266573212367	na
1	2	90	0.78	0.6	-142.665	-718.3293540708879
1	2	64	0.87	0.55	2729.7539103301247	27449.1814732761
1	2	41	0.42	0.61	2084.3933760118334	10817.373850651857
1	2	23	0.93	0.67	-70.8451247654094	na
1	2	89	0.79	0.71	-72.50009762628088	-860.3518306694589
1	2	63	0.13	0.5	10033.103839737054	75061.27519538575
1	2	79	0.79	0.44	4507.10438017883	35274.00881669915
1	2	75	0.85	0.66	211.1332660996904	-14.67921768190348
1	2	32	0.34	0.67	7342.104568699998	49675.03510823352
1	2	56	0.21	0.7	7901.08128411733	18749.530467912493
1	2	65	0.87	0.66	22.209974595743688	3633.5350287917063
1	2	78	0.61	0.67	1561.8120509141406	10618.239342355959
1	2	9	0.8	0.34	4834.263655272426	29540.979715372272
1	2	4	0.59	0.91	2067.210509294583	8973.788206447032
1	2	67	0.8	0.5	2152.0104600221484	11986.884075923568
1	2	72	0.49	0.76	715.4940545667995	122.17373553834624
1	2	33	0.69	0.83	260.3480323844453	25226.346119228816
1	2	59	0.77	0.64	2772.513523112445	18197.2061901406
1	2	94	0.9	0.77	-1338.2525780048122	-7643.347956347355
1	2	52	0.83	0.38	3694.34559153383	23170.82362958936
1	2	46	0.59	0.24	2626.416661798042	14466.662907894231
1	2	27	0.64	0.75	-343.75	-1566.6321302409158
1	2	95	0.51	0.19	6714.526398794767	48408.86315588073
1	2	29	0.78	0.85	765.3684478771105	-2090.755146753026
1	2	86	0.67	0.79	3573.144425953599	-2111.5221581158876
1	2	60	0.08	0.54	10213.943528754637	70219.463684694
1	2	30	0.81	0.58	8424.225961324142	64330.52072882064
1	2	2	0.82	0.65	370.37264721329734	911.0064672311347
1	2	35	0.8	0.54	6086.095711347822	32143.897987748984
1	2	7	0.54	0.53	471.1944582293595	24316.871872255877
1	2	74	0.53	0.38	-142.665	-593.0014935207505
1	2	71	0.03	0.84	4405.783367920665	30774.015397929445
1	2	76	0.62	0.53	893.5357606407208	4622.872719226368
1	2	51	0.5	0.52	-165	-1056.8070001797753
1	2	77	0.62	0.59	407.7882418195089	504.8167203640515
1	2	13	0.41	0.46	7172.4830774192515	23731.162287086987
1	2	48	0.46	0.44	3778.9023262753744	24436.599902731967
1	2	98	0.7	0.46	1305.7114163761541	7691.699912737704
1	2	22	0.44	0.67	-288.75	-1947.6208255618517
1	2	44	0.48	0.9	-1930.0872839866865	14498.607291580962
1	2	19	0.76	0.83	-804.1862760171971	-3284.78344744275
1	2	87	0.49	0.34	9470.669114810162	74937.03991950938
1	2	47	0.79	0.56	2787.827641474482	21677.297591891
1	2	15	0.23	0.71	10122.163682230173	100695.04750849372
1	2	0	0.61	0.89	939.2859361135988	-1116.8200973652395
1	2	37	0.75	0.71	-31.745629730822145	921.9775918235148
1	2	43	0.95	0.81	-715	-5455.720318353838
1	2	31	0.88	0.69	-138.59200853133473	-1174.467857551218
1	2	34	0.66	0.27	9227.714257284048	98605.41878826359
1	2	62	0.7	0.63	1028.7368970742518	5696.375127122193
1	2	68	0.45	0.4	2540.190543685888	17389.31919869623
1	2	25	0.81	0.76	-371.25	-2644.1853669145503
1	2	20	0.39	0.83	-1099.4685853516544	25936.198808937148
1	2	53	0.65	0.77	2323.2319862421	1448.5464830733026
1	2	82	0.52	0.62	1481.3994636186999	6147.723165019274
1	2	88	0.62	0.89	814.9983196239996	8402.732450424937
1	2	42	0.34	0.7	1487.6671101975599	12008.609714578117
1	2	16	0.7	0.68	2380.7364954079385	6354.009651858869
1	3	58	0.42	0.57	6514.426774872726	80070.74971144974
1	3	77	0.62	0.59	229.6943768394458	-231.10442503817177
1	3	8	0.33	0.47	2134.4105439599994	14415.339952270599
1	3	47	0.79	0.56	1785.0254935194384	12905.448562034093
1	3	19	0.76	0.83	-3340.1390496504246	-7584.5607179510325
1	3	28	0.87	0.43	1177.4325115898484	8752.598235233503
1	3	32	0.34	0.67	5698.505677479999	38252.177610725914
1	3	22	0.44	0.67	-302.75	-1938.4162270482336
1	3	95	0.51	0.19	5789.666543521118	41114.33491711361
1	3	44	0.48	0.9	-816.1427225500864	15109.631761956274
1	3	18	0.14	0.37	-52.24767138987295	53822.524277858894
1	3	1	0.11	0.77	4459.854819968999	30069.338663186994
1	3	59	0.77	0.64	1471.8623300367576	8769.043994080524
1	3	65	0.87	0.66	-238.7782112995867	1084.5647870897426
1	3	55	0.59	0.36	1181.0413543237553	8075.950266729431
1	3	7	0.54	0.53	175.2140970305901	20469.499911738152
1	3	29	0.78	0.85	188.76491888880008	-4801.449101375551
1	3	75	0.85	0.66	-135.70431301635443	-1598.3060841157462
1	3	98	0.7	0.46	1011.0524964826664	5577.0400702429
1	3	83	0.75	0.74	-63.75175000407771	na
1	3	79	0.79	0.44	3726.8555723830846	28916.9497977943
1	3	36	0.49	0.88	-687.5	-3154.9957722033446
1	3	17	0.17	0.87	11675.58165727009	97311.5163502192
1	3	13	0.41	0.46	5439.4703923692	6956.6630286255895
1	3	71	0.03	0.84	-1491	22341.39345892861
1	3	26	0.75	0.7	-1066.144498105409	-238.5097113101615
1	3	66	0.76	0.94	54.049627072000476	-1252.0704314616282
1	3	33	0.69	0.83	704.9883355785794	17547.12219891986
1	3	31	0.88	0.69	-226.05998147704113	-1406.4288823778409
1	3	84	0.61	0.51	-112.44890990999997	5817.158256091009
1	3	68	0.45	0.4	2093.320159275112	13986.831381282449
1	3	3	0.64	0.83	-1118	-7192.605869750815
1	3	94	0.9	0.77	-1311.6330976149065	-7795.382098512831
1	3	90	0.78	0.6	-94.57110944586768	-712.3693440915888
1	3	16	0.7	0.68	-1029.2010420722763	-4628.048308633692
1	3	72	0.49	0.76	-137.5	-647.2939961505609
1	3	96	0.45	0.68	4557.4101457788	30930.647176336628
1	3	85	0.63	0.76	2824.890984430732	33353.69797256909
1	3	62	0.7	0.63	635.3969391835294	2810.0767750704545
1	3	34	0.66	0.27	7587.911652848788	85912.57986131324
1	3	97	0.41	0.41	1838.691488236153	33734.74752655859
1	3	38	0.41	0.73	5145.949289274062	47212.81181882423
1	3	50	0.64	0.73	238.20720815999982	3559.0866932976137
1	3	70	0.72	0.64	208.0037112395221	130.1936021779821
1	3	0	0.61	0.89	-275	-1299.727772624237
1	3	63	0.13	0.5	7765.846428631699	56434.98394982093
1	3	61	0.41	0.57	8914.111881559764	60273.00456661098
1	3	39	0.81	0.71	-59.62161735206601	na
1	3	4	0.59	0.91	1487.2401937520751	4309.668929445936
1	3	93	0.49	0.68	1651.1701133499998	13883.23515834955
1	3	42	0.34	0.7	-1430	9781.231766311319
1	3	92	0.5	0.59	1723.1019620962004	3380.2122213563143
1	3	53	0.65	0.77	1584.6565015028903	-2860.6336880587132
1	3	86	0.67	0.79	-3530.5	-4014.7374200678014
1	3	82	0.52	0.62	1096.4668526856299	3443.9962960628623
1	3	54	0.81	0.5	1980.0631033931058	14869.579326419842
1	3	78	0.61	0.67	1065.27765988203	7405.172836832749
1	3	46	0.59	0.24	2099.006122412592	10820.080836607181
1	3	25	0.81	0.76	-389.25	-2667.8452238723353
1	3	87	0.49	0.34	8093.9058037151835	63254.532813084705
1	3	67	0.8	0.5	1602.7698751647	8080.836814919234
1	3	21	0.64	0.77	1120.8853685635995	7537.265882390302
1	3	73	0.66	0.39	4560.940267622311	32200.33540011401
1	3	11	0.71	0.69	-10.774927106591122	-1836.8217819327272
1	3	69	0.09	0.66	4061.9538647094446	19406.063305072836
1	3	24	0.57	0.72	-617.5	-3598.559361393457
1	3	99	0.62	0.26	16459.56632332854	128663.07813279668
1	3	74	0.53	0.38	-79.61634747813139	na
1	3	60	0.08	0.54	8132.6013764	55514.71431476101
1	3	2	0.82	0.65	129.09032438584433	-282.31828141188316
1	3	40	0.96	0.66	104.50786168508824	1880.8772403286598
1	3	14	0.88	0.86	-216.25	-1459.7067233647847
1	3	81	0.8	0.75	-1630.4123615696826	-10369.367085892718
1	3	41	0.42	0.61	-1077	5333.167532427919
1	3	37	0.75	0.71	-399.98564606385014	-2200.939765626394
1	3	35	0.8	0.54	4315.475100741507	19595.47228715539
1	3	9	0.8	0.34	3895.367036715191	22746.203005100928
1	3	51	0.5	0.52	-173	na
1	3	27	0.64	0.75	-206.25	-1426.2283993469996
1	3	5	0.05	0.88	6980.619053690519	46632.64641551188
1	3	6	0.86	0.64	702.6255453024665	4470.848732771475
1	3	49	0.39	0.72	-129.75	na
1	3	23	0.93	0.67	-72.32625292854051	na
1	3	88	0.62	0.89	552.8367995663999	6323.426070149262
1	3	56	0.21	0.7	-2025	9891.307880517203
1	3	45	0.28	0.52	3676.902241610914	21457.07025432302
1	3	20	0.39	0.83	-854.0827003063102	24032.058069764757
1	3	64	0.87	0.55	1957.7454579910077	19881.16616315906
1	3	15	0.23	0.71	7806.464648223534	83606.78600982178
1	3	12	0.88	0.62	412.32860798339215	4446.959258533709
1	3	52	0.83	0.38	2974.388271489145	17902.975991185718
1	3	43	0.95	0.81	-907.5	-4903.327163536401
1	3	48	0.46	0.44	2982.8570316758733	17904.545245713864
1	3	10	0.4	0.48	14593.686432833334	95703.57087274334
1	3	80	0.81	0.72	-60.349018687116256	na
1	3	89	0.79	0.71	-151.97041326004899	-971.2009310135213
1	3	91	0.63	0.83	-206.25	-974.7863010104229
1	3	57	0.57	0.65	386.33636882716746	20224.704452053942
1	3	30	0.81	0.58	3788.2479576940295	25173.918526879872
1	3	76	0.62	0.53	634.2550857062379	2772.5215233671024
1	4	3	0.64	0.83	-1038.9089938879722	-6745.326752623654
1	4	99	0.62	0.26	11867.259589690037	91919.77571979375
1	4	10	0.4	0.48	7764.355864396146	77463.94526301812
1	4	26	0.75	0.7	-3592.3276704629657	-19183.938537179925
1	4	33	0.69	0.83	1910.5216938841625	15412.373631784068
1	4	0	0.61	0.89	-275	-1304.7755628668822
1	4	78	0.61	0.67	747.46688418905	6129.5342556138385
1	4	74	0.53	0.38	-87.93271209758943	na
1	4	80	0.81	0.72	-65.0119355554069	na
1	4	51	0.5	0.52	-181.4	na
1	4	69	0.09	0.66	3685.7831068813	14902.03481452358
1	4	70	0.72	0.64	-90.71411909776202	-803.0276973412539
1	4	38	0.41	0.73	4554.644254209473	40339.65056865745
1	4	73	0.66	0.39	2573.963085781144	17137.174620822414
1	4	49	0.39	0.72	-136.05	na
1	4	24	0.57	0.72	-687.5	-3342.5887057969026
1	4	35	0.8	0.54	1647.5587276243741	1753.7673621386284
1	4	67	0.8	0.5	771.1379236972762	2495.363822367263
1	4	47	0.79	0.56	547.6319062176667	359.12016745029007
1	4	18	0.14	0.37	253.80004092955505	59677.0665884842
1	4	25	0.81	0.76	-408.15000000000003	-2707.827228155861
1	4	79	0.79	0.44	2291.778223841012	17952.219281494366
1	4	7	0.54	0.53	-580.1020240419182	13518.790317651763
1	4	61	0.41	0.57	3558.3535391179357	46337.29220859247
1	4	1	0.11	0.77	4067.9847755418605	27352.041363530247
1	4	84	0.61	0.51	17.63617347241859	-930.4928031187512
1	4	83	0.75	0.74	-68.01535411067856	na
1	4	15	0.23	0.71	7142.260613577395	81320.14431215516
1	4	87	0.49	0.34	5475.29528062267	42707.368684115136
1	4	96	0.45	0.68	4098.776211343319	27701.292044656766
1	4	17	0.17	0.87	7392.874074468167	92535.8030977312
1	4	93	0.49	0.68	1530.3006397087056	12877.382217548793
1	4	50	0.64	0.73	323.1904022599997	1299.2418646463113
1	4	97	0.41	0.41	4944.382916155237	33663.326385353415
1	4	63	0.13	0.5	7269.474138814149	51255.43374365503
1	4	91	0.63	0.83	-206.25	-982.5874313854196
1	4	29	0.78	0.85	138.28085341739182	-6183.925710534378
1	4	12	0.88	0.62	-353.8573611685763	-1669.2658121847944
1	4	55	0.59	0.36	789.8829098576841	5227.718199379546
1	4	94	0.9	0.77	-1176.00690174264	-7811.960713803499
1	4	8	0.33	0.47	1939.0602913199991	13014.937481449637
1	4	86	0.67	0.79	-1449.2332443973078	-9706.002042184627
1	4	65	0.87	0.66	-815.4647210548874	-4185.0337799793215
1	4	39	0.81	0.71	-64.51435962614772	na
1	4	32	0.34	0.67	5163.226704525999	34474.99139142005
1	4	88	0.62	0.89	537.7836869426249	5899.221563193846
1	4	57	0.57	0.65	1686.5410437591304	18059.02735892998
1	4	20	0.39	0.83	843.947496638998	26377.22088655179
1	4	43	0.95	0.81	-880	-4660.026608713612
1	4	82	0.52	0.62	969.0927840826669	2143.970249771474
1	4	95	0.51	0.19	4186.766238214932	29201.826568870863
1	4	56	0.21	0.7	-2025	8412.054486879968
1	4	60	0.08	0.54	7483.327027200001	50669.18411113093
1	4	19	0.76	0.83	-5645.140173512484	-8337.451690787795
1	4	13	0.41	0.46	-2531.25	3179.9281003297447
1	4	42	0.34	0.7	-1388	11333.996297721835
1	4	5	0.05	0.88	6362.3338999530915	40578.03474033415
1	4	85	0.63	0.76	2939.3832731563925	31019.471003413302
1	4	14	0.88	0.86	-226.75	-1460.4861228960312
1	4	28	0.87	0.43	746.1555193643069	5473.131970343789
1	4	59	0.77	0.64	-252.4749552845675	-2586.4181802141948
1	4	23	0.93	0.67	-76.69774346025113	na
1	4	22	0.44	0.67	-317.45	-1930.2793656456793
1	4	98	0.7	0.46	559.1795755019762	2484.563626647996
1	4	11	0.71	0.69	-756.25	-3674.592097623117
1	4	64	0.87	0.55	400.57973244263917	5091.6897358312945
1	4	62	0.7	0.63	15.281332418585862	-962.9090047519621
1	4	81	0.8	0.75	-2142.8288417467634	-11229.207917493155
1	4	41	0.42	0.61	-982.2967352292659	5201.519639975431
1	4	40	0.96	0.66	-794.6803297887961	-4580.931221568057
1	4	6	0.86	0.64	-378.8131543486587	-1953.7309353877063
1	4	72	0.49	0.76	-137.5	-658.3073566799678
1	4	48	0.46	0.44	2099.960641863236	10736.097210910822
1	4	21	0.64	0.77	961.3701330653196	6479.530744582297
1	4	76	0.62	0.53	246.72911649480852	434.69397527788533
1	4	54	0.81	0.5	1072.2010810785519	7941.230115644201
1	4	30	0.81	0.58	-3666.310544600905	-24722.0435831387
1	4	46	0.59	0.24	1332.8154832021555	5853.136043910894
1	4	52	0.83	0.38	1843.4519914052441	10075.8145734268
1	4	34	0.66	0.27	5047.04160800128	60619.32924538939
1	4	53	0.65	0.77	396.9650203595721	-4924.427343892635
1	4	45	0.28	0.52	3324.385305525783	17333.544039389843
1	4	58	0.42	0.57	3991.686693787108	72031.29363491018
1	4	77	0.62	0.59	-38.68612139812123	-693.6930785623377
1	4	2	0.82	0.65	-227.08872904749285	-1275.3808038575633
1	4	66	0.76	0.94	98.05954542090798	-1871.6867196448914
1	4	68	0.45	0.4	1351.8514722829423	8641.325427193648
1	4	71	0.03	0.84	-1409.2984670629608	23855.75834591136
1	4	90	0.78	0.6	-102.5595453048964	na
1	4	37	0.75	0.71	-880.256423475374	-4621.759371551702
1	4	36	0.49	0.88	-412.5	-2870.7657563293924
1	4	89	0.79	0.71	-155.2143596261477	na
1	4	44	0.48	0.9	219.8391462117777	17266.103977896044
1	4	27	0.64	0.75	-216.25	-1434.3444446640403
1	4	92	0.5	0.59	1525.0414220200798	1167.8215580582823
1	4	9	0.8	0.34	2444.581192939885	12830.327275355326
1	4	31	0.88	0.69	-252.77734125809644	-1475.251068278441
1	4	16	0.7	0.68	-4884.569844835818	-12594.617562115413
1	4	4	0.59	0.91	1298.4152185823523	2409.988734032614
1	4	75	0.85	0.66	-496.7679469706195	-2750.6200014882384
1	5	94	0.9	0.77	-1269.657838142376	-7201.965352994548
1	5	3	0.64	0.83	-1300	-5695.156011298847
1	5	57	0.57	0.65	513.9913757280005	8850.701279909295
1	5	81	0.8	0.75	-1762.7260237684168	-10089.308760438129
1	5	45	0.28	0.52	2193.795482107285	7880.684504370019
1	5	76	0.62	0.53	187.4564183208454	87.5393034284437
1	5	46	0.59	0.24	1196.0785366259313	4667.941086510174
1	5	2	0.82	0.65	-285.18722501290824	-1229.4140148046797
1	5	61	0.41	0.57	1281.307680208511	28693.40650348978
1	5	63	0.13	0.5	4860.4287168161645	34266.82616920107
1	5	80	0.81	0.72	-65.06768240088726	na
1	5	15	0.23	0.71	5379.978599333682	58042.68123006715
1	5	18	0.14	0.37	-3.457372831725138	47320.52475749487
1	5	8	0.33	0.47	1258.6565692719996	8441.315472766864
1	5	67	0.8	0.5	653.0372922579108	1442.2377817457675
1	5	71	0.03	0.84	-806.9035261099373	20653.757095319757
1	5	10	0.4	0.48	4505.052037716726	51536.85929458284
1	5	86	0.67	0.79	-1362.5	-8276.75127222758
1	5	85	0.63	0.76	1075.237739860967	14599.309112153143
1	5	23	0.93	0.67	-74.9223405882519	na
1	5	91	0.63	0.83	-123.75	-903.5335478055306
1	5	82	0.52	0.62	560.8071188305601	145.51542762199404
1	5	31	0.88	0.69	-190.09437778548755	na
1	5	56	0.21	0.7	-1005	7311.899185101415
1	5	24	0.57	0.72	-687.5	-3127.729484822083
1	5	53	0.65	0.77	-32.5615916199348	-2598.1528616155874
1	5	30	0.81	0.58	-5816.0000303481265	-31557.876686407195
1	5	47	0.79	0.56	342.50036521761865	-1174.5358663386423
1	5	27	0.64	0.75	-226.75	na
1	5	14	0.88	0.86	-237.775	na
1	5	40	0.96	0.66	-801.1242593973273	-4549.204022176525
1	5	84	0.61	0.51	11.768225488379898	-1394.5066922021524
1	5	43	0.95	0.81	-715	-4121.995651620046
1	5	21	0.64	0.77	418.69809398802767	2920.5146521292427
1	5	28	0.87	0.43	740.4355359619203	5276.709406040988
1	5	99	0.62	0.26	11247.0913318734	85626.13280583313
1	5	93	0.49	0.68	887.4662311541741	7961.250219810002
1	5	74	0.53	0.38	-88.46630207956946	na
1	5	22	0.44	0.67	-332.885	-1883.969695661129
1	5	90	0.78	0.6	-103.66499313601254	na
1	5	17	0.17	0.87	4674.98016469861	65675.81543576843
1	5	50	0.64	0.73	72.03051290599979	-445.5678422577124
1	5	77	0.62	0.59	-119.48712736379638	na
1	5	34	0.66	0.27	7204.120366663004	63041.89613818362
1	5	65	0.87	0.66	-825	-3911.2527658952436
1	5	79	0.79	0.44	2311.329203382996	17542.230736024256
1	5	42	0.34	0.7	-722.4938360555133	9370.597526299653
1	5	13	0.41	0.46	-1031.25	-1301.9076558948805
1	5	9	0.8	0.34	2259.5059830513037	11083.332244454992
1	5	26	0.75	0.7	-5796.986522470394	-24808.7734837505
1	5	69	0.09	0.66	2511.993071106	4936.073271234769
1	5	83	0.75	0.74	-67.67983003274722	na
1	5	20	0.39	0.83	2818.3321210430604	19088.507765032035
1	5	72	0.49	0.76	-82.5	na
1	5	5	0.05	0.88	4378.103979166433	25261.768157761828
1	5	88	0.62	0.89	229.18600501188098	3008.63684481435
1	5	25	0.81	0.76	-427.995	-2675.448121503088
1	5	12	0.88	0.62	-358.5755150589225	-1901.303415453533
1	5	44	0.48	0.9	154.13682347882013	12146.537016557166
1	5	97	0.41	0.41	3173.386191888	21236.523717913828
1	5	36	0.49	0.88	-432.5	-2858.425807147321
1	5	92	0.5	0.59	896.3618812080728	-2027.1495229107938
1	5	35	0.8	0.54	1258.0389663274846	-1771.0575315020506
1	5	78	0.61	0.67	290.9140950476701	2896.6020031081903
1	5	60	0.08	0.54	5171.196255720001	34712.431842052145
1	5	37	0.75	0.71	-893.75	-4224.111650676029
1	5	66	0.76	0.94	-301.6486259548075	-1577.8452176554788
1	5	49	0.39	0.72	-142.665	na
1	5	16	0.7	0.68	-4390.896334404202	-12983.798666085591
1	5	19	0.76	0.83	-3609.7934408185142	-10945.104250040215
1	5	54	0.81	0.5	1058.6274571313425	7528.562203307945
1	5	96	0.45	0.68	2528.5237877636887	17062.356741002222
1	5	0	0.61	0.89	-165	-1198.2763751348239
1	5	52	0.83	0.38	1715.5043626336799	8825.968945278944
1	5	6	0.86	0.64	-376.7043894917384	-2168.096775099387
1	5	29	0.78	0.85	-496.63362869773675	-3113.908657644582
1	5	95	0.51	0.19	4123.267502498384	28215.300992793713
1	5	32	0.34	0.67	3270.555251129318	22279.748475367924
1	5	58	0.42	0.57	1993.0631480421355	49640.90973571101
1	5	4	0.59	0.91	681.5162232257874	-661.0558137327547
1	5	11	0.71	0.69	-756.25	-3431.1649262809833
1	5	59	0.77	0.64	-760.8661067870452	-5613.047059434163
1	5	7	0.54	0.53	-366.84479532286826	11393.471721720864
1	5	1	0.11	0.77	2778.6749760092034	18649.31765342254
1	5	51	0.5	0.52	-190.22	na
1	5	75	0.85	0.66	-560.9601059581853	-2675.8970173873518
1	5	62	0.7	0.63	-51.79818036725237	-1284.029635310928
1	5	73	0.66	0.39	2335.5684528359193	15661.977172110473
1	5	48	0.46	0.44	1694.7761463318357	9292.58580824135
1	5	55	0.59	0.36	766.4181614943261	4936.40217189881
1	5	38	0.41	0.73	3006.4118103414357	28683.52090744904
1	5	68	0.45	0.4	1299.8794397985798	8040.896450951751
1	5	64	0.87	0.55	329.10293511918326	4650.748401892121
1	5	87	0.49	0.34	5510.339601355098	42111.74472705349
1	5	33	0.69	0.83	393.0188529808069	4848.088199114179
1	5	70	0.72	0.64	-130.14822506582277	-843.191580024502
1	5	41	0.42	0.61	-467.2979167617024	-1419.5125246922983
1	5	98	0.7	0.46	499.7543110486381	1944.7624702257112
1	5	39	0.81	0.71	-64.49853084897141	na
1	5	89	0.79	0.71	-159.6085308489714	na
1	6	89	0.79	0.71	-123.69351851374363	na
1	6	41	0.42	0.61	-753.4427169793098	-759.1342411160275
1	6	38	0.41	0.73	2748.1338017344974	29698.41955066443
1	6	11	0.71	0.69	-453.75	-3081.4716189068636
1	6	3	0.64	0.83	-915	-5203.7079321150295
1	6	54	0.81	0.5	2183.3749841495583	15146.511249700525
1	6	77	0.62	0.59	-106.35054224673264	na
1	6	96	0.45	0.68	2593.5158643248596	17369.701360748895
1	6	40	0.96	0.66	304.27232793190245	2289.321109947661
1	6	91	0.63	0.83	-129.75	na
1	6	24	0.57	0.72	-577.5	-2994.271287273361
1	6	88	0.62	0.89	-31.081625991590073	3090.9925395540754
1	6	68	0.45	0.4	2089.378988349752	13042.98341318892
1	6	21	0.64	0.77	439.74828326539284	3090.0594645604087
1	6	4	0.59	0.91	697.9992185094604	-1476.299370726436
1	6	66	0.76	0.94	-290.44448268953494	-1532.9641456591014
1	6	48	0.46	0.44	2540.195893822368	14288.554604008972
1	6	28	0.87	0.43	1274.141949652973	8869.389069681685
1	6	58	0.42	0.57	3444.712413770954	58277.31896938918
1	6	61	0.41	0.57	2239.3474288104935	33009.15885459634
1	6	43	0.95	0.81	-678	-4032.4243839888586
1	6	63	0.13	0.5	5028.742849561805	34687.21064738259
1	6	16	0.7	0.68	-2090.550199075349	-7670.7250099705525
1	6	76	0.62	0.53	501.5913425106696	1452.7166791939646
1	6	49	0.39	0.72	-105.4286783819523	na
1	6	99	0.62	0.26	15993.176280034259	130293.06951092448
1	6	35	0.8	0.54	3477.1312970251956	10253.02386806315
1	6	46	0.59	0.24	1758.50930467956	7397.738011017532
1	6	78	0.61	0.67	401.8097291653578	3142.788280631982
1	6	14	0.88	0.86	-181.01021419097611	na
1	6	97	0.41	0.41	3225.3930176599997	21598.80135646143
1	6	80	0.81	0.72	-59.99791185755871	na
1	6	10	0.4	0.48	5823.786798612053	62744.936674988254
1	6	30	0.81	0.58	2232.1012599519836	37847.407880026534
1	6	8	0.33	0.47	1257.3878346053993	8557.660861176653
1	6	31	0.88	0.69	-187.61863688295617	na
1	6	57	0.57	0.65	1047.1166456649999	10005.828485261842
1	6	95	0.51	0.19	5981.3857190621075	40450.892908605725
1	6	86	0.67	0.79	-1412.5	-7947.407979478763
1	6	75	0.85	0.66	-289.2144113954078	-1914.2396071589965
1	6	93	0.49	0.68	677.1740691964387	8350.255972797393
1	6	81	0.8	0.75	-1517.7050598796195	-8541.845451245563
1	6	72	0.49	0.76	-86.5	na
1	6	70	0.72	0.64	-58.474366682654875	-723.3602710448015
1	6	51	0.5	0.52	-122.31173436906109	na
1	6	33	0.69	0.83	-623.8512025556807	4446.890779213492
1	6	26	0.75	0.7	-4099.739877443505	-13510.943117628694
1	6	2	0.82	0.65	-77.00300302943305	-905.7323938412455
1	6	5	0.05	0.88	4416.19151104875	23230.112816885354
1	6	90	0.78	0.6	-97.49966742050599	na
1	6	6	0.86	0.64	583.4957697251305	4447.542418939272
1	6	65	0.87	0.66	-825	-3717.2083150649196
1	6	64	0.87	0.55	2720.400172544909	24881.47309460254
1	6	22	0.44	0.67	-231.03787987872948	na
1	6	19	0.76	0.83	-2573.260744381779	-10801.07909859446
1	6	39	0.81	0.71	-58.95301851374363	na
1	6	9	0.8	0.34	3551.5097582625776	18434.559861029396
1	6	0	0.61	0.89	-173	-1194.5335940927303
1	6	45	0.28	0.52	2215.7495109498523	5906.141227265801
1	6	74	0.53	0.38	-77.67120035647179	na
1	6	79	0.79	0.44	4162.440728232931	30262.365699142432
1	6	67	0.8	0.5	1355.2100057346915	5273.396120457053
1	6	53	0.65	0.77	-23.113126763351545	-2550.213752442762
1	6	20	0.39	0.83	2897.1425220499996	19437.173428033228
1	6	15	0.23	0.71	7273.740908844977	60726.157242063
1	6	25	0.81	0.76	-487.8582743111461	-2526.3513596948196
1	6	50	0.64	0.73	80.11608700399975	-623.6627715511887
1	6	23	0.93	0.67	-65.38371341703797	na
1	6	32	0.34	0.67	3346.1085385531096	22643.186357201597
1	6	92	0.5	0.59	-412.5	-1475.8450492851057
1	6	44	0.48	0.9	-274.64669475131313	13715.039784493632
1	6	52	0.83	0.38	2770.952243943889	15015.703781400209
1	6	12	0.88	0.62	591.6100690347605	4671.977595640273
1	6	69	0.09	0.66	-1012.5	2977.501684868527
1	6	94	0.9	0.77	-1276.8930709017784	-6319.489260174289
1	6	60	0.08	0.54	5253.547618660001	35044.39192799687
1	6	13	0.41	0.46	-768.75	5267.667493492481
1	6	17	0.17	0.87	4797.213275082465	73361.88403196323
1	6	62	0.7	0.63	534.8451916970585	1434.368798159951
1	6	87	0.49	0.34	9001.197042278358	66646.37782976252
1	6	56	0.21	0.7	-933	11483.88359839238
1	6	37	0.75	0.71	-646.25	-3863.331531318401
1	6	27	0.64	0.75	-237.775	na
1	6	42	0.34	0.7	-691.7943496339113	12685.127937172538
1	6	82	0.52	0.62	568.9828378128484	-448.0173865952705
1	6	7	0.54	0.53	-455.82019305784524	24043.07371661601
1	6	55	0.59	0.36	1195.098023189566	7689.832809839783
1	6	71	0.03	0.84	-802.2406358795528	26764.92658486624
1	6	59	0.77	0.64	613.5911247448632	3541.654025665124
1	6	73	0.66	0.39	5112.527215380044	31469.989700460443
1	6	1	0.11	0.77	2814.1912286359293	18811.767309889696
1	6	18	0.14	0.37	-648.5815643878909	56782.99214109516
1	6	47	0.79	0.56	1766.360919415785	12715.958242020759
1	6	34	0.66	0.27	12526.08922910423	102300.92996482762
1	6	98	0.7	0.46	895.9361687037836	4195.808021410063
1	6	29	0.78	0.85	-993.9216550512112	-3384.5157835197588
1	6	84	0.61	0.51	444.56005622079863	1050.8954674230192
1	6	85	0.63	0.76	-1248.0888040980078	14175.178740572474
1	6	36	0.49	0.88	-453.5	-2814.747274686551
1	7	68	0.45	0.4	1091.467869212671	6157.705340574481
1	7	72	0.49	0.76	-90.7	na
1	7	15	0.23	0.71	12623.684578854041	92198.19503693035
1	7	16	0.7	0.68	-2812.974193403344	-2475.867703095695
1	7	57	0.57	0.65	2363.816232700001	22092.098267107074
1	7	36	0.49	0.88	-475.55	na
1	7	90	0.78	0.6	-107.32042593416236	na
1	7	52	0.83	0.38	877.4723907710954	5854.367636228809
1	7	86	0.67	0.79	-1542.5	-7581.086449540712
1	7	11	0.71	0.69	-475.75	-3079.60044249015
1	7	59	0.77	0.64	-427.6768987475306	-5676.910337175704
1	7	99	0.62	0.26	9386.369586326591	76155.08995054253
1	7	8	0.33	0.47	1967.4582999426395	13254.89072031268
1	7	56	0.21	0.7	-1369.5679812662618	27226.793808900497
1	7	80	0.81	0.72	-65.93462349030818	na
1	7	5	0.05	0.88	6421.686571140074	34047.35842697875
1	7	54	0.81	0.5	882.9011437309256	5705.247747806527
1	7	60	0.08	0.54	7603.905412286	51259.2598228543
1	7	4	0.59	0.91	1328.4364079868847	-1067.632709294766
1	7	79	0.79	0.44	2109.7685221031056	15053.07298898911
1	7	2	0.82	0.65	-152.89232575611803	-1017.3612164850473
1	7	32	0.34	0.67	5234.129183172714	35125.064240400345
1	7	97	0.41	0.41	5161.655349252	34614.63589742564
1	7	81	0.8	0.75	-1585.41464379935	-8738.902661157754
1	7	61	0.41	0.57	3624.549454340241	63287.95221880144
1	7	94	0.9	0.77	-1117.06	-6415.234119049917
1	7	45	0.28	0.52	3356.9696505342667	11139.519512259274
1	7	71	0.03	0.84	825.732572004612	49894.588827263695
1	7	74	0.53	0.38	-91.59258684537349	na
1	7	38	0.41	0.73	2057.602788511549	48876.86744637167
1	7	14	0.88	0.86	-186.51145744005612	na
1	7	89	0.79	0.71	-131.38224272137	na
1	7	30	0.81	0.58	-7012.812297962415	-39227.872445853776
1	7	69	0.09	0.66	-1012.5	6601.949212020092
1	7	17	0.17	0.87	10965.227004964236	121464.18359379905
1	7	33	0.69	0.83	644.8701436851226	22863.42168938492
1	7	85	0.63	0.76	3290.329276748939	32510.452027907275
1	7	67	0.8	0.5	318.28051569029685	-689.4778544783552
1	7	91	0.63	0.83	-136.05	na
1	7	39	0.81	0.71	-65.27971772137	na
1	7	75	0.85	0.66	-565.4570198555941	-2263.438628624819
1	7	88	0.62	0.89	545.3520868601413	7454.696099673238
1	7	47	0.79	0.56	-269.4547340186947	-5377.853921494219
1	7	1	0.11	0.77	4141.795427384262	26387.02429482396
1	7	63	0.13	0.5	7484.373326380242	52912.968823373674
1	7	35	0.8	0.54	-579.058287747174	-8754.561650052594
1	7	64	0.87	0.55	-125.66528186238503	1519.9895919402677
1	7	22	0.44	0.67	-240.74596485870364	na
1	7	21	0.64	0.77	1015.6277024189936	6473.713485415734
1	7	27	0.64	0.75	-177.09569584438285	na
1	7	55	0.59	0.36	663.0204036105007	3981.31942261306
1	7	0	0.61	0.89	-181.4	na
1	7	24	0.57	0.72	-420.5	-2829.2057108995696
1	7	3	0.64	0.83	-943	-5011.457728224996
1	7	9	0.8	0.34	1708.734169533332	6835.013943276876
1	7	28	0.87	0.43	659.4638187917249	4409.1044081367445
1	7	7	0.54	0.53	-727.0845807950575	24005.29878711122
1	7	20	0.39	0.83	4572.177350799999	30833.793108805672
1	7	25	0.81	0.76	-312.470182397239	na
1	7	49	0.39	0.72	-111.66407738011219	na
1	7	78	0.61	0.67	904.3324972868845	5899.1315148398935
1	7	26	0.75	0.7	-6180.7257294265355	-16134.995265726122
1	7	58	0.42	0.57	8810.366169208985	99445.70352113753
1	7	53	0.65	0.77	-756.25	-4383.3924447389845
1	7	34	0.66	0.27	7196.648438970757	59018.94401095537
1	7	37	0.75	0.71	-554.25	-3828.8914306859433
1	7	82	0.52	0.62	980.4226043408432	-343.49283594099836
1	7	95	0.51	0.19	3753.2305931294427	24609.674991934404
1	7	6	0.86	0.64	-483.23043556121183	-3015.7345411051383
1	7	46	0.59	0.24	839.5642438630227	1833.8688094294334
1	7	84	0.61	0.51	-117.31357850844788	-1804.727569570783
1	7	23	0.93	0.67	-72.6621498528499	na
1	7	77	0.62	0.59	-113.69067772772787	na
1	7	92	0.5	0.59	-412.5	-2093.0181404241407
1	7	41	0.42	0.61	-94.28243588426272	5689.621487820504
1	7	13	0.41	0.46	-2531.25	4209.977925305571
1	7	29	0.78	0.85	-923.6522409047177	-5775.589045244284
1	7	51	0.5	0.52	-132.22268979447807	na
1	7	50	0.64	0.73	429.0454740877799	557.6584070607732
1	7	98	0.7	0.46	325.9843175015135	747.9248416476714
1	7	76	0.62	0.53	24.180264814601514	-558.0588504065588
1	7	10	0.4	0.48	9542.48720125094	91185.87809947394
1	7	31	0.88	0.69	-199.41104351466808	na
1	7	19	0.76	0.83	-822.9754140368005	6429.220421673535
1	7	12	0.88	0.62	-479.90749138337	-2765.5653087437154
1	7	93	0.49	0.68	1733.829658260087	15430.588031319363
1	7	48	0.46	0.44	1377.008026867274	5925.9505533806105
1	7	73	0.66	0.39	580.7036722132451	12164.824642925538
1	7	42	0.34	0.7	-772.4330233157337	27567.276692977382
1	7	62	0.7	0.63	-265.69541179392445	-1950.5475387306658
1	7	43	0.95	0.81	-618.4000000000001	-3922.0510139531198
1	7	18	0.14	0.37	6141.3485972930785	101615.70494182434
1	7	96	0.45	0.68	4253.507709098123	25909.702878109827
1	7	65	0.87	0.66	-495	-3377.101578257657
1	7	44	0.48	0.9	369.57191715998533	30103.44208618915
1	7	66	0.76	0.94	-536.25	-2790.534273775016
1	7	40	0.96	0.66	-926.7865592657438	-5081.557119843136
1	7	70	0.72	0.64	-117.4244817644897	na
1	7	87	0.49	0.34	5145.822576767187	37820.53209769887
1	8	99	0.62	0.26	4804.6784179462375	37996.72638134379
1	8	27	0.64	0.75	-183.12912272275483	na
1	8	44	0.48	0.9	2629.444618343882	31962.616789028394
1	8	90	0.78	0.6	-115.3917147676583	na
1	8	52	0.83	0.38	157.91745961894708	169.7287548302229
1	8	57	0.57	0.65	2295.1456309957994	21090.52211400058
1	8	20	0.39	0.83	4223.0721343999985	28338.511156189605
1	8	51	0.5	0.52	-140.57892453237972	na
1	8	91	0.63	0.83	-142.665	na
1	8	33	0.69	0.83	2074.2824737124656	21962.650321450004
1	8	19	0.76	0.83	255.08074592680418	5758.017294930771
1	8	69	0.09	0.66	-502.5	9354.14298200814
1	8	65	0.87	0.66	-519	-3369.819518801307
1	8	89	0.79	0.71	-136.94083600613715	na
1	8	34	0.66	0.27	3208.6519182610045	27426.636563328622
1	8	62	0.7	0.63	-550	-2509.8593983909764
1	8	36	0.49	0.88	-348.202124399451	na
1	8	63	0.13	0.5	7013.306985517782	46992.10217090546
1	8	14	0.88	0.86	-191.68976788444408	na
1	8	95	0.51	0.19	2149.2007367311944	13285.285800524363
1	8	67	0.8	0.5	-550	-2947.2665742304357
1	8	50	0.64	0.73	372.1391494609218	-177.32206918759175
1	8	94	0.9	0.77	-1017.36	-6012.7550722141195
1	8	92	0.5	0.59	-412.5	-2019.9017965171274
1	8	88	0.62	0.89	1019.943605255476	6398.22884420272
1	8	28	0.87	0.43	215.64064105474722	1026.3533534908179
1	8	30	0.81	0.58	-13266.16071535676	-68962.22404320666
1	8	13	0.41	0.46	-1031.25	-5619.953697410808
1	8	97	0.41	0.41	4734.619088613599	31740.597232885186
1	8	26	0.75	0.7	-5052.218623576633	-25322.424926454605
1	8	68	0.45	0.4	377.03389298429374	1263.6864087005724
1	8	37	0.75	0.71	-581.1500000000001	-3879.939773140365
1	8	98	0.7	0.46	-77.62845383372746	-903.2253088323093
1	8	56	0.21	0.7	-1301.7724608378323	31853.74186578317
1	8	81	0.8	0.75	-1635.0566566685216	-8524.36819754591
1	8	0	0.61	0.89	-190.22	na
1	8	60	0.08	0.54	7072.6529102566	47544.3159803205
1	8	87	0.49	0.34	2358.7884776743117	17045.39037816275
1	8	31	0.88	0.69	-209.60466654658842	na
1	8	21	0.64	0.77	908.849935840614	5257.689103779951
1	8	10	0.4	0.48	9751.006329120242	83917.84751579998
1	8	35	0.8	0.54	-1925	-13020.553484296703
1	8	73	0.66	0.39	-1540.694993205604	1451.088884978496
1	8	53	0.65	0.77	-756.25	-3954.696300488552
1	8	79	0.79	0.44	622.1860840351546	4110.89467211223
1	8	40	0.96	0.66	-1492.3777696132565	-6784.5642675314675
1	8	41	0.42	0.61	861.1245539431343	2799.664059662089
1	8	85	0.63	0.76	6506.1356089564315	26242.77449919189
1	8	38	0.41	0.73	3245.6250972305174	46717.231688802785
1	8	1	0.11	0.77	3839.582625417954	22972.112853768893
1	8	76	0.62	0.53	-312.4177878572516	-1179.2112077368804
1	8	77	0.62	0.59	-118.29576975856257	na
1	8	70	0.72	0.64	-122.13382231665828	na
1	8	43	0.95	0.81	-648.445	-3869.9949862762273
1	8	59	0.77	0.64	-1292.325252419947	-9808.06648736848
1	8	3	0.64	0.83	-772.4	-5470.217720533357
1	8	25	0.81	0.76	-321.65374164118987	na
1	8	61	0.41	0.57	4888.438795047037	64137.04540534877
1	8	45	0.28	0.52	3085.681809657159	6783.986233606064
1	8	7	0.54	0.53	-1836.7618946674822	19882.069770982514
1	8	58	0.42	0.57	5206.060721060145	94490.9164443861
1	8	64	0.87	0.55	-2385.4675578832685	-13368.98461103958
1	8	6	0.86	0.64	-1003.4681179527545	-4861.165822098898
1	8	75	0.85	0.66	-321.84752526474256	-1985.7640097611084
1	8	84	0.61	0.51	-369.7097337710958	-2274.301568414946
1	8	47	0.79	0.56	-1950.1467194011345	-13163.24853295275
1	8	78	0.61	0.67	843.0790242589633	4452.388742549314
1	8	29	0.78	0.85	-884.1607678146732	-5114.830077265192
1	8	5	0.05	0.88	5946.208682583666	28136.009141222887
1	8	55	0.59	0.36	281.4103423655678	1211.3325265889862
1	8	12	0.88	0.62	-1053.6373850624977	-5025.8020444728945
1	8	82	0.52	0.62	-275	-1269.7872009627677
1	8	93	0.49	0.68	2165.9821629683956	14675.283922698922
1	8	18	0.14	0.37	15185.143159615971	103975.55520530081
1	8	86	0.67	0.79	-1512.5	-6869.190950366024
1	8	16	0.7	0.68	-2479.272728653953	-562.1489821553935
1	8	46	0.59	0.24	-343.75	-215.83578478662403
1	8	66	0.76	0.94	-542.25	-2805.311405003855
1	8	71	0.03	0.84	3432.905070982078	54154.38384916317
1	8	96	0.45	0.68	3897.352415547111	20765.173937535426
1	8	15	0.23	0.71	13836.860963966774	83450.31716385741
1	8	24	0.57	0.72	-440.9	-2822.7285135940365
1	8	22	0.44	0.67	-249.52989452226106	na
1	8	72	0.49	0.76	-95.11	na
1	8	8	0.33	0.47	1818.6831338886955	12207.274406789646
1	8	42	0.34	0.7	532.4116191211413	31025.08286449485
1	8	17	0.17	0.87	15213.187239629366	119324.52153584857
1	8	2	0.82	0.65	-147.77207607699185	na
1	8	48	0.46	0.44	-609.012170862336	2236.8744484259464
1	8	4	0.59	0.91	1182.653561738676	-2956.219861517236
1	8	9	0.8	0.34	162.44507813045794	-56.89636901185584
1	8	54	0.81	0.5	-59.285061486710674	-977.7229195036161
1	8	32	0.34	0.67	4832.127249391161	32304.44493520844
1	8	11	0.71	0.69	-498.85	-3056.0841625610938
1	9	15	0.23	0.71	9307.086568181858	53832.70002165201
1	9	28	0.87	0.43	82.58165042119049	51.69470948125102
1	9	4	0.59	0.91	-481.25	-3360.775190303146
1	9	88	0.62	0.89	629.2930411751311	3582.7475289633426
1	9	37	0.75	0.71	-609.395	-3858.787005065166
1	9	73	0.66	0.39	-754.3168185362046	168.79780316623606
1	9	24	0.57	0.72	-462.32000000000005	-2784.087129110463
1	9	77	0.62	0.59	-117.55934353500756	na
1	9	63	0.13	0.5	5292.551227121125	30463.815222182944
1	9	1	0.11	0.77	2625.08559327026	13365.227905799797
1	9	22	0.44	0.67	-255.51830416722566	na
1	9	67	0.8	0.5	-550	-2757.329651508216
1	9	31	0.88	0.69	-216.2481286759078	na
1	9	97	0.41	0.41	2926.60717733269	19986.480952318816
1	9	46	0.59	0.24	-343.75	-1052.4912518180427
1	9	34	0.66	0.27	1646.0067410805575	18645.731674351304
1	9	76	0.62	0.53	-353.84613301432034	-1065.1330522797396
1	9	57	0.57	0.65	1109.2553460230176	12015.652330854367
1	9	9	0.8	0.34	-128.6610200567838	-2246.939718268546
1	9	25	0.81	0.76	-328.94395775514135	na
1	9	71	0.03	0.84	3046.8351678832064	40926.80159989094
1	9	66	0.76	0.94	-383.55	na
1	9	81	0.8	0.75	-1862.1293820925907	-8051.442368748908
1	9	5	0.05	0.88	4086.283956523574	12800.15059438568
1	9	60	0.08	0.54	4860.11801759214	32612.150946617992
1	9	89	0.79	0.71	-138.25125074215606	na
1	9	64	0.87	0.55	-2378.5239353112784	-14332.965073383024
1	9	21	0.64	0.77	418.6420820266328	2542.294096343807
1	9	61	0.41	0.57	3018.586565363281	43988.83349830387
1	9	44	0.48	0.9	3097.2512759467772	20845.724120627867
1	9	47	0.79	0.56	-2177.3354960652678	-12303.245964530153
1	9	27	0.64	0.75	-187.16766864739643	na
1	9	7	0.54	0.53	-899.625977545202	-2470.3753163612714
1	9	92	0.5	0.59	-412.5	-1889.8265586761836
1	9	96	0.45	0.68	2412.0648969513995	7858.079686950483
1	9	79	0.79	0.44	191.07286489353748	723.4849438612189
1	9	58	0.42	0.57	5818.167589397158	62413.475132431995
1	9	38	0.41	0.73	2321.0154338900747	32744.368578779002
1	9	84	0.61	0.51	-300.4054850175346	-2229.0200554901385
1	9	0	0.61	0.89	-154.869667183273	na
1	9	94	0.9	0.77	-983.7736222922981	na
1	9	43	0.95	0.81	-544.5272205892898	-3774.6257928457558
1	9	59	0.77	0.64	-1430.6454290937352	-9698.841970443733
1	9	93	0.49	0.68	1311.4660630639696	8811.976865320199
1	9	42	0.34	0.7	2004.1059217092816	23279.929511308124
1	9	55	0.59	0.36	159.65213572694694	385.26411184116284
1	9	52	0.83	0.38	3.6533268746084104	-1657.4814528572717
1	9	29	0.78	0.85	-893.75	-5119.472177758046
1	9	26	0.75	0.7	-4208.636121741478	-21800.773167351403
1	9	70	0.72	0.64	-122.70323558231492	na
1	9	48	0.46	0.44	-606.4071133994827	364.91729897484606
1	9	20	0.39	0.83	2677.2284258899986	17997.248615059445
1	9	30	0.81	0.58	-15198.286237509628	-67791.035496757
1	9	10	0.4	0.48	5209.235012923766	55840.703674961966
1	9	78	0.61	0.67	411.6992316917217	2623.991660582142
1	9	11	0.71	0.69	-523.105	-2994.852309452053
1	9	13	0.41	0.46	-1031.25	-5776.932994862713
1	9	91	0.63	0.83	-119.98414473778556	na
1	9	99	0.62	0.26	3401.5362267386076	26531.148400824313
1	9	32	0.34	0.67	3145.391855345925	18726.71948087086
1	9	98	0.7	0.46	-220.6992082186141	-1172.0640501530763
1	9	36	0.49	0.88	-355.18879605394346	na
1	9	6	0.86	0.64	-852.5	-4597.201984079655
1	9	65	0.87	0.66	-544.2	-3327.276498194041
1	9	2	0.82	0.65	-148.00841984077096	na
1	9	40	0.96	0.66	-1136.428994048687	-5689.882341235599
1	9	85	0.63	0.76	3181.90782964075	16925.891803123035
1	9	68	0.45	0.4	145.89425039531113	-332.7324832180782
1	9	17	0.17	0.87	10970.695469614935	81850.51477224112
1	9	18	0.14	0.37	10472.835624782498	70981.15465511853
1	9	3	0.64	0.83	-1065	-4993.462513837427
1	9	41	0.42	0.61	429.2152357219999	722.0907443579389
1	9	33	0.69	0.83	920.1840339106877	6814.095871054073
1	9	8	0.33	0.47	1187.634679804486	7946.373768000274
1	9	45	0.28	0.52	-1181.25	787.2147296318457
1	9	72	0.49	0.76	-84.67941021805021	na
1	9	19	0.76	0.83	-879.0757223675053	-6808.5066770610665
1	9	69	0.09	0.66	-466.5	7584.331824682585
1	9	54	0.81	0.5	-345.5341289950561	-2651.3687153072865
1	9	50	0.64	0.73	71.13311590495252	-1174.8788523678556
1	9	82	0.52	0.62	-275	-1274.7414185911048
1	9	56	0.21	0.7	-1167.6777226510208	25473.34365811186
1	9	35	0.8	0.54	-1925	-13059.381980181222
1	9	86	0.67	0.79	-962.5	-6277.186480185009
1	9	87	0.49	0.34	1566.6630401014893	10717.246373157359
1	9	62	0.7	0.63	-550	-2514.6832418711997
1	9	16	0.7	0.68	-2250.800138520941	-3821.2568970333446
1	9	14	0.88	0.86	-195.75468988060334	na
1	9	12	0.88	0.62	-971.1325423885687	-4760.93337880359
1	9	75	0.85	0.66	-287.55208706381705	na
1	9	95	0.51	0.19	1650.9309353146905	9549.76652758475
1	9	53	0.65	0.77	-756.25	-3463.1357445036524
1	10	29	0.78	0.85	-803.75	-4927.574404828995
1	10	79	0.79	0.44	3927.7580987439032	26057.61205244436
1	10	18	0.14	0.37	17794.071372238745	120430.18582637756
1	10	31	0.88	0.69	-207.25056917468146	na
1	10	91	0.63	0.83	-115.86370897125289	na
1	10	93	0.49	0.68	2627.193442484733	17606.52184684692
1	10	67	0.8	0.5	-330	-1803.0590155583595
1	10	21	0.64	0.77	1177.6141880648574	5297.00158745206
1	10	1	0.11	0.77	4400.34988186995	23490.02196967696
1	10	7	0.54	0.53	-1488.6882923779028	27401.606594158668
1	10	57	0.57	0.65	2365.551338635124	29829.536547494787
1	10	54	0.81	0.5	1928.599925160653	11889.392206356932
1	10	16	0.7	0.68	-4231.22514431403	15982.061913271185
1	10	30	0.81	0.58	649.9241784741212	45031.075800692124
1	10	28	0.87	0.43	1153.5427677664138	7292.061683594951
1	10	62	0.7	0.63	-330	-2229.9013838232736
1	10	58	0.42	0.57	13724.422770784211	129904.43066771889
1	10	60	0.08	0.54	8149.769533391965	54440.33269147515
1	10	81	0.8	0.75	-1062.54586491498	na
1	10	82	0.52	0.62	-165	-1109.862163098522
1	10	66	0.76	0.94	-402.16499999999996	na
1	10	35	0.8	0.54	-1457.5	-167.56267858373008
1	10	50	0.64	0.73	-241.81055942669366	-1329.06843515761
1	10	53	0.65	0.77	-618.75	-3293.040814906165
1	10	32	0.34	0.67	5660.90500378765	32938.71442362003
1	10	63	0.13	0.5	6676.841306012083	55261.21428945608
1	10	85	0.63	0.76	2486.9157482500054	29463.107347852332
1	10	47	0.79	0.56	-1079.2161056950647	-3323.2789878465164
1	10	24	0.57	0.72	-424.1273303529874	na
1	10	88	0.62	0.89	1583.1228309198998	6946.5302980527385
1	10	73	0.66	0.39	2306.41932084122	26876.415866088668
1	10	15	0.23	0.71	16115.507434088704	89889.82263350408
1	10	6	0.86	0.64	-640.5	-4037.4022303805004
1	10	0	0.61	0.89	-153.6055874225754	na
1	10	9	0.8	0.34	1732.7935831279215	11526.630233712602
1	10	42	0.34	0.7	4862.722721148545	45718.79922647165
1	10	92	0.5	0.59	-247.5	-1659.1207532368608
1	10	34	0.66	0.27	11341.765589233768	98786.23288673644
1	10	14	0.88	0.86	-194.0010320699551	na
1	10	43	0.95	0.81	-520.0132453208121	na
1	10	5	0.05	0.88	6768.369590559119	27246.890175462413
1	10	69	0.09	0.66	-603.8161321335624	19412.952401956678
1	10	46	0.59	0.24	-206.25	4774.794823311131
1	10	65	0.87	0.66	-570.66	-3170.758948746359
1	10	96	0.45	0.68	4620.5570732331	19219.489646486243
1	10	2	0.82	0.65	-135.8024456129418	na
1	10	77	0.62	0.59	-95.0900512431077	na
1	10	8	0.33	0.47	2133.375902861907	13406.323790123857
1	10	99	0.62	0.26	15877.767654599143	126979.7036041241
1	10	12	0.88	0.62	-558.5400526838353	-3622.1234016353824
1	10	45	0.28	0.52	-1181.25	5472.858755230452
1	10	94	0.9	0.77	-871.2930805199304	na
1	10	41	0.42	0.61	1102.45168826	8543.07419522291
1	10	68	0.45	0.4	1701.7183861845747	9218.689941701336
1	10	86	0.67	0.79	-947.5	-6139.932019420604
1	10	13	0.41	0.46	-1031.25	1033.3520301470253
1	10	38	0.41	0.73	6604.519399126864	67560.88722355658
1	10	75	0.85	0.66	-271.6329625437214	na
1	10	10	0.4	0.48	8209.339916649576	112909.23258279309
1	10	26	0.75	0.7	-3900.7056946383586	-1110.5720788879507
1	10	72	0.49	0.76	-77.34006119470996	na
1	10	25	0.81	0.76	-326.2755545491641	na
1	10	87	0.49	0.34	8735.635886881824	59925.15287948154
1	10	27	0.64	0.75	-181.09091558435463	na
1	10	98	0.7	0.46	533.0337747489482	1179.8004637166857
1	10	76	0.62	0.53	-100.27209700875768	-745.2479740950739
1	10	20	0.39	0.83	4925.651052646999	33326.85188283445
1	10	3	0.64	0.83	-1070	-4977.057880217993
1	10	36	0.49	0.88	-357.797667265425	na
1	10	59	0.77	0.64	-498.61291965841025	-5819.316006853227
1	10	52	0.83	0.38	1525.476655341095	10678.102839761332
1	10	22	0.44	0.67	-247.61183037170218	na
1	10	61	0.41	0.57	5993.710877900354	93971.64996170402
1	10	11	0.71	0.69	-363.1729728908075	-2812.3021459085458
1	10	19	0.76	0.83	1090.9432307168358	18067.860627665286
1	10	64	0.87	0.55	1016.0352316281353	13757.645143609187
1	10	44	0.48	0.9	6121.3403314567795	41343.051931647344
1	10	48	0.46	0.44	961.3832206925015	12972.476547090768
1	10	4	0.59	0.91	-481.25	-2712.6218658733987
1	10	78	0.61	0.67	967.920812739103	4687.521929347938
1	10	71	0.03	0.84	7729.624591713617	74597.7766171966
1	10	40	0.96	0.66	-821.0039606723315	-4912.407448368859
1	10	95	0.51	0.19	5359.315198570453	33548.2265010565
1	10	33	0.69	0.83	4645.07408762782	28379.293801197608
1	10	70	0.72	0.64	-109.00893159539447	na
1	10	55	0.59	0.36	1008.1428656707154	5784.552304648809
1	10	97	0.41	0.41	5565.717834747449	37486.605614410975
1	10	84	0.61	0.51	-287.49624587582844	na
1	10	17	0.17	0.87	19094.18437213925	143112.58558449187
1	10	37	0.75	0.71	-648.8688195377931	-3532.105772833326
1	10	56	0.21	0.7	2835.2917056114607	55399.791761681336
1	11	73	0.66	0.39	2162.5981470836605	32101.47503437243
1	11	16	0.7	0.68	2054.919902836678	55883.40321729466
1	11	30	0.81	0.58	-2061.309237574413	526.8140126393648
1	11	95	0.51	0.19	4481.976402849874	27139.587243921196
1	11	75	0.85	0.66	-269.0144737795081	na
1	11	19	0.76	0.83	7880.130148361318	53399.55463365772
1	11	12	0.88	0.62	-577.5225163150724	-3699.6543460788866
1	11	79	0.79	0.44	3141.0072739686316	20072.507915783113
1	11	53	0.65	0.77	-463.75	-3111.067871181347
1	11	86	0.67	0.79	-993.5	-6052.6540078886765
1	11	26	0.75	0.7	-2058.6603088019247	31907.283966500392
1	11	33	0.69	0.83	9688.447980259247	61048.52333303878
1	11	71	0.03	0.84	17652.923275219167	120314.32295633206
1	11	44	0.48	0.9	10203.727247727322	68784.73893278913
1	11	98	0.7	0.46	294.26352975005875	105.26325360876487
1	11	15	0.23	0.71	25134.97699227103	145489.49326539587
1	11	4	0.59	0.91	-481.25	-2236.558355552788
1	11	1	0.11	0.77	6764.3745928374465	37328.97349322547
1	11	43	0.95	0.81	-482.9010493180909	na
1	11	65	0.87	0.66	-395.59640952099284	-3066.736521412204
1	11	66	0.76	0.94	-395.17899873899876	na
1	11	68	0.45	0.4	1301.7784195149575	6374.543475736908
1	11	38	0.41	0.73	16268.768269962455	124711.92582663325
1	11	28	0.87	0.43	914.9225439146262	5514.047693362602
1	11	5	0.05	0.88	10338.589747352358	47185.10880435099
1	11	82	0.52	0.62	-173	-1107.8926059130533
1	11	52	0.83	0.38	1112.029954039785	7742.350323323414
1	11	63	0.13	0.5	10884.66696486355	88184.2809745961
1	11	54	0.81	0.5	1428.1403693850448	8137.411532656568
1	11	18	0.14	0.37	27790.87566684539	186620.13970812442
1	11	67	0.8	0.5	-346	-1973.4670848265985
1	11	56	0.21	0.7	14005.148598157823	96351.36309081795
1	11	55	0.59	0.36	796.2158930662035	4263.963077851228
1	11	96	0.45	0.68	7555.442836774891	35041.97153772141
1	11	47	0.79	0.56	-1016.0010521580766	-6746.18043160698
1	11	13	0.41	0.46	-618.75	-927.8000327843586
1	11	46	0.59	0.24	-216.25	4978.898101303004
1	11	58	0.42	0.57	26081.91058349585	231264.16439890306
1	11	34	0.66	0.27	10444.282471939729	85259.33197438136
1	11	64	0.87	0.55	660.1818705479136	8351.547498282553
1	11	6	0.86	0.64	-703.5	-4017.396194675257
1	11	97	0.41	0.41	9070.629822590636	60742.53473891872
1	11	99	0.62	0.26	13319.826951661811	107517.25081226938
1	11	36	0.49	0.88	-365.7861345584595	na
1	11	78	0.61	0.67	2081.1136145092732	9729.39745832137
1	11	50	0.64	0.73	-139.12196714815417	na
1	11	29	0.78	0.85	-750.25	-4801.654403419911
1	11	81	0.8	0.75	-993.4951675491793	na
1	11	42	0.34	0.7	11231.026658311897	76573.19078527416
1	11	62	0.7	0.63	-346	na
1	11	48	0.46	0.44	721.5467999403894	17710.727819871627
1	11	59	0.77	0.64	437.52958074823096	-4171.002164775096
1	11	69	0.09	0.66	-96.45707443958264	38945.920737924964
1	11	94	0.9	0.77	-837.5994061153206	na
1	11	41	0.42	0.61	1336.0485111470493	21523.770456611004
1	11	60	0.08	0.54	12531.86831784177	81500.19750012209
1	11	2	0.82	0.65	-137.70365594498202	na
1	11	35	0.8	0.54	-1189	-1446.9630402589144
1	11	3	0.64	0.83	-690.25	na
1	11	70	0.72	0.64	-111.32909623090576	na
1	11	61	0.41	0.57	16096.55904370181	170714.79496164457
1	11	25	0.81	0.76	-334.96165531346526	na
1	11	20	0.39	0.83	8007.2319847211	53795.25345103927
1	11	88	0.62	0.89	2862.6730284616297	14083.24662277133
1	11	21	0.64	0.77	2182.6455080178516	10274.918418629295
1	11	17	0.17	0.87	32249.967586190614	230044.81493142643
1	11	32	0.34	0.67	9006.704819794915	52391.813222544435
1	11	24	0.57	0.72	-336.51479335830385	na
1	11	0	0.61	0.89	-156.83894884863156	na
1	11	40	0.96	0.66	-737.8883293550543	-4841.013084842938
1	11	92	0.5	0.59	-259.5	-1650.4449281387551
1	11	8	0.33	0.47	3391.2693191620365	20851.12886771676
1	11	37	0.75	0.71	-436.319471692529	na
1	11	7	0.54	0.53	1886.6479561129763	40721.08132897472
1	11	11	0.71	0.69	-371.5187283609793	na
1	11	10	0.4	0.48	19035.17766818148	203639.87487718338
1	11	84	0.61	0.51	-299.12798998410017	na
1	11	9	0.8	0.34	1229.964081928551	8123.157060773249
1	11	76	0.62	0.53	-103.8375998484424	na
1	11	57	0.57	0.65	6316.947535105999	56871.56031055411
1	11	93	0.49	0.68	4390.749618128384	28315.72701526107
1	11	45	0.28	0.52	-586.25	17125.54128670183
1	11	85	0.63	0.76	6806.417621307545	62854.74891278366
1	11	87	0.49	0.34	7274.846259236543	48655.44416777203
1	12	18	0.14	0.37	14218.66477068875	94299.184496319
1	12	54	0.81	0.5	-155.38206316654782	-1972.6255207271695
1	12	70	0.72	0.64	-119.03218737847634	na
1	12	40	0.96	0.66	-882.330017174382	-4958.136086528846
1	12	84	0.61	0.51	-304.3064304093629	na
1	12	78	0.61	0.67	965.5989575863196	1676.479736515537
1	12	34	0.66	0.27	3552.4185577210865	30162.808050512813
1	12	33	0.69	0.83	87.72904650250632	10577.445427929935
1	12	99	0.62	0.26	5207.013984469941	37303.00707204731
1	12	75	0.85	0.66	-273.29841800108295	na
1	12	48	0.46	0.44	-1063.5828624541518	6834.8417623045225
1	12	15	0.23	0.71	12534.11353321458	56183.76178126528
1	12	55	0.59	0.36	187.10056730267854	355.59088850024955
1	12	16	0.7	0.68	2117.834914927592	17204.17366903565
1	12	98	0.7	0.46	-281.7307737267454	-1032.2117238624205
1	12	1	0.11	0.77	3449.4466976215	13336.787296852854
1	12	82	0.52	0.62	-181.4	-1137.787462951423
1	12	57	0.57	0.65	3675.4530855803973	24681.952566559536
1	12	41	0.42	0.61	264.01879879800003	8744.887313654548
1	12	35	0.8	0.54	-1644.5	-10920.036124295373
1	12	42	0.34	0.7	5500.601620059999	37068.976949084376
1	12	0	0.61	0.89	-162.28751277653765	na
1	12	3	0.64	0.83	-723.7625	na
1	12	86	0.67	0.79	-1041.8	-5940.218843741646
1	12	63	0.13	0.5	5592.013794771445	41904.0100939218
1	12	60	0.08	0.54	6436.581356785591	38535.04235242879
1	12	62	0.7	0.63	-362.8	na
1	12	97	0.41	0.41	4265.71712513542	28106.488940274114
1	12	20	0.39	0.83	3794.9093275757386	25495.248683845675
1	12	67	0.8	0.5	-362.8	-2485.483390091104
1	12	87	0.49	0.34	1657.4107875942382	14172.698196669937
1	12	4	0.59	0.91	-481.25	-2243.1642756513324
1	12	64	0.87	0.55	-1699.73831733912	-11569.721058227226
1	12	47	0.79	0.56	-1406.95	-10473.46128385933
1	12	11	0.71	0.69	-385.85111938241175	na
1	12	92	0.5	0.59	-272.1	-1672.4110163186945
1	12	71	0.03	0.84	9233.013711623998	62317.611654770546
1	12	45	0.28	0.52	-544.25	8983.679537005752
1	12	61	0.41	0.57	11475.347702307627	82549.54916901003
1	12	19	0.76	0.83	1241.9358057294185	8391.459430406998
1	12	44	0.48	0.9	4619.912205525588	30971.513172925417
1	12	10	0.4	0.48	11486.016797829501	97696.76198218133
1	12	68	0.45	0.4	177.15228508809855	-574.6936108878857
1	12	52	0.83	0.38	-268.9141402411735	-655.8508585366825
1	12	6	0.86	0.64	-724.3	-4020.527788132814
1	12	29	0.78	0.85	-786.7	-4753.143644952256
1	12	30	0.81	0.58	-12340.130809990842	-55080.37852271952
1	12	28	0.87	0.43	166.59102392117302	329.7273463855382
1	12	59	0.77	0.64	-1396.0145693366999	-9970.230547992565
1	12	65	0.87	0.66	-410.3679446397212	na
1	12	73	0.66	0.39	277.38649731835204	8316.280367690619
1	12	66	0.76	0.94	-411.616633612892	na
1	12	9	0.8	0.34	-500.82690727032605	-598.124522620346
1	12	53	0.65	0.77	-486.25	-3109.19343330618
1	12	24	0.57	0.72	-349.3020081518557	na
1	12	85	0.63	0.76	1586.4677518106155	19093.080425862612
1	12	79	0.79	0.44	562.4997826169044	2133.1487811324537
1	12	56	0.21	0.7	7130.99687196	48507.252372031195
1	12	8	0.33	0.47	1647.1989296531328	8226.18271037773
1	12	88	0.62	0.89	1094.2435028878667	2915.691888848406
1	12	12	0.88	0.62	-814.3369954284951	-3842.1241117037885
1	12	17	0.17	0.87	18320.845213028093	110079.00870845307
1	12	43	0.95	0.81	-497.3552575316332	na
1	12	32	0.34	0.67	4357.199221176725	18426.005906441314
1	12	7	0.54	0.53	-67.29122676848363	10297.722907457364
1	12	94	0.9	0.77	-768.014801799806	na
1	12	5	0.05	0.88	5299.333633467997	9931.624710358592
1	12	96	0.45	0.68	3470.2393626194007	3965.7225521003693
1	12	26	0.75	0.7	-2192.4033112583497	-17698.292752124005
1	12	95	0.51	0.19	1852.4607996833959	9614.186495019701
1	12	93	0.49	0.68	1969.3855313065455	10984.331446838787
1	12	76	0.62	0.53	-113.92683834811437	na
1	12	37	0.75	0.71	-451.5285802287078	na
1	12	50	0.64	0.73	-186.03902668703614	na
1	12	81	0.8	0.75	-937.802752695882	na
1	12	13	0.41	0.46	-1031.25	-4731.6878899708245
1	12	58	0.42	0.57	13813.911105451372	105522.46716705187
1	12	46	0.59	0.24	-226.75	63.456565435748075
1	12	2	0.82	0.65	-144.12522275219365	na
1	12	69	0.09	0.66	-149.64723807730235	22970.0733061213
1	12	21	0.64	0.77	808.0368729268665	1954.9516434325812
1	12	38	0.41	0.73	4659.219303403739	51303.54686527306
1	13	64	0.87	0.55	-33.610059742791464	2265.41248442336
1	13	34	0.66	0.27	9189.349527917655	74203.65157321349
1	13	13	0.41	0.46	-1031.25	-4623.146959588314
1	13	18	0.14	0.37	12429.230405743436	83010.51948074943
1	13	61	0.41	0.57	9739.136289317481	70093.2920102127
1	13	57	0.57	0.65	3126.955981729787	18556.962181116374
1	13	45	0.28	0.52	-879.1896212378251	10132.37134295494
1	13	65	0.87	0.66	-411.9127000928007	na
1	13	26	0.75	0.7	-2453.0808977826605	-18255.731422333323
1	13	40	0.96	0.66	-741.8302760114257	-4701.7741137324465
1	13	87	0.49	0.34	5171.629602084971	35579.607503790015
1	13	82	0.52	0.62	-190.22	na
1	13	56	0.21	0.7	6366.280021823999	42994.24660050415
1	13	37	0.75	0.71	-454.95068453590363	na
1	13	4	0.59	0.91	-288.75	-2041.3706887924154
1	13	30	0.81	0.58	-3335.0855792535303	-40032.901202068766
1	13	55	0.59	0.36	575.4400830969522	2442.4312257274482
1	13	47	0.79	0.56	-1458.6100000000001	-8490.880647558799
1	13	53	0.65	0.77	-509.875	-3030.6190067695807
1	13	93	0.49	0.68	1685.6125850311366	7892.388522430144
1	13	32	0.34	0.67	3813.1106685342816	11477.776572434068
1	13	78	0.61	0.67	797.5930209966001	336.16725474001396
1	13	8	0.33	0.47	1444.2673660588598	5769.497750817951
1	13	67	0.8	0.5	-380.44	-2006.87016683758
1	13	48	0.46	0.44	-1226.2852084607823	6738.367066983117
1	13	96	0.45	0.68	-2025	-268.1982346526074
1	13	44	0.48	0.9	3957.22131203549	26057.377043782053
1	13	12	0.88	0.62	-557.7122348824847	-3518.639912096264
1	13	84	0.61	0.51	-300.21039015532955	na
1	13	79	0.79	0.44	2414.020582081504	14053.30085566235
1	13	17	0.17	0.87	16174.14443138739	92547.89950947132
1	13	85	0.63	0.76	459.25472767746805	15189.707869754413
1	13	68	0.45	0.4	877.7636227484783	3121.8317962106157
1	13	10	0.4	0.48	9971.399736343785	85313.68374632529
1	13	81	0.8	0.75	-949.813902795118	na
1	13	71	0.03	0.84	8236.17939606528	55535.57061129082
1	13	6	0.86	0.64	-636.14	-3795.8284222239117
1	13	46	0.59	0.24	-237.775	6443.386315366869
1	13	7	0.54	0.53	-355.3826112709328	1685.54765383952
1	13	63	0.13	0.5	4954.9393339197595	37025.87707428901
1	13	42	0.34	0.7	4847.155459738	32513.862999941346
1	13	97	0.41	0.41	3723.145485460168	21912.8897695954
1	13	99	0.62	0.26	12886.594207882456	89704.12791622963
1	13	58	0.42	0.57	11774.398676042434	92309.60433437256
1	13	76	0.62	0.53	-107.25774340235995	na
1	13	3	0.64	0.83	-743.4904102557508	na
1	13	62	0.7	0.63	-380.44	na
1	13	41	0.42	0.61	527.65968596084	8453.353993465373
1	13	98	0.7	0.46	-69.23160835920584	-728.6728007481264
1	13	35	0.8	0.54	-1667.6	-7545.764241203055
1	13	19	0.76	0.83	509.9307414121953	3676.155271632011
1	13	92	0.5	0.59	-285.33	-1585.359834355031
1	13	94	0.9	0.77	-749.2785237436032	na
1	13	54	0.81	0.5	948.5590842842561	4231.383442338194
1	13	24	0.57	0.72	-350.613795051907	na
1	13	33	0.69	0.83	-863.0536534371872	4722.421491281904
1	13	11	0.71	0.69	-387.48732825389703	na
1	13	59	0.77	0.64	-1573.7591990978399	-8891.68589191495
1	13	88	0.62	0.89	886.7724142672	1228.2043532500647
1	13	95	0.51	0.19	3599.4228966602777	20188.575076783516
1	13	29	0.78	0.85	-731.7710280980771	-4607.015938916081
1	13	52	0.83	0.38	301.7692973007895	5247.794186324301
1	13	1	0.11	0.77	3052.5042576055193	8510.702072915516
1	13	69	0.09	0.66	1151.8700857043596	24236.948633678552
1	13	73	0.66	0.39	9.659902763587297	18783.08401358199
1	13	60	0.08	0.54	5720.978702425635	31224.700794719214
1	13	38	0.41	0.73	3303.906394359579	45480.946029268256
1	13	5	0.05	0.88	-1518.75	7707.282071974894
1	13	86	0.67	0.79	-759.593558257104	na
1	13	28	0.87	0.43	684.7386920068091	3637.728708895198
1	13	16	0.7	0.68	985.8102558241565	12658.389037841056
1	13	21	0.64	0.77	108.25265379597977	721.8875164511488
1	13	43	0.95	0.81	-503.92233150483787	na
1	13	9	0.8	0.34	-345.78274597511546	6133.639586842302
1	13	15	0.23	0.71	11012.330927171573	43599.31523151041
1	13	66	0.76	0.94	-321.41167556784717	na
1	13	75	0.85	0.66	-263.0163522646903	na
1	13	20	0.39	0.83	3322.9123249559652	22227.265635410487
1	13	50	0.64	0.73	-188.10134694037714	na
1	14	42	0.34	0.7	6231.8334315677985	42014.56759438799
1	14	66	0.76	0.94	-327.67347034071133	na
1	14	43	0.95	0.81	-515.0716687686289	na
1	14	60	0.08	0.54	7150.70836422675	37933.34165192406
1	14	65	0.87	0.66	-420.4876973994474	na
1	14	1	0.11	0.77	3815.7094219890723	11139.780208021164
1	14	7	0.54	0.53	599.3453308210446	17098.593928738523
1	14	41	0.42	0.61	869.0119144275802	14258.70806018168
1	14	28	0.87	0.43	605.05943171443	2862.534009200135
1	14	8	0.33	0.47	1855.3182938416296	7282.450592183299
1	14	69	0.09	0.66	4954.264706816933	34014.306413859806
1	14	88	0.62	0.89	-59.80847375288013	3923.724186055434
1	14	10	0.4	0.48	13512.705800682283	118287.4189238965
1	14	30	0.81	0.58	-4167.830039644843	-43654.10031383948
1	14	61	0.41	0.57	13797.94212625711	93073.17344018252
1	14	6	0.86	0.64	-535.4956473099758	na
1	14	40	0.96	0.66	-665.74757556753	na
1	14	20	0.39	0.83	4344.541046991768	26923.85693655038
1	14	12	0.88	0.62	-491.9798838541627	na
1	14	68	0.45	0.4	719.9777135544426	1858.9749349203457
1	14	3	0.64	0.83	-776.6153073994792	na
1	14	54	0.81	0.5	783.0131377165471	2793.2168114405836
1	14	11	0.71	0.69	-395.85605544856475	na
1	14	47	0.79	0.56	-1599.0068209959004	-8474.373222856997
1	14	86	0.67	0.79	-742.4457602434743	na
1	14	81	0.8	0.75	-967.6782507179796	na
1	14	18	0.14	0.37	15726.117294945365	104246.41188465137
1	14	55	0.59	0.36	494.3351773634832	1780.5250984470997
1	14	97	0.41	0.41	4881.456112370759	26810.919869666646
1	14	99	0.62	0.26	12280.179768840195	83246.16320329945
1	14	48	0.46	0.44	-581.1485365072054	14452.38521621915
1	14	76	0.62	0.53	-108.51097661513914	na
1	14	53	0.65	0.77	-463.3963580035956	-2950.950153252811
1	14	34	0.66	0.27	8855.539019863132	71276.31641078884
1	14	67	0.8	0.5	-260.4497890559294	-1966.9608388955974
1	14	13	0.41	0.46	-618.75	-4163.643427055061
1	14	73	0.66	0.39	835.0167082490914	24633.342952570485
1	14	96	0.45	0.68	-2025	2720.095506253272
1	14	79	0.79	0.44	2171.283270977705	11898.32300109469
1	14	62	0.7	0.63	-266.78630417969725	na
1	14	44	0.48	0.9	5296.806046296916	34494.207506525454
1	14	38	0.41	0.73	7190.3112656032245	68198.58543616786
1	14	92	0.5	0.59	-199.64843165858343	na
1	14	64	0.87	0.55	0.9654893680512942	1121.9115657290886
1	14	4	0.59	0.91	-302.75	-2039.6635933206844
1	14	9	0.8	0.34	250.4541899866515	7281.122138610783
1	14	32	0.34	0.67	4903.421011245533	15042.428575012984
1	14	24	0.57	0.72	-357.998262284994	na
1	14	84	0.61	0.51	-308.6656009908864	na
1	14	52	0.83	0.38	401.42857792787277	5354.927583569285
1	14	35	0.8	0.54	-1224.355	-7375.295147956802
1	14	63	0.13	0.5	6475.646072743682	50844.72436823091
1	14	95	0.51	0.19	3283.7211518485956	17558.99038565399
1	14	71	0.03	0.84	10324.131176654237	69379.10241689271
1	14	46	0.59	0.24	612.413045495375	7451.136607978506
1	14	93	0.49	0.68	2272.739141802595	10396.366135577606
1	14	56	0.21	0.7	8130.803447519998	54598.5215519304
1	14	45	0.28	0.52	-767.7890882864945	18231.688370137188
1	14	15	0.23	0.71	4392.8010853529795	57702.33233001354
1	14	57	0.57	0.65	4385.300886656852	24513.87418971566
1	14	21	0.64	0.77	334.3873573416297	1279.209585056173
1	14	19	0.76	0.83	2212.2229037209595	15142.201103428972
1	14	5	0.05	0.88	-1518.75	11578.480781784787
1	14	98	0.7	0.46	-103.57676843705502	na
1	14	16	0.7	0.68	2132.1039178924175	26935.86076441305
1	14	87	0.49	0.34	4881.1164501478925	32694.469478758077
1	14	37	0.75	0.71	-464.76552401035093	na
1	14	17	0.17	0.87	20441.295392268567	115642.43632495732
1	14	29	0.78	0.85	-623.1443466024816	na
1	14	50	0.64	0.73	-172.76185081592524	na
1	14	78	0.61	0.67	1153.1044858825603	436.37108701348785
1	14	85	0.63	0.76	2514.301504698672	31067.819739584156
1	14	26	0.75	0.7	-2346.064495082178	-14131.683458530193
1	14	82	0.52	0.62	-136.70596104941882	na
1	14	59	0.77	0.64	-1090.1316210609277	-8096.347101938478
1	14	58	0.42	0.57	15812.64438954849	128964.27069435142
1	14	33	0.69	0.83	1595.7163500511472	15974.50238801799
1	15	55	0.59	0.36	508.1948638613764	1720.1436917158446
1	15	96	0.45	0.68	-1005	6524.336425215594
1	15	64	0.87	0.55	207.16985732394033	4279.098057710118
1	15	37	0.75	0.71	-473.7145667048734	na
1	15	92	0.5	0.59	-201.23417035097776	na
1	15	12	0.88	0.62	-451.76063034751996	na
1	15	76	0.62	0.53	-108.45592323535325	na
1	15	7	0.54	0.53	622.962413777228	16407.72930538915
1	15	48	0.46	0.44	586.3901722910026	17185.698201933817
1	15	97	0.41	0.41	4626.038887229284	22026.245122346227
1	15	28	0.87	0.43	649.9611964132653	2984.392476142056
1	15	33	0.69	0.83	2064.0062090277925	13884.051719814333
1	15	10	0.4	0.48	14129.338528934284	114129.29911077232
1	15	62	0.7	0.63	-269.97800312161405	na
1	15	45	0.28	0.52	-396.9798113378316	21556.907918625493
1	15	4	0.59	0.91	-317.45	-2022.8893565550914
1	15	95	0.51	0.19	3392.1333151002523	17543.19292910977
1	15	50	0.64	0.73	-195.5820308701122	na
1	15	9	0.8	0.34	423.93679195243806	9833.381059311128
1	15	47	0.79	0.56	-1256.5156172485247	-7641.64052018266
1	15	32	0.34	0.67	4637.734061733078	9263.831377833
1	15	71	0.03	0.84	9905.288241905513	66137.60794399114
1	15	98	0.7	0.46	-103.1390884486955	na
1	15	13	0.41	0.46	-648.75	-4106.840751180447
1	15	67	0.8	0.5	-214.1166946120843	-1970.4627467426526
1	15	53	0.65	0.77	-374.2902928188412	na
1	15	99	0.62	0.26	13465.670600675365	89228.73519194542
1	15	44	0.48	0.9	5033.099638894625	31818.864837493915
1	15	69	0.09	0.66	4770.156631379999	32554.92441185583
1	15	78	0.61	0.67	1070.6698363245544	-1014.4711924376564
1	15	85	0.63	0.76	1816.6308901827597	32201.186101035866
1	15	16	0.7	0.68	2936.9345014120154	26801.791470730757
1	15	52	0.83	0.38	526.9776941993275	6928.297507361564
1	15	8	0.33	0.47	1756.8633845908664	5296.460310727417
1	15	19	0.76	0.83	1920.861221287263	9830.257688091246
1	15	5	0.05	0.88	-753.75	16638.386813351324
1	15	68	0.45	0.4	734.2410828887184	1650.0791054819692
1	15	56	0.21	0.7	7800.715769711998	51955.127487736805
1	15	15	0.23	0.71	4077.8860813735314	53578.255422254704
1	15	57	0.57	0.65	4124.362556502117	20009.35176409888
1	15	34	0.66	0.27	10694.966858635762	79053.66253855417
1	15	93	0.49	0.68	2148.017783612485	8028.306841066801
1	15	29	0.78	0.85	-586.5627576028915	na
1	15	82	0.52	0.62	-137.11262617895497	na
1	15	86	0.67	0.79	-756.846219394048	na
1	15	58	0.42	0.57	13871.176376115955	128382.13440424018
1	15	17	0.17	0.87	14455.22057979953	104808.72361427158
1	15	65	0.87	0.66	-427.9703307407008	na
1	15	18	0.14	0.37	15012.691948398226	98622.35631005249
1	15	30	0.81	0.58	-4928.321649512447	-45702.41435655341
1	15	60	0.08	0.54	6801.644234814075	32553.818707418573
1	15	79	0.79	0.44	2370.283985263306	12631.348718358493
1	15	1	0.11	0.77	3617.561180843465	7179.347610911378
1	15	26	0.75	0.7	-2444.852205561197	-16305.744433442758
1	15	88	0.62	0.89	-93.91328511069207	3486.6768700782077
1	15	73	0.66	0.39	2557.5151770600405	26748.54668953991
1	15	6	0.86	0.64	-516.7788300642732	na
1	15	61	0.41	0.57	14528.678192915842	85926.9471321472
1	15	59	0.77	0.64	-1254.808325583485	-8071.221816443784
1	15	41	0.42	0.61	960.3127933421833	15285.50676097065
1	15	42	0.34	0.7	5948.639084037319	39913.986432976206
1	15	63	0.13	0.5	6115.468095629297	49187.57840931807
1	15	46	0.59	0.24	839.7808930124004	8949.915040217256
1	15	38	0.41	0.73	8103.430540010698	69283.73247463406
1	15	87	0.49	0.34	5291.159305670604	35282.084437878024
1	15	40	0.96	0.66	-596.1778804417605	na
1	15	20	0.39	0.83	4124.278979571091	23139.890926502307
1	15	3	0.64	0.83	-565.7129255957769	na
1	15	21	0.64	0.77	456.28980257466674	785.8648017354229
1	15	54	0.81	0.5	881.821750512393	3038.4966436686504
1	15	35	0.8	0.54	-1233.5395062220628	-6289.430723842579
1	15	11	0.71	0.69	-403.19312585251555	na
1	16	59	0.77	0.64	-956.5813814578257	-7398.010928049012
1	16	68	0.45	0.4	1012.7237233851722	2726.819316935427
1	16	48	0.46	0.44	1658.7329014855864	18839.767682950573
1	16	63	0.13	0.5	1598.4267465407347	48049.76479854939
1	16	60	0.08	0.54	6477.589197292668	27052.883352145807
1	16	62	0.7	0.63	-270.637012775014	na
1	16	17	0.17	0.87	13772.648367876167	97431.22138066195
1	16	97	0.41	0.41	4388.6290763930665	17072.655286044905
1	16	5	0.05	0.88	-699.75	21098.668131356237
1	16	8	0.33	0.47	1665.41705748992	3229.5744905411757
1	16	54	0.81	0.5	1406.8092974304034	5895.909580562316
1	16	98	0.7	0.46	-100.17922466783821	na
1	16	30	0.81	0.58	-6517.126138995161	-47240.126262175116
1	16	79	0.79	0.44	3290.7072316499152	17929.901070089272
1	16	46	0.59	0.24	1353.868873984495	12787.280389280355
1	16	20	0.39	0.83	3919.510465716834	19245.59125097521
1	16	10	0.4	0.48	15776.182153022484	108828.51482943668
1	16	53	0.65	0.77	-378.80534849865734	na
1	16	93	0.49	0.68	2032.0016693639768	5575.686671976085
1	16	18	0.14	0.37	14349.853076478747	93307.54584866337
1	16	29	0.78	0.85	-596.8859405058806	na
1	16	52	0.83	0.38	907.5418809657227	11569.662685488396
1	16	64	0.87	0.55	1648.6681853432149	16216.058299432842
1	16	12	0.88	0.62	-456.4981173481228	na
1	16	13	0.41	0.46	-680.25	-3992.028431026804
1	16	87	0.49	0.34	6963.545681466665	47113.2555429453
1	16	16	0.7	0.68	3632.410935752914	25822.483550839705
1	16	78	0.61	0.67	-141.52643566399996	-1067.0565487245717
1	16	86	0.67	0.79	-770.3690933957329	na
1	16	57	0.57	0.65	3878.209454660576	15378.890832944542
1	16	1	0.11	0.77	-1012.5	6080.027791411387
1	16	6	0.86	0.64	-527.7566618892027	na
1	16	55	0.59	0.36	669.507544437511	2498.1109145463183
1	16	71	0.03	0.84	9397.962103430735	63092.12375920927
1	16	35	0.8	0.54	-601.3213803817846	3610.8156055309964
1	16	61	0.41	0.57	13839.866679932678	77368.61342271385
1	16	69	0.09	0.66	4604.16593982	31179.416571819238
1	16	58	0.42	0.57	16896.517926400633	123608.24236729211
1	16	33	0.69	0.83	1768.3266414393402	11597.708870216642
1	16	41	0.42	0.61	911.3152467749792	16253.961987073686
1	16	67	0.8	0.5	-260.2743992905594	-2009.9028547999953
1	16	7	0.54	0.53	628.6790265563998	16735.271406238677
1	16	96	0.45	0.68	-933	9395.18780490232
1	16	19	0.76	0.83	1684.3768304803775	4816.44039124187
1	16	45	0.28	0.52	1071.2032562961613	24723.987283079707
1	16	15	0.23	0.71	4975.230468509589	56549.5845888946
1	16	34	0.66	0.27	14431.888924159606	104199.00903588354
1	16	85	0.63	0.76	-102.85277874453212	33365.54116405982
1	16	99	0.62	0.26	17687.664646892707	115683.11528848403
1	16	32	0.34	0.67	-1856.25	4767.932963013192
1	16	56	0.21	0.7	7325.6087695139995	49465.28217139067
1	16	9	0.8	0.34	861.0486029114737	16422.344326687722
1	16	44	0.48	0.9	4787.390445391604	29206.03335380905
1	16	82	0.52	0.62	-134.77458616082515	na
1	16	92	0.5	0.59	-199.91586506825874	na
1	16	88	0.62	0.89	214.1915021975672	3976.946557075898
1	16	21	0.64	0.77	423.53691797232	149.0011386978986
1	16	38	0.41	0.73	7827.868388588211	67934.55982588665
1	16	95	0.51	0.19	4171.798471108554	21482.623403706675
1	16	73	0.66	0.39	3434.9778428759846	31817.12097437182
1	16	4	0.59	0.91	-332.885	-1986.1174404416483
1	16	65	0.87	0.66	-433.0400542894048	na
1	16	26	0.75	0.7	-2046.3644718276664	-18696.09174961255
1	16	40	0.96	0.66	-603.0763011308943	na
1	16	28	0.87	0.43	895.3462052578379	4420.833940561051
1	16	47	0.79	0.56	-487.14032831387146	-6491.976561670944
1	16	42	0.34	0.7	5635.560255124017	37958.40042758266
1	17	63	0.13	0.5	1907.4238402811575	38221.0874773817
1	17	13	0.41	0.46	-713.325	-3857.0179524224645
1	17	17	0.17	0.87	10466.011740197711	69435.45819788432
1	17	10	0.4	0.48	12504.954727307697	75541.3215607747
1	17	55	0.59	0.36	646.8257833472611	2202.8358379526694
1	17	60	0.08	0.54	4835.4155611892	12517.315645364568
1	17	85	0.63	0.76	299.084147546049	18550.328260975948
1	17	26	0.75	0.7	-2805.5770583448093	-17938.174205432406
1	17	52	0.83	0.38	1003.6338304021472	13403.896405900863
1	17	35	0.8	0.54	-344.38608929749677	9911.297142977191
1	17	47	0.79	0.56	-554.5884051597621	-6940.107139188591
1	17	68	0.45	0.4	957.3721493121154	2070.086398895716
1	17	32	0.34	0.67	-1856.25	1319.7124766547854
1	17	38	0.41	0.73	5620.819641017449	48810.18160419932
1	17	97	0.41	0.41	2455.241994310575	8786.577969465507
1	17	86	0.67	0.79	-786.4494928671702	na
1	17	57	0.57	0.65	2475.270724714892	8375.72838125699
1	17	61	0.41	0.57	9704.291674518801	51674.93093774616
1	17	96	0.45	0.68	-1649.2732279976922	7192.1018777645695
1	17	95	0.51	0.19	4131.58185845757	20337.548029879545
1	17	44	0.48	0.9	3302.075379350783	18739.495451148803
1	17	28	0.87	0.43	900.0517760775924	4218.02281797676
1	17	41	0.42	0.61	169.17902388121615	11734.383939104056
1	17	54	0.81	0.5	1419.7181179324011	5478.81520814347
1	17	78	0.61	0.67	-223.97552154167008	-1241.4393263790062
1	17	15	0.23	0.71	3441.540875874995	42380.44290899164
1	17	73	0.66	0.39	3168.5497280514865	27593.51464775048
1	17	21	0.64	0.77	-6.205198945631764	-583.959679634088
1	17	6	0.86	0.64	-472.35465179392247	na
1	17	20	0.39	0.83	2791.0202659749	8980.416569642672
1	17	69	0.09	0.66	3478.0064749259996	23350.39939470649
1	17	53	0.65	0.77	-385.5083549968116	na
1	17	56	0.21	0.7	5418.738720935461	36529.86881958744
1	17	87	0.49	0.34	7166.350852039008	48482.933330541724
1	17	16	0.7	0.68	1689.9565847502886	11770.501744277546
1	17	9	0.8	0.34	1017.3193534821585	19632.843266495966
1	17	5	0.05	0.88	-1045.758499906101	19089.06940427314
1	17	88	0.62	0.89	58.92148155356034	-406.3694841507108
1	17	92	0.5	0.59	-202.02947580002274	na
1	17	48	0.46	0.44	1121.6525037288789	13760.158131752038
1	17	99	0.62	0.26	18421.065149308168	117973.26613285347
1	17	93	0.49	0.68	1387.288145966074	3129.607189163312
1	17	40	0.96	0.66	-614.4507586473602	na
1	17	79	0.79	0.44	3357.9998406479917	17637.75542411976
1	17	29	0.78	0.85	-609.0691266752109	na
1	17	30	0.81	0.58	-6538.274734172303	na
1	17	45	0.28	0.52	2978.2562722620846	20313.142636525263
1	17	82	0.52	0.62	-135.56153654636256	na
1	17	58	0.42	0.57	12239.554220117912	85563.29187567976
1	17	4	0.59	0.91	-249.97701419301734	na
1	17	7	0.54	0.53	16.87680466307947	-5821.670963101372
1	17	1	0.11	0.77	-1012.5	3543.7333840899146
1	17	12	0.88	0.62	-462.66930493626484	na
1	17	67	0.8	0.5	-263.36472593600337	na
1	17	19	0.76	0.83	-14.38201819345997	-4029.5911270156384
1	17	18	0.14	0.37	10695.887549371491	64431.69589441142
1	17	33	0.69	0.83	500.9055985594739	1118.0006241838073
1	17	42	0.34	0.7	4074.4152527431756	27372.104479477464
1	17	59	0.77	0.64	-1237.7100724964023	-6965.908632860233
1	17	8	0.33	0.47	-675	561.7473363463
1	17	98	0.7	0.46	-101.00015897162667	na
1	17	34	0.66	0.27	15385.038760805002	108839.84414829554
1	17	64	0.87	0.55	2024.9632971900783	19361.726403861107
1	17	71	0.03	0.84	7080.4049985404	46626.86523166094
1	17	46	0.59	0.24	1570.8228020497295	14129.556434879618
1	18	46	0.59	0.24	981.9793261277916	9054.887856190779
1	18	40	0.96	0.66	-635.2768552382814	na
1	18	9	0.8	0.34	1034.255209652338	11694.933736456831
1	18	79	0.79	0.44	1537.6597220818328	5538.156704023065
1	18	87	0.49	0.34	4341.675821778741	25575.155421926076
1	18	34	0.66	0.27	9539.060010425601	65699.82538647825
1	18	61	0.41	0.57	9195.371557358663	50351.58549614974
1	18	73	0.66	0.39	1591.9394154635606	16230.456913554255
1	18	63	0.13	0.5	4683.544815043955	41505.1379543605
1	18	48	0.46	0.44	558.7037298702078	14106.007589552546
1	18	92	0.5	0.59	-213.0968047118917	na
1	18	21	0.64	0.77	159.86628117812336	-443.0562499633583
1	18	78	0.61	0.67	-231.00957447910503	-1228.9794322621717
1	18	45	0.28	0.52	2862.3434188719993	19355.48254674794
1	18	38	0.41	0.73	4809.413227692494	48297.151123509844
1	18	55	0.59	0.36	245.38901358034974	235.62645393058185
1	18	88	0.62	0.89	34.99724951949531	-479.38666032880894
1	18	18	0.14	0.37	8998.264975949383	56245.551621469625
1	18	15	0.23	0.71	3634.787816907248	44441.97154538355
1	18	69	0.09	0.66	3336.9556729139995	22249.61020583076
1	18	44	0.48	0.9	3115.742804614192	16676.09437913574
1	18	12	0.88	0.62	-482.16895091463505	na
1	18	19	0.76	0.83	-154.29341585858944	-1650.6175872424976
1	18	56	0.21	0.7	5175.304945043448	34746.10545977906
1	18	96	0.45	0.68	-1823.3444634424966	10198.870769293979
1	18	26	0.75	0.7	-2968.3690498758883	na
1	18	35	0.8	0.54	-1160.6597381524116	-6912.961190359687
1	18	85	0.63	0.76	2838.673907678727	22076.01149979839
1	18	8	0.33	0.47	-675	433.2549057424027
1	18	54	0.81	0.5	-46.41265350224921	233.80690319419045
1	18	16	0.7	0.68	1485.0981602391985	10273.917330637243
1	18	53	0.65	0.77	-397.51004513209017	na
1	18	60	0.08	0.54	4586.907523065921	6860.837347759197
1	18	67	0.8	0.5	-277.3998587228862	na
1	18	59	0.77	0.64	-1201.1300658902117	-6822.337715341905
1	18	64	0.87	0.55	-346.1244272203716	575.4068817974548
1	18	57	0.57	0.65	2312.0682323520296	10992.193745692852
1	18	98	0.7	0.46	-108.25571495931474	na
1	18	5	0.05	0.88	-991.5071458232345	23260.147370274062
1	18	32	0.34	0.67	-921.25	4571.472564921217
1	18	30	0.81	0.58	-6718.617363214692	na
1	18	33	0.69	0.83	-1144.2140340931724	4936.955214977783
1	18	52	0.83	0.38	710.7643623236168	6857.864046732474
1	18	1	0.11	0.77	-502.5	5977.589853140886
1	18	99	0.62	0.26	11082.407600525486	66823.33077725061
1	18	28	0.87	0.43	383.0438964137977	983.4586532308834
1	18	97	0.41	0.41	2104.359037647618	9156.534086131465
1	18	4	0.59	0.91	-255.84738546457066	na
1	18	17	0.17	0.87	9980.79926282467	65721.29679525571
1	18	95	0.51	0.19	2355.456072761624	9124.721996021211
1	18	41	0.42	0.61	743.5207347565827	12904.775986250925
1	18	20	0.39	0.83	2634.8120696995743	4918.684811674015
1	18	13	0.41	0.46	-484.3067578524942	na
1	18	7	0.54	0.53	92.41489409677172	-6293.0257364763265
1	18	10	0.4	0.48	13539.859048955761	74892.79037815047
1	18	68	0.45	0.4	225.98169117220243	-1061.3972908990283
1	18	93	0.49	0.68	1298.9892601103738	3694.0868033259962
1	18	42	0.34	0.7	3877.5551821207673	25126.572422400553
1	18	47	0.79	0.56	-976.5810215533086	-7747.004975289219
1	18	6	0.86	0.64	-488.4515498564781	na
1	18	58	0.42	0.57	11615.4637685472	82136.62304292091
1	18	71	0.03	0.84	6765.387542581875	43164.11547541138
1	18	29	0.78	0.85	-625.2139635429294	na
1	19	99	0.62	0.26	3580.468558170424	29562.635702311025
1	19	97	0.41	0.41	1439.5835439240004	4773.859165232606
1	19	35	0.8	0.54	-1714.2903940196775	-8409.608030498262
1	19	42	0.34	0.7	2632.7717217638565	16344.790659945522
1	19	19	0.76	0.83	-1504.6928965668508	-9175.14234220649
1	19	73	0.66	0.39	22.272404316422637	3885.6152845618863
1	19	44	0.48	0.9	1067.8767233702467	8395.9872556615
1	19	95	0.51	0.19	988.2524202363084	623.9323497178052
1	19	88	0.62	0.89	-26.373883182414176	-1230.8501815031793
1	19	8	0.33	0.47	-335	436.35729185287795
1	19	60	0.08	0.54	-1687.5	2473.3629228704776
1	19	96	0.45	0.68	-1912.9424449049627	7908.303935642553
1	19	16	0.7	0.68	-197.30826124179154	-972.5949951120356
1	19	48	0.46	0.44	541.4731506849897	9829.870981305656
1	19	1	0.11	0.77	-466.5	5097.338636015778
1	19	41	0.42	0.61	1404.755944458576	9107.759146166152
1	19	20	0.39	0.83	-1687.5	-2506.5802550973963
1	19	67	0.8	0.5	-290.48149921412926	na
1	19	52	0.83	0.38	-188.59272794969883	1081.1681908568278
1	19	6	0.86	0.64	-504.16151358897304	na
1	19	28	0.87	0.43	-17.149719828360276	-666.8736105937865
1	19	15	0.23	0.71	2414.7649690829585	32986.443430794825
1	19	55	0.59	0.36	-61.5302196870897	-619.7776634049148
1	19	56	0.21	0.7	3653.723257340959	24445.222837720292
1	19	92	0.5	0.59	-223.36019594266725	na
1	19	34	0.66	0.27	4868.563046526986	31619.869615100408
1	19	98	0.7	0.46	-113.34596481833938	na
1	19	78	0.61	0.67	-291.772135672186	-1585.8307261845484
1	19	53	0.65	0.77	-409.3504052640401	na
1	19	59	0.77	0.64	-907.1382596763603	-6539.8273983199815
1	19	30	0.81	0.58	-6609.836601139532	na
1	19	26	0.75	0.7	-2588.9876799265103	na
1	19	79	0.79	0.44	121.16577498927154	-3768.381622000209
1	19	38	0.41	0.73	3485.0216813647194	32921.05203016839
1	19	68	0.45	0.4	-412.5	-1947.1899727701
1	19	10	0.4	0.48	8918.304178408116	46138.32654520387
1	19	47	0.79	0.56	-1027.3670586273213	-7932.430459757494
1	19	69	0.09	0.66	2355.79515923868	15981.48474798174
1	19	58	0.42	0.57	7639.803072470095	52407.73710794055
1	19	54	0.81	0.5	-417.4875524290992	-2517.189607358836
1	19	17	0.17	0.87	7155.571775503645	45028.94053867858
1	19	61	0.41	0.57	5993.75354049597	30759.207077047762
1	19	93	0.49	0.68	786.7675986309607	778.8359127806109
1	19	63	0.13	0.5	3282.7094320806273	30646.219637014914
1	19	5	0.05	0.88	-826.0310763541565	20277.021515092187
1	19	7	0.54	0.53	-912.5042465496284	-7205.4821031337
1	19	71	0.03	0.84	4916.930072054511	30232.300200157384
1	19	33	0.69	0.83	-1488.6699157420564	-2024.915557264734
1	19	32	0.34	0.67	-855.25	3052.812362832262
1	19	57	0.57	0.65	1228.770433301845	4986.261849731839
1	19	9	0.8	0.34	184.65470954170638	4319.240744344837
1	19	64	0.87	0.55	-2084.5866299385443	-10467.420367907893
1	19	21	0.64	0.77	-1.5222969510009534	-860.8031733351668
1	19	45	0.28	0.52	1996.6354419759994	13380.846728196706
1	19	85	0.63	0.76	1138.4492160664395	8510.72921615093
1	19	46	0.59	0.24	488.96843330579657	4906.368455774271
1	19	13	0.41	0.46	-499.7339996629946	na
1	19	87	0.49	0.34	1709.9314835234852	7292.946383359405
1	19	4	0.59	0.91	-261.8010905421553	na
1	19	18	0.14	0.37	6334.775631520068	36797.32536081639
1	20	30	0.81	0.58	-6644.305779348754	na
1	20	88	0.62	0.89	69.87380977069324	-1177.285677996147
1	20	13	0.41	0.46	-501.5983465958336	na
1	20	32	0.34	0.67	-1482.8461986655004	8669.079736511898
1	20	73	0.66	0.39	1393.9843856521848	13686.849444867456
1	20	59	0.77	0.64	-869.1385173449315	na
1	20	35	0.8	0.54	-755.6109976007717	-7243.584238252373
1	20	64	0.87	0.55	-207.8426286172148	-355.01305733518996
1	20	5	0.05	0.88	1283.4613643554603	30565.809278000877
1	20	10	0.4	0.48	11562.467230645161	56557.94772321028
1	20	68	0.45	0.4	-412.5	-1782.8179571663177
1	20	58	0.42	0.57	10086.395909660925	68430.14153607392
1	20	7	0.54	0.53	-1088.4363121420681	na
1	20	60	0.08	0.54	-1687.5	4797.776315479938
1	20	96	0.45	0.68	-180.05065207648624	16111.140163794757
1	20	8	0.33	0.47	-311	2257.9004421389404
1	20	78	0.61	0.67	-115.02851537602845	-1342.4606449405633
1	20	93	0.49	0.68	-505.5603389625401	1341.5090811726175
1	20	19	0.76	0.83	-606.5572287942223	-4721.548185712444
1	20	46	0.59	0.24	1166.508009088191	9947.948669110301
1	20	79	0.79	0.44	1256.812650256666	2528.7428797126113
1	20	87	0.49	0.34	4131.78628952451	22176.0549977236
1	20	69	0.09	0.66	2891.9556476096695	19486.16383287805
1	20	61	0.41	0.57	7827.836468638364	37792.80982065886
1	20	33	0.69	0.83	1080.3532012596431	5055.702280840314
1	20	18	0.14	0.37	7984.663759438099	42058.30226841932
1	20	48	0.46	0.44	2167.2098279802685	14662.202457644338
1	20	17	0.17	0.87	8841.125316873695	54098.838172162774
1	20	47	0.79	0.56	-1043.3770873046942	na
1	20	45	0.28	0.52	2504.513051347999	16800.75065669563
1	20	34	0.66	0.27	9705.593975385482	63475.900344976195
1	20	26	0.75	0.7	-2313.168848553996	na
1	20	97	0.41	0.41	1923.481357607271	5454.823750034719
1	20	95	0.51	0.19	1918.6498184780357	4969.826610776103
1	20	4	0.59	0.91	-265.53748664134423	na
1	20	52	0.83	0.38	550.1865112597245	7202.957135839875
1	20	21	0.64	0.77	-193.47655625704897	-1052.5613784876125
1	20	71	0.03	0.84	5951.679304689647	33945.77862095512
1	20	56	0.21	0.7	4530.645428170882	27757.08994824415
1	20	15	0.23	0.71	2987.3630651910953	44925.1555717524
1	20	85	0.63	0.76	2573.9415059415414	17027.82405878953
1	20	28	0.87	0.43	281.23733298023376	247.14710929587446
1	20	20	0.39	0.83	-1687.5	-965.3931143454722
1	20	1	0.11	0.77	-742.2385262911532	9498.050712677883
1	20	55	0.59	0.36	122.32230290868421	-316.7810691242285
1	20	63	0.13	0.5	4301.801606564688	39639.391304165096
1	20	99	0.62	0.26	7718.230682114317	61667.20106355795
1	20	67	0.8	0.5	-288.4250920680252	na
1	20	57	0.57	0.65	1868.717700913468	6932.812392582997
1	20	16	0.7	0.68	865.5360890333769	6019.605373174505
1	20	38	0.41	0.73	6400.628518361752	44485.10597449478
1	20	54	0.81	0.5	91.48449325678575	-278.77662596323535
1	20	44	0.48	0.9	1628.7901585253662	10915.532425100408
1	20	41	0.42	0.61	1930.988801558095	11717.856186292824
1	20	9	0.8	0.34	1416.0674654343388	13562.97868127743
1	20	42	0.34	0.7	3353.667025326487	18897.409206318818
1	21	47	0.79	0.56	-1070.3000062763567	na
1	21	56	0.21	0.7	7714.228616431911	46177.675202799444
1	21	16	0.7	0.68	4590.910196269939	24228.14389187295
1	21	7	0.54	0.53	-1077.7281994873686	na
1	21	17	0.17	0.87	10048.253445682712	96576.61715171637
1	21	63	0.13	0.5	7370.051187616659	71141.67594346042
1	21	38	0.41	0.73	11885.728042618017	79471.47180579165
1	21	33	0.69	0.83	2565.632334988268	11222.107485462388
1	21	96	0.45	0.68	5342.898009245358	36463.25802286949
1	21	69	0.09	0.66	4823.940560189843	32314.20360530249
1	21	48	0.46	0.44	4174.751624972319	28256.57132442951
1	21	67	0.8	0.5	-297.7572155423674	na
1	21	85	0.63	0.76	7496.55783519245	32608.78019014151
1	21	78	0.61	0.67	10.486042984376923	-1150.190103749846
1	21	28	0.87	0.43	98.22645056704869	-407.3968513997009
1	21	59	0.77	0.64	-966.7910895281199	na
1	21	8	0.33	0.47	-474.41045898889433	7794.332969696577
1	21	13	0.41	0.46	-514.1762472856792	na
1	21	54	0.81	0.5	-74.223520053926	-1504.0623185787194
1	21	58	0.42	0.57	18702.477511477555	117378.33117963729
1	21	20	0.39	0.83	-837.5	8786.668217579365
1	21	79	0.79	0.44	628.1980711568823	-1885.2037308443578
1	21	73	0.66	0.39	1685.881224559971	18600.701557900462
1	21	34	0.66	0.27	7877.401897444885	49377.870262594515
1	21	68	0.45	0.4	-247.5	-1629.197701330067
1	21	88	0.62	0.89	430.2013637540899	-789.3571489601641
1	21	30	0.81	0.58	-6603.31315713316	na
1	21	45	0.28	0.52	4400.024168161999	29312.02587142998
1	21	1	0.11	0.77	-485.18380831975975	22806.581831892945
1	21	15	0.23	0.71	9434.52367938477	85718.85323215663
1	21	18	0.14	0.37	13450.78192346815	69884.78174687769
1	21	46	0.59	0.24	1008.220817160221	8494.623876440237
1	21	35	0.8	0.54	-967.3577816011427	-7608.258125988614
1	21	26	0.75	0.7	-2314.470622976967	na
1	21	10	0.4	0.48	12485.86296780088	99316.76871373488
1	21	19	0.76	0.83	-521.9954272571771	-1211.8162779969994
1	21	5	0.05	0.88	8252.606646522394	56699.047157902925
1	21	55	0.59	0.36	-53.3511944714312	-568.2604627930849
1	21	95	0.51	0.19	-687.5	2367.5639499796675
1	21	41	0.42	0.61	3575.949157948223	20220.127679350502
1	21	21	0.64	0.77	-638.6644034448786	-1817.4868255007714
1	21	9	0.8	0.34	1155.7215599822011	11027.093252789586
1	21	61	0.41	0.57	8047.233398371126	65241.42229499078
1	21	4	0.59	0.91	-271.3141360515076	na
1	21	60	0.08	0.54	-837.5	19608.044888065542
1	21	57	0.57	0.65	-240.11184701053844	10640.12979331776
1	21	97	0.41	0.41	-1761.9547246040736	8468.626485678335
1	21	52	0.83	0.38	457.15053558201794	5741.0208629926765
1	21	71	0.03	0.84	9756.023279477535	55321.5293495881
1	21	87	0.49	0.34	3032.8218585280574	14089.52216499588
1	21	42	0.34	0.7	5963.14442178292	30796.24911859182
1	21	64	0.87	0.55	-695.2391134829538	-5279.2753978775445
1	21	93	0.49	0.68	-179.80004746318514	3409.880218370852
1	21	32	0.34	0.67	-1254.8641663673138	26642.85730789259
1	21	44	0.48	0.9	3902.1571055102295	17003.635840490857
1	21	99	0.62	0.26	6586.7383637471885	50370.31045614401
1	22	19	0.76	0.83	-1159.3585101658182	-8518.227470047803
1	22	21	0.64	0.77	-194.62085069351753	na
1	22	48	0.46	0.44	2248.8086817303983	15124.539345111709
1	22	17	0.17	0.87	6349.192359105279	54190.636122298136
1	22	34	0.66	0.27	3707.574826601627	20185.737603883244
1	22	5	0.05	0.88	5140.996444395	34952.27143446985
1	22	47	0.79	0.56	-1102.3172793982267	na
1	22	41	0.42	0.61	1971.2339389478107	11194.303862094284
1	22	56	0.21	0.7	4600.657801974761	22411.42768482233
1	22	46	0.59	0.24	519.6591625378701	4600.106152939065
1	22	68	0.45	0.4	-259.5	-1712.3182115491836
1	22	78	0.61	0.67	-128.1101564593958	-1521.4009387928018
1	22	28	0.87	0.43	-221.46271213116756	-948.1043546798605
1	22	54	0.81	0.5	-546.9643356226497	-2877.7461791309047
1	22	73	0.66	0.39	-63.48559599949806	3388.361809218117
1	22	85	0.63	0.76	2935.3592313170184	17309.895536735738
1	22	45	0.28	0.52	2515.1017837089194	17082.81838238102
1	22	88	0.62	0.89	-63.86145671895497	-1529.4532087999482
1	22	7	0.54	0.53	-905.2108304370453	na
1	22	93	0.49	0.68	-72.61479292393653	2030.325749412734
1	22	18	0.14	0.37	8112.20856419961	34340.9344936199
1	22	20	0.39	0.83	-777.5	4471.625404573561
1	22	8	0.33	0.47	-568.9410224770928	5012.220251398515
1	22	61	0.41	0.57	3558.528220402227	32166.33523302858
1	22	33	0.69	0.83	-471.9109266150692	2013.976396814664
1	22	69	0.09	0.66	2946.4938081436303	19694.716956281416
1	22	97	0.41	0.41	-1744.4888317363504	2549.7019802359805
1	22	64	0.87	0.55	-2299.198823408287	-9634.227770615547
1	22	79	0.79	0.44	-962.5	-5656.999277844556
1	22	55	0.59	0.36	-83.03707455275469	na
1	22	96	0.45	0.68	2953.8292463400003	19722.395113759165
1	22	16	0.7	0.68	1133.3594941872957	6515.48776396425
1	22	57	0.57	0.65	-1089.8486763478545	1825.2817699379705
1	22	35	0.8	0.54	-1021.0646393884567	na
1	22	44	0.48	0.9	1954.938042143447	9925.02463540848
1	22	26	0.75	0.7	-2218.947100723436	na
1	22	1	0.11	0.77	-436.59642088301257	16207.008258484468
1	22	38	0.41	0.73	6760.8690619118925	44288.827016190786
1	22	99	0.62	0.26	3007.4830698733485	21327.656742362877
1	22	10	0.4	0.48	5724.495091216293	50664.30829027973
1	22	58	0.42	0.57	10683.027788693233	66699.70213269386
1	22	71	0.03	0.84	6002.444504301742	28037.69484284098
1	22	9	0.8	0.34	295.4691546573938	4004.9328231185796
1	22	15	0.23	0.71	9735.373404482818	51869.76185860974
1	22	13	0.41	0.46	-531.6042752981164	na
1	22	59	0.77	0.64	-900.4796994201647	na
1	22	87	0.49	0.34	-1479.9347894256514	-635.9123889053989
1	22	42	0.34	0.7	3414.2260699601684	14741.494461433846
1	22	95	0.51	0.19	-687.5	-493.8605598262386
1	22	52	0.83	0.38	-55.398466754202275	634.5646732126124
1	22	63	0.13	0.5	4227.0491488911275	43921.654564965786
1	22	60	0.08	0.54	-777.5	13675.606302291455
1	22	32	0.34	0.67	-1311.082909290388	17677.265579804996
1	23	64	0.87	0.55	-1977.452327009852	-8944.879827053392
1	23	32	0.34	0.67	-1231.7281520752886	870.1278127055034
1	23	7	0.54	0.53	-906.1724126663408	na
1	23	52	0.83	0.38	-232.19795495559663	-1023.7414166498779
1	23	79	0.79	0.44	-962.5	-6227.934745354999
1	23	33	0.69	0.83	-2904.9081024108355	-14206.418201214656
1	23	56	0.21	0.7	833.2164844420803	-5932.444587597902
1	23	93	0.49	0.68	-426.6255086502799	-2163.9711587486145
1	23	57	0.57	0.65	-1187.1481296625402	-6631.332386985986
1	23	46	0.59	0.24	390.8137438831932	3496.0778210078774
1	23	17	0.17	0.87	1449.053076470566	8601.52928687863
1	23	10	0.4	0.48	-1102.5799894399868	-3579.1737781223865
1	23	8	0.33	0.47	-275	-1280.848060037152
1	23	34	0.66	0.27	2366.534532800324	11061.870585735698
1	23	48	0.46	0.44	-131.7288465244648	-860.8045219228209
1	23	68	0.45	0.4	-272.1	-1723.7941097039482
1	23	35	0.8	0.54	-1047.0674043212468	na
1	23	9	0.8	0.34	78.04945224075868	2045.8109352334334
1	23	16	0.7	0.68	-2772.204761833059	-13764.985191342146
1	23	63	0.13	0.5	514.5002758282526	9073.984474605702
1	23	73	0.66	0.39	-799.9985797542662	-6232.083916222196
1	23	61	0.41	0.57	-864.2238747418634	-3403.5241188956884
1	23	18	0.14	0.37	1629.5659620726262	4909.92179958037
1	23	21	0.64	0.77	-135.5021863367954	na
1	23	45	0.28	0.52	327.3536413147	2356.6923489160013
1	23	19	0.76	0.83	-2909.3996909810894	-12120.233006550901
1	23	54	0.81	0.5	-657.4704614313621	-3079.6049695401884
1	23	28	0.87	0.43	-173.79232167148794	-873.0882762954791
1	23	69	0.09	0.66	669.5070563182018	3240.9124557455257
1	23	85	0.63	0.76	-2707.3531036819536	-15236.72636871477
1	23	78	0.61	0.67	-286.89802945699876	na
1	23	97	0.41	0.41	-885.7760644231915	-3121.924801664127
1	23	47	0.79	0.56	-1131.4688185044663	na
1	23	99	0.62	0.26	1835.3561809410628	11801.053649199679
1	23	87	0.49	0.34	-763.5247460721301	-5821.593870297931
1	23	44	0.48	0.9	-283.12089425835745	-2153.4655837233763
1	23	59	0.77	0.64	-893.3303760813499	na
1	23	88	0.62	0.89	-268.7244096332952	na
1	23	1	0.11	0.77	-421.47766392314605	3736.884546484423
1	23	15	0.23	0.71	1716.025372232385	7539.038876100535
1	23	60	0.08	0.54	-1462.1005829976468	-288.7922224128426
1	23	42	0.34	0.7	-655.419857707703	-2028.244948677156
1	23	41	0.42	0.61	-14.68224506263985	-540.4515967781108
1	23	38	0.41	0.73	182.52330886551493	347.0970044251883
1	23	96	0.45	0.68	-64.7531874600005	-824.2005543096633
1	23	5	0.05	0.88	1257.3493290449996	8279.818442429845
1	23	20	0.39	0.83	-1530.974299596266	-5222.070058028934
1	23	58	0.42	0.57	149.23507806401545	-1007.1647731469262
1	23	95	0.51	0.19	-412.5	-446.68245007969307
1	23	55	0.59	0.36	-85.57203966280997	na
1	23	71	0.03	0.84	889.5651245261797	4534.969640012148
1	24	33	0.69	0.83	-2262.5711105500704	-10909.060775044916
1	24	15	0.23	0.71	3005.084580042134	13258.20532586844
1	24	71	0.03	0.84	1496.1284283616133	6259.271267595555
1	24	45	0.28	0.52	707.4174949996976	4824.833283151653
1	24	61	0.41	0.57	124.98997689942689	3323.5988686707324
1	24	58	0.42	0.57	2300.1750404595687	8734.170667624987
1	24	10	0.4	0.48	392.727557450773	7075.589923580208
1	24	63	0.13	0.5	2673.656977914473	16173.0549962351
1	24	64	0.87	0.55	-1267.9296800782752	-7742.297839324235
1	24	96	0.45	0.68	398.99930249999954	2620.1937456836895
1	24	35	0.8	0.54	-1069.4938952686862	na
1	24	7	0.54	0.53	-887.7334008431812	na
1	24	46	0.59	0.24	665.489970610673	5411.404488898852
1	24	88	0.62	0.89	-264.9357424311369	na
1	24	42	0.34	0.7	133.4415231652801	-2687.9840963393995
1	24	99	0.62	0.26	3159.523410828244	24397.463548969743
1	24	16	0.7	0.68	-2369.3690408069656	-11229.412146533856
1	24	97	0.41	0.41	-1063.3104125099244	-442.64070489565245
1	24	55	0.59	0.36	-84.38521670325937	na
1	24	85	0.63	0.76	-1647.57775512717	-9224.344676671213
1	24	17	0.17	0.87	2828.4044083643407	15892.930524614829
1	24	32	0.34	0.67	989.5218236156798	6405.026102941265
1	24	20	0.39	0.83	-1761.9188597338639	-1567.7224674008526
1	24	57	0.57	0.65	-941.2020209109401	-4166.228020999495
1	24	78	0.61	0.67	-221.34968654395684	na
1	24	18	0.14	0.37	2650.4304581339534	7013.289883608907
1	24	60	0.08	0.54	-1593.2071327133685	5436.930165121852
1	24	21	0.64	0.77	-138.40759070755178	na
1	24	69	0.09	0.66	1046.178152435065	4373.8165067152295
1	24	38	0.41	0.73	1411.435109119644	6917.324423737109
1	24	19	0.76	0.83	-2703.2334018035162	-10618.819251556974
1	24	93	0.49	0.68	-139.76571218512697	-1251.1586007652281
1	24	52	0.83	0.38	80.42442043995806	1237.6185638423633
1	24	44	0.48	0.9	101.39702662840773	-364.59712792975733
1	24	41	0.42	0.61	312.5615469166462	1195.3489964452158
1	24	87	0.49	0.34	-186.67377116738248	-2016.7911733694204
1	24	54	0.81	0.5	-397.2292608797943	-2577.9914209939434
1	24	8	0.33	0.47	-275	-1250.0546655862415
1	24	68	0.45	0.4	-285.33	-1628.7744309194213
1	24	56	0.21	0.7	-2025	-4895.622234784722
1	24	34	0.66	0.27	3914.859542284522	20049.45322138104
1	24	79	0.79	0.44	-577.5	-5012.078650244635
1	24	95	0.51	0.19	-432.5	2153.160603866744
1	24	5	0.05	0.88	1887.7971959549998	12644.419192757157
1	24	73	0.66	0.39	-459.18242352266253	-3784.6157340358714
1	24	1	0.11	0.77	1153.050630758641	7733.895147054786
1	24	28	0.87	0.43	-110.25826682774321	na
1	24	9	0.8	0.34	590.805809884514	5615.092867540649
1	24	48	0.46	0.44	257.41477624483343	1832.0468413492752
1	25	42	0.34	0.7	443.45165859532426	-2048.1563237606265
1	25	87	0.49	0.34	260.1156476488102	3170.4666865172026
1	25	20	0.39	0.83	-1722.9360279445748	3554.175839126227
1	25	68	0.45	0.4	-196.5357111197545	-1485.0309215917728
1	25	38	0.41	0.73	2743.2215640423633	13058.763412552817
1	25	15	0.23	0.71	2531.1742039206547	19141.973674660323
1	25	34	0.66	0.27	3970.0862997408453	31421.54490400873
1	25	33	0.69	0.83	-1867.8914946102254	-8816.895086275426
1	25	8	0.33	0.47	-165	-1116.8985735886656
1	25	93	0.49	0.68	-85.49529361677128	13.33439745321948
[truncated: 57,357 more rows]
