# Supplementary material for: Land-use change in oil palm dominated tropical landscapes—An agent-based model to explore ecological and socio-economic trade-offs
Source: PLoS One. 2018 Jan 19;13(1):e0190506. doi: 10.1371/journal.pone.0190506 (PMC5774713; doi:10.1371/journal.pone.0190506)
Supplement: S1 Data — (ZIP) [file pone.0190506.s003.zip › HouseholdData/hh-data_js_2016_sc23.txt]

runnumber	step	ID	h_inefficiency_op	h_inefficiency_rm	actual_netcashflow	predicted_netcashflow
1	0	53	0.19	0.62	7081.162619840443	47484.33073645171
1	0	41	0.16	0.68	1906.2522516259344	31140.897441843314
1	0	23	0.6	0.05	619.2657488443738	1989.2682039188371
1	0	83	0.84	0.65	-137.5	-603.7314636326956
1	0	1	0.57	0.67	-806.828542133027	7481.059314298845
1	0	10	0.36	0.52	17188.335754026713	129052.88078463546
1	0	16	0.6	0.44	2882.7971790432503	36090.707992745025
1	0	32	0.06	0.65	9262.97829840761	63605.12965012399
1	0	18	0.69	0.88	-3104.9477207113478	10175.258231871
1	0	88	0.52	0.69	1812.3771511261016	9237.387660810475
1	0	70	0.73	0.66	468.6098427766724	3031.106324052975
1	0	48	0.68	0.43	2321.293295432536	16377.441108993786
1	0	74	0.54	0.35	821.5644177522923	8256.19174002722
1	0	12	0.53	0.44	2305.276991317125	24901.678581324075
1	0	79	0.8	0.6	2355.4264530668834	18786.597750846828
1	0	54	0.91	0.55	1363.2098529234518	12358.118803551812
1	0	81	0.76	0.36	4903.0597969274695	49847.872326986275
1	0	8	0.56	0.64	869.372396612843	-541.005199535104
1	0	28	0.82	0.49	501.9628902592003	6063.795835993391
1	0	93	0.52	0.67	1716.32395454204	11932.456318801063
1	0	25	0.78	0.5	3004.9037083457893	20051.4094678846
1	0	85	0.61	0.69	841.3241245069147	19553.690399695486
1	0	73	0.59	0.48	7153.165894160004	50912.42695963237
1	0	22	0.09	0.2	-481.25	6925.1915214440305
1	0	97	0.31	0.35	-881.1327642126768	19193.3886622909
1	0	60	0.46	0.59	3818.388670459999	25548.146146236675
1	0	44	0.45	0.69	827.104898944227	15242.791036629304
1	0	20	0.38	0.87	3743.6960860241084	1121.4490395978312
1	0	11	0.67	0.5	3526.7715808616344	25612.88340049281
1	0	45	0.44	0.72	2254.192071502076	173.52723309377134
1	0	51	0.55	0.87	1188.4702753127367	8058.088250932198
1	0	58	0.29	0.7	13639.099045339693	133833.41502946388
1	0	78	0.22	0.6	3081.295949228116	17096.891774787357
1	0	82	0.31	0.68	2244.500017359999	15256.03408258313
1	0	64	0.66	0.78	-540.8438995548696	-2473.169403399546
1	0	21	0.65	0.84	-612.5	-2393.713076949364
1	0	62	0.93	0.39	3819.0827096301446	26657.813900519373
1	0	61	0.66	0.72	1317.96466527544	-587.4378223192432
1	0	37	0.74	0.38	3090.366586812834	31210.800994961213
1	0	50	0.33	0.61	1843.0695548338724	12100.394721830891
1	0	34	0.64	0.65	3827.2227890745116	27221.36947808902
1	0	19	0.05	0.68	19918.859220703427	120426.24629551698
1	0	87	0.73	0.72	-349.6208420191364	735.7401025932693
1	0	65	0.72	0.72	-544.2	-4173.68858801344
1	0	66	0.62	0.79	806.5667800799997	8478.09642110878
1	0	15	0.61	0.6	5608.61622985112	37606.063467481814
1	0	98	0.82	0.67	423.05346598350275	1093.391740438029
1	0	3	0.33	0.66	7660.040655897691	52088.31876512855
1	0	72	0.19	0.86	-137.5	-666.6009818865064
1	0	96	0.4	0.78	-1532.0804500289519	22291.70672294685
1	0	9	0.91	0.68	178.70536217648714	2537.352100850702
1	0	5	0.37	0.69	-1112.2878543977995	18245.517248136744
1	0	17	0.59	0.74	355.251213238446	11485.820376655523
1	0	26	0.56	0.46	15606.584042842722	113341.80089590924
1	0	40	0.55	0.55	1815.9418239958536	17165.569368555072
1	0	77	0.79	0.62	405.830657476844	926.2259591998927
1	0	56	0.36	0.47	6070.940940479999	41202.40817897409
1	0	49	0.11	0.56	1979.3151871332225	9360.40224249279
1	0	4	0.24	0.49	-481.25	-1969.5726892023524
1	0	94	0.62	0.7	438.4737778142812	7782.748732985113
1	0	38	0.57	0.65	-2444.8801025393677	7356.404961772842
1	0	46	0.68	0.33	2798.363972836223	18576.7108423266
1	0	7	0.53	0.28	-1134.7429946144	40571.22613534074
1	0	68	0.29	0.1	-285.33	22580.069401076937
1	0	52	0.8	0.67	858.2137677113594	5698.209708609313
1	0	2	0.83	0.82	-343.75	-1583.535251965025
1	0	35	0.74	0.48	7751.109641137941	64228.774979940106
1	0	13	0.27	0.4	7643.874956226112	31861.718268798275
1	0	84	0.94	0.77	-431.28991016085797	-2336.2451310913743
1	0	31	0.6	0.15	3733.3922209519924	22803.37519774401
1	0	24	0.08	0.69	3141.4827461064656	13362.376083820493
1	0	99	0.7	0.57	2727.970382956907	25946.89270400344
1	0	36	0.21	0.69	5957.468668880592	35345.142773090214
1	0	33	0.5	0.58	4448.350690102201	46134.20798547699
1	0	75	0.36	0.35	3465.8985803188584	27386.65048633154
1	0	86	0.26	0.75	11989.2652728	85457.4226378258
1	0	30	0.13	0.66	61095.359229763046	413123.4929537861
1	0	89	0.4	0.59	258.4127656060266	5335.920807758333
1	0	27	0.5	0.71	1521.4711612704164	6752.8864198502615
1	0	43	0.7	0.32	7960.438946425535	55084.361442139016
1	0	42	0.5	0.59	981.8931155208843	13225.76130508309
1	0	57	0.21	0.69	5325.110512483526	37004.629422871534
1	0	67	0.77	0.62	1336.9608297615787	9533.166610515787
1	0	39	0.83	0.31	-26.830107979137793	na
1	0	92	0.41	0.54	-412.5	-1809.3456997641365
1	0	0	0.54	0.59	961.7243512792481	768.755284586192
1	0	59	0.41	0.51	7001.6668239614955	58983.865203363785
1	0	91	0.45	0.84	1178.6445567179996	7883.646886732199
1	0	6	0.65	0.61	2308.1037424778037	12786.035126839795
1	0	69	0.29	0.82	3499.261848359999	23797.189937629766
1	0	29	0.6	0.7	1650.6261370609031	16157.642859634185
1	0	14	0.78	0.54	1175.2332332957528	9353.664514564633
1	0	80	0.78	0.09	477.8273127104168	654.4252053136938
1	0	55	0.85	0.58	602.074934644561	4253.933257481469
1	0	76	0.69	0.58	905.1975421281793	5787.850686418162
1	0	95	0.69	0.57	756.2937868169604	10169.429212335775
1	0	47	0.58	0.54	1318.81049167531	26070.158417141163
1	0	90	0.82	0.62	-45.00239919605599	-636.2008729257336
1	0	71	0.45	0.44	3293.480327770071	28355.151025896645
1	0	63	0.57	0.65	665.3621157110006	2099.813644064979
1	1	4	0.24	0.49	-481.25	-2115.0372527716336
1	1	58	0.29	0.64	14113.337569299543	149782.75917223806
1	1	79	0.8	0.59	2094.8700354271514	16512.96594633921
1	1	74	0.54	0.35	805.2049903209675	7613.892795781664
1	1	83	0.84	0.63	-82.5	na
1	1	13	0.27	0.4	8125.87178564275	30045.421328239165
1	1	3	0.33	0.59	8353.093721476593	56471.18156537867
1	1	15	0.61	0.59	5997.058117299576	39732.212673554466
1	1	77	0.79	0.59	430.0578127448911	550.3617626739231
1	1	14	0.78	0.51	1188.020149327985	9271.184473882742
1	1	92	0.41	0.54	-412.5	-1819.2889278862365
1	1	32	0.06	0.65	9915.276646219998	67746.42429655588
1	1	96	0.4	0.78	-932.0351802772727	31027.1696926792
1	1	90	0.82	0.58	-92.07706526391445	na
1	1	24	0.08	0.69	3353.094129171898	12390.490641523525
1	1	48	0.58	0.43	2444.040078899628	16143.332396909187
1	1	98	0.82	0.64	447.78074483881096	841.0430537212262
1	1	75	0.29	0.35	3351.3439363925327	28623.203151183036
1	1	20	0.38	0.87	3987.2873248114975	-2100.189464001112
1	1	1	0.56	0.67	157.9198473509956	11286.19213973122
1	1	10	0.32	0.42	20605.732658702582	155913.11190468638
1	1	52	0.8	0.63	1025.090727389914	6580.461299136694
1	1	43	0.7	0.32	7069.325451179947	48013.85077688319
1	1	31	0.6	0.15	3256.442294687174	19301.792521899413
1	1	76	0.69	0.58	736.1189071559816	4482.439836096426
1	1	39	0.83	0.31	-30.896527986978768	na
1	1	88	0.44	0.63	2495.391194612266	12221.024996864642
1	1	72	0.19	0.74	-102.5	na
1	1	93	0.52	0.65	1859.6567682545183	12826.718460368462
1	1	53	0.19	0.62	7548.611988349229	49448.44012060757
1	1	28	0.82	0.49	466.160693395424	5437.934380407214
1	1	89	0.4	0.59	242.55597008271593	5833.996825676059
1	1	5	0.32	0.69	-489.345103235682	28212.325998495777
1	1	61	0.56	0.66	203.0643679441223	14358.883255352854
1	1	59	0.35	0.51	8518.10552019779	61107.24662709977
1	1	49	0.11	0.56	2095.13655863495	9121.626982239266
1	1	62	0.93	0.39	3370.3518589826253	23070.64538837818
1	1	45	0.44	0.72	2409.432722701549	-1924.7778655939323
1	1	68	0.29	0.1	2498.90798415975	24024.998916042372
1	1	97	0.28	0.35	-757.4979568119753	28766.09835204519
1	1	63	0.53	0.6	-1660.4	6881.28369111748
1	1	23	0.6	0.05	540.2960717097815	925.305806606642
1	1	9	0.91	0.59	731.9780502973721	7774.014687866659
1	1	2	0.83	0.82	-343.75	-1587.4260803606292
1	1	37	0.74	0.37	2904.1009962669045	29753.18249795279
1	1	16	0.55	0.44	3585.6418712213595	36500.034581168664
1	1	18	0.69	0.88	-721.7945854281792	18229.055812442533
1	1	86	0.26	0.75	12918.1782404	91468.92844485989
1	1	95	0.69	0.57	650.1403637205954	8667.132508128447
1	1	41	0.16	0.68	2301.240662464924	37013.44472471726
1	1	34	0.63	0.65	2944.283544533977	19889.408170670147
1	1	29	0.56	0.64	2494.9261713854567	22370.239710397796
1	1	35	0.74	0.48	6897.8789999981145	56364.02929847666
1	1	66	0.56	0.79	1644.8447827199993	13875.241075614647
1	1	6	0.65	0.61	1734.2142807220775	8477.009455505482
1	1	44	0.45	0.65	1021.3329190811933	19714.04589593999
1	1	17	0.57	0.68	1943.180891991642	19149.9706768893
1	1	42	0.47	0.59	1311.6509240140463	17564.350806685532
1	1	65	0.72	0.72	-825	-4229.1870253801935
1	1	21	0.58	0.71	-412.5	-1866.5086285434727
1	1	69	0.29	0.82	3765.6426031799992	25466.059274644147
1	1	84	0.94	0.77	-550	-2593.2631366042806
1	1	73	0.59	0.48	6534.531934024283	45572.21351007108
1	1	27	0.49	0.71	1694.1090416656248	6606.962106689344
1	1	40	0.55	0.55	823.4920305533122	13918.508316513165
1	1	50	0.33	0.6	1891.1917778198308	11704.73032939839
1	1	91	0.4	0.84	1422.4777285541995	9628.342995808542
1	1	22	0.09	0.2	-358.75	7936.790780952651
1	1	47	0.58	0.52	1266.7990626736178	25257.86619681976
1	1	30	0.13	0.6	52234.73770018919	451886.52439945523
1	1	94	0.51	0.67	768.664750573468	15085.068010025296
1	1	87	0.73	0.72	-729.4570833074145	-3183.891951516703
1	1	19	0.05	0.6	20893.53478770743	130502.34531402876
1	1	70	0.73	0.63	494.11588624345677	2985.9333879072105
1	1	26	0.46	0.46	14108.809155776566	108738.53618799067
1	1	11	0.67	0.5	3063.803866131648	21796.168466187588
1	1	25	0.78	0.5	2563.546296692103	16607.53269215539
1	1	12	0.51	0.44	2065.4594468380046	24670.384416608136
1	1	67	0.77	0.62	1071.3145993893454	7372.745454201313
1	1	54	0.91	0.55	1128.565511849162	10507.118566139696
1	1	71	0.39	0.43	4247.298935229852	31985.841975233514
1	1	57	0.21	0.69	5716.9635432189825	36952.93672079676
1	1	33	0.47	0.58	4917.727472994032	51847.642792081104
1	1	78	0.22	0.57	3262.1445414342265	16865.46725736561
1	1	7	0.53	0.28	-1180.698647183968	40889.402459007775
1	1	38	0.53	0.63	-1899.2729044285625	17823.977276318266
1	1	82	0.31	0.68	2416.6235714799996	16338.224849666722
1	1	64	0.53	0.78	-572.809016632843	10495.974571008226
1	1	81	0.76	0.36	4315.432541546325	44448.54523721486
1	1	51	0.52	0.87	1448.0440393599997	9767.656862905566
1	1	80	0.78	0.09	125.7473264604576	127.59104710258512
1	1	55	0.85	0.58	507.1607340060254	1032.5255864897726
1	1	60	0.43	0.59	4400.377357060999	29809.851282981213
1	1	8	0.56	0.64	-275	-1227.7922781154411
1	1	46	0.68	0.33	2458.792298688226	15959.445928432015
1	1	99	0.65	0.56	3427.6706824290377	25582.410995436727
1	1	85	0.57	0.68	1319.0276680132058	27801.88158649186
1	1	36	0.21	0.69	6335.815286756833	35313.140793339844
1	1	0	0.51	0.59	1149.5945790356434	170.83507281937722
1	1	56	0.34	0.47	6827.7489765599985	46138.50854856799
1	2	56	0.31	0.47	8431.000507319997	56616.64576823068
1	2	0	0.48	0.59	1471.9632902185988	-448.61663723437283
1	2	6	0.65	0.61	1767.3933451725397	8129.596185680204
1	2	33	0.44	0.58	7059.888209547656	69933.73600223154
1	2	94	0.44	0.63	1770.6687533091135	28559.391645024443
1	2	28	0.82	0.49	592.5724489592271	6199.163800651937
1	2	68	0.29	0.1	2848.6636461832804	26153.73282035269
1	2	2	0.83	0.82	-206.25	-1442.228846546573
1	2	73	0.59	0.48	7089.56738831133	48604.07432510431
1	2	79	0.8	0.58	2505.256727332156	18945.167253461448
1	2	93	0.49	0.64	2400.107966832681	16607.37054833428
1	2	55	0.85	0.57	521.3323355515492	908.5310366192945
1	2	71	0.35	0.4	5373.416866790677	39889.821075316286
1	2	69	0.29	0.82	4374.113857859999	29374.628982795824
1	2	15	0.61	0.58	7182.091282635086	47626.892197515735
1	2	98	0.82	0.62	552.7842973659613	1136.3507916355682
1	2	60	0.42	0.59	5294.6915133736	35652.41103516052
1	2	35	0.74	0.48	7563.578804908029	60176.04863014128
1	2	8	0.56	0.64	-275	-1225.8474948033452
1	2	9	0.91	0.54	1243.178663511623	12997.654373270112
1	2	34	0.6	0.65	3548.974510108646	23076.811209566524
1	2	65	0.72	0.72	-825	-3915.960808027044
1	2	81	0.76	0.36	4495.438460196382	49382.298493735616
1	2	63	0.5	0.57	-1492.398461679495	13429.449765618016
1	2	40	0.55	0.55	1546.9648104521525	17255.473699309852
1	2	66	0.5	0.79	2508.421013759999	21575.51936210928
1	2	22	0.09	0.2	-376.25	10639.099507127885
1	2	87	0.73	0.72	-461.6905180042774	-1738.077815726838
1	2	48	0.51	0.43	2861.7973333910254	18495.133892481917
1	2	58	0.29	0.64	21475.140311215946	185544.53654518403
1	2	43	0.7	0.32	7291.396831797445	48673.41927865303
1	2	49	0.11	0.56	2381.9808401090395	9914.64648540273
1	2	42	0.43	0.59	2046.4867258166882	25766.127633853255
1	2	41	0.16	0.68	4320.510963364809	46924.618789886896
1	2	4	0.24	0.49	-288.75	-1883.9124142694557
1	2	47	0.58	0.51	2664.0861187195555	32373.304766004927
1	2	21	0.58	0.64	-302.5	-1718.552218649758
1	2	27	0.48	0.71	2043.1094565270369	7307.922801264332
1	2	62	0.93	0.39	3494.2358971374947	23484.18277528706
1	2	30	0.13	0.56	62415.60929148041	563210.1798661386
1	2	16	0.51	0.44	4445.493798549073	44945.03461890889
1	2	11	0.67	0.5	3239.4513667143992	22534.868525567992
1	2	44	0.45	0.63	1584.427164744363	26926.428721533863
1	2	70	0.73	0.61	634.2733585768431	4071.7052305809684
1	2	96	0.4	0.78	1979.1788927739592	44244.99935600248
1	2	32	0.06	0.65	11413.187076499997	77413.73710613257
1	2	88	0.38	0.58	3367.049398921177	16292.487284610703
1	2	20	0.38	0.87	-1687.5	6874.127149695024
1	2	78	0.22	0.54	3750.0950601854415	18542.91697210378
1	2	31	0.6	0.15	3248.4800745382977	18780.035602144806
1	2	57	0.21	0.69	7185.430847735782	44861.78995160994
1	2	19	0.05	0.6	14177.403039926332	156994.58285324025
1	2	64	0.47	0.78	606.9746397836029	29168.67386098449
1	2	77	0.79	0.55	497.7150066609332	685.9593889809817
1	2	13	0.27	0.4	9308.641091665198	32369.98064979938
1	2	38	0.49	0.62	-1798.081819965581	35152.46273149986
1	2	86	0.26	0.75	15205.947547199998	106655.9628416451
1	2	74	0.54	0.35	922.1987142488853	8313.775106142852
1	2	37	0.74	0.37	3180.589965988197	32846.01008289741
1	2	97	0.27	0.35	-929.3545247131224	42289.36356851078
1	2	61	0.45	0.64	-749.6804605532807	32307.401849540027
1	2	14	0.78	0.49	1405.5752948458166	10702.65026764268
1	2	12	0.48	0.44	2038.0529864153486	29950.610353944227
1	2	10	0.3	0.37	25075.646111922717	191520.68595058494
1	2	91	0.37	0.84	1777.7524440258296	11962.158356344571
1	2	17	0.55	0.64	3226.7519152177365	30762.59854628355
1	2	39	0.83	0.31	-28.634425861694652	na
1	2	46	0.68	0.33	2510.962977444845	15992.595582992431
1	2	25	0.78	0.5	2650.2558713290205	16775.886592912706
1	2	36	0.21	0.69	7247.851822899251	38578.476628966666
1	2	90	0.82	0.55	-88.71039759089209	na
1	2	99	0.61	0.55	4373.573793126474	33642.13352855018
1	2	85	0.52	0.67	-3529.5367733662333	47818.159612187206
1	2	29	0.53	0.61	3954.4679037041824	31886.64702783746
1	2	92	0.41	0.54	-247.5	-1622.3680343045392
1	2	1	0.53	0.67	2533.9597359878344	17281.07099176046
1	2	84	0.94	0.77	-550	-2501.2048490716843
1	2	72	0.19	0.68	-107.5	na
1	2	67	0.77	0.62	1160.8418934636265	7719.895255617064
1	2	83	0.84	0.62	-86.5	na
1	2	23	0.6	0.05	342.4628713449863	455.75655335654324
1	2	76	0.69	0.58	763.4354374402515	4505.835714033241
1	2	52	0.8	0.61	1326.1261973310889	8360.225446843939
1	2	26	0.39	0.46	15885.879948772223	128603.85170200259
1	2	7	0.53	0.28	-868.5682956982141	53386.280123038814
1	2	75	0.25	0.35	4277.674673547894	33594.81880863431
1	2	24	0.08	0.69	-1347.5	19523.812520606247
1	2	18	0.69	0.88	4538.4594841983235	28577.431874490958
1	2	89	0.4	0.58	168.24172685746217	7684.83928076868
1	2	45	0.44	0.72	-481.25	-2530.1062721320313
1	2	82	0.31	0.68	2810.333502439999	18872.215256076892
1	2	50	0.33	0.59	2170.6759937413617	12787.97125408185
1	2	95	0.69	0.57	905.5852998404907	10194.453614369902
1	2	80	0.78	0.09	-2.201247471617151	na
1	2	54	0.91	0.55	1206.991649620559	11631.175617872348
1	2	3	0.33	0.54	9836.082980955352	65955.77645932825
1	2	59	0.31	0.51	10151.28754863078	71259.61270320871
1	2	51	0.49	0.87	1876.7881857999996	12660.00588392277
1	2	53	0.19	0.62	8650.151588003726	55538.64596078841
1	2	5	0.29	0.69	2138.858277336889	41711.27380754238
1	3	90	0.82	0.54	-92.53741061751232	na
1	3	43	0.7	0.32	6072.315157161864	39545.65979475772
1	3	77	0.79	0.53	331.73942612856615	15.879329180504989
1	3	64	0.43	0.78	419.5451571915505	30124.59447516113
1	3	57	0.21	0.69	5510.919860272081	29584.87928256618
1	3	49	0.11	0.56	1863.705056650986	5278.358262178872
1	3	66	0.46	0.79	2182.8882933645373	19177.22748926066
1	3	17	0.53	0.62	-249.20794007250925	24550.06106950951
1	3	22	0.09	0.2	-394.625	9028.233450801652
1	3	78	0.22	0.53	2922.7967814273434	11336.931046593456
1	3	4	0.24	0.49	-302.75	-1868.2097434549498
1	3	39	0.83	0.31	-35.560664787518704	na
1	3	41	0.16	0.68	5780.163469915287	39215.16911717856
1	3	75	0.23	0.35	4327.4640391430685	27078.131593128343
1	3	65	0.72	0.72	-495	-3646.2370354388395
1	3	60	0.41	0.59	4137.2541086397405	27782.53226483596
1	3	76	0.69	0.57	584.210260208597	2791.472941603954
1	3	11	0.67	0.5	2575.8333374393924	17421.232791845192
1	3	56	0.29	0.47	6817.673120112	45450.47193981806
1	3	51	0.46	0.87	1543.09965056	10353.026807334714
1	3	36	0.21	0.69	5645.619114509074	24886.8650792071
1	3	89	0.4	0.57	134.15876588370622	6676.263899889218
1	3	79	0.8	0.56	2179.759897088992	16063.83266073612
1	3	85	0.47	0.67	-3049.6379456728378	48107.33927177872
1	3	88	0.34	0.54	2828.551005248629	10835.521072279485
1	3	20	0.35	0.87	-687.5	-4544.457397209565
1	3	32	0.06	0.65	9093.462833839996	61075.336688688665
1	3	98	0.82	0.59	432.7869778742072	373.7502260482803
1	3	63	0.47	0.56	-753.4307055799252	14993.86443038838
1	3	71	0.32	0.37	4629.840896719781	34333.85969013821
1	3	37	0.74	0.37	2670.5974997790895	28410.074981819213
1	3	67	0.77	0.62	786.1284082436382	4862.205582742767
1	3	73	0.59	0.48	5542.788662387646	37168.04313670986
1	3	33	0.43	0.58	5658.119965125923	56229.640880437444
1	3	5	0.27	0.69	5463.491606609614	37415.973683822915
1	3	29	0.5	0.59	3223.0917945465476	27154.652536820406
1	3	44	0.45	0.62	1115.0934858509831	22472.144480240677
1	3	16	0.48	0.44	3447.6951585542697	34691.4834363769
1	3	10	0.28	0.35	20460.751698163644	154198.89265383463
1	3	12	0.45	0.44	2185.010276623308	26188.09197162959
1	3	31	0.6	0.15	2658.4513939634685	14662.761072395424
1	3	72	0.19	0.65	-112.75	na
1	3	23	0.6	0.05	0.4878285636552704	48.40136478820883
1	3	3	0.32	0.51	7673.660758227891	52203.69189874164
1	3	61	0.38	0.64	-2297.29121944	33147.48556153818
1	3	95	0.69	0.57	632.6110491736898	7519.504024702304
1	3	99	0.58	0.54	3091.260961674315	22050.716516000633
1	3	8	0.56	0.64	-165	-1111.9153407310619
1	3	26	0.35	0.46	10155.637790289908	102633.07534964805
1	3	1	0.5	0.67	2101.8686069999994	14167.75473385304
1	3	97	0.27	0.35	-184.11903002515044	39299.9156422046
1	3	70	0.73	0.6	482.8373224251552	2327.1613148233446
1	3	7	0.53	0.28	3320.3390723050943	52921.85140411956
1	3	53	0.19	0.62	6762.515800767678	40398.474485122926
1	3	96	0.4	0.78	5552.796979298206	37914.43418582524
1	3	48	0.47	0.43	2279.427626430855	13639.395641541701
1	3	93	0.46	0.63	1950.1186587138943	13445.717103307044
1	3	74	0.54	0.35	799.6181021625598	7106.8127957477
1	3	59	0.28	0.49	8516.1510933229	58873.3243034386
1	3	25	0.78	0.5	2058.6153351746275	12406.870940782503
1	3	54	0.91	0.55	872.9647499511525	8719.827496307893
1	3	21	0.58	0.6	-255.5	-1640.3715061952475
1	3	35	0.74	0.48	6142.896832046959	48521.79255094001
1	3	28	0.82	0.49	478.235164509008	5014.929401680003
1	3	55	0.85	0.55	365.3692410227857	129.80887749691593
1	3	0	0.44	0.59	-275	-1223.2027752427962
1	3	80	0.78	0.09	-12.657686716770513	na
1	3	15	0.61	0.57	5159.755189803439	33814.289981435664
1	3	50	0.33	0.57	1686.2503199420348	8729.258552443243
1	3	68	0.29	0.1	2589.5223021330294	23273.223183502185
1	3	18	0.69	0.88	2480.145185400001	17853.85834984466
1	3	2	0.83	0.82	-216.25	-1444.1052825662769
1	3	83	0.84	0.61	-90.7	na
1	3	30	0.13	0.53	47456.46607508601	458469.13909008645
1	3	24	0.08	0.69	-1323.5	16895.53040109563
1	3	52	0.8	0.58	1186.2196281302204	7106.485813005013
1	3	13	0.27	0.4	7188.961248810931	12329.103698755674
1	3	47	0.58	0.51	1984.470600197848	26003.5643554546
1	3	94	0.38	0.6	2210.2777409756122	27240.55493785867
1	3	62	0.93	0.39	2874.479188314506	18816.07057794624
1	3	87	0.73	0.72	-1082.885966830292	-6236.994123116934
1	3	46	0.68	0.33	2062.8217783449054	12716.9270271211
1	3	58	0.29	0.64	22709.082955005506	141035.56653484268
1	3	82	0.31	0.68	2184.377001344	14566.677934659048
1	3	84	0.94	0.77	-357.5	-2300.723901922825
1	3	34	0.56	0.65	-534.4418689798334	14384.963294995136
1	3	19	0.05	0.6	10998.671968797698	126942.44517725761
1	3	40	0.54	0.55	1016.1650799323243	13219.318867884986
1	3	91	0.35	0.84	1427.6784244283222	9580.823369629692
1	3	81	0.76	0.36	3431.928443998898	41854.02985268438
1	3	6	0.65	0.61	1036.7108252024614	2923.989170306036
1	3	14	0.78	0.47	1249.33849385302	9331.454630610271
1	3	27	0.46	0.71	1619.9955241858338	3784.106201026315
1	3	92	0.41	0.54	-259.5	-1611.3033707149038
1	3	45	0.44	0.64	-481.25	-2227.9899442675737
1	3	38	0.46	0.62	-1266.2149478181902	35649.49677062958
1	3	86	0.26	0.75	11868.643823720002	83568.08500699565
1	3	69	0.29	0.82	3408.836560056	22725.23596990903
1	3	9	0.91	0.51	1120.0486603868976	12219.52552150251
1	3	42	0.4	0.59	1638.5180558676439	21818.29977315966
1	4	59	0.26	0.47	5078.986542405726	46577.18537452582
1	4	57	0.21	0.69	5072.179440461599	23127.832366336876
1	4	14	0.78	0.46	794.5199669308236	5851.909132794967
1	4	66	0.43	0.79	2092.4889621375196	19637.55857133603
1	4	5	0.26	0.69	5093.29207926	34623.54070971143
1	4	82	0.31	0.68	1940.8549094707992	13133.854438888382
1	4	64	0.42	0.78	913.3989809766886	30216.40865173143
1	4	80	0.78	0.09	-30.789193386142415	na
1	4	61	0.34	0.64	-966.6350771200005	43543.50784958584
1	4	83	0.84	0.6	-95.11	na
1	4	89	0.4	0.56	310.868114213323	5991.969784367943
1	4	11	0.67	0.5	1457.4960600859863	9274.967787657137
1	4	90	0.82	0.53	-100.1523984855052	na
1	4	37	0.74	0.37	2145.4670843977146	19105.674370981418
1	4	76	0.69	0.56	259.3837523595198	396.30261735333875
1	4	7	0.53	0.28	2031.0956995382708	37647.730541969184
1	4	43	0.7	0.32	4093.7932550828345	25504.293164990817
1	4	47	0.58	0.5	781.4982708031769	13679.891896295247
1	4	9	0.91	0.49	747.3438523563445	7221.418084662182
1	4	99	0.55	0.54	-1553.7016669601758	4978.867189861337
1	4	34	0.52	0.65	-4288.010267656352	7593.1677173194375
1	4	68	0.29	0.1	1932.4803533757604	17339.153571599512
1	4	70	0.73	0.59	188.5454565620978	146.42897115429486
1	4	94	0.35	0.58	1632.627835599766	26358.559646286012
1	4	32	0.06	0.65	8354.520074405997	55591.332713816155
1	4	86	0.26	0.75	10605.35624458761	76393.04412628927
1	4	10	0.27	0.34	18217.113497443675	132302.71824378174
1	4	58	0.29	0.64	14224.028057901432	122557.68133881655
1	4	3	0.31	0.49	6983.879809912845	47235.0642303968
1	4	26	0.32	0.46	3680.655403317991	73402.63521066702
1	4	13	0.26	0.4	-2531.25	8681.283106532406
1	4	17	0.51	0.6	-1003.0796969760405	25136.933818995225
1	4	33	0.42	0.58	4636.153635260304	50863.07315291375
1	4	95	0.69	0.57	27.019867191594358	2297.9698773725863
1	4	39	0.83	0.31	-48.12363557296951	na
1	4	87	0.73	0.72	-1933.295654953843	-8543.638222328129
1	4	53	0.19	0.62	6134.301131896381	33426.53845287608
1	4	22	0.09	0.2	-413.91875	-998.6844138424385
1	4	62	0.93	0.39	1860.3725080715549	11577.360218380023
1	4	79	0.8	0.55	1120.954675470525	8042.873514593578
1	4	85	0.44	0.67	1641.2155398693221	60358.8066351248
1	4	30	0.13	0.51	37605.90047922297	420866.3089466391
1	4	77	0.79	0.51	50.02974925292176	-507.9193978555599
1	4	97	0.27	0.35	2582.686189982559	42122.25986608901
1	4	78	0.22	0.5	2291.5999259114	7304.960837946864
1	4	20	0.35	0.71	-687.5	-3688.6730566059264
1	4	25	0.78	0.49	1197.0610708789911	6341.569008241317
1	4	75	0.21	0.35	3507.523499048287	20993.51468408271
1	4	55	0.85	0.55	62.35953508253738	-491.3510551307145
1	4	42	0.36	0.59	1326.3176033845402	23033.551433578476
1	4	38	0.42	0.62	-991.651396413854	45285.95213684115
1	4	49	0.11	0.56	1686.0194527611325	2866.4025195236877
1	4	45	0.44	0.59	-288.75	-2082.147855056781
1	4	18	0.69	0.88	1988.3166802000005	14610.858300007414
1	4	50	0.33	0.56	928.6151320731747	6572.7473311931
1	4	8	0.56	0.64	-173	-1122.750649467831
1	4	52	0.8	0.57	497.0416560181373	2201.054769566784
1	4	23	0.6	0.05	-16.51061607046111	na
1	4	54	0.91	0.55	316.34457238669756	3207.1455966264084
1	4	56	0.28	0.47	6184.382794893598	41824.13723868973
1	4	65	0.72	0.72	-825	-3746.304305159269
1	4	0	0.44	0.59	-275	-1242.0172661472
1	4	98	0.82	0.59	82.33575360241298	-568.1078135542297
1	4	29	0.48	0.58	2995.537121012416	23394.590540651454
1	4	93	0.43	0.63	1450.36690604787	12593.860995100882
1	4	12	0.42	0.44	2720.6696911767335	20565.87103607473
1	4	73	0.59	0.48	3583.1707328518364	23094.098710441103
1	4	1	0.47	0.67	2065.44216258	13881.584317887284
1	4	91	0.33	0.84	1347.4757433823395	9007.997656376952
1	4	2	0.83	0.82	-226.75	na
1	4	31	0.6	0.15	1789.5906624597571	8960.570769616279
1	4	88	0.31	0.51	2373.59012005797	7703.056201554998
1	4	46	0.68	0.33	1358.1745085664031	7834.91106603441
1	4	67	0.77	0.62	162.51083665190617	331.7211099403242
1	4	72	0.19	0.64	-118.2625	na
1	4	96	0.4	0.78	5050.350631199999	34169.52154267586
1	4	69	0.29	0.82	3031.8883863665997	20508.306299007432
1	4	63	0.44	0.55	-1791.2602722843728	17815.490534905177
1	4	41	0.16	0.68	5255.587581404599	35683.90844848294
1	4	44	0.45	0.62	-559.4912102054342	22106.620145390465
1	4	71	0.3	0.35	4003.9389995071188	29221.14732555782
1	4	40	0.52	0.55	-701.9982617063606	9168.676278246057
1	4	84	0.94	0.77	-344	-2272.7993387395127
1	4	27	0.44	0.71	1525.7568675894	2085.8976864083506
1	4	19	0.05	0.6	10699.696476287694	126661.50492468821
1	4	74	0.54	0.35	526.2600811870784	4769.9842370009155
1	4	21	0.58	0.56	-267.9	-1626.3736149713534
1	4	60	0.41	0.59	3724.846495134466	24909.659544526985
1	4	24	0.08	0.69	-736.5459687607463	21043.841097963756
1	4	35	0.74	0.48	3509.120180595017	28301.512334629537
1	4	4	0.24	0.49	-317.45	-1860.998853937531
1	4	28	0.82	0.49	209.62409211542877	19.85631851507599
1	4	6	0.65	0.6	45.30355721783508	-2517.757779868765
1	4	16	0.45	0.44	-716.6557231884619	20205.493953423498
1	4	51	0.44	0.87	1463.0832990640001	9793.978516049354
1	4	15	0.61	0.57	4093.3160574622657	26786.731042043095
1	4	36	0.21	0.69	5104.765365380166	17960.720609086966
1	4	48	0.44	0.43	1654.8787494455228	7980.071445570883
1	4	81	0.76	0.36	2177.23088701257	25798.519910148607
1	4	92	0.41	0.54	-272.1	-1608.78210463567
1	5	28	0.82	0.49	230.67095749064106	-312.8292517426531
1	5	10	0.27	0.33	13702.030041071717	90974.39851394945
1	5	39	0.83	0.31	-49.32820812392072	na
1	5	97	0.27	0.35	4524.213325871466	30759.984083982494
1	5	50	0.33	0.56	484.96296057182235	3955.2730704168966
1	5	63	0.42	0.55	-537.8414902143717	12678.529807844729
1	5	0	0.44	0.58	-165	-1118.1844318107424
1	5	37	0.74	0.37	2235.255586683642	19255.057514542787
1	5	88	0.29	0.51	1564.8607078903838	5402.090661570666
1	5	2	0.83	0.82	-237.775	na
1	5	66	0.41	0.79	1353.6759579518846	13762.02124487526
1	5	15	0.61	0.57	2066.0216775424256	13487.825109858019
1	5	65	0.72	0.72	-825	-3747.002429097135
1	5	74	0.54	0.35	553.6224673177379	4836.825414545916
1	5	31	0.6	0.15	1644.832579179279	7690.241003304194
1	5	94	0.32	0.57	14.817929300521882	19826.324607230275
1	5	82	0.31	0.68	1270.94797813432	8596.277459761453
1	5	55	0.85	0.54	-97.67794191401137	-637.4170633136799
1	5	57	0.21	0.69	3314.204270297891	15739.438726619765
1	5	14	0.78	0.44	879.7039244565565	6270.900392801833
1	5	95	0.69	0.57	84.41565178533551	2175.9073227642816
1	5	44	0.45	0.62	-171.44143315893882	14724.856888289678
1	5	69	0.29	0.82	1996.92662886804	13499.757135468923
1	5	56	0.28	0.47	4084.3579194026397	27604.855216764594
1	5	11	0.67	0.5	1392.3395821923089	8452.56520074052
1	5	8	0.56	0.64	-181.4	-1106.0000570129025
1	5	6	0.65	0.59	-381.4937983343236	-2652.215644351345
1	5	87	0.73	0.72	-1729.7150309332405	-7612.251379362415
1	5	17	0.49	0.59	-211.43079309866118	22019.408077201948
1	5	1	0.45	0.67	1349.48608764	9041.070244938594
1	5	86	0.26	0.75	7019.246256969187	51225.48296746449
1	5	46	0.68	0.33	1279.5709369717174	7072.304993701225
1	5	75	0.2	0.35	2689.4591545502644	15145.21937446421
1	5	47	0.58	0.47	1241.4143870087205	19307.635499913136
1	5	12	0.4	0.44	2349.6089314869814	16736.38067909507
1	5	77	0.79	0.5	-100.13599725418821	na
1	5	25	0.78	0.49	1100.8499183056365	5372.908106627134
1	5	79	0.8	0.54	1221.7186857010531	8318.683246349945
1	5	20	0.35	0.63	-687.5	-3224.9260588990273
1	5	78	0.22	0.5	1568.2597151272607	3540.401570523623
1	5	96	0.4	0.78	3227.22749712	21606.018194008164
1	5	43	0.7	0.32	3921.5974552063562	23683.00441466319
1	5	7	0.53	0.28	2305.6990070299585	41220.39493711139
1	5	13	0.25	0.4	-2531.25	2506.99531958848
1	5	19	0.05	0.6	7085.099131727469	92757.57252468208
1	5	67	0.77	0.62	121.00930732890674	-101.9900428607212
1	5	99	0.52	0.54	-2240.6627241627593	4928.0383424517895
1	5	93	0.41	0.63	852.5859418369832	8112.011148827528
1	5	59	0.25	0.45	3737.451085052273	35296.73545841798
1	5	92	0.41	0.54	-285.33	na
1	5	54	0.91	0.54	415.00589785942714	3607.8655827042685
1	5	38	0.39	0.62	875.8857161270066	36909.824915920144
1	5	98	0.82	0.58	-45.11782286045184	-750.4035120140592
1	5	85	0.42	0.67	4225.323599311326	46141.733295246995
1	5	53	0.19	0.62	4128.751691458018	19164.88603631614
1	5	84	0.94	0.77	-360.7	-2246.2318062373297
1	5	21	0.58	0.53	-280.92	-1571.3652106939355
1	5	36	0.21	0.69	3409.547028807601	3087.4447184174205
1	5	64	0.41	0.78	565.2177178180765	24317.880283462815
1	5	40	0.5	0.55	-658.0691336147571	7332.725091035225
1	5	81	0.76	0.36	2904.686741501869	26325.630189998858
1	5	30	0.13	0.49	26751.3304610235	312195.1105721448
1	5	62	0.93	0.39	1778.7224447767512	10687.852165106677
1	5	49	0.11	0.56	1140.1181641057494	-924.5483395252162
1	5	9	0.91	0.47	969.9481728445311	8462.54239792134
1	5	4	0.24	0.49	-332.885	-1802.6688992395739
1	5	26	0.3	0.46	4427.851121493558	63157.63819748383
1	5	52	0.8	0.56	513.2692336432965	2064.743314771524
1	5	24	0.08	0.69	-662.399502116704	17573.74781366474
1	5	48	0.42	0.43	1378.7676466349108	6636.301750388097
1	5	45	0.44	0.56	-302.75	-2013.7019590995374
1	5	23	0.6	0.05	-15.47279132756735	na
1	5	29	0.45	0.56	2081.822584697707	16874.3993295436
1	5	22	0.09	0.2	150.63550933092512	-998.9876952117908
1	5	35	0.74	0.48	3536.6111759997557	27626.59498032057
1	5	61	0.31	0.64	-710.0677992355954	37279.05751470841
1	5	34	0.48	0.65	-4235.931394917638	5806.152894781286
1	5	68	0.29	0.1	2038.8423432517498	17710.494805837094
1	5	5	0.26	0.69	3415.4980547760006	22984.56693512208
1	5	16	0.42	0.44	422.2670811504553	20801.920523481982
1	5	73	0.59	0.48	2947.207625220337	18330.430935103686
1	5	80	0.78	0.09	-32.748436790492164	na
1	5	83	0.84	0.6	-69.91081059393305	na
1	5	76	0.69	0.55	253.98246708597367	169.08528189640845
1	5	91	0.32	0.84	899.6446401415706	5385.993953310393
1	5	41	0.16	0.68	3584.9743809703405	24176.93783166617
1	5	70	0.73	0.59	162.11909395087605	-148.89085714174846
1	5	18	0.69	0.88	540.0157895200005	4230.00805435104
1	5	3	0.3	0.46	4824.108235809984	32570.185544595864
1	5	42	0.34	0.59	1513.9035291536702	18247.988179665397
1	5	58	0.29	0.64	8660.045441274577	81387.23286786501
1	5	90	0.82	0.52	-101.00923074931522	na
1	5	33	0.41	0.58	2649.4262032515544	32976.02726672745
1	5	32	0.06	0.65	5629.994406408679	38077.51065947514
1	5	71	0.28	0.34	3193.4572706398067	23559.90260803303
1	5	72	0.19	0.63	-96.08316229938809	na
1	5	51	0.42	0.87	944.1562829790402	6460.400777109668
1	5	60	0.41	0.59	2352.0151363801697	13641.772431824127
1	5	27	0.42	0.71	1001.2658002792612	-922.8389159111362
1	5	89	0.4	0.55	706.2508298396818	4180.018846090447
1	6	38	0.37	0.62	1099.2331565374293	45636.38895278545
1	6	24	0.08	0.69	-580.8852485783907	22504.4783040661
1	6	36	0.21	0.69	-1687.5	2685.3609060272925
1	6	90	0.82	0.51	-91.87403810653521	na
1	6	73	0.59	0.48	4932.301179629309	30954.47843790603
1	6	97	0.27	0.35	4626.363145979998	31230.24156672093
1	6	34	0.45	0.65	-2629.871033918785	13840.640421479247
1	6	4	0.24	0.49	-217.0994052671274	na
1	6	75	0.2	0.35	3306.215127130051	18237.472638729687
1	6	14	0.78	0.43	1592.677437066216	11086.736337102107
1	6	93	0.39	0.63	1120.3614466036342	8847.031028097696
1	6	67	0.77	0.62	789.9644815305023	4107.241798964402
1	6	23	0.6	0.05	8.107531327039268	na
1	6	96	0.4	0.78	3276.5503891199996	21965.005235236607
1	6	87	0.73	0.72	-1302.0116099909635	-6757.707507137653
1	6	3	0.29	0.44	5306.057956453339	35657.794167626205
1	6	17	0.47	0.58	1245.3751595271938	29584.052343490534
1	6	64	0.41	0.78	497.4907089088697	27563.198336702
1	6	35	0.74	0.48	6977.602927341616	51362.02048004621
1	6	59	0.24	0.44	6164.619559466102	50436.23966254768
1	6	30	0.13	0.48	32230.16277216736	374410.22326569405
1	6	82	0.31	0.68	1295.9405324562958	8714.711833981066
1	6	88	0.28	0.51	1700.7494705849767	4522.420943270207
1	6	55	0.85	0.52	-82.11634396440151	na
1	6	0	0.44	0.57	-173	-1068.3663262275634
1	6	57	0.21	0.69	-2423.9835393574303	17370.72388790211
1	6	81	0.76	0.36	6725.187335775307	50173.36832380061
1	6	27	0.41	0.71	-343.75	-1890.1735638613409
1	6	53	0.19	0.62	4164.243271711709	16561.494040669953
1	6	44	0.45	0.62	2234.1744967367285	17712.58115555002
1	6	52	0.8	0.56	1339.4263222271506	7138.919509663173
1	6	60	0.41	0.59	2396.0820327028423	11633.673593927027
1	6	22	0.09	0.2	-25.075064932518558	-1314.548621168861
1	6	9	0.91	0.45	2457.9995735724433	19014.056402731123
1	6	74	0.54	0.35	991.8061324808139	8053.279140244129
1	6	32	0.06	0.65	5711.438850289811	38463.711639916415
1	6	26	0.29	0.46	12339.28307933936	100586.13568600736
1	6	21	0.58	0.51	-216.64737466841655	na
1	6	80	0.78	0.09	-9.017714557125416	na
1	6	48	0.4	0.43	2151.36613818814	10913.465951719785
1	6	20	0.35	0.58	-412.5	-2721.0768103040955
1	6	61	0.3	0.64	-163.4726436296205	47168.46832092312
1	6	71	0.28	0.33	4179.539628137438	29973.354810567307
1	6	70	0.73	0.58	560.0561640468052	1193.4734533331057
1	6	7	0.53	0.28	7855.619945282899	74158.50650613049
1	6	85	0.4	0.67	5328.241548712495	53283.50548517913
1	6	16	0.4	0.44	4223.681795449522	46771.288609194635
1	6	46	0.68	0.33	1940.9569513406736	10987.052784710155
1	6	10	0.27	0.33	17108.381474877817	96995.24144441985
1	6	33	0.41	0.58	3140.8983220740733	39554.51520020108
1	6	11	0.67	0.5	2622.2860060695466	16351.488343306295
1	6	51	0.4	0.87	1032.45528842944	7001.117744225401
1	6	37	0.74	0.37	4061.655067706597	32545.632500809876
1	6	45	0.44	0.54	-317.45	-1545.9377580553132
1	6	86	0.26	0.75	7026.387895644941	52525.27292317503
1	6	94	0.3	0.57	1157.0120597641144	23947.471021210244
1	6	19	0.05	0.6	7380.271077928157	103212.81343729337
1	6	95	0.69	0.57	1047.5779367991731	9585.15020303438
1	6	79	0.8	0.53	2881.228328754398	19413.55875591122
1	6	13	0.24	0.4	-1256.25	8570.020277001757
1	6	65	0.72	0.72	-495	-3370.3817414839727
1	6	29	0.43	0.55	2211.852410032233	20207.139198921777
1	6	78	0.22	0.47	1593.8424204285545	2624.7734152898497
1	6	1	0.43	0.67	1463.4110711460003	9852.627945577628
1	6	98	0.82	0.56	-109.03591429051616	na
1	6	12	0.38	0.44	3628.1888877073875	25478.82722107659
1	6	6	0.65	0.58	180.91504957847872	2414.2785377969903
1	6	89	0.4	0.54	942.2797073101256	6010.999105305603
1	6	92	0.41	0.53	-187.82659406970564	na
1	6	18	0.69	0.88	540.9507132199998	4717.601640371508
1	6	25	0.78	0.49	2037.2570581166601	11025.052266501089
1	6	54	0.91	0.53	1508.0532923662875	11193.229970457021
1	6	76	0.69	0.54	653.025485415732	2222.262998542183
1	6	77	0.79	0.5	-85.47498982730463	na
1	6	91	0.32	0.84	913.1477449951773	4783.892250779717
1	6	56	0.28	0.47	4159.9463602340875	27962.2631221393
1	6	99	0.49	0.53	1407.4463015786964	25619.967768374296
1	6	62	0.93	0.39	2826.354915169066	17228.335805061368
1	6	40	0.48	0.55	-430.0220486439206	14721.906535292783
1	6	41	0.16	0.68	3642.322110323722	24448.02562807273
1	6	47	0.58	0.46	5085.273610891253	46011.82267199067
1	6	15	0.61	0.57	2632.204342030098	16759.281315535125
1	6	5	0.25	0.69	3543.0168990149996	23771.906478169825
1	6	68	0.29	0.1	3216.261818522157	26507.341865751263
1	6	50	0.33	0.56	663.118963331275	4083.1742024388923
1	6	66	0.4	0.79	1293.129954940672	15062.91176284556
1	6	72	0.19	0.63	-91.3064572895452	na
1	6	84	0.94	0.77	-378.235	-2174.8894812657322
1	6	43	0.7	0.32	5927.0168973820755	36081.888070479596
1	6	49	0.11	0.56	-206.25	-613.6276230766468
1	6	2	0.83	0.82	-177.9127753883979	na
1	6	63	0.4	0.53	1239.161506018917	18251.709147941423
1	6	28	0.82	0.49	388.0730838111534	-1.3900226840217371
1	6	31	0.6	0.15	2314.4359601363317	11102.44010131372
1	6	42	0.32	0.59	3820.419375788159	20708.511249926894
1	6	69	0.29	0.82	2034.6190529728435	13678.110291036965
1	6	8	0.56	0.64	-190.22	na
1	6	58	0.29	0.64	9295.01450817634	86877.77319813703
1	7	14	0.78	0.43	824.3297734896561	5511.380510170929
1	7	63	0.38	0.52	1716.8761488462264	35593.20826605272
1	7	55	0.85	0.52	-92.857800709342	na
1	7	38	0.37	0.62	7014.84416395795	85275.32439041218
1	7	30	0.13	0.47	40805.40952694509	544835.1011368906
1	7	33	0.41	0.58	5295.88846400889	59415.05553495928
1	7	52	0.8	0.56	272.3573770591577	278.6830233821824
1	7	9	0.91	0.45	955.1057928059628	8499.339065485776
1	7	82	0.31	0.68	1999.2282335447862	13362.717454988533
1	7	7	0.53	0.28	4359.830102360897	43502.22138902376
1	7	53	0.19	0.62	6181.985758881845	23684.225303624153
1	7	84	0.94	0.77	-290.5716401768322	na
1	7	27	0.41	0.62	-343.75	-1733.4449947214362
1	7	75	0.19	0.35	1629.2248991788153	18523.10339366529
1	7	74	0.54	0.35	550.3719498919186	4561.841742625412
1	7	51	0.38	0.87	1740.067035144696	11682.022316485267
1	7	47	0.58	0.45	2127.2932116179804	21690.57897115044
1	7	77	0.79	0.5	-96.2486232555298	na
1	7	24	0.08	0.69	729.732090825491	41753.56424746839
1	7	16	0.39	0.44	1258.5524853894653	27762.822035624235
1	7	59	0.24	0.43	4644.952048865249	54052.34954347544
1	7	69	0.29	0.82	3119.3280293651796	20848.163208650763
1	7	8	0.56	0.64	-138.2330020159113	na
1	7	57	0.21	0.69	-673.2755253398882	34234.129944714885
1	7	76	0.69	0.53	186.77238481503787	-254.6033035323256
1	7	21	0.58	0.5	-195.71392478591463	na
1	7	31	0.6	0.15	1258.3815618546225	4594.9553023323815
1	7	94	0.3	0.57	2393.3571616940417	45409.23306291413
1	7	66	0.39	0.79	3077.0900961571056	25492.143924587734
1	7	32	0.06	0.65	8376.743038846314	56121.58433086144
1	7	56	0.28	0.47	6359.14173777836	42500.41344346951
1	7	18	0.69	0.88	2288.6648240791123	16933.569870746825
1	7	65	0.72	0.72	-519	-3365.0241355281833
1	7	12	0.36	0.44	2766.1228307892534	20768.87667112562
1	7	11	0.67	0.49	1195.0439936881896	6371.853425289784
1	7	41	0.16	0.68	5437.83839021859	36248.8828918265
1	7	23	0.6	0.05	-16.522918668484664	na
1	7	20	0.35	0.56	-432.5	-2844.4239731973153
1	7	28	0.82	0.49	22.4262347738852	-865.7606555118356
1	7	68	0.29	0.1	2095.4002155475937	17320.071066833058
1	7	62	0.93	0.39	1476.0761233410753	8008.027092358945
1	7	86	0.26	0.75	11340.224480992489	81021.02689689431
1	7	10	0.27	0.33	22583.98063585526	111453.21379062878
1	7	96	0.4	0.78	5241.715288871999	35022.57966634202
1	7	67	0.77	0.62	-50.56268586479018	-1170.719651983381
1	7	61	0.29	0.64	439.06627685814084	95291.8422752513
1	7	48	0.39	0.43	353.85502339368736	5103.210428815797
1	7	25	0.78	0.49	782.2153032989129	2638.171308410445
1	7	44	0.45	0.62	3889.80069517825	30105.345568688805
1	7	79	0.8	0.53	1090.6986070917264	6548.91183869562
1	7	70	0.73	0.57	110.4380999784355	-484.4529654266674
1	7	26	0.29	0.46	5866.27300921973	102173.62373222946
1	7	19	0.05	0.6	13904.705372442972	170333.9036755226
1	7	43	0.7	0.32	3309.2753069290675	18319.70445671055
1	7	6	0.65	0.57	-228.71804572855024	-2867.636068459671
1	7	91	0.32	0.84	1403.86428211585	7289.868666571438
1	7	35	0.74	0.48	3195.5956669553307	23216.308820431783
1	7	46	0.68	0.33	1032.5157077987967	4986.5759719682355
1	7	95	0.69	0.57	70.91565229778496	786.882770075092
1	7	15	0.61	0.57	3163.070975691481	26671.639977826075
1	7	22	0.09	0.2	-307.62037005418034	-1734.0153485780675
1	7	85	0.39	0.67	9018.769354009595	95794.54596429995
1	7	34	0.43	0.65	-1226.303181413272	46213.29473026149
1	7	92	0.41	0.52	-198.32521479447806	na
1	7	88	0.27	0.51	205.47569086296016	7004.541802977187
1	7	45	0.44	0.53	-332.885	-1916.6144782051358
1	7	50	0.33	0.56	1121.6251468576397	5440.672995952977
1	7	29	0.41	0.54	4316.823853991573	27374.427298179133
1	7	73	0.59	0.48	3037.3054825974377	17606.91285871655
1	7	97	0.27	0.35	7040.6021246	47536.26721579258
1	7	71	0.28	0.33	4310.39905214235	27886.076823822343
1	7	80	0.78	0.09	-30.464018975444745	na
1	7	13	0.24	0.4	-1166.25	24748.842854307622
1	7	81	0.76	0.36	2134.693783316665	23158.560554378713
1	7	58	0.29	0.64	14688.671592574163	144206.9839813601
1	7	60	0.41	0.59	3819.866005196834	18582.99177590642
1	7	54	0.91	0.53	397.45453766214007	2867.050336228746
1	7	49	0.11	0.56	-206.25	-1013.8449374543643
1	7	17	0.45	0.57	3173.182101120012	53967.28423869243
1	7	0	0.44	0.56	-181.4	-1083.8030240758114
1	7	2	0.83	0.82	-184.01292742292927	na
1	7	5	0.25	0.69	5396.652833454	35963.058790170835
1	7	78	0.22	0.45	-897.5	4283.30918098226
1	7	4	0.24	0.49	-229.5025797816329	na
1	7	99	0.46	0.53	-2088.76159076628	21050.55418820249
1	7	93	0.38	0.63	1930.9800835497958	14191.510541452559
1	7	37	0.74	0.37	2193.298416566864	17876.49017843379
1	7	3	0.28	0.43	7643.039404984739	48103.40722692706
1	7	40	0.47	0.55	-437.9066879318919	20061.070249560307
1	7	42	0.32	0.59	2917.2974456799993	28604.910413205143
1	7	98	0.82	0.56	-118.60660654278027	na
1	7	64	0.41	0.78	2328.299923568577	50028.13029838739
1	7	36	0.21	0.69	-1687.5	7929.524910513992
1	7	1	0.42	0.67	2414.4417906132003	16374.156681598095
1	7	87	0.73	0.72	-1278.8140453570336	-6512.671225737614
1	7	89	0.4	0.53	555.2263387999999	6862.2260923590375
1	8	77	0.79	0.5	-103.39788801429901	na
1	8	52	0.8	0.55	-484.61459812658535	-2684.0026747851944
1	8	86	0.26	0.75	11309.054216820088	71514.6975544406
1	8	97	0.27	0.35	6548.996721491998	43916.802370262005
1	8	26	0.29	0.46	36.299690871715086	95870.53500124665
1	8	47	0.58	0.44	-1549.1158224239061	3755.076392676343
1	8	59	0.24	0.43	2012.1081600155117	50053.48169089635
1	8	17	0.43	0.57	2684.54205588852	55136.466919291364
1	8	8	0.56	0.64	-144.74189672076693	na
1	8	84	0.94	0.77	-282.57207290493443	na
1	8	69	0.29	0.82	2881.963917683861	17989.046389271214
1	8	46	0.68	0.33	386.57511660306653	755.6440825123848
1	8	0	0.44	0.56	-190.22	na
1	8	10	0.27	0.33	18289.879641835247	83893.45427361743
1	8	33	0.41	0.58	7198.7944922600855	53825.008201216595
1	8	99	0.44	0.53	-5912.965259847166	26571.561935625094
1	8	71	0.28	0.33	3386.9594525291004	19493.08924278513
1	8	2	0.83	0.82	-189.6492363871424	na
1	8	38	0.37	0.62	10028.410129049247	84861.47582608437
1	8	54	0.91	0.53	-389.9233737116168	-2518.9632942496264
1	8	16	0.38	0.44	-3168.242654442913	18716.494535894693
1	8	15	0.61	0.57	2768.8186135739306	23619.39401275043
1	8	23	0.6	0.05	-33.883332138806736	na
1	8	21	0.58	0.49	-205.15105090940347	na
1	8	13	0.24	0.4	-1776.6450078629807	29400.24104614888
1	8	67	0.77	0.62	-550	-2508.333089512872
1	8	78	0.22	0.43	-1012.5	4141.881409008267
1	8	1	0.41	0.67	2285.26391992776	15428.302751497706
1	8	49	0.11	0.56	-206.25	-998.8048379669078
1	8	94	0.3	0.57	3106.297674542019	47002.73007327091
1	8	98	0.82	0.56	-124.81991954231326	na
1	8	51	0.37	0.87	1642.1790194987861	10979.872929511937
1	8	34	0.41	0.65	-687.3683742735716	55846.09335937712
1	8	92	0.41	0.52	-208.11157578237973	na
1	8	93	0.38	0.63	1822.120954282692	12300.340545083602
1	8	56	0.28	0.47	5877.021811053322	36731.97192963991
1	8	30	0.13	0.47	50632.29055458245	520020.32811816124
1	8	45	0.44	0.53	-566.8517942860789	-2147.879638599696
1	8	11	0.67	0.47	227.84742130538507	-373.7975724587395
1	8	65	0.72	0.72	-544.2	na
1	8	9	0.91	0.44	100.12394054890297	1627.2129452622646
1	8	75	0.19	0.35	1422.0602353383333	16150.672680477244
1	8	42	0.32	0.59	2651.6120018799984	26279.34429029538
1	8	73	0.59	0.48	172.03084556698616	5906.58586316083
1	8	79	0.8	0.53	-199.34397023244514	-2529.292907104388
1	8	76	0.69	0.52	-142.09056156622967	-854.927745626735
1	8	40	0.45	0.55	-469.87345745355685	20832.505191676457
1	8	4	0.24	0.49	-240.34750278440345	na
1	8	28	0.82	0.49	-153.6094061352232	-1094.5593300302437
1	8	95	0.69	0.57	-687.5	-3119.974489397397
1	8	96	0.4	0.78	4733.792479456799	32111.625356972505
1	8	25	0.78	0.49	-111.46676162796444	-2671.3743342650673
1	8	87	0.73	0.72	-984.6719675759359	na
1	8	66	0.39	0.79	2830.80161729535	22191.745149382547
1	8	55	0.85	0.52	-100.01114595155724	na
1	8	5	0.25	0.69	4906.539974613599	33164.20568901803
1	8	32	0.06	0.65	7782.720076573162	51995.85913968094
1	8	63	0.37	0.52	2577.9835350939884	36427.29253708438
1	8	27	0.41	0.57	-343.75	-1605.9262409734774
1	8	35	0.74	0.48	453.12513532792354	2956.2156870339527
1	8	85	0.39	0.67	6402.683821897646	93230.09249629622
1	8	89	0.4	0.53	486.40124451999986	6241.36534345847
1	8	6	0.65	0.57	-878.2119699620762	-4680.000945744538
1	8	88	0.26	0.51	-1064.4719395579646	6033.936571237922
1	8	64	0.41	0.78	-285.907090893882	54467.38717998066
1	8	3	0.28	0.42	6415.468638723426	40169.43127011731
1	8	20	0.35	0.54	-453.5	-2937.891050329794
1	8	24	0.08	0.69	2930.5430784468613	45024.473224454814
1	8	68	0.29	0.1	1261.328810143657	10586.837424196498
1	8	61	0.28	0.64	2501.945430373559	105935.44983773574
1	8	31	0.6	0.15	-343.75	468.141381214271
1	8	22	0.09	0.2	-327.43698428281357	na
1	8	18	0.69	0.88	2004.4274661248214	14865.002725163078
1	8	74	0.54	0.35	223.950151213676	38.613883093735794
1	8	53	0.19	0.62	5698.8679789465605	16470.902296671942
1	8	82	0.31	0.68	1845.913294665507	11490.111492115826
1	8	91	0.32	0.84	1292.1644657408247	5714.864178518882
1	8	60	0.41	0.59	3500.954262439751	13695.126739219588
1	8	50	0.33	0.56	-605.1194581184765	4933.676883969627
1	8	29	0.4	0.53	4709.509126282535	23422.45597421206
1	8	44	0.44	0.62	3788.336157876381	28648.501172983477
1	8	37	0.74	0.37	821.0764437090073	7211.976608474573
1	8	58	0.29	0.64	13393.779432158226	139529.5211786567
1	8	48	0.39	0.43	-1410.877860389204	3116.409721208154
1	8	36	0.21	0.69	-837.5	11885.106862474371
1	8	70	0.73	0.57	-168.6911425206605	-908.2559178195934
1	8	43	0.7	0.32	1439.9061941818152	5731.334769386462
1	8	19	0.05	0.6	18093.70703720594	167622.35319265322
1	8	7	0.53	0.28	1716.9571496214578	20792.086964808786
1	8	62	0.93	0.39	510.9905845675398	1466.5584778293999
1	8	57	0.21	0.69	2802.790316603711	39622.85930792705
1	8	12	0.35	0.44	748.166992031321	15365.969415882275
1	8	14	0.78	0.42	303.632758280354	1634.0360080329492
1	8	41	0.16	0.68	4986.45812627913	32896.018042253076
1	8	81	0.76	0.36	121.80740136683124	5319.7413723897025
1	9	30	0.13	0.47	40178.43619251098	361804.71411562595
1	9	74	0.54	0.35	118.01153811760088	-431.05872123634236
1	9	56	0.28	0.47	3892.266455424949	20731.31196213011
1	9	15	0.61	0.57	1415.770868052938	11210.145098075824
1	9	93	0.38	0.63	1143.1564757169697	8293.734792300194
1	9	3	0.28	0.42	4132.137715370285	24772.638348443365
1	9	61	0.28	0.64	6358.763351389619	79980.56011425007
1	9	18	0.69	0.88	575.2762220007015	4764.884436928385
1	9	81	0.76	0.36	-235.10788146243522	512.0359435771371
1	9	29	0.39	0.53	2915.3957699087164	16266.798931635683
1	9	50	0.33	0.56	-592.7688419499565	3282.981923317606
1	9	62	0.93	0.39	194.08627035237032	-822.9777393831865
1	9	32	0.06	0.65	5360.923358370764	33495.34883185712
1	9	84	0.94	0.77	-288.68469915560473	na
1	9	43	0.7	0.32	819.9640967158468	1379.3624762016475
1	9	67	0.77	0.62	-550	-2513.287307141209
1	9	21	0.58	0.47	-209.7409301975518	na
1	9	70	0.73	0.57	-127.79509491582733	-872.7674802605159
1	9	63	0.37	0.52	3185.5257838691	25519.928162145236
1	9	14	0.78	0.41	165.4048444742756	472.79513849171326
1	9	60	0.41	0.59	2208.162121558575	2092.3586700396536
1	9	52	0.8	0.55	-591.1291728988731	-2811.0495823940496
1	9	51	0.36	0.87	1086.2325836835876	6426.115412498853
1	9	25	0.78	0.49	-618.75	-3756.8641361841983
1	9	44	0.43	0.62	2387.2606863367646	19462.077821067083
1	9	55	0.85	0.51	-100.08752312987059	na
1	9	22	0.09	0.2	-339.93899807636944	na
1	9	85	0.39	0.67	5118.604321249527	63678.32542217537
1	9	35	0.74	0.48	-334.7527483481787	-3270.333191253313
1	9	38	0.37	0.62	7487.338955375724	56417.080483234335
1	9	6	0.53	0.57	-804.6945021463059	-5118.310454553135
1	9	53	0.19	0.62	1282.5854166116396	7822.570791426863
1	9	34	0.4	0.65	-838.1158211512766	43748.40041216982
1	9	12	0.35	0.44	-267.5674212198919	9812.83381631146
1	9	86	0.26	0.75	7538.360105232983	45014.34975692342
1	9	65	0.72	0.72	-570.66	na
1	9	68	0.29	0.1	1048.9661516149172	8732.6473656029
1	9	54	0.91	0.53	-567.6442802590389	-3136.465876053671
1	9	91	0.32	0.84	843.8616805464221	2500.3062496174466
1	9	59	0.24	0.43	923.6915947016652	33915.89289123515
1	9	5	0.25	0.69	3271.588977066614	22096.994516072627
1	9	8	0.56	0.64	-148.2692008522509	na
1	9	0	0.44	0.55	-140.61645665884413	na
1	9	96	0.4	0.78	3003.2993647531193	20374.188907258595
1	9	97	0.27	0.35	4328.716281201659	29049.60499397466
1	9	46	0.68	0.33	164.48958602615676	-567.5638702192764
1	9	40	0.44	0.55	-989.8304941001484	13466.197022605673
1	9	27	0.41	0.54	-343.75	-1573.210412888702
1	9	20	0.35	0.53	-475.55	-2930.193139799841
1	9	31	0.6	0.15	-343.75	-83.64003939795575
1	9	10	0.27	0.33	11755.11904781019	53015.214190074614
1	9	87	0.73	0.72	-1028.4787144999893	na
1	9	95	0.69	0.57	-687.5	-3125.5805777663054
1	9	88	0.26	0.51	-717.365181375349	4905.541948624171
1	9	36	0.21	0.69	-777.5	9175.060273349154
1	9	69	0.29	0.82	1903.6849468103646	10083.038223674052
1	9	48	0.39	0.43	-1016.6682842059275	2102.154435389565
1	9	1	0.4	0.67	1489.4291462698434	10035.572150838847
1	9	24	0.08	0.69	2897.6870554211364	33847.62838473448
1	9	58	0.29	0.64	9350.14612055388	94842.82419150461
1	9	92	0.41	0.51	-213.19428266023658	na
1	9	16	0.38	0.44	-4269.496101482799	10824.654582208055
1	9	4	0.24	0.49	-246.7355646163942	na
1	9	82	0.31	0.68	1212.5255900040963	6345.20180592803
1	9	28	0.82	0.49	-159.7370867801542	na
1	9	89	0.4	0.53	382.13626957199983	952.2681127341734
1	9	77	0.79	0.5	-103.83485517669394	na
1	9	71	0.28	0.33	2243.590727429153	12382.757370498493
1	9	7	0.53	0.28	1117.8237411818861	14920.625436167844
1	9	47	0.47	0.44	-2009.3750441450002	334.1941596669359
1	9	13	0.24	0.4	-2029.434408600455	23117.667143755407
1	9	76	0.69	0.51	-135.6510489257978	-847.9219609305936
1	9	17	0.42	0.57	1377.8709081865095	37349.40334892345
1	9	9	0.91	0.44	-152.90779144190344	-748.3473482162657
1	9	99	0.43	0.53	-3975.732163188155	21997.857940696984
1	9	2	0.83	0.82	-193.80296998041857	na
1	9	64	0.41	0.78	1178.4336330214287	37714.751684047216
1	9	33	0.41	0.58	4659.70415806154	37196.225638768155
1	9	19	0.05	0.6	13302.2517205536	118774.61956746428
1	9	57	0.21	0.69	1686.673654622	29250.686098062943
1	9	42	0.32	0.59	1877.7769744479983	18139.65940585773
1	9	37	0.74	0.37	454.01308672715055	4123.417015691908
1	9	78	0.22	0.43	-587.5	3651.1285308140787
1	9	41	0.16	0.68	3385.010548806497	21782.803839655993
1	9	79	0.8	0.53	-590.8919417594426	-4622.453042015675
1	9	45	0.44	0.53	-251.81620417290827	-1870.9215860108243
1	9	66	0.39	0.79	1736.5289980213702	13667.304631383757
1	9	94	0.3	0.57	2052.865174271402	34017.89013927237
1	9	75	0.19	0.35	1107.6361963077297	11749.590367128025
1	9	49	0.11	0.56	-206.25	-956.7293380736324
1	9	26	0.29	0.46	-1873.9082101548252	69369.41727585759
1	9	11	0.67	0.46	-74.55335222102372	-2478.9369858760288
1	9	73	0.59	0.48	-2338.1869419794657	-296.753639792683
1	9	98	0.82	0.56	-125.3660356260232	na
1	10	65	0.72	0.72	-397.7593303529874	na
1	10	57	0.21	0.69	3747.92687919089	59371.622373225444
1	10	84	0.94	0.77	-285.61110853760624	na
1	10	58	0.29	0.64	18515.017449411065	182198.42226096065
1	10	56	0.28	0.47	6826.581528821799	37213.012090570475
1	10	77	0.79	0.5	-77.88205593544826	na
1	10	19	0.05	0.6	30205.982187939782	206089.62810310058
1	10	98	0.82	0.56	-105.06215916302031	na
1	10	88	0.26	0.51	-513.2139866297858	14208.541266493303
1	10	53	0.19	0.62	2779.2836411607727	15339.730270102065
1	10	85	0.39	0.67	18510.236926300862	127551.56971724078
1	10	18	0.69	0.88	2836.926573362721	21500.087145727888
1	10	99	0.42	0.53	-3690.9814644312655	73700.49070728557
1	10	48	0.39	0.43	-257.3907062552812	13479.132367982533
1	10	52	0.8	0.55	-51.818889077202584	-689.0984955519623
1	10	22	0.09	0.2	-317.3659567906919	na
1	10	87	0.73	0.72	-871.113945241854	na
1	10	31	0.6	0.15	-206.25	6152.589734138756
1	10	82	0.31	0.68	2150.449802331533	11572.618250541964
1	10	95	0.69	0.57	-412.5	-2769.9362423410093
1	10	7	0.53	0.28	9688.606491908304	80355.10637275834
1	10	81	0.76	0.36	5567.2420082303215	49083.22867210533
1	10	24	0.08	0.69	8903.951619724357	60839.29830990387
1	10	25	0.78	0.49	-618.75	383.42877622287864
1	10	51	0.36	0.87	1973.7046607118366	11413.08011253092
1	10	45	0.44	0.53	-227.724055852081	na
1	10	9	0.91	0.44	2405.3033246412624	18196.824893986857
1	10	92	0.41	0.51	-197.9903737268741	na
1	10	14	0.78	0.4	1605.4390482623166	10215.64409466929
1	10	4	0.24	0.49	-231.50637802302842	na
1	10	37	0.74	0.37	4244.773374023862	31125.32822281172
1	10	33	0.41	0.58	9233.428673105798	68654.49746423095
1	10	71	0.28	0.33	5540.204966399597	30971.49335560415
1	10	79	0.8	0.53	2467.7039796202525	14410.58700198413
1	10	60	0.41	0.59	4105.073492587168	11339.797378402152
1	10	78	0.22	0.43	-472.5	11873.294948972107
1	10	30	0.13	0.47	88287.5286921355	699789.6385397676
1	10	61	0.28	0.64	20785.229089539323	151819.26142794153
1	10	40	0.43	0.55	66.22522745133108	35248.56709011408
1	10	10	0.27	0.33	22624.634063763453	89357.63532268298
1	10	13	0.24	0.4	-432.45709132372724	56050.19964699702
1	10	66	0.39	0.79	3378.1074420045247	23477.57974763445
1	10	41	0.16	0.68	5770.1290437035195	36510.75716361417
1	10	70	0.73	0.57	-107.25932880426588	na
1	10	35	0.74	0.48	6616.345689641657	44051.65715016535
1	10	49	0.11	0.56	-123.75	-812.1735389778443
1	10	69	0.29	0.82	3350.7520774396994	18190.64648879447
1	10	94	0.3	0.57	4140.10154215254	69776.26595692968
1	10	43	0.7	0.32	4743.62522259639	24904.641750717834
1	10	34	0.4	0.65	1384.3225970340293	102327.58127671052
1	10	8	0.56	0.64	-137.11606434147063	na
1	10	16	0.37	0.44	-1644.7504721895853	51813.95426203874
1	10	59	0.24	0.43	4110.844086124303	73703.94738209326
1	10	27	0.41	0.52	-206.25	-1358.3575519093154
1	10	86	0.26	0.75	13137.717265297666	73881.97544914598
1	10	15	0.61	0.57	4179.382693784184	24294.478255440008
1	10	75	0.19	0.35	2227.4258078996722	23802.903241153097
1	10	73	0.59	0.48	-10.709014358453942	9116.642584920015
1	10	32	0.06	0.65	8925.945619409049	54677.132021859936
1	10	38	0.37	0.62	14203.690599188305	105839.92149424083
1	10	64	0.41	0.78	8800.185519184846	84848.32140380556
1	10	93	0.38	0.63	2102.9575638340175	14129.968150896118
1	10	47	0.42	0.44	3473.346147715337	42958.35913210685
1	10	28	0.82	0.49	-140.31099490667938	na
1	10	17	0.41	0.57	5702.351064351349	82633.81609756438
1	10	55	0.85	0.51	-75.4025448886347	na
1	10	68	0.29	0.1	3501.5045301787113	26840.441957067407
1	10	96	0.4	0.78	5645.274654141286	37886.080299884205
1	10	1	0.4	0.67	2786.287703731179	18625.54715046871
1	10	97	0.27	0.35	7550.486638579419	50940.570233590326
1	10	91	0.32	0.84	1498.5551344741998	5173.425277975611
1	10	44	0.42	0.62	4654.832653702696	38398.49239061534
1	10	29	0.39	0.53	6037.3307700848	25463.844902023433
1	10	5	0.25	0.69	5737.016478606965	38456.85023662278
1	10	12	0.35	0.44	1401.0725325612216	25637.734867693685
1	10	67	0.77	0.62	-330	-2226.826806616406
1	10	20	0.35	0.53	-193.83942841052885	-2327.588700351235
1	10	50	0.33	0.56	-361.86257038366625	9868.966469158857
1	10	11	0.67	0.45	2666.095574263203	14604.108253079463
1	10	3	0.28	0.42	7661.566488234248	41375.61124214545
1	10	6	0.53	0.57	-43.282993958009854	360.09032752697055
1	10	54	0.91	0.53	789.6323658262709	5031.195201605518
1	10	89	0.4	0.52	624.6519808467997	7614.261076017447
1	10	42	0.32	0.59	3747.9570522819986	35996.41773310125
1	10	74	0.54	0.35	343.78476606929917	4.517145319450311
1	10	76	0.69	0.51	-98.75556125164749	na
1	10	26	0.29	0.46	4440.665349007334	163699.41095553507
1	10	36	0.21	0.69	-1093.4116197536891	26119.614067137692
1	10	0	0.44	0.55	-127.02543036508118	na
1	10	62	0.93	0.39	2249.4319545212757	11697.131387657219
1	10	21	0.58	0.46	-191.9399227727286	na
1	10	63	0.37	0.52	6151.709062876	49439.60802324973
1	10	46	0.68	0.33	1441.4886004847353	6492.9853511655
1	11	99	0.41	0.53	2112.6149054621937	164810.0216435622
1	11	82	0.31	0.68	3398.2608773857	18746.074622772383
1	11	74	0.54	0.35	-1.0716425618777947	-457.4342957675313
1	11	1	0.4	0.67	4509.7320481450615	28839.672595808068
1	11	42	0.32	0.59	6164.095872600335	62098.9751751983
1	11	75	0.19	0.35	3696.5060186805767	44613.774628512554
1	11	63	0.37	0.52	10094.47648920822	83136.6458513133
1	11	87	0.73	0.72	-741.6402525027272	na
1	11	45	0.44	0.53	-234.86096236959114	na
1	11	94	0.3	0.57	9986.337627399498	124914.75281951003
1	11	70	0.73	0.57	-109.84827547555425	na
1	11	26	0.29	0.46	16353.533982616605	315074.14136435755
1	11	41	0.16	0.68	8945.764407959008	56755.418298492565
1	11	40	0.42	0.55	3021.1878891046367	70183.25870833307
1	11	61	0.28	0.64	35894.61648812106	242560.95261379893
1	11	0	0.44	0.55	-131.41203756258363	na
1	11	10	0.27	0.33	34967.85591128592	167725.39051886444
1	11	76	0.69	0.51	-102.34671874750521	na
1	11	38	0.37	0.62	24236.36759500929	173258.77956958138
1	11	54	0.91	0.53	471.36771696977337	2156.7163271341765
1	11	13	0.24	0.4	6344.822936730747	105741.79922919384
1	11	53	0.19	0.62	5195.261310992665	34915.58640326663
1	11	30	0.13	0.43	146940.8247897814	1153507.9474139533
1	11	86	0.26	0.75	20611.4583427235	117935.50717485948
1	11	50	0.33	0.56	457.66406624729814	20717.906377724692
1	11	52	0.8	0.55	-67.29830531903997	-1315.277030058994
1	11	33	0.41	0.58	17466.50265122247	130619.00666154722
1	11	59	0.24	0.43	9961.412108730787	139650.04332135952
1	11	14	0.78	0.4	1291.2617202393762	7874.958066920051
1	11	16	0.37	0.44	1316.1882286932366	104174.35589055224
1	11	57	0.21	0.69	6450.289321725206	106164.60262712804
1	11	12	0.35	0.44	2936.82561180819	48022.11317900374
1	11	62	0.93	0.39	1704.6022850697645	7857.3990875794325
1	11	98	0.82	0.55	-107.02203616978336	na
1	11	31	0.6	0.15	-216.25	6512.0868731199635
1	11	91	0.32	0.84	2369.3175174200396	9830.898583158127
1	11	19	0.05	0.6	47248.69301532103	323047.91432900564
1	11	47	0.39	0.44	2683.3808117015647	55307.25513446523
1	11	65	0.72	0.72	-406.70339335830386	na
1	11	97	0.27	0.35	11949.766296952648	80178.70839093698
1	11	37	0.74	0.37	3545.3500189008164	25498.87729597521
1	11	15	0.61	0.57	7947.653320389444	48485.273403962776
1	11	20	0.35	0.53	-324.56160927258736	-2531.7657591341244
1	11	79	0.8	0.53	1769.2121736231766	9253.73385494195
1	11	17	0.4	0.57	14844.955109099517	148200.36380919535
1	11	9	0.91	0.44	1953.6547822040181	14379.839295476115
1	11	73	0.59	0.48	-123.44060622958295	24315.290538672558
1	11	64	0.41	0.78	18015.044762253667	148758.49947155907
1	11	85	0.39	0.67	30144.353508978154	208131.32546501208
1	11	56	0.28	0.47	10731.140070752099	59800.202704186675
1	11	46	0.68	0.33	1066.8010960672113	3924.139913088919
1	11	28	0.82	0.49	-148.83236313487953	na
1	11	58	0.29	0.64	34818.705675705154	310206.1117076327
1	11	35	0.74	0.48	5171.355206242514	33008.405643795726
1	11	95	0.69	0.57	-432.5	-2749.234939591038
1	11	93	0.38	0.63	4198.17102945702	26831.064601934075
1	11	7	0.53	0.28	8432.02355565364	69059.43749722645
1	11	6	0.53	0.57	-205.30379414841127	-2137.033413170766
1	11	69	0.29	0.82	5276.177128943549	29306.438212781748
1	11	71	0.28	0.33	7077.274782197071	38652.9423233263
1	11	34	0.4	0.65	17864.825995722036	196867.55234899922
1	11	32	0.06	0.65	13675.115871714916	83435.05131390505
1	11	81	0.76	0.36	4538.1296070631315	40528.26029617086
1	11	89	0.4	0.52	1421.04842945172	14289.104747190326
1	11	84	0.94	0.77	-292.93583611017084	na
1	11	51	0.36	0.87	3153.9079590963333	18245.250572058743
1	11	78	0.22	0.43	-438.59421018444425	25620.4324970357
1	11	27	0.41	0.51	-216.25	-1346.6660203988224
1	11	36	0.21	0.69	-415.68111503163095	54326.00779643767
1	11	96	0.4	0.78	9155.40130182236	61161.851508238346
1	11	68	0.29	0.1	3086.8528085741827	23396.438958313818
1	11	22	0.09	0.2	-333.43005257544417	na
1	11	18	0.69	0.88	6610.397549881835	40077.67772728708
1	11	25	0.78	0.43	-371.25	1939.110580132463
1	11	24	0.08	0.69	13803.454171840001	93856.70129659961
1	11	29	0.39	0.53	9904.737764867621	51431.55929483601
1	11	5	0.25	0.69	9017.406311773018	60225.583121590455
1	11	11	0.67	0.45	1999.2784427417598	9818.384528813935
1	11	88	0.26	0.51	-28.771428948694393	29913.999103067996
1	11	67	0.77	0.62	-346	-2213.525300865773
1	11	48	0.39	0.43	-226.55637932447894	26133.206926178522
1	11	43	0.7	0.32	3682.3065969468717	17464.895061401185
1	11	60	0.41	0.59	6626.5889319168	24363.101782137084
1	11	66	0.39	0.79	5576.72808617112	38739.52564374716
1	11	44	0.41	0.62	9313.83797633408	69795.98648861727
1	11	49	0.11	0.56	-129.75	-810.9563816735583
1	11	3	0.28	0.42	12143.612013095706	70365.41217605272
1	12	13	0.24	0.4	8504.934670800743	58205.62648901795
1	12	36	0.21	0.69	-549.3630001484778	31213.95394872665
1	12	91	0.32	0.84	1147.2994972314364	1185.4448114815766
1	12	53	0.19	0.62	-1401.25	13272.435373761708
1	12	56	0.28	0.47	5283.851879512889	19976.39707425537
1	12	9	0.91	0.44	221.10041080171686	1311.2765340137248
1	12	10	0.27	0.33	7752.319969237378	43731.583172166596
1	12	64	0.41	0.78	8481.231840857765	71314.54404964103
1	12	16	0.37	0.44	1136.5104208870125	54011.510486876155
1	12	25	0.78	0.37	-389.25	-2523.083121045268
1	12	46	0.68	0.33	111.17246914065419	-1148.1426969890335
1	12	31	0.6	0.15	-226.75	2530.2973109878076
1	12	95	0.69	0.57	-453.5	-2752.72361426343
1	12	58	0.29	0.64	20638.54140611244	150627.98051570126
1	12	34	0.4	0.65	13466.32677578289	96420.5810066929
1	12	93	0.38	0.63	6.423716122186079	7608.985812081907
1	12	1	0.4	0.67	2132.525575354555	11606.64351144182
1	12	35	0.74	0.48	389.2862354275782	-396.58725742767194
1	12	89	0.39	0.52	625.4818655151478	7174.155226583757
1	12	50	0.33	0.56	805.290158716797	11339.415782595275
1	12	41	0.16	0.68	4531.383193105107	25365.88069112023
1	12	33	0.41	0.58	4130.507605548525	51436.92896624567
1	12	49	0.11	0.56	-136.05	-849.7278902486775
1	12	37	0.74	0.37	990.6838620760761	6873.08097281685
1	12	94	0.3	0.57	7298.516547972623	65744.16045739071
1	12	52	0.8	0.55	-377.3808919520633	-2375.7563861058156
1	12	74	0.54	0.35	-106.10681532570558	na
1	12	66	0.39	0.79	2520.1094541609655	13406.910748870929
1	12	59	0.24	0.43	5077.002962806539	68948.63578994661
1	12	22	0.09	0.2	-367.04107036320255	na
1	12	71	0.28	0.33	3177.228312760731	9745.704037069574
1	12	7	0.53	0.28	2847.9680458007515	25419.078470784658
1	12	15	0.61	0.57	3024.8148054807493	5264.809814409527
1	12	61	0.28	0.64	17897.23522836513	117766.62920694567
1	12	32	0.06	0.65	7038.4896032701245	36232.600737782675
1	12	85	0.39	0.67	14373.8326144336	97445.45333855272
1	12	12	0.35	0.44	959.3885713502389	24490.54182983713
1	12	78	0.22	0.43	-615.4819657419063	14496.23852987132
1	12	28	0.82	0.49	-159.94586256363425	na
1	12	27	0.41	0.5	-226.75	-1376.0523252083055
1	12	63	0.37	0.52	4779.48754869235	40591.37333191089
1	12	99	0.4	0.53	4656.560958675805	89497.32760396472
1	12	3	0.28	0.42	5947.640553487196	21517.537299542153
1	12	5	0.25	0.69	4482.594746115091	28047.78147981047
1	12	88	0.26	0.51	246.28372000972388	16938.117914645503
1	12	6	0.53	0.57	-950.1753910812113	-4238.83972001759
1	12	97	0.27	0.35	5903.337284015632	39585.044151633614
1	12	24	0.08	0.69	7171.694446424	48226.61896621909
1	12	44	0.41	0.62	3987.6583231859186	31333.984432434932
1	12	57	0.21	0.69	2879.3209794526747	57555.41871318625
1	12	19	0.05	0.6	24411.997823274796	157974.93281056677
1	12	96	0.4	0.78	4328.285508194123	26408.16818858885
1	12	30	0.13	0.39	71905.19945282525	543061.9712182091
1	12	42	0.32	0.59	2917.5560322213605	31510.773412996805
1	12	0	0.44	0.55	-144.41879779038126	na
1	12	87	0.73	0.72	-760.4556530890578	na
1	12	60	0.41	0.59	-1687.5	1706.1782984297388
1	12	43	0.7	0.32	565.9119346475085	331.18288449557866
1	12	75	0.19	0.35	510.79786698657813	22007.369148676466
1	12	70	0.73	0.57	-120.97625935613536	na
1	12	38	0.37	0.62	12417.589656705906	83589.27504274863
1	12	81	0.76	0.36	628.2457052156135	7006.282918774592
1	12	67	0.77	0.62	-362.8	-2223.632806501254
1	12	29	0.39	0.53	-229.61210440193395	18174.436423388288
1	12	73	0.59	0.48	-1201.4379769602938	3216.967466618625
1	12	48	0.39	0.43	-705.9356236866213	13250.689196420542
1	12	69	0.29	0.82	2590.598783579445	9647.788178074932
1	12	26	0.29	0.46	9596.065376671495	168408.79031155523
1	12	45	0.44	0.53	-251.43338653565516	na
1	12	82	0.31	0.68	1658.6296474836297	5977.978306646282
1	12	47	0.38	0.42	-2437.829751616544	22809.397522668063
1	12	17	0.4	0.57	6541.086522449552	70891.40630663087
1	12	76	0.69	0.51	-114.5663916256783	na
1	12	79	0.8	0.53	-378.46282912144466	-4045.4327854373178
1	12	51	0.36	0.87	1514.7921743995003	6237.856827502261
1	12	62	0.93	0.39	207.3409506387793	-1592.5764588973861
1	12	68	0.29	0.1	1451.7290420749582	11125.786777112522
1	12	54	0.91	0.53	-430.717480196843	-2758.5484977672245
1	12	20	0.35	0.53	-344.0442969870436	na
1	12	11	0.67	0.44	148.09778498635524	-2068.020400980964
1	12	40	0.41	0.55	2478.286112060994	35887.998640824255
1	12	14	0.78	0.39	339.1494754979459	1319.711110367699
1	12	18	0.69	0.88	2106.460462298184	6203.289701398313
1	12	86	0.26	0.75	10209.16611754015	42637.49004336421
1	12	65	0.72	0.72	-421.12503815185573	na
1	13	42	0.32	0.59	2306.3361693183742	29551.616716301
1	13	19	0.05	0.6	21777.500889221137	136586.1344031487
1	13	36	0.21	0.69	1361.0611716235235	33114.99610506724
1	13	63	0.37	0.52	3927.416291885226	36804.39730001618
1	13	44	0.41	0.62	3437.1193898900324	27137.36036882674
1	13	79	0.8	0.53	1083.4411818661968	3779.4584869907912
1	13	20	0.35	0.53	-341.5114855915939	na
1	13	89	0.39	0.52	598.7342039832732	6812.539720299507
1	13	10	0.27	0.33	3333.7493591847456	45766.041626447026
1	13	6	0.53	0.57	-620.3397889456421	-3595.306863076148
1	13	38	0.37	0.62	10847.767044668091	73086.23724407458
1	13	37	0.74	0.37	2967.020968492362	20343.12019924526
1	13	16	0.37	0.44	1127.256180267901	54839.56106274379
1	13	27	0.41	0.5	-237.775	-1280.967653825235
1	13	70	0.73	0.57	-110.91753055278488	na
1	13	74	0.54	0.35	-86.85031035138114	na
1	13	45	0.44	0.53	-246.6418842696718	na
1	13	3	0.28	0.42	5211.02604332861	14001.75444446147
1	13	71	0.28	0.33	616.0061343691676	14186.441379883006
1	13	97	0.27	0.35	5215.452318027998	34443.53860661481
1	13	76	0.69	0.51	-105.07745401637311	na
1	13	29	0.39	0.53	-450.3686815897595	16112.28370040282
1	13	33	0.41	0.58	1940.9861323726973	47164.99348141233
1	13	7	0.53	0.28	7644.694357610282	60458.884397271446
1	13	50	0.33	0.56	707.8380218200266	10958.801900151373
1	13	85	0.39	0.67	12579.30706640715	84360.96578603357
1	13	88	0.26	0.51	67.07545012702367	17447.99387034785
1	13	69	0.29	0.82	2273.35205641768	5547.554890996657
1	13	13	0.24	0.4	7600.323826319998	51583.27417130569
1	13	43	0.7	0.32	1980.545074556443	9313.693034949156
1	13	17	0.39	0.57	5460.268058692442	65574.24202015734
1	13	64	0.41	0.78	7347.335898491735	64436.62837649889
1	13	15	0.61	0.57	1848.8048249299763	-1318.7783991613057
1	13	11	0.67	0.43	1484.1946255118473	5541.74287714354
1	13	91	0.32	0.84	1000.7871388649125	-448.47605627097187
1	13	59	0.24	0.43	4269.317810783814	64173.87828947989
1	13	0	0.44	0.55	-137.68415869821794	na
1	13	31	0.6	0.15	-237.775	8449.713932803263
1	13	68	0.29	0.1	2786.594797887528	20511.144963258856
1	13	5	0.25	0.69	3958.761828453832	22469.816736048913
1	13	57	0.21	0.69	4527.7683885909155	56926.182912488075
1	13	82	0.31	0.68	1453.3819637919466	3286.5138024748076
1	13	99	0.4	0.53	2468.297883719001	87193.14744144233
1	13	73	0.59	0.48	-1498.7982139239075	3300.638206928854
1	13	56	0.28	0.47	4639.983223565119	11712.893969277762
1	13	51	0.36	0.87	1323.28250873043	3768.8391396458155
1	13	93	0.38	0.63	-91.03367948800019	6381.093815199305
1	13	54	0.91	0.53	131.7414742971287	-793.1565184110189
1	13	14	0.78	0.38	1076.0703005996922	6002.322248813929
1	13	67	0.77	0.62	-380.44	na
1	13	1	0.4	0.67	1859.6891626828997	8275.619607655419
1	13	58	0.29	0.64	17983.37851472833	129272.84598736733
1	13	32	0.06	0.65	6250.283441892681	27641.517575180147
1	13	75	0.19	0.35	316.59149011181773	21357.693804171904
1	13	28	0.82	0.49	-142.89041635440816	na
1	13	18	0.69	0.88	1614.8555811904666	1943.8705349575744
1	13	40	0.41	0.55	2110.2172483882164	33059.967607944964
1	13	47	0.37	0.41	-1664.9615430304593	29085.305347421985
1	13	35	0.74	0.48	3849.718822322815	21993.86514836703
1	13	65	0.72	0.72	-424.152976551907	na
1	13	25	0.78	0.34	-408.15000000000003	5778.931242560557
1	13	53	0.19	0.62	-1270.2011943295702	13599.214957851054
1	13	52	0.8	0.55	-179.65028999018716	-1937.9597204849977
1	13	62	0.93	0.39	1116.487957109875	3382.8790131423743
1	13	96	0.4	0.78	3778.6220847883096	19974.675498017317
1	13	81	0.76	0.36	4368.056731591687	34030.64034547265
1	13	95	0.69	0.57	-475.55	na
1	13	66	0.39	0.79	2170.462973360992	9299.569343637851
1	13	49	0.11	0.56	-142.665	-779.6351484275091
1	13	26	0.29	0.46	8579.983603931447	165050.13329720817
1	13	41	0.16	0.68	4014.0770199535555	19887.021759505544
1	13	94	0.3	0.57	8083.023681201101	59628.01312215792
1	13	61	0.28	0.64	15848.771144889255	102317.0832864639
1	13	30	0.13	0.36	64258.65275009489	505562.81010550476
1	13	46	0.68	0.33	639.7040943345778	998.8960520203731
1	13	48	0.39	0.43	-1027.4346605248545	13839.518708651865
1	13	12	0.35	0.44	810.2311103793165	23405.35806188629
1	13	24	0.08	0.69	6372.02180843408	42877.147466449605
1	13	78	0.22	0.43	-409.25893925436526	15843.134310555186
1	13	34	0.4	0.65	11968.720575981322	84798.50755151943
1	13	86	0.26	0.75	8964.135971175814	29167.307997559783
1	13	60	0.41	0.59	-1687.5	655.215998674423
1	13	9	0.91	0.44	1546.5857479811928	10913.71575746434
1	14	53	0.19	0.62	-773.913617760957	25049.94033644182
1	14	42	0.32	0.59	4343.513719711158	41485.120158707185
1	14	12	0.35	0.44	1419.2915694752242	35566.45055703369
1	14	58	0.29	0.64	24202.390257709172	170532.85213227823
1	14	7	0.53	0.28	7481.5341871148285	58148.263368472675
1	14	94	0.3	0.57	10972.305404351411	77335.70819955438
1	14	25	0.78	0.32	-427.995	7680.057271353505
1	14	33	0.41	0.58	5959.633680021973	72660.38152507944
1	14	38	0.37	0.62	14137.808686022538	93342.3990195577
1	14	41	0.16	0.68	5050.184662950456	24269.146033629284
1	14	9	0.91	0.44	1420.4265843688975	9797.830870833206
1	14	20	0.35	0.53	-348.9353649277132	na
1	14	54	0.91	0.53	20.749956933152703	-1356.5080323657814
1	14	46	0.68	0.33	-343.75	629.7150124928291
1	14	35	0.74	0.48	3412.287438664358	18075.186946001828
1	14	74	0.54	0.35	-85.11835843267284	na
1	14	17	0.39	0.57	8609.932140684283	90119.31245077573
1	14	63	0.37	0.52	6123.455293078651	50423.34093431916
1	14	45	0.44	0.53	-252.5408055992904	na
1	14	95	0.69	0.57	-327.93074539802654	na
1	14	24	0.08	0.69	8046.37682083944	53731.356583523455
1	14	36	0.21	0.69	6900.083065174682	47308.46364073046
1	14	34	0.4	0.65	15862.188735179996	111700.55933669345
1	14	26	0.29	0.46	16426.160455130615	240128.712874659
1	14	40	0.41	0.55	2742.996741779516	47284.68724640361
1	14	89	0.39	0.52	799.9962060234479	9509.859013916568
1	14	52	0.8	0.55	-221.3566768631797	-2079.916014949518
1	14	62	0.93	0.39	894.8101346498747	1606.3483227919528
1	14	56	0.28	0.47	5907.1141947201595	15712.645408945264
1	14	70	0.73	0.55	-109.52137808331162	na
1	14	75	0.19	0.35	2185.741572496143	32168.61960383135
1	14	19	0.05	0.6	27308.54926298292	173992.67030940903
1	14	71	0.28	0.33	538.2133000794755	15187.780387262044
1	14	91	0.32	0.84	-506.25	1713.3515347069251
1	14	27	0.41	0.5	-161.8840934860774	na
1	14	47	0.37	0.41	-1056.617028433112	49566.88616153118
1	14	81	0.76	0.36	4199.0223286402015	31942.291345851612
1	14	43	0.7	0.32	1727.0195411080576	6997.903999414004
1	14	11	0.67	0.43	1219.9856531435703	3384.076559811042
1	14	14	0.78	0.37	1009.6678059943474	5341.997603584837
1	14	30	0.13	0.35	79591.73893568879	673966.5250749189
1	14	79	0.8	0.52	958.6676679197303	2480.6642488306506
1	14	88	0.26	0.51	1269.229665931888	26628.850432656876
1	14	82	0.31	0.68	1858.5545695067199	4506.874443593727
1	14	32	0.06	0.65	7791.037408295533	34167.00786274872
1	14	3	0.28	0.42	6648.907772364022	18186.563882696842
1	14	13	0.24	0.4	9726.255578999997	65792.00512065372
1	14	61	0.28	0.64	20262.05978041642	130696.69217310238
1	14	59	0.24	0.43	7487.521652666786	93951.35485730438
1	14	73	0.59	0.48	-2527.415709222418	12477.567003249387
1	14	16	0.36	0.44	1820.6624631201887	88600.43748212568
1	14	5	0.25	0.69	5035.188468726749	27346.217787359856
1	14	93	0.38	0.63	563.7001472	11344.877035593734
1	14	31	0.6	0.15	880.9936857514062	9747.703516358455
1	14	57	0.21	0.69	11456.680139722312	78044.3130232591
1	14	97	0.27	0.35	6667.753141570287	41537.62419689821
1	14	49	0.11	0.56	-100.73965226774813	na
1	14	37	0.74	0.37	2792.5475704984337	18638.055985487666
1	14	50	0.33	0.56	898.0370914938774	16007.926701815899
1	14	18	0.69	0.88	2729.757114623501	4305.221463551727
1	14	99	0.4	0.53	8580.609423100072	133128.15332657087
1	14	69	0.29	0.82	2898.315349660079	7490.985691445285
1	14	64	0.41	0.78	9370.144261495947	89452.13337398355
1	14	1	0.4	0.67	2425.6791937360495	10376.126845242965
1	14	96	0.4	0.78	4935.069820968999	24635.146164363927
1	14	6	0.53	0.56	-503.1883692636047	-3481.7192496822768
1	14	68	0.29	0.1	2714.4128221573715	19633.225680844203
1	14	29	0.39	0.53	721.2999779538357	28718.982576648694
1	14	76	0.69	0.51	-105.89190996438387	na
1	14	66	0.39	0.79	2888.3659232113578	12027.597653565555
1	14	86	0.26	0.75	11395.10418908532	36574.4658577021
1	14	10	0.27	0.33	213.2712751478229	85233.64285870935
1	14	44	0.41	0.62	4937.173263781572	37342.42426489797
1	14	60	0.41	0.59	-837.5	7242.662261161004
1	14	67	0.77	0.59	-264.3889316585835	na
1	14	48	0.39	0.43	139.7889201096125	24164.116145977834
1	14	51	0.36	0.87	1708.0591626074668	4973.231708115483
1	14	85	0.39	0.67	16422.11624762097	107544.08419388655
1	14	15	0.61	0.57	-1270.262279079219	4389.533907626319
1	14	78	0.22	0.43	996.6191516742488	24724.47469557445
1	15	33	0.41	0.58	8311.868116314548	74995.05798229358
1	15	19	0.05	0.6	26132.573704784852	162246.15588157906
1	15	69	0.29	0.82	2741.930247546972	4049.0522425774507
1	15	40	0.41	0.55	3597.565301952315	48240.81075042096
1	15	5	0.25	0.69	4783.464694182825	23167.83810287192
1	15	56	0.28	0.47	5589.573174273744	8796.18083865807
1	15	27	0.41	0.49	-161.57963842438693	na
1	15	79	0.8	0.51	1190.6752123372335	3378.3219615082817
1	15	13	0.24	0.4	9333.736616099999	62669.90185022854
1	15	34	0.4	0.65	15356.614596697997	107141.38782263434
1	15	94	0.3	0.57	11313.111498872971	72905.33850215828
1	15	36	0.21	0.69	6637.060068699999	45208.940899789566
1	15	11	0.67	0.43	1265.8629655099558	3065.8179079838874
1	15	6	0.53	0.55	-545.815539703249	na
1	15	81	0.76	0.36	4909.193411512154	36348.62508078357
1	15	46	0.68	0.33	-343.75	-742.1894285054539
1	15	68	0.29	0.1	2951.5225634669932	20965.91362891247
1	15	1	0.4	0.67	2295.033203192444	7687.547384756644
1	15	85	0.39	0.67	14744.553061292798	98297.15849088499
1	15	93	0.38	0.63	549.3346526399998	12539.509412292253
1	15	9	0.91	0.44	1673.7189837799094	11029.030995952535
1	15	82	0.31	0.68	1757.478378911448	2233.9839260495182
1	15	78	0.22	0.43	3476.8834581496967	26571.705185992425
1	15	29	0.39	0.53	1248.5684008537767	32263.041128469922
1	15	54	0.91	0.53	100.28010853301612	-1416.6138541729908
1	15	47	0.37	0.41	1430.4695379960956	58945.00041176753
1	15	12	0.35	0.44	2605.8194499131737	37626.85840583118
1	15	62	0.93	0.39	897.5034657416468	1098.2363378832633
1	15	91	0.32	0.84	-206.25	-1343.7905906385133
1	15	53	0.19	0.62	-627.7491341107575	30064.112869328645
1	15	58	0.29	0.64	25984.66225079919	159125.30592869953
1	15	15	0.61	0.57	-2242.5725249944708	6262.029820412608
1	15	41	0.16	0.68	4797.98128582021	19993.182446461775
1	15	32	0.06	0.65	7401.584398549879	27542.34117427947
1	15	7	0.53	0.28	8462.565035520041	64070.56894480569
1	15	51	0.36	0.87	1614.66042928432	2985.8747924678637
1	15	61	0.28	0.64	19171.215543858783	122574.82042117504
1	15	99	0.4	0.53	17652.205656051075	138974.75180069706
1	15	59	0.24	0.43	11398.050553370354	96186.30375789123
1	15	24	0.08	0.69	7605.048774376295	51141.48431130003
1	15	31	0.6	0.15	1135.6899041914999	11427.52206099542
1	15	96	0.4	0.78	4674.0746493561	19574.902771726964
1	15	52	0.8	0.55	-282.96525149523205	na
1	15	17	0.39	0.57	10339.53931675011	86867.98249660275
1	15	30	0.13	0.34	87942.14072018926	666352.1360445018
1	15	66	0.39	0.79	-506.01575033607696	10490.45728258839
1	15	37	0.74	0.37	3082.9053319967843	20150.048011310548
1	15	63	0.37	0.52	7329.905203576851	48171.72243844487
1	15	38	0.37	0.62	13451.775511198082	86655.7456800514
1	15	14	0.78	0.35	1157.6786752255314	6036.214646807615
1	15	64	0.41	0.78	10437.805368554938	89322.85892480848
1	15	49	0.11	0.56	-100.0994020230005	na
1	15	20	0.35	0.53	-354.53190990576195	na
1	15	44	0.41	0.62	4701.486968679015	34750.900929997224
1	15	10	0.27	0.33	2099.821490031093	94319.16738286779
1	15	71	0.28	0.33	1202.554062060325	18596.325704398354
1	15	60	0.41	0.59	-777.5	9949.042863448882
1	15	42	0.32	0.59	6149.128115309832	40042.32877480148
1	15	25	0.78	0.31	878.504003727469	11498.049644106977
1	15	26	0.29	0.46	25876.862236224533	247564.4257014595
1	15	35	0.74	0.48	3798.756027640645	19569.84012700273
1	15	57	0.21	0.69	10991.157353411443	74470.53724447177
1	15	50	0.33	0.56	1452.490096604951	16922.653045783853
1	15	75	0.19	0.35	4468.098318201888	33463.96878933498
1	15	86	0.26	0.75	10795.593903287388	24546.84269189479
1	15	48	0.39	0.43	2495.7829902569915	27042.463512699156
1	15	43	0.7	0.32	1733.6726112452527	7232.478696747729
1	15	89	0.39	0.52	534.487847483909	9260.645507819205
1	15	95	0.69	0.57	-332.11856646565957	na
1	15	74	0.54	0.35	-79.75088766420907	na
1	15	97	0.27	0.35	6342.429480495658	36535.98936327031
1	15	18	0.69	0.88	2504.6018110901505	986.5278533583853
1	15	3	0.28	0.42	-2037.7858003594376	17387.74585678111
1	15	88	0.26	0.51	3395.969612438629	28396.19045632424
1	15	16	0.36	0.44	5027.76449241786	97949.12613437937
1	15	73	0.59	0.48	-862.0184976975256	17414.695690795772
1	15	67	0.77	0.57	-266.01604146565955	na
1	16	1	0.4	0.67	2173.6457295532005	4887.20348297838
1	16	73	0.59	0.48	646.6187676523687	20841.66684156396
1	16	78	0.22	0.43	3798.7766570531094	25888.62356430296
1	16	91	0.32	0.7	-206.25	-1028.2847661537946
1	16	62	0.93	0.39	1240.5601009471488	2375.658943681293
1	16	43	0.7	0.32	2271.3477093995525	11138.661214895239
1	16	47	0.37	0.38	6702.343995374523	69518.4061932338
1	16	27	0.41	0.48	-157.38117418718178	na
1	16	17	0.39	0.57	10492.956565998473	79554.66700906982
1	16	15	0.61	0.57	-1105.6503813499996	8927.753619471005
1	16	41	0.16	0.68	2430.022489167037	16073.730276886643
1	16	37	0.74	0.37	4166.067393399963	26933.737146212297
1	16	82	0.31	0.68	-675	2036.344855541921
1	16	86	0.26	0.75	-2298.289828196607	21715.51941055247
1	16	18	0.69	0.88	2297.0891265769355	-2281.974259612221
1	16	31	0.6	0.15	1711.0801176553557	15722.511317348004
1	16	34	0.4	0.65	14553.138297254201	102755.81185578546
1	16	99	0.4	0.53	20064.8113109346	135509.94790427294
1	16	85	0.39	0.67	14746.167431744754	89163.70603979555
1	16	54	0.91	0.52	251.7997096513266	-1078.1632559879035
1	16	38	0.37	0.62	12822.142612638407	78943.37287891914
1	16	3	0.28	0.42	-1219.6562681481066	17332.514270166594
1	16	14	0.78	0.32	1652.486938911797	8845.63989762626
1	16	11	0.67	0.43	1793.2356229807624	5447.22608680129
1	16	96	0.4	0.78	4431.536092864889	14323.694984962769
1	16	74	0.54	0.35	-68.10019193521015	na
1	16	89	0.39	0.52	716.7101069831893	9125.642527564976
1	16	56	0.28	0.47	-2025	7016.687719055313
1	16	6	0.53	0.54	-559.1819707390497	na
1	16	61	0.28	0.64	18278.460880356106	114967.85150795599
1	16	16	0.36	0.44	12619.143693616394	104921.30815365292
1	16	97	0.27	0.35	6040.187559144484	31427.826189859697
1	16	68	0.29	0.1	3720.701651359309	26003.886699500847
1	16	7	0.53	0.28	11388.726211259376	83995.48157296712
1	16	57	0.21	0.69	10557.26260153268	71119.17337198599
1	16	13	0.24	0.4	8963.142778889998	59731.46513348884
1	16	32	0.06	0.65	7040.033595000033	20717.225212804027
1	16	75	0.19	0.35	4332.19639831514	32366.58599298326
1	16	81	0.76	0.36	5824.488062315144	51563.2187143044
1	16	10	0.27	0.33	5989.8707170424195	108026.81416938298
1	16	29	0.39	0.53	2519.063568472848	35436.94592210221
1	16	64	0.41	0.78	13020.312891239035	88034.57902492942
1	16	52	0.8	0.55	-281.29182183812395	na
1	16	49	0.11	0.56	-96.2255158506923	na
1	16	66	0.39	0.79	-539.4618405086369	9270.125065821652
1	16	5	0.25	0.69	4549.6760764311675	18873.969291404053
1	16	71	0.28	0.33	1785.5153407186067	24231.121313653213
1	16	24	0.08	0.69	7281.344461675147	48822.67825149057
1	16	53	0.19	0.62	672.9839814182442	35235.04914284065
1	16	60	0.41	0.59	-1280.4194110979738	12724.643711424738
1	16	93	0.38	0.63	654.2575032386071	13805.066233727337
1	16	69	0.29	0.82	-1012.5	3357.0683341227327
1	16	95	0.69	0.57	-333.3869193398811	na
1	16	30	0.13	0.33	83700.30760928614	668146.0752524543
1	16	44	0.41	0.62	4555.290589917098	32153.97762020582
1	16	67	0.77	0.56	-265.05714397569227	na
1	16	40	0.41	0.55	5650.062130764531	48399.645758170904
1	16	63	0.37	0.52	7004.460535839299	44418.32405874402
1	16	42	0.32	0.59	5885.134669608713	36508.44893805264
1	16	94	0.3	0.57	10827.33936589061	67732.18926307984
1	16	35	0.74	0.48	5534.511807846529	29652.30179087125
1	16	12	0.35	0.44	4960.638921559761	38526.441254539735
1	16	88	0.26	0.51	4121.344167576002	28007.24855037309
1	16	9	0.91	0.43	2581.8542241658006	16840.23018213893
1	16	33	0.41	0.58	8242.84466252866	74861.95588819345
1	16	26	0.29	0.46	33987.06756183239	245322.97172956535
1	16	51	0.36	0.87	-675	1532.0931041921708
1	16	48	0.39	0.43	3517.8583054793703	27590.31376571573
1	16	50	0.33	0.56	2555.619600801934	17308.61967310835
1	16	20	0.35	0.53	-356.4342144846796	na
1	16	46	0.68	0.33	-206.25	2428.9378693772182
1	16	58	0.29	0.64	22375.65729940298	145363.3057420615
1	16	19	0.05	0.6	26044.113036560095	150693.20003619464
1	16	79	0.8	0.5	2025.6411626277932	7889.718902300552
1	16	36	0.21	0.69	6391.493291300001	43229.87268146664
1	16	25	0.78	0.31	1701.2862598723545	17698.018092744165
1	16	59	0.24	0.43	14921.813337912252	94286.51798537197
1	17	26	0.29	0.46	27039.906865724737	177288.50158822263
1	17	42	0.32	0.59	4285.047738851063	24470.56503429817
1	17	59	0.24	0.43	7827.067862687728	69172.45235170674
1	17	61	0.28	0.64	13364.925406681336	82721.89314568127
1	17	41	0.16	0.68	1669.8215579890334	9411.8286173954
1	17	86	0.26	0.75	-2584.737433397366	12876.116954633864
1	17	10	0.27	0.33	4559.451795165637	88205.87449398708
1	17	40	0.41	0.55	4135.640890324448	33172.026707197896
1	17	62	0.93	0.39	-550	2306.819979012039
1	17	54	0.91	0.51	117.78698494826122	-1438.712371030845
1	17	15	0.61	0.57	-924.5982976549999	5145.438718524541
1	17	53	0.19	0.62	2230.7044052994434	30043.35431731765
1	17	67	0.77	0.56	-268.49741505368297	na
1	17	46	0.68	0.33	-216.25	4080.2319479831494
1	17	88	0.26	0.51	3043.0708786477794	20555.227876398105
1	17	11	0.67	0.43	1719.7221351365647	4231.749758338171
1	17	19	0.05	0.6	12858.265190161432	110041.08831946304
1	17	82	0.31	0.68	-675	725.4511169263284
1	17	18	0.69	0.88	658.2955245900013	-6394.145481615437
1	17	52	0.8	0.55	-284.84441978086994	na
1	17	81	0.76	0.36	6456.3861823130355	55404.86114016066
1	17	12	0.35	0.44	4435.646435645878	27830.46358946392
1	17	27	0.41	0.48	-158.1024038446935	na
1	17	5	0.25	0.69	3330.427372296675	7794.139688653126
1	17	35	0.74	0.48	5678.802117992729	29257.04363654644
1	17	99	0.4	0.53	14259.930294123998	96202.93123482232
1	17	32	0.06	0.65	-1856.25	7622.308028985865
1	17	58	0.29	0.64	15906.631523679167	98979.67141964445
1	17	64	0.41	0.78	9279.191652138634	61526.541942131444
1	17	89	0.39	0.52	781.8827830275897	6274.272048898134
1	17	60	0.41	0.59	-1462.891213129219	10847.447651341641
1	17	95	0.69	0.57	-338.38714705246286	na
1	17	7	0.53	0.28	12156.474273003763	88082.79761676872
1	17	24	0.08	0.69	5462.664896792312	35734.18544474059
1	17	37	0.74	0.37	4348.842621450281	27507.714399704124
1	17	13	0.24	0.4	6464.9552557128	43806.787055213514
1	17	1	0.4	0.67	-1012.5	-16.823843525696475
1	17	78	0.22	0.43	2832.921511428	19126.901202713732
1	17	29	0.39	0.53	1722.2237907154222	26356.062071270033
1	17	17	0.39	0.57	7312.578277193767	51718.73049665179
1	17	93	0.38	0.63	409.01321875991124	10851.698505501925
1	17	66	0.39	0.79	-223.1469417810095	6740.737593137916
1	17	49	0.11	0.56	-95.91170552243295	na
1	17	69	0.29	0.82	-1012.5	1333.7323462595346
1	17	25	0.78	0.31	2065.8380375382994	19967.535730574236
1	17	91	0.32	0.63	-206.25	-927.5974235882014
1	17	51	0.36	0.87	-675	220.1469634271515
1	17	56	0.28	0.47	-2025	2913.0203633891115
1	17	79	0.8	0.49	2149.7002255182642	7894.7754468737
1	17	34	0.4	0.65	10262.921641684803	73402.71639973902
1	17	63	0.37	0.52	5034.706945381269	30145.922114831727
1	17	36	0.21	0.69	4756.08942169	31921.807727792606
1	17	16	0.36	0.44	10552.308599399388	78332.19079174718
1	17	43	0.7	0.32	2131.50918565501	10961.43569637285
1	17	38	0.37	0.62	9173.285123739892	51058.566839663676
1	17	73	0.59	0.48	-1004.2827055466397	13623.644331798207
1	17	33	0.41	0.58	5745.948190560313	53148.29660677613
1	17	9	0.91	0.42	2847.184192050575	18149.798516790455
1	17	75	0.19	0.35	3217.8677707412317	23899.472363414585
1	17	47	0.37	0.37	5374.255506385325	56478.43356580093
1	17	31	0.6	0.15	1954.1705205264248	17226.54174311234
1	17	57	0.21	0.69	7839.219841975202	51273.614426797765
1	17	14	0.78	0.31	1707.4914873423552	8841.53268691583
1	17	97	0.27	0.35	4416.060610336614	17754.496137561568
1	17	44	0.41	0.62	3172.962174449857	21117.047536502374
1	17	68	0.29	0.1	3889.9890309916027	26767.153936518676
1	17	3	0.28	0.42	-325.43030417600016	16131.769700122584
1	17	74	0.54	0.35	-63.900019770475915	na
1	17	96	0.4	0.78	3137.2333139876	1760.2354981895269
1	17	48	0.39	0.43	2518.2357774249745	20054.916793505392
1	17	30	0.13	0.33	59457.589548274715	513009.804006053
1	17	94	0.3	0.57	7843.8147028265485	47070.05283075526
1	17	50	0.33	0.56	1851.1195139523793	12528.448574879674
1	17	6	0.53	0.53	-575.814303733617	na
1	17	85	0.39	0.67	10596.344832824892	59339.46098853451
1	17	71	0.28	0.33	2067.6490600392494	23644.337940056546
1	18	50	0.33	0.56	1765.7847658084293	11898.501592622999
1	18	93	0.38	0.63	-12.512256714055638	11747.808753791722
1	18	18	0.69	0.88	719.5079081715426	-1189.7918745366228
1	18	9	0.91	0.41	1529.5041352463545	8800.002909209807
1	18	43	0.7	0.32	-222.03873711605388	4086.8050888155467
1	18	24	0.08	0.69	5215.101084134496	33253.63398556267
1	18	78	0.22	0.43	2711.0721344240005	18209.248396387884
1	18	68	0.29	0.1	2639.0300265225524	17739.34000337522
1	18	62	0.93	0.39	-550	-222.8257212801525
1	18	81	0.76	0.36	3774.816378988086	32191.942100265624
1	18	53	0.19	0.62	1933.3687652873743	31346.905925056184
1	18	11	0.67	0.43	-756.25	-1150.6626883870417
1	18	66	0.39	0.79	-212.52008705400587	8009.393521558281
1	18	5	0.25	0.69	3151.4815027906197	3326.8813876243476
1	18	96	0.4	0.78	-2025	-378.8512319573856
1	18	79	0.8	0.48	657.7322583486917	-895.714097144998
1	18	26	0.29	0.46	25788.51567435411	168115.14744606317
1	18	73	0.59	0.48	91.75251673583998	16145.96300868517
1	18	29	0.39	0.53	803.1635971512162	27697.566047184075
1	18	3	0.28	0.42	-278.87318940800014	19622.637665636663
1	18	12	0.35	0.44	4148.314356447446	26909.54965424673
1	18	59	0.24	0.43	7300.604582840753	66991.41667835428
1	18	82	0.31	0.68	-335	1965.3153437264696
1	18	31	0.6	0.15	1296.062370735955	11553.277282959689
1	18	33	0.41	0.58	4475.162563542918	53945.06349770646
1	18	46	0.68	0.33	-226.75	-649.219171065952
1	18	58	0.29	0.64	15744.710112364904	95557.77586832135
1	18	32	0.06	0.65	-1856.25	7126.557382551426
1	18	40	0.41	0.55	3910.3528993622253	31286.909241357665
1	18	57	0.21	0.69	7482.327071934445	48023.32798257046
1	18	86	0.26	0.75	-923.3245484527016	19411.925427460843
1	18	56	0.28	0.47	-1005	6804.831082444764
1	18	48	0.39	0.43	2222.4080836021676	19554.841272916103
1	18	14	0.78	0.31	924.6089070687865	3762.2452491068857
1	18	71	0.28	0.33	1132.582604755842	18630.49181414366
1	18	36	0.21	0.69	4545.38582703	30358.58452317625
1	18	30	0.13	0.33	57372.86940035494	487205.37894001853
1	18	19	0.05	0.6	12202.013606492983	102603.9418729271
1	18	63	0.37	0.52	4774.530948942962	28219.05707071018
1	18	37	0.74	0.37	2455.865293091161	14281.5778623651
1	18	64	0.41	0.78	8806.694715291147	57423.654668776966
1	18	7	0.53	0.28	7711.142297178502	54949.43196993926
1	18	61	0.28	0.64	12720.52664932825	76755.61477742362
1	18	15	0.61	0.57	-376.30904568274843	6928.599541163696
1	18	17	0.39	0.57	6900.158893827227	50093.99680899286
1	18	75	0.19	0.35	3002.0524919966056	23361.4194519347
1	18	38	0.37	0.62	8697.923212213349	48418.9761088907
1	18	49	0.11	0.56	-105.07765970982737	na
1	18	60	0.41	0.59	-1283.1168654121382	13920.212000372374
1	18	52	0.8	0.55	-299.5947999706309	na
1	18	97	0.27	0.35	3161.0879866855753	15959.020811591052
1	18	42	0.32	0.59	4069.631833095544	23277.137093408168
1	18	16	0.36	0.44	9647.394433208829	74734.62078023776
1	18	85	0.39	0.67	10042.515298792981	58081.58641129573
1	18	27	0.41	0.46	-168.6798310550296	na
1	18	41	0.16	0.68	1812.0566976625996	9305.79124976891
1	18	44	0.41	0.62	2742.8609215665797	21519.27021982399
1	18	94	0.3	0.57	7428.562223912894	44477.62844651874
1	18	54	0.91	0.51	-221.72552604089748	-2124.474749165322
1	18	47	0.37	0.36	3580.8901961945994	52831.22318019435
1	18	10	0.27	0.33	3320.5161684690224	92603.76480106429
1	18	25	0.78	0.31	1165.609420538228	12007.2914938433
1	18	88	0.26	0.51	2908.1612254926704	19553.107254908213
1	18	99	0.4	0.53	13537.834496071397	91070.73106602387
1	18	13	0.24	0.4	6179.565504387001	41690.31409428445
1	18	34	0.4	0.65	9739.189436532566	70254.33066055556
1	18	1	0.4	0.67	-1012.5	-189.4256159786928
1	18	89	0.39	0.52	741.2022415473527	6104.857276337267
1	18	69	0.29	0.82	-502.5	3250.934699344822
1	18	51	0.36	0.87	-335	1292.2240175974553
1	18	91	0.32	0.6	-123.75	-851.1185630280771
1	18	6	0.53	0.53	-462.91449399866065	na
1	18	35	0.74	0.48	2288.7298667889554	6622.316283468111
1	19	41	0.16	0.68	1225.9948869114605	5914.775665538116
1	19	86	0.26	0.75	-1031.5481292652735	16947.5012895774
1	19	94	0.3	0.57	5103.201243481544	29332.943194722862
1	19	81	0.76	0.36	1460.628490400049	12938.98986626096
1	19	14	0.78	0.25	488.48830437096666	1097.6138622761382
1	19	11	0.67	0.43	-756.25	-3860.1093640206586
1	19	24	0.08	0.69	3764.9327385364354	22047.90368855026
1	19	97	0.27	0.35	2081.9549683213672	9057.56823953493
1	19	25	0.78	0.31	405.92335613605286	5467.568580626356
1	19	46	0.68	0.33	-237.775	-1231.4623403093228
1	19	31	0.6	0.15	745.158738931797	6915.331292234734
1	19	19	0.05	0.6	9363.061977984065	74456.28555927631
1	19	49	0.11	0.56	-113.24529254380559	na
1	19	89	0.39	0.52	444.2765957993017	3189.564700522066
1	19	50	0.33	0.56	1202.2910042817878	8076.025564892441
1	19	5	0.25	0.69	-1518.75	-231.81629273619978
1	19	15	0.61	0.57	-449.82290098629295	3419.9779360950224
1	19	17	0.39	0.57	4327.982004518765	30997.915099363792
1	19	56	0.28	0.47	-933	5121.037240995511
1	19	69	0.29	0.82	-466.5	2411.293913702578
1	19	57	0.21	0.69	5197.3928843836	32929.15377896599
1	19	44	0.41	0.62	1953.6832101724096	13866.459976150425
1	19	42	0.32	0.59	2767.3542089302514	14891.849223146965
1	19	7	0.53	0.28	4155.35245058639	28720.037038995673
1	19	88	0.26	0.51	2021.7567670904139	13574.386551370759
1	19	63	0.37	0.52	3184.2112242593403	17575.101502574154
1	19	43	0.7	0.32	-772.209783502288	-864.2529071898304
1	19	16	0.36	0.44	6696.72328404259	50706.96297499744
1	19	93	0.38	0.63	295.20089920650935	9036.289261173704
1	19	34	0.4	0.65	6370.190869409059	46784.877681345635
1	19	35	0.74	0.48	-1258.3802204428457	-10744.003414748864
1	19	54	0.91	0.5	-306.0492120255537	-2312.1083585581923
1	19	85	0.39	0.67	6666.03814962343	35145.45116180229
1	19	32	0.06	0.65	-921.25	7227.709120971357
1	19	47	0.37	0.26	3260.121501272203	38797.0122038848
1	19	1	0.4	0.67	-502.5	-197.8698395667762
1	19	51	0.36	0.87	-275	-1887.030682937392
1	19	79	0.8	0.47	-962.5	-4986.28297352757
1	19	61	0.28	0.64	7268.74743671567	49589.93644112508
1	19	60	0.41	0.59	-308.37108881235594	11362.990970622295
1	19	18	0.69	0.66	-133.14611718658227	-2916.1646971052564
1	19	64	0.41	0.78	5767.90866738575	36121.19049266121
1	19	99	0.4	0.53	8854.231683772608	59742.21863170899
1	19	82	0.31	0.68	-311	1408.5630000748145
1	19	59	0.24	0.43	5597.0215502299925	49049.1213860749
1	19	40	0.41	0.55	2418.864754951322	19755.39272733359
1	19	10	0.27	0.33	3302.03507695077	71040.35759411067
1	19	38	0.37	0.62	5816.014688333026	29392.199065332
1	19	78	0.22	0.43	1904.172123282	12769.684082911488
1	19	52	0.8	0.55	-312.3451604373772	na
1	19	58	0.29	0.64	10679.167867011794	63102.42977303097
1	19	71	0.28	0.33	368.57834565815716	11908.221703458586
1	19	12	0.35	0.44	2864.400228753684	17743.621015466964
1	19	6	0.53	0.51	-474.83739246322745	na
1	19	75	0.19	0.35	2323.694355225358	16739.788761663658
1	19	26	0.29	0.46	17739.155381965138	113684.40354772359
1	19	36	0.21	0.69	3133.9251424162003	21330.246771999195
1	19	9	0.91	0.38	605.9010905755774	2260.545514314423
1	19	66	0.39	0.79	-138.23636961262474	5908.4394111101365
1	19	96	0.4	0.78	-2025	-3200.668300102729
1	19	73	0.59	0.48	1140.5308159292495	9543.751052682437
1	19	30	0.13	0.33	42953.03551190403	349320.03453791625
1	19	91	0.32	0.58	-129.75	-864.073430523492
1	19	29	0.39	0.53	1112.5634972063228	20319.848285086387
1	19	33	0.41	0.58	3458.687177580022	37075.433800328385
1	19	62	0.93	0.39	-330	-2266.6057722639207
1	19	53	0.19	0.62	1996.9173398533817	24318.725871035702
1	19	37	0.74	0.37	965.6332600605477	3974.030003414623
1	19	68	0.29	0.1	1646.1827779957575	10644.049942911442
1	19	13	0.24	0.4	4331.17263982701	29148.443079212415
1	19	3	0.28	0.42	-30.857035193753518	16591.524761524008
1	19	48	0.39	0.43	1573.3785707004615	13369.84371589479
1	20	75	0.19	0.35	3607.559542802621	20869.673611760205
1	20	29	0.39	0.53	4553.817638919789	28994.32388248671
1	20	88	0.26	0.51	2512.241489874286	16955.628413828563
1	20	44	0.41	0.62	3463.1171498267586	17993.66341096901
1	20	86	0.26	0.75	-259.4030360894569	28799.178728186504
1	20	60	0.41	0.59	2647.834041536993	17909.737098617406
1	20	51	0.36	0.65	-275	-1325.5229664139767
1	20	32	0.06	0.65	-855.25	14757.588770093895
1	20	97	0.27	0.35	2841.992813047	10308.10748583392
1	20	24	0.08	0.69	4576.001609871775	24800.939063950296
1	20	35	0.74	0.48	-393.322415090788	-2147.445617352249
1	20	52	0.8	0.55	-310.5803254796592	na
1	20	63	0.37	0.52	4072.33838581277	21035.030893868054
1	20	71	0.28	0.33	1666.416579219877	20989.504572141806
1	20	10	0.27	0.33	10905.429220989721	102290.77442500771
1	20	12	0.35	0.44	3971.8655780421004	22301.116144531814
1	20	73	0.59	0.48	1368.3163664157016	16004.045765156578
1	20	82	0.31	0.68	-533.4266540381242	3567.1284371536167
1	20	14	0.78	0.22	1082.9776608793718	4017.212206578088
1	20	19	0.05	0.6	11668.976040008707	92015.04892320986
1	20	50	0.33	0.56	1530.6660471555429	10256.717890392003
1	20	7	0.53	0.28	7953.525607136633	54130.509735485524
1	20	31	0.6	0.15	1503.4479008777794	12555.215014035479
1	20	96	0.4	0.78	-1005	1902.4847607625868
1	20	16	0.36	0.44	9968.953017570055	66954.81558980144
1	20	85	0.39	0.67	8626.6438011285	41717.008569450205
1	20	11	0.67	0.43	-453.75	-517.874345720716
1	20	57	0.21	0.69	6468.2223447005945	39713.91279524634
1	20	43	0.7	0.32	-193.4783009791393	6191.090016482622
1	20	62	0.93	0.39	-346	1618.5083098934874
1	20	64	0.41	0.78	7527.547123377887	44911.14474171062
1	20	46	0.68	0.33	212.89681526587003	-376.5545879205601
1	20	9	0.91	0.36	1894.8624133735484	10328.259029567407
1	20	99	0.4	0.53	11493.228733861046	77784.57008706556
1	20	47	0.37	0.21	8673.64522102827	58172.11621390885
1	20	37	0.74	0.37	2331.6995125363514	12351.743122009335
1	20	25	0.78	0.31	1492.1879122148343	13630.923209194247
1	20	33	0.41	0.58	7979.555013605862	51270.07496465347
1	20	89	0.39	0.52	611.8213942508879	4492.717271176417
1	20	13	0.24	0.4	5412.807649459448	36200.179111273734
1	20	17	0.39	0.57	5784.4711675868875	37483.28612545745
1	20	61	0.28	0.64	9285.200770040094	58454.093827710036
1	20	59	0.24	0.43	8218.734542227103	64508.93020125164
1	20	40	0.41	0.55	3285.658686693321	25273.986195119003
1	20	15	0.61	0.57	-362.9560315711375	10542.682065641222
1	20	79	0.8	0.46	-962.5	-4168.622460424676
1	20	38	0.37	0.62	7453.685184142036	34133.17568452371
1	20	18	0.69	0.55	354.2579984314949	-2084.516245124304
1	20	41	0.16	0.68	1636.5669592714144	7213.1397509172675
1	20	30	0.13	0.33	58445.802461409825	446334.9351401903
1	20	91	0.32	0.57	-136.05	-818.478794721634
1	20	58	0.29	0.64	13817.847704511634	77455.41546712007
1	20	69	0.29	0.82	-794.3498355805829	5765.428461425172
1	20	1	0.4	0.67	-466.5	2177.9913121077516
1	20	42	0.32	0.59	3477.099938949885	17701.748779576432
1	20	3	0.28	0.42	84.62127607099774	25989.524220838957
1	20	26	0.29	0.46	22294.164667876226	140064.32732343025
1	20	54	0.91	0.49	-297.3842214757071	na
1	20	5	0.25	0.69	-1518.75	1473.5957072761773
1	20	48	0.39	0.43	2649.047826537183	17975.30778100907
1	20	56	0.28	0.47	-1582.9095256845626	11945.592728545089
1	20	34	0.4	0.65	8537.578174515023	60653.36710324618
1	20	81	0.76	0.36	4092.410553780816	34541.197360400336
1	20	36	0.21	0.69	3917.08113255725	26438.25614470329
1	20	78	0.22	0.43	2339.0166743720997	15831.21462722336
1	20	68	0.29	0.1	2629.2268371867203	16988.54856924487
1	20	53	0.19	0.62	4779.544454083269	32370.99934339651
1	20	94	0.3	0.57	6434.032549177879	35472.39880447898
1	20	93	0.38	0.63	1960.599719491797	13242.688611094287
1	20	66	0.39	0.79	-63.39685546369722	9155.08361157111
1	21	85	0.39	0.67	6512.720046630583	59423.67751532801
1	21	57	0.21	0.69	11054.931080410759	66301.92188414319
1	21	96	0.4	0.78	-933	14432.324157673775
1	21	82	0.31	0.68	-438.984889693359	10407.799940446845
1	21	89	0.39	0.52	83.10281151867139	7209.793422612033
1	21	66	0.39	0.79	57.10364117970147	18784.35112487728
1	21	79	0.8	0.43	-577.5	-3808.6441819068773
1	21	36	0.21	0.69	6719.13949750574	45032.69755024714
1	21	81	0.76	0.36	3236.6330578909788	27390.508684085584
1	21	11	0.67	0.43	-475.75	-2132.4124546756566
1	21	69	0.29	0.82	-641.1479819180106	16331.188102792537
1	21	17	0.39	0.57	11141.639745772325	56096.688665260626
1	21	10	0.27	0.33	25011.824549985664	182480.03625952863
1	21	5	0.25	0.69	-753.75	12306.367397373873
1	21	48	0.39	0.43	4877.656779004799	32960.48884555653
1	21	51	0.36	0.54	-165	-1164.721210306135
1	21	46	0.68	0.33	56.83281530189262	-897.9815262354251
1	21	13	0.24	0.4	9314.609468564653	59035.77530533225
1	21	91	0.32	0.57	-142.665	-809.4618622869153
1	21	12	0.35	0.44	4699.130374099359	38834.63609931517
1	21	30	0.13	0.33	101289.98395207367	756130.7089257804
1	21	61	0.28	0.64	16956.674536639985	96934.94598372169
1	21	54	0.91	0.47	-299.4229115506993	na
1	21	71	0.28	0.33	3583.430869554303	32178.327126771957
1	21	75	0.19	0.35	4673.079515228801	35971.03265128839
1	21	59	0.24	0.43	14585.247749652539	114291.15830420525
1	21	86	0.26	0.75	61.07606428812369	63953.13866202548
1	21	43	0.7	0.32	-208.2262335456781	5497.107688757576
1	21	41	0.16	0.68	-1013.0473894264907	16334.773051688764
1	21	19	0.05	0.6	20052.662541210615	163264.74588651728
1	21	24	0.08	0.69	7558.32736553493	41095.4530621578
1	21	42	0.32	0.59	6164.267689800659	27472.766828943524
1	21	56	0.28	0.47	-1264.9666112139932	33381.86439770734
1	21	25	0.78	0.31	1256.7105776217618	11383.080195177947
1	21	44	0.41	0.62	6396.040453334148	26258.34570058183
1	21	60	0.41	0.59	4900.0582681999995	33239.26350927958
1	21	73	0.59	0.48	4992.718175258384	39326.65667461044
1	21	7	0.53	0.28	6593.381046537673	43507.35926870738
1	21	62	0.93	0.39	-362.8	40.92173501082233
1	21	97	0.27	0.35	5040.439039387121	14592.642132687792
1	21	16	0.36	0.42	17781.815137293896	118259.32352205773
1	21	15	0.61	0.57	286.6248045375853	35694.31858746377
1	21	94	0.3	0.57	8698.27256700294	58046.94898155196
1	21	53	0.19	0.62	8155.380769210001	55017.673830110885
1	21	47	0.37	0.18	14096.964144171636	94894.89825790592
1	21	33	0.41	0.58	14148.49903018487	90344.54242331536
1	21	31	0.6	0.15	1326.9565412834809	10930.415825366714
1	21	26	0.29	0.46	39095.48420515047	236231.8377866559
1	21	63	0.37	0.52	7370.36702146777	31656.055174336834
1	21	68	0.29	0.1	2232.0978976935016	13992.839261822019
1	21	64	0.41	0.78	13887.315558623735	74169.87463758487
1	21	88	0.26	0.51	4363.254916536816	29140.291888537424
1	21	58	0.29	0.64	14590.176577093274	137741.96798439015
1	21	35	0.74	0.48	-382.3513748861134	-5778.70858862886
1	21	50	0.33	0.56	2708.2237474263534	17798.710343759085
1	21	99	0.4	0.53	21317.648463672173	140243.49835518005
1	21	1	0.4	0.67	-741.734944910455	9534.121175933193
1	21	18	0.69	0.49	-1457.5	-7069.996831443966
1	21	9	0.91	0.33	1624.5246285838834	8099.0326005540055
1	21	14	0.78	0.21	799.8565279770605	2168.1525458917195
1	21	38	0.37	0.62	8672.280999052975	46732.683750680284
1	21	32	0.06	0.65	-1091.642591770585	36690.162065419565
1	21	34	0.4	0.65	17223.937019128047	105989.35730837619
1	21	37	0.74	0.37	1710.2070754599927	7798.909098146568
1	21	3	0.28	0.42	616.6488600880142	55861.83997200083
1	21	93	0.38	0.63	3569.2680220115535	23712.621209644793
1	21	29	0.39	0.53	8313.867814259629	51114.70868248821
1	21	78	0.22	0.43	4025.2703613175	27081.92788645933
1	21	40	0.41	0.55	6420.514611807541	42932.45469729401
1	22	94	0.3	0.57	4771.227950479145	30838.91277082197
1	22	93	0.38	0.63	2026.5912718875384	13145.278486770148
1	22	34	0.4	0.65	9626.006617281575	56193.52045926041
1	22	75	0.19	0.35	2675.1207602611703	21128.403002549447
1	22	85	0.39	0.67	1792.4717136044778	29403.32333857807
1	22	26	0.29	0.46	22655.140717191032	133455.7757858063
1	22	78	0.22	0.43	2394.0199751661403	16092.104780707736
1	22	47	0.37	0.16	8090.344384648592	53725.82333533535
1	22	81	0.76	0.36	1050.8101731664071	9106.709333400266
1	22	46	0.68	0.33	-148.9464943764979	-1261.169884888716
1	22	68	0.29	0.1	1359.761240684671	7922.382639808325
1	22	41	0.16	0.68	-1092.3242660346802	9840.88064054203
1	22	12	0.35	0.44	2368.653576489399	21220.035720261574
1	22	60	0.41	0.59	2745.6657879100003	18388.685488989402
1	22	38	0.37	0.62	4303.440421488447	23481.97217929672
1	22	5	0.25	0.69	-699.75	7765.435745124123
1	22	9	0.91	0.31	634.6358567314016	1782.8729711289122
1	22	40	0.41	0.55	3366.35114959988	23278.605094080664
1	22	54	0.91	0.4	-303.7995204732722	na
1	22	82	0.31	0.68	-452.53657708560206	6998.954261150427
1	22	56	0.28	0.47	-1284.947197833189	22709.435843478925
1	22	32	0.06	0.65	-1266.9018553780375	26143.07088813642
1	22	25	0.78	0.31	491.5373545108279	5177.912934212576
1	22	3	0.28	0.42	1565.269798161441	37459.40298589217
1	22	58	0.29	0.64	6816.649720193748	75635.19721691121
1	22	33	0.41	0.58	7655.1720993981835	49015.64928275638
1	22	18	0.69	0.46	-1512.5	-7342.594872514545
1	22	91	0.32	0.57	-108.71727627058618	na
1	22	48	0.39	0.43	2735.912672156735	18440.27195131868
1	22	79	0.8	0.38	-605.5	-4093.350251412396
1	22	13	0.24	0.4	5516.349971306088	30248.566058120534
1	22	99	0.4	0.53	11874.432404424155	76790.68646791304
1	22	7	0.53	0.28	3402.560468683456	20607.242388686576
1	22	69	0.29	0.82	-654.5840211538641	11069.289078401522
1	22	19	0.05	0.6	12115.597557131592	94476.03000999786
1	22	35	0.74	0.48	-1491.5	-12616.11685359355
1	22	63	0.37	0.52	4154.216434469644	17567.250165454767
1	22	53	0.19	0.62	4871.36170548565	32919.49241892594
1	22	61	0.28	0.64	9798.522779239307	51883.704870227964
1	22	36	0.21	0.69	4008.7554564337165	26804.38690297597
1	22	10	0.27	0.33	17480.16894640866	107537.17240247421
1	22	59	0.24	0.43	8569.316660483628	68006.61484666062
1	22	17	0.39	0.57	5925.082173554689	31121.26386473814
1	22	51	0.36	0.48	-173	-1188.0885161859658
1	22	15	0.61	0.57	1684.3838322677257	17586.20280127128
1	22	1	0.4	0.67	-895.5085376557963	5770.5272179556805
1	22	89	0.39	0.52	29.663162348107107	-886.2081144535185
1	22	62	0.93	0.39	-550	-2483.2771747552297
1	22	96	0.4	0.78	-1641.4327973086104	7753.69525257173
1	22	43	0.7	0.32	-444.2658848382058	361.20543497991014
1	22	16	0.36	0.39	10051.301600054863	66179.69525764191
1	22	86	0.26	0.75	-1402.5594260216985	42208.67729614639
1	22	88	0.26	0.51	2567.346239263265	16981.196166508613
1	22	24	0.08	0.69	4614.779550868758	19742.20497158714
1	22	14	0.78	0.2	254.1575870722636	-343.5682117485989
1	22	44	0.41	0.62	3540.140969345954	14997.064155659707
1	22	37	0.74	0.37	428.2368137650011	-818.2114944890579
1	22	31	0.6	0.15	781.1062878761976	6574.608192924882
1	22	30	0.13	0.33	62951.3823769343	439284.64487378555
1	22	66	0.39	0.79	290.769136751057	12081.72424196338
1	22	71	0.28	0.33	1798.8571856163621	17447.044353400826
1	22	73	0.59	0.48	2078.108808980252	17533.59802443926
1	22	97	0.27	0.35	2929.8680461785816	6725.365470227047
1	22	42	0.32	0.59	3544.021827789174	15131.81785675216
1	22	57	0.21	0.69	6588.0549738949985	37647.891272993824
1	22	50	0.33	0.56	1556.564571297963	9991.325343628165
1	22	11	0.67	0.43	-756.25	-3524.52955012606
1	22	64	0.41	0.78	7686.0483615051435	40407.56762413074
1	22	29	0.39	0.53	4684.1782059202915	28540.03168218017
1	23	62	0.93	0.39	-550	-2486.0268725955443
1	23	11	0.67	0.43	-756.25	-3420.202253223553
1	23	94	0.3	0.57	354.6121895785207	2260.738190144545
1	23	18	0.69	0.45	-1162.5	-6636.263522340372
1	23	60	0.41	0.59	45.799819009999965	256.1094718232332
[truncated: 73,255 more rows]
