# Supplementary material for: Land-use change in oil palm dominated tropical landscapes—An agent-based model to explore ecological and socio-economic trade-offs
Source: PLoS One. 2018 Jan 19;13(1):e0190506. doi: 10.1371/journal.pone.0190506 (PMC5774713; doi:10.1371/journal.pone.0190506)
Supplement: S1 Data — (ZIP) [file pone.0190506.s003.zip › HouseholdData/ineff_js_2016_sc13.txt]

runnumber	step	ID	ineff_op	ineff_rm
1	0	36	0.58	0.86
1	0	19	0.28	0.52
1	0	46	0.79	0.6
1	0	31	0.9	0.44
1	0	93	0.72	0.84
1	0	72	0.68	0.78
1	0	54	0.82	0.6
1	0	5	0.41	0.71
1	0	21	0.47	0.65
1	0	11	0.75	0.67
1	0	79	0.89	0.47
1	0	69	0.18	0.76
1	0	80	0.82	0.44
1	0	66	0.6	0.63
1	0	53	0.46	0.75
1	0	55	0.81	0.68
1	0	78	0.7	0.7
1	0	10	0.74	0.83
1	0	45	0.47	0.93
1	0	1	0.11	0.52
1	0	60	0.31	0.71
1	0	99	0.78	0.2
1	0	81	0.47	0.45
1	0	97	0.38	0.82
1	0	2	0.82	0.72
1	0	84	0.71	0.69
1	0	23	0.78	0.58
1	0	62	0.81	0.76
1	0	68	0.67	0.46
1	0	96	0.64	0.95
1	0	14	0.68	0.45
1	0	38	0.49	0.73
1	0	48	0.92	0.83
1	0	63	0.7	0.93
1	0	70	0.8	0.29
1	0	73	0.6	0.27
1	0	83	0.9	0.67
1	0	67	0.64	0.56
1	0	43	0.57	0.3
1	0	28	0.59	0.13
1	0	35	0.63	0.62
1	0	58	0.49	0.91
1	0	74	0.92	0.64
1	0	37	0.85	0.53
1	0	52	0.7	0.65
1	0	29	0.37	0.63
1	0	30	0.54	0.55
1	0	7	0.8	0.62
1	0	47	0.66	0.46
1	0	82	0.58	0.61
1	0	91	0.39	0.77
1	0	39	0.79	0.49
1	0	22	0.72	0.73
1	0	85	0.56	0.58
1	0	33	0.11	0.54
1	0	32	0.07	0.87
1	0	24	0.39	0.79
1	0	61	0.41	0.73
1	0	95	0.66	0.63
1	0	20	0.58	0.71
1	0	59	0.7	0.52
1	0	76	0.53	0.5
1	0	13	0.46	0.82
1	0	56	0.35	0.52
1	0	9	0.77	0.67
1	0	92	0.42	0.84
1	0	17	0.45	0.7
1	0	26	0.61	0.61
1	0	98	0.86	0.78
1	0	87	0.95	0.43
1	0	50	0.47	0.59
1	0	44	0.68	0.93
1	0	6	0.79	0.67
1	0	40	0.81	0.8
1	0	71	0.59	0.87
1	0	3	0.64	0.65
1	0	18	0.63	0.88
1	0	90	0.77	0.75
1	0	89	0.84	0.65
1	0	41	0.25	0.78
1	0	86	0.25	0.46
1	0	94	0.65	0.59
1	0	0	0.33	0.53
1	0	49	0.55	0.84
1	0	57	0.66	0.77
1	0	42	0.44	0.8
1	0	12	0.61	0.23
1	0	8	0.15	0.55
1	0	4	0.3	0.46
1	0	16	0.82	0.69
1	0	77	0.81	0.75
1	0	34	0.52	0.28
1	0	15	0.67	0.76
1	0	51	0.52	0.81
1	0	64	0.76	0.41
1	0	27	0.54	0.92
1	0	25	0.89	0.87
1	0	65	0.89	0.72
1	0	88	0.28	0.72
1	0	75	0.76	0.02
1	50	55	0.81	0.46
1	50	16	0.42	0.51
1	50	1	0.11	0.47
1	50	54	0.82	0.46
1	50	57	0.66	0.46
1	50	15	0.67	0.54
1	50	63	0.5	0.47
1	50	81	0.47	0.45
1	50	10	0.44	0.03
1	50	28	0.59	0.13
1	50	94	0.41	0.39
1	50	7	0.8	0.04
1	50	47	0.61	0.46
1	50	29	0.34	0.44
1	50	25	0.89	0.03
1	50	85	0.5	0.47
1	50	19	0.27	0.46
1	50	58	0.48	0.47
1	50	44	0.64	0.63
1	50	37	0.85	0.53
1	50	31	0.9	0.44
1	50	11	0.75	0.38
1	50	3	0.1	0.47
1	50	8	0.15	0.55
1	50	45	0.47	0.39
1	50	93	0.36	0.45
1	50	24	0.37	0.79
1	50	56	0.35	0.04
1	50	73	0.6	0.27
1	50	6	0.79	0.63
1	50	43	0.57	0.04
1	50	70	0.8	0.29
1	50	66	0.55	0.42
1	50	50	0.47	0.45
1	50	40	0.49	0.48
1	50	22	0.51	0.43
1	50	41	0.25	0.78
1	50	4	0.3	0.45
1	50	67	0.64	0.56
1	50	5	0.41	0.71
1	50	65	0.89	0.05
1	50	42	0.26	0.8
1	50	9	0.77	0.44
1	50	68	0.67	0.46
1	50	52	0.7	0.42
1	50	96	0.13	0.95
1	50	69	0.08	0.76
1	50	30	0.42	0.03
1	50	78	0.1	0.49
1	50	26	0.26	0.38
1	50	95	0.66	0.63
1	50	76	0.53	0.42
1	50	53	0.42	0.75
1	50	20	0.19	0.71
1	50	35	0.63	0.62
1	50	87	0.95	0.43
1	50	79	0.89	0.41
1	50	38	0.49	0.6
1	50	98	0.86	0.43
1	50	71	0.59	0.03
1	50	86	0.25	0.03
1	50	59	0.54	0.07
1	50	64	0.25	0.41
1	50	34	0.52	0.28
1	50	99	0.64	0.2
1	50	32	0.07	0.87
1	50	46	0.79	0.43
1	50	17	0.45	0.46
1	50	14	0.68	0.43
1	50	36	0.42	0.86
1	50	97	0.38	0.82
1	50	18	0.63	0.63
1	50	33	0.11	0.41
1	50	75	0.76	0.02
1	50	61	0.41	0.05
1	50	88	0.28	0.27
1	50	84	0.71	0.54
1	50	12	0.57	0.23
2	0	0	0.55	0.83
2	0	25	0.81	0.52
2	0	13	0.7	0.77
2	0	1	0.38	0.89
2	0	84	0.71	0.58
2	0	9	0.73	0.36
2	0	23	0.64	0.54
2	0	12	0.69	0.61
2	0	7	0.73	0.48
2	0	44	0.12	0.87
2	0	69	0.65	0.74
2	0	77	0.72	0.59
2	0	63	0.63	0.81
2	0	72	0.76	0.84
2	0	26	0.9	0.8
2	0	35	0.74	0.17
2	0	64	0.91	0.85
2	0	19	0.26	0.83
2	0	32	0.67	0.78
2	0	40	0.84	0.65
2	0	76	0.86	0.58
2	0	8	0.05	0.44
2	0	53	0.38	0.78
2	0	61	0.44	0.45
2	0	65	0.81	0.68
2	0	22	0.67	0.83
2	0	36	0.53	0.57
2	0	30	0.49	0.88
2	0	24	0.67	0.83
2	0	57	0.66	0.9
2	0	11	0.9	0.37
2	0	15	0.2	0.9
2	0	37	0.57	0.21
2	0	62	0.76	0.71
2	0	18	0.41	0.79
2	0	85	0.83	0.84
2	0	83	0.72	0.58
2	0	80	0.83	0.79
2	0	95	0.9	0.85
2	0	81	0.72	0.61
2	0	66	0.69	0.75
2	0	89	0.71	0.59
2	0	48	0.83	0.57
2	0	92	0.43	0.64
2	0	74	0.78	0.71
2	0	42	0.43	0.85
2	0	91	0.43	0.81
2	0	43	0.78	0.67
2	0	47	0.58	0.55
2	0	17	0.79	0.89
2	0	73	0.83	0.29
2	0	14	0.75	0.22
2	0	70	0.42	0.32
2	0	34	0.8	0.65
2	0	71	0.84	0.83
2	0	93	0.65	0.84
2	0	4	0.84	0.88
2	0	41	0.16	0.84
2	0	86	0.64	0.83
2	0	21	0.26	0.47
2	0	60	0.11	0.8
2	0	58	0.48	0.58
2	0	46	0.58	0.46
2	0	88	0.63	0.68
2	0	56	0.37	0.77
2	0	59	0.81	0.52
2	0	29	0.43	0.85
2	0	82	0.42	0.82
2	0	39	0.4	0.14
2	0	79	0.61	0.2
2	0	54	0.89	0.78
2	0	98	0.84	0.59
2	0	94	0.69	0.43
2	0	75	0.86	0.66
2	0	16	0.71	0.7
2	0	5	0.49	0.84
2	0	68	0.91	0.68
2	0	3	0.44	0.58
2	0	51	0.65	0.71
2	0	33	0.48	0.6
2	0	10	0.45	0.5
2	0	87	0.52	0.2
2	0	31	0.57	0.56
2	0	55	0.68	0.45
2	0	67	0.48	0.18
2	0	99	0.39	0.33
2	0	49	0.69	0.76
2	0	97	0.43	0.64
2	0	96	0.07	0.89
2	0	90	0.78	0.74
2	0	20	0.63	0.89
2	0	52	0.59	0.55
2	0	27	0.59	0.82
2	0	45	0.16	0.76
2	0	78	0.5	0.68
2	0	50	0.71	0.75
2	0	6	0.84	0.76
2	0	38	0.61	0.7
2	0	2	0.61	0.25
2	0	28	0.79	0.54
2	50	17	0.73	0.47
2	50	90	0.78	0.41
2	50	43	0.78	0.44
2	50	54	0.89	0.4
2	50	36	0.45	0.57
2	50	62	0.76	0.6
2	50	21	0.26	0.38
2	50	58	0.14	0.41
2	50	96	0.07	0.89
2	50	12	0.47	0.4
2	50	45	0.16	0.76
2	50	35	0.74	0.17
2	50	68	0.91	0.38
2	50	50	0.43	0.41
2	50	13	0.38	0.77
2	50	75	0.44	0.66
2	50	93	0.65	0.41
2	50	79	0.61	0.2
2	50	30	0.44	0.88
2	50	1	0.38	0.89
2	50	8	0.05	0.44
2	50	5	0.44	0.84
2	50	53	0.38	0.78
2	50	22	0.32	0.83
2	50	40	0.77	0.57
2	50	6	0.84	0.44
2	50	33	0.37	0.44
2	50	71	0.75	0.4
2	50	66	0.43	0.42
2	50	67	0.48	0.18
2	50	86	0.44	0.83
2	50	64	0.18	0.4
2	50	73	0.62	0.29
2	50	9	0.73	0.36
2	50	99	0.39	0.33
2	50	20	0.44	0.42
2	50	84	0.59	0.23
2	50	41	0.16	0.84
2	50	10	0.44	0.5
2	50	94	0.56	0.43
2	50	47	0.53	0.38
2	50	3	0.31	0.34
2	50	92	0.42	0.42
2	50	34	0.53	0.43
2	50	61	0.44	0.45
2	50	26	0.43	0.43
2	50	97	0.43	0.64
2	50	57	0.4	0.44
2	50	70	0.42	0.32
2	50	37	0.57	0.21
2	50	56	0.37	0.77
2	50	15	0.2	0.22
2	50	31	0.57	0.46
2	50	52	0.59	0.55
2	50	18	0.13	0.79
2	50	14	0.75	0.22
2	50	29	0.36	0.4
2	50	24	0.57	0.47
2	50	89	0.71	0.59
2	50	59	0.44	0.46
2	50	44	0.12	0.74
2	50	11	0.9	0.37
2	50	65	0.81	0.46
2	50	48	0.39	0.43
2	50	88	0.46	0.38
2	50	42	0.4	0.85
2	50	19	0.26	0.78
2	50	46	0.58	0.38
2	50	7	0.59	0.46
2	50	2	0.61	0.25
2	50	85	0.52	0.57
2	50	60	0.11	0.8
2	50	55	0.68	0.38
2	50	38	0.6	0.41
2	50	69	0.32	0.37
2	50	81	0.72	0.22
2	50	76	0.86	0.42
2	50	87	0.52	0.2
2	50	16	0.67	0.39
2	50	25	0.81	0.43
3	0	87	0.49	0.24
3	0	19	0.57	0.79
3	0	97	0.87	0.88
3	0	1	0.76	0.85
3	0	84	0.63	0.62
3	0	17	0.36	0.79
3	0	52	0.59	0.47
3	0	65	0.81	0.66
3	0	78	0.69	0.72
3	0	0	0.49	0.92
3	0	3	0.38	0.8
3	0	13	0.6	0.78
3	0	70	0.53	0.35
3	0	67	0.76	0.62
3	0	54	0.84	0.74
3	0	37	0.74	0.54
3	0	81	0.55	0.45
3	0	59	0.97	0.3
3	0	95	0.77	0.77
3	0	43	0.79	0.69
3	0	75	0.84	0.82
3	0	44	0.61	0.84
3	0	45	0.39	0.81
3	0	92	0.53	0.7
3	0	89	0.37	0.53
3	0	16	0.45	0.33
3	0	86	0.46	0.58
3	0	80	0.83	0.53
3	0	18	0.62	0.75
3	0	49	0.59	0.73
3	0	8	0.26	0.63
3	0	96	0.74	0.86
3	0	91	0.21	0.69
3	0	27	0.48	0.51
3	0	30	0.32	0.75
3	0	77	0.85	0.7
3	0	93	0.57	0.85
3	0	85	0.53	0.86
3	0	12	0.57	0.5
3	0	29	0.42	0.81
3	0	20	0.24	0.29
3	0	6	0.69	0.65
3	0	41	0.36	0.74
3	0	63	0.47	0.76
3	0	14	0.51	0.31
3	0	38	0.75	0.79
3	0	58	0.22	0.5
3	0	35	0.91	0.76
3	0	79	0.64	0.44
3	0	50	0.6	0.9
3	0	64	0.8	0.63
3	0	74	0.57	0.39
3	0	10	0.36	0.57
3	0	83	0.86	0.56
3	0	40	0.74	0.74
3	0	90	0.45	0.34
3	0	55	0.28	0.15
3	0	24	0.59	0.65
3	0	82	0.38	0.82
3	0	42	0.61	0.69
3	0	69	0.48	0.72
3	0	99	0.72	0.68
3	0	47	0.74	0.73
3	0	7	0.6	0.1
3	0	33	0.65	0.67
3	0	57	0.5	0.74
3	0	23	0.97	0.81
3	0	56	0.43	0.62
3	0	76	0.77	0.73
3	0	22	0.74	0.85
3	0	32	0.55	0.78
3	0	2	0.54	0.44
3	0	98	0.8	0.6
3	0	36	0.47	0.85
3	0	5	0.16	0.52
3	0	26	0.79	0.52
3	0	31	0.6	0.36
3	0	88	0.23	0.69
3	0	60	0.51	0.77
3	0	68	0.72	0.16
3	0	39	0.88	0.59
3	0	61	0.44	0.77
3	0	66	0.17	0.83
3	0	72	0.73	0.75
3	0	51	0.58	0.72
3	0	15	0.12	0.88
3	0	94	0.7	0.6
3	0	11	0.64	0.5
3	0	34	0.88	0.65
3	0	28	0.83	0.11
3	0	21	0.28	0.66
3	0	25	0.88	0.82
3	0	73	0.51	0.31
3	0	53	0.34	0.55
3	0	9	0.92	0.71
3	0	48	0.27	0.23
3	0	62	0.95	0.85
3	0	71	0.22	0.47
3	0	4	0.48	0.58
3	0	46	0.84	0.69
3	50	85	0.45	0.44
3	50	24	0.32	0.15
3	50	54	0.84	0.44
3	50	62	0.95	0.54
3	50	43	0.79	0.3
3	50	66	0.17	0.39
3	50	30	0.32	0.75
3	50	99	0.24	0.45
3	50	73	0.51	0.31
3	50	52	0.59	0.43
3	50	47	0.5	0.42
3	50	7	0.6	0.1
3	50	70	0.53	0.35
3	50	87	0.49	0.24
3	50	86	0.31	0.39
3	50	20	0.24	0.29
3	50	41	0.27	0.74
3	50	98	0.8	0.44
3	50	71	0.22	0.37
3	50	81	0.55	0.45
3	50	57	0.5	0.74
3	50	56	0.43	0.19
3	50	36	0.36	0.36
3	50	9	0.92	0.44
3	50	74	0.57	0.39
3	50	15	0.12	0.71
3	50	53	0.34	0.55
3	50	31	0.6	0.36
3	50	33	0.43	0.41
3	50	88	0.23	0.64
3	50	12	0.57	0.44
3	50	45	0.39	0.81
3	50	6	0.69	0.45
3	50	90	0.45	0.34
3	50	79	0.64	0.44
3	50	40	0.32	0.46
3	50	10	0.33	0.57
3	50	69	0.48	0.41
3	50	28	0.83	0.11
3	50	25	0.88	0.33
3	50	19	0.4	0.44
3	50	97	0.33	0.88
3	50	44	0.23	0.5
3	50	76	0.77	0.34
3	50	34	0.61	0.45
3	50	63	0.43	0.43
3	50	17	0.23	0.46
3	50	5	0.16	0.52
3	50	4	0.45	0.42
3	50	68	0.72	0.16
3	50	60	0.5	0.35
3	50	46	0.84	0.44
3	50	32	0.44	0.44
3	50	92	0.5	0.44
3	50	59	0.56	0.3
3	50	50	0.41	0.43
3	50	14	0.51	0.31
3	50	38	0.23	0.44
3	50	16	0.45	0.33
3	50	65	0.81	0.11
3	50	58	0.22	0.46
3	50	67	0.76	0.41
3	50	22	0.46	0.42
3	50	29	0.37	0.44
3	50	48	0.27	0.23
3	50	8	0.26	0.63
3	50	37	0.74	0.54
3	50	35	0.91	0.49
3	50	64	0.49	0.43
3	50	94	0.7	0.6
3	50	89	0.37	0.53
3	50	11	0.64	0.47
3	50	55	0.28	0.15
3	50	18	0.24	0.75
3	50	42	0.26	0.69
3	50	2	0.54	0.2
3	50	13	0.28	0.78
3	50	21	0.28	0.42
3	50	61	0.27	0.11
3	50	26	0.71	0.48
3	50	84	0.63	0.62
3	50	93	0.45	0.39
3	50	82	0.38	0.44
4	0	84	0.7	0.62
4	0	10	0.44	0.67
4	0	98	0.88	0.81
4	0	73	0.89	0.65
4	0	20	0.28	0.34
4	0	8	0.74	0.81
4	0	57	0.57	0.65
4	0	59	0.65	0.61
4	0	82	0.7	0.77
4	0	1	0.58	0.78
4	0	81	0.88	0.34
4	0	40	0.9	0.74
4	0	68	0.78	0.68
4	0	78	0.31	0.79
4	0	89	0.6	0.92
4	0	85	0.69	0.72
4	0	55	0.9	0.84
4	0	29	0.3	0.67
4	0	97	0.62	0.74
4	0	11	0.79	0.58
4	0	64	0.91	0.88
4	0	88	0.34	0.45
4	0	44	0.43	0.83
4	0	75	0.5	0.5
4	0	28	0.59	0.59
4	0	6	0.46	0.05
4	0	51	0.6	0.64
4	0	30	0.71	0.68
4	0	77	0.8	0.49
4	0	7	0.75	0.54
4	0	58	0.4	0.93
4	0	32	0.38	0.89
4	0	76	0.7	0.5
4	0	9	0.79	0.53
4	0	49	0.45	0.79
4	0	22	0.41	0.89
4	0	33	0.2	0.63
4	0	41	0.53	0.75
4	0	99	0.54	0.54
4	0	74	0.69	0.56
4	0	34	0.49	0.34
4	0	56	0.64	0.73
4	0	35	0.87	0.83
4	0	69	0.77	0.79
4	0	2	0.56	0.51
4	0	92	0.3	0.44
4	0	65	0.46	0.2
4	0	94	0.85	0.79
4	0	18	0.32	0.48
4	0	50	0.6	0.78
4	0	63	0.74	0.77
4	0	79	0.65	0.56
4	0	25	0.6	0.51
4	0	4	0.58	0.72
4	0	24	0.47	0.74
4	0	83	0.68	0.65
4	0	21	0.78	0.87
4	0	96	0.35	0.64
4	0	26	0.65	0.25
4	0	93	0.42	0.7
4	0	3	0.79	0.85
4	0	5	0.19	0.46
4	0	17	0.63	0.83
4	0	36	0.3	0.82
4	0	71	0.44	0.59
4	0	27	0.23	0.62
4	0	90	0.71	0.66
4	0	13	0.39	0.5
4	0	87	0.82	0.45
4	0	31	0.86	0.78
4	0	45	0.65	0.78
4	0	43	0.92	0.73
4	0	47	0.31	0.22
4	0	70	0.69	0.47
4	0	39	0.73	0.54
4	0	62	0.59	0.58
4	0	16	0.72	0.52
4	0	66	0.7	0.81
4	0	72	0.85	0.89
4	0	23	0.65	0.61
4	0	54	0.7	0.61
4	0	67	0.69	0.3
4	0	86	0.66	0.92
4	0	0	0.73	0.74
4	0	53	0.65	0.86
4	0	19	0.53	0.73
4	0	15	0.21	0.61
4	0	91	0.43	0.94
4	0	95	0.65	0.23
4	0	42	0.69	0.82
4	0	80	0.83	0.56
4	0	61	0.4	0.47
4	0	48	0.79	0.72
4	0	37	0.64	0.63
4	0	12	0.76	0.57
4	0	46	0.9	0.64
4	0	38	0.62	0.75
4	0	52	0.8	0.63
4	0	14	0.84	0.54
4	0	60	0.31	0.76
4	50	24	0.47	0.46
4	50	68	0.78	0.24
4	50	17	0.46	0.47
4	50	38	0.62	0.57
4	50	46	0.9	0.41
4	50	53	0.55	0.57
4	50	33	0.2	0.39
4	50	75	0.48	0.5
4	50	5	0.19	0.46
4	50	15	0.21	0.61
4	50	76	0.7	0.36
4	50	6	0.46	0.05
4	50	20	0.28	0.34
4	50	11	0.79	0.34
4	50	36	0.3	0.54
4	50	18	0.32	0.47
4	50	10	0.44	0.55
4	50	60	0.31	0.76
4	50	73	0.89	0.65
4	50	71	0.44	0.5
4	50	2	0.56	0.51
4	50	43	0.92	0.55
4	50	40	0.4	0.4
4	50	13	0.39	0.5
4	50	65	0.46	0.2
4	50	7	0.63	0.54
4	50	95	0.65	0.23
4	50	52	0.8	0.35
4	50	99	0.47	0.42
4	50	14	0.84	0.35
4	50	47	0.31	0.22
4	50	37	0.64	0.36
4	50	59	0.61	0.56
4	50	57	0.57	0.35
4	50	58	0.31	0.41
4	50	79	0.65	0.43
4	50	44	0.43	0.83
4	50	41	0.27	0.75
4	50	25	0.6	0.51
4	50	48	0.3	0.32
4	50	93	0.42	0.36
4	50	98	0.88	0.39
4	50	30	0.71	0.68
4	50	42	0.24	0.82
4	50	3	0.6	0.25
4	50	96	0.35	0.28
4	50	64	0.79	0.25
4	50	54	0.7	0.57
4	50	85	0.47	0.42
4	50	12	0.73	0.26
4	50	77	0.8	0.49
4	50	21	0.28	0.87
4	50	35	0.87	0.45
4	50	70	0.69	0.47
4	50	90	0.71	0.34
4	50	86	0.5	0.54
4	50	84	0.62	0.35
4	50	89	0.53	0.47
4	50	81	0.54	0.34
4	50	26	0.65	0.25
4	50	78	0.31	0.73
4	50	87	0.82	0.45
4	50	62	0.59	0.41
4	50	9	0.79	0.37
4	50	19	0.42	0.31
4	50	34	0.46	0.34
4	50	66	0.64	0.34
4	50	67	0.69	0.3
4	50	56	0.6	0.56
4	50	88	0.34	0.45
4	50	92	0.3	0.37
4	50	16	0.64	0.4
4	50	29	0.3	0.58
4	50	50	0.51	0.41
4	50	28	0.59	0.37
4	50	61	0.4	0.21
5	0	54	0.76	0.71
5	0	33	0.4	0.8
5	0	90	0.75	0.55
5	0	36	0.72	0.72
5	0	7	0.72	0.59
5	0	40	0.53	0.51
5	0	80	0.79	0.58
5	0	64	0.73	0.49
5	0	34	0.81	0.48
5	0	53	0.71	0.76
5	0	3	0.67	0.67
5	0	11	0.9	0.77
5	0	0	0.33	0.91
5	0	87	0.94	0.69
5	0	49	0.37	0.59
5	0	5	0.26	0.78
5	0	39	0.67	0.59
5	0	82	0.55	0.57
5	0	46	0.58	0.56
5	0	9	0.2	0.18
5	0	84	0.58	0.51
5	0	52	0.42	0.26
5	0	20	0.16	0.58
5	0	35	0.73	0.73
5	0	12	0.63	0.33
5	0	69	0.74	0.74
5	0	71	0.65	0.75
5	0	16	0.34	0.31
5	0	59	0.8	0.03
5	0	18	0.31	0.52
5	0	60	0.61	0.72
5	0	44	0.6	0.81
5	0	65	0.82	0.54
5	0	95	0.63	0.24
5	0	32	0.78	0.84
5	0	96	0.3	0.84
5	0	88	0.35	0.8
5	0	91	0.83	0.88
5	0	66	0.66	0.71
5	0	41	0.51	0.74
5	0	72	0.43	0.81
5	0	28	0.83	0.15
5	0	93	0.54	0.72
5	0	24	0.63	0.79
5	0	47	0.7	0
5	0	8	0.75	0.8
5	0	6	0.64	0.1
5	0	58	0.24	0.87
5	0	38	0.78	0.82
5	0	97	0.67	0.68
5	0	13	0.13	0.54
5	0	22	0.54	0.61
5	0	76	0.88	0.82
5	0	10	0.49	0.87
5	0	98	0.52	0.51
5	0	19	0.11	0.8
5	0	4	0.52	0.87
5	0	68	0.82	0.68
5	0	67	0.81	0.29
5	0	99	0.79	0.6
5	0	30	0.48	0.18
5	0	62	0.75	0.61
5	0	61	0.48	0.75
5	0	25	0.95	0.87
5	0	1	0.42	0.71
5	0	83	0.74	0.55
5	0	37	0.83	0.83
5	0	45	0.27	0.36
5	0	57	0.55	0.91
5	0	17	0.75	0.78
5	0	31	0.75	0.34
5	0	26	0.56	0.55
5	0	74	0.81	0.75
5	0	70	0.71	0.61
5	0	50	0.58	0.85
5	0	94	0.63	0.62
5	0	79	0.48	0.39
5	0	29	0.42	0.65
5	0	14	0.79	0.47
5	0	86	0.43	0.53
5	0	75	0.64	0.51
5	0	77	0.79	0.74
5	0	92	0.27	0.5
5	0	56	0.21	0.47
5	0	2	0.62	0.49
5	0	51	0.21	0.73
5	0	81	0.94	0.58
5	0	85	0.5	0.62
5	0	55	0.81	0.78
5	0	23	0.69	0.67
5	0	43	0.64	0.43
5	0	21	0.57	0.72
5	0	48	0.78	0.42
5	0	78	0.66	0.68
5	0	63	0.51	0.73
5	0	27	0.55	0.93
5	0	73	0.65	0.35
5	0	15	0.72	0.75
5	0	42	0.63	0.86
5	0	89	0.78	0.35
5	50	33	0.37	0.24
5	50	21	0.37	0.72
5	50	19	0.11	0.31
5	50	38	0.22	0.3
5	50	89	0.73	0.35
5	50	56	0.21	0.44
5	50	3	0.66	0.31
5	50	7	0.72	0.59
5	50	32	0.25	0.84
5	50	31	0.75	0.31
5	50	63	0.36	0.25
5	50	53	0.58	0.76
5	50	73	0.65	0.35
5	50	86	0.43	0.36
5	50	58	0.24	0.87
5	50	26	0.3	0.2
5	50	15	0.72	0.59
5	50	88	0.14	0.71
5	50	20	0.16	0.58
5	50	43	0.64	0.35
5	50	99	0.73	0.32
5	50	64	0.67	0.33
5	50	76	0.88	0.26
5	50	95	0.63	0.24
5	50	67	0.81	0.29
5	50	70	0.71	0.3
5	50	14	0.79	0.28
5	50	61	0.48	0.53
5	50	55	0.81	0.26
5	50	96	0.28	0.84
5	50	59	0.54	0.03
5	50	60	0.43	0.72
5	50	75	0.64	0.51
5	50	62	0.75	0.27
5	50	17	0.33	0.34
5	50	74	0.81	0.24
5	50	81	0.94	0.58
5	50	34	0.81	0.48
5	50	66	0.58	0.29
5	50	46	0.58	0.3
5	50	37	0.83	0.59
5	50	18	0.31	0.26
5	50	50	0.54	0.3
5	50	84	0.58	0.51
5	50	48	0.6	0.24
5	50	16	0.33	0.29
5	50	30	0.48	0.18
5	50	13	0.13	0.54
5	50	41	0.2	0.74
5	50	85	0.32	0.29
5	50	52	0.42	0.23
5	50	24	0.51	0.48
5	50	94	0.21	0.24
5	50	12	0.34	0.27
5	50	57	0.44	0.59
5	50	9	0.2	0.18
5	50	29	0.31	0.32
5	50	28	0.83	0.15
5	50	54	0.76	0.29
5	50	97	0.49	0.35
5	50	22	0.26	0.61
5	50	47	0.62	0
5	50	2	0.62	0.49
5	50	36	0.5	0.37
5	50	87	0.94	0.3
5	50	10	0.49	0.41
5	50	65	0.82	0.54
5	50	1	0.42	0.33
5	50	79	0.48	0.31
5	50	40	0.53	0.31
5	50	51	0.21	0.73
5	50	4	0.24	0.87
5	50	98	0.52	0.27
5	50	42	0.14	0.86
5	50	25	0.95	0.42
5	50	69	0.25	0.32
5	50	68	0.82	0.31
5	50	93	0.54	0.32
5	50	90	0.75	0.24
5	50	11	0.9	0.26
5	50	27	0.18	0.93
5	50	6	0.64	0.1
5	50	44	0.34	0.33
5	50	71	0.55	0.32
5	50	35	0.73	0.33
6	0	71	0.24	0.35
6	0	90	0.32	0.29
6	0	32	0.53	0.79
6	0	86	0.56	0.89
6	0	93	0.38	0.77
6	0	10	0.66	0.86
6	0	91	0.54	0.96
6	0	60	0.18	0.78
6	0	18	0.26	0.62
6	0	57	0.61	0.91
6	0	66	0.21	0.58
6	0	51	0.53	0.75
6	0	73	0.72	0.69
6	0	42	0.12	0.51
6	0	53	0.25	0.53
6	0	98	0.8	0.71
6	0	16	0.81	0.7
6	0	11	0.48	0.3
6	0	22	0.76	0.77
6	0	80	0.94	0.61
6	0	63	0.29	0.78
6	0	3	0.24	0.5
6	0	64	0.84	0.45
6	0	47	0.9	0.58
6	0	23	0.69	0.26
6	0	95	0.69	0.51
6	0	26	0.8	0.76
6	0	67	0.74	0.54
6	0	21	0.31	0.31
6	0	82	0.51	0.82
6	0	41	0.73	0.74
6	0	70	0.62	0.27
6	0	34	0.8	0.31
6	0	69	0.63	0.88
6	0	94	0.82	0.35
6	0	87	0.72	0.68
6	0	13	0.7	0.94
6	0	25	0.43	0.4
6	0	88	0.65	0.74
6	0	19	0.38	0.78
6	0	17	0.39	0.65
6	0	7	0.67	0.35
6	0	99	0.84	0.41
6	0	61	0.22	0.87
6	0	36	0.54	0.82
6	0	2	0.89	0.6
6	0	43	0.81	0.76
6	0	75	0.88	0.7
6	0	83	0.74	0.7
6	0	35	0.86	0.5
6	0	89	0.63	0.76
6	0	12	0.85	0.24
6	0	65	0.58	0.47
6	0	14	0.64	0.55
6	0	77	0.35	0.31
6	0	24	0.57	0.76
6	0	15	0.66	0.83
6	0	20	0.55	0.68
6	0	56	0.56	0.7
6	0	59	0.82	0.61
6	0	0	0.73	0.81
6	0	8	0.48	0.71
6	0	48	0.81	0.78
6	0	72	0.52	0.6
6	0	27	0.45	0.72
6	0	97	0.7	0.81
6	0	74	0.76	0.74
6	0	30	0.39	0.58
6	0	81	0.79	0.67
6	0	37	0.73	0.65
6	0	84	0.79	0.57
6	0	78	0.37	0.67
6	0	55	0.71	0.45
6	0	58	0.3	0.35
6	0	28	0.78	0.48
6	0	1	0.76	0.79
6	0	62	0.51	0.47
6	0	9	0.79	0.36
6	0	33	0.65	0.67
6	0	39	0.75	0.17
6	0	76	0.8	0.43
6	0	40	0.44	0.28
6	0	50	0.59	0.88
6	0	46	0.82	0.67
6	0	68	0.91	0.85
6	0	4	0.65	0.78
6	0	29	0.16	0.52
6	0	45	0.47	0.75
6	0	5	0.41	0.85
6	0	31	0.76	0.63
6	0	52	0.69	0.62
6	0	6	0.89	0.82
6	0	44	0.4	0.58
6	0	38	0.17	0.57
6	0	49	0.41	0.74
6	0	92	0.74	0.81
6	0	96	0.68	0.78
6	0	85	0.66	0.81
6	0	79	0.67	0.63
6	0	54	0.7	0.7
6	50	71	0.24	0.35
6	50	45	0.3	0.75
6	50	31	0.76	0.32
6	50	52	0.69	0.32
6	50	87	0.72	0.31
6	50	9	0.79	0.32
6	50	27	0.31	0.32
6	50	15	0.66	0.66
6	50	53	0.25	0.53
6	50	40	0.3	0.28
6	50	94	0.36	0.32
6	50	44	0.27	0.29
6	50	35	0.86	0.31
6	50	56	0.56	0.34
6	50	10	0.4	0.36
6	50	2	0.89	0.36
6	50	81	0.79	0.66
6	50	59	0.5	0.35
6	50	14	0.64	0.32
6	50	19	0.3	0.32
6	50	20	0.55	0.31
6	50	38	0.17	0.32
6	50	55	0.71	0.31
6	50	58	0.18	0.31
6	50	3	0.24	0.32
6	50	62	0.51	0.28
6	50	25	0.43	0.36
6	50	92	0.32	0.31
6	50	65	0.58	0.36
6	50	70	0.62	0.27
6	50	29	0.16	0.32
6	50	64	0.3	0.32
6	50	68	0.91	0.32
6	50	5	0.41	0.85
6	50	89	0.28	0.3
6	50	1	0.37	0.32
6	50	61	0.22	0.36
6	50	77	0.35	0.31
6	50	85	0.18	0.32
6	50	18	0.26	0.62
6	50	75	0.57	0.37
6	50	73	0.72	0.69
6	50	21	0.31	0.31
6	50	17	0.23	0.31
6	50	97	0.4	0.81
6	50	74	0.76	0.32
6	50	67	0.74	0.31
6	50	63	0.19	0.32
6	50	6	0.89	0.31
6	50	28	0.78	0.32
6	50	8	0.23	0.36
6	50	69	0.32	0.32
6	50	88	0.37	0.32
6	50	11	0.48	0.3
6	50	7	0.67	0.35
6	50	26	0.2	0.31
6	50	43	0.81	0.35
6	50	36	0.34	0.82
6	50	24	0.57	0.36
6	50	60	0.18	0.78
6	50	32	0.31	0.79
6	50	96	0.35	0.78
6	50	82	0.28	0.32
6	50	33	0.22	0.32
6	50	90	0.32	0.29
6	50	84	0.73	0.57
6	50	66	0.21	0.32
6	50	93	0.38	0.77
6	50	16	0.67	0.32
6	50	98	0.8	0.31
6	50	41	0.24	0.74
6	50	4	0.36	0.78
6	50	99	0.64	0.31
6	50	47	0.69	0.32
6	50	50	0.56	0.31
6	50	48	0.36	0.32
6	50	57	0.37	0.85
6	50	34	0.61	0.28
6	50	12	0.68	0.24
6	50	54	0.7	0.31
6	50	30	0.39	0.35
6	50	95	0.69	0.32
6	50	37	0.73	0.65
6	50	86	0.56	0.89
6	50	78	0.32	0.32
6	50	42	0.12	0.51
6	50	76	0.8	0.32
6	50	79	0.67	0.32
7	0	85	0.72	0.73
7	0	70	0.57	0.39
7	0	11	0.76	0.74
7	0	72	0.44	0.44
7	0	35	0.51	0.38
7	0	5	0.6	0.7
7	0	65	0.74	0.72
7	0	27	0.44	0.82
7	0	50	0.24	0.72
7	0	74	0.8	0.69
7	0	34	0.87	0.44
7	0	55	0.58	0.5
7	0	97	0.67	0.75
7	0	64	0.8	0.74
7	0	63	0.17	0.62
7	0	14	0.66	0.46
7	0	98	0.79	0.77
7	0	30	0.71	0.2
7	0	68	0.87	0.67
7	0	53	0.06	0.57
7	0	51	0.82	0.82
7	0	80	0.79	0.71
7	0	99	0.87	0.81
7	0	78	0.03	0.71
7	0	4	0.49	0.65
7	0	6	0.76	0.61
7	0	81	0.86	0.59
7	0	47	0.98	0.8
7	0	25	0.22	0.19
7	0	94	0.73	0.63
7	0	3	0.14	0.35
7	0	15	0.42	0.81
7	0	18	0.61	0.67
7	0	19	0.11	0.76
7	0	40	0.9	0.56
7	0	2	0.75	0.57
7	0	21	0.38	0.66
7	0	75	0.87	0.45
7	0	41	0.4	0.63
7	0	60	0.53	0.93
7	0	92	0.36	0.52
7	0	17	0.36	0.57
7	0	52	0.71	0.57
7	0	29	0.3	0.64
7	0	83	0.43	0.38
7	0	87	0.96	0.51
7	0	67	0.73	0.49
7	0	1	0.55	0.81
7	0	88	0.66	0.77
7	0	42	0.73	0.88
7	0	59	0.88	0.71
7	0	61	0.31	0.72
7	0	66	0.25	0.69
7	0	32	0.29	0.67
7	0	95	0.58	0.48
7	0	26	0.82	0.56
7	0	96	0.69	0.7
7	0	45	0.45	0.66
7	0	86	0.47	0.7
7	0	76	0.8	0.58
7	0	79	0.73	0.14
7	0	0	0.74	0.81
7	0	49	0.59	0.66
7	0	54	0.69	0.25
7	0	31	0.81	0.28
7	0	22	0.72	0.76
7	0	90	0.48	0.33
7	0	37	0.83	0.7
7	0	82	0.68	0.74
7	0	93	0.1	0.93
7	0	33	0.51	0.65
7	0	91	0.56	0.62
7	0	23	0.73	0.68
7	0	24	0.56	0.59
7	0	57	0.28	0.81
7	0	58	0.68	0.8
7	0	28	0.69	0.53
7	0	56	0.49	0.8
7	0	69	0.64	0.73
7	0	77	0.64	0.55
7	0	36	0.48	0.87
7	0	20	0.48	0.61
7	0	16	0.53	0.52
7	0	9	0.54	0.45
7	0	89	0.52	0.86
7	0	73	0.73	0.28
7	0	44	0.8	0.86
7	0	71	0.91	0.72
7	0	43	0.71	0.68
7	0	46	0.86	0.47
7	0	10	0.61	0.67
7	0	7	0.88	0.38
7	0	13	0.55	0.58
7	0	38	0.15	0.48
7	0	12	0.85	0.41
7	0	62	0.52	0.16
7	0	84	0.83	0.53
7	0	8	0.83	0.85
7	0	39	0.81	0.68
7	0	48	0.84	0.22
7	50	6	0.76	0.5
7	50	47	0.19	0.39
7	50	90	0.48	0.33
7	50	28	0.69	0.46
7	50	18	0.61	0.67
7	50	7	0.66	0.38
7	50	12	0.69	0.41
7	50	44	0.54	0.48
7	50	59	0.08	0.52
7	50	24	0.56	0.56
7	50	29	0.05	0.6
7	50	55	0.58	0.5
7	50	88	0.07	0.44
7	50	54	0.69	0.25
7	50	68	0.87	0.41
7	50	0	0.06	0.81
7	50	96	0.06	0.7
7	50	14	0.66	0.45
7	50	71	0.65	0.56
7	50	69	0.05	0.73
7	50	35	0.51	0.38
7	50	32	0.04	0.67
7	50	33	0.51	0.51
7	50	67	0.73	0.49
7	50	9	0.54	0.45
7	50	78	0.03	0.71
7	50	93	0.04	0.74
7	50	48	0.66	0.22
7	50	36	0.08	0.55
7	50	34	0.63	0.44
7	50	17	0.06	0.42
7	50	46	0.86	0.47
7	50	4	0.05	0.65
7	50	20	0.47	0.45
7	50	27	0.05	0.82
7	50	76	0.8	0.48
7	50	66	0.05	0.54
7	50	10	0.07	0.56
7	50	97	0.22	0.35
7	50	85	0.05	0.57
7	50	42	0.06	0.88
7	50	49	0.07	0.43
7	50	22	0.36	0.5
7	50	53	0.06	0.57
7	50	75	0.67	0.33
7	50	95	0.58	0.48
7	50	56	0.09	0.8
7	50	79	0.73	0.14
7	50	21	0.06	0.66
7	50	19	0.04	0.39
7	50	31	0.81	0.28
7	50	52	0.71	0.51
7	50	64	0.19	0.41
7	50	40	0.7	0.42
7	50	2	0.75	0.33
7	50	86	0.08	0.56
7	50	16	0.31	0.5
7	50	50	0.05	0.57
7	50	26	0.06	0.47
7	50	70	0.57	0.39
7	50	3	0.14	0.35
7	50	81	0.36	0.59
7	50	15	0.42	0.81
7	50	89	0.05	0.46
7	50	65	0.74	0.56
7	50	63	0.05	0.52
7	50	25	0.22	0.19
7	50	43	0.71	0.21
7	50	30	0.08	0.2
7	50	92	0.05	0.52
7	50	94	0.05	0.53
7	50	57	0.28	0.81
7	50	62	0.52	0.16
7	50	82	0.06	0.74
7	50	13	0.55	0.42
7	50	87	0.96	0.4
7	50	61	0.31	0.72
7	50	41	0.05	0.63
7	50	60	0.11	0.93
7	50	38	0.06	0.46
7	50	84	0.74	0.53
7	50	73	0.73	0.17
8	0	45	0.19	0.89
8	0	50	0.63	0.71
8	0	42	0.75	0.77
8	0	85	0.03	0.09
8	0	65	0.66	0.55
8	0	71	0.78	0.9
8	0	21	0.24	0.5
8	0	83	0.83	0.76
8	0	52	0.64	0.53
8	0	48	0.67	0.32
8	0	24	0.79	0.94
8	0	62	0.7	0.62
8	0	5	0.55	0.89
8	0	88	0.39	0.66
8	0	46	0.71	0.43
8	0	31	0.78	0.51
8	0	98	0.79	0.46
8	0	2	0.83	0.72
8	0	14	0.74	0.38
8	0	17	0.6	0.64
8	0	87	0.71	0.45
8	0	75	0.86	0.27
8	0	72	0.69	0.88
8	0	34	0.59	0.51
8	0	40	0.72	0.43
8	0	95	0.87	0.71
8	0	94	0.6	0.23
8	0	90	0.68	0.31
8	0	27	0.68	0.85
8	0	25	0.86	0.5
8	0	63	0.55	0.85
8	0	68	0.41	0.16
8	0	30	0.32	0.76
8	0	54	0.65	0.42
8	0	44	0.34	0.92
8	0	9	0.94	0.73
8	0	82	0.28	0.8
8	0	36	0.77	0.8
8	0	19	0.27	0.86
8	0	29	0.5	0.84
8	0	3	0.05	0.62
8	0	49	0.67	0.75
8	0	99	0.6	0.57
8	0	7	0.87	0.33
8	0	1	0.49	0.81
8	0	58	0.07	0.45
8	0	66	0.52	0.56
8	0	91	0.6	0.82
8	0	79	0.72	0.71
8	0	15	0.6	0.6
8	0	20	0.64	0.71
8	0	60	0.37	0.7
8	0	23	0.28	0.21
8	0	39	0.79	0.57
8	0	11	0.78	0.69
8	0	73	0.6	0.5
8	0	10	0.78	0.79
8	0	81	0.86	0.61
8	0	61	0.74	0.96
8	0	67	0.76	0.49
8	0	51	0.17	0.48
8	0	35	0.64	0.64
8	0	8	0.33	0.89
8	0	97	0.25	0.74
8	0	92	0.14	0.85
8	0	74	0.51	0.46
8	0	32	0.68	0.95
8	0	28	0.36	0.07
8	0	22	0.28	0.48
8	0	57	0.63	0.71
8	0	59	0.77	0.58
8	0	64	0.74	0.66
8	0	33	0.09	0.54
8	0	96	0.66	0.67
8	0	86	0.62	0.9
8	0	18	0.41	0.71
8	0	41	0.5	0.8
8	0	47	0.79	0.7
8	0	70	0.82	0.79
8	0	6	0.82	0.8
8	0	16	0.86	0.76
8	0	4	0.3	0.86
8	0	38	0.46	0.73
8	0	78	0.71	0.79
8	0	13	0.52	0.74
8	0	26	0.86	0.05
8	0	77	0.95	0.36
8	0	37	0.68	0.49
8	0	43	0.58	0.31
8	0	76	0.56	0.4
8	0	89	0.82	0.67
8	0	55	0.83	0.78
8	0	69	0.62	0.78
8	0	93	0.55	0.84
8	0	0	0.57	0.7
8	0	80	0.6	0.52
8	0	53	0.6	0.79
8	0	56	0.61	0.61
8	0	84	0.66	0.58
8	0	12	0.34	0.31
8	50	33	0.09	0.54
8	50	30	0.26	0.4
8	50	97	0.25	0.74
8	50	56	0.58	0.4
8	50	10	0.78	0.44
8	50	9	0.94	0.38
8	50	73	0.6	0.5
8	50	3	0.05	0.53
8	50	32	0.11	0.95
8	50	89	0.38	0.45
8	50	2	0.83	0.43
8	50	0	0.13	0.31
8	50	98	0.79	0.4
8	50	63	0.1	0.7
8	50	13	0.13	0.74
8	50	90	0.68	0.28
8	50	93	0.28	0.35
8	50	34	0.16	0.44
8	50	18	0.41	0.71
8	50	47	0.12	0.7
8	50	15	0.6	0.49
8	50	81	0.75	0.45
8	50	24	0.58	0.4
8	50	26	0.12	0.05
8	50	42	0.12	0.77
8	50	66	0.1	0.51
8	50	84	0.66	0.5
8	50	75	0.86	0.27
8	50	65	0.66	0.44
8	50	29	0.1	0.35
8	50	87	0.71	0.45
8	50	38	0.1	0.48
8	50	17	0.6	0.44
8	50	94	0.11	0.23
8	50	41	0.11	0.8
8	50	82	0.1	0.8
8	50	58	0.07	0.45
8	50	53	0.27	0.79
8	50	62	0.7	0.47
8	50	76	0.56	0.32
8	50	14	0.74	0.34
8	50	40	0.66	0.43
8	50	69	0.14	0.36
8	50	21	0.11	0.5
8	50	64	0.11	0.5
8	50	20	0.56	0.22
8	50	79	0.72	0.44
8	50	25	0.86	0.5
8	50	44	0.08	0.77
8	50	7	0.7	0.33
8	50	28	0.36	0.07
8	50	51	0.11	0.48
8	50	86	0.26	0.41
8	50	35	0.64	0.43
8	50	46	0.71	0.43
8	50	68	0.41	0.16
8	50	31	0.78	0.36
8	50	6	0.82	0.44
8	50	37	0.68	0.49
8	50	5	0.2	0.89
8	50	19	0.1	0.3
8	50	48	0.11	0.32
8	50	96	0.11	0.67
8	50	99	0.56	0.41
8	50	85	0.03	0.09
8	50	54	0.65	0.39
8	50	50	0.1	0.48
8	50	71	0.24	0.43
8	50	52	0.64	0.53
8	50	57	0.63	0.33
8	50	95	0.87	0.33
8	50	67	0.76	0.41
8	50	45	0.12	0.89
8	50	59	0.77	0.44
8	50	43	0.58	0.31
8	50	36	0.19	0.8
8	50	22	0.11	0.48
8	50	12	0.34	0.3
8	50	16	0.72	0.47
8	50	60	0.11	0.7
8	50	88	0.12	0.14
8	50	70	0.82	0.46
9	0	64	0.78	0.6
9	0	81	0.59	0.47
9	0	40	0.83	0.64
9	0	98	0.79	0.72
9	0	51	0.74	0.8
9	0	29	0.68	0.7
9	0	77	0.84	0.59
9	0	33	0.74	0.75
9	0	52	0.56	0.48
9	0	73	0.79	0.2
9	0	69	0.2	0.55
9	0	70	0.76	0.59
9	0	60	0.5	0.81
9	0	58	0.25	0.48
9	0	14	0.6	0.27
9	0	83	0.77	0.44
9	0	31	0.66	0.66
9	0	25	0.89	0.76
9	0	11	0.67	0.63
9	0	1	0.42	0.72
9	0	75	0.59	0.42
9	0	66	0.13	0.96
9	0	53	0.79	0.8
9	0	78	0.75	0.78
9	0	90	0.68	0.62
9	0	22	0.26	0.56
9	0	99	0.54	0.5
9	0	48	0.63	0.42
9	0	89	0.32	0.68
9	0	94	0.74	0.69
9	0	24	0.73	0.86
9	0	87	0.88	0.77
9	0	41	0.57	0.96
9	0	67	0.81	0.74
9	0	37	0.72	0.26
9	0	34	0.56	0.33
9	0	46	0.69	0.54
9	0	55	0.66	0.6
9	0	20	0.08	0.7
9	0	84	0.72	0.42
9	0	59	0.67	0.32
9	0	96	0.3	0.62
9	0	7	0.73	0.71
9	0	10	0.48	0.55
9	0	57	0.45	0.66
9	0	72	0.66	0.89
9	0	47	0.79	0.54
9	0	54	0.86	0.56
9	0	32	0.69	0.77
9	0	61	0.82	0.93
9	0	86	0.38	0.61
9	0	13	0.4	0.64
9	0	63	0.36	0.91
9	0	30	0.68	0.65
9	0	3	0.49	0.81
9	0	0	0.55	0.75
9	0	17	0.18	0.65
9	0	65	0.73	0.64
9	0	4	0.38	0.62
9	0	68	0.88	0.55
9	0	19	0.4	0.8
9	0	15	0.65	0.71
9	0	42	0.64	0.86
9	0	88	0.62	0.74
9	0	45	0.48	0.89
9	0	79	0.7	0.61
9	0	97	0.77	0.79
9	0	93	0.37	0.77
9	0	8	0.19	0.52
9	0	76	0.78	0.5
9	0	27	0.53	0.74
9	0	36	0.35	0.83
9	0	9	0.67	0.61
9	0	23	0.81	0.71
9	0	43	0.68	0.48
9	0	50	0.43	0.65
9	0	82	0.62	0.9
9	0	71	0.25	0.76
9	0	38	0.43	0.75
9	0	2	0.82	0.65
9	0	12	0.61	0.53
9	0	85	0.5	0.6
9	0	49	0.57	0.58
9	0	44	0.48	0.64
9	0	6	0.87	0.72
9	0	5	0.6	0.94
9	0	28	0.56	0.53
9	0	26	0.43	0.42
9	0	16	0.78	0.1
9	0	80	0.86	0.7
9	0	56	0.76	0.87
9	0	95	0.89	0.72
9	0	74	0.76	0.65
9	0	92	0.49	0.71
9	0	21	0.62	0.79
9	0	18	0.3	0.37
9	0	62	0.72	0.08
9	0	91	0.72	0.93
9	0	35	0.58	0.24
9	0	39	0.83	0.12
9	50	59	0.52	0.32
9	50	67	0.81	0.55
9	50	32	0.48	0.62
9	50	85	0.5	0.6
9	50	22	0.26	0.56
9	50	15	0.65	0.35
9	50	88	0.46	0.54
9	50	8	0.19	0.52
9	50	93	0.28	0.52
9	50	53	0.26	0.8
9	50	66	0.13	0.74
9	50	96	0.21	0.62
9	50	40	0.64	0.45
9	50	30	0.5	0.56
9	50	76	0.78	0.5
9	50	26	0.43	0.42
9	50	87	0.88	0.56
9	50	52	0.56	0.48
9	50	39	0.83	0.12
9	50	78	0.18	0.52
9	50	62	0.72	0.08
9	50	10	0.48	0.55
9	50	75	0.49	0.42
9	50	5	0.37	0.5
9	50	69	0.2	0.55
9	50	38	0.38	0.54
9	50	94	0.74	0.69
9	50	54	0.86	0.54
9	50	84	0.72	0.42
9	50	86	0.38	0.56
9	50	4	0.38	0.62
9	50	9	0.67	0.48
9	50	11	0.67	0.58
9	50	89	0.19	0.47
9	50	42	0.09	0.86
9	50	19	0.18	0.54
9	50	44	0.2	0.36
9	50	57	0.45	0.66
9	50	48	0.45	0.42
9	50	58	0.19	0.41
9	50	45	0.23	0.89
9	50	21	0.42	0.79
9	50	6	0.87	0.41
9	50	81	0.46	0.35
9	50	63	0.36	0.47
9	50	92	0.31	0.52
9	50	25	0.89	0.56
9	50	43	0.68	0.48
9	50	36	0.26	0.83
9	50	73	0.79	0.09
9	50	24	0.7	0.5
9	50	16	0.63	0.1
9	50	3	0.14	0.8
9	50	95	0.89	0.57
9	50	20	0.08	0.7
9	50	33	0.41	0.51
9	50	29	0.51	0.61
9	50	34	0.48	0.33
9	50	64	0.24	0.6
9	50	47	0.28	0.47
9	50	17	0.18	0.61
9	50	14	0.6	0.27
9	50	12	0.59	0.52
9	50	71	0.25	0.56
9	50	35	0.58	0.24
9	50	99	0.51	0.44
9	50	13	0.4	0.55
9	50	18	0.25	0.2
9	50	1	0.16	0.72
9	50	37	0.72	0.26
9	50	46	0.69	0.54
9	50	79	0.7	0.48
9	50	50	0.39	0.5
9	50	65	0.73	0.51
10	0	92	0.28	0.81
10	0	65	0.55	0.45
10	0	78	0.54	0.78
10	0	35	0.64	0.61
10	0	14	0.54	0.36
10	0	26	0.76	0.35
10	0	93	0.63	0.72
10	0	87	0.52	0.49
10	0	51	0.25	0.52
10	0	55	0.69	0.33
10	0	84	0.92	0.67
10	0	89	0.46	0.7
10	0	0	0.7	0.86
10	0	80	0.76	0.75
10	0	36	0.57	0.87
10	0	50	0.46	0.7
10	0	6	0.79	0.57
10	0	67	0.78	0.43
10	0	70	0.81	0.76
10	0	97	0.18	0.77
10	0	25	0.51	0.34
10	0	64	0.93	0.54
10	0	79	0.71	0.5
10	0	53	0.48	0.74
10	0	96	0.5	0.65
10	0	37	0.74	0.4
10	0	15	0.14	0.61
10	0	24	0.01	0.75
10	0	94	0.75	0.74
10	0	60	0.77	0.82
10	0	74	0.79	0.72
10	0	85	0.55	0.72
10	0	2	0.26	0.16
10	0	7	0.56	0.54
10	0	77	0.84	0.84
10	0	57	0.64	0.87
10	0	58	0.48	0.63
10	0	10	0.66	0.68
10	0	28	0.82	0.7
10	0	62	0.85	0.64
10	0	82	0.76	0.8
10	0	48	0.59	0.19
10	0	32	0.64	0.81
10	0	45	0.8	0.81
10	0	42	0.34	0.87
10	0	56	0.25	0.54
10	0	30	0.64	0.64
10	0	21	0.48	0.73
10	0	8	0.54	0.59
10	0	34	0.77	0.69
10	0	46	0.71	0.28
10	0	39	0.7	0.41
10	0	83	0.91	0.72
10	0	22	0.32	0.77
10	0	49	0.39	0.56
10	0	38	0.56	0.76
10	0	12	0.68	0.44
10	0	68	0.78	0.41
10	0	11	0.82	0.68
10	0	99	0.53	0.34
10	0	41	0.78	0.84
10	0	98	0.78	0.63
10	0	54	0.84	0.57
10	0	27	0.19	0.8
10	0	81	0.82	0.8
10	0	52	0.57	0.45
10	0	29	0.48	0.67
10	0	3	0.53	0.73
10	0	9	0.66	0.46
10	0	17	0.44	0.59
10	0	86	0.33	0.64
10	0	44	0.58	0.66
10	0	47	0.64	0.5
10	0	95	0.81	0.56
10	0	73	0.4	0.29
10	0	71	0.25	0.59
10	0	91	0.41	0.66
10	0	4	0.65	0.8
10	0	43	0.65	0.55
10	0	72	0.24	0.67
10	0	20	0.54	0.77
10	0	13	0.25	0.73
10	0	19	0.71	0.91
10	0	76	0.76	0.66
10	0	40	0.38	0.34
10	0	23	0.73	0.1
10	0	66	0.71	0.71
10	0	18	0.86	0.88
10	0	59	0.79	0.73
10	0	33	0.44	0.79
10	0	31	0.72	0.36
10	0	1	0.47	0.7
10	0	90	0.58	0.48
10	0	5	0.46	0.67
10	0	75	0.8	0.61
10	0	63	0.87	0.87
10	0	88	0.41	0.82
10	0	16	0.59	0.49
10	0	69	0.56	0.78
10	0	61	0.65	0.85
10	50	37	0.74	0.4
10	50	13	0.25	0.73
10	50	1	0.45	0.38
10	50	87	0.52	0.31
10	50	95	0.81	0.42
10	50	89	0.37	0.32
10	50	4	0.39	0.41
10	50	3	0.53	0.42
10	50	43	0.65	0.41
10	50	86	0.33	0.36
10	50	10	0.34	0.37
10	50	34	0.66	0.39
10	50	30	0.1	0.36
10	50	27	0.19	0.35
10	50	38	0.49	0.28
10	50	67	0.78	0.28
10	50	75	0.8	0.35
10	50	84	0.87	0.41
10	50	32	0.64	0.42
10	50	22	0.32	0.35
10	50	41	0.49	0.84
10	50	19	0.56	0.42
10	50	9	0.66	0.36
10	50	23	0.73	0.1
10	50	93	0.45	0.36
10	50	64	0.65	0.4
10	50	21	0.44	0.73
10	50	20	0.46	0.34
10	50	52	0.57	0.35
10	50	62	0.85	0.64
10	50	15	0.14	0.41
10	50	70	0.81	0.31
10	50	35	0.64	0.41
10	50	31	0.72	0.36
10	50	18	0.86	0.58
10	50	17	0.41	0.32
10	50	68	0.78	0.41
10	50	63	0.45	0.34
10	50	44	0.43	0.32
10	50	29	0.48	0.67
10	50	57	0.64	0.84
10	50	47	0.61	0.43
10	50	40	0.38	0.34
10	50	42	0.34	0.87
10	50	6	0.79	0.33
10	50	48	0.59	0.19
10	50	88	0.4	0.37
10	50	97	0.18	0.77
10	50	71	0.25	0.36
10	50	94	0.52	0.37
10	50	33	0.42	0.35
10	50	25	0.51	0.34
10	50	98	0.78	0.33
10	50	60	0.72	0.61
10	50	85	0.43	0.34
10	50	73	0.4	0.29
10	50	24	0.01	0.75
10	50	16	0.4	0.32
10	50	7	0.56	0.54
10	50	46	0.71	0.28
10	50	65	0.55	0.45
10	50	58	0.41	0.33
10	50	66	0.42	0.39
10	50	14	0.54	0.36
10	50	26	0.76	0.35
10	50	92	0.28	0.81
10	50	12	0.43	0.35
10	50	11	0.82	0.36
10	50	51	0.25	0.33
10	50	54	0.84	0.34
10	50	56	0.1	0.54
10	50	28	0.82	0.37
10	50	55	0.69	0.33
10	50	61	0.55	0.49
10	50	96	0.5	0.39
10	50	99	0.53	0.32
10	50	50	0.42	0.35
10	50	36	0.57	0.36
10	50	79	0.71	0.34
10	50	78	0.54	0.42
10	50	5	0.46	0.35
10	50	90	0.58	0.36
10	50	2	0.26	0.16
10	50	59	0.19	0.36
10	50	53	0.36	0.36
11	0	91	0.8	0.81
11	0	23	0.5	0.43
11	0	15	0.61	0.91
11	0	9	0.71	0.5
11	0	79	0.63	0.5
11	0	18	0.5	0.68
11	0	59	0.76	0.51
11	0	29	0.14	0.82
11	0	26	0.54	0.32
11	0	76	0.8	0.46
11	0	96	0.4	0.55
11	0	67	0.73	0.64
11	0	43	0.67	0.35
11	0	78	0.35	0.92
11	0	98	0.67	0.25
11	0	64	0.82	0.61
11	0	36	0.6	0.8
11	0	85	0.65	0.76
11	0	50	0.4	0.85
11	0	74	0.33	0.11
11	0	4	0.62	0.86
11	0	73	0.58	0.38
11	0	27	0.53	0.89
11	0	55	0.74	0.74
11	0	46	0.68	0.23
11	0	92	0.7	0.83
11	0	21	0.64	0.74
11	0	56	0.19	0.86
11	0	11	0.84	0.65
11	0	75	0.73	0.71
11	0	37	0.64	0.32
11	0	22	0.61	0.77
11	0	97	0.06	0.68
11	0	70	0.92	0.73
11	0	63	0.36	0.79
11	0	2	0.72	0.3
11	0	81	0.61	0.57
11	0	33	0.7	0.89
11	0	6	0.67	0.16
11	0	17	0.38	0.64
11	0	71	0.48	0.56
11	0	13	0.64	0.67
11	0	5	0.81	0.83
11	0	38	0.62	0.62
11	0	49	0.27	0.48
11	0	57	0.67	0.85
11	0	42	0.34	0.46
11	0	24	0.21	0.9
11	0	47	0.77	0.29
11	0	88	0.21	0.77
11	0	30	0.61	0.67
11	0	60	0.18	0.87
11	0	45	0.66	0.79
11	0	72	0.6	0.64
11	0	1	0.26	0.73
11	0	32	0.21	0.46
11	0	66	0.39	0.71
11	0	93	0.4	0.75
11	0	83	0.56	0.45
11	0	35	0.72	0.72
11	0	99	0.86	0.58
11	0	52	0.66	0.42
11	0	87	0.95	0.89
11	0	8	0.19	0.58
11	0	14	0.65	0.61
11	0	12	0.75	0.32
11	0	19	0.56	0.89
11	0	95	0.72	0.65
11	0	84	0.56	0.37
11	0	69	0.33	0.69
11	0	3	0.51	0.63
11	0	16	0.84	0.72
11	0	28	0.43	0.38
11	0	25	0.85	0.76
11	0	44	0.47	0.54
11	0	54	0.67	0.47
11	0	0	0.27	0.72
11	0	39	0.36	0.22
11	0	90	0.72	0.44
11	0	53	0.5	0.67
11	0	40	0.83	0.62
11	0	77	0.57	0.41
11	0	48	0.87	0.67
11	0	68	0.91	0.74
11	0	10	0.2	0.5
11	0	62	0.89	0.83
11	0	65	0.83	0.02
11	0	58	0.12	0.89
11	0	31	0.76	0.48
11	0	89	0.84	0.85
11	0	7	0.76	0.65
11	0	82	0.31	0.8
11	0	86	0.06	0.81
11	0	61	0.47	0.55
11	0	34	0.75	0.15
11	0	80	0.43	0.31
11	0	94	0.86	0.62
11	0	41	0.66	0.78
11	0	51	0.14	0.65
11	0	20	0.12	0.64
11	50	75	0.14	0.42
11	50	7	0.16	0.56
11	50	46	0.68	0.23
11	50	41	0.26	0.78
11	50	15	0.56	0.43
11	50	92	0.27	0.83
11	50	58	0.12	0.45
11	50	77	0.57	0.41
11	50	6	0.67	0.16
11	50	52	0.66	0.41
11	50	20	0.12	0.64
11	50	94	0.3	0.4
11	50	12	0.61	0.32
11	50	40	0.32	0.38
11	50	78	0.35	0.39
11	50	88	0.21	0.58
11	50	9	0.71	0.45
11	50	71	0.48	0.42
11	50	47	0.62	0.29
11	50	35	0.72	0.39
11	50	93	0.4	0.75
11	50	26	0.29	0.32
11	50	67	0.73	0.42
11	50	84	0.56	0.37
11	50	66	0.36	0.41
11	50	3	0.51	0.39
11	50	79	0.63	0.38
11	50	87	0.95	0.53
11	50	34	0.73	0.15
11	50	30	0.15	0.39
11	50	81	0.61	0.57
11	50	27	0.29	0.4
11	50	63	0.33	0.41
11	50	14	0.65	0.4
11	50	16	0.32	0.43
11	50	31	0.76	0.38
11	50	33	0.36	0.47
11	50	2	0.72	0.3
11	50	96	0.31	0.4
11	50	21	0.41	0.74
11	50	98	0.67	0.25
11	50	62	0.89	0.43
11	50	86	0.06	0.75
11	50	48	0.31	0.4
11	50	95	0.72	0.41
11	50	1	0.26	0.35
11	50	22	0.3	0.77
11	50	42	0.34	0.46
11	50	13	0.35	0.67
11	50	43	0.67	0.35
11	50	73	0.58	0.38
11	50	36	0.13	0.8
11	50	99	0.73	0.37
11	50	69	0.26	0.69
11	50	32	0.21	0.46
11	50	82	0.3	0.42
11	50	44	0.47	0.54
11	50	45	0.29	0.79
11	50	90	0.72	0.4
11	50	11	0.84	0.38
11	50	50	0.4	0.38
11	50	24	0.19	0.31
11	50	61	0.2	0.55
11	50	29	0.14	0.41
11	50	37	0.64	0.32
11	50	28	0.43	0.38
11	50	97	0.06	0.68
11	50	19	0.32	0.4
11	50	25	0.85	0.38
11	50	85	0.33	0.41
11	50	65	0.83	0.02
11	50	4	0.3	0.86
11	50	53	0.18	0.67
11	50	60	0.18	0.87
11	50	38	0.31	0.52
11	50	54	0.67	0.47
11	50	59	0.2	0.4
11	50	17	0.28	0.37
11	50	68	0.91	0.4
11	50	64	0.3	0.37
11	50	89	0.37	0.47
11	50	10	0.2	0.42
11	50	56	0.19	0.86
11	50	18	0.5	0.33
12	0	44	0.7	0.81
12	0	40	0.91	0.52
[truncated: 1,643 more rows]
