# Supplementary material for: Land-use change in oil palm dominated tropical landscapes—An agent-based model to explore ecological and socio-economic trade-offs
Source: PLoS One. 2018 Jan 19;13(1):e0190506. doi: 10.1371/journal.pone.0190506 (PMC5774713; doi:10.1371/journal.pone.0190506)
Supplement: S1 Data — (ZIP) [file pone.0190506.s003.zip › HouseholdData/ineff_js_2016_sc23.txt]

runnumber	step	ID	ineff_op	ineff_rm
1	0	56	0.36	0.47
1	0	14	0.78	0.6
1	0	46	0.68	0.33
1	0	85	0.61	0.72
1	0	99	0.79	0.58
1	0	33	0.54	0.58
1	0	74	0.54	0.35
1	0	55	0.85	0.58
1	0	66	0.73	0.91
1	0	9	0.91	0.83
1	0	49	0.11	0.56
1	0	1	0.57	0.67
1	0	93	0.52	0.67
1	0	26	0.79	0.46
1	0	37	0.74	0.39
1	0	73	0.59	0.48
1	0	16	0.69	0.44
1	0	40	0.55	0.55
1	0	68	0.29	0.1
1	0	15	0.61	0.61
1	0	67	0.77	0.62
1	0	50	0.33	0.61
1	0	91	0.51	0.84
1	0	13	0.27	0.4
1	0	11	0.67	0.5
1	0	36	0.21	0.69
1	0	10	0.42	0.52
1	0	19	0.05	0.74
1	0	86	0.26	0.75
1	0	25	0.78	0.5
1	0	54	0.91	0.55
1	0	51	0.58	0.87
1	0	32	0.06	0.65
1	0	75	0.47	0.35
1	0	17	0.62	0.84
1	0	94	0.81	0.8
1	0	45	0.44	0.72
1	0	98	0.82	0.74
1	0	64	0.91	0.78
1	0	65	0.72	0.72
1	0	29	0.68	0.77
1	0	71	0.56	0.44
1	0	0	0.58	0.59
1	0	87	0.73	0.72
1	0	69	0.29	0.82
1	0	23	0.6	0.05
1	0	78	0.22	0.63
1	0	41	0.16	0.68
1	0	8	0.56	0.64
1	0	6	0.65	0.61
1	0	39	0.83	0.31
1	0	7	0.7	0.28
1	0	96	0.4	0.78
1	0	5	0.44	0.69
1	0	57	0.21	0.69
1	0	30	0.13	0.75
1	0	63	0.62	0.7
1	0	70	0.73	0.69
1	0	48	0.84	0.43
1	0	83	0.84	0.65
1	0	60	0.51	0.59
1	0	88	0.63	0.85
1	0	12	0.53	0.44
1	0	77	0.79	0.69
1	0	92	0.41	0.54
1	0	28	0.82	0.49
1	0	4	0.24	0.49
1	0	20	0.38	0.87
1	0	38	0.62	0.65
1	0	95	0.69	0.57
1	0	22	0.09	0.2
1	0	52	0.8	0.74
1	0	18	0.69	0.88
1	0	90	0.82	0.63
1	0	80	0.78	0.09
1	0	24	0.08	0.77
1	0	3	0.33	0.83
1	0	81	0.76	0.36
1	0	31	0.6	0.15
1	0	21	0.76	0.84
1	0	42	0.54	0.59
1	0	89	0.4	0.59
1	0	62	0.93	0.39
1	0	79	0.8	0.6
1	0	58	0.29	0.81
1	0	27	0.52	0.71
1	0	35	0.74	0.48
1	0	34	0.66	0.65
1	0	76	0.69	0.58
1	0	61	0.77	0.83
1	0	84	0.94	0.77
1	0	59	0.51	0.51
1	0	82	0.31	0.68
1	0	47	0.65	0.54
1	0	72	0.19	0.86
1	0	44	0.45	0.77
1	0	2	0.83	0.82
1	0	53	0.19	0.62
1	0	43	0.7	0.32
1	0	97	0.35	0.35
1	50	53	0.19	0.62
1	50	75	0.18	0.34
1	50	68	0.29	0.1
1	50	31	0.6	0.15
1	50	32	0.06	0.65
1	50	17	0.39	0.57
1	50	86	0.26	0.75
1	50	19	0.05	0.6
1	50	69	0.29	0.42
1	50	42	0.32	0.58
1	50	96	0.4	0.78
1	50	99	0.39	0.53
1	50	12	0.35	0.44
1	50	34	0.4	0.65
1	50	44	0.41	0.62
1	50	63	0.36	0.52
1	50	16	0.36	0.27
1	50	59	0.22	0.34
1	50	30	0.13	0.32
1	50	41	0.16	0.68
1	50	29	0.39	0.46
1	50	57	0.21	0.69
1	50	7	0.28	0.28
1	50	5	0.25	0.35
1	50	61	0.28	0.64
1	50	85	0.39	0.63
1	50	71	0.27	0.33
1	50	64	0.41	0.78
1	50	60	0.41	0.59
1	50	58	0.29	0.64
1	50	97	0.27	0.35
1	50	81	0.76	0.36
1	50	36	0.21	0.69
1	50	10	0.27	0.33
1	50	47	0.37	0.16
1	50	26	0.29	0.46
1	50	88	0.25	0.51
1	50	3	0.25	0.3
1	50	56	0.28	0.36
1	50	33	0.41	0.58
1	50	38	0.37	0.62
1	50	94	0.3	0.54
1	50	13	0.24	0.37
1	50	24	0.08	0.69
2	0	47	0.5	0.25
2	0	79	0.65	0.55
2	0	44	0.24	0.81
2	0	12	0.71	0.3
2	0	19	0.26	0.84
2	0	86	0.55	0.66
2	0	59	0.81	0.71
2	0	88	0.44	0.53
2	0	17	0.51	0.6
2	0	39	0.87	0.78
2	0	78	0.79	0.88
2	0	61	0.67	0.76
2	0	75	0.84	0.53
2	0	72	0.44	0.88
2	0	41	0.67	0.9
2	0	56	0.62	0.66
2	0	7	0.76	0.75
2	0	85	0.23	0.64
2	0	62	0.7	0.27
2	0	94	0.83	0.72
2	0	31	0.81	0.36
2	0	48	0.56	0.5
2	0	91	0.14	0.73
2	0	34	0.76	0.41
2	0	20	0.48	0.66
2	0	55	0.66	0.66
2	0	97	0.43	0.65
2	0	93	0.5	0.62
2	0	32	0.39	0.55
2	0	67	0.81	0.71
2	0	96	0.65	0.76
2	0	15	0.4	0.53
2	0	6	0.7	0.61
2	0	65	0.8	0.74
2	0	69	0.19	0.78
2	0	98	0.71	0.52
2	0	99	0.77	0.6
2	0	27	0.26	0.73
2	0	26	0.32	0.21
2	0	70	0.84	0.59
2	0	35	0.78	0.75
2	0	22	0.42	0.5
2	0	52	0.65	0.34
2	0	87	0.84	0.62
2	0	46	0.71	0.6
2	0	36	0.61	0.87
2	0	29	0.75	0.9
2	0	5	0.14	0.34
2	0	90	0.78	0.57
2	0	18	0.52	0.53
2	0	13	0.46	0.84
2	0	3	0.75	0.75
2	0	2	0.67	0.54
2	0	60	0.18	0.67
2	0	71	0.76	0.8
2	0	1	0.75	0.85
2	0	81	0.84	0.82
2	0	11	0.88	0.42
2	0	82	0.57	0.81
2	0	83	0.15	0.12
2	0	80	0.72	0.64
2	0	50	0.58	0.86
2	0	68	0.53	0.23
2	0	84	0.81	0.67
2	0	76	0.54	0.4
2	0	21	0.61	0.76
2	0	54	0.69	0.57
2	0	63	0.19	0.44
2	0	37	0.82	0.56
2	0	30	0.68	0.91
2	0	95	0.57	0.49
2	0	16	0.64	0.59
2	0	14	0.8	0.54
2	0	10	0.09	0.46
2	0	73	0.44	0.32
2	0	66	0.64	0.78
2	0	92	0.21	0.46
2	0	9	0.55	0.49
2	0	33	0.75	0.86
2	0	25	0.97	0.81
2	0	53	0.67	0.67
2	0	43	0.78	0.35
2	0	40	0.81	0.8
2	0	49	0.28	0.88
2	0	24	0.68	0.69
2	0	38	0.65	0.85
2	0	89	0.76	0.9
2	0	45	0.25	0.86
2	0	74	0.83	0.57
2	0	77	0.42	0.29
2	0	51	0.43	0.57
2	0	23	0.77	0.13
2	0	64	0.76	0.73
2	0	8	0.67	0.83
2	0	4	0.55	0.8
2	0	28	0.76	0.76
2	0	0	0.54	0.74
2	0	57	0.65	0.9
2	0	58	0.01	0.74
2	0	42	0.16	0.94
2	50	45	0.24	0.86
2	50	22	0.24	0.39
2	50	99	0.25	0.6
2	50	16	0.21	0.5
2	50	58	0.01	0.64
2	50	66	0.24	0.44
2	50	59	0.18	0.57
2	50	33	0.24	0.48
2	50	44	0.19	0.71
2	50	5	0.14	0.34
2	50	27	0.24	0.67
2	50	10	0.09	0.46
2	50	96	0.24	0.76
2	50	85	0.23	0.64
2	50	41	0.24	0.9
2	50	15	0.4	0.53
2	50	94	0.24	0.35
2	50	50	0.24	0.75
2	50	34	0.25	0.41
2	50	3	0.25	0.68
2	50	81	0.41	0.54
2	50	60	0.18	0.67
2	50	97	0.21	0.65
2	50	40	0.21	0.53
2	50	36	0.26	0.16
2	50	71	0.2	0.56
2	50	73	0.44	0.28
2	50	42	0.16	0.94
2	50	26	0.25	0.14
2	50	47	0.25	0.21
2	50	68	0.53	0.23
2	50	93	0.24	0.37
2	50	51	0.24	0.31
2	50	4	0.25	0.6
2	50	19	0.25	0.24
2	50	38	0.22	0.55
2	50	13	0.25	0.84
2	50	64	0.25	0.22
2	50	29	0.22	0.46
2	50	18	0.44	0.28
2	50	82	0.23	0.35
2	50	17	0.25	0.58
2	50	12	0.23	0.16
2	50	63	0.19	0.4
2	50	20	0.25	0.66
2	50	52	0.65	0.15
2	50	95	0.57	0.21
2	50	9	0.22	0.19
3	0	88	0.06	0.49
3	0	38	0.49	0.74
3	0	89	0.53	0.79
3	0	33	0.32	0.82
3	0	83	0.76	0.66
3	0	81	0.64	0.11
3	0	9	0.8	0.51
3	0	79	0.63	0.63
3	0	13	0.31	0.64
3	0	14	0.9	0.38
3	0	66	0.39	0.68
3	0	26	0.91	0.71
3	0	28	0.77	0.66
3	0	48	0.38	0
3	0	52	0.62	0.28
3	0	35	0.53	0.36
3	0	65	0.87	0.73
3	0	53	0.23	0.67
3	0	47	0.7	0.64
3	0	84	0.51	0.51
3	0	34	0.89	0.29
3	0	24	0.57	0.58
3	0	57	0.31	0.83
3	0	36	0.56	0.85
3	0	40	0.53	0.49
3	0	10	0.4	0.75
3	0	16	0.74	0.59
3	0	46	0.78	0.78
3	0	11	0.69	0.67
3	0	43	0.85	0.28
3	0	87	0.81	0.44
3	0	76	0.83	0.67
3	0	69	0.62	0.66
3	0	12	0.8	0.67
3	0	80	0.72	0.54
3	0	86	0.61	0.77
3	0	61	0.24	0.66
3	0	39	0.84	0.24
3	0	29	0.47	0.91
3	0	3	0.6	0.86
3	0	59	0.66	0.52
3	0	1	0.79	0.86
3	0	19	0.54	0.8
3	0	74	0.75	0.52
3	0	70	0.55	0.45
3	0	44	0.31	0.67
3	0	64	0.61	0.61
3	0	94	0.8	0.59
3	0	15	0.39	0.66
3	0	73	0.4	0.38
3	0	45	0.72	0.74
3	0	32	0.57	0.96
3	0	21	0.62	0.63
3	0	85	0.7	0.81
3	0	77	0.65	0.55
3	0	0	0.27	0.73
3	0	4	0.37	0.78
3	0	58	0.29	0.59
3	0	99	0.81	0.48
3	0	67	0.33	0.28
3	0	22	0.63	0.95
3	0	62	0.72	0.41
3	0	82	0.22	0.82
3	0	68	0.58	0.58
3	0	30	0.81	0.78
3	0	20	0.21	0.27
3	0	75	0.81	0.8
3	0	71	0.28	0.72
3	0	8	0.22	0.57
3	0	37	0.75	0.3
3	0	60	0.75	0.85
3	0	63	0.5	0.67
3	0	95	0.88	0.57
3	0	6	0.65	0.53
3	0	78	0.88	0.88
3	0	27	0.81	0.83
3	0	97	0.31	0.77
3	0	56	0.63	0.9
3	0	17	0.39	0.74
3	0	98	0.95	0.87
3	0	55	0.71	0.22
3	0	41	0.75	0.81
3	0	72	0.12	0.91
3	0	18	0.32	0.69
3	0	54	0.75	0.73
3	0	5	0.89	0.93
3	0	96	0.62	0.63
3	0	91	0.44	0.52
3	0	93	0.5	0.95
3	0	23	0.86	0.71
3	0	51	0.43	0.62
3	0	50	0.71	0.88
3	0	7	0.75	0.59
3	0	25	0.72	0.46
3	0	92	0.42	0.75
3	0	49	0.43	0.48
3	0	90	0.74	0.27
3	0	42	0.46	0.51
3	0	31	0.63	0.52
3	0	2	0.6	0.36
3	50	85	0.26	0.46
3	50	26	0.16	0.02
3	50	13	0.13	0.64
3	50	97	0.31	0.42
3	50	10	0.24	0.28
3	50	82	0.18	0.39
3	50	81	0.32	0.11
3	50	86	0.23	0.77
3	50	64	0.28	0.53
3	50	42	0.16	0.51
3	50	6	0.28	0.42
3	50	84	0.36	0.21
3	50	54	0.75	0.02
3	50	40	0.28	0.37
3	50	67	0.33	0.11
3	50	21	0.28	0.63
3	50	53	0.23	0.67
3	50	57	0.31	0.83
3	50	41	0.28	0.27
3	50	38	0.27	0.22
3	50	22	0.25	0.21
3	50	43	0.85	0.28
3	50	19	0.28	0.5
3	50	59	0.22	0.32
3	50	78	0.28	0.88
3	50	61	0.24	0.66
3	50	34	0.72	0.15
3	50	50	0.28	0.69
3	50	73	0.4	0.38
3	50	99	0.28	0.22
3	50	88	0.06	0.28
3	50	48	0.3	0
3	50	5	0.13	0.93
3	50	52	0.62	0.02
3	50	30	0.27	0.37
3	50	60	0.3	0.03
3	50	71	0.24	0.72
3	50	7	0.27	0.34
3	50	15	0.39	0.35
3	50	35	0.53	0.36
3	50	33	0.25	0.7
3	50	75	0.25	0.31
3	50	3	0.28	0.38
3	50	94	0.16	0.19
3	50	44	0.29	0.38
3	50	17	0.28	0.62
3	50	18	0.32	0.69
3	50	29	0.27	0.78
3	50	20	0.19	0.27
3	50	58	0.29	0.21
3	50	47	0.28	0.44
3	50	45	0.28	0.05
3	50	16	0.28	0.4
3	50	11	0.69	0.01
3	50	63	0.25	0.39
3	50	8	0.22	0.57
4	0	87	0.8	0.63
4	0	11	0.73	0.52
4	0	0	0.31	0.78
4	0	69	0.3	0.76
4	0	24	0.46	0.87
4	0	96	0.64	0.71
4	0	53	0.57	0.8
4	0	39	0.71	0.54
4	0	38	0.19	0.64
4	0	59	0.47	0.44
4	0	1	0.74	0.77
4	0	18	0.55	0.64
4	0	56	0.71	0.75
4	0	3	0.24	0.53
4	0	74	0.49	0.21
4	0	68	0.9	0.7
4	0	67	0.72	0.6
4	0	48	0.74	0.53
4	0	46	0.48	0.24
4	0	84	0.67	0.6
4	0	93	0.45	0.48
4	0	14	0.8	0.53
4	0	19	0.7	0.81
4	0	31	0.81	0.55
4	0	8	0.26	0.53
4	0	64	0.85	0.48
4	0	97	0.43	0.83
4	0	86	0.68	0.68
4	0	33	0.65	0.84
4	0	42	0.7	0.8
4	0	54	0.85	0.42
4	0	28	0.89	0.8
4	0	92	0.68	0.75
4	0	82	0.15	0.76
4	0	85	0.44	0.82
4	0	75	0.7	0.23
4	0	91	0.26	0.46
4	0	32	0.16	0.45
4	0	2	0.55	0.43
4	0	26	0.59	0.47
4	0	70	0.76	0.54
4	0	30	0.88	0.8
4	0	35	0.7	0.22
4	0	51	0.52	0.86
4	0	77	0.88	0.49
4	0	79	0.66	0.6
4	0	43	0.81	0.75
4	0	23	0.82	0.7
4	0	81	0.78	0.49
4	0	60	0.18	0.62
4	0	62	0.85	0.25
4	0	80	0.67	0.67
4	0	44	0.02	0.61
4	0	21	0.35	0.61
4	0	50	0.22	0.58
4	0	98	0.53	0.15
4	0	66	0.12	0.33
4	0	76	0.75	0.47
4	0	49	0.63	0.81
4	0	95	0.75	0.59
4	0	65	0.58	0.51
4	0	12	0.55	0.35
4	0	13	0.27	0.81
4	0	10	0.64	0.87
4	0	45	0.39	0.75
4	0	36	0.75	0.81
4	0	15	0.17	0.48
4	0	89	0.85	0.84
4	0	6	0.6	0.51
4	0	61	0.56	0.73
4	0	83	0.62	0.6
4	0	25	0.7	0.59
4	0	29	0.22	0.53
4	0	57	0.44	0.87
4	0	20	0.56	0.75
4	0	90	0.77	0.73
4	0	71	0.7	0.75
4	0	52	0.59	0.48
4	0	58	0.33	0.36
4	0	4	0.48	0.89
4	0	22	0.65	0.87
4	0	17	0.49	0.75
4	0	88	0.3	0.39
4	0	55	0.55	0.55
4	0	37	0.68	0.47
4	0	63	0.39	0.82
4	0	47	0.75	0.72
4	0	9	0.63	0.08
4	0	27	0.71	0.92
4	0	16	0.47	0.07
4	0	72	0.69	0.85
4	0	94	0.7	0.23
4	0	78	0.62	0.67
4	0	7	0.76	0.39
4	0	40	0.68	0.61
4	0	5	0.57	0.71
4	0	41	0.6	0.76
4	0	99	0.63	0.37
4	0	34	0.82	0.52
4	0	73	0.73	0.61
4	50	58	0.16	0.12
4	50	11	0.73	0.16
4	50	44	0.02	0.56
4	50	26	0.28	0.17
4	50	1	0.13	0.77
4	50	38	0.19	0.52
4	50	8	0.26	0.53
4	50	35	0.7	0.11
4	50	9	0.63	0.08
4	50	63	0.2	0.68
4	50	32	0.16	0.45
4	50	41	0.21	0.76
4	50	12	0.17	0.17
4	50	79	0.66	0.08
4	50	3	0.24	0.51
4	50	96	0.21	0.71
4	50	82	0.15	0.19
4	50	29	0.2	0.42
4	50	56	0.28	0.3
4	50	42	0.37	0.8
4	50	20	0.28	0.17
4	50	60	0.18	0.62
4	50	66	0.12	0.33
4	50	94	0.26	0.19
4	50	50	0.2	0.46
4	50	86	0.37	0.26
4	50	13	0.27	0.81
4	50	52	0.21	0.19
4	50	33	0.19	0.2
4	50	48	0.19	0.36
4	50	16	0.16	0.07
4	50	61	0.28	0.42
4	50	18	0.03	0.26
4	50	88	0.3	0.23
4	50	30	0.43	0.24
4	50	81	0.27	0.49
4	50	34	0.18	0.45
4	50	85	0.21	0.27
4	50	24	0.31	0.73
4	50	17	0.16	0.33
4	50	57	0.44	0.87
4	50	93	0.2	0.48
4	50	15	0.17	0.48
4	50	64	0.31	0.48
4	50	7	0.27	0.39
4	50	10	0.56	0.24
4	50	47	0.21	0.5
4	50	59	0.43	0.24
4	50	19	0.24	0.48
4	50	99	0.2	0.09
4	50	75	0.7	0.23
4	50	97	0.28	0.83
5	0	43	0.79	0.68
5	0	81	0.91	0.64
5	0	70	0.91	0.36
5	0	11	0.84	0.64
5	0	88	0.11	0.67
5	0	32	0.44	0.8
5	0	73	0.79	0.7
5	0	23	0.75	0.72
5	0	80	0.76	0.3
5	0	76	0.88	0.65
5	0	54	0.51	0.5
5	0	74	0.81	0.36
5	0	97	0.73	0.77
5	0	50	0.19	0.84
5	0	40	0.88	0.67
5	0	55	0.65	0.49
5	0	31	0.64	0.64
5	0	85	0.63	0.86
5	0	51	0.27	0.91
5	0	95	0.66	0.62
5	0	72	0.04	0.73
5	0	75	0.69	0.59
5	0	68	0.88	0.81
5	0	66	0.66	0.85
5	0	2	0.76	0.58
5	0	60	0.19	0.57
5	0	36	0.3	0.91
5	0	21	0.7	0.77
5	0	35	0.72	0.47
5	0	71	0.29	0.64
5	0	62	0.75	0.3
5	0	39	0.79	0.75
5	0	64	0.9	0.57
5	0	61	0.63	0.69
5	0	87	0.95	0.6
5	0	27	0.57	0.61
5	0	1	0.49	0.79
5	0	30	0.69	0.72
5	0	48	0.67	0.65
5	0	91	0.17	0.52
5	0	82	0.6	0.76
5	0	46	0.9	0.83
5	0	12	0.73	0.53
5	0	34	0.57	0.48
5	0	6	0.52	0.48
5	0	14	0.48	0.43
5	0	15	0.7	0.79
5	0	38	0.46	0.69
5	0	4	0.26	0.54
5	0	28	0.83	0.52
5	0	77	0.67	0.55
5	0	89	0.51	0.85
5	0	98	0.78	0.67
5	0	94	0.74	0.57
5	0	18	0.57	0.67
5	0	37	0.7	0.49
5	0	10	0.3	0.51
5	0	65	0.52	0.47
5	0	3	0.28	0.8
5	0	92	0.35	0.85
5	0	33	0.41	0.65
5	0	20	0.74	0.75
5	0	63	0.7	0.73
5	0	44	0.15	0.82
5	0	84	0.58	0.42
5	0	93	0.1	0.51
5	0	24	0.31	0.91
5	0	42	0.54	0.68
5	0	29	0.24	0.8
5	0	83	0.65	0.6
5	0	86	0.38	0.6
5	0	8	0.68	0.71
5	0	49	0.37	0.55
5	0	9	0.9	0.38
5	0	57	0.54	0.62
5	0	78	0.66	0.74
5	0	47	0.75	0.7
5	0	13	0.51	0.68
5	0	69	0.05	0.46
5	0	53	0.17	0.75
5	0	17	0.28	0.52
5	0	52	0.77	0.71
5	0	41	0.58	0.68
5	0	0	0.13	0.74
5	0	7	0.57	0.43
5	0	5	0.13	0.6
5	0	59	0.71	0.71
5	0	99	0.85	0.66
5	0	79	0.67	0.22
5	0	90	0.86	0.71
5	0	45	0.5	0.84
5	0	67	0.53	0.39
5	0	25	0.69	0.47
5	0	26	0.7	0.47
5	0	19	0.78	0.79
5	0	58	0.31	0.51
5	0	96	0.11	0.54
5	0	56	0.4	0.68
5	0	22	0.66	0.74
5	0	16	0.92	0.64
5	50	87	0.95	0.23
5	50	93	0.1	0.5
5	50	30	0.21	0.53
5	50	57	0.19	0.54
5	50	99	0.21	0.24
5	50	44	0.15	0.67
5	50	10	0.3	0.51
5	50	40	0.2	0.27
5	50	60	0.18	0.57
5	50	58	0.2	0.25
5	50	6	0.21	0.41
5	50	1	0.22	0.25
5	50	29	0.2	0.71
5	50	53	0.17	0.75
5	50	38	0.23	0.33
5	50	64	0.17	0.57
5	50	5	0.13	0.55
5	50	79	0.67	0.22
5	50	35	0.72	0.24
5	50	13	0.12	0.68
5	50	94	0.17	0.52
5	50	36	0.18	0.91
5	50	96	0.11	0.54
5	50	48	0.23	0.27
5	50	50	0.19	0.68
5	50	66	0.21	0.5
5	50	33	0.21	0.23
5	50	34	0.19	0.33
5	50	12	0.21	0.45
5	50	26	0.21	0.47
5	50	21	0.19	0.29
5	50	86	0.2	0.6
5	50	71	0.17	0.59
5	50	19	0.18	0.63
5	50	42	0.29	0.49
5	50	63	0.2	0.48
5	50	88	0.11	0.67
5	50	17	0.21	0.27
5	50	16	0.92	0.23
5	50	3	0.22	0.74
5	50	85	0.21	0.73
5	50	47	0.17	0.59
6	0	83	0.8	0.72
6	0	35	0.68	0.64
6	0	79	0.76	0.6
6	0	5	0.85	0.89
6	0	87	0.72	0.54
6	0	7	0.62	0.46
6	0	4	0.44	0.78
6	0	96	0.51	0.76
6	0	36	0.54	0.57
6	0	34	0.71	0.67
6	0	56	0.12	0.68
6	0	64	0.54	0.54
6	0	97	0.72	0.87
6	0	3	0.72	0.85
6	0	15	0.18	0.51
6	0	88	0.66	0.78
6	0	93	0.62	0.68
6	0	54	0.79	0.45
6	0	13	0.64	0.72
6	0	8	0.53	0.7
6	0	61	0.62	0.84
6	0	58	0.48	0.93
6	0	85	0.47	0.84
6	0	71	0.88	0.79
6	0	75	0.67	0.65
6	0	57	0.76	0.81
6	0	32	0.49	0.77
6	0	45	0.46	0.67
6	0	89	0.1	0.32
6	0	84	0.35	0.27
6	0	1	0.7	0.8
6	0	40	0.54	0.5
6	0	55	0.68	0.64
6	0	11	0.5	0.1
6	0	9	0.78	0.6
6	0	59	0.83	0.64
6	0	43	0.6	0.14
6	0	21	0.42	0.46
6	0	60	0.17	0.5
6	0	42	0.37	0.59
6	0	52	0.62	0.59
6	0	44	0.46	0.85
6	0	73	0.86	0.83
6	0	76	0.5	0.36
6	0	29	0.41	0.65
6	0	66	0.57	0.68
6	0	19	0.47	0.64
6	0	14	0.6	0.37
6	0	53	0.44	0.69
6	0	81	0.69	0.62
6	0	50	0.77	0.79
6	0	65	0.82	0.68
6	0	31	0.84	0.28
6	0	33	0.89	0.89
6	0	38	0.45	0.82
6	0	70	0.91	0.61
6	0	24	0.74	0.85
6	0	27	0.27	0.7
6	0	69	0.47	0.57
6	0	10	0.61	0.82
6	0	6	0.82	0.72
6	0	90	0.71	0.52
6	0	37	0.8	0.67
6	0	25	0.69	0.55
6	0	68	0.65	0.07
6	0	26	0.78	0.73
6	0	91	0.51	0.8
6	0	72	0	0.65
6	0	63	0.34	0.54
6	0	95	0.71	0.7
6	0	92	0.28	0.5
6	0	41	0.65	0.9
6	0	98	0.71	0.53
6	0	23	0.84	0.52
6	0	78	0.4	0.54
6	0	74	0.83	0.74
6	0	94	0.68	0.35
6	0	22	0.79	0.84
6	0	46	0.47	0.31
6	0	82	0.66	0.83
6	0	18	0.35	0.78
6	0	2	0.71	0.61
6	0	77	0.69	0.39
6	0	16	0.46	0.44
6	0	99	0.94	0.41
6	0	28	0.49	0.17
6	0	48	0.86	0.63
6	0	51	0.33	0.62
6	0	39	0.94	0.56
6	0	86	0.58	0.61
6	0	20	0.17	0.5
6	0	0	0.59	0.9
6	0	30	0.73	0.87
6	0	49	0.27	0.72
6	0	17	0.75	0.85
6	0	80	0.38	0.34
6	0	47	0.79	0.48
6	0	67	0.63	0.52
6	0	62	0.69	0.62
6	0	12	0.61	0.59
6	50	94	0.37	0.24
6	50	89	0.1	0.32
6	50	40	0.42	0.39
6	50	18	0.35	0.41
6	50	16	0.36	0.33
6	50	43	0.45	0.14
6	50	11	0.5	0.1
6	50	85	0.36	0.28
6	50	30	0.45	0.56
6	50	33	0.42	0.33
6	50	34	0.42	0.4
6	50	17	0.42	0.4
6	50	99	0.78	0.33
6	50	20	0.17	0.5
6	50	26	0.35	0.24
6	50	15	0.18	0.51
6	50	36	0.45	0.57
6	50	64	0.43	0.15
6	50	97	0.46	0.87
6	50	84	0.19	0.27
6	50	3	0.42	0.24
6	50	60	0.17	0.5
6	50	42	0.34	0.59
6	50	86	0.45	0.56
6	50	92	0.28	0.38
6	50	63	0.34	0.3
6	50	56	0.12	0.68
6	50	10	0.45	0.65
6	50	81	0.19	0.62
6	50	27	0.27	0.38
6	50	44	0.42	0.74
6	50	38	0.41	0.4
6	50	58	0.4	0.46
6	50	19	0.45	0.22
6	50	29	0.41	0.39
6	50	68	0.65	0.07
6	50	53	0.44	0.69
7	0	37	0.57	0.33
7	0	81	0.88	0.65
7	0	64	0.37	0.21
7	0	33	0.66	0.85
7	0	69	0.28	0.66
7	0	92	0.73	0.73
7	0	39	0.65	0.22
7	0	85	0.35	0.47
7	0	27	0.79	0.81
7	0	75	0.74	0.63
7	0	2	0.37	0.32
7	0	8	0.54	0.88
7	0	53	0.75	0.75
7	0	79	0.76	0.63
7	0	61	0.64	0.71
7	0	60	0.46	0.51
7	0	31	0.33	0.22
7	0	93	0.49	0.55
7	0	3	0.18	0.82
7	0	73	0.73	0.33
7	0	88	0.14	0.44
7	0	36	0.51	0.69
7	0	56	0.03	0.93
7	0	23	0.85	0.01
7	0	12	0.68	0.27
7	0	58	0.51	0.68
7	0	16	0.61	0.6
7	0	47	0.77	0.5
7	0	89	0.54	0.74
7	0	26	0.88	0.4
7	0	5	0.67	0.84
7	0	28	0.76	0.68
7	0	43	0.65	0.46
7	0	24	0.42	0.74
7	0	20	0.34	0.59
7	0	46	0.79	0.74
7	0	84	0.83	0.7
7	0	21	0.77	0.83
7	0	51	0.8	0.9
7	0	7	0.68	0.68
7	0	87	0.25	0.11
7	0	86	0.76	0.84
7	0	17	0.77	0.9
7	0	96	0.8	0.81
7	0	72	0.39	0.51
7	0	57	0.63	0.68
7	0	4	0.14	0.58
7	0	74	0.71	0.71
7	0	83	0.48	0.47
7	0	68	0.63	0.6
7	0	10	0.36	0.89
7	0	13	0.52	0.63
7	0	44	0.49	0.76
7	0	70	0.83	0.53
7	0	14	0.74	0.47
7	0	95	0.75	0.48
7	0	62	0.8	0.51
7	0	91	0.69	0.82
7	0	42	0.27	0.57
7	0	30	0.62	0.56
7	0	18	0.53	0.83
7	0	38	0.54	0.59
7	0	66	0.68	0.76
7	0	98	0.76	0.46
7	0	41	0.42	0.78
7	0	50	0.73	0.76
7	0	67	0.68	0.18
7	0	48	0.95	0.37
7	0	63	0.48	0.55
7	0	19	0.24	0.45
7	0	40	0.47	0.47
7	0	99	0.71	0.66
7	0	80	0.66	0.37
7	0	65	0.8	0.79
7	0	94	0.75	0.55
7	0	35	0.53	0.25
7	0	15	0.66	0.86
7	0	22	0.35	0.77
7	0	55	0.76	0.73
7	0	59	0.63	0.47
7	0	29	0.76	0.81
7	0	90	0.7	0.56
7	0	52	0.73	0.7
7	0	77	0.73	0.61
7	0	97	0.73	0.83
7	0	78	0.74	0.76
7	0	82	0.49	0.63
7	0	34	0.48	0.35
7	0	32	0.39	0.81
7	0	1	0	0.44
7	0	9	0.67	0.65
7	0	45	0.1	0.45
7	0	71	0.41	0.57
7	0	11	0.73	0.53
7	0	25	0.44	0.26
7	0	54	0.62	0.53
7	0	49	0.54	0.68
7	0	0	0.66	0.82
7	0	6	0.78	0.71
7	0	76	0.7	0.59
7	50	38	0.32	0.33
7	50	58	0.32	0.15
7	50	19	0.15	0.21
7	50	63	0.48	0.55
7	50	32	0.14	0.81
7	50	71	0.14	0.42
7	50	66	0.25	0.2
7	50	73	0.58	0.33
7	50	87	0.25	0.11
7	50	67	0.68	0.18
7	50	64	0.14	0.2
7	50	15	0.66	0.34
7	50	16	0.2	0.17
7	50	41	0.27	0.78
7	50	30	0.14	0.4
7	50	18	0.53	0.83
7	50	48	0.72	0.22
7	50	34	0.31	0.15
7	50	42	0.27	0.57
7	50	33	0.31	0.29
7	50	78	0.14	0.21
7	50	17	0.31	0.14
7	50	35	0.34	0.15
7	50	47	0.15	0.21
7	50	22	0.24	0.21
7	50	92	0.22	0.19
7	50	12	0.26	0.21
7	50	26	0.14	0.21
7	50	99	0.31	0.15
7	50	93	0.26	0.2
7	50	4	0.14	0.58
7	50	9	0.67	0.17
7	50	81	0.81	0.34
7	50	40	0.32	0.31
7	50	94	0.25	0.21
7	50	85	0.27	0.16
7	50	10	0.14	0.45
7	50	13	0.14	0.49
7	50	79	0.76	0.15
7	50	56	0.03	0.93
7	50	88	0.14	0.44
7	50	52	0.73	0.19
7	50	20	0.14	0.59
7	50	27	0.25	0.35
7	50	21	0.23	0.83
7	50	3	0.14	0.65
7	50	6	0.78	0.14
7	50	44	0.49	0.76
7	50	1	0	0.44
7	50	45	0.1	0.45
7	50	29	0.29	0.27
7	50	24	0.42	0.66
8	0	85	0.36	0.68
8	0	91	0.78	0.83
8	0	84	0.5	0.37
8	0	63	0.33	0.78
8	0	37	0.84	0.17
8	0	31	0.75	0.74
8	0	44	0.54	0.93
8	0	93	0.35	0.62
8	0	66	0.52	0.79
8	0	42	0.52	0.79
8	0	7	0.91	0.86
8	0	27	0.41	0.55
8	0	52	0.73	0.63
8	0	26	0.64	0.63
8	0	60	0.58	0.67
8	0	98	0.78	0.7
8	0	94	0.29	0.28
8	0	76	0.57	0.45
8	0	23	0.76	0.66
8	0	39	0.93	0.73
8	0	90	0.58	0.47
8	0	32	0.11	0.66
8	0	56	0.2	0.61
8	0	14	0.86	0.56
8	0	97	0.46	0.66
8	0	73	0.88	0.36
8	0	65	0.84	0.76
8	0	69	0.39	0.78
8	0	92	0.32	0.42
8	0	13	0.61	0.78
8	0	21	0.53	0.83
8	0	6	0.69	0.19
8	0	54	0.93	0.86
8	0	89	0.36	0.77
8	0	79	0.77	0.54
8	0	68	0.89	0.14
8	0	80	0.68	0.31
8	0	71	0.5	0.36
8	0	87	0.67	0.62
8	0	88	0.65	0.67
8	0	95	0.57	0.52
8	0	64	0.81	0.5
8	0	17	0.46	0.58
8	0	12	0.54	0.54
8	0	35	0.73	0.68
8	0	45	0.72	0.77
8	0	77	0.71	0.6
8	0	30	0.66	0.66
8	0	49	0.4	0.64
8	0	99	0.57	0.53
8	0	28	0.65	0.43
8	0	10	0.24	0.74
8	0	81	0.75	0.75
8	0	43	0.74	0.74
8	0	1	0.59	0.85
8	0	3	0.58	0.62
8	0	46	0.8	0.58
8	0	50	0.26	0.72
8	0	48	0.71	0.4
8	0	62	0.7	0.45
8	0	25	0.69	0.69
8	0	2	0.87	0.67
8	0	82	0.58	0.74
8	0	47	0.59	0.52
8	0	53	0.72	0.82
8	0	9	0.54	0.28
8	0	38	0.53	0.72
8	0	59	0.95	0.23
8	0	55	0.78	0.78
8	0	74	0.76	0.6
8	0	0	0.2	0.66
8	0	40	0.7	0.65
8	0	5	0.57	0.82
8	0	8	0.59	0.86
8	0	19	0.55	0.86
8	0	15	0.32	0.7
8	0	86	0.48	0.84
8	0	20	0.53	0.58
8	0	24	0.74	0.79
8	0	75	0.54	0.08
8	0	57	0.35	0.65
8	0	58	0.48	0.76
8	0	33	0.49	0.57
8	0	70	0.67	0.63
8	0	96	0.6	0.93
8	0	36	0.57	0.73
8	0	16	0.71	0.65
8	0	72	0.69	0.73
8	0	83	0.8	0.54
8	0	22	0.43	0.68
8	0	41	0.35	0.94
8	0	34	0.88	0.71
8	0	67	0.38	0.19
8	0	18	0.53	0.73
8	0	4	0.59	0.8
8	0	11	0.62	0.57
8	0	61	0.58	0.81
8	0	78	0.15	0.62
8	0	29	0.19	0.79
8	0	51	0.08	0.52
8	50	26	0.3	0.21
8	50	75	0.46	0.08
8	50	67	0.38	0.19
8	50	34	0.39	0.23
8	50	93	0.29	0.37
8	50	6	0.69	0.19
8	50	35	0.73	0.25
8	50	56	0.2	0.61
8	50	38	0.33	0.2
8	50	63	0.33	0.78
8	50	88	0.29	0.22
8	50	33	0.27	0.24
8	50	96	0.32	0.93
8	50	29	0.19	0.67
8	50	4	0.22	0.58
8	50	32	0.11	0.66
8	50	81	0.35	0.19
8	50	47	0.25	0.3
8	50	41	0.28	0.94
8	50	21	0.26	0.34
8	50	51	0.08	0.52
8	50	20	0.24	0.31
8	50	84	0.33	0.18
8	50	58	0.41	0.21
8	50	30	0.27	0.27
8	50	57	0.35	0.65
8	50	18	0.44	0.37
8	50	85	0.26	0.23
8	50	79	0.77	0.2
8	50	87	0.67	0.21
8	50	9	0.42	0.21
8	50	66	0.26	0.46
8	50	99	0.42	0.2
8	50	22	0.28	0.26
8	50	54	0.93	0.2
8	50	13	0.43	0.78
8	50	69	0.27	0.21
8	50	10	0.24	0.34
8	50	27	0.34	0.55
8	50	94	0.26	0.23
8	50	19	0.26	0.36
8	50	45	0.29	0.55
8	50	68	0.89	0.14
8	50	37	0.84	0.17
8	50	64	0.35	0.24
8	50	42	0.28	0.79
8	50	16	0.28	0.22
8	50	15	0.32	0.18
8	50	61	0.28	0.79
8	50	12	0.28	0.24
8	50	3	0.25	0.14
8	50	11	0.62	0.22
8	50	17	0.36	0.21
8	50	24	0.27	0.77
8	50	59	0.51	0.23
8	50	1	0.34	0.85
9	0	82	0.28	0.74
9	0	23	0.67	0.61
9	0	33	0.42	0.63
9	0	38	0.46	0.72
9	0	17	0.37	0.56
9	0	57	0.57	0.91
9	0	86	0.4	0.59
9	0	61	0.42	0.83
9	0	71	0.71	0.48
9	0	98	0.83	0.47
9	0	46	0.69	0.55
9	0	18	0.09	0.83
9	0	79	0.86	0.47
9	0	10	0.54	0.8
9	0	6	0.95	0.06
9	0	74	0.77	0.31
9	0	80	0.82	0.64
9	0	42	0.09	0.76
9	0	21	0.74	0.91
9	0	37	0.84	0.74
9	0	34	0.75	0.66
9	0	83	0.75	0.33
9	0	84	0.53	0.34
9	0	31	0.54	0.3
9	0	8	0.44	0.7
9	0	32	0.22	0.57
9	0	4	0.35	0.73
9	0	87	0.85	0.53
9	0	12	0.7	0.55
9	0	0	0.4	0.56
9	0	1	0.42	0.65
9	0	55	0.78	0.57
9	0	59	0.81	0.46
9	0	24	0.29	0.64
9	0	50	0.51	0.56
9	0	89	0.8	0.72
9	0	7	0.81	0.62
9	0	77	0.37	0.35
9	0	60	0.71	0.74
9	0	75	0.55	0.44
9	0	39	0.65	0.54
9	0	11	0.74	0.17
9	0	16	0.56	0.54
9	0	27	0.67	0.7
9	0	52	0.77	0.58
9	0	15	0.35	0.45
9	0	94	0.33	0.31
9	0	43	0.68	0.31
9	0	54	0.71	0.67
9	0	64	0.62	0.46
9	0	67	0.71	0.42
9	0	9	0.68	0.66
9	0	78	0.44	0.7
9	0	93	0.32	0.8
9	0	72	0.46	0.46
9	0	62	0.63	0.39
9	0	97	0.46	0.7
9	0	70	0.87	0.36
9	0	3	0.32	0.73
9	0	5	0.73	0.91
9	0	49	0.46	0.78
9	0	81	0.84	0.47
9	0	53	0.54	0.74
9	0	44	0.27	0.92
9	0	41	0.64	0.83
9	0	88	0.69	0.78
9	0	29	0.14	0.78
9	0	96	0.08	0.25
9	0	13	0.53	0.6
9	0	66	0.18	0.82
9	0	2	0.81	0.74
9	0	91	0.25	0.75
9	0	48	0.86	0.67
9	0	76	0.66	0.18
9	0	68	0.6	0.6
9	0	25	0.68	0.66
9	0	51	0.26	0.79
9	0	40	0.91	0.66
9	0	95	0.6	0.33
9	0	73	0.93	0.53
9	0	28	0.76	0.64
9	0	14	0.36	0.3
9	0	47	0.57	0.42
9	0	90	0.62	0.18
9	0	99	0.63	0.39
9	0	45	0.74	0.86
9	0	26	0.84	0.32
9	0	63	0.59	0.81
9	0	58	0.55	0.59
9	0	35	0.69	0.69
9	0	56	0.47	0.54
9	0	30	0.53	0.76
9	0	22	0.56	0.89
9	0	65	0.78	0.65
9	0	19	0.61	0.64
9	0	85	0.56	0.75
9	0	92	0.54	0.67
9	0	20	0.67	0.81
9	0	69	0.77	0.81
9	0	36	0.38	0.82
9	50	34	0.21	0.14
9	50	6	0.95	0.06
9	50	19	0.14	0.47
9	50	12	0.21	0.18
9	50	26	0.22	0.24
9	50	13	0.23	0.23
9	50	57	0.18	0.79
9	50	59	0.24	0.23
9	50	89	0.14	0.55
9	50	10	0.34	0.4
9	50	16	0.22	0.2
9	50	60	0.17	0.74
9	50	85	0.18	0.32
9	50	73	0.1	0.53
9	50	22	0.21	0.22
9	50	41	0.21	0.83
9	50	81	0.27	0.35
9	50	99	0.21	0.39
9	50	11	0.74	0.17
9	50	15	0.35	0.35
9	50	38	0.22	0.39
9	50	92	0.17	0.19
9	50	7	0.43	0.52
9	50	86	0.4	0.33
9	50	48	0.78	0.19
9	50	0	0.21	0.26
9	50	63	0.14	0.74
9	50	87	0.85	0.16
9	50	58	0.23	0.4
9	50	78	0.14	0.66
9	50	21	0.2	0.91
9	50	18	0.09	0.83
9	50	93	0.18	0.72
9	50	20	0.21	0.81
9	50	64	0.14	0.46
9	50	35	0.69	0.14
9	50	42	0.09	0.76
9	50	47	0.16	0.41
9	50	44	0.22	0.74
9	50	94	0.33	0.31
9	50	17	0.37	0.56
9	50	24	0.29	0.64
9	50	88	0.23	0.19
9	50	96	0.08	0.25
9	50	66	0.18	0.69
9	50	3	0.16	0.65
9	50	33	0.2	0.31
9	50	30	0.53	0.76
9	50	29	0.14	0.67
9	50	51	0.18	0.24
9	50	61	0.42	0.83
9	50	52	0.77	0.2
9	50	32	0.16	0.48
9	50	50	0.2	0.27
10	0	96	0.51	0.94
10	0	37	0.75	0.62
10	0	78	0.34	0.76
10	0	88	0.31	0.41
10	0	31	0.63	0.49
10	0	15	0.39	0.61
10	0	8	0.76	0.81
10	0	43	0.46	0.1
10	0	32	0.4	0.78
10	0	35	0.77	0.56
10	0	6	0.95	0.69
10	0	83	0.65	0.6
10	0	95	0.46	0.36
10	0	99	0.74	0.57
10	0	68	0.55	0.14
10	0	42	0.28	0.84
10	0	3	0.54	0.63
10	0	19	0.48	0.56
10	0	65	0.72	0.67
10	0	55	0.7	0.6
10	0	76	0.57	0.16
10	0	18	0.5	0.84
10	0	33	0.45	0.9
10	0	57	0.7	0.86
10	0	52	0.73	0.6
10	0	64	0.63	0.47
10	0	63	0.29	0.67
10	0	90	0.61	0.28
10	0	29	0.67	0.71
10	0	24	0.24	0.79
10	0	46	0.7	0.51
10	0	72	0.7	0.72
10	0	93	0.37	0.81
10	0	74	0.85	0.81
10	0	86	0.39	0.87
10	0	71	0.81	0.88
10	0	27	0.24	0.59
10	0	26	0.67	0.33
10	0	89	0.71	0.51
10	0	53	0.59	0.83
10	0	22	0.21	0.6
10	0	92	0.53	0.74
10	0	13	0.54	0.75
10	0	75	0.95	0.72
10	0	20	0.58	0.87
10	0	39	0.7	0.34
10	0	23	0.65	0.62
10	0	91	0.28	0.72
10	0	28	0.42	0.35
10	0	10	0.43	0.71
10	0	14	0.71	0.6
10	0	5	0.47	0.91
10	0	34	0.49	0.44
10	0	79	0.76	0.48
10	0	81	0.7	0.26
10	0	62	0.46	0.41
10	0	61	0.2	0.4
10	0	69	0.75	0.88
10	0	70	0.74	0.73
10	0	2	0.87	0.63
10	0	7	0.76	0.56
10	0	51	0.72	0.8
10	0	59	0.62	0.44
10	0	47	0.72	0.72
10	0	60	0.77	0.9
10	0	25	0.89	0.53
10	0	98	0.67	0.24
10	0	58	0.4	0.8
10	0	41	0.02	0.54
10	0	73	0.74	0.63
10	0	85	0.45	0.82
10	0	9	0.85	0.76
10	0	17	0.5	0.57
10	0	82	0.47	0.63
10	0	44	0.62	0.81
10	0	97	0.71	0.74
10	0	1	0.55	0.63
10	0	87	0.34	0.29
10	0	80	0.76	0.34
10	0	48	0.57	0.55
10	0	38	0.58	0.96
10	0	67	0.86	0.83
10	0	40	0.46	0.44
10	0	21	0.61	0.73
10	0	84	0.68	0.41
10	0	45	0.62	0.78
10	0	0	0.32	0.82
10	0	50	0.45	0.55
10	0	12	0.85	0.83
10	0	36	0.34	0.55
10	0	94	0.48	0.45
10	0	4	0.57	0.67
10	0	77	0.81	0.74
10	0	30	0.84	0.58
10	0	49	0.64	0.84
10	0	16	0.73	0.45
10	0	54	0.85	0.69
10	0	66	0.51	0.8
10	0	56	0.54	0.69
10	0	11	0.72	0.6
10	50	33	0.35	0.28
10	50	93	0.33	0.75
10	50	3	0.33	0.28
10	50	88	0.31	0.41
10	50	32	0.33	0.78
10	50	29	0.32	0.69
10	50	63	0.29	0.67
10	50	37	0.75	0.27
10	50	43	0.46	0.1
10	50	56	0.28	0.11
10	50	87	0.33	0.29
10	50	26	0.33	0.28
10	50	36	0.34	0.27
10	50	85	0.32	0.38
10	50	21	0.33	0.73
10	50	58	0.33	0.52
10	50	81	0.41	0.26
10	50	47	0.33	0.37
10	50	97	0.32	0.74
10	50	10	0.33	0.17
10	50	59	0.6	0.11
10	50	41	0.02	0.54
10	50	17	0.33	0.39
10	50	25	0.89	0.11
10	50	34	0.35	0.34
10	50	38	0.32	0.42
10	50	94	0.48	0.28
10	50	66	0.33	0.75
10	50	40	0.33	0.42
10	50	68	0.55	0.14
10	50	42	0.28	0.84
10	50	18	0.5	0.84
10	50	15	0.39	0.61
10	50	64	0.33	0.39
10	50	16	0.33	0.41
10	50	4	0.34	0.33
10	50	61	0.2	0.19
10	50	19	0.33	0.42
10	50	44	0.33	0.42
10	50	7	0.26	0.48
10	50	22	0.21	0.6
10	50	86	0.39	0.87
10	50	50	0.3	0.37
10	50	71	0.34	0.11
10	50	13	0.36	0.3
10	50	24	0.24	0.79
10	50	30	0.32	0.11
10	50	12	0.29	0.46
10	50	96	0.33	0.46
11	0	82	0.6	0.67
11	0	68	0.89	0.61
11	0	30	0.78	0.46
11	0	3	0.76	0.78
11	0	70	0.94	0.69
11	0	12	0.6	0.55
11	0	40	0.79	0.79
11	0	16	0.76	0.58
11	0	42	0.46	0.7
11	0	26	0.8	0.61
11	0	58	0.68	0.75
11	0	50	0.62	0.72
11	0	79	0.77	0.33
11	0	53	0.75	0.81
11	0	24	0.56	0.58
11	0	92	0.69	0.84
11	0	36	0.56	0.94
11	0	98	0.86	0.46
11	0	22	0.4	0.83
11	0	62	0.6	0.49
11	0	13	0.34	0.38
11	0	95	0.56	0.53
11	0	11	0.63	0.63
11	0	57	0.6	0.77
11	0	15	0.52	0.87
11	0	85	0.34	0.44
11	0	77	0.93	0.61
11	0	23	0.63	0.56
11	0	74	0.73	0.73
11	0	9	0.7	0.43
11	0	81	0.81	0.36
11	0	43	0.61	0.36
11	0	93	0.59	0.84
11	0	99	0.64	0.53
11	0	64	0.72	0.51
11	0	51	0.53	0.57
11	0	32	0.51	0.81
11	0	60	0.77	0.79
11	0	1	0.57	0.64
11	0	71	0.09	0.46
11	0	27	0.67	0.91
11	0	69	0.82	0.91
11	0	96	0.72	0.73
11	0	5	0.43	0.77
11	0	80	0.55	0.32
11	0	91	0.63	0.89
11	0	63	0.1	0.8
11	0	31	0.71	0.67
11	0	33	0.69	0.82
11	0	72	0.7	0.73
11	0	8	0.69	0.93
11	0	59	0.7	0.28
11	0	55	0.53	0.36
11	0	97	0.31	0.62
11	0	73	0.55	0.48
11	0	89	0.42	0.65
11	0	21	0.43	0.69
11	0	39	0.76	0.51
11	0	45	0.78	0.84
11	0	25	0.82	0.72
11	0	29	0	0.37
11	0	41	0.29	0.65
11	0	87	0.57	0.12
11	0	19	0.64	0.84
11	0	90	0.44	0.37
11	0	75	0.63	0.61
11	0	56	0.19	0.6
11	0	49	0.29	0.58
11	0	78	0.75	0.78
11	0	84	0.76	0.31
11	0	52	0.87	0.65
11	0	35	0.74	0.25
11	0	6	0.49	0.05
11	0	47	0.94	0.7
11	0	17	0.69	0.89
11	0	28	0.76	0.72
11	0	44	0.6	0.74
11	0	14	0.71	0.41
11	0	18	0.61	0.68
11	0	10	0.62	0.91
11	0	20	0.2	0.68
11	0	54	0.6	0.48
11	0	66	0.47	0.64
11	0	2	0.78	0.28
11	0	61	0.64	0.88
11	0	34	0.81	0.62
11	0	37	0.4	0.4
11	0	38	0.64	0.69
11	0	46	0.75	0.57
11	0	83	0.49	0.48
11	0	0	0.42	0.76
11	0	67	0.75	0.14
11	0	88	0.23	0.65
11	0	76	0.66	0.1
11	0	48	0.75	0.57
11	0	65	0.89	0.75
11	0	86	0.65	0.92
11	0	7	0.72	0.69
11	0	4	0.3	0.63
11	0	94	0.43	0.34
11	50	13	0.22	0.38
11	50	33	0.06	0.4
11	50	64	0.03	0.5
11	50	20	0.1	0.68
11	50	16	0.76	0.33
11	50	1	0.04	0.64
11	50	43	0.2	0.36
11	50	40	0.03	0.19
11	50	56	0.19	0.6
11	50	27	0.09	0.47
11	50	97	0.31	0.62
11	50	4	0.04	0.63
11	50	48	0.04	0.56
11	50	26	0.09	0.39
11	50	34	0.01	0.24
11	50	9	0.7	0.24
11	50	85	0.04	0.35
11	50	29	0	0.37
11	50	42	0.06	0.7
11	50	12	0.05	0.38
11	50	96	0.04	0.73
11	50	71	0.09	0.46
11	50	57	0.05	0.39
11	50	88	0.13	0.37
11	50	21	0.04	0.69
11	50	47	0.04	0.6
11	50	41	0.04	0.65
11	50	67	0.75	0.14
11	50	59	0.56	0.28
11	50	15	0.41	0.37
11	50	6	0.49	0.05
11	50	44	0.01	0.38
11	50	5	0.43	0.45
11	50	45	0.03	0.84
11	50	81	0.81	0.36
11	50	50	0.04	0.36
11	50	22	0.04	0.83
11	50	38	0.05	0.32
11	50	0	0.01	0.76
11	50	10	0.56	0.6
11	50	69	0.03	0.91
11	50	37	0.4	0.4
11	50	87	0.02	0.12
11	50	32	0.03	0.81
11	50	62	0.6	0.06
11	50	35	0.74	0.12
11	50	58	0.03	0.17
11	50	94	0.09	0.34
11	50	63	0.1	0.8
11	50	93	0.01	0.67
11	50	99	0.02	0.14
11	50	82	0.06	0.35
11	50	66	0.05	0.46
11	50	17	0.02	0.2
11	50	19	0.03	0.74
11	50	61	0.2	0.82
12	0	37	0.58	0.53
12	0	99	0.81	0.77
12	0	56	0.59	0.84
12	0	64	0.68	0.17
12	0	48	0.74	0.55
12	0	40	0.63	0.29
12	0	55	0.91	0.77
12	0	32	0.64	0.67
12	0	26	0.85	0.69
12	0	14	0.71	0.64
12	0	62	0.63	0.4
12	0	68	0.85	0.67
12	0	0	0.7	0.84
12	0	93	0.49	0.81
12	0	54	0.56	0.36
12	0	61	0.37	0.72
12	0	42	0.31	0.61
12	0	29	0.73	0.85
12	0	38	0.83	0.91
12	0	36	0.43	0.65
12	0	71	0.58	0.61
12	0	31	0.54	0.43
12	0	57	0.49	0.71
12	0	50	0.34	0.73
12	0	84	0.49	0.42
12	0	8	0.01	0.87
12	0	80	0.65	0.24
12	0	52	0.82	0.76
12	0	21	0.84	0.88
12	0	3	0.73	0.84
12	0	51	0.49	0.89
12	0	77	0.99	0.47
12	0	35	0.65	0.5
12	0	72	0.61	0.96
12	0	43	0.72	0.32
12	0	45	0.48	0.86
12	0	81	0.86	0.64
12	0	69	0.22	0.76
12	0	76	0.75	0.55
12	0	88	0.8	0.8
12	0	4	0.43	0.65
12	0	53	0.63	0.75
12	0	15	0.69	0.8
12	0	75	0.84	0.39
12	0	66	0.5	0.76
12	0	10	0.26	0.72
12	0	7	0.87	0.33
12	0	12	0.82	0.34
12	0	89	0.74	0.38
12	0	59	0.78	0.59
12	0	44	0.15	0.4
12	0	2	0.39	0.38
12	0	86	0.37	0.56
12	0	28	0.47	0.32
12	0	65	0.77	0.17
12	0	58	0.24	0.32
12	0	85	0.43	0.73
12	0	83	0.64	0.56
12	0	1	0.49	0.72
12	0	22	0.67	0.87
12	0	97	0.55	0.8
12	0	13	0.43	0.79
12	0	60	0.55	0.87
12	0	46	0.69	0.13
12	0	6	0.65	0.49
12	0	49	0.13	0.29
12	0	11	0.63	0.48
12	0	5	0.34	0.67
12	0	41	0.62	0.91
12	0	25	0.79	0.64
12	0	18	0.76	0.77
12	0	74	0.8	0.71
12	0	87	0.89	0.69
12	0	94	0.78	0.77
12	0	63	0.55	0.59
12	0	98	0.83	0.55
12	0	17	0.63	0.73
12	0	67	0.74	0.54
12	0	23	0.77	0.38
12	0	47	0.89	0.18
12	0	24	0.13	0.79
12	0	9	0.86	0.63
12	0	70	0.58	0.51
12	0	90	0.76	0.53
12	0	92	0.54	0.77
12	0	78	0.24	0.64
12	0	96	0.35	0.41
12	0	95	0.74	0.21
12	0	20	0.32	0.41
12	0	27	0.19	0.72
12	0	34	0.87	0.64
12	0	39	0.91	0.58
12	0	16	0.44	0.26
12	0	19	0.61	0.7
12	0	73	0.66	0.43
12	0	30	0.69	0.52
12	0	91	0.54	0.56
12	0	33	0.64	0.71
12	0	82	0.22	0.51
12	0	79	0.83	0.35
12	50	53	0.34	0.75
12	50	40	0.2	0.19
12	50	41	0.32	0.14
12	50	26	0.31	0.32
12	50	16	0.25	0.17
12	50	19	0.28	0.19
12	50	92	0.3	0.21
12	50	38	0.31	0.18
12	50	47	0.73	0.18
12	50	13	0.33	0.42
12	50	34	0.7	0.14
12	50	87	0.89	0.14
12	50	30	0.27	0.34
12	50	3	0.33	0.2
12	50	69	0.22	0.19
12	50	22	0.33	0.17
12	50	63	0.32	0.16
12	50	58	0.2	0.17
12	50	7	0.02	0.18
12	50	17	0.16	0.15
12	50	18	0.16	0.77
12	50	79	0.83	0.18
12	50	75	0.22	0.34
12	50	33	0.32	0.14
12	50	32	0.64	0.18
12	50	46	0.69	0.13
12	50	12	0.31	0.19
12	50	36	0.33	0.46
12	50	95	0.74	0.18
12	50	65	0.77	0.17
12	50	86	0.34	0.34
12	50	94	0.32	0.61
12	50	66	0.3	0.2
12	50	61	0.02	0.21
12	50	99	0.16	0.48
12	50	42	0.31	0.61
12	50	56	0.02	0.84
12	50	8	0.01	0.87
12	50	6	0.17	0.16
12	50	64	0.68	0.17
12	50	29	0.28	0.72
12	50	5	0.33	0.67
12	50	97	0.34	0.8
12	50	15	0.5	0.45
12	50	85	0.43	0.14
12	50	54	0.43	0.15
12	50	78	0.24	0.18
12	50	35	0.19	0.2
12	50	44	0.15	0.4
12	50	24	0.02	0.33
12	50	10	0.26	0.53
13	0	38	0.52	0.59
13	0	54	0.63	0.57
13	0	20	0.04	0.67
13	0	79	0.92	0.57
13	0	95	0.87	0.46
13	0	24	0.09	0.52
13	0	71	0.4	0.85
13	0	66	0.55	0.68
13	0	9	0.95	0.68
13	0	28	0.71	0.63
13	0	85	0.41	0.52
13	0	56	0.61	0.74
13	0	50	0.29	0.59
13	0	15	0.57	0.66
13	0	83	0.79	0.66
13	0	25	0.55	0.24
13	0	78	0.2	0.69
13	0	58	0.17	0.73
13	0	73	0.77	0.49
13	0	92	0.54	0.66
13	0	44	0.34	0.56
13	0	37	0.64	0.59
13	0	17	0.77	0.81
13	0	75	0.7	0.13
13	0	69	0.64	0.85
13	0	47	0.82	0.7
13	0	13	0.04	0.8
13	0	43	0.87	0.57
13	0	93	0.34	0.63
13	0	61	0.58	0.58
13	0	27	0.64	0.82
13	0	21	0.61	0.61
13	0	96	0.34	0.71
13	0	34	0.89	0.83
13	0	48	0.63	0.63
13	0	68	0.76	0.66
13	0	2	0.63	0.61
13	0	51	0.43	0.5
13	0	84	0.89	0.39
13	0	86	0.61	0.84
13	0	99	0.88	0.48
13	0	31	0.58	0.58
13	0	57	0.44	0.65
13	0	64	0.9	0.59
13	0	0	0.54	0.76
13	0	67	0.76	0.7
13	0	88	0.55	0.81
13	0	16	0.49	0.42
13	0	8	0.29	0.71
13	0	81	0.78	0.48
13	0	53	0.08	0.94
13	0	87	0.93	0.6
13	0	18	0.58	0.6
13	0	12	0.83	0.76
13	0	3	0.47	0.95
13	0	49	0.13	0.8
13	0	42	0.68	0.84
13	0	82	0.33	0.7
13	0	62	0.61	0.35
13	0	97	0.74	0.75
13	0	32	0.56	0.92
13	0	72	0.44	0.71
13	0	65	0.72	0.72
13	0	7	0.72	0.33
13	0	6	0.81	0.57
13	0	52	0.48	0.37
13	0	19	0.53	0.68
13	0	80	0.65	0.55
13	0	98	0.78	0.6
13	0	74	0.65	0.45
13	0	40	0.75	0.74
13	0	10	0.32	0.79
13	0	55	0.62	0.5
13	0	33	0.41	0.87
13	0	39	0.47	0.39
13	0	59	0.82	0.45
13	0	22	0.7	0.75
13	0	4	0.51	0.71
13	0	23	0.79	0.52
13	0	5	0.42	0.79
13	0	36	0.63	0.76
13	0	30	0.31	0.81
13	0	11	0.54	0.46
13	0	35	0.64	0.63
13	0	14	0.75	0.46
13	0	91	0.69	0.87
13	0	70	0.8	0.49
13	0	76	0.48	0.32
13	0	45	0.33	0.82
13	0	60	0.63	0.66
13	0	1	0.59	0.64
13	0	46	0.53	0.4
13	0	26	0.75	0.59
13	0	29	0.59	0.89
13	0	63	0.46	0.66
13	0	41	0.44	0.74
13	0	90	0.67	0.61
13	0	77	0.82	0.53
13	0	89	0.63	0.18
13	0	94	0.74	0.37
13	50	88	0.2	0.69
13	50	40	0.42	0.44
13	50	75	0.41	0.13
13	50	4	0.4	0.53
13	50	94	0.24	0.37
13	50	7	0.27	0.25
13	50	12	0.31	0.56
13	50	41	0.35	0.74
13	50	16	0.41	0.42
13	50	24	0.09	0.52
13	50	26	0.21	0.49
13	50	38	0.52	0.59
13	50	30	0.31	0.19
13	50	3	0.47	0.81
13	50	29	0.41	0.59
13	50	66	0.39	0.57
13	50	53	0.08	0.94
13	50	32	0.42	0.82
13	50	33	0.34	0.49
13	50	10	0.18	0.22
13	50	64	0.4	0.59
13	50	99	0.47	0.48
13	50	86	0.25	0.27
13	50	52	0.31	0.37
13	50	97	0.41	0.54
13	50	56	0.31	0.2
13	50	35	0.46	0.51
13	50	57	0.44	0.57
13	50	93	0.34	0.63
13	50	78	0.2	0.69
13	50	85	0.41	0.52
13	50	58	0.17	0.63
13	50	44	0.34	0.49
13	50	20	0.04	0.67
13	50	34	0.53	0.6
13	50	19	0.38	0.57
13	50	42	0.27	0.84
13	50	36	0.29	0.27
13	50	27	0.29	0.53
13	50	13	0.04	0.8
13	50	47	0.44	0.61
13	50	63	0.35	0.47
13	50	61	0.43	0.58
14	0	58	0.53	0.74
14	0	40	0.69	0.63
14	0	87	0.49	0.44
14	0	38	0.04	0.88
14	0	62	0.89	0.77
14	0	74	0.62	0.55
14	0	73	0.71	0.23
14	0	70	0.81	0.59
14	0	72	0.41	0.57
14	0	94	0.56	0.2
14	0	24	0.39	0.93
14	0	47	0.68	0.59
14	0	4	0.42	0.54
14	0	51	0.39	0.64
14	0	29	0.73	0.91
14	0	28	0.53	0.44
14	0	33	0.24	0.6
14	0	79	0.56	0.49
14	0	49	0.27	0.89
14	0	31	0.81	0.42
14	0	61	0.68	0.87
14	0	11	0.54	0.37
14	0	35	0.7	0.64
14	0	68	0.59	0.2
14	0	80	0.51	0.47
14	0	10	0.45	0.61
14	0	25	0.47	0.43
14	0	13	0.42	0.71
14	0	8	0.8	0.8
14	0	78	0.6	0.75
14	0	39	0.84	0.41
14	0	0	0.75	0.79
14	0	37	0.63	0.55
14	0	96	0.03	0.57
14	0	90	0.79	0.71
14	0	53	0.5	0.83
14	0	95	0.77	0.59
14	0	56	0.21	0.75
14	0	36	0.52	0.84
14	0	20	0.58	0.84
14	0	69	0.71	0.89
14	0	99	0.85	0.72
14	0	15	0.49	0.82
14	0	21	0.68	0.79
14	0	23	0.74	0.3
14	0	89	0.25	0.74
14	0	85	0.39	0.5
14	0	26	0.59	0.4
14	0	86	0.46	0.53
14	0	22	0.77	0.78
14	0	6	0.7	0.54
14	0	97	0.43	0.82
14	0	57	0.83	0.89
14	0	30	0.85	0.84
14	0	81	0.52	0.25
14	0	42	0.5	0.82
14	0	34	0.75	0.56
14	0	2	0.49	0.22
14	0	18	0.49	0.69
[truncated: 1,001 more rows]
