# Supplementary material for: Land-use change in oil palm dominated tropical landscapes—An agent-based model to explore ecological and socio-economic trade-offs
Source: PLoS One. 2018 Jan 19;13(1):e0190506. doi: 10.1371/journal.pone.0190506 (PMC5774713; doi:10.1371/journal.pone.0190506)
Supplement: S1 Data — (ZIP) [file pone.0190506.s003.zip › HouseholdData/luc-data_js_2016_sc11.txt]

runnumber	step	p_landuse	luc_type	luc	op_ineff	rb_ineff	ineff_group	op_ineff_all_mu	op_ineff_all_sd	rb_ineff_all_mu	rb_ineff_all_sd
1	0	2	switch	oilpalm-rubber	0	0	equal	0	0	0	0
1	0	2	switch	oilpalm-rubber	0	0	equal	0	0	0	0
1	0	2	switch	oilpalm-rubber	0	0	equal	0	0	0	0
1	0	2	switch	oilpalm-rubber	0	0	equal	0	0	0	0
1	0	2	switch	oilpalm-rubber	0	0	equal	0	0	0	0
1	0	2	switch	oilpalm-rubber	0	0	equal	0	0	0	0
1	0	2	switch	oilpalm-rubber	0	0	equal	0	0	0	0
1	0	2	switch	oilpalm-rubber	0	0	equal	0	0	0	0
1	0	2	switch	oilpalm-rubber	0	0	equal	0	0	0	0
1	0	2	switch	oilpalm-rubber	0	0	equal	0	0	0	0
1	0	2	switch	oilpalm-rubber	0	0	equal	0	0	0	0
1	0	2	switch	oilpalm-rubber	0	0	equal	0	0	0	0
1	0	2	switch	oilpalm-rubber	0	0	equal	0	0	0	0
1	0	2	switch	oilpalm-rubber	0	0	equal	0	0	0	0
1	0	2	switch	oilpalm-rubber	0	0	equal	0	0	0	0
1	0	2	switch	oilpalm-rubber	0	0	equal	0	0	0	0
1	0	2	switch	oilpalm-rubber	0	0	equal	0	0	0	0
1	0	2	switch	oilpalm-rubber	0	0	equal	0	0	0	0
1	0	2	switch	oilpalm-rubber	0	0	equal	0	0	0	0
1	0	2	switch	oilpalm-rubber	0	0	equal	0	0	0	0
1	1	2	switch	oilpalm-rubber	0	0	equal	0	0	0	0
1	1	2	switch	oilpalm-rubber	0	0	equal	0	0	0	0
1	1	2	switch	oilpalm-rubber	0	0	equal	0	0	0	0
1	1	2	switch	oilpalm-rubber	0	0	equal	0	0	0	0
1	1	2	switch	oilpalm-rubber	0	0	equal	0	0	0	0
1	1	2	switch	oilpalm-rubber	0	0	equal	0	0	0	0
1	1	2	switch	oilpalm-rubber	0	0	equal	0	0	0	0
1	2	2	switch	oilpalm-rubber	0	0	equal	0	0	0	0
1	2	2	switch	oilpalm-rubber	0	0	equal	0	0	0	0
1	2	2	switch	oilpalm-rubber	0	0	equal	0	0	0	0
1	2	2	switch	oilpalm-rubber	0	0	equal	0	0	0	0
1	2	2	switch	oilpalm-rubber	0	0	equal	0	0	0	0
1	2	2	switch	oilpalm-rubber	0	0	equal	0	0	0	0
1	3	2	switch	oilpalm-rubber	0	0	equal	0	0	0	0
1	3	2	switch	oilpalm-rubber	0	0	equal	0	0	0	0
1	3	2	switch	oilpalm-rubber	0	0	equal	0	0	0	0
1	3	2	switch	oilpalm-rubber	0	0	equal	0	0	0	0
1	3	2	switch	oilpalm-rubber	0	0	equal	0	0	0	0
1	4	2	switch	oilpalm-rubber	0	0	equal	0	0	0	0
1	4	2	switch	oilpalm-rubber	0	0	equal	0	0	0	0
1	4	2	switch	oilpalm-rubber	0	0	equal	0	0	0	0
1	4	2	switch	oilpalm-rubber	0	0	equal	0	0	0	0
1	4	2	switch	oilpalm-rubber	0	0	equal	0	0	0	0
1	4	2	switch	oilpalm-rubber	0	0	equal	0	0	0	0
1	4	2	switch	oilpalm-rubber	0	0	equal	0	0	0	0
1	4	2	switch	oilpalm-rubber	0	0	equal	0	0	0	0
1	4	2	switch	oilpalm-rubber	0	0	equal	0	0	0	0
1	5	2	switch	oilpalm-rubber	0	0	equal	0	0	0	0
1	5	2	switch	oilpalm-rubber	0	0	equal	0	0	0	0
1	5	2	switch	oilpalm-rubber	0	0	equal	0	0	0	0
1	5	2	switch	oilpalm-rubber	0	0	equal	0	0	0	0
1	5	2	switch	oilpalm-rubber	0	0	equal	0	0	0	0
1	6	2	switch	oilpalm-rubber	0	0	equal	0	0	0	0
1	6	2	switch	oilpalm-rubber	0	0	equal	0	0	0	0
1	6	2	switch	oilpalm-rubber	0	0	equal	0	0	0	0
1	6	2	switch	oilpalm-rubber	0	0	equal	0	0	0	0
1	7	2	switch	oilpalm-rubber	0	0	equal	0	0	0	0
1	7	2	switch	oilpalm-rubber	0	0	equal	0	0	0	0
1	7	2	switch	oilpalm-rubber	0	0	equal	0	0	0	0
1	7	2	switch	oilpalm-rubber	0	0	equal	0	0	0	0
1	7	2	switch	oilpalm-rubber	0	0	equal	0	0	0	0
1	7	2	switch	oilpalm-rubber	0	0	equal	0	0	0	0
1	7	2	switch	oilpalm-rubber	0	0	equal	0	0	0	0
1	7	2	switch	oilpalm-rubber	0	0	equal	0	0	0	0
1	8	2	switch	oilpalm-rubber	0	0	equal	0	0	0	0
1	8	2	switch	oilpalm-rubber	0	0	equal	0	0	0	0
1	8	2	switch	oilpalm-rubber	0	0	equal	0	0	0	0
1	8	2	switch	oilpalm-rubber	0	0	equal	0	0	0	0
1	9	2	switch	oilpalm-rubber	0	0	equal	0	0	0	0
1	9	2	switch	oilpalm-rubber	0	0	equal	0	0	0	0
1	9	2	switch	oilpalm-rubber	0	0	equal	0	0	0	0
1	9	2	switch	oilpalm-rubber	0	0	equal	0	0	0	0
1	10	2	switch	oilpalm-rubber	0	0	equal	0	0	0	0
1	10	2	switch	oilpalm-rubber	0	0	equal	0	0	0	0
1	10	2	switch	oilpalm-rubber	0	0	equal	0	0	0	0
1	10	2	switch	oilpalm-rubber	0	0	equal	0	0	0	0
1	10	2	switch	oilpalm-rubber	0	0	equal	0	0	0	0
1	10	2	switch	oilpalm-rubber	0	0	equal	0	0	0	0
1	11	2	replant	rubber-rubber	0	0	equal	0	0	0	0
1	11	2	replant	rubber-rubber	0	0	equal	0	0	0	0
1	11	2	replant	rubber-rubber	0	0	equal	0	0	0	0
1	11	2	switch	oilpalm-rubber	0	0	equal	0	0	0	0
1	11	2	replant	rubber-rubber	0	0	equal	0	0	0	0
1	11	2	replant	rubber-rubber	0	0	equal	0	0	0	0
1	11	2	replant	rubber-rubber	0	0	equal	0	0	0	0
1	12	2	replant	rubber-rubber	0	0	equal	0	0	0	0
1	12	2	replant	rubber-rubber	0	0	equal	0	0	0	0
1	12	2	switch	oilpalm-rubber	0	0	equal	0	0	0	0
1	12	2	replant	rubber-rubber	0	0	equal	0	0	0	0
1	12	2	replant	rubber-rubber	0	0	equal	0	0	0	0
1	12	2	replant	rubber-rubber	0	0	equal	0	0	0	0
1	13	2	switch	oilpalm-rubber	0	0	equal	0	0	0	0
1	13	2	replant	rubber-rubber	0	0	equal	0	0	0	0
1	13	2	replant	rubber-rubber	0	0	equal	0	0	0	0
1	13	2	switch	oilpalm-rubber	0	0	equal	0	0	0	0
1	13	2	switch	oilpalm-rubber	0	0	equal	0	0	0	0
1	13	2	switch	oilpalm-rubber	0	0	equal	0	0	0	0
1	13	2	switch	oilpalm-rubber	0	0	equal	0	0	0	0
1	13	2	switch	oilpalm-rubber	0	0	equal	0	0	0	0
1	13	2	switch	oilpalm-rubber	0	0	equal	0	0	0	0
1	14	2	switch	oilpalm-rubber	0	0	equal	0	0	0	0
1	14	2	replant	rubber-rubber	0	0	equal	0	0	0	0
1	14	2	replant	rubber-rubber	0	0	equal	0	0	0	0
1	14	2	switch	oilpalm-rubber	0	0	equal	0	0	0	0
1	14	2	switch	oilpalm-rubber	0	0	equal	0	0	0	0
1	14	2	switch	oilpalm-rubber	0	0	equal	0	0	0	0
1	14	2	switch	oilpalm-rubber	0	0	equal	0	0	0	0
1	14	2	replant	rubber-rubber	0	0	equal	0	0	0	0
1	14	2	replant	rubber-rubber	0	0	equal	0	0	0	0
1	14	2	switch	oilpalm-rubber	0	0	equal	0	0	0	0
1	14	2	switch	oilpalm-rubber	0	0	equal	0	0	0	0
1	15	2	switch	oilpalm-rubber	0	0	equal	0	0	0	0
1	15	2	switch	oilpalm-rubber	0	0	equal	0	0	0	0
1	15	2	switch	oilpalm-rubber	0	0	equal	0	0	0	0
1	15	2	switch	oilpalm-rubber	0	0	equal	0	0	0	0
1	15	2	replant	rubber-rubber	0	0	equal	0	0	0	0
1	15	2	switch	oilpalm-rubber	0	0	equal	0	0	0	0
1	15	2	replant	rubber-rubber	0	0	equal	0	0	0	0
1	15	2	replant	rubber-rubber	0	0	equal	0	0	0	0
1	15	2	replant	rubber-rubber	0	0	equal	0	0	0	0
1	15	2	replant	rubber-rubber	0	0	equal	0	0	0	0
1	15	2	switch	oilpalm-rubber	0	0	equal	0	0	0	0
1	15	2	replant	rubber-rubber	0	0	equal	0	0	0	0
1	15	2	replant	rubber-rubber	0	0	equal	0	0	0	0
1	15	2	replant	rubber-rubber	0	0	equal	0	0	0	0
1	15	2	replant	rubber-rubber	0	0	equal	0	0	0	0
1	15	2	switch	oilpalm-rubber	0	0	equal	0	0	0	0
1	16	2	replant	rubber-rubber	0	0	equal	0	0	0	0
1	16	2	switch	oilpalm-rubber	0	0	equal	0	0	0	0
1	16	2	switch	oilpalm-rubber	0	0	equal	0	0	0	0
1	16	2	replant	rubber-rubber	0	0	equal	0	0	0	0
1	16	2	switch	oilpalm-rubber	0	0	equal	0	0	0	0
1	16	2	replant	rubber-rubber	0	0	equal	0	0	0	0
1	16	2	replant	rubber-rubber	0	0	equal	0	0	0	0
1	16	2	switch	oilpalm-rubber	0	0	equal	0	0	0	0
1	16	2	switch	oilpalm-rubber	0	0	equal	0	0	0	0
1	17	2	replant	rubber-rubber	0	0	equal	0	0	0	0
1	17	2	switch	oilpalm-rubber	0	0	equal	0	0	0	0
1	17	2	replant	rubber-rubber	0	0	equal	0	0	0	0
1	17	2	switch	oilpalm-rubber	0	0	equal	0	0	0	0
1	17	2	switch	oilpalm-rubber	0	0	equal	0	0	0	0
1	17	2	switch	oilpalm-rubber	0	0	equal	0	0	0	0
1	17	2	replant	rubber-rubber	0	0	equal	0	0	0	0
1	18	2	replant	rubber-rubber	0	0	equal	0	0	0	0
1	18	2	switch	oilpalm-rubber	0	0	equal	0	0	0	0
1	18	2	replant	rubber-rubber	0	0	equal	0	0	0	0
1	18	2	switch	oilpalm-rubber	0	0	equal	0	0	0	0
1	18	2	replant	rubber-rubber	0	0	equal	0	0	0	0
1	18	2	switch	oilpalm-rubber	0	0	equal	0	0	0	0
1	18	2	replant	rubber-rubber	0	0	equal	0	0	0	0
1	18	2	replant	rubber-rubber	0	0	equal	0	0	0	0
1	18	2	switch	oilpalm-rubber	0	0	equal	0	0	0	0
1	19	2	replant	rubber-rubber	0	0	equal	0	0	0	0
1	19	2	replant	rubber-rubber	0	0	equal	0	0	0	0
1	19	2	replant	rubber-rubber	0	0	equal	0	0	0	0
1	19	2	replant	rubber-rubber	0	0	equal	0	0	0	0
1	19	2	replant	rubber-rubber	0	0	equal	0	0	0	0
1	19	2	replant	rubber-rubber	0	0	equal	0	0	0	0
1	20	2	replant	rubber-rubber	0	0	equal	0	0	0	0
1	20	2	replant	rubber-rubber	0	0	equal	0	0	0	0
1	21	2	replant	rubber-rubber	0	0	equal	0	0	0	0
1	21	2	replant	rubber-rubber	0	0	equal	0	0	0	0
1	21	2	replant	rubber-rubber	0	0	equal	0	0	0	0
1	21	2	replant	rubber-rubber	0	0	equal	0	0	0	0
1	21	2	replant	rubber-rubber	0	0	equal	0	0	0	0
1	21	2	replant	rubber-rubber	0	0	equal	0	0	0	0
1	21	2	replant	rubber-rubber	0	0	equal	0	0	0	0
1	21	2	replant	rubber-rubber	0	0	equal	0	0	0	0
1	21	2	replant	rubber-rubber	0	0	equal	0	0	0	0
1	21	2	replant	rubber-rubber	0	0	equal	0	0	0	0
1	22	2	replant	rubber-rubber	0	0	equal	0	0	0	0
1	22	2	replant	rubber-rubber	0	0	equal	0	0	0	0
1	22	2	replant	rubber-rubber	0	0	equal	0	0	0	0
1	22	2	replant	rubber-rubber	0	0	equal	0	0	0	0
1	22	2	replant	rubber-rubber	0	0	equal	0	0	0	0
1	22	2	replant	rubber-rubber	0	0	equal	0	0	0	0
1	23	2	replant	rubber-rubber	0	0	equal	0	0	0	0
1	23	2	replant	rubber-rubber	0	0	equal	0	0	0	0
1	23	2	replant	rubber-rubber	0	0	equal	0	0	0	0
1	23	2	replant	rubber-rubber	0	0	equal	0	0	0	0
1	23	2	replant	rubber-rubber	0	0	equal	0	0	0	0
1	23	2	replant	rubber-rubber	0	0	equal	0	0	0	0
1	23	2	replant	rubber-rubber	0	0	equal	0	0	0	0
1	24	2	replant	rubber-rubber	0	0	equal	0	0	0	0
1	24	2	replant	rubber-rubber	0	0	equal	0	0	0	0
1	24	2	replant	rubber-rubber	0	0	equal	0	0	0	0
1	24	2	replant	rubber-rubber	0	0	equal	0	0	0	0
1	24	2	replant	rubber-rubber	0	0	equal	0	0	0	0
1	24	2	replant	rubber-rubber	0	0	equal	0	0	0	0
1	24	2	replant	rubber-rubber	0	0	equal	0	0	0	0
1	24	2	replant	rubber-rubber	0	0	equal	0	0	0	0
1	24	2	replant	rubber-rubber	0	0	equal	0	0	0	0
1	25	2	replant	rubber-rubber	0	0	equal	0	0	0	0
1	25	2	replant	rubber-rubber	0	0	equal	0	0	0	0
1	25	2	replant	rubber-rubber	0	0	equal	0	0	0	0
1	25	2	replant	rubber-rubber	0	0	equal	0	0	0	0
1	26	2	replant	rubber-rubber	0	0	equal	0	0	0	0
1	26	2	replant	rubber-rubber	0	0	equal	0	0	0	0
1	26	2	replant	rubber-rubber	0	0	equal	0	0	0	0
1	27	2	replant	rubber-rubber	0	0	equal	0	0	0	0
1	27	2	replant	rubber-rubber	0	0	equal	0	0	0	0
1	27	2	replant	rubber-rubber	0	0	equal	0	0	0	0
1	27	2	replant	rubber-rubber	0	0	equal	0	0	0	0
1	27	2	replant	rubber-rubber	0	0	equal	0	0	0	0
1	28	2	replant	rubber-rubber	0	0	equal	0	0	0	0
1	28	2	replant	rubber-rubber	0	0	equal	0	0	0	0
1	28	2	replant	rubber-rubber	0	0	equal	0	0	0	0
1	28	2	replant	rubber-rubber	0	0	equal	0	0	0	0
1	29	2	replant	rubber-rubber	0	0	equal	0	0	0	0
1	29	2	replant	rubber-rubber	0	0	equal	0	0	0	0
1	29	2	replant	rubber-rubber	0	0	equal	0	0	0	0
1	30	2	replant	rubber-rubber	0	0	equal	0	0	0	0
1	30	2	replant	rubber-rubber	0	0	equal	0	0	0	0
1	30	2	replant	rubber-rubber	0	0	equal	0	0	0	0
1	31	2	replant	rubber-rubber	0	0	equal	0	0	0	0
1	32	2	replant	rubber-rubber	0	0	equal	0	0	0	0
1	32	2	replant	rubber-rubber	0	0	equal	0	0	0	0
1	32	2	replant	rubber-rubber	0	0	equal	0	0	0	0
1	32	2	replant	rubber-rubber	0	0	equal	0	0	0	0
1	32	2	replant	rubber-rubber	0	0	equal	0	0	0	0
1	32	2	replant	rubber-rubber	0	0	equal	0	0	0	0
1	32	2	replant	rubber-rubber	0	0	equal	0	0	0	0
1	33	2	replant	rubber-rubber	0	0	equal	0	0	0	0
1	33	2	replant	rubber-rubber	0	0	equal	0	0	0	0
1	33	2	replant	rubber-rubber	0	0	equal	0	0	0	0
1	33	2	replant	rubber-rubber	0	0	equal	0	0	0	0
1	34	2	replant	rubber-rubber	0	0	equal	0	0	0	0
1	34	2	replant	rubber-rubber	0	0	equal	0	0	0	0
1	35	2	replant	rubber-rubber	0	0	equal	0	0	0	0
1	35	2	replant	rubber-rubber	0	0	equal	0	0	0	0
1	36	2	replant	rubber-rubber	0	0	equal	0	0	0	0
1	37	2	replant	rubber-rubber	0	0	equal	0	0	0	0
1	37	2	replant	rubber-rubber	0	0	equal	0	0	0	0
1	38	2	replant	rubber-rubber	0	0	equal	0	0	0	0
1	38	2	replant	rubber-rubber	0	0	equal	0	0	0	0
1	38	2	replant	rubber-rubber	0	0	equal	0	0	0	0
1	38	2	replant	rubber-rubber	0	0	equal	0	0	0	0
1	40	2	replant	rubber-rubber	0	0	equal	0	0	0	0
1	40	2	replant	rubber-rubber	0	0	equal	0	0	0	0
1	40	2	replant	rubber-rubber	0	0	equal	0	0	0	0
1	40	2	replant	rubber-rubber	0	0	equal	0	0	0	0
1	41	2	replant	rubber-rubber	0	0	equal	0	0	0	0
1	41	2	replant	rubber-rubber	0	0	equal	0	0	0	0
1	41	2	replant	rubber-rubber	0	0	equal	0	0	0	0
1	41	2	replant	rubber-rubber	0	0	equal	0	0	0	0
1	41	2	replant	rubber-rubber	0	0	equal	0	0	0	0
1	41	2	replant	rubber-rubber	0	0	equal	0	0	0	0
1	41	2	replant	rubber-rubber	0	0	equal	0	0	0	0
1	41	2	replant	rubber-rubber	0	0	equal	0	0	0	0
1	41	2	replant	rubber-rubber	0	0	equal	0	0	0	0
1	41	2	replant	rubber-rubber	0	0	equal	0	0	0	0
1	41	2	replant	rubber-rubber	0	0	equal	0	0	0	0
1	41	2	replant	rubber-rubber	0	0	equal	0	0	0	0
1	41	2	replant	rubber-rubber	0	0	equal	0	0	0	0
1	41	2	replant	rubber-rubber	0	0	equal	0	0	0	0
1	41	2	replant	rubber-rubber	0	0	equal	0	0	0	0
1	41	2	replant	rubber-rubber	0	0	equal	0	0	0	0
1	41	2	replant	rubber-rubber	0	0	equal	0	0	0	0
1	41	2	replant	rubber-rubber	0	0	equal	0	0	0	0
1	41	2	replant	rubber-rubber	0	0	equal	0	0	0	0
1	42	2	replant	rubber-rubber	0	0	equal	0	0	0	0
1	42	2	replant	rubber-rubber	0	0	equal	0	0	0	0
1	42	2	replant	rubber-rubber	0	0	equal	0	0	0	0
1	42	2	replant	rubber-rubber	0	0	equal	0	0	0	0
1	42	2	replant	rubber-rubber	0	0	equal	0	0	0	0
1	42	2	replant	rubber-rubber	0	0	equal	0	0	0	0
1	42	2	replant	rubber-rubber	0	0	equal	0	0	0	0
1	43	2	replant	rubber-rubber	0	0	equal	0	0	0	0
1	43	2	replant	rubber-rubber	0	0	equal	0	0	0	0
1	43	2	replant	rubber-rubber	0	0	equal	0	0	0	0
1	43	2	replant	rubber-rubber	0	0	equal	0	0	0	0
1	43	2	replant	rubber-rubber	0	0	equal	0	0	0	0
1	43	2	replant	rubber-rubber	0	0	equal	0	0	0	0
1	44	2	replant	rubber-rubber	0	0	equal	0	0	0	0
1	44	2	replant	rubber-rubber	0	0	equal	0	0	0	0
1	44	2	replant	rubber-rubber	0	0	equal	0	0	0	0
1	44	2	replant	rubber-rubber	0	0	equal	0	0	0	0
1	44	2	replant	rubber-rubber	0	0	equal	0	0	0	0
1	45	2	replant	rubber-rubber	0	0	equal	0	0	0	0
1	45	2	replant	rubber-rubber	0	0	equal	0	0	0	0
1	45	2	replant	rubber-rubber	0	0	equal	0	0	0	0
1	45	2	replant	rubber-rubber	0	0	equal	0	0	0	0
1	45	2	replant	rubber-rubber	0	0	equal	0	0	0	0
1	45	2	replant	rubber-rubber	0	0	equal	0	0	0	0
1	45	2	replant	rubber-rubber	0	0	equal	0	0	0	0
1	45	2	replant	rubber-rubber	0	0	equal	0	0	0	0
1	46	2	replant	rubber-rubber	0	0	equal	0	0	0	0
1	46	2	replant	rubber-rubber	0	0	equal	0	0	0	0
1	46	2	replant	rubber-rubber	0	0	equal	0	0	0	0
1	46	2	replant	rubber-rubber	0	0	equal	0	0	0	0
1	46	2	replant	rubber-rubber	0	0	equal	0	0	0	0
1	47	2	replant	rubber-rubber	0	0	equal	0	0	0	0
1	47	2	replant	rubber-rubber	0	0	equal	0	0	0	0
1	47	2	replant	rubber-rubber	0	0	equal	0	0	0	0
1	47	2	replant	rubber-rubber	0	0	equal	0	0	0	0
1	48	2	replant	rubber-rubber	0	0	equal	0	0	0	0
1	48	2	replant	rubber-rubber	0	0	equal	0	0	0	0
1	48	2	replant	rubber-rubber	0	0	equal	0	0	0	0
1	48	2	replant	rubber-rubber	0	0	equal	0	0	0	0
1	48	2	replant	rubber-rubber	0	0	equal	0	0	0	0
1	48	2	replant	rubber-rubber	0	0	equal	0	0	0	0
1	48	2	replant	rubber-rubber	0	0	equal	0	0	0	0
1	48	2	replant	rubber-rubber	0	0	equal	0	0	0	0
1	49	2	replant	rubber-rubber	0	0	equal	0	0	0	0
1	49	2	replant	rubber-rubber	0	0	equal	0	0	0	0
1	49	2	replant	rubber-rubber	0	0	equal	0	0	0	0
1	49	2	replant	rubber-rubber	0	0	equal	0	0	0	0
2	0	2	switch	oilpalm-rubber	0	0	equal	0	0	0	0
2	0	2	switch	oilpalm-rubber	0	0	equal	0	0	0	0
2	0	2	switch	oilpalm-rubber	0	0	equal	0	0	0	0
2	0	2	switch	oilpalm-rubber	0	0	equal	0	0	0	0
2	0	2	switch	oilpalm-rubber	0	0	equal	0	0	0	0
2	0	2	switch	oilpalm-rubber	0	0	equal	0	0	0	0
2	0	2	switch	oilpalm-rubber	0	0	equal	0	0	0	0
2	0	2	switch	oilpalm-rubber	0	0	equal	0	0	0	0
2	0	2	switch	oilpalm-rubber	0	0	equal	0	0	0	0
2	0	2	switch	oilpalm-rubber	0	0	equal	0	0	0	0
2	0	2	switch	oilpalm-rubber	0	0	equal	0	0	0	0
2	0	2	switch	oilpalm-rubber	0	0	equal	0	0	0	0
2	0	2	switch	oilpalm-rubber	0	0	equal	0	0	0	0
2	0	2	switch	oilpalm-rubber	0	0	equal	0	0	0	0
2	0	2	switch	oilpalm-rubber	0	0	equal	0	0	0	0
2	0	2	switch	oilpalm-rubber	0	0	equal	0	0	0	0
2	0	2	switch	oilpalm-rubber	0	0	equal	0	0	0	0
2	0	2	switch	oilpalm-rubber	0	0	equal	0	0	0	0
2	0	2	switch	oilpalm-rubber	0	0	equal	0	0	0	0
2	1	2	switch	oilpalm-rubber	0	0	equal	0	0	0	0
2	1	2	switch	oilpalm-rubber	0	0	equal	0	0	0	0
2	1	2	switch	oilpalm-rubber	0	0	equal	0	0	0	0
2	1	2	switch	oilpalm-rubber	0	0	equal	0	0	0	0
2	1	2	switch	oilpalm-rubber	0	0	equal	0	0	0	0
2	1	2	switch	oilpalm-rubber	0	0	equal	0	0	0	0
2	1	2	switch	oilpalm-rubber	0	0	equal	0	0	0	0
2	1	2	switch	oilpalm-rubber	0	0	equal	0	0	0	0
2	1	2	switch	oilpalm-rubber	0	0	equal	0	0	0	0
2	1	2	switch	oilpalm-rubber	0	0	equal	0	0	0	0
2	2	2	switch	oilpalm-rubber	0	0	equal	0	0	0	0
2	2	2	switch	oilpalm-rubber	0	0	equal	0	0	0	0
2	2	2	switch	oilpalm-rubber	0	0	equal	0	0	0	0
2	3	2	switch	oilpalm-rubber	0	0	equal	0	0	0	0
2	3	2	switch	oilpalm-rubber	0	0	equal	0	0	0	0
2	3	2	switch	oilpalm-rubber	0	0	equal	0	0	0	0
2	3	2	switch	oilpalm-rubber	0	0	equal	0	0	0	0
2	3	2	switch	oilpalm-rubber	0	0	equal	0	0	0	0
2	4	2	switch	oilpalm-rubber	0	0	equal	0	0	0	0
2	4	2	switch	oilpalm-rubber	0	0	equal	0	0	0	0
2	4	2	switch	oilpalm-rubber	0	0	equal	0	0	0	0
2	4	2	switch	oilpalm-rubber	0	0	equal	0	0	0	0
2	4	2	switch	oilpalm-rubber	0	0	equal	0	0	0	0
2	4	2	switch	oilpalm-rubber	0	0	equal	0	0	0	0
2	5	2	switch	oilpalm-rubber	0	0	equal	0	0	0	0
2	5	2	switch	oilpalm-rubber	0	0	equal	0	0	0	0
2	5	2	switch	oilpalm-rubber	0	0	equal	0	0	0	0
2	5	2	switch	oilpalm-rubber	0	0	equal	0	0	0	0
2	5	2	switch	oilpalm-rubber	0	0	equal	0	0	0	0
2	5	2	switch	oilpalm-rubber	0	0	equal	0	0	0	0
2	5	2	switch	oilpalm-rubber	0	0	equal	0	0	0	0
2	5	2	switch	oilpalm-rubber	0	0	equal	0	0	0	0
2	6	2	switch	oilpalm-rubber	0	0	equal	0	0	0	0
2	6	2	switch	oilpalm-rubber	0	0	equal	0	0	0	0
2	6	2	switch	oilpalm-rubber	0	0	equal	0	0	0	0
2	7	2	switch	oilpalm-rubber	0	0	equal	0	0	0	0
2	7	2	switch	oilpalm-rubber	0	0	equal	0	0	0	0
2	7	2	switch	oilpalm-rubber	0	0	equal	0	0	0	0
2	7	2	switch	oilpalm-rubber	0	0	equal	0	0	0	0
2	7	2	switch	oilpalm-rubber	0	0	equal	0	0	0	0
2	8	2	switch	oilpalm-rubber	0	0	equal	0	0	0	0
2	8	2	switch	oilpalm-rubber	0	0	equal	0	0	0	0
2	8	2	switch	oilpalm-rubber	0	0	equal	0	0	0	0
2	8	2	switch	oilpalm-rubber	0	0	equal	0	0	0	0
2	8	2	switch	oilpalm-rubber	0	0	equal	0	0	0	0
2	8	2	switch	oilpalm-rubber	0	0	equal	0	0	0	0
2	8	2	switch	oilpalm-rubber	0	0	equal	0	0	0	0
2	9	2	switch	oilpalm-rubber	0	0	equal	0	0	0	0
2	9	2	switch	oilpalm-rubber	0	0	equal	0	0	0	0
2	9	2	switch	oilpalm-rubber	0	0	equal	0	0	0	0
2	9	2	switch	oilpalm-rubber	0	0	equal	0	0	0	0
2	9	2	switch	oilpalm-rubber	0	0	equal	0	0	0	0
2	10	2	switch	oilpalm-rubber	0	0	equal	0	0	0	0
2	10	2	switch	oilpalm-rubber	0	0	equal	0	0	0	0
2	10	2	switch	oilpalm-rubber	0	0	equal	0	0	0	0
2	10	2	switch	oilpalm-rubber	0	0	equal	0	0	0	0
2	11	2	switch	oilpalm-rubber	0	0	equal	0	0	0	0
2	11	2	switch	oilpalm-rubber	0	0	equal	0	0	0	0
2	11	2	switch	oilpalm-rubber	0	0	equal	0	0	0	0
2	11	2	switch	oilpalm-rubber	0	0	equal	0	0	0	0
2	11	2	replant	rubber-rubber	0	0	equal	0	0	0	0
2	11	2	replant	rubber-rubber	0	0	equal	0	0	0	0
2	11	2	replant	rubber-rubber	0	0	equal	0	0	0	0
2	12	2	replant	rubber-rubber	0	0	equal	0	0	0	0
2	12	2	switch	oilpalm-rubber	0	0	equal	0	0	0	0
2	12	2	switch	oilpalm-rubber	0	0	equal	0	0	0	0
2	12	2	replant	rubber-rubber	0	0	equal	0	0	0	0
2	12	2	switch	oilpalm-rubber	0	0	equal	0	0	0	0
2	12	2	replant	rubber-rubber	0	0	equal	0	0	0	0
2	12	2	replant	rubber-rubber	0	0	equal	0	0	0	0
2	12	2	switch	oilpalm-rubber	0	0	equal	0	0	0	0
2	12	2	replant	rubber-rubber	0	0	equal	0	0	0	0
2	12	2	replant	rubber-rubber	0	0	equal	0	0	0	0
2	13	2	replant	rubber-rubber	0	0	equal	0	0	0	0
2	13	2	replant	rubber-rubber	0	0	equal	0	0	0	0
2	13	2	replant	rubber-rubber	0	0	equal	0	0	0	0
2	13	2	switch	oilpalm-rubber	0	0	equal	0	0	0	0
2	13	2	replant	rubber-rubber	0	0	equal	0	0	0	0
2	13	2	switch	oilpalm-rubber	0	0	equal	0	0	0	0
2	13	2	switch	oilpalm-rubber	0	0	equal	0	0	0	0
2	13	2	switch	oilpalm-rubber	0	0	equal	0	0	0	0
2	13	2	switch	oilpalm-rubber	0	0	equal	0	0	0	0
2	13	2	switch	oilpalm-rubber	0	0	equal	0	0	0	0
2	14	2	replant	rubber-rubber	0	0	equal	0	0	0	0
2	14	2	switch	oilpalm-rubber	0	0	equal	0	0	0	0
2	14	2	replant	rubber-rubber	0	0	equal	0	0	0	0
2	15	2	replant	rubber-rubber	0	0	equal	0	0	0	0
2	15	2	switch	oilpalm-rubber	0	0	equal	0	0	0	0
2	15	2	switch	oilpalm-rubber	0	0	equal	0	0	0	0
2	15	2	switch	oilpalm-rubber	0	0	equal	0	0	0	0
2	15	2	switch	oilpalm-rubber	0	0	equal	0	0	0	0
2	15	2	replant	rubber-rubber	0	0	equal	0	0	0	0
2	15	2	switch	oilpalm-rubber	0	0	equal	0	0	0	0
2	15	2	switch	oilpalm-rubber	0	0	equal	0	0	0	0
2	16	2	switch	oilpalm-rubber	0	0	equal	0	0	0	0
2	16	2	switch	oilpalm-rubber	0	0	equal	0	0	0	0
2	16	2	replant	rubber-rubber	0	0	equal	0	0	0	0
2	16	2	switch	oilpalm-rubber	0	0	equal	0	0	0	0
2	16	2	switch	oilpalm-rubber	0	0	equal	0	0	0	0
2	16	2	switch	oilpalm-rubber	0	0	equal	0	0	0	0
2	16	2	switch	oilpalm-rubber	0	0	equal	0	0	0	0
2	16	2	switch	oilpalm-rubber	0	0	equal	0	0	0	0
2	16	2	switch	oilpalm-rubber	0	0	equal	0	0	0	0
2	17	2	switch	oilpalm-rubber	0	0	equal	0	0	0	0
2	17	2	switch	oilpalm-rubber	0	0	equal	0	0	0	0
2	17	2	switch	oilpalm-rubber	0	0	equal	0	0	0	0
2	17	2	switch	oilpalm-rubber	0	0	equal	0	0	0	0
2	17	2	switch	oilpalm-rubber	0	0	equal	0	0	0	0
2	17	2	switch	oilpalm-rubber	0	0	equal	0	0	0	0
2	17	2	replant	rubber-rubber	0	0	equal	0	0	0	0
2	17	2	replant	rubber-rubber	0	0	equal	0	0	0	0
2	17	2	switch	oilpalm-rubber	0	0	equal	0	0	0	0
2	17	2	replant	rubber-rubber	0	0	equal	0	0	0	0
2	17	2	replant	rubber-rubber	0	0	equal	0	0	0	0
2	18	2	replant	rubber-rubber	0	0	equal	0	0	0	0
2	18	2	replant	rubber-rubber	0	0	equal	0	0	0	0
2	18	2	switch	oilpalm-rubber	0	0	equal	0	0	0	0
2	18	2	switch	oilpalm-rubber	0	0	equal	0	0	0	0
2	18	2	replant	rubber-rubber	0	0	equal	0	0	0	0
2	18	2	switch	oilpalm-rubber	0	0	equal	0	0	0	0
2	19	2	switch	oilpalm-rubber	0	0	equal	0	0	0	0
2	19	2	replant	rubber-rubber	0	0	equal	0	0	0	0
2	19	2	replant	rubber-rubber	0	0	equal	0	0	0	0
2	19	2	replant	rubber-rubber	0	0	equal	0	0	0	0
2	19	2	replant	rubber-rubber	0	0	equal	0	0	0	0
2	19	2	replant	rubber-rubber	0	0	equal	0	0	0	0
2	20	2	replant	rubber-rubber	0	0	equal	0	0	0	0
2	20	2	replant	rubber-rubber	0	0	equal	0	0	0	0
2	20	2	replant	rubber-rubber	0	0	equal	0	0	0	0
2	20	2	replant	rubber-rubber	0	0	equal	0	0	0	0
2	20	2	replant	rubber-rubber	0	0	equal	0	0	0	0
2	20	2	replant	rubber-rubber	0	0	equal	0	0	0	0
2	20	2	replant	rubber-rubber	0	0	equal	0	0	0	0
2	21	2	replant	rubber-rubber	0	0	equal	0	0	0	0
2	21	2	replant	rubber-rubber	0	0	equal	0	0	0	0
2	21	2	replant	rubber-rubber	0	0	equal	0	0	0	0
2	21	2	replant	rubber-rubber	0	0	equal	0	0	0	0
2	22	2	replant	rubber-rubber	0	0	equal	0	0	0	0
2	22	2	replant	rubber-rubber	0	0	equal	0	0	0	0
2	23	2	replant	rubber-rubber	0	0	equal	0	0	0	0
2	23	2	replant	rubber-rubber	0	0	equal	0	0	0	0
2	23	2	replant	rubber-rubber	0	0	equal	0	0	0	0
2	23	2	replant	rubber-rubber	0	0	equal	0	0	0	0
2	23	2	replant	rubber-rubber	0	0	equal	0	0	0	0
2	23	2	replant	rubber-rubber	0	0	equal	0	0	0	0
2	24	2	replant	rubber-rubber	0	0	equal	0	0	0	0
2	24	2	replant	rubber-rubber	0	0	equal	0	0	0	0
2	24	2	replant	rubber-rubber	0	0	equal	0	0	0	0
2	24	2	replant	rubber-rubber	0	0	equal	0	0	0	0
2	24	2	replant	rubber-rubber	0	0	equal	0	0	0	0
2	24	2	replant	rubber-rubber	0	0	equal	0	0	0	0
2	24	2	replant	rubber-rubber	0	0	equal	0	0	0	0
2	24	2	replant	rubber-rubber	0	0	equal	0	0	0	0
2	25	2	replant	rubber-rubber	0	0	equal	0	0	0	0
2	25	2	replant	rubber-rubber	0	0	equal	0	0	0	0
2	25	2	replant	rubber-rubber	0	0	equal	0	0	0	0
2	25	2	replant	rubber-rubber	0	0	equal	0	0	0	0
2	25	2	replant	rubber-rubber	0	0	equal	0	0	0	0
2	25	2	replant	rubber-rubber	0	0	equal	0	0	0	0
2	26	2	replant	rubber-rubber	0	0	equal	0	0	0	0
2	26	2	replant	rubber-rubber	0	0	equal	0	0	0	0
2	26	2	replant	rubber-rubber	0	0	equal	0	0	0	0
2	27	2	replant	rubber-rubber	0	0	equal	0	0	0	0
2	27	2	replant	rubber-rubber	0	0	equal	0	0	0	0
2	27	2	replant	rubber-rubber	0	0	equal	0	0	0	0
2	27	2	replant	rubber-rubber	0	0	equal	0	0	0	0
2	27	2	replant	rubber-rubber	0	0	equal	0	0	0	0
2	28	2	replant	rubber-rubber	0	0	equal	0	0	0	0
2	28	2	replant	rubber-rubber	0	0	equal	0	0	0	0
2	29	2	replant	rubber-rubber	0	0	equal	0	0	0	0
2	29	2	replant	rubber-rubber	0	0	equal	0	0	0	0
2	29	2	replant	rubber-rubber	0	0	equal	0	0	0	0
2	29	2	replant	rubber-rubber	0	0	equal	0	0	0	0
2	29	2	replant	rubber-rubber	0	0	equal	0	0	0	0
2	29	2	replant	rubber-rubber	0	0	equal	0	0	0	0
2	29	2	replant	rubber-rubber	0	0	equal	0	0	0	0
2	29	2	replant	rubber-rubber	0	0	equal	0	0	0	0
2	30	2	replant	rubber-rubber	0	0	equal	0	0	0	0
2	30	2	replant	rubber-rubber	0	0	equal	0	0	0	0
2	30	2	replant	rubber-rubber	0	0	equal	0	0	0	0
2	30	2	replant	rubber-rubber	0	0	equal	0	0	0	0
2	30	2	replant	rubber-rubber	0	0	equal	0	0	0	0
2	31	2	replant	rubber-rubber	0	0	equal	0	0	0	0
2	31	2	replant	rubber-rubber	0	0	equal	0	0	0	0
2	31	2	replant	rubber-rubber	0	0	equal	0	0	0	0
2	32	2	replant	rubber-rubber	0	0	equal	0	0	0	0
2	32	2	replant	rubber-rubber	0	0	equal	0	0	0	0
2	33	2	replant	rubber-rubber	0	0	equal	0	0	0	0
2	33	2	replant	rubber-rubber	0	0	equal	0	0	0	0
2	34	2	replant	rubber-rubber	0	0	equal	0	0	0	0
2	34	2	replant	rubber-rubber	0	0	equal	0	0	0	0
2	34	2	replant	rubber-rubber	0	0	equal	0	0	0	0
2	35	2	replant	rubber-rubber	0	0	equal	0	0	0	0
2	35	2	replant	rubber-rubber	0	0	equal	0	0	0	0
2	35	2	replant	rubber-rubber	0	0	equal	0	0	0	0
2	36	2	replant	rubber-rubber	0	0	equal	0	0	0	0
2	36	2	replant	rubber-rubber	0	0	equal	0	0	0	0
2	36	2	replant	rubber-rubber	0	0	equal	0	0	0	0
2	36	2	replant	rubber-rubber	0	0	equal	0	0	0	0
2	36	2	replant	rubber-rubber	0	0	equal	0	0	0	0
2	36	2	replant	rubber-rubber	0	0	equal	0	0	0	0
2	36	2	replant	rubber-rubber	0	0	equal	0	0	0	0
2	37	2	replant	rubber-rubber	0	0	equal	0	0	0	0
2	37	2	replant	rubber-rubber	0	0	equal	0	0	0	0
2	37	2	replant	rubber-rubber	0	0	equal	0	0	0	0
2	37	2	replant	rubber-rubber	0	0	equal	0	0	0	0
2	37	2	replant	rubber-rubber	0	0	equal	0	0	0	0
2	37	2	replant	rubber-rubber	0	0	equal	0	0	0	0
2	38	2	replant	rubber-rubber	0	0	equal	0	0	0	0
2	38	2	replant	rubber-rubber	0	0	equal	0	0	0	0
2	38	2	replant	rubber-rubber	0	0	equal	0	0	0	0
2	38	2	replant	rubber-rubber	0	0	equal	0	0	0	0
2	39	2	replant	rubber-rubber	0	0	equal	0	0	0	0
2	39	2	replant	rubber-rubber	0	0	equal	0	0	0	0
2	39	2	replant	rubber-rubber	0	0	equal	0	0	0	0
2	40	2	replant	rubber-rubber	0	0	equal	0	0	0	0
2	40	2	replant	rubber-rubber	0	0	equal	0	0	0	0
2	40	2	replant	rubber-rubber	0	0	equal	0	0	0	0
2	40	2	replant	rubber-rubber	0	0	equal	0	0	0	0
2	40	2	replant	rubber-rubber	0	0	equal	0	0	0	0
2	40	2	replant	rubber-rubber	0	0	equal	0	0	0	0
2	40	2	replant	rubber-rubber	0	0	equal	0	0	0	0
2	40	2	replant	rubber-rubber	0	0	equal	0	0	0	0
2	40	2	replant	rubber-rubber	0	0	equal	0	0	0	0
2	41	2	replant	rubber-rubber	0	0	equal	0	0	0	0
2	41	2	replant	rubber-rubber	0	0	equal	0	0	0	0
2	41	2	replant	rubber-rubber	0	0	equal	0	0	0	0
2	41	2	replant	rubber-rubber	0	0	equal	0	0	0	0
2	41	2	replant	rubber-rubber	0	0	equal	0	0	0	0
2	41	2	replant	rubber-rubber	0	0	equal	0	0	0	0
2	41	2	replant	rubber-rubber	0	0	equal	0	0	0	0
2	41	2	replant	rubber-rubber	0	0	equal	0	0	0	0
2	41	2	replant	rubber-rubber	0	0	equal	0	0	0	0
2	41	2	replant	rubber-rubber	0	0	equal	0	0	0	0
2	41	2	replant	rubber-rubber	0	0	equal	0	0	0	0
2	41	2	replant	rubber-rubber	0	0	equal	0	0	0	0
2	41	2	replant	rubber-rubber	0	0	equal	0	0	0	0
2	41	2	replant	rubber-rubber	0	0	equal	0	0	0	0
2	41	2	replant	rubber-rubber	0	0	equal	0	0	0	0
2	41	2	replant	rubber-rubber	0	0	equal	0	0	0	0
2	41	2	replant	rubber-rubber	0	0	equal	0	0	0	0
2	41	2	replant	rubber-rubber	0	0	equal	0	0	0	0
2	42	2	replant	rubber-rubber	0	0	equal	0	0	0	0
2	42	2	replant	rubber-rubber	0	0	equal	0	0	0	0
2	42	2	replant	rubber-rubber	0	0	equal	0	0	0	0
2	42	2	replant	rubber-rubber	0	0	equal	0	0	0	0
2	42	2	replant	rubber-rubber	0	0	equal	0	0	0	0
2	42	2	replant	rubber-rubber	0	0	equal	0	0	0	0
2	42	2	replant	rubber-rubber	0	0	equal	0	0	0	0
2	42	2	replant	rubber-rubber	0	0	equal	0	0	0	0
2	42	2	replant	rubber-rubber	0	0	equal	0	0	0	0
2	42	2	replant	rubber-rubber	0	0	equal	0	0	0	0
2	43	2	replant	rubber-rubber	0	0	equal	0	0	0	0
2	43	2	replant	rubber-rubber	0	0	equal	0	0	0	0
2	43	2	replant	rubber-rubber	0	0	equal	0	0	0	0
2	44	2	replant	rubber-rubber	0	0	equal	0	0	0	0
2	44	2	replant	rubber-rubber	0	0	equal	0	0	0	0
2	44	2	replant	rubber-rubber	0	0	equal	0	0	0	0
2	44	2	replant	rubber-rubber	0	0	equal	0	0	0	0
2	45	2	replant	rubber-rubber	0	0	equal	0	0	0	0
2	45	2	replant	rubber-rubber	0	0	equal	0	0	0	0
2	45	2	replant	rubber-rubber	0	0	equal	0	0	0	0
2	45	2	replant	rubber-rubber	0	0	equal	0	0	0	0
2	45	2	replant	rubber-rubber	0	0	equal	0	0	0	0
2	45	2	replant	rubber-rubber	0	0	equal	0	0	0	0
2	46	2	replant	rubber-rubber	0	0	equal	0	0	0	0
2	46	2	replant	rubber-rubber	0	0	equal	0	0	0	0
2	46	2	replant	rubber-rubber	0	0	equal	0	0	0	0
2	46	2	replant	rubber-rubber	0	0	equal	0	0	0	0
2	46	2	replant	rubber-rubber	0	0	equal	0	0	0	0
2	46	2	replant	rubber-rubber	0	0	equal	0	0	0	0
2	46	2	replant	rubber-rubber	0	0	equal	0	0	0	0
2	47	2	replant	rubber-rubber	0	0	equal	0	0	0	0
2	47	2	replant	rubber-rubber	0	0	equal	0	0	0	0
2	47	2	replant	rubber-rubber	0	0	equal	0	0	0	0
2	48	2	replant	rubber-rubber	0	0	equal	0	0	0	0
2	48	2	replant	rubber-rubber	0	0	equal	0	0	0	0
2	48	2	replant	rubber-rubber	0	0	equal	0	0	0	0
2	48	2	replant	rubber-rubber	0	0	equal	0	0	0	0
2	48	2	replant	rubber-rubber	0	0	equal	0	0	0	0
2	49	2	replant	rubber-rubber	0	0	equal	0	0	0	0
2	49	2	replant	rubber-rubber	0	0	equal	0	0	0	0
2	49	2	replant	rubber-rubber	0	0	equal	0	0	0	0
2	49	2	replant	rubber-rubber	0	0	equal	0	0	0	0
2	49	2	replant	rubber-rubber	0	0	equal	0	0	0	0
2	49	2	replant	rubber-rubber	0	0	equal	0	0	0	0
2	49	2	replant	rubber-rubber	0	0	equal	0	0	0	0
3	0	2	switch	oilpalm-rubber	0	0	equal	0	0	0	0
3	0	2	switch	oilpalm-rubber	0	0	equal	0	0	0	0
3	0	2	switch	oilpalm-rubber	0	0	equal	0	0	0	0
3	0	2	switch	oilpalm-rubber	0	0	equal	0	0	0	0
3	0	2	switch	oilpalm-rubber	0	0	equal	0	0	0	0
3	0	2	switch	oilpalm-rubber	0	0	equal	0	0	0	0
3	0	2	switch	oilpalm-rubber	0	0	equal	0	0	0	0
3	0	2	switch	oilpalm-rubber	0	0	equal	0	0	0	0
3	0	2	switch	oilpalm-rubber	0	0	equal	0	0	0	0
3	0	2	switch	oilpalm-rubber	0	0	equal	0	0	0	0
3	0	2	switch	oilpalm-rubber	0	0	equal	0	0	0	0
3	0	2	switch	oilpalm-rubber	0	0	equal	0	0	0	0
3	0	2	switch	oilpalm-rubber	0	0	equal	0	0	0	0
3	0	2	switch	oilpalm-rubber	0	0	equal	0	0	0	0
3	0	2	switch	oilpalm-rubber	0	0	equal	0	0	0	0
3	0	2	switch	oilpalm-rubber	0	0	equal	0	0	0	0
3	0	2	switch	oilpalm-rubber	0	0	equal	0	0	0	0
3	0	2	switch	oilpalm-rubber	0	0	equal	0	0	0	0
3	0	2	switch	oilpalm-rubber	0	0	equal	0	0	0	0
3	0	2	switch	oilpalm-rubber	0	0	equal	0	0	0	0
3	0	2	switch	oilpalm-rubber	0	0	equal	0	0	0	0
3	1	2	switch	oilpalm-rubber	0	0	equal	0	0	0	0
3	1	2	switch	oilpalm-rubber	0	0	equal	0	0	0	0
3	1	2	switch	oilpalm-rubber	0	0	equal	0	0	0	0
3	1	2	switch	oilpalm-rubber	0	0	equal	0	0	0	0
3	1	2	switch	oilpalm-rubber	0	0	equal	0	0	0	0
3	1	2	switch	oilpalm-rubber	0	0	equal	0	0	0	0
3	1	2	switch	oilpalm-rubber	0	0	equal	0	0	0	0
3	1	2	switch	oilpalm-rubber	0	0	equal	0	0	0	0
3	1	2	switch	oilpalm-rubber	0	0	equal	0	0	0	0
3	2	2	switch	oilpalm-rubber	0	0	equal	0	0	0	0
3	2	2	switch	oilpalm-rubber	0	0	equal	0	0	0	0
3	2	2	switch	oilpalm-rubber	0	0	equal	0	0	0	0
3	2	2	switch	oilpalm-rubber	0	0	equal	0	0	0	0
3	2	2	switch	oilpalm-rubber	0	0	equal	0	0	0	0
3	3	2	switch	oilpalm-rubber	0	0	equal	0	0	0	0
3	3	2	switch	oilpalm-rubber	0	0	equal	0	0	0	0
3	3	2	switch	oilpalm-rubber	0	0	equal	0	0	0	0
3	3	2	switch	oilpalm-rubber	0	0	equal	0	0	0	0
3	3	2	switch	oilpalm-rubber	0	0	equal	0	0	0	0
3	4	2	switch	oilpalm-rubber	0	0	equal	0	0	0	0
3	4	2	switch	oilpalm-rubber	0	0	equal	0	0	0	0
3	4	2	switch	oilpalm-rubber	0	0	equal	0	0	0	0
3	4	2	switch	oilpalm-rubber	0	0	equal	0	0	0	0
3	4	2	switch	oilpalm-rubber	0	0	equal	0	0	0	0
3	5	2	switch	oilpalm-rubber	0	0	equal	0	0	0	0
3	5	2	switch	oilpalm-rubber	0	0	equal	0	0	0	0
3	6	2	switch	oilpalm-rubber	0	0	equal	0	0	0	0
3	6	2	switch	oilpalm-rubber	0	0	equal	0	0	0	0
3	6	2	switch	oilpalm-rubber	0	0	equal	0	0	0	0
3	7	2	switch	oilpalm-rubber	0	0	equal	0	0	0	0
3	7	2	switch	oilpalm-rubber	0	0	equal	0	0	0	0
3	7	2	switch	oilpalm-rubber	0	0	equal	0	0	0	0
3	7	2	switch	oilpalm-rubber	0	0	equal	0	0	0	0
3	7	2	switch	oilpalm-rubber	0	0	equal	0	0	0	0
3	7	2	switch	oilpalm-rubber	0	0	equal	0	0	0	0
3	7	2	switch	oilpalm-rubber	0	0	equal	0	0	0	0
3	7	2	switch	oilpalm-rubber	0	0	equal	0	0	0	0
3	8	2	switch	oilpalm-rubber	0	0	equal	0	0	0	0
3	8	2	switch	oilpalm-rubber	0	0	equal	0	0	0	0
3	8	2	switch	oilpalm-rubber	0	0	equal	0	0	0	0
3	8	2	switch	oilpalm-rubber	0	0	equal	0	0	0	0
3	9	2	switch	oilpalm-rubber	0	0	equal	0	0	0	0
3	9	2	switch	oilpalm-rubber	0	0	equal	0	0	0	0
3	9	2	switch	oilpalm-rubber	0	0	equal	0	0	0	0
3	9	2	switch	oilpalm-rubber	0	0	equal	0	0	0	0
3	9	2	switch	oilpalm-rubber	0	0	equal	0	0	0	0
3	9	2	switch	oilpalm-rubber	0	0	equal	0	0	0	0
3	9	2	switch	oilpalm-rubber	0	0	equal	0	0	0	0
3	9	2	switch	oilpalm-rubber	0	0	equal	0	0	0	0
3	10	2	switch	oilpalm-rubber	0	0	equal	0	0	0	0
3	10	2	switch	oilpalm-rubber	0	0	equal	0	0	0	0
3	10	2	switch	oilpalm-rubber	0	0	equal	0	0	0	0
3	10	2	switch	oilpalm-rubber	0	0	equal	0	0	0	0
3	10	2	switch	oilpalm-rubber	0	0	equal	0	0	0	0
3	11	2	switch	oilpalm-rubber	0	0	equal	0	0	0	0
3	11	2	replant	rubber-rubber	0	0	equal	0	0	0	0
3	11	2	replant	rubber-rubber	0	0	equal	0	0	0	0
3	11	2	switch	oilpalm-rubber	0	0	equal	0	0	0	0
3	11	2	switch	oilpalm-rubber	0	0	equal	0	0	0	0
3	11	2	replant	rubber-rubber	0	0	equal	0	0	0	0
3	11	2	replant	rubber-rubber	0	0	equal	0	0	0	0
3	11	2	switch	oilpalm-rubber	0	0	equal	0	0	0	0
3	11	2	switch	oilpalm-rubber	0	0	equal	0	0	0	0
3	12	2	replant	rubber-rubber	0	0	equal	0	0	0	0
3	12	2	replant	rubber-rubber	0	0	equal	0	0	0	0
3	12	2	replant	rubber-rubber	0	0	equal	0	0	0	0
3	12	2	switch	oilpalm-rubber	0	0	equal	0	0	0	0
3	12	2	replant	rubber-rubber	0	0	equal	0	0	0	0
3	12	2	replant	rubber-rubber	0	0	equal	0	0	0	0
3	12	2	switch	oilpalm-rubber	0	0	equal	0	0	0	0
3	12	2	replant	rubber-rubber	0	0	equal	0	0	0	0
3	12	2	replant	rubber-rubber	0	0	equal	0	0	0	0
3	12	2	replant	rubber-rubber	0	0	equal	0	0	0	0
3	12	2	replant	rubber-rubber	0	0	equal	0	0	0	0
3	12	2	switch	oilpalm-rubber	0	0	equal	0	0	0	0
3	12	2	switch	oilpalm-rubber	0	0	equal	0	0	0	0
3	12	2	switch	oilpalm-rubber	0	0	equal	0	0	0	0
3	12	2	switch	oilpalm-rubber	0	0	equal	0	0	0	0
3	13	2	switch	oilpalm-rubber	0	0	equal	0	0	0	0
3	13	2	switch	oilpalm-rubber	0	0	equal	0	0	0	0
3	13	2	switch	oilpalm-rubber	0	0	equal	0	0	0	0
3	13	2	replant	rubber-rubber	0	0	equal	0	0	0	0
3	13	2	replant	rubber-rubber	0	0	equal	0	0	0	0
3	13	2	replant	rubber-rubber	0	0	equal	0	0	0	0
3	13	2	replant	rubber-rubber	0	0	equal	0	0	0	0
3	13	2	switch	oilpalm-rubber	0	0	equal	0	0	0	0
3	14	2	switch	oilpalm-rubber	0	0	equal	0	0	0	0
3	14	2	replant	rubber-rubber	0	0	equal	0	0	0	0
3	14	2	replant	rubber-rubber	0	0	equal	0	0	0	0
3	14	2	switch	oilpalm-rubber	0	0	equal	0	0	0	0
3	14	2	replant	rubber-rubber	0	0	equal	0	0	0	0
3	14	2	replant	rubber-rubber	0	0	equal	0	0	0	0
3	14	2	switch	oilpalm-rubber	0	0	equal	0	0	0	0
3	14	2	switch	oilpalm-rubber	0	0	equal	0	0	0	0
3	15	2	replant	rubber-rubber	0	0	equal	0	0	0	0
3	15	2	switch	oilpalm-rubber	0	0	equal	0	0	0	0
3	15	2	switch	oilpalm-rubber	0	0	equal	0	0	0	0
3	15	2	switch	oilpalm-rubber	0	0	equal	0	0	0	0
3	15	2	replant	rubber-rubber	0	0	equal	0	0	0	0
3	15	2	replant	rubber-rubber	0	0	equal	0	0	0	0
3	15	2	switch	oilpalm-rubber	0	0	equal	0	0	0	0
3	15	2	replant	rubber-rubber	0	0	equal	0	0	0	0
3	15	2	replant	rubber-rubber	0	0	equal	0	0	0	0
3	15	2	replant	rubber-rubber	0	0	equal	0	0	0	0
3	15	2	replant	rubber-rubber	0	0	equal	0	0	0	0
3	15	2	replant	rubber-rubber	0	0	equal	0	0	0	0
3	16	2	replant	rubber-rubber	0	0	equal	0	0	0	0
3	16	2	switch	oilpalm-rubber	0	0	equal	0	0	0	0
3	16	2	switch	oilpalm-rubber	0	0	equal	0	0	0	0
3	16	2	replant	rubber-rubber	0	0	equal	0	0	0	0
3	16	2	switch	oilpalm-rubber	0	0	equal	0	0	0	0
3	16	2	switch	oilpalm-rubber	0	0	equal	0	0	0	0
3	16	2	switch	oilpalm-rubber	0	0	equal	0	0	0	0
3	16	2	replant	rubber-rubber	0	0	equal	0	0	0	0
3	16	2	switch	oilpalm-rubber	0	0	equal	0	0	0	0
3	16	2	replant	rubber-rubber	0	0	equal	0	0	0	0
3	17	2	switch	oilpalm-rubber	0	0	equal	0	0	0	0
3	17	2	switch	oilpalm-rubber	0	0	equal	0	0	0	0
3	17	2	replant	rubber-rubber	0	0	equal	0	0	0	0
3	17	2	switch	oilpalm-rubber	0	0	equal	0	0	0	0
3	17	2	switch	oilpalm-rubber	0	0	equal	0	0	0	0
3	17	2	switch	oilpalm-rubber	0	0	equal	0	0	0	0
3	18	2	replant	rubber-rubber	0	0	equal	0	0	0	0
3	18	2	switch	oilpalm-rubber	0	0	equal	0	0	0	0
3	18	2	replant	rubber-rubber	0	0	equal	0	0	0	0
3	18	2	switch	oilpalm-rubber	0	0	equal	0	0	0	0
3	18	2	switch	oilpalm-rubber	0	0	equal	0	0	0	0
3	19	2	replant	rubber-rubber	0	0	equal	0	0	0	0
3	19	2	switch	oilpalm-rubber	0	0	equal	0	0	0	0
3	19	2	switch	oilpalm-rubber	0	0	equal	0	0	0	0
3	19	2	replant	rubber-rubber	0	0	equal	0	0	0	0
3	19	2	switch	oilpalm-rubber	0	0	equal	0	0	0	0
3	19	2	replant	rubber-rubber	0	0	equal	0	0	0	0
3	19	2	replant	rubber-rubber	0	0	equal	0	0	0	0
3	20	2	replant	rubber-rubber	0	0	equal	0	0	0	0
3	20	2	replant	rubber-rubber	0	0	equal	0	0	0	0
3	20	2	replant	rubber-rubber	0	0	equal	0	0	0	0
3	20	2	replant	rubber-rubber	0	0	equal	0	0	0	0
3	20	2	replant	rubber-rubber	0	0	equal	0	0	0	0
3	20	2	replant	rubber-rubber	0	0	equal	0	0	0	0
3	20	2	replant	rubber-rubber	0	0	equal	0	0	0	0
3	21	2	replant	rubber-rubber	0	0	equal	0	0	0	0
3	22	2	replant	rubber-rubber	0	0	equal	0	0	0	0
3	22	2	replant	rubber-rubber	0	0	equal	0	0	0	0
3	22	2	replant	rubber-rubber	0	0	equal	0	0	0	0
3	22	2	replant	rubber-rubber	0	0	equal	0	0	0	0
3	22	2	replant	rubber-rubber	0	0	equal	0	0	0	0
3	23	2	replant	rubber-rubber	0	0	equal	0	0	0	0
3	23	2	replant	rubber-rubber	0	0	equal	0	0	0	0
3	23	2	replant	rubber-rubber	0	0	equal	0	0	0	0
3	23	2	replant	rubber-rubber	0	0	equal	0	0	0	0
3	23	2	replant	rubber-rubber	0	0	equal	0	0	0	0
3	23	2	replant	rubber-rubber	0	0	equal	0	0	0	0
3	24	2	replant	rubber-rubber	0	0	equal	0	0	0	0
3	24	2	replant	rubber-rubber	0	0	equal	0	0	0	0
3	25	2	replant	rubber-rubber	0	0	equal	0	0	0	0
3	25	2	replant	rubber-rubber	0	0	equal	0	0	0	0
3	25	2	replant	rubber-rubber	0	0	equal	0	0	0	0
3	25	2	replant	rubber-rubber	0	0	equal	0	0	0	0
3	25	2	replant	rubber-rubber	0	0	equal	0	0	0	0
3	26	2	replant	rubber-rubber	0	0	equal	0	0	0	0
3	26	2	replant	rubber-rubber	0	0	equal	0	0	0	0
3	26	2	replant	rubber-rubber	0	0	equal	0	0	0	0
3	26	2	replant	rubber-rubber	0	0	equal	0	0	0	0
3	26	2	replant	rubber-rubber	0	0	equal	0	0	0	0
3	26	2	replant	rubber-rubber	0	0	equal	0	0	0	0
3	26	2	replant	rubber-rubber	0	0	equal	0	0	0	0
3	27	2	replant	rubber-rubber	0	0	equal	0	0	0	0
3	27	2	replant	rubber-rubber	0	0	equal	0	0	0	0
3	27	2	replant	rubber-rubber	0	0	equal	0	0	0	0
3	28	2	replant	rubber-rubber	0	0	equal	0	0	0	0
3	28	2	replant	rubber-rubber	0	0	equal	0	0	0	0
3	28	2	replant	rubber-rubber	0	0	equal	0	0	0	0
3	29	2	replant	rubber-rubber	0	0	equal	0	0	0	0
3	29	2	replant	rubber-rubber	0	0	equal	0	0	0	0
3	29	2	replant	rubber-rubber	0	0	equal	0	0	0	0
3	29	2	replant	rubber-rubber	0	0	equal	0	0	0	0
3	30	2	replant	rubber-rubber	0	0	equal	0	0	0	0
3	31	2	replant	rubber-rubber	0	0	equal	0	0	0	0
3	31	2	replant	rubber-rubber	0	0	equal	0	0	0	0
3	31	2	replant	rubber-rubber	0	0	equal	0	0	0	0
3	31	2	replant	rubber-rubber	0	0	equal	0	0	0	0
3	31	2	replant	rubber-rubber	0	0	equal	0	0	0	0
3	31	2	replant	rubber-rubber	0	0	equal	0	0	0	0
3	32	2	replant	rubber-rubber	0	0	equal	0	0	0	0
3	32	2	replant	rubber-rubber	0	0	equal	0	0	0	0
3	32	2	replant	rubber-rubber	0	0	equal	0	0	0	0
3	33	2	replant	rubber-rubber	0	0	equal	0	0	0	0
3	33	2	replant	rubber-rubber	0	0	equal	0	0	0	0
3	33	2	replant	rubber-rubber	0	0	equal	0	0	0	0
3	33	2	replant	rubber-rubber	0	0	equal	0	0	0	0
3	33	2	replant	rubber-rubber	0	0	equal	0	0	0	0
3	34	2	replant	rubber-rubber	0	0	equal	0	0	0	0
3	35	2	replant	rubber-rubber	0	0	equal	0	0	0	0
3	35	2	replant	rubber-rubber	0	0	equal	0	0	0	0
3	35	2	replant	rubber-rubber	0	0	equal	0	0	0	0
3	35	2	replant	rubber-rubber	0	0	equal	0	0	0	0
3	35	2	replant	rubber-rubber	0	0	equal	0	0	0	0
3	36	2	replant	rubber-rubber	0	0	equal	0	0	0	0
3	36	2	replant	rubber-rubber	0	0	equal	0	0	0	0
3	36	2	replant	rubber-rubber	0	0	equal	0	0	0	0
3	37	2	replant	rubber-rubber	0	0	equal	0	0	0	0
3	37	2	replant	rubber-rubber	0	0	equal	0	0	0	0
3	37	2	replant	rubber-rubber	0	0	equal	0	0	0	0
3	37	2	replant	rubber-rubber	0	0	equal	0	0	0	0
3	37	2	replant	rubber-rubber	0	0	equal	0	0	0	0
3	37	2	replant	rubber-rubber	0	0	equal	0	0	0	0
3	37	2	replant	rubber-rubber	0	0	equal	0	0	0	0
3	38	2	replant	rubber-rubber	0	0	equal	0	0	0	0
3	38	2	replant	rubber-rubber	0	0	equal	0	0	0	0
3	38	2	replant	rubber-rubber	0	0	equal	0	0	0	0
3	39	2	replant	rubber-rubber	0	0	equal	0	0	0	0
3	39	2	replant	rubber-rubber	0	0	equal	0	0	0	0
3	39	2	replant	rubber-rubber	0	0	equal	0	0	0	0
3	39	2	replant	rubber-rubber	0	0	equal	0	0	0	0
3	39	2	replant	rubber-rubber	0	0	equal	0	0	0	0
3	39	2	replant	rubber-rubber	0	0	equal	0	0	0	0
3	39	2	replant	rubber-rubber	0	0	equal	0	0	0	0
3	40	2	replant	rubber-rubber	0	0	equal	0	0	0	0
3	40	2	replant	rubber-rubber	0	0	equal	0	0	0	0
3	40	2	replant	rubber-rubber	0	0	equal	0	0	0	0
3	40	2	replant	rubber-rubber	0	0	equal	0	0	0	0
3	40	2	replant	rubber-rubber	0	0	equal	0	0	0	0
3	40	2	replant	rubber-rubber	0	0	equal	0	0	0	0
3	40	2	replant	rubber-rubber	0	0	equal	0	0	0	0
3	40	2	replant	rubber-rubber	0	0	equal	0	0	0	0
3	41	2	replant	rubber-rubber	0	0	equal	0	0	0	0
3	41	2	replant	rubber-rubber	0	0	equal	0	0	0	0
3	41	2	replant	rubber-rubber	0	0	equal	0	0	0	0
3	41	2	replant	rubber-rubber	0	0	equal	0	0	0	0
3	41	2	replant	rubber-rubber	0	0	equal	0	0	0	0
3	41	2	replant	rubber-rubber	0	0	equal	0	0	0	0
3	41	2	replant	rubber-rubber	0	0	equal	0	0	0	0
3	41	2	replant	rubber-rubber	0	0	equal	0	0	0	0
3	41	2	replant	rubber-rubber	0	0	equal	0	0	0	0
3	41	2	replant	rubber-rubber	0	0	equal	0	0	0	0
3	41	2	replant	rubber-rubber	0	0	equal	0	0	0	0
3	41	2	replant	rubber-rubber	0	0	equal	0	0	0	0
3	41	2	replant	rubber-rubber	0	0	equal	0	0	0	0
3	41	2	replant	rubber-rubber	0	0	equal	0	0	0	0
3	41	2	replant	rubber-rubber	0	0	equal	0	0	0	0
3	41	2	replant	rubber-rubber	0	0	equal	0	0	0	0
3	41	2	replant	rubber-rubber	0	0	equal	0	0	0	0
3	41	2	replant	rubber-rubber	0	0	equal	0	0	0	0
3	42	2	replant	rubber-rubber	0	0	equal	0	0	0	0
3	42	2	replant	rubber-rubber	0	0	equal	0	0	0	0
3	42	2	replant	rubber-rubber	0	0	equal	0	0	0	0
3	42	2	replant	rubber-rubber	0	0	equal	0	0	0	0
3	42	2	replant	rubber-rubber	0	0	equal	0	0	0	0
3	42	2	replant	rubber-rubber	0	0	equal	0	0	0	0
3	42	2	replant	rubber-rubber	0	0	equal	0	0	0	0
3	42	2	replant	rubber-rubber	0	0	equal	0	0	0	0
3	42	2	replant	rubber-rubber	0	0	equal	0	0	0	0
3	43	2	replant	rubber-rubber	0	0	equal	0	0	0	0
3	43	2	replant	rubber-rubber	0	0	equal	0	0	0	0
3	43	2	replant	rubber-rubber	0	0	equal	0	0	0	0
3	43	2	replant	rubber-rubber	0	0	equal	0	0	0	0
3	43	2	replant	rubber-rubber	0	0	equal	0	0	0	0
3	44	2	replant	rubber-rubber	0	0	equal	0	0	0	0
3	44	2	replant	rubber-rubber	0	0	equal	0	0	0	0
3	44	2	replant	rubber-rubber	0	0	equal	0	0	0	0
3	44	2	replant	rubber-rubber	0	0	equal	0	0	0	0
3	44	2	replant	rubber-rubber	0	0	equal	0	0	0	0
3	45	2	replant	rubber-rubber	0	0	equal	0	0	0	0
3	45	2	replant	rubber-rubber	0	0	equal	0	0	0	0
3	45	2	replant	rubber-rubber	0	0	equal	0	0	0	0
3	45	2	replant	rubber-rubber	0	0	equal	0	0	0	0
3	45	2	replant	rubber-rubber	0	0	equal	0	0	0	0
3	46	2	replant	rubber-rubber	0	0	equal	0	0	0	0
3	46	2	replant	rubber-rubber	0	0	equal	0	0	0	0
3	47	2	replant	rubber-rubber	0	0	equal	0	0	0	0
3	47	2	replant	rubber-rubber	0	0	equal	0	0	0	0
3	47	2	replant	rubber-rubber	0	0	equal	0	0	0	0
3	48	2	replant	rubber-rubber	0	0	equal	0	0	0	0
3	48	2	replant	rubber-rubber	0	0	equal	0	0	0	0
3	48	2	replant	rubber-rubber	0	0	equal	0	0	0	0
3	48	2	replant	rubber-rubber	0	0	equal	0	0	0	0
3	48	2	replant	rubber-rubber	0	0	equal	0	0	0	0
3	48	2	replant	rubber-rubber	0	0	equal	0	0	0	0
3	48	2	replant	rubber-rubber	0	0	equal	0	0	0	0
3	48	2	replant	rubber-rubber	0	0	equal	0	0	0	0
3	49	2	replant	rubber-rubber	0	0	equal	0	0	0	0
3	49	2	replant	rubber-rubber	0	0	equal	0	0	0	0
3	49	2	replant	rubber-rubber	0	0	equal	0	0	0	0
3	49	2	replant	rubber-rubber	0	0	equal	0	0	0	0
4	0	2	switch	oilpalm-rubber	0	0	equal	0	0	0	0
4	0	2	switch	oilpalm-rubber	0	0	equal	0	0	0	0
4	0	2	switch	oilpalm-rubber	0	0	equal	0	0	0	0
4	0	2	switch	oilpalm-rubber	0	0	equal	0	0	0	0
4	0	2	switch	oilpalm-rubber	0	0	equal	0	0	0	0
4	0	2	switch	oilpalm-rubber	0	0	equal	0	0	0	0
4	0	2	switch	oilpalm-rubber	0	0	equal	0	0	0	0
4	0	2	switch	oilpalm-rubber	0	0	equal	0	0	0	0
4	0	2	switch	oilpalm-rubber	0	0	equal	0	0	0	0
4	0	2	switch	oilpalm-rubber	0	0	equal	0	0	0	0
4	0	2	switch	oilpalm-rubber	0	0	equal	0	0	0	0
4	0	2	switch	oilpalm-rubber	0	0	equal	0	0	0	0
4	0	2	switch	oilpalm-rubber	0	0	equal	0	0	0	0
4	0	2	switch	oilpalm-rubber	0	0	equal	0	0	0	0
4	0	2	switch	oilpalm-rubber	0	0	equal	0	0	0	0
4	0	2	switch	oilpalm-rubber	0	0	equal	0	0	0	0
4	0	2	switch	oilpalm-rubber	0	0	equal	0	0	0	0
4	0	2	switch	oilpalm-rubber	0	0	equal	0	0	0	0
4	0	2	switch	oilpalm-rubber	0	0	equal	0	0	0	0
4	0	2	switch	oilpalm-rubber	0	0	equal	0	0	0	0
4	0	2	switch	oilpalm-rubber	0	0	equal	0	0	0	0
4	0	2	switch	oilpalm-rubber	0	0	equal	0	0	0	0
4	0	2	switch	oilpalm-rubber	0	0	equal	0	0	0	0
4	1	2	switch	oilpalm-rubber	0	0	equal	0	0	0	0
4	1	2	switch	oilpalm-rubber	0	0	equal	0	0	0	0
4	1	2	switch	oilpalm-rubber	0	0	equal	0	0	0	0
4	1	2	switch	oilpalm-rubber	0	0	equal	0	0	0	0
4	1	2	switch	oilpalm-rubber	0	0	equal	0	0	0	0
4	1	2	switch	oilpalm-rubber	0	0	equal	0	0	0	0
4	1	2	switch	oilpalm-rubber	0	0	equal	0	0	0	0
4	1	2	switch	oilpalm-rubber	0	0	equal	0	0	0	0
4	1	2	switch	oilpalm-rubber	0	0	equal	0	0	0	0
4	1	2	switch	oilpalm-rubber	0	0	equal	0	0	0	0
4	1	2	switch	oilpalm-rubber	0	0	equal	0	0	0	0
4	1	2	switch	oilpalm-rubber	0	0	equal	0	0	0	0
4	2	2	switch	oilpalm-rubber	0	0	equal	0	0	0	0
4	2	2	switch	oilpalm-rubber	0	0	equal	0	0	0	0
4	2	2	switch	oilpalm-rubber	0	0	equal	0	0	0	0
4	2	2	switch	oilpalm-rubber	0	0	equal	0	0	0	0
4	2	2	switch	oilpalm-rubber	0	0	equal	0	0	0	0
4	2	2	switch	oilpalm-rubber	0	0	equal	0	0	0	0
4	3	2	switch	oilpalm-rubber	0	0	equal	0	0	0	0
4	3	2	switch	oilpalm-rubber	0	0	equal	0	0	0	0
4	3	2	switch	oilpalm-rubber	0	0	equal	0	0	0	0
4	3	2	switch	oilpalm-rubber	0	0	equal	0	0	0	0
4	3	2	switch	oilpalm-rubber	0	0	equal	0	0	0	0
4	3	2	switch	oilpalm-rubber	0	0	equal	0	0	0	0
4	3	2	switch	oilpalm-rubber	0	0	equal	0	0	0	0
4	3	2	switch	oilpalm-rubber	0	0	equal	0	0	0	0
4	3	2	switch	oilpalm-rubber	0	0	equal	0	0	0	0
4	3	2	switch	oilpalm-rubber	0	0	equal	0	0	0	0
4	4	2	switch	oilpalm-rubber	0	0	equal	0	0	0	0
4	4	2	switch	oilpalm-rubber	0	0	equal	0	0	0	0
4	4	2	switch	oilpalm-rubber	0	0	equal	0	0	0	0
4	4	2	switch	oilpalm-rubber	0	0	equal	0	0	0	0
4	4	2	switch	oilpalm-rubber	0	0	equal	0	0	0	0
4	5	2	switch	oilpalm-rubber	0	0	equal	0	0	0	0
4	5	2	switch	oilpalm-rubber	0	0	equal	0	0	0	0
4	5	2	switch	oilpalm-rubber	0	0	equal	0	0	0	0
4	6	2	switch	oilpalm-rubber	0	0	equal	0	0	0	0
4	6	2	switch	oilpalm-rubber	0	0	equal	0	0	0	0
4	6	2	switch	oilpalm-rubber	0	0	equal	0	0	0	0
4	7	2	switch	oilpalm-rubber	0	0	equal	0	0	0	0
4	7	2	switch	oilpalm-rubber	0	0	equal	0	0	0	0
4	8	2	switch	oilpalm-rubber	0	0	equal	0	0	0	0
4	8	2	switch	oilpalm-rubber	0	0	equal	0	0	0	0
4	8	2	switch	oilpalm-rubber	0	0	equal	0	0	0	0
4	8	2	switch	oilpalm-rubber	0	0	equal	0	0	0	0
4	9	2	switch	oilpalm-rubber	0	0	equal	0	0	0	0
4	9	2	switch	oilpalm-rubber	0	0	equal	0	0	0	0
4	9	2	switch	oilpalm-rubber	0	0	equal	0	0	0	0
4	10	2	switch	oilpalm-rubber	0	0	equal	0	0	0	0
4	10	2	switch	oilpalm-rubber	0	0	equal	0	0	0	0
4	10	2	switch	oilpalm-rubber	0	0	equal	0	0	0	0
4	10	2	switch	oilpalm-rubber	0	0	equal	0	0	0	0
4	10	2	switch	oilpalm-rubber	0	0	equal	0	0	0	0
4	10	2	switch	oilpalm-rubber	0	0	equal	0	0	0	0
4	11	2	switch	oilpalm-rubber	0	0	equal	0	0	0	0
4	11	2	switch	oilpalm-rubber	0	0	equal	0	0	0	0
4	11	2	switch	oilpalm-rubber	0	0	equal	0	0	0	0
4	11	2	replant	rubber-rubber	0	0	equal	0	0	0	0
4	11	2	replant	rubber-rubber	0	0	equal	0	0	0	0
4	11	2	switch	oilpalm-rubber	0	0	equal	0	0	0	0
4	12	2	switch	oilpalm-rubber	0	0	equal	0	0	0	0
4	12	2	switch	oilpalm-rubber	0	0	equal	0	0	0	0
4	12	2	replant	rubber-rubber	0	0	equal	0	0	0	0
4	12	2	replant	rubber-rubber	0	0	equal	0	0	0	0
4	12	2	replant	rubber-rubber	0	0	equal	0	0	0	0
4	12	2	replant	rubber-rubber	0	0	equal	0	0	0	0
4	13	2	switch	oilpalm-rubber	0	0	equal	0	0	0	0
4	13	2	switch	oilpalm-rubber	0	0	equal	0	0	0	0
4	13	2	switch	oilpalm-rubber	0	0	equal	0	0	0	0
4	13	2	switch	oilpalm-rubber	0	0	equal	0	0	0	0
4	13	2	switch	oilpalm-rubber	0	0	equal	0	0	0	0
4	13	2	switch	oilpalm-rubber	0	0	equal	0	0	0	0
4	13	2	replant	rubber-rubber	0	0	equal	0	0	0	0
4	13	2	switch	oilpalm-rubber	0	0	equal	0	0	0	0
4	14	2	switch	oilpalm-rubber	0	0	equal	0	0	0	0
4	14	2	switch	oilpalm-rubber	0	0	equal	0	0	0	0
4	14	2	switch	oilpalm-rubber	0	0	equal	0	0	0	0
4	14	2	switch	oilpalm-rubber	0	0	equal	0	0	0	0
4	14	2	switch	oilpalm-rubber	0	0	equal	0	0	0	0
4	14	2	switch	oilpalm-rubber	0	0	equal	0	0	0	0
4	14	2	replant	rubber-rubber	0	0	equal	0	0	0	0
4	15	2	replant	rubber-rubber	0	0	equal	0	0	0	0
4	15	2	replant	rubber-rubber	0	0	equal	0	0	0	0
4	15	2	switch	oilpalm-rubber	0	0	equal	0	0	0	0
4	15	2	switch	oilpalm-rubber	0	0	equal	0	0	0	0
4	15	2	replant	rubber-rubber	0	0	equal	0	0	0	0
4	16	2	switch	oilpalm-rubber	0	0	equal	0	0	0	0
4	16	2	switch	oilpalm-rubber	0	0	equal	0	0	0	0
4	16	2	replant	rubber-rubber	0	0	equal	0	0	0	0
4	16	2	switch	oilpalm-rubber	0	0	equal	0	0	0	0
4	16	2	replant	rubber-rubber	0	0	equal	0	0	0	0
4	16	2	switch	oilpalm-rubber	0	0	equal	0	0	0	0
4	16	2	replant	rubber-rubber	0	0	equal	0	0	0	0
4	17	2	switch	oilpalm-rubber	0	0	equal	0	0	0	0
4	17	2	switch	oilpalm-rubber	0	0	equal	0	0	0	0
4	17	2	switch	oilpalm-rubber	0	0	equal	0	0	0	0
4	17	2	replant	rubber-rubber	0	0	equal	0	0	0	0
4	17	2	switch	oilpalm-rubber	0	0	equal	0	0	0	0
4	17	2	switch	oilpalm-rubber	0	0	equal	0	0	0	0
4	18	2	replant	rubber-rubber	0	0	equal	0	0	0	0
4	18	2	switch	oilpalm-rubber	0	0	equal	0	0	0	0
4	18	2	switch	oilpalm-rubber	0	0	equal	0	0	0	0
4	18	2	replant	rubber-rubber	0	0	equal	0	0	0	0
4	18	2	replant	rubber-rubber	0	0	equal	0	0	0	0
4	18	2	replant	rubber-rubber	0	0	equal	0	0	0	0
4	18	2	switch	oilpalm-rubber	0	0	equal	0	0	0	0
4	18	2	replant	rubber-rubber	0	0	equal	0	0	0	0
4	18	2	switch	oilpalm-rubber	0	0	equal	0	0	0	0
4	18	2	switch	oilpalm-rubber	0	0	equal	0	0	0	0
4	19	2	replant	rubber-rubber	0	0	equal	0	0	0	0
4	19	2	replant	rubber-rubber	0	0	equal	0	0	0	0
4	19	2	replant	rubber-rubber	0	0	equal	0	0	0	0
4	19	2	replant	rubber-rubber	0	0	equal	0	0	0	0
4	19	2	replant	rubber-rubber	0	0	equal	0	0	0	0
4	19	2	replant	rubber-rubber	0	0	equal	0	0	0	0
4	19	2	replant	rubber-rubber	0	0	equal	0	0	0	0
4	19	2	replant	rubber-rubber	0	0	equal	0	0	0	0
4	19	2	replant	rubber-rubber	0	0	equal	0	0	0	0
4	20	2	replant	rubber-rubber	0	0	equal	0	0	0	0
4	20	2	replant	rubber-rubber	0	0	equal	0	0	0	0
4	20	2	replant	rubber-rubber	0	0	equal	0	0	0	0
4	21	2	replant	rubber-rubber	0	0	equal	0	0	0	0
4	21	2	replant	rubber-rubber	0	0	equal	0	0	0	0
4	21	2	replant	rubber-rubber	0	0	equal	0	0	0	0
4	21	2	replant	rubber-rubber	0	0	equal	0	0	0	0
4	21	2	replant	rubber-rubber	0	0	equal	0	0	0	0
4	21	2	replant	rubber-rubber	0	0	equal	0	0	0	0
4	21	2	replant	rubber-rubber	0	0	equal	0	0	0	0
4	21	2	replant	rubber-rubber	0	0	equal	0	0	0	0
4	21	2	replant	rubber-rubber	0	0	equal	0	0	0	0
4	21	2	replant	rubber-rubber	0	0	equal	0	0	0	0
4	21	2	replant	rubber-rubber	0	0	equal	0	0	0	0
4	21	2	replant	rubber-rubber	0	0	equal	0	0	0	0
4	22	2	replant	rubber-rubber	0	0	equal	0	0	0	0
4	22	2	replant	rubber-rubber	0	0	equal	0	0	0	0
4	22	2	replant	rubber-rubber	0	0	equal	0	0	0	0
4	22	2	replant	rubber-rubber	0	0	equal	0	0	0	0
4	23	2	replant	rubber-rubber	0	0	equal	0	0	0	0
4	23	2	replant	rubber-rubber	0	0	equal	0	0	0	0
4	23	2	replant	rubber-rubber	0	0	equal	0	0	0	0
4	23	2	replant	rubber-rubber	0	0	equal	0	0	0	0
4	23	2	replant	rubber-rubber	0	0	equal	0	0	0	0
4	23	2	replant	rubber-rubber	0	0	equal	0	0	0	0
4	24	2	replant	rubber-rubber	0	0	equal	0	0	0	0
4	24	2	replant	rubber-rubber	0	0	equal	0	0	0	0
4	24	2	replant	rubber-rubber	0	0	equal	0	0	0	0
4	24	2	replant	rubber-rubber	0	0	equal	0	0	0	0
4	24	2	replant	rubber-rubber	0	0	equal	0	0	0	0
4	24	2	replant	rubber-rubber	0	0	equal	0	0	0	0
4	24	2	replant	rubber-rubber	0	0	equal	0	0	0	0
4	25	2	replant	rubber-rubber	0	0	equal	0	0	0	0
4	25	2	replant	rubber-rubber	0	0	equal	0	0	0	0
4	25	2	replant	rubber-rubber	0	0	equal	0	0	0	0
4	25	2	replant	rubber-rubber	0	0	equal	0	0	0	0
4	25	2	replant	rubber-rubber	0	0	equal	0	0	0	0
4	26	2	replant	rubber-rubber	0	0	equal	0	0	0	0
4	26	2	replant	rubber-rubber	0	0	equal	0	0	0	0
4	26	2	replant	rubber-rubber	0	0	equal	0	0	0	0
4	26	2	replant	rubber-rubber	0	0	equal	0	0	0	0
4	27	2	replant	rubber-rubber	0	0	equal	0	0	0	0
4	27	2	replant	rubber-rubber	0	0	equal	0	0	0	0
4	28	2	replant	rubber-rubber	0	0	equal	0	0	0	0
4	28	2	replant	rubber-rubber	0	0	equal	0	0	0	0
4	28	2	replant	rubber-rubber	0	0	equal	0	0	0	0
4	28	2	replant	rubber-rubber	0	0	equal	0	0	0	0
4	29	2	replant	rubber-rubber	0	0	equal	0	0	0	0
4	29	2	replant	rubber-rubber	0	0	equal	0	0	0	0
4	30	2	replant	rubber-rubber	0	0	equal	0	0	0	0
4	30	2	replant	rubber-rubber	0	0	equal	0	0	0	0
4	30	2	replant	rubber-rubber	0	0	equal	0	0	0	0
4	30	2	replant	rubber-rubber	0	0	equal	0	0	0	0
4	30	2	replant	rubber-rubber	0	0	equal	0	0	0	0
4	30	2	replant	rubber-rubber	0	0	equal	0	0	0	0
4	31	2	replant	rubber-rubber	0	0	equal	0	0	0	0
4	31	2	replant	rubber-rubber	0	0	equal	0	0	0	0
4	31	2	replant	rubber-rubber	0	0	equal	0	0	0	0
4	32	2	replant	rubber-rubber	0	0	equal	0	0	0	0
4	32	2	replant	rubber-rubber	0	0	equal	0	0	0	0
4	32	2	replant	rubber-rubber	0	0	equal	0	0	0	0
4	32	2	replant	rubber-rubber	0	0	equal	0	0	0	0
4	32	2	replant	rubber-rubber	0	0	equal	0	0	0	0
4	32	2	replant	rubber-rubber	0	0	equal	0	0	0	0
4	32	2	replant	rubber-rubber	0	0	equal	0	0	0	0
4	34	2	replant	rubber-rubber	0	0	equal	0	0	0	0
4	34	2	replant	rubber-rubber	0	0	equal	0	0	0	0
4	34	2	replant	rubber-rubber	0	0	equal	0	0	0	0
4	34	2	replant	rubber-rubber	0	0	equal	0	0	0	0
4	34	2	replant	rubber-rubber	0	0	equal	0	0	0	0
4	34	2	replant	rubber-rubber	0	0	equal	0	0	0	0
4	34	2	replant	rubber-rubber	0	0	equal	0	0	0	0
4	34	2	replant	rubber-rubber	0	0	equal	0	0	0	0
4	35	2	replant	rubber-rubber	0	0	equal	0	0	0	0
4	35	2	replant	rubber-rubber	0	0	equal	0	0	0	0
4	35	2	replant	rubber-rubber	0	0	equal	0	0	0	0
4	36	2	replant	rubber-rubber	0	0	equal	0	0	0	0
4	36	2	replant	rubber-rubber	0	0	equal	0	0	0	0
4	36	2	replant	rubber-rubber	0	0	equal	0	0	0	0
4	37	2	replant	rubber-rubber	0	0	equal	0	0	0	0
4	37	2	replant	rubber-rubber	0	0	equal	0	0	0	0
4	38	2	replant	rubber-rubber	0	0	equal	0	0	0	0
4	38	2	replant	rubber-rubber	0	0	equal	0	0	0	0
4	38	2	replant	rubber-rubber	0	0	equal	0	0	0	0
4	38	2	replant	rubber-rubber	0	0	equal	0	0	0	0
4	38	2	replant	rubber-rubber	0	0	equal	0	0	0	0
4	38	2	replant	rubber-rubber	0	0	equal	0	0	0	0
4	38	2	replant	rubber-rubber	0	0	equal	0	0	0	0
4	38	2	replant	rubber-rubber	0	0	equal	0	0	0	0
4	39	2	replant	rubber-rubber	0	0	equal	0	0	0	0
4	39	2	replant	rubber-rubber	0	0	equal	0	0	0	0
4	39	2	replant	rubber-rubber	0	0	equal	0	0	0	0
4	39	2	replant	rubber-rubber	0	0	equal	0	0	0	0
4	39	2	replant	rubber-rubber	0	0	equal	0	0	0	0
4	39	2	replant	rubber-rubber	0	0	equal	0	0	0	0
4	40	2	replant	rubber-rubber	0	0	equal	0	0	0	0
4	40	2	replant	rubber-rubber	0	0	equal	0	0	0	0
4	40	2	replant	rubber-rubber	0	0	equal	0	0	0	0
4	40	2	replant	rubber-rubber	0	0	equal	0	0	0	0
4	40	2	replant	rubber-rubber	0	0	equal	0	0	0	0
4	40	2	replant	rubber-rubber	0	0	equal	0	0	0	0
4	40	2	replant	rubber-rubber	0	0	equal	0	0	0	0
4	40	2	replant	rubber-rubber	0	0	equal	0	0	0	0
4	41	2	replant	rubber-rubber	0	0	equal	0	0	0	0
4	41	2	replant	rubber-rubber	0	0	equal	0	0	0	0
4	41	2	replant	rubber-rubber	0	0	equal	0	0	0	0
4	41	2	replant	rubber-rubber	0	0	equal	0	0	0	0
4	41	2	replant	rubber-rubber	0	0	equal	0	0	0	0
4	41	2	replant	rubber-rubber	0	0	equal	0	0	0	0
4	41	2	replant	rubber-rubber	0	0	equal	0	0	0	0
4	41	2	replant	rubber-rubber	0	0	equal	0	0	0	0
4	41	2	replant	rubber-rubber	0	0	equal	0	0	0	0
4	41	2	replant	rubber-rubber	0	0	equal	0	0	0	0
4	41	2	replant	rubber-rubber	0	0	equal	0	0	0	0
4	41	2	replant	rubber-rubber	0	0	equal	0	0	0	0
4	41	2	replant	rubber-rubber	0	0	equal	0	0	0	0
4	41	2	replant	rubber-rubber	0	0	equal	0	0	0	0
4	41	2	replant	rubber-rubber	0	0	equal	0	0	0	0
4	41	2	replant	rubber-rubber	0	0	equal	0	0	0	0
4	41	2	replant	rubber-rubber	0	0	equal	0	0	0	0
4	41	2	replant	rubber-rubber	0	0	equal	0	0	0	0
4	41	2	replant	rubber-rubber	0	0	equal	0	0	0	0
4	41	2	replant	rubber-rubber	0	0	equal	0	0	0	0
4	41	2	replant	rubber-rubber	0	0	equal	0	0	0	0
4	41	2	replant	rubber-rubber	0	0	equal	0	0	0	0
4	42	2	replant	rubber-rubber	0	0	equal	0	0	0	0
4	42	2	replant	rubber-rubber	0	0	equal	0	0	0	0
4	42	2	replant	rubber-rubber	0	0	equal	0	0	0	0
4	42	2	replant	rubber-rubber	0	0	equal	0	0	0	0
4	42	2	replant	rubber-rubber	0	0	equal	0	0	0	0
4	42	2	replant	rubber-rubber	0	0	equal	0	0	0	0
4	42	2	replant	rubber-rubber	0	0	equal	0	0	0	0
4	42	2	replant	rubber-rubber	0	0	equal	0	0	0	0
4	42	2	replant	rubber-rubber	0	0	equal	0	0	0	0
4	42	2	replant	rubber-rubber	0	0	equal	0	0	0	0
4	42	2	replant	rubber-rubber	0	0	equal	0	0	0	0
4	42	2	replant	rubber-rubber	0	0	equal	0	0	0	0
4	43	2	replant	rubber-rubber	0	0	equal	0	0	0	0
4	43	2	replant	rubber-rubber	0	0	equal	0	0	0	0
4	43	2	replant	rubber-rubber	0	0	equal	0	0	0	0
4	43	2	replant	rubber-rubber	0	0	equal	0	0	0	0
4	43	2	replant	rubber-rubber	0	0	equal	0	0	0	0
4	43	2	replant	rubber-rubber	0	0	equal	0	0	0	0
4	44	2	replant	rubber-rubber	0	0	equal	0	0	0	0
4	44	2	replant	rubber-rubber	0	0	equal	0	0	0	0
4	44	2	replant	rubber-rubber	0	0	equal	0	0	0	0
4	44	2	replant	rubber-rubber	0	0	equal	0	0	0	0
4	44	2	replant	rubber-rubber	0	0	equal	0	0	0	0
4	44	2	replant	rubber-rubber	0	0	equal	0	0	0	0
4	44	2	replant	rubber-rubber	0	0	equal	0	0	0	0
4	44	2	replant	rubber-rubber	0	0	equal	0	0	0	0
4	44	2	replant	rubber-rubber	0	0	equal	0	0	0	0
4	44	2	replant	rubber-rubber	0	0	equal	0	0	0	0
4	45	2	replant	rubber-rubber	0	0	equal	0	0	0	0
4	45	2	replant	rubber-rubber	0	0	equal	0	0	0	0
4	45	2	replant	rubber-rubber	0	0	equal	0	0	0	0
4	45	2	replant	rubber-rubber	0	0	equal	0	0	0	0
4	45	2	replant	rubber-rubber	0	0	equal	0	0	0	0
4	46	2	replant	rubber-rubber	0	0	equal	0	0	0	0
4	46	2	replant	rubber-rubber	0	0	equal	0	0	0	0
4	46	2	replant	rubber-rubber	0	0	equal	0	0	0	0
4	47	2	replant	rubber-rubber	0	0	equal	0	0	0	0
4	47	2	replant	rubber-rubber	0	0	equal	0	0	0	0
4	47	2	replant	rubber-rubber	0	0	equal	0	0	0	0
4	48	2	replant	rubber-rubber	0	0	equal	0	0	0	0
4	48	2	replant	rubber-rubber	0	0	equal	0	0	0	0
4	49	2	replant	rubber-rubber	0	0	equal	0	0	0	0
4	49	2	replant	rubber-rubber	0	0	equal	0	0	0	0
4	49	2	replant	rubber-rubber	0	0	equal	0	0	0	0
4	49	2	replant	rubber-rubber	0	0	equal	0	0	0	0
5	0	2	switch	oilpalm-rubber	0	0	equal	0	0	0	0
5	0	2	switch	oilpalm-rubber	0	0	equal	0	0	0	0
5	0	2	switch	oilpalm-rubber	0	0	equal	0	0	0	0
5	0	2	switch	oilpalm-rubber	0	0	equal	0	0	0	0
5	0	2	switch	oilpalm-rubber	0	0	equal	0	0	0	0
5	0	2	switch	oilpalm-rubber	0	0	equal	0	0	0	0
5	0	2	switch	oilpalm-rubber	0	0	equal	0	0	0	0
5	0	2	switch	oilpalm-rubber	0	0	equal	0	0	0	0
5	0	2	switch	oilpalm-rubber	0	0	equal	0	0	0	0
5	0	2	switch	oilpalm-rubber	0	0	equal	0	0	0	0
5	0	2	switch	oilpalm-rubber	0	0	equal	0	0	0	0
5	0	2	switch	oilpalm-rubber	0	0	equal	0	0	0	0
5	0	2	switch	oilpalm-rubber	0	0	equal	0	0	0	0
5	0	2	switch	oilpalm-rubber	0	0	equal	0	0	0	0
5	0	2	switch	oilpalm-rubber	0	0	equal	0	0	0	0
5	0	2	switch	oilpalm-rubber	0	0	equal	0	0	0	0
5	0	2	switch	oilpalm-rubber	0	0	equal	0	0	0	0
5	0	2	switch	oilpalm-rubber	0	0	equal	0	0	0	0
5	0	2	switch	oilpalm-rubber	0	0	equal	0	0	0	0
5	0	2	switch	oilpalm-rubber	0	0	equal	0	0	0	0
5	0	2	switch	oilpalm-rubber	0	0	equal	0	0	0	0
5	0	2	switch	oilpalm-rubber	0	0	equal	0	0	0	0
5	1	2	switch	oilpalm-rubber	0	0	equal	0	0	0	0
5	1	2	switch	oilpalm-rubber	0	0	equal	0	0	0	0
5	1	2	switch	oilpalm-rubber	0	0	equal	0	0	0	0
5	1	2	switch	oilpalm-rubber	0	0	equal	0	0	0	0
5	1	2	switch	oilpalm-rubber	0	0	equal	0	0	0	0
5	1	2	switch	oilpalm-rubber	0	0	equal	0	0	0	0
5	1	2	switch	oilpalm-rubber	0	0	equal	0	0	0	0
5	1	2	switch	oilpalm-rubber	0	0	equal	0	0	0	0
5	2	2	switch	oilpalm-rubber	0	0	equal	0	0	0	0
5	2	2	switch	oilpalm-rubber	0	0	equal	0	0	0	0
5	2	2	switch	oilpalm-rubber	0	0	equal	0	0	0	0
5	2	2	switch	oilpalm-rubber	0	0	equal	0	0	0	0
5	2	2	switch	oilpalm-rubber	0	0	equal	0	0	0	0
5	2	2	switch	oilpalm-rubber	0	0	equal	0	0	0	0
5	2	2	switch	oilpalm-rubber	0	0	equal	0	0	0	0
5	2	2	switch	oilpalm-rubber	0	0	equal	0	0	0	0
5	3	2	switch	oilpalm-rubber	0	0	equal	0	0	0	0
5	3	2	switch	oilpalm-rubber	0	0	equal	0	0	0	0
5	3	2	switch	oilpalm-rubber	0	0	equal	0	0	0	0
5	3	2	switch	oilpalm-rubber	0	0	equal	0	0	0	0
5	4	2	switch	oilpalm-rubber	0	0	equal	0	0	0	0
5	4	2	switch	oilpalm-rubber	0	0	equal	0	0	0	0
5	4	2	switch	oilpalm-rubber	0	0	equal	0	0	0	0
5	4	2	switch	oilpalm-rubber	0	0	equal	0	0	0	0
5	4	2	switch	oilpalm-rubber	0	0	equal	0	0	0	0
5	5	2	switch	oilpalm-rubber	0	0	equal	0	0	0	0
5	5	2	switch	oilpalm-rubber	0	0	equal	0	0	0	0
5	5	2	switch	oilpalm-rubber	0	0	equal	0	0	0	0
5	5	2	switch	oilpalm-rubber	0	0	equal	0	0	0	0
5	5	2	switch	oilpalm-rubber	0	0	equal	0	0	0	0
5	6	2	switch	oilpalm-rubber	0	0	equal	0	0	0	0
5	6	2	switch	oilpalm-rubber	0	0	equal	0	0	0	0
5	6	2	switch	oilpalm-rubber	0	0	equal	0	0	0	0
5	7	2	switch	oilpalm-rubber	0	0	equal	0	0	0	0
5	7	2	switch	oilpalm-rubber	0	0	equal	0	0	0	0
5	7	2	switch	oilpalm-rubber	0	0	equal	0	0	0	0
5	7	2	switch	oilpalm-rubber	0	0	equal	0	0	0	0
5	8	2	switch	oilpalm-rubber	0	0	equal	0	0	0	0
5	8	2	switch	oilpalm-rubber	0	0	equal	0	0	0	0
5	8	2	switch	oilpalm-rubber	0	0	equal	0	0	0	0
5	8	2	switch	oilpalm-rubber	0	0	equal	0	0	0	0
5	9	2	switch	oilpalm-rubber	0	0	equal	0	0	0	0
5	9	2	switch	oilpalm-rubber	0	0	equal	0	0	0	0
5	9	2	switch	oilpalm-rubber	0	0	equal	0	0	0	0
5	9	2	switch	oilpalm-rubber	0	0	equal	0	0	0	0
5	9	2	switch	oilpalm-rubber	0	0	equal	0	0	0	0
5	9	2	switch	oilpalm-rubber	0	0	equal	0	0	0	0
5	10	2	switch	oilpalm-rubber	0	0	equal	0	0	0	0
5	10	2	switch	oilpalm-rubber	0	0	equal	0	0	0	0
5	10	2	switch	oilpalm-rubber	0	0	equal	0	0	0	0
5	10	2	switch	oilpalm-rubber	0	0	equal	0	0	0	0
5	10	2	switch	oilpalm-rubber	0	0	equal	0	0	0	0
5	10	2	switch	oilpalm-rubber	0	0	equal	0	0	0	0
5	10	2	switch	oilpalm-rubber	0	0	equal	0	0	0	0
5	10	2	switch	oilpalm-rubber	0	0	equal	0	0	0	0
5	10	2	switch	oilpalm-rubber	0	0	equal	0	0	0	0
5	11	2	switch	oilpalm-rubber	0	0	equal	0	0	0	0
5	11	2	switch	oilpalm-rubber	0	0	equal	0	0	0	0
5	11	2	switch	oilpalm-rubber	0	0	equal	0	0	0	0
5	11	2	replant	rubber-rubber	0	0	equal	0	0	0	0
5	11	2	switch	oilpalm-rubber	0	0	equal	0	0	0	0
5	11	2	replant	rubber-rubber	0	0	equal	0	0	0	0
5	11	2	switch	oilpalm-rubber	0	0	equal	0	0	0	0
5	11	2	replant	rubber-rubber	0	0	equal	0	0	0	0
5	12	2	replant	rubber-rubber	0	0	equal	0	0	0	0
5	12	2	replant	rubber-rubber	0	0	equal	0	0	0	0
5	12	2	replant	rubber-rubber	0	0	equal	0	0	0	0
5	12	2	replant	rubber-rubber	0	0	equal	0	0	0	0
5	12	2	switch	oilpalm-rubber	0	0	equal	0	0	0	0
5	12	2	switch	oilpalm-rubber	0	0	equal	0	0	0	0
5	12	2	switch	oilpalm-rubber	0	0	equal	0	0	0	0
5	12	2	replant	rubber-rubber	0	0	equal	0	0	0	0
5	12	2	replant	rubber-rubber	0	0	equal	0	0	0	0
5	12	2	replant	rubber-rubber	0	0	equal	0	0	0	0
5	12	2	switch	oilpalm-rubber	0	0	equal	0	0	0	0
5	13	2	switch	oilpalm-rubber	0	0	equal	0	0	0	0
5	13	2	switch	oilpalm-rubber	0	0	equal	0	0	0	0
5	13	2	switch	oilpalm-rubber	0	0	equal	0	0	0	0
5	13	2	replant	rubber-rubber	0	0	equal	0	0	0	0
5	13	2	switch	oilpalm-rubber	0	0	equal	0	0	0	0
5	13	2	replant	rubber-rubber	0	0	equal	0	0	0	0
5	13	2	switch	oilpalm-rubber	0	0	equal	0	0	0	0
5	13	2	switch	oilpalm-rubber	0	0	equal	0	0	0	0
5	13	2	replant	rubber-rubber	0	0	equal	0	0	0	0
5	13	2	replant	rubber-rubber	0	0	equal	0	0	0	0
5	13	2	switch	oilpalm-rubber	0	0	equal	0	0	0	0
5	14	2	switch	oilpalm-rubber	0	0	equal	0	0	0	0
5	14	2	switch	oilpalm-rubber	0	0	equal	0	0	0	0
5	14	2	switch	oilpalm-rubber	0	0	equal	0	0	0	0
5	14	2	replant	rubber-rubber	0	0	equal	0	0	0	0
5	14	2	replant	rubber-rubber	0	0	equal	0	0	0	0
5	14	2	switch	oilpalm-rubber	0	0	equal	0	0	0	0
5	15	2	replant	rubber-rubber	0	0	equal	0	0	0	0
5	15	2	switch	oilpalm-rubber	0	0	equal	0	0	0	0
5	15	2	replant	rubber-rubber	0	0	equal	0	0	0	0
5	15	2	replant	rubber-rubber	0	0	equal	0	0	0	0
5	15	2	replant	rubber-rubber	0	0	equal	0	0	0	0
5	15	2	replant	rubber-rubber	0	0	equal	0	0	0	0
5	15	2	switch	oilpalm-rubber	0	0	equal	0	0	0	0
5	15	2	switch	oilpalm-rubber	0	0	equal	0	0	0	0
5	15	2	replant	rubber-rubber	0	0	equal	0	0	0	0
5	15	2	switch	oilpalm-rubber	0	0	equal	0	0	0	0
5	16	2	replant	rubber-rubber	0	0	equal	0	0	0	0
5	16	2	switch	oilpalm-rubber	0	0	equal	0	0	0	0
5	16	2	switch	oilpalm-rubber	0	0	equal	0	0	0	0
5	16	2	switch	oilpalm-rubber	0	0	equal	0	0	0	0
5	16	2	switch	oilpalm-rubber	0	0	equal	0	0	0	0
5	16	2	replant	rubber-rubber	0	0	equal	0	0	0	0
5	16	2	switch	oilpalm-rubber	0	0	equal	0	0	0	0
5	17	2	switch	oilpalm-rubber	0	0	equal	0	0	0	0
5	17	2	switch	oilpalm-rubber	0	0	equal	0	0	0	0
5	17	2	switch	oilpalm-rubber	0	0	equal	0	0	0	0
5	17	2	replant	rubber-rubber	0	0	equal	0	0	0	0
5	17	2	replant	rubber-rubber	0	0	equal	0	0	0	0
5	17	2	switch	oilpalm-rubber	0	0	equal	0	0	0	0
5	17	2	replant	rubber-rubber	0	0	equal	0	0	0	0
5	17	2	switch	oilpalm-rubber	0	0	equal	0	0	0	0
5	18	2	replant	rubber-rubber	0	0	equal	0	0	0	0
5	18	2	replant	rubber-rubber	0	0	equal	0	0	0	0
5	18	2	replant	rubber-rubber	0	0	equal	0	0	0	0
5	18	2	replant	rubber-rubber	0	0	equal	0	0	0	0
5	18	2	replant	rubber-rubber	0	0	equal	0	0	0	0
5	18	2	switch	oilpalm-rubber	0	0	equal	0	0	0	0
5	18	2	replant	rubber-rubber	0	0	equal	0	0	0	0
5	18	2	replant	rubber-rubber	0	0	equal	0	0	0	0
5	18	2	switch	oilpalm-rubber	0	0	equal	0	0	0	0
5	19	2	switch	oilpalm-rubber	0	0	equal	0	0	0	0
5	19	2	replant	rubber-rubber	0	0	equal	0	0	0	0
5	19	2	replant	rubber-rubber	0	0	equal	0	0	0	0
5	19	2	replant	rubber-rubber	0	0	equal	0	0	0	0
5	19	2	switch	oilpalm-rubber	0	0	equal	0	0	0	0
5	19	2	replant	rubber-rubber	0	0	equal	0	0	0	0
5	19	2	replant	rubber-rubber	0	0	equal	0	0	0	0
5	20	2	replant	rubber-rubber	0	0	equal	0	0	0	0
5	20	2	replant	rubber-rubber	0	0	equal	0	0	0	0
5	20	2	replant	rubber-rubber	0	0	equal	0	0	0	0
5	20	2	switch	oilpalm-rubber	0	0	equal	0	0	0	0
5	20	2	replant	rubber-rubber	0	0	equal	0	0	0	0
5	20	2	replant	rubber-rubber	0	0	equal	0	0	0	0
5	21	2	replant	rubber-rubber	0	0	equal	0	0	0	0
5	21	2	replant	rubber-rubber	0	0	equal	0	0	0	0
5	21	2	replant	rubber-rubber	0	0	equal	0	0	0	0
5	21	2	replant	rubber-rubber	0	0	equal	0	0	0	0
5	21	2	replant	rubber-rubber	0	0	equal	0	0	0	0
5	21	2	replant	rubber-rubber	0	0	equal	0	0	0	0
5	22	2	replant	rubber-rubber	0	0	equal	0	0	0	0
5	22	2	replant	rubber-rubber	0	0	equal	0	0	0	0
5	22	2	replant	rubber-rubber	0	0	equal	0	0	0	0
5	22	2	replant	rubber-rubber	0	0	equal	0	0	0	0
5	23	2	replant	rubber-rubber	0	0	equal	0	0	0	0
5	23	2	replant	rubber-rubber	0	0	equal	0	0	0	0
5	23	2	replant	rubber-rubber	0	0	equal	0	0	0	0
5	23	2	replant	rubber-rubber	0	0	equal	0	0	0	0
5	23	2	replant	rubber-rubber	0	0	equal	0	0	0	0
5	23	2	replant	rubber-rubber	0	0	equal	0	0	0	0
5	24	2	replant	rubber-rubber	0	0	equal	0	0	0	0
5	24	2	replant	rubber-rubber	0	0	equal	0	0	0	0
5	24	2	replant	rubber-rubber	0	0	equal	0	0	0	0
5	24	2	replant	rubber-rubber	0	0	equal	0	0	0	0
5	25	2	replant	rubber-rubber	0	0	equal	0	0	0	0
5	25	2	replant	rubber-rubber	0	0	equal	0	0	0	0
5	25	2	replant	rubber-rubber	0	0	equal	0	0	0	0
5	25	2	replant	rubber-rubber	0	0	equal	0	0	0	0
5	25	2	replant	rubber-rubber	0	0	equal	0	0	0	0
5	26	2	replant	rubber-rubber	0	0	equal	0	0	0	0
5	26	2	replant	rubber-rubber	0	0	equal	0	0	0	0
5	27	2	replant	rubber-rubber	0	0	equal	0	0	0	0
5	27	2	replant	rubber-rubber	0	0	equal	0	0	0	0
5	27	2	replant	rubber-rubber	0	0	equal	0	0	0	0
5	27	2	replant	rubber-rubber	0	0	equal	0	0	0	0
5	27	2	replant	rubber-rubber	0	0	equal	0	0	0	0
5	28	2	replant	rubber-rubber	0	0	equal	0	0	0	0
5	28	2	replant	rubber-rubber	0	0	equal	0	0	0	0
5	28	2	replant	rubber-rubber	0	0	equal	0	0	0	0
5	28	2	replant	rubber-rubber	0	0	equal	0	0	0	0
5	29	2	replant	rubber-rubber	0	0	equal	0	0	0	0
5	29	2	replant	rubber-rubber	0	0	equal	0	0	0	0
5	29	2	replant	rubber-rubber	0	0	equal	0	0	0	0
5	29	2	replant	rubber-rubber	0	0	equal	0	0	0	0
5	29	2	replant	rubber-rubber	0	0	equal	0	0	0	0
5	29	2	replant	rubber-rubber	0	0	equal	0	0	0	0
5	30	2	replant	rubber-rubber	0	0	equal	0	0	0	0
5	30	2	replant	rubber-rubber	0	0	equal	0	0	0	0
5	30	2	replant	rubber-rubber	0	0	equal	0	0	0	0
5	30	2	replant	rubber-rubber	0	0	equal	0	0	0	0
5	30	2	replant	rubber-rubber	0	0	equal	0	0	0	0
5	30	2	replant	rubber-rubber	0	0	equal	0	0	0	0
5	31	2	replant	rubber-rubber	0	0	equal	0	0	0	0
5	31	2	replant	rubber-rubber	0	0	equal	0	0	0	0
5	31	2	replant	rubber-rubber	0	0	equal	0	0	0	0
5	33	2	replant	rubber-rubber	0	0	equal	0	0	0	0
5	34	2	replant	rubber-rubber	0	0	equal	0	0	0	0
5	34	2	replant	rubber-rubber	0	0	equal	0	0	0	0
5	34	2	replant	rubber-rubber	0	0	equal	0	0	0	0
5	34	2	replant	rubber-rubber	0	0	equal	0	0	0	0
5	34	2	replant	rubber-rubber	0	0	equal	0	0	0	0
5	35	2	replant	rubber-rubber	0	0	equal	0	0	0	0
5	35	2	replant	rubber-rubber	0	0	equal	0	0	0	0
5	35	2	replant	rubber-rubber	0	0	equal	0	0	0	0
5	36	2	replant	rubber-rubber	0	0	equal	0	0	0	0
5	36	2	replant	rubber-rubber	0	0	equal	0	0	0	0
5	36	2	replant	rubber-rubber	0	0	equal	0	0	0	0
5	36	2	replant	rubber-rubber	0	0	equal	0	0	0	0
5	37	2	replant	rubber-rubber	0	0	equal	0	0	0	0
5	37	2	replant	rubber-rubber	0	0	equal	0	0	0	0
5	38	2	replant	rubber-rubber	0	0	equal	0	0	0	0
5	38	2	replant	rubber-rubber	0	0	equal	0	0	0	0
5	39	2	replant	rubber-rubber	0	0	equal	0	0	0	0
5	39	2	replant	rubber-rubber	0	0	equal	0	0	0	0
5	39	2	replant	rubber-rubber	0	0	equal	0	0	0	0
5	39	2	replant	rubber-rubber	0	0	equal	0	0	0	0
5	39	2	replant	rubber-rubber	0	0	equal	0	0	0	0
5	39	2	replant	rubber-rubber	0	0	equal	0	0	0	0
5	40	2	replant	rubber-rubber	0	0	equal	0	0	0	0
5	40	2	replant	rubber-rubber	0	0	equal	0	0	0	0
5	40	2	replant	rubber-rubber	0	0	equal	0	0	0	0
5	40	2	replant	rubber-rubber	0	0	equal	0	0	0	0
5	40	2	replant	rubber-rubber	0	0	equal	0	0	0	0
5	40	2	replant	rubber-rubber	0	0	equal	0	0	0	0
5	40	2	replant	rubber-rubber	0	0	equal	0	0	0	0
5	41	2	replant	rubber-rubber	0	0	equal	0	0	0	0
5	41	2	replant	rubber-rubber	0	0	equal	0	0	0	0
5	41	2	replant	rubber-rubber	0	0	equal	0	0	0	0
5	41	2	replant	rubber-rubber	0	0	equal	0	0	0	0
5	41	2	replant	rubber-rubber	0	0	equal	0	0	0	0
5	41	2	replant	rubber-rubber	0	0	equal	0	0	0	0
5	41	2	replant	rubber-rubber	0	0	equal	0	0	0	0
5	41	2	replant	rubber-rubber	0	0	equal	0	0	0	0
5	41	2	replant	rubber-rubber	0	0	equal	0	0	0	0
5	41	2	replant	rubber-rubber	0	0	equal	0	0	0	0
5	41	2	replant	rubber-rubber	0	0	equal	0	0	0	0
5	41	2	replant	rubber-rubber	0	0	equal	0	0	0	0
5	41	2	replant	rubber-rubber	0	0	equal	0	0	0	0
5	41	2	replant	rubber-rubber	0	0	equal	0	0	0	0
5	41	2	replant	rubber-rubber	0	0	equal	0	0	0	0
5	41	2	replant	rubber-rubber	0	0	equal	0	0	0	0
5	41	2	replant	rubber-rubber	0	0	equal	0	0	0	0
5	41	2	replant	rubber-rubber	0	0	equal	0	0	0	0
5	41	2	replant	rubber-rubber	0	0	equal	0	0	0	0
5	42	2	replant	rubber-rubber	0	0	equal	0	0	0	0
5	42	2	replant	rubber-rubber	0	0	equal	0	0	0	0
5	42	2	replant	rubber-rubber	0	0	equal	0	0	0	0
5	42	2	replant	rubber-rubber	0	0	equal	0	0	0	0
5	42	2	replant	rubber-rubber	0	0	equal	0	0	0	0
5	42	2	replant	rubber-rubber	0	0	equal	0	0	0	0
5	42	2	replant	rubber-rubber	0	0	equal	0	0	0	0
5	42	2	replant	rubber-rubber	0	0	equal	0	0	0	0
5	43	2	replant	rubber-rubber	0	0	equal	0	0	0	0
5	43	2	replant	rubber-rubber	0	0	equal	0	0	0	0
5	43	2	replant	rubber-rubber	0	0	equal	0	0	0	0
5	43	2	replant	rubber-rubber	0	0	equal	0	0	0	0
5	43	2	replant	rubber-rubber	0	0	equal	0	0	0	0
5	43	2	replant	rubber-rubber	0	0	equal	0	0	0	0
5	43	2	replant	rubber-rubber	0	0	equal	0	0	0	0
5	43	2	replant	rubber-rubber	0	0	equal	0	0	0	0
5	44	2	replant	rubber-rubber	0	0	equal	0	0	0	0
5	44	2	replant	rubber-rubber	0	0	equal	0	0	0	0
5	44	2	replant	rubber-rubber	0	0	equal	0	0	0	0
5	44	2	replant	rubber-rubber	0	0	equal	0	0	0	0
5	45	2	replant	rubber-rubber	0	0	equal	0	0	0	0
5	45	2	replant	rubber-rubber	0	0	equal	0	0	0	0
5	45	2	replant	rubber-rubber	0	0	equal	0	0	0	0
5	45	2	replant	rubber-rubber	0	0	equal	0	0	0	0
5	45	2	replant	rubber-rubber	0	0	equal	0	0	0	0
5	46	2	replant	rubber-rubber	0	0	equal	0	0	0	0
5	46	2	replant	rubber-rubber	0	0	equal	0	0	0	0
5	46	2	replant	rubber-rubber	0	0	equal	0	0	0	0
5	46	2	replant	rubber-rubber	0	0	equal	0	0	0	0
5	46	2	replant	rubber-rubber	0	0	equal	0	0	0	0
5	47	2	replant	rubber-rubber	0	0	equal	0	0	0	0
5	47	2	replant	rubber-rubber	0	0	equal	0	0	0	0
5	47	2	replant	rubber-rubber	0	0	equal	0	0	0	0
5	48	2	replant	rubber-rubber	0	0	equal	0	0	0	0
5	48	2	replant	rubber-rubber	0	0	equal	0	0	0	0
5	48	2	replant	rubber-rubber	0	0	equal	0	0	0	0
5	48	2	replant	rubber-rubber	0	0	equal	0	0	0	0
5	49	2	replant	rubber-rubber	0	0	equal	0	0	0	0
5	49	2	replant	rubber-rubber	0	0	equal	0	0	0	0
5	49	2	replant	rubber-rubber	0	0	equal	0	0	0	0
5	49	2	replant	rubber-rubber	0	0	equal	0	0	0	0
6	0	2	switch	oilpalm-rubber	0	0	equal	0	0	0	0
6	0	2	switch	oilpalm-rubber	0	0	equal	0	0	0	0
6	0	2	switch	oilpalm-rubber	0	0	equal	0	0	0	0
6	0	2	switch	oilpalm-rubber	0	0	equal	0	0	0	0
6	0	2	switch	oilpalm-rubber	0	0	equal	0	0	0	0
6	0	2	switch	oilpalm-rubber	0	0	equal	0	0	0	0
6	0	2	switch	oilpalm-rubber	0	0	equal	0	0	0	0
6	0	2	switch	oilpalm-rubber	0	0	equal	0	0	0	0
6	0	2	switch	oilpalm-rubber	0	0	equal	0	0	0	0
6	0	2	switch	oilpalm-rubber	0	0	equal	0	0	0	0
6	0	2	switch	oilpalm-rubber	0	0	equal	0	0	0	0
6	0	2	switch	oilpalm-rubber	0	0	equal	0	0	0	0
6	0	2	switch	oilpalm-rubber	0	0	equal	0	0	0	0
6	0	2	switch	oilpalm-rubber	0	0	equal	0	0	0	0
6	0	2	switch	oilpalm-rubber	0	0	equal	0	0	0	0
6	0	2	switch	oilpalm-rubber	0	0	equal	0	0	0	0
6	0	2	switch	oilpalm-rubber	0	0	equal	0	0	0	0
6	1	2	switch	oilpalm-rubber	0	0	equal	0	0	0	0
6	1	2	switch	oilpalm-rubber	0	0	equal	0	0	0	0
6	1	2	switch	oilpalm-rubber	0	0	equal	0	0	0	0
6	1	2	switch	oilpalm-rubber	0	0	equal	0	0	0	0
6	1	2	switch	oilpalm-rubber	0	0	equal	0	0	0	0
6	1	2	switch	oilpalm-rubber	0	0	equal	0	0	0	0
6	1	2	switch	oilpalm-rubber	0	0	equal	0	0	0	0
6	1	2	switch	oilpalm-rubber	0	0	equal	0	0	0	0
6	2	2	switch	oilpalm-rubber	0	0	equal	0	0	0	0
6	2	2	switch	oilpalm-rubber	0	0	equal	0	0	0	0
6	2	2	switch	oilpalm-rubber	0	0	equal	0	0	0	0
6	2	2	switch	oilpalm-rubber	0	0	equal	0	0	0	0
6	2	2	switch	oilpalm-rubber	0	0	equal	0	0	0	0
6	2	2	switch	oilpalm-rubber	0	0	equal	0	0	0	0
6	2	2	switch	oilpalm-rubber	0	0	equal	0	0	0	0
6	3	2	switch	oilpalm-rubber	0	0	equal	0	0	0	0
6	3	2	switch	oilpalm-rubber	0	0	equal	0	0	0	0
6	3	2	switch	oilpalm-rubber	0	0	equal	0	0	0	0
6	3	2	switch	oilpalm-rubber	0	0	equal	0	0	0	0
6	3	2	switch	oilpalm-rubber	0	0	equal	0	0	0	0
6	3	2	switch	oilpalm-rubber	0	0	equal	0	0	0	0
6	3	2	switch	oilpalm-rubber	0	0	equal	0	0	0	0
6	3	2	switch	oilpalm-rubber	0	0	equal	0	0	0	0
6	4	2	switch	oilpalm-rubber	0	0	equal	0	0	0	0
6	4	2	switch	oilpalm-rubber	0	0	equal	0	0	0	0
6	4	2	switch	oilpalm-rubber	0	0	equal	0	0	0	0
6	4	2	switch	oilpalm-rubber	0	0	equal	0	0	0	0
6	4	2	switch	oilpalm-rubber	0	0	equal	0	0	0	0
6	4	2	switch	oilpalm-rubber	0	0	equal	0	0	0	0
6	4	2	switch	oilpalm-rubber	0	0	equal	0	0	0	0
6	5	2	switch	oilpalm-rubber	0	0	equal	0	0	0	0
6	5	2	switch	oilpalm-rubber	0	0	equal	0	0	0	0
6	5	2	switch	oilpalm-rubber	0	0	equal	0	0	0	0
6	5	2	switch	oilpalm-rubber	0	0	equal	0	0	0	0
6	5	2	switch	oilpalm-rubber	0	0	equal	0	0	0	0
6	5	2	switch	oilpalm-rubber	0	0	equal	0	0	0	0
6	6	2	switch	oilpalm-rubber	0	0	equal	0	0	0	0
6	6	2	switch	oilpalm-rubber	0	0	equal	0	0	0	0
6	6	2	switch	oilpalm-rubber	0	0	equal	0	0	0	0
6	6	2	switch	oilpalm-rubber	0	0	equal	0	0	0	0
6	6	2	switch	oilpalm-rubber	0	0	equal	0	0	0	0
6	7	2	switch	oilpalm-rubber	0	0	equal	0	0	0	0
6	7	2	switch	oilpalm-rubber	0	0	equal	0	0	0	0
6	7	2	switch	oilpalm-rubber	0	0	equal	0	0	0	0
6	7	2	switch	oilpalm-rubber	0	0	equal	0	0	0	0
6	8	2	switch	oilpalm-rubber	0	0	equal	0	0	0	0
6	8	2	switch	oilpalm-rubber	0	0	equal	0	0	0	0
6	8	2	switch	oilpalm-rubber	0	0	equal	0	0	0	0
6	8	2	switch	oilpalm-rubber	0	0	equal	0	0	0	0
6	8	2	switch	oilpalm-rubber	0	0	equal	0	0	0	0
6	8	2	switch	oilpalm-rubber	0	0	equal	0	0	0	0
6	8	2	switch	oilpalm-rubber	0	0	equal	0	0	0	0
6	9	2	switch	oilpalm-rubber	0	0	equal	0	0	0	0
6	9	2	switch	oilpalm-rubber	0	0	equal	0	0	0	0
6	9	2	switch	oilpalm-rubber	0	0	equal	0	0	0	0
6	9	2	switch	oilpalm-rubber	0	0	equal	0	0	0	0
6	9	2	switch	oilpalm-rubber	0	0	equal	0	0	0	0
6	10	2	switch	oilpalm-rubber	0	0	equal	0	0	0	0
6	10	2	switch	oilpalm-rubber	0	0	equal	0	0	0	0
6	10	2	switch	oilpalm-rubber	0	0	equal	0	0	0	0
6	10	2	switch	oilpalm-rubber	0	0	equal	0	0	0	0
6	11	2	replant	rubber-rubber	0	0	equal	0	0	0	0
6	11	2	replant	rubber-rubber	0	0	equal	0	0	0	0
6	11	2	replant	rubber-rubber	0	0	equal	0	0	0	0
6	11	2	switch	oilpalm-rubber	0	0	equal	0	0	0	0
6	11	2	replant	rubber-rubber	0	0	equal	0	0	0	0
6	11	2	replant	rubber-rubber	0	0	equal	0	0	0	0
6	11	2	switch	oilpalm-rubber	0	0	equal	0	0	0	0
6	11	2	switch	oilpalm-rubber	0	0	equal	0	0	0	0
6	11	2	replant	rubber-rubber	0	0	equal	0	0	0	0
6	11	2	replant	rubber-rubber	0	0	equal	0	0	0	0
6	12	2	switch	oilpalm-rubber	0	0	equal	0	0	0	0
6	12	2	replant	rubber-rubber	0	0	equal	0	0	0	0
6	12	2	switch	oilpalm-rubber	0	0	equal	0	0	0	0
6	12	2	replant	rubber-rubber	0	0	equal	0	0	0	0
6	12	2	switch	oilpalm-rubber	0	0	equal	0	0	0	0
6	12	2	replant	rubber-rubber	0	0	equal	0	0	0	0
6	12	2	switch	oilpalm-rubber	0	0	equal	0	0	0	0
6	12	2	switch	oilpalm-rubber	0	0	equal	0	0	0	0
6	13	2	replant	rubber-rubber	0	0	equal	0	0	0	0
6	13	2	replant	rubber-rubber	0	0	equal	0	0	0	0
6	13	2	switch	oilpalm-rubber	0	0	equal	0	0	0	0
6	13	2	switch	oilpalm-rubber	0	0	equal	0	0	0	0
6	13	2	switch	oilpalm-rubber	0	0	equal	0	0	0	0
6	14	2	switch	oilpalm-rubber	0	0	equal	0	0	0	0
6	14	2	replant	rubber-rubber	0	0	equal	0	0	0	0
6	14	2	replant	rubber-rubber	0	0	equal	0	0	0	0
6	14	2	switch	oilpalm-rubber	0	0	equal	0	0	0	0
6	14	2	replant	rubber-rubber	0	0	equal	0	0	0	0
6	14	2	switch	oilpalm-rubber	0	0	equal	0	0	0	0
6	14	2	replant	rubber-rubber	0	0	equal	0	0	0	0
6	14	2	replant	rubber-rubber	0	0	equal	0	0	0	0
6	14	2	switch	oilpalm-rubber	0	0	equal	0	0	0	0
6	14	2	switch	oilpalm-rubber	0	0	equal	0	0	0	0
6	15	2	replant	rubber-rubber	0	0	equal	0	0	0	0
6	15	2	switch	oilpalm-rubber	0	0	equal	0	0	0	0
6	15	2	replant	rubber-rubber	0	0	equal	0	0	0	0
6	15	2	switch	oilpalm-rubber	0	0	equal	0	0	0	0
6	15	2	switch	oilpalm-rubber	0	0	equal	0	0	0	0
6	15	2	replant	rubber-rubber	0	0	equal	0	0	0	0
6	15	2	replant	rubber-rubber	0	0	equal	0	0	0	0
6	15	2	replant	rubber-rubber	0	0	equal	0	0	0	0
6	15	2	switch	oilpalm-rubber	0	0	equal	0	0	0	0
6	15	2	replant	rubber-rubber	0	0	equal	0	0	0	0
6	15	2	switch	oilpalm-rubber	0	0	equal	0	0	0	0
6	16	2	switch	oilpalm-rubber	0	0	equal	0	0	0	0
6	16	2	switch	oilpalm-rubber	0	0	equal	0	0	0	0
6	16	2	switch	oilpalm-rubber	0	0	equal	0	0	0	0
6	16	2	replant	rubber-rubber	0	0	equal	0	0	0	0
6	16	2	replant	rubber-rubber	0	0	equal	0	0	0	0
6	16	2	replant	rubber-rubber	0	0	equal	0	0	0	0
6	17	2	switch	oilpalm-rubber	0	0	equal	0	0	0	0
6	17	2	switch	oilpalm-rubber	0	0	equal	0	0	0	0
6	17	2	replant	rubber-rubber	0	0	equal	0	0	0	0
6	17	2	switch	oilpalm-rubber	0	0	equal	0	0	0	0
6	17	2	replant	rubber-rubber	0	0	equal	0	0	0	0
6	17	2	switch	oilpalm-rubber	0	0	equal	0	0	0	0
6	17	2	switch	oilpalm-rubber	0	0	equal	0	0	0	0
6	17	2	replant	rubber-rubber	0	0	equal	0	0	0	0
6	17	2	replant	rubber-rubber	0	0	equal	0	0	0	0
6	17	2	switch	oilpalm-rubber	0	0	equal	0	0	0	0
6	17	2	switch	oilpalm-rubber	0	0	equal	0	0	0	0
6	17	2	replant	rubber-rubber	0	0	equal	0	0	0	0
6	17	2	replant	rubber-rubber	0	0	equal	0	0	0	0
6	17	2	switch	oilpalm-rubber	0	0	equal	0	0	0	0
6	18	2	replant	rubber-rubber	0	0	equal	0	0	0	0
6	18	2	switch	oilpalm-rubber	0	0	equal	0	0	0	0
6	18	2	switch	oilpalm-rubber	0	0	equal	0	0	0	0
6	18	2	switch	oilpalm-rubber	0	0	equal	0	0	0	0
6	18	2	replant	rubber-rubber	0	0	equal	0	0	0	0
6	18	2	replant	rubber-rubber	0	0	equal	0	0	0	0
6	18	2	switch	oilpalm-rubber	0	0	equal	0	0	0	0
6	18	2	switch	oilpalm-rubber	0	0	equal	0	0	0	0
6	18	2	switch	oilpalm-rubber	0	0	equal	0	0	0	0
6	18	2	replant	rubber-rubber	0	0	equal	0	0	0	0
6	18	2	switch	oilpalm-rubber	0	0	equal	0	0	0	0
6	19	2	switch	oilpalm-rubber	0	0	equal	0	0	0	0
6	19	2	replant	rubber-rubber	0	0	equal	0	0	0	0
6	19	2	switch	oilpalm-rubber	0	0	equal	0	0	0	0
6	20	2	replant	rubber-rubber	0	0	equal	0	0	0	0
6	20	2	replant	rubber-rubber	0	0	equal	0	0	0	0
6	20	2	switch	oilpalm-rubber	0	0	equal	0	0	0	0
6	20	2	replant	rubber-rubber	0	0	equal	0	0	0	0
6	20	2	replant	rubber-rubber	0	0	equal	0	0	0	0
6	20	2	replant	rubber-rubber	0	0	equal	0	0	0	0
6	20	2	replant	rubber-rubber	0	0	equal	0	0	0	0
6	20	2	replant	rubber-rubber	0	0	equal	0	0	0	0
6	20	2	replant	rubber-rubber	0	0	equal	0	0	0	0
6	21	2	replant	rubber-rubber	0	0	equal	0	0	0	0
6	21	2	replant	rubber-rubber	0	0	equal	0	0	0	0
6	21	2	replant	rubber-rubber	0	0	equal	0	0	0	0
6	21	2	replant	rubber-rubber	0	0	equal	0	0	0	0
6	21	2	replant	rubber-rubber	0	0	equal	0	0	0	0
6	21	2	replant	rubber-rubber	0	0	equal	0	0	0	0
6	22	2	replant	rubber-rubber	0	0	equal	0	0	0	0
6	23	2	replant	rubber-rubber	0	0	equal	0	0	0	0
6	23	2	replant	rubber-rubber	0	0	equal	0	0	0	0
6	23	2	replant	rubber-rubber	0	0	equal	0	0	0	0
6	24	2	replant	rubber-rubber	0	0	equal	0	0	0	0
6	24	2	replant	rubber-rubber	0	0	equal	0	0	0	0
6	24	2	replant	rubber-rubber	0	0	equal	0	0	0	0
6	25	2	replant	rubber-rubber	0	0	equal	0	0	0	0
6	25	2	replant	rubber-rubber	0	0	equal	0	0	0	0
6	26	2	replant	rubber-rubber	0	0	equal	0	0	0	0
6	26	2	replant	rubber-rubber	0	0	equal	0	0	0	0
6	27	2	replant	rubber-rubber	0	0	equal	0	0	0	0
6	27	2	replant	rubber-rubber	0	0	equal	0	0	0	0
6	27	2	replant	rubber-rubber	0	0	equal	0	0	0	0
6	27	2	replant	rubber-rubber	0	0	equal	0	0	0	0
6	27	2	replant	rubber-rubber	0	0	equal	0	0	0	0
6	28	2	replant	rubber-rubber	0	0	equal	0	0	0	0
6	28	2	replant	rubber-rubber	0	0	equal	0	0	0	0
6	28	2	replant	rubber-rubber	0	0	equal	0	0	0	0
6	28	2	replant	rubber-rubber	0	0	equal	0	0	0	0
6	29	2	replant	rubber-rubber	0	0	equal	0	0	0	0
6	29	2	replant	rubber-rubber	0	0	equal	0	0	0	0
6	29	2	replant	rubber-rubber	0	0	equal	0	0	0	0
6	29	2	replant	rubber-rubber	0	0	equal	0	0	0	0
6	30	2	replant	rubber-rubber	0	0	equal	0	0	0	0
6	30	2	replant	rubber-rubber	0	0	equal	0	0	0	0
6	30	2	replant	rubber-rubber	0	0	equal	0	0	0	0
6	30	2	replant	rubber-rubber	0	0	equal	0	0	0	0
6	30	2	replant	rubber-rubber	0	0	equal	0	0	0	0
6	31	2	replant	rubber-rubber	0	0	equal	0	0	0	0
6	32	2	replant	rubber-rubber	0	0	equal	0	0	0	0
6	32	2	replant	rubber-rubber	0	0	equal	0	0	0	0
6	33	2	replant	rubber-rubber	0	0	equal	0	0	0	0
6	33	2	replant	rubber-rubber	0	0	equal	0	0	0	0
6	33	2	replant	rubber-rubber	0	0	equal	0	0	0	0
6	33	2	replant	rubber-rubber	0	0	equal	0	0	0	0
6	33	2	replant	rubber-rubber	0	0	equal	0	0	0	0
6	34	2	replant	rubber-rubber	0	0	equal	0	0	0	0
6	34	2	replant	rubber-rubber	0	0	equal	0	0	0	0
6	34	2	replant	rubber-rubber	0	0	equal	0	0	0	0
6	34	2	replant	rubber-rubber	0	0	equal	0	0	0	0
6	35	2	replant	rubber-rubber	0	0	equal	0	0	0	0
6	35	2	replant	rubber-rubber	0	0	equal	0	0	0	0
6	35	2	replant	rubber-rubber	0	0	equal	0	0	0	0
6	35	2	replant	rubber-rubber	0	0	equal	0	0	0	0
6	35	2	replant	rubber-rubber	0	0	equal	0	0	0	0
6	36	2	replant	rubber-rubber	0	0	equal	0	0	0	0
6	36	2	replant	rubber-rubber	0	0	equal	0	0	0	0
6	36	2	replant	rubber-rubber	0	0	equal	0	0	0	0
6	36	2	replant	rubber-rubber	0	0	equal	0	0	0	0
6	36	2	replant	rubber-rubber	0	0	equal	0	0	0	0
6	36	2	replant	rubber-rubber	0	0	equal	0	0	0	0
6	36	2	replant	rubber-rubber	0	0	equal	0	0	0	0
6	36	2	replant	rubber-rubber	0	0	equal	0	0	0	0
6	36	2	replant	rubber-rubber	0	0	equal	0	0	0	0
6	37	2	replant	rubber-rubber	0	0	equal	0	0	0	0
6	37	2	replant	rubber-rubber	0	0	equal	0	0	0	0
6	37	2	replant	rubber-rubber	0	0	equal	0	0	0	0
6	37	2	replant	rubber-rubber	0	0	equal	0	0	0	0
6	37	2	replant	rubber-rubber	0	0	equal	0	0	0	0
6	38	2	replant	rubber-rubber	0	0	equal	0	0	0	0
6	38	2	replant	rubber-rubber	0	0	equal	0	0	0	0
6	38	2	replant	rubber-rubber	0	0	equal	0	0	0	0
6	38	2	replant	rubber-rubber	0	0	equal	0	0	0	0
6	39	2	replant	rubber-rubber	0	0	equal	0	0	0	0
6	39	2	replant	rubber-rubber	0	0	equal	0	0	0	0
6	39	2	replant	rubber-rubber	0	0	equal	0	0	0	0
6	39	2	replant	rubber-rubber	0	0	equal	0	0	0	0
6	39	2	replant	rubber-rubber	0	0	equal	0	0	0	0
6	40	2	replant	rubber-rubber	0	0	equal	0	0	0	0
6	40	2	replant	rubber-rubber	0	0	equal	0	0	0	0
6	40	2	replant	rubber-rubber	0	0	equal	0	0	0	0
6	40	2	replant	rubber-rubber	0	0	equal	0	0	0	0
6	40	2	replant	rubber-rubber	0	0	equal	0	0	0	0
6	41	2	replant	rubber-rubber	0	0	equal	0	0	0	0
6	41	2	replant	rubber-rubber	0	0	equal	0	0	0	0
6	41	2	replant	rubber-rubber	0	0	equal	0	0	0	0
6	41	2	replant	rubber-rubber	0	0	equal	0	0	0	0
6	41	2	replant	rubber-rubber	0	0	equal	0	0	0	0
6	41	2	replant	rubber-rubber	0	0	equal	0	0	0	0
6	41	2	replant	rubber-rubber	0	0	equal	0	0	0	0
6	41	2	replant	rubber-rubber	0	0	equal	0	0	0	0
6	41	2	replant	rubber-rubber	0	0	equal	0	0	0	0
6	41	2	replant	rubber-rubber	0	0	equal	0	0	0	0
6	41	2	replant	rubber-rubber	0	0	equal	0	0	0	0
6	41	2	replant	rubber-rubber	0	0	equal	0	0	0	0
6	41	2	replant	rubber-rubber	0	0	equal	0	0	0	0
6	41	2	replant	rubber-rubber	0	0	equal	0	0	0	0
6	41	2	replant	rubber-rubber	0	0	equal	0	0	0	0
6	41	2	replant	rubber-rubber	0	0	equal	0	0	0	0
6	41	2	replant	rubber-rubber	0	0	equal	0	0	0	0
6	42	2	replant	rubber-rubber	0	0	equal	0	0	0	0
6	42	2	replant	rubber-rubber	0	0	equal	0	0	0	0
6	42	2	replant	rubber-rubber	0	0	equal	0	0	0	0
6	42	2	replant	rubber-rubber	0	0	equal	0	0	0	0
6	42	2	replant	rubber-rubber	0	0	equal	0	0	0	0
6	42	2	replant	rubber-rubber	0	0	equal	0	0	0	0
6	42	2	replant	rubber-rubber	0	0	equal	0	0	0	0
6	42	2	replant	rubber-rubber	0	0	equal	0	0	0	0
6	43	2	replant	rubber-rubber	0	0	equal	0	0	0	0
6	43	2	replant	rubber-rubber	0	0	equal	0	0	0	0
6	43	2	replant	rubber-rubber	0	0	equal	0	0	0	0
6	43	2	replant	rubber-rubber	0	0	equal	0	0	0	0
6	43	2	replant	rubber-rubber	0	0	equal	0	0	0	0
6	43	2	replant	rubber-rubber	0	0	equal	0	0	0	0
6	43	2	replant	rubber-rubber	0	0	equal	0	0	0	0
6	44	2	replant	rubber-rubber	0	0	equal	0	0	0	0
6	44	2	replant	rubber-rubber	0	0	equal	0	0	0	0
6	44	2	replant	rubber-rubber	0	0	equal	0	0	0	0
6	44	2	replant	rubber-rubber	0	0	equal	0	0	0	0
6	44	2	replant	rubber-rubber	0	0	equal	0	0	0	0
6	44	2	replant	rubber-rubber	0	0	equal	0	0	0	0
6	44	2	replant	rubber-rubber	0	0	equal	0	0	0	0
6	45	2	replant	rubber-rubber	0	0	equal	0	0	0	0
6	45	2	replant	rubber-rubber	0	0	equal	0	0	0	0
6	45	2	replant	rubber-rubber	0	0	equal	0	0	0	0
6	45	2	replant	rubber-rubber	0	0	equal	0	0	0	0
6	45	2	replant	rubber-rubber	0	0	equal	0	0	0	0
6	45	2	replant	rubber-rubber	0	0	equal	0	0	0	0
6	45	2	replant	rubber-rubber	0	0	equal	0	0	0	0
6	46	2	replant	rubber-rubber	0	0	equal	0	0	0	0
6	46	2	replant	rubber-rubber	0	0	equal	0	0	0	0
6	46	2	replant	rubber-rubber	0	0	equal	0	0	0	0
6	46	2	replant	rubber-rubber	0	0	equal	0	0	0	0
6	46	2	replant	rubber-rubber	0	0	equal	0	0	0	0
6	46	2	replant	rubber-rubber	0	0	equal	0	0	0	0
6	47	2	replant	rubber-rubber	0	0	equal	0	0	0	0
6	47	2	replant	rubber-rubber	0	0	equal	0	0	0	0
6	47	2	replant	rubber-rubber	0	0	equal	0	0	0	0
6	47	2	replant	rubber-rubber	0	0	equal	0	0	0	0
6	47	2	replant	rubber-rubber	0	0	equal	0	0	0	0
6	48	2	replant	rubber-rubber	0	0	equal	0	0	0	0
6	48	2	replant	rubber-rubber	0	0	equal	0	0	0	0
6	48	2	replant	rubber-rubber	0	0	equal	0	0	0	0
6	48	2	replant	rubber-rubber	0	0	equal	0	0	0	0
6	49	2	replant	rubber-rubber	0	0	equal	0	0	0	0
6	49	2	replant	rubber-rubber	0	0	equal	0	0	0	0
6	49	2	replant	rubber-rubber	0	0	equal	0	0	0	0
6	49	2	replant	rubber-rubber	0	0	equal	0	0	0	0
6	49	2	replant	rubber-rubber	0	0	equal	0	0	0	0
6	49	2	replant	rubber-rubber	0	0	equal	0	0	0	0
6	49	2	replant	rubber-rubber	0	0	equal	0	0	0	0
7	0	2	switch	oilpalm-rubber	0	0	equal	0	0	0	0
7	0	2	switch	oilpalm-rubber	0	0	equal	0	0	0	0
7	0	2	switch	oilpalm-rubber	0	0	equal	0	0	0	0
7	0	2	switch	oilpalm-rubber	0	0	equal	0	0	0	0
7	0	2	switch	oilpalm-rubber	0	0	equal	0	0	0	0
7	0	2	switch	oilpalm-rubber	0	0	equal	0	0	0	0
7	0	2	switch	oilpalm-rubber	0	0	equal	0	0	0	0
7	0	2	switch	oilpalm-rubber	0	0	equal	0	0	0	0
7	0	2	switch	oilpalm-rubber	0	0	equal	0	0	0	0
7	0	2	switch	oilpalm-rubber	0	0	equal	0	0	0	0
7	0	2	switch	oilpalm-rubber	0	0	equal	0	0	0	0
7	0	2	switch	oilpalm-rubber	0	0	equal	0	0	0	0
7	0	2	switch	oilpalm-rubber	0	0	equal	0	0	0	0
7	0	2	switch	oilpalm-rubber	0	0	equal	0	0	0	0
7	0	2	switch	oilpalm-rubber	0	0	equal	0	0	0	0
7	0	2	switch	oilpalm-rubber	0	0	equal	0	0	0	0
7	1	2	switch	oilpalm-rubber	0	0	equal	0	0	0	0
7	1	2	switch	oilpalm-rubber	0	0	equal	0	0	0	0
7	1	2	switch	oilpalm-rubber	0	0	equal	0	0	0	0
7	1	2	switch	oilpalm-rubber	0	0	equal	0	0	0	0
7	1	2	switch	oilpalm-rubber	0	0	equal	0	0	0	0
7	1	2	switch	oilpalm-rubber	0	0	equal	0	0	0	0
7	2	2	switch	oilpalm-rubber	0	0	equal	0	0	0	0
7	2	2	switch	oilpalm-rubber	0	0	equal	0	0	0	0
7	2	2	switch	oilpalm-rubber	0	0	equal	0	0	0	0
7	2	2	switch	oilpalm-rubber	0	0	equal	0	0	0	0
7	2	2	switch	oilpalm-rubber	0	0	equal	0	0	0	0
7	2	2	switch	oilpalm-rubber	0	0	equal	0	0	0	0
7	2	2	switch	oilpalm-rubber	0	0	equal	0	0	0	0
7	2	2	switch	oilpalm-rubber	0	0	equal	0	0	0	0
7	2	2	switch	oilpalm-rubber	0	0	equal	0	0	0	0
7	3	2	switch	oilpalm-rubber	0	0	equal	0	0	0	0
7	3	2	switch	oilpalm-rubber	0	0	equal	0	0	0	0
7	3	2	switch	oilpalm-rubber	0	0	equal	0	0	0	0
7	3	2	switch	oilpalm-rubber	0	0	equal	0	0	0	0
7	3	2	switch	oilpalm-rubber	0	0	equal	0	0	0	0
7	3	2	switch	oilpalm-rubber	0	0	equal	0	0	0	0
7	3	2	switch	oilpalm-rubber	0	0	equal	0	0	0	0
7	3	2	switch	oilpalm-rubber	0	0	equal	0	0	0	0
7	3	2	switch	oilpalm-rubber	0	0	equal	0	0	0	0
7	4	2	switch	oilpalm-rubber	0	0	equal	0	0	0	0
7	4	2	switch	oilpalm-rubber	0	0	equal	0	0	0	0
7	4	2	switch	oilpalm-rubber	0	0	equal	0	0	0	0
7	4	2	switch	oilpalm-rubber	0	0	equal	0	0	0	0
7	4	2	switch	oilpalm-rubber	0	0	equal	0	0	0	0
7	4	2	switch	oilpalm-rubber	0	0	equal	0	0	0	0
7	4	2	switch	oilpalm-rubber	0	0	equal	0	0	0	0
7	4	2	switch	oilpalm-rubber	0	0	equal	0	0	0	0
7	4	2	switch	oilpalm-rubber	0	0	equal	0	0	0	0
7	4	2	switch	oilpalm-rubber	0	0	equal	0	0	0	0
7	4	2	switch	oilpalm-rubber	0	0	equal	0	0	0	0
7	4	2	switch	oilpalm-rubber	0	0	equal	0	0	0	0
7	5	2	switch	oilpalm-rubber	0	0	equal	0	0	0	0
7	5	2	switch	oilpalm-rubber	0	0	equal	0	0	0	0
7	5	2	switch	oilpalm-rubber	0	0	equal	0	0	0	0
7	5	2	switch	oilpalm-rubber	0	0	equal	0	0	0	0
7	6	2	switch	oilpalm-rubber	0	0	equal	0	0	0	0
7	6	2	switch	oilpalm-rubber	0	0	equal	0	0	0	0
7	6	2	switch	oilpalm-rubber	0	0	equal	0	0	0	0
7	6	2	switch	oilpalm-rubber	0	0	equal	0	0	0	0
7	6	2	switch	oilpalm-rubber	0	0	equal	0	0	0	0
7	7	2	switch	oilpalm-rubber	0	0	equal	0	0	0	0
7	7	2	switch	oilpalm-rubber	0	0	equal	0	0	0	0
7	7	2	switch	oilpalm-rubber	0	0	equal	0	0	0	0
7	7	2	switch	oilpalm-rubber	0	0	equal	0	0	0	0
7	7	2	switch	oilpalm-rubber	0	0	equal	0	0	0	0
7	7	2	switch	oilpalm-rubber	0	0	equal	0	0	0	0
7	7	2	switch	oilpalm-rubber	0	0	equal	0	0	0	0
7	7	2	switch	oilpalm-rubber	0	0	equal	0	0	0	0
7	8	2	switch	oilpalm-rubber	0	0	equal	0	0	0	0
7	8	2	switch	oilpalm-rubber	0	0	equal	0	0	0	0
7	8	2	switch	oilpalm-rubber	0	0	equal	0	0	0	0
7	9	2	switch	oilpalm-rubber	0	0	equal	0	0	0	0
7	9	2	switch	oilpalm-rubber	0	0	equal	0	0	0	0
7	9	2	switch	oilpalm-rubber	0	0	equal	0	0	0	0
7	9	2	switch	oilpalm-rubber	0	0	equal	0	0	0	0
7	10	2	switch	oilpalm-rubber	0	0	equal	0	0	0	0
7	10	2	switch	oilpalm-rubber	0	0	equal	0	0	0	0
7	10	2	switch	oilpalm-rubber	0	0	equal	0	0	0	0
7	10	2	switch	oilpalm-rubber	0	0	equal	0	0	0	0
7	11	2	replant	rubber-rubber	0	0	equal	0	0	0	0
7	11	2	switch	oilpalm-rubber	0	0	equal	0	0	0	0
7	11	2	replant	rubber-rubber	0	0	equal	0	0	0	0
7	11	2	switch	oilpalm-rubber	0	0	equal	0	0	0	0
7	11	2	switch	oilpalm-rubber	0	0	equal	0	0	0	0
7	11	2	switch	oilpalm-rubber	0	0	equal	0	0	0	0
7	11	2	switch	oilpalm-rubber	0	0	equal	0	0	0	0
7	11	2	replant	rubber-rubber	0	0	equal	0	0	0	0
7	11	2	replant	rubber-rubber	0	0	equal	0	0	0	0
7	11	2	switch	oilpalm-rubber	0	0	equal	0	0	0	0
7	12	2	replant	rubber-rubber	0	0	equal	0	0	0	0
7	12	2	switch	oilpalm-rubber	0	0	equal	0	0	0	0
7	12	2	replant	rubber-rubber	0	0	equal	0	0	0	0
7	12	2	replant	rubber-rubber	0	0	equal	0	0	0	0
7	12	2	switch	oilpalm-rubber	0	0	equal	0	0	0	0
7	12	2	replant	rubber-rubber	0	0	equal	0	0	0	0
7	12	2	switch	oilpalm-rubber	0	0	equal	0	0	0	0
7	12	2	switch	oilpalm-rubber	0	0	equal	0	0	0	0
7	13	2	replant	rubber-rubber	0	0	equal	0	0	0	0
7	13	2	replant	rubber-rubber	0	0	equal	0	0	0	0
7	13	2	replant	rubber-rubber	0	0	equal	0	0	0	0
7	13	2	replant	rubber-rubber	0	0	equal	0	0	0	0
7	13	2	replant	rubber-rubber	0	0	equal	0	0	0	0
7	13	2	switch	oilpalm-rubber	0	0	equal	0	0	0	0
7	13	2	switch	oilpalm-rubber	0	0	equal	0	0	0	0
7	13	2	replant	rubber-rubber	0	0	equal	0	0	0	0
7	13	2	switch	oilpalm-rubber	0	0	equal	0	0	0	0
7	14	2	switch	oilpalm-rubber	0	0	equal	0	0	0	0
7	14	2	switch	oilpalm-rubber	0	0	equal	0	0	0	0
7	14	2	replant	rubber-rubber	0	0	equal	0	0	0	0
7	14	2	switch	oilpalm-rubber	0	0	equal	0	0	0	0
7	14	2	switch	oilpalm-rubber	0	0	equal	0	0	0	0
7	15	2	switch	oilpalm-rubber	0	0	equal	0	0	0	0
7	15	2	replant	rubber-rubber	0	0	equal	0	0	0	0
7	15	2	replant	rubber-rubber	0	0	equal	0	0	0	0
7	15	2	replant	rubber-rubber	0	0	equal	0	0	0	0
7	15	2	replant	rubber-rubber	0	0	equal	0	0	0	0
7	15	2	replant	rubber-rubber	0	0	equal	0	0	0	0
7	16	2	replant	rubber-rubber	0	0	equal	0	0	0	0
7	16	2	switch	oilpalm-rubber	0	0	equal	0	0	0	0
7	16	2	switch	oilpalm-rubber	0	0	equal	0	0	0	0
7	16	2	replant	rubber-rubber	0	0	equal	0	0	0	0
7	16	2	replant	rubber-rubber	0	0	equal	0	0	0	0
7	16	2	switch	oilpalm-rubber	0	0	equal	0	0	0	0
7	16	2	replant	rubber-rubber	0	0	equal	0	0	0	0
7	17	2	switch	oilpalm-rubber	0	0	equal	0	0	0	0
7	17	2	replant	rubber-rubber	0	0	equal	0	0	0	0
7	17	2	replant	rubber-rubber	0	0	equal	0	0	0	0
7	17	2	switch	oilpalm-rubber	0	0	equal	0	0	0	0
7	17	2	replant	rubber-rubber	0	0	equal	0	0	0	0
7	17	2	replant	rubber-rubber	0	0	equal	0	0	0	0
7	17	2	switch	oilpalm-rubber	0	0	equal	0	0	0	0
7	17	2	replant	rubber-rubber	0	0	equal	0	0	0	0
7	17	2	switch	oilpalm-rubber	0	0	equal	0	0	0	0
7	17	2	switch	oilpalm-rubber	0	0	equal	0	0	0	0
7	17	2	replant	rubber-rubber	0	0	equal	0	0	0	0
7	17	2	replant	rubber-rubber	0	0	equal	0	0	0	0
7	17	2	switch	oilpalm-rubber	0	0	equal	0	0	0	0
7	18	2	replant	rubber-rubber	0	0	equal	0	0	0	0
7	18	2	switch	oilpalm-rubber	0	0	equal	0	0	0	0
7	18	2	replant	rubber-rubber	0	0	equal	0	0	0	0
7	18	2	switch	oilpalm-rubber	0	0	equal	0	0	0	0
7	18	2	replant	rubber-rubber	0	0	equal	0	0	0	0
7	19	2	switch	oilpalm-rubber	0	0	equal	0	0	0	0
7	19	2	replant	rubber-rubber	0	0	equal	0	0	0	0
7	19	2	switch	oilpalm-rubber	0	0	equal	0	0	0	0
7	19	2	replant	rubber-rubber	0	0	equal	0	0	0	0
7	19	2	replant	rubber-rubber	0	0	equal	0	0	0	0
7	19	2	replant	rubber-rubber	0	0	equal	0	0	0	0
7	19	2	switch	oilpalm-rubber	0	0	equal	0	0	0	0
7	19	2	replant	rubber-rubber	0	0	equal	0	0	0	0
7	19	2	replant	rubber-rubber	0	0	equal	0	0	0	0
7	20	2	replant	rubber-rubber	0	0	equal	0	0	0	0
7	20	2	replant	rubber-rubber	0	0	equal	0	0	0	0
[truncated: 4,122 more rows]
