# Supplementary material for: Land-use change in oil palm dominated tropical landscapes—An agent-based model to explore ecological and socio-economic trade-offs
Source: PLoS One. 2018 Jan 19;13(1):e0190506. doi: 10.1371/journal.pone.0190506 (PMC5774713; doi:10.1371/journal.pone.0190506)
Supplement: S1 Data — (ZIP) [file pone.0190506.s003.zip › HouseholdData/luc-data_js_2016_sc13.txt]

runnumber	step	p_landuse	luc_type	luc	op_ineff	rb_ineff	ineff_group	op_ineff_all_mu	op_ineff_all_sd	rb_ineff_all_mu	rb_ineff_all_sd
1	0	2	switch	oilpalm-rubber	0.66	0.7	oilpalm	0.59	0.2	0.62	0.17
1	0	2	replant	rubber-rubber	0.92	0.83	rubber	0.59	0.2	0.62	0.17
1	0	2	switch	oilpalm-rubber	0.8	0.62	rubber	0.59	0.2	0.62	0.17
1	0	2	switch	oilpalm-rubber	0.54	0.55	oilpalm	0.59	0.2	0.62	0.17
1	0	2	switch	oilpalm-rubber	0.58	0.59	oilpalm	0.59	0.2	0.62	0.17
1	0	2	switch	oilpalm-rubber	0.31	0.71	oilpalm	0.59	0.2	0.62	0.17
1	0	2	switch	oilpalm-rubber	0.59	0.66	oilpalm	0.59	0.2	0.62	0.17
1	0	2	replant	rubber-rubber	0.66	0.79	oilpalm	0.59	0.2	0.62	0.17
1	0	2	switch	oilpalm-rubber	0.61	0.46	rubber	0.59	0.2	0.62	0.17
1	0	1	replant	oilpalm-oilpalm	0.49	0.73	oilpalm	0.59	0.2	0.62	0.17
1	0	1	replant	oilpalm-oilpalm	0.49	0.68	oilpalm	0.59	0.2	0.62	0.17
1	0	2	switch	oilpalm-rubber	0.6	0.52	rubber	0.59	0.2	0.62	0.17
1	0	1	replant	oilpalm-oilpalm	0.44	0.8	oilpalm	0.59	0.2	0.62	0.17
1	0	1	switch	rubber-oilpalm	0.38	0.79	oilpalm	0.59	0.2	0.62	0.17
1	0	2	switch	oilpalm-rubber	0.6	0.27	rubber	0.59	0.2	0.62	0.17
1	0	2	switch	oilpalm-rubber	0.57	0.23	rubber	0.59	0.2	0.62	0.17
1	0	2	switch	oilpalm-rubber	0.76	0.02	rubber	0.59	0.2	0.62	0.17
1	0	2	switch	oilpalm-rubber	0.67	0.69	oilpalm	0.59	0.2	0.62	0.17
1	1	2	switch	oilpalm-rubber	0.49	0.58	oilpalm	0.58	0.2	0.6	0.17
1	1	2	switch	oilpalm-rubber	0.61	0.58	rubber	0.58	0.2	0.6	0.17
1	1	2	switch	oilpalm-rubber	0.37	0.57	oilpalm	0.58	0.2	0.6	0.17
1	1	2	switch	oilpalm-rubber	0.66	0.67	oilpalm	0.58	0.2	0.6	0.17
1	1	2	switch	oilpalm-rubber	0.76	0.02	rubber	0.58	0.2	0.6	0.17
1	1	2	switch	oilpalm-rubber	0.25	0.45	oilpalm	0.58	0.2	0.6	0.17
1	1	2	switch	oilpalm-rubber	0.54	0.49	rubber	0.58	0.2	0.6	0.17
1	1	2	switch	oilpalm-rubber	0.52	0.28	rubber	0.58	0.2	0.6	0.17
1	1	2	switch	oilpalm-rubber	0.66	0.68	oilpalm	0.58	0.2	0.6	0.17
1	1	2	switch	oilpalm-rubber	0.49	0.63	oilpalm	0.58	0.2	0.6	0.17
1	1	2	switch	oilpalm-rubber	0.54	0.52	rubber	0.58	0.2	0.6	0.17
1	1	2	switch	oilpalm-rubber	0.65	0.72	oilpalm	0.58	0.2	0.6	0.17
1	1	1	replant	oilpalm-oilpalm	0.46	0.75	oilpalm	0.58	0.2	0.6	0.17
1	1	2	switch	oilpalm-rubber	0.92	0.83	rubber	0.58	0.2	0.6	0.17
1	2	2	replant	rubber-rubber	0.92	0.83	rubber	0.57	0.21	0.58	0.17
1	2	2	switch	oilpalm-rubber	0.11	0.52	oilpalm	0.57	0.21	0.58	0.17
1	2	2	switch	oilpalm-rubber	0.42	0.84	oilpalm	0.57	0.21	0.58	0.17
1	2	2	switch	oilpalm-rubber	0.55	0.48	rubber	0.57	0.21	0.58	0.17
1	2	2	switch	oilpalm-rubber	0.71	0.55	rubber	0.57	0.21	0.58	0.17
1	2	2	switch	oilpalm-rubber	0.48	0.57	oilpalm	0.57	0.21	0.58	0.17
1	2	2	switch	oilpalm-rubber	0.48	0.43	rubber	0.57	0.21	0.58	0.17
1	2	1	replant	oilpalm-oilpalm	0.46	0.82	oilpalm	0.57	0.21	0.58	0.17
1	3	2	switch	oilpalm-rubber	0.47	0.53	oilpalm	0.56	0.21	0.57	0.17
1	3	2	switch	oilpalm-rubber	0.44	0.38	rubber	0.56	0.21	0.57	0.17
1	3	2	switch	oilpalm-rubber	0.64	0.66	oilpalm	0.56	0.21	0.57	0.17
1	3	2	switch	oilpalm-rubber	0.52	0.4	rubber	0.56	0.21	0.57	0.17
1	4	2	switch	oilpalm-rubber	0.52	0.56	oilpalm	0.56	0.21	0.56	0.18
1	4	2	replant	rubber-rubber	0.46	0.82	oilpalm	0.56	0.21	0.56	0.18
1	4	1	replant	oilpalm-oilpalm	0.08	0.76	oilpalm	0.56	0.21	0.56	0.18
1	5	2	switch	oilpalm-rubber	0.54	0.92	oilpalm	0.56	0.21	0.55	0.18
1	5	1	replant	oilpalm-oilpalm	0.46	0.65	oilpalm	0.56	0.21	0.55	0.18
1	5	2	switch	oilpalm-rubber	0.51	0.55	oilpalm	0.56	0.21	0.55	0.18
1	5	1	replant	oilpalm-oilpalm	0.25	0.78	oilpalm	0.56	0.21	0.55	0.18
1	5	2	switch	oilpalm-rubber	0.42	0.31	rubber	0.56	0.21	0.55	0.18
1	5	2	switch	oilpalm-rubber	0.67	0.54	rubber	0.56	0.21	0.55	0.18
1	6	2	switch	oilpalm-rubber	0.41	0.5	oilpalm	0.55	0.21	0.55	0.18
1	6	2	switch	oilpalm-rubber	0.44	0.52	oilpalm	0.55	0.21	0.55	0.18
1	6	2	switch	oilpalm-rubber	0.55	0.52	rubber	0.55	0.21	0.55	0.18
1	6	2	switch	oilpalm-rubber	0.3	0.46	oilpalm	0.55	0.21	0.55	0.18
1	6	2	switch	oilpalm-rubber	0.49	0.53	oilpalm	0.55	0.21	0.55	0.18
1	6	2	switch	oilpalm-rubber	0.33	0.53	oilpalm	0.55	0.21	0.55	0.18
1	6	2	switch	oilpalm-rubber	0.34	0.41	oilpalm	0.55	0.21	0.55	0.18
1	6	2	switch	oilpalm-rubber	0.42	0.29	rubber	0.55	0.21	0.55	0.18
1	6	1	replant	oilpalm-oilpalm	0.63	0.88	oilpalm	0.55	0.21	0.55	0.18
1	6	2	replant	rubber-rubber	0.46	0.82	oilpalm	0.55	0.21	0.55	0.18
1	6	1	replant	oilpalm-oilpalm	0.37	0.79	oilpalm	0.55	0.21	0.55	0.18
1	6	2	switch	oilpalm-rubber	0.41	0.51	oilpalm	0.55	0.21	0.55	0.18
1	7	2	switch	oilpalm-rubber	0.35	0.52	oilpalm	0.55	0.21	0.54	0.18
1	7	2	switch	oilpalm-rubber	0.49	0.62	oilpalm	0.55	0.21	0.54	0.18
1	8	2	switch	oilpalm-rubber	0.28	0.51	oilpalm	0.53	0.21	0.54	0.19
1	8	1	replant	oilpalm-oilpalm	0.11	0.51	oilpalm	0.53	0.21	0.54	0.19
1	8	2	replant	rubber-rubber	0.49	0.62	oilpalm	0.53	0.21	0.54	0.19
1	8	1	replant	oilpalm-oilpalm	0.38	0.82	oilpalm	0.53	0.21	0.54	0.19
1	8	2	replant	rubber-rubber	0.75	0.56	rubber	0.53	0.21	0.54	0.19
1	8	2	switch	oilpalm-rubber	0.44	0.35	rubber	0.53	0.21	0.54	0.19
1	8	2	switch	oilpalm-rubber	0.45	0.58	oilpalm	0.53	0.21	0.54	0.19
1	9	1	replant	oilpalm-oilpalm	0.11	0.51	oilpalm	0.53	0.21	0.54	0.19
1	9	2	replant	rubber-rubber	0.37	0.49	oilpalm	0.53	0.21	0.54	0.19
1	9	2	replant	rubber-rubber	0.5	0.57	oilpalm	0.53	0.21	0.54	0.19
1	9	2	replant	rubber-rubber	0.63	0.62	rubber	0.53	0.21	0.54	0.19
1	9	2	replant	rubber-rubber	0.42	0.52	oilpalm	0.53	0.21	0.54	0.19
1	9	2	switch	oilpalm-rubber	0.44	0.5	oilpalm	0.53	0.21	0.54	0.19
1	9	2	switch	oilpalm-rubber	0.28	0.5	oilpalm	0.53	0.21	0.54	0.19
1	9	2	switch	oilpalm-rubber	0.42	0.24	rubber	0.53	0.21	0.54	0.19
1	9	2	switch	oilpalm-rubber	0.37	0.5	oilpalm	0.53	0.21	0.54	0.19
1	9	2	switch	oilpalm-rubber	0.48	0.48	equal	0.53	0.21	0.54	0.19
1	10	2	replant	rubber-rubber	0.82	0.52	rubber	0.53	0.21	0.54	0.19
1	10	2	switch	oilpalm-rubber	0.48	0.48	equal	0.53	0.21	0.54	0.19
1	10	2	switch	oilpalm-rubber	0.5	0.55	oilpalm	0.53	0.21	0.54	0.19
1	10	2	switch	oilpalm-rubber	0.28	0.51	oilpalm	0.53	0.21	0.54	0.19
1	10	1	replant	oilpalm-oilpalm	0.4	0.71	oilpalm	0.53	0.21	0.54	0.19
1	11	2	replant	rubber-rubber	0.57	0.3	rubber	0.52	0.21	0.54	0.19
1	11	1	replant	oilpalm-oilpalm	0.11	0.51	oilpalm	0.52	0.21	0.54	0.19
1	11	2	switch	oilpalm-rubber	0.47	0.93	oilpalm	0.52	0.21	0.54	0.19
1	11	2	replant	rubber-rubber	0.42	0.21	rubber	0.52	0.21	0.54	0.19
1	11	1	replant	oilpalm-oilpalm	0.26	0.53	oilpalm	0.52	0.21	0.54	0.19
1	11	2	switch	oilpalm-rubber	0.5	0.57	oilpalm	0.52	0.21	0.54	0.19
1	12	2	switch	oilpalm-rubber	0.49	0.62	oilpalm	0.52	0.21	0.53	0.19
1	12	2	replant	rubber-rubber	0.42	0.21	rubber	0.52	0.21	0.53	0.19
1	12	2	replant	rubber-rubber	0.52	0.28	rubber	0.52	0.21	0.53	0.19
1	12	2	switch	oilpalm-rubber	0.45	0.47	oilpalm	0.52	0.21	0.53	0.19
1	12	2	switch	oilpalm-rubber	0.39	0.77	oilpalm	0.52	0.21	0.53	0.19
1	12	2	switch	oilpalm-rubber	0.36	0.5	oilpalm	0.52	0.21	0.53	0.19
1	12	1	replant	oilpalm-oilpalm	0.41	0.71	oilpalm	0.52	0.21	0.53	0.19
1	12	2	switch	oilpalm-rubber	0.42	0.52	oilpalm	0.52	0.21	0.53	0.19
1	12	2	replant	rubber-rubber	0.28	0.5	oilpalm	0.52	0.21	0.53	0.19
1	12	2	replant	rubber-rubber	0.25	0.5	oilpalm	0.52	0.21	0.53	0.19
1	13	2	switch	oilpalm-rubber	0.45	0.47	oilpalm	0.52	0.21	0.52	0.19
1	13	1	replant	oilpalm-oilpalm	0.31	0.95	oilpalm	0.52	0.21	0.52	0.19
1	13	2	replant	rubber-rubber	0.54	0.26	rubber	0.52	0.21	0.52	0.19
1	13	2	replant	rubber-rubber	0.89	0.11	rubber	0.52	0.21	0.52	0.19
1	13	2	replant	rubber-rubber	0.42	0.16	rubber	0.52	0.21	0.52	0.19
1	13	1	switch	rubber-oilpalm	0.11	0.51	oilpalm	0.52	0.21	0.52	0.19
1	13	2	replant	rubber-rubber	0.59	0.16	rubber	0.52	0.21	0.52	0.19
1	13	2	replant	rubber-rubber	0.35	0.5	oilpalm	0.52	0.21	0.52	0.19
1	13	2	replant	rubber-rubber	0.49	0.51	oilpalm	0.52	0.21	0.52	0.19
1	13	2	replant	rubber-rubber	0.53	0.5	rubber	0.52	0.21	0.52	0.19
1	14	2	switch	oilpalm-rubber	0.42	0.11	rubber	0.52	0.21	0.51	0.2
1	14	2	switch	oilpalm-rubber	0.47	0.45	rubber	0.52	0.21	0.51	0.2
1	14	1	replant	oilpalm-oilpalm	0.11	0.51	oilpalm	0.52	0.21	0.51	0.2
1	14	2	switch	oilpalm-rubber	0.27	0.51	oilpalm	0.52	0.21	0.51	0.2
1	14	2	switch	oilpalm-rubber	0.25	0.41	oilpalm	0.52	0.21	0.51	0.2
1	14	1	replant	oilpalm-oilpalm	0.15	0.55	oilpalm	0.52	0.21	0.51	0.2
1	14	2	switch	oilpalm-rubber	0.36	0.51	oilpalm	0.52	0.21	0.51	0.2
1	14	2	switch	oilpalm-rubber	0.4	0.61	oilpalm	0.52	0.21	0.51	0.2
1	15	1	replant	oilpalm-oilpalm	0.42	0.8	oilpalm	0.52	0.21	0.5	0.21
1	15	2	replant	rubber-rubber	0.42	0.08	rubber	0.52	0.21	0.5	0.21
1	15	1	replant	oilpalm-oilpalm	0.42	0.86	oilpalm	0.52	0.21	0.5	0.21
1	15	2	replant	rubber-rubber	0.25	0.41	oilpalm	0.52	0.21	0.5	0.21
1	15	2	replant	rubber-rubber	0.8	0.29	rubber	0.52	0.21	0.5	0.21
1	15	2	switch	oilpalm-rubber	0.51	0.73	oilpalm	0.52	0.21	0.5	0.21
1	15	1	replant	oilpalm-oilpalm	0.38	0.82	oilpalm	0.52	0.21	0.5	0.21
1	15	2	switch	oilpalm-rubber	0.42	0.81	oilpalm	0.52	0.21	0.5	0.21
1	15	2	replant	rubber-rubber	0.59	0.08	rubber	0.52	0.21	0.5	0.21
1	16	2	replant	rubber-rubber	0.89	0.43	rubber	0.52	0.21	0.49	0.21
1	16	2	switch	oilpalm-rubber	0.41	0.27	rubber	0.52	0.21	0.49	0.21
1	16	1	replant	oilpalm-oilpalm	0.19	0.5	oilpalm	0.52	0.21	0.49	0.21
1	16	2	replant	rubber-rubber	0.42	0.52	oilpalm	0.52	0.21	0.49	0.21
1	16	2	switch	oilpalm-rubber	0.41	0.51	oilpalm	0.52	0.21	0.49	0.21
1	16	2	switch	oilpalm-rubber	0.42	0.06	rubber	0.52	0.21	0.49	0.21
1	17	2	replant	rubber-rubber	0.52	0.28	rubber	0.52	0.21	0.48	0.21
1	17	2	replant	rubber-rubber	0.7	0.48	rubber	0.52	0.21	0.48	0.21
1	17	2	replant	rubber-rubber	0.44	0.22	rubber	0.52	0.21	0.48	0.21
1	17	2	replant	rubber-rubber	0.66	0.63	rubber	0.52	0.21	0.48	0.21
1	17	2	replant	rubber-rubber	0.5	0.53	oilpalm	0.52	0.21	0.48	0.21
1	17	2	replant	rubber-rubber	0.95	0.43	rubber	0.52	0.21	0.48	0.21
1	17	2	switch	oilpalm-rubber	0.34	0.48	oilpalm	0.52	0.21	0.48	0.21
1	17	2	switch	oilpalm-rubber	0.41	0.21	rubber	0.52	0.21	0.48	0.21
1	17	2	switch	oilpalm-rubber	0.42	0.05	rubber	0.52	0.21	0.48	0.21
1	17	2	replant	rubber-rubber	0.85	0.53	rubber	0.52	0.21	0.48	0.21
1	17	2	switch	oilpalm-rubber	0.41	0.5	oilpalm	0.52	0.21	0.48	0.21
1	17	2	switch	oilpalm-rubber	0.28	0.47	oilpalm	0.52	0.21	0.48	0.21
1	17	2	switch	oilpalm-rubber	0.45	0.47	oilpalm	0.52	0.21	0.48	0.21
1	18	2	switch	oilpalm-rubber	0.5	0.52	oilpalm	0.52	0.21	0.47	0.21
1	18	2	replant	rubber-rubber	0.42	0.04	rubber	0.52	0.21	0.47	0.21
1	19	2	replant	rubber-rubber	0.79	0.46	rubber	0.52	0.22	0.46	0.22
1	19	2	switch	oilpalm-rubber	0.49	0.6	oilpalm	0.52	0.22	0.46	0.22
1	19	2	switch	oilpalm-rubber	0.5	0.84	oilpalm	0.52	0.22	0.46	0.22
1	19	2	replant	rubber-rubber	0.8	0.04	rubber	0.52	0.22	0.46	0.22
1	19	2	replant	rubber-rubber	0.57	0.23	rubber	0.52	0.22	0.46	0.22
1	19	2	replant	rubber-rubber	0.27	0.49	oilpalm	0.52	0.22	0.46	0.22
1	20	1	replant	oilpalm-oilpalm	0.25	0.78	oilpalm	0.52	0.22	0.46	0.22
1	20	2	replant	rubber-rubber	0.7	0.44	rubber	0.52	0.22	0.46	0.22
1	20	2	replant	rubber-rubber	0.67	0.46	rubber	0.52	0.22	0.46	0.22
1	20	2	replant	rubber-rubber	0.54	0.11	rubber	0.52	0.22	0.46	0.22
1	20	2	replant	rubber-rubber	0.6	0.27	rubber	0.52	0.22	0.46	0.22
1	20	1	replant	oilpalm-oilpalm	0.07	0.87	oilpalm	0.52	0.22	0.46	0.22
1	20	2	replant	rubber-rubber	0.85	0.53	rubber	0.52	0.22	0.46	0.22
1	20	2	replant	rubber-rubber	0.49	0.6	oilpalm	0.52	0.22	0.46	0.22
1	20	1	replant	oilpalm-oilpalm	0.63	0.88	oilpalm	0.52	0.22	0.46	0.22
1	21	2	replant	rubber-rubber	0.55	0.42	rubber	0.51	0.22	0.45	0.22
1	21	2	switch	oilpalm-rubber	0.48	0.47	rubber	0.51	0.22	0.45	0.22
1	21	2	replant	rubber-rubber	0.52	0.28	rubber	0.51	0.22	0.45	0.22
1	21	2	replant	rubber-rubber	0.25	0.03	rubber	0.51	0.22	0.45	0.22
1	21	2	replant	rubber-rubber	0.41	0.47	oilpalm	0.51	0.22	0.45	0.22
1	21	2	switch	oilpalm-rubber	0.26	0.44	oilpalm	0.51	0.22	0.45	0.22
1	22	2	replant	rubber-rubber	0.77	0.45	rubber	0.51	0.22	0.45	0.22
1	22	1	replant	oilpalm-oilpalm	0.42	0.75	oilpalm	0.51	0.22	0.45	0.22
1	22	2	replant	rubber-rubber	0.36	0.47	oilpalm	0.51	0.22	0.45	0.22
1	22	2	replant	rubber-rubber	0.61	0.46	rubber	0.51	0.22	0.45	0.22
1	23	2	replant	rubber-rubber	0.57	0.04	rubber	0.51	0.23	0.44	0.22
1	23	2	replant	rubber-rubber	0.47	0.46	rubber	0.51	0.23	0.44	0.22
1	23	2	replant	rubber-rubber	0.95	0.43	rubber	0.51	0.23	0.44	0.22
1	23	2	replant	rubber-rubber	0.57	0.23	rubber	0.51	0.23	0.44	0.22
1	23	2	replant	rubber-rubber	0.49	0.5	oilpalm	0.51	0.23	0.44	0.22
1	23	2	replant	rubber-rubber	0.47	0.45	rubber	0.51	0.23	0.44	0.22
1	23	2	replant	rubber-rubber	0.25	0.41	oilpalm	0.51	0.23	0.44	0.22
1	24	1	replant	oilpalm-oilpalm	0.37	0.79	oilpalm	0.51	0.23	0.44	0.22
1	24	2	replant	rubber-rubber	0.27	0.47	oilpalm	0.51	0.23	0.44	0.22
1	24	2	replant	rubber-rubber	0.82	0.47	rubber	0.51	0.23	0.44	0.22
1	24	2	replant	rubber-rubber	0.67	0.54	rubber	0.51	0.23	0.44	0.22
1	24	2	replant	rubber-rubber	0.42	0.03	rubber	0.51	0.23	0.44	0.22
1	24	2	replant	rubber-rubber	0.26	0.41	oilpalm	0.51	0.23	0.44	0.22
1	25	2	replant	rubber-rubber	0.9	0.44	rubber	0.52	0.23	0.44	0.22
1	25	1	replant	oilpalm-oilpalm	0.26	0.8	oilpalm	0.52	0.23	0.44	0.22
1	25	1	replant	oilpalm-oilpalm	0.42	0.75	oilpalm	0.52	0.23	0.44	0.22
1	25	2	switch	oilpalm-rubber	0.63	0.64	oilpalm	0.52	0.23	0.44	0.22
1	25	2	replant	rubber-rubber	0.42	0.03	rubber	0.52	0.23	0.44	0.22
1	26	2	replant	rubber-rubber	0.42	0.03	rubber	0.52	0.23	0.44	0.23
1	26	2	replant	rubber-rubber	0.42	0.51	oilpalm	0.52	0.23	0.44	0.23
1	26	2	replant	rubber-rubber	0.64	0.2	rubber	0.52	0.23	0.44	0.23
1	26	2	replant	rubber-rubber	0.54	0.07	rubber	0.52	0.23	0.44	0.23
1	27	2	replant	rubber-rubber	0.86	0.44	rubber	0.51	0.23	0.44	0.23
1	27	2	replant	rubber-rubber	0.25	0.41	oilpalm	0.51	0.23	0.44	0.23
1	27	2	replant	rubber-rubber	0.42	0.51	oilpalm	0.51	0.23	0.44	0.23
1	27	2	replant	rubber-rubber	0.26	0.4	oilpalm	0.51	0.23	0.44	0.23
1	28	2	replant	rubber-rubber	0.45	0.46	oilpalm	0.51	0.23	0.43	0.23
1	28	2	replant	rubber-rubber	0.77	0.45	rubber	0.51	0.23	0.43	0.23
1	28	2	replant	rubber-rubber	0.61	0.46	rubber	0.51	0.23	0.43	0.23
1	29	2	replant	rubber-rubber	0.11	0.42	oilpalm	0.51	0.23	0.43	0.23
1	29	2	replant	rubber-rubber	0.79	0.63	rubber	0.51	0.23	0.43	0.23
1	29	1	replant	oilpalm-oilpalm	0.08	0.76	oilpalm	0.51	0.23	0.43	0.23
1	29	2	replant	rubber-rubber	0.42	0.03	rubber	0.51	0.23	0.43	0.23
1	30	2	replant	rubber-rubber	0.81	0.46	rubber	0.51	0.23	0.43	0.23
1	30	1	replant	oilpalm-oilpalm	0.25	0.78	oilpalm	0.51	0.23	0.43	0.23
1	30	1	replant	oilpalm-oilpalm	0.37	0.79	oilpalm	0.51	0.23	0.43	0.23
1	30	2	replant	rubber-rubber	0.45	0.46	oilpalm	0.51	0.23	0.43	0.23
1	30	2	replant	rubber-rubber	0.47	0.45	rubber	0.51	0.23	0.43	0.23
1	31	2	replant	rubber-rubber	0.44	0.03	rubber	0.51	0.23	0.43	0.23
1	31	2	replant	rubber-rubber	0.6	0.27	rubber	0.51	0.23	0.43	0.23
1	31	2	replant	rubber-rubber	0.57	0.04	rubber	0.51	0.23	0.43	0.23
1	32	2	replant	rubber-rubber	0.71	0.54	rubber	0.51	0.23	0.43	0.23
1	32	2	replant	rubber-rubber	0.64	0.2	rubber	0.51	0.23	0.43	0.23
1	32	1	replant	oilpalm-oilpalm	0.38	0.82	oilpalm	0.51	0.23	0.43	0.23
1	32	2	replant	rubber-rubber	0.41	0.05	rubber	0.51	0.23	0.43	0.23
1	32	1	switch	rubber-oilpalm	0.1	0.49	oilpalm	0.51	0.23	0.43	0.23
1	32	2	replant	rubber-rubber	0.26	0.38	oilpalm	0.51	0.23	0.43	0.23
1	33	2	switch	oilpalm-rubber	0.11	0.42	oilpalm	0.51	0.23	0.43	0.23
1	33	2	replant	rubber-rubber	0.57	0.23	rubber	0.51	0.23	0.43	0.23
1	33	2	replant	rubber-rubber	0.41	0.39	rubber	0.51	0.23	0.43	0.23
1	33	2	replant	rubber-rubber	0.77	0.44	rubber	0.51	0.23	0.43	0.23
1	33	2	replant	rubber-rubber	0.7	0.42	rubber	0.51	0.23	0.43	0.23
1	33	2	replant	rubber-rubber	0.49	0.48	rubber	0.51	0.23	0.43	0.23
1	33	2	replant	rubber-rubber	0.68	0.43	rubber	0.51	0.23	0.43	0.23
1	34	1	replant	oilpalm-oilpalm	0.19	0.71	oilpalm	0.51	0.23	0.43	0.23
1	34	2	replant	rubber-rubber	0.47	0.45	rubber	0.51	0.23	0.43	0.23
1	34	2	replant	rubber-rubber	0.79	0.63	rubber	0.51	0.23	0.43	0.23
1	34	2	replant	rubber-rubber	0.57	0.23	rubber	0.51	0.23	0.43	0.23
1	34	2	switch	oilpalm-rubber	0.11	0.42	oilpalm	0.51	0.23	0.43	0.23
1	35	2	replant	rubber-rubber	0.63	0.62	rubber	0.51	0.23	0.43	0.23
1	35	2	replant	rubber-rubber	0.79	0.63	rubber	0.51	0.23	0.43	0.23
1	35	2	replant	rubber-rubber	0.48	0.47	rubber	0.51	0.23	0.43	0.23
1	35	1	replant	oilpalm-oilpalm	0.41	0.71	oilpalm	0.51	0.23	0.43	0.23
1	35	2	replant	rubber-rubber	0.95	0.43	rubber	0.51	0.23	0.43	0.23
1	35	2	replant	rubber-rubber	0.59	0.13	rubber	0.51	0.23	0.43	0.23
1	36	2	replant	rubber-rubber	0.64	0.56	rubber	0.51	0.23	0.43	0.23
1	36	1	replant	oilpalm-oilpalm	0.1	0.49	oilpalm	0.51	0.23	0.43	0.23
1	36	2	switch	oilpalm-rubber	0.11	0.42	oilpalm	0.51	0.23	0.43	0.23
1	37	2	replant	rubber-rubber	0.76	0.02	rubber	0.51	0.23	0.43	0.23
1	37	2	replant	rubber-rubber	0.42	0.03	rubber	0.51	0.23	0.43	0.23
1	37	2	replant	rubber-rubber	0.64	0.63	rubber	0.51	0.23	0.43	0.23
1	37	2	replant	rubber-rubber	0.48	0.47	rubber	0.51	0.23	0.43	0.23
1	37	2	replant	rubber-rubber	0.47	0.45	rubber	0.51	0.23	0.43	0.23
1	38	2	replant	rubber-rubber	0.8	0.04	rubber	0.51	0.23	0.43	0.23
1	38	2	replant	rubber-rubber	0.64	0.63	rubber	0.51	0.23	0.43	0.23
1	38	2	switch	oilpalm-rubber	0.11	0.42	oilpalm	0.51	0.23	0.43	0.23
1	38	1	replant	oilpalm-oilpalm	0.14	0.95	oilpalm	0.51	0.23	0.43	0.23
1	38	2	replant	rubber-rubber	0.89	0.05	rubber	0.51	0.23	0.43	0.23
1	38	2	replant	rubber-rubber	0.66	0.46	rubber	0.51	0.23	0.43	0.23
1	38	2	replant	rubber-rubber	0.67	0.54	rubber	0.51	0.23	0.43	0.23
1	38	1	replant	oilpalm-oilpalm	0.42	0.86	oilpalm	0.51	0.23	0.43	0.23
1	38	2	replant	rubber-rubber	0.49	0.6	oilpalm	0.51	0.23	0.43	0.23
1	39	1	replant	oilpalm-oilpalm	0.38	0.82	oilpalm	0.51	0.23	0.43	0.23
1	39	2	replant	rubber-rubber	0.42	0.03	rubber	0.51	0.23	0.43	0.23
1	39	2	replant	rubber-rubber	0.61	0.46	rubber	0.51	0.23	0.43	0.23
1	39	2	replant	rubber-rubber	0.64	0.2	rubber	0.51	0.23	0.43	0.23
1	39	1	replant	oilpalm-oilpalm	0.15	0.55	oilpalm	0.51	0.23	0.43	0.23
1	39	2	switch	oilpalm-rubber	0.11	0.42	oilpalm	0.51	0.23	0.43	0.23
1	40	2	replant	rubber-rubber	0.41	0.39	rubber	0.51	0.23	0.43	0.23
1	40	2	replant	rubber-rubber	0.34	0.44	oilpalm	0.51	0.23	0.43	0.23
1	40	1	replant	oilpalm-oilpalm	0.26	0.8	oilpalm	0.51	0.23	0.43	0.23
1	40	2	replant	rubber-rubber	0.5	0.47	rubber	0.51	0.23	0.43	0.23
1	40	2	replant	rubber-rubber	0.66	0.46	rubber	0.51	0.23	0.43	0.23
1	40	2	replant	rubber-rubber	0.6	0.27	rubber	0.51	0.23	0.43	0.23
1	40	2	replant	rubber-rubber	0.71	0.54	rubber	0.51	0.23	0.43	0.23
1	40	2	replant	rubber-rubber	0.48	0.47	rubber	0.51	0.23	0.43	0.23
1	40	2	replant	rubber-rubber	0.57	0.23	rubber	0.51	0.23	0.43	0.23
1	40	2	replant	rubber-rubber	0.64	0.63	rubber	0.51	0.23	0.43	0.23
1	41	2	replant	rubber-rubber	0.48	0.47	rubber	0.51	0.23	0.43	0.23
1	41	2	replant	rubber-rubber	0.8	0.04	rubber	0.51	0.23	0.43	0.23
1	41	2	replant	rubber-rubber	0.42	0.03	rubber	0.51	0.23	0.43	0.23
1	41	2	replant	rubber-rubber	0.59	0.03	rubber	0.51	0.23	0.43	0.23
1	41	1	switch	rubber-oilpalm	0.11	0.47	oilpalm	0.51	0.23	0.43	0.23
1	41	2	replant	rubber-rubber	0.26	0.38	oilpalm	0.51	0.23	0.43	0.23
1	41	2	replant	rubber-rubber	0.54	0.07	rubber	0.51	0.23	0.43	0.23
1	41	1	replant	oilpalm-oilpalm	0.1	0.47	oilpalm	0.51	0.23	0.43	0.23
1	41	2	replant	rubber-rubber	0.44	0.03	rubber	0.51	0.23	0.43	0.23
1	41	2	replant	rubber-rubber	0.76	0.02	rubber	0.51	0.23	0.43	0.23
1	41	2	replant	rubber-rubber	0.52	0.28	rubber	0.51	0.23	0.43	0.23
1	42	2	replant	rubber-rubber	0.25	0.03	rubber	0.51	0.23	0.43	0.23
1	42	2	replant	rubber-rubber	0.44	0.03	rubber	0.51	0.23	0.43	0.23
1	42	2	replant	rubber-rubber	0.42	0.03	rubber	0.51	0.23	0.43	0.23
1	42	2	replant	rubber-rubber	0.76	0.02	rubber	0.51	0.23	0.43	0.23
1	42	2	replant	rubber-rubber	0.54	0.07	rubber	0.51	0.23	0.43	0.23
1	42	2	replant	rubber-rubber	0.47	0.45	rubber	0.51	0.23	0.43	0.23
1	43	2	replant	rubber-rubber	0.42	0.03	rubber	0.51	0.23	0.43	0.23
1	43	2	replant	rubber-rubber	0.67	0.54	rubber	0.51	0.23	0.43	0.23
1	43	2	replant	rubber-rubber	0.44	0.03	rubber	0.51	0.23	0.43	0.23
1	43	2	replant	rubber-rubber	0.5	0.47	rubber	0.51	0.23	0.43	0.23
1	44	2	replant	rubber-rubber	0.5	0.47	rubber	0.51	0.23	0.43	0.23
1	44	2	replant	rubber-rubber	0.42	0.03	rubber	0.51	0.23	0.43	0.23
1	44	2	replant	rubber-rubber	0.44	0.03	rubber	0.51	0.23	0.43	0.23
1	45	2	replant	rubber-rubber	0.3	0.45	oilpalm	0.51	0.23	0.43	0.23
1	45	2	replant	rubber-rubber	0.49	0.6	oilpalm	0.51	0.23	0.43	0.23
1	45	2	replant	rubber-rubber	0.55	0.42	rubber	0.51	0.23	0.43	0.23
1	45	2	replant	rubber-rubber	0.49	0.48	rubber	0.51	0.23	0.43	0.23
1	45	1	replant	oilpalm-oilpalm	0.07	0.87	oilpalm	0.51	0.23	0.43	0.23
1	45	2	replant	rubber-rubber	0.25	0.41	oilpalm	0.51	0.23	0.43	0.23
1	45	1	replant	oilpalm-oilpalm	0.25	0.78	oilpalm	0.51	0.23	0.43	0.23
1	46	2	replant	rubber-rubber	0.41	0.39	rubber	0.51	0.23	0.43	0.23
1	46	2	replant	rubber-rubber	0.42	0.03	rubber	0.51	0.23	0.43	0.23
1	46	2	replant	rubber-rubber	0.26	0.38	oilpalm	0.51	0.23	0.43	0.23
1	46	2	replant	rubber-rubber	0.63	0.62	rubber	0.51	0.23	0.43	0.23
1	46	2	replant	rubber-rubber	0.49	0.6	oilpalm	0.51	0.23	0.43	0.23
1	46	1	replant	oilpalm-oilpalm	0.42	0.75	oilpalm	0.51	0.23	0.43	0.23
1	47	2	replant	rubber-rubber	0.27	0.46	oilpalm	0.51	0.23	0.43	0.23
1	47	2	replant	rubber-rubber	0.41	0.05	rubber	0.51	0.23	0.43	0.23
1	47	2	replant	rubber-rubber	0.75	0.38	rubber	0.51	0.23	0.43	0.23
1	47	2	replant	rubber-rubber	0.42	0.03	rubber	0.51	0.23	0.43	0.23
1	47	2	replant	rubber-rubber	0.35	0.04	rubber	0.51	0.23	0.43	0.23
1	48	1	replant	oilpalm-oilpalm	0.37	0.79	oilpalm	0.51	0.23	0.43	0.23
1	48	2	replant	rubber-rubber	0.42	0.51	oilpalm	0.51	0.23	0.43	0.23
1	48	2	replant	rubber-rubber	0.48	0.47	rubber	0.51	0.23	0.43	0.23
1	48	2	replant	rubber-rubber	0.34	0.44	oilpalm	0.51	0.23	0.43	0.23
1	48	2	replant	rubber-rubber	0.5	0.47	rubber	0.51	0.23	0.43	0.23
1	49	2	replant	rubber-rubber	0.82	0.46	rubber	0.51	0.23	0.43	0.23
1	49	2	replant	rubber-rubber	0.44	0.03	rubber	0.51	0.23	0.43	0.23
1	49	1	replant	oilpalm-oilpalm	0.42	0.75	oilpalm	0.51	0.23	0.43	0.23
1	49	2	replant	rubber-rubber	0.28	0.27	rubber	0.51	0.23	0.43	0.23
1	49	2	replant	rubber-rubber	0.48	0.47	rubber	0.51	0.23	0.43	0.23
1	49	2	replant	rubber-rubber	0.5	0.47	rubber	0.51	0.23	0.43	0.23
1	49	2	replant	rubber-rubber	0.26	0.38	oilpalm	0.51	0.23	0.43	0.23
1	49	2	replant	rubber-rubber	0.27	0.46	oilpalm	0.51	0.23	0.43	0.23
2	0	2	switch	oilpalm-rubber	0.62	0.29	rubber	0.58	0.19	0.62	0.19
2	0	2	switch	oilpalm-rubber	0.75	0.75	equal	0.58	0.19	0.62	0.19
2	0	1	switch	rubber-oilpalm	0.56	0.83	oilpalm	0.58	0.19	0.62	0.19
2	0	2	switch	oilpalm-rubber	0.53	0.55	oilpalm	0.58	0.19	0.62	0.19
2	0	2	switch	oilpalm-rubber	0.67	0.63	rubber	0.58	0.19	0.62	0.19
2	0	2	switch	oilpalm-rubber	0.66	0.43	rubber	0.58	0.19	0.62	0.19
2	0	2	switch	oilpalm-rubber	0.6	0.71	oilpalm	0.58	0.19	0.62	0.19
2	0	2	replant	rubber-rubber	0.9	0.85	rubber	0.58	0.19	0.62	0.19
2	0	2	switch	oilpalm-rubber	0.78	0.72	rubber	0.58	0.19	0.62	0.19
2	0	2	switch	oilpalm-rubber	0.39	0.33	rubber	0.58	0.19	0.62	0.19
2	0	2	switch	oilpalm-rubber	0.59	0.48	rubber	0.58	0.19	0.62	0.19
2	0	1	switch	rubber-oilpalm	0.46	0.88	oilpalm	0.58	0.19	0.62	0.19
2	0	1	switch	rubber-oilpalm	0.12	0.74	oilpalm	0.58	0.19	0.62	0.19
2	0	2	switch	oilpalm-rubber	0.77	0.65	rubber	0.58	0.19	0.62	0.19
2	0	2	switch	oilpalm-rubber	0.66	0.88	oilpalm	0.58	0.19	0.62	0.19
2	0	1	switch	rubber-oilpalm	0.26	0.82	oilpalm	0.58	0.19	0.62	0.19
2	0	2	switch	oilpalm-rubber	0.72	0.75	oilpalm	0.58	0.19	0.62	0.19
2	0	2	switch	oilpalm-rubber	0.58	0.58	equal	0.58	0.19	0.62	0.19
2	0	2	switch	oilpalm-rubber	0.59	0.58	rubber	0.58	0.19	0.62	0.19
2	0	2	switch	oilpalm-rubber	0.65	0.7	oilpalm	0.58	0.19	0.62	0.19
2	0	2	switch	oilpalm-rubber	0.69	0.52	rubber	0.58	0.19	0.62	0.19
2	0	2	switch	oilpalm-rubber	0.72	0.41	rubber	0.58	0.19	0.62	0.19
2	1	1	switch	rubber-oilpalm	0.26	0.78	oilpalm	0.57	0.19	0.6	0.18
2	1	2	switch	oilpalm-rubber	0.48	0.57	oilpalm	0.57	0.19	0.6	0.18
2	1	1	switch	rubber-oilpalm	0.45	0.88	oilpalm	0.57	0.19	0.6	0.18
2	1	2	switch	oilpalm-rubber	0.61	0.56	rubber	0.57	0.19	0.6	0.18
2	1	2	switch	oilpalm-rubber	0.63	0.43	rubber	0.57	0.19	0.6	0.18
2	1	2	switch	oilpalm-rubber	0.45	0.5	oilpalm	0.57	0.19	0.6	0.18
2	1	2	switch	oilpalm-rubber	0.75	0.62	rubber	0.57	0.19	0.6	0.18
2	2	2	switch	oilpalm-rubber	0.61	0.52	rubber	0.55	0.19	0.58	0.19
2	2	2	replant	rubber-rubber	0.9	0.85	rubber	0.55	0.19	0.58	0.19
2	2	2	switch	oilpalm-rubber	0.48	0.55	oilpalm	0.55	0.19	0.58	0.19
2	2	2	switch	oilpalm-rubber	0.45	0.5	oilpalm	0.55	0.19	0.58	0.19
2	2	1	replant	oilpalm-oilpalm	0.63	0.81	oilpalm	0.55	0.19	0.58	0.19
2	2	2	switch	oilpalm-rubber	0.73	0.56	rubber	0.55	0.19	0.58	0.19
2	2	2	switch	oilpalm-rubber	0.61	0.43	rubber	0.55	0.19	0.58	0.19
2	2	1	switch	rubber-oilpalm	0.44	0.88	oilpalm	0.55	0.19	0.58	0.19
2	2	1	replant	oilpalm-oilpalm	0.16	0.84	oilpalm	0.55	0.19	0.58	0.19
2	3	2	switch	oilpalm-rubber	0.47	0.49	oilpalm	0.55	0.19	0.57	0.19
2	3	2	switch	oilpalm-rubber	0.48	0.5	oilpalm	0.55	0.19	0.57	0.19
2	3	1	switch	rubber-oilpalm	0.44	0.88	oilpalm	0.55	0.19	0.57	0.19
2	3	2	switch	oilpalm-rubber	0.54	0.82	oilpalm	0.55	0.19	0.57	0.19
2	3	2	switch	oilpalm-rubber	0.6	0.49	rubber	0.55	0.19	0.57	0.19
2	3	2	switch	oilpalm-rubber	0.6	0.61	oilpalm	0.55	0.19	0.57	0.19
2	3	2	switch	oilpalm-rubber	0.45	0.5	oilpalm	0.55	0.19	0.57	0.19
2	4	2	switch	oilpalm-rubber	0.53	0.47	rubber	0.54	0.19	0.56	0.19
2	4	2	switch	oilpalm-rubber	0.47	0.48	oilpalm	0.54	0.19	0.56	0.19
2	4	2	switch	oilpalm-rubber	0.4	0.82	oilpalm	0.54	0.19	0.56	0.19
2	4	2	switch	oilpalm-rubber	0.26	0.47	oilpalm	0.54	0.19	0.56	0.19
2	4	1	replant	oilpalm-oilpalm	0.35	0.78	oilpalm	0.54	0.19	0.56	0.19
2	4	1	switch	rubber-oilpalm	0.44	0.88	oilpalm	0.54	0.19	0.56	0.19
2	5	1	switch	rubber-oilpalm	0.44	0.88	oilpalm	0.54	0.19	0.55	0.19
2	5	2	switch	oilpalm-rubber	0.71	0.59	rubber	0.54	0.19	0.55	0.19
2	6	2	switch	oilpalm-rubber	0.56	0.43	rubber	0.53	0.2	0.55	0.19
2	6	2	switch	oilpalm-rubber	0.46	0.47	oilpalm	0.53	0.2	0.55	0.19
2	6	1	switch	rubber-oilpalm	0.44	0.88	oilpalm	0.53	0.2	0.55	0.19
2	6	2	switch	oilpalm-rubber	0.2	0.23	oilpalm	0.53	0.2	0.55	0.19
2	7	1	replant	oilpalm-oilpalm	0.39	0.68	oilpalm	0.53	0.2	0.55	0.19
2	7	1	replant	oilpalm-oilpalm	0.26	0.78	oilpalm	0.53	0.2	0.55	0.19
2	7	2	switch	oilpalm-rubber	0.48	0.5	oilpalm	0.53	0.2	0.55	0.19
2	7	1	replant	oilpalm-oilpalm	0.11	0.8	oilpalm	0.53	0.2	0.55	0.19
2	7	1	replant	oilpalm-oilpalm	0.38	0.78	oilpalm	0.53	0.2	0.55	0.19
2	7	2	switch	oilpalm-rubber	0.43	0.49	oilpalm	0.53	0.2	0.55	0.19
2	7	1	switch	rubber-oilpalm	0.44	0.88	oilpalm	0.53	0.2	0.55	0.19
2	7	2	switch	oilpalm-rubber	0.43	0.49	oilpalm	0.53	0.2	0.55	0.19
2	8	1	replant	oilpalm-oilpalm	0.44	0.88	oilpalm	0.53	0.2	0.55	0.19
2	8	2	switch	oilpalm-rubber	0.44	0.45	oilpalm	0.53	0.2	0.55	0.19
2	8	1	replant	oilpalm-oilpalm	0.43	0.85	oilpalm	0.53	0.2	0.55	0.19
2	8	2	switch	oilpalm-rubber	0.31	0.54	oilpalm	0.53	0.2	0.55	0.19
2	8	1	replant	oilpalm-oilpalm	0.07	0.89	oilpalm	0.53	0.2	0.55	0.19
2	8	2	switch	oilpalm-rubber	0.39	0.45	oilpalm	0.53	0.2	0.55	0.19
2	9	2	switch	oilpalm-rubber	0.4	0.5	oilpalm	0.52	0.2	0.54	0.19
2	9	2	switch	oilpalm-rubber	0.44	0.52	oilpalm	0.52	0.2	0.54	0.19
2	9	2	switch	oilpalm-rubber	0.35	0.42	oilpalm	0.52	0.2	0.54	0.19
2	9	1	replant	oilpalm-oilpalm	0.44	0.88	oilpalm	0.52	0.2	0.54	0.19
2	9	2	replant	rubber-rubber	0.78	0.59	rubber	0.52	0.2	0.54	0.19
2	9	2	switch	oilpalm-rubber	0.44	0.45	oilpalm	0.52	0.2	0.54	0.19
2	9	1	switch	rubber-oilpalm	0.45	0.66	oilpalm	0.52	0.2	0.54	0.19
2	9	2	replant	rubber-rubber	0.77	0.57	rubber	0.52	0.2	0.54	0.19
2	9	2	switch	oilpalm-rubber	0.46	0.48	oilpalm	0.52	0.2	0.54	0.19
2	9	1	replant	oilpalm-oilpalm	0.37	0.77	oilpalm	0.52	0.2	0.54	0.19
2	9	2	switch	oilpalm-rubber	0.42	0.64	oilpalm	0.52	0.2	0.54	0.19
2	10	2	replant	rubber-rubber	0.81	0.46	rubber	0.52	0.2	0.54	0.19
2	10	2	replant	rubber-rubber	0.57	0.56	rubber	0.52	0.2	0.54	0.19
2	10	1	switch	rubber-oilpalm	0.44	0.88	oilpalm	0.52	0.2	0.54	0.19
2	10	2	switch	oilpalm-rubber	0.43	0.44	oilpalm	0.52	0.2	0.54	0.19
2	10	2	replant	rubber-rubber	0.62	0.29	rubber	0.52	0.2	0.54	0.19
2	10	1	replant	oilpalm-oilpalm	0.32	0.74	oilpalm	0.52	0.2	0.54	0.19
2	10	1	replant	oilpalm-oilpalm	0.43	0.77	oilpalm	0.52	0.2	0.54	0.19
2	11	2	replant	rubber-rubber	0.72	0.22	rubber	0.52	0.21	0.54	0.19
2	11	1	replant	oilpalm-oilpalm	0.12	0.74	oilpalm	0.52	0.21	0.54	0.19
2	11	1	replant	oilpalm-oilpalm	0.45	0.83	oilpalm	0.52	0.21	0.54	0.19
2	11	1	replant	oilpalm-oilpalm	0.13	0.79	oilpalm	0.52	0.21	0.54	0.19
2	11	1	replant	oilpalm-oilpalm	0.26	0.78	oilpalm	0.52	0.21	0.54	0.19
2	11	2	replant	rubber-rubber	0.31	0.54	oilpalm	0.52	0.21	0.54	0.19
2	11	1	replant	oilpalm-oilpalm	0.44	0.88	oilpalm	0.52	0.21	0.54	0.19
2	11	2	replant	rubber-rubber	0.79	0.54	rubber	0.52	0.21	0.54	0.19
2	12	2	replant	rubber-rubber	0.59	0.46	rubber	0.51	0.21	0.54	0.19
2	12	2	replant	rubber-rubber	0.53	0.44	rubber	0.51	0.21	0.54	0.19
2	12	2	switch	oilpalm-rubber	0.33	0.53	oilpalm	0.51	0.21	0.54	0.19
2	12	1	replant	oilpalm-oilpalm	0.45	0.89	oilpalm	0.51	0.21	0.54	0.19
2	12	1	replant	oilpalm-oilpalm	0.44	0.88	oilpalm	0.51	0.21	0.54	0.19
2	12	2	switch	oilpalm-rubber	0.52	0.59	oilpalm	0.51	0.21	0.54	0.19
2	13	2	replant	rubber-rubber	0.56	0.43	rubber	0.51	0.2	0.54	0.19
2	13	2	replant	rubber-rubber	0.84	0.45	rubber	0.51	0.2	0.54	0.19
2	13	1	switch	rubber-oilpalm	0.44	0.88	oilpalm	0.51	0.2	0.54	0.19
2	13	2	replant	rubber-rubber	0.39	0.33	rubber	0.51	0.2	0.54	0.19
2	13	2	replant	rubber-rubber	0.53	0.44	rubber	0.51	0.2	0.54	0.19
2	13	2	replant	rubber-rubber	0.44	0.48	oilpalm	0.51	0.2	0.54	0.19
2	13	2	replant	rubber-rubber	0.6	0.43	rubber	0.51	0.2	0.54	0.19
2	14	2	replant	rubber-rubber	0.73	0.47	rubber	0.51	0.2	0.53	0.19
2	14	1	replant	oilpalm-oilpalm	0.39	0.83	oilpalm	0.51	0.2	0.53	0.19
2	14	2	switch	oilpalm-rubber	0.43	0.48	oilpalm	0.51	0.2	0.53	0.19
2	14	1	switch	rubber-oilpalm	0.44	0.88	oilpalm	0.51	0.2	0.53	0.19
2	14	2	switch	oilpalm-rubber	0.25	0.42	oilpalm	0.51	0.2	0.53	0.19
2	15	2	switch	oilpalm-rubber	0.36	0.45	oilpalm	0.51	0.2	0.53	0.19
2	15	1	replant	oilpalm-oilpalm	0.44	0.84	oilpalm	0.51	0.2	0.53	0.19
2	15	2	replant	rubber-rubber	0.73	0.36	rubber	0.51	0.2	0.53	0.19
2	15	1	replant	oilpalm-oilpalm	0.16	0.76	oilpalm	0.51	0.2	0.53	0.19
2	15	1	replant	oilpalm-oilpalm	0.44	0.88	oilpalm	0.51	0.2	0.53	0.19
2	15	1	replant	oilpalm-oilpalm	0.45	0.66	oilpalm	0.51	0.2	0.53	0.19
2	15	2	switch	oilpalm-rubber	0.44	0.45	oilpalm	0.51	0.2	0.53	0.19
2	15	2	replant	rubber-rubber	0.52	0.59	oilpalm	0.51	0.2	0.53	0.19
2	15	1	replant	oilpalm-oilpalm	0.16	0.84	oilpalm	0.51	0.2	0.53	0.19
2	15	2	replant	rubber-rubber	0.25	0.42	oilpalm	0.51	0.2	0.53	0.19
2	16	2	switch	oilpalm-rubber	0.39	0.49	oilpalm	0.51	0.21	0.52	0.19
2	16	2	replant	rubber-rubber	0.47	0.43	rubber	0.51	0.21	0.52	0.19
2	16	1	replant	oilpalm-oilpalm	0.63	0.81	oilpalm	0.51	0.21	0.52	0.19
2	16	2	replant	rubber-rubber	0.36	0.45	oilpalm	0.51	0.21	0.52	0.19
2	16	1	replant	oilpalm-oilpalm	0.05	0.44	oilpalm	0.51	0.21	0.52	0.19
2	16	2	replant	rubber-rubber	0.73	0.36	rubber	0.51	0.21	0.52	0.19
2	17	2	replant	rubber-rubber	0.32	0.49	oilpalm	0.5	0.21	0.52	0.19
2	17	1	replant	oilpalm-oilpalm	0.13	0.79	oilpalm	0.5	0.21	0.52	0.19
2	17	2	switch	oilpalm-rubber	0.52	0.59	oilpalm	0.5	0.21	0.52	0.19
2	17	2	replant	rubber-rubber	0.43	0.44	oilpalm	0.5	0.21	0.52	0.19
2	17	2	replant	rubber-rubber	0.42	0.32	rubber	0.5	0.21	0.52	0.19
2	17	2	switch	oilpalm-rubber	0.45	0.57	oilpalm	0.5	0.21	0.52	0.19
2	17	2	replant	rubber-rubber	0.43	0.46	oilpalm	0.5	0.21	0.52	0.19
2	17	2	replant	rubber-rubber	0.68	0.38	rubber	0.5	0.21	0.52	0.19
2	18	2	switch	oilpalm-rubber	0.47	0.83	oilpalm	0.5	0.21	0.52	0.19
2	18	1	replant	oilpalm-oilpalm	0.43	0.64	oilpalm	0.5	0.21	0.52	0.19
2	18	2	replant	rubber-rubber	0.73	0.47	rubber	0.5	0.21	0.52	0.19
2	18	2	switch	oilpalm-rubber	0.43	0.46	oilpalm	0.5	0.21	0.52	0.19
2	18	1	replant	oilpalm-oilpalm	0.38	0.78	oilpalm	0.5	0.21	0.52	0.19
2	18	2	switch	oilpalm-rubber	0.14	0.42	oilpalm	0.5	0.21	0.52	0.19
2	18	2	switch	oilpalm-rubber	0.37	0.47	oilpalm	0.5	0.21	0.52	0.19
2	18	2	switch	oilpalm-rubber	0.44	0.5	oilpalm	0.5	0.21	0.52	0.19
2	18	1	replant	oilpalm-oilpalm	0.44	0.88	oilpalm	0.5	0.21	0.52	0.19
2	18	2	replant	rubber-rubber	0.84	0.45	rubber	0.5	0.21	0.52	0.19
2	18	2	switch	oilpalm-rubber	0.28	0.81	oilpalm	0.5	0.21	0.52	0.19
2	19	1	replant	oilpalm-oilpalm	0.44	0.88	oilpalm	0.5	0.21	0.51	0.19
2	19	2	replant	rubber-rubber	0.59	0.46	rubber	0.5	0.21	0.51	0.19
2	19	1	replant	oilpalm-oilpalm	0.38	0.89	oilpalm	0.5	0.21	0.51	0.19
2	19	2	replant	rubber-rubber	0.89	0.42	rubber	0.5	0.21	0.51	0.19
2	19	2	replant	rubber-rubber	0.72	0.22	rubber	0.5	0.21	0.51	0.19
2	19	1	replant	oilpalm-oilpalm	0.44	0.66	oilpalm	0.5	0.21	0.51	0.19
2	19	2	switch	oilpalm-rubber	0.2	0.22	oilpalm	0.5	0.21	0.51	0.19
2	19	2	replant	rubber-rubber	0.43	0.46	oilpalm	0.5	0.21	0.51	0.19
2	19	2	replant	rubber-rubber	0.75	0.22	rubber	0.5	0.21	0.51	0.19
2	20	2	replant	rubber-rubber	0.44	0.45	oilpalm	0.5	0.21	0.51	0.19
2	20	1	replant	oilpalm-oilpalm	0.44	0.88	oilpalm	0.5	0.21	0.51	0.19
2	20	2	replant	rubber-rubber	0.78	0.44	rubber	0.5	0.21	0.51	0.19
2	20	2	replant	rubber-rubber	0.47	0.43	rubber	0.5	0.21	0.51	0.19
2	21	2	replant	rubber-rubber	0.57	0.21	rubber	0.5	0.21	0.51	0.19
2	21	2	switch	oilpalm-rubber	0.26	0.45	oilpalm	0.5	0.21	0.51	0.19
2	21	1	replant	oilpalm-oilpalm	0.4	0.85	oilpalm	0.5	0.21	0.51	0.19
2	21	1	replant	oilpalm-oilpalm	0.43	0.64	oilpalm	0.5	0.21	0.51	0.19
2	21	1	replant	oilpalm-oilpalm	0.12	0.74	oilpalm	0.5	0.21	0.51	0.19
2	21	2	replant	rubber-rubber	0.44	0.46	oilpalm	0.5	0.21	0.51	0.19
2	21	2	replant	rubber-rubber	0.47	0.43	rubber	0.5	0.21	0.51	0.19
2	21	2	replant	rubber-rubber	0.22	0.49	oilpalm	0.5	0.21	0.51	0.19
2	21	1	replant	oilpalm-oilpalm	0.44	0.88	oilpalm	0.5	0.21	0.51	0.19
2	22	2	replant	rubber-rubber	0.6	0.42	rubber	0.5	0.21	0.51	0.19
2	22	2	replant	rubber-rubber	0.77	0.57	rubber	0.5	0.21	0.51	0.19
2	22	2	replant	rubber-rubber	0.72	0.22	rubber	0.5	0.21	0.51	0.19
2	22	2	replant	rubber-rubber	0.43	0.46	oilpalm	0.5	0.21	0.51	0.19
2	23	2	replant	rubber-rubber	0.67	0.41	rubber	0.5	0.21	0.5	0.19
2	23	1	replant	oilpalm-oilpalm	0.26	0.78	oilpalm	0.5	0.21	0.5	0.19
2	23	1	replant	oilpalm-oilpalm	0.44	0.88	oilpalm	0.5	0.21	0.5	0.19
2	23	2	replant	rubber-rubber	0.81	0.43	rubber	0.5	0.21	0.5	0.19
2	23	2	switch	oilpalm-rubber	0.18	0.48	oilpalm	0.5	0.21	0.5	0.19
2	23	2	replant	rubber-rubber	0.91	0.48	rubber	0.5	0.21	0.5	0.19
2	24	2	replant	rubber-rubber	0.58	0.38	rubber	0.5	0.21	0.5	0.19
2	24	2	replant	rubber-rubber	0.39	0.49	oilpalm	0.5	0.21	0.5	0.19
2	24	2	replant	rubber-rubber	0.78	0.42	rubber	0.5	0.21	0.5	0.19
2	24	2	replant	rubber-rubber	0.67	0.41	rubber	0.5	0.21	0.5	0.19
2	24	2	switch	oilpalm-rubber	0.63	0.81	oilpalm	0.5	0.21	0.5	0.19
2	24	1	replant	oilpalm-oilpalm	0.44	0.83	oilpalm	0.5	0.21	0.5	0.19
2	24	2	replant	rubber-rubber	0.59	0.23	rubber	0.5	0.21	0.5	0.19
2	24	1	replant	oilpalm-oilpalm	0.44	0.88	oilpalm	0.5	0.21	0.5	0.19
2	25	2	replant	rubber-rubber	0.47	0.43	rubber	0.5	0.21	0.5	0.19
2	25	2	replant	rubber-rubber	0.71	0.59	rubber	0.5	0.21	0.5	0.19
2	25	1	replant	oilpalm-oilpalm	0.44	0.88	oilpalm	0.5	0.21	0.5	0.19
2	25	2	replant	rubber-rubber	0.44	0.5	oilpalm	0.5	0.21	0.5	0.19
2	25	2	replant	rubber-rubber	0.62	0.29	rubber	0.5	0.21	0.5	0.19
2	25	1	replant	oilpalm-oilpalm	0.12	0.74	oilpalm	0.5	0.21	0.5	0.19
2	25	1	replant	oilpalm-oilpalm	0.26	0.78	oilpalm	0.5	0.21	0.5	0.19
2	25	2	replant	rubber-rubber	0.57	0.47	rubber	0.5	0.21	0.5	0.19
2	25	2	replant	rubber-rubber	0.75	0.4	rubber	0.5	0.21	0.5	0.19
2	25	2	replant	rubber-rubber	0.57	0.21	rubber	0.5	0.21	0.5	0.19
2	26	2	replant	rubber-rubber	0.75	0.4	rubber	0.5	0.21	0.5	0.19
2	26	2	replant	rubber-rubber	0.63	0.81	oilpalm	0.5	0.21	0.5	0.19
2	26	1	replant	oilpalm-oilpalm	0.44	0.88	oilpalm	0.5	0.21	0.5	0.19
2	26	1	replant	oilpalm-oilpalm	0.26	0.78	oilpalm	0.5	0.21	0.5	0.19
2	26	2	replant	rubber-rubber	0.18	0.44	oilpalm	0.5	0.21	0.5	0.19
2	27	2	replant	rubber-rubber	0.84	0.45	rubber	0.5	0.21	0.49	0.19
2	27	1	replant	oilpalm-oilpalm	0.16	0.84	oilpalm	0.5	0.21	0.49	0.19
2	27	1	replant	oilpalm-oilpalm	0.44	0.88	oilpalm	0.5	0.21	0.49	0.19
2	28	1	replant	oilpalm-oilpalm	0.44	0.88	oilpalm	0.5	0.21	0.49	0.19
2	28	2	replant	rubber-rubber	0.52	0.2	rubber	0.5	0.21	0.49	0.19
2	28	2	replant	rubber-rubber	0.37	0.47	oilpalm	0.5	0.21	0.49	0.19
2	28	2	replant	rubber-rubber	0.56	0.43	rubber	0.5	0.21	0.49	0.19
2	29	1	replant	oilpalm-oilpalm	0.44	0.88	oilpalm	0.5	0.21	0.5	0.19
2	29	2	replant	rubber-rubber	0.89	0.42	rubber	0.5	0.21	0.5	0.19
2	29	2	replant	rubber-rubber	0.65	0.47	rubber	0.5	0.21	0.5	0.19
2	29	2	replant	rubber-rubber	0.53	0.4	rubber	0.5	0.21	0.5	0.19
2	29	2	replant	rubber-rubber	0.39	0.33	rubber	0.5	0.21	0.5	0.19
2	29	2	switch	oilpalm-rubber	0.63	0.81	oilpalm	0.5	0.21	0.5	0.19
2	30	1	replant	oilpalm-oilpalm	0.44	0.88	oilpalm	0.5	0.21	0.5	0.19
2	30	2	replant	rubber-rubber	0.63	0.81	oilpalm	0.5	0.21	0.5	0.19
2	30	2	replant	rubber-rubber	0.37	0.47	oilpalm	0.5	0.21	0.5	0.19
2	31	2	replant	rubber-rubber	0.73	0.36	rubber	0.5	0.21	0.5	0.19
2	31	1	replant	oilpalm-oilpalm	0.38	0.78	oilpalm	0.5	0.21	0.5	0.19
2	31	1	replant	oilpalm-oilpalm	0.44	0.88	oilpalm	0.5	0.21	0.5	0.19
2	31	2	replant	rubber-rubber	0.53	0.43	rubber	0.5	0.21	0.5	0.19
2	31	2	replant	rubber-rubber	0.2	0.22	oilpalm	0.5	0.21	0.5	0.19
2	32	1	replant	oilpalm-oilpalm	0.26	0.78	oilpalm	0.5	0.21	0.5	0.19
2	32	2	replant	rubber-rubber	0.67	0.4	rubber	0.5	0.21	0.5	0.19
2	32	2	replant	rubber-rubber	0.4	0.44	oilpalm	0.5	0.21	0.5	0.19
2	32	1	replant	oilpalm-oilpalm	0.44	0.88	oilpalm	0.5	0.21	0.5	0.19
2	32	1	replant	oilpalm-oilpalm	0.11	0.8	oilpalm	0.5	0.21	0.5	0.19
2	32	2	replant	rubber-rubber	0.59	0.55	rubber	0.5	0.21	0.5	0.19
2	32	2	replant	rubber-rubber	0.74	0.17	rubber	0.5	0.21	0.5	0.19
2	32	2	replant	rubber-rubber	0.72	0.22	rubber	0.5	0.21	0.5	0.19
2	32	1	replant	oilpalm-oilpalm	0.4	0.85	oilpalm	0.5	0.21	0.5	0.19
2	32	2	replant	rubber-rubber	0.44	0.46	oilpalm	0.5	0.21	0.5	0.19
2	32	1	replant	oilpalm-oilpalm	0.37	0.77	oilpalm	0.5	0.21	0.5	0.19
2	32	2	replant	rubber-rubber	0.14	0.42	oilpalm	0.5	0.21	0.5	0.19
2	33	1	replant	oilpalm-oilpalm	0.07	0.89	oilpalm	0.5	0.21	0.5	0.19
2	33	2	replant	rubber-rubber	0.44	0.46	oilpalm	0.5	0.21	0.5	0.19
2	33	1	replant	oilpalm-oilpalm	0.38	0.77	oilpalm	0.5	0.21	0.5	0.19
2	33	2	replant	rubber-rubber	0.46	0.38	rubber	0.5	0.21	0.5	0.19
2	33	1	replant	oilpalm-oilpalm	0.44	0.66	oilpalm	0.5	0.21	0.5	0.19
2	33	2	replant	rubber-rubber	0.52	0.2	rubber	0.5	0.21	0.5	0.19
2	33	1	replant	oilpalm-oilpalm	0.44	0.88	oilpalm	0.5	0.21	0.5	0.19
2	33	2	replant	rubber-rubber	0.77	0.57	rubber	0.5	0.21	0.5	0.19
2	34	2	replant	rubber-rubber	0.43	0.45	oilpalm	0.5	0.21	0.5	0.19
2	34	1	replant	oilpalm-oilpalm	0.44	0.88	oilpalm	0.5	0.21	0.5	0.19
2	34	2	replant	rubber-rubber	0.76	0.6	rubber	0.5	0.21	0.5	0.19
2	35	1	replant	oilpalm-oilpalm	0.44	0.83	oilpalm	0.5	0.21	0.5	0.19
2	35	2	replant	rubber-rubber	0.74	0.17	rubber	0.5	0.21	0.5	0.19
2	35	1	replant	oilpalm-oilpalm	0.44	0.88	oilpalm	0.5	0.21	0.5	0.19
2	35	2	replant	rubber-rubber	0.59	0.55	rubber	0.5	0.21	0.5	0.19
2	36	1	replant	oilpalm-oilpalm	0.12	0.74	oilpalm	0.5	0.21	0.5	0.19
2	36	2	replant	rubber-rubber	0.67	0.4	rubber	0.5	0.21	0.5	0.19
2	36	1	replant	oilpalm-oilpalm	0.44	0.88	oilpalm	0.5	0.21	0.5	0.19
2	36	1	replant	oilpalm-oilpalm	0.26	0.78	oilpalm	0.5	0.21	0.5	0.19
2	36	2	replant	rubber-rubber	0.59	0.55	rubber	0.5	0.21	0.5	0.19
2	36	2	replant	rubber-rubber	0.52	0.2	rubber	0.5	0.21	0.5	0.19
2	36	1	replant	oilpalm-oilpalm	0.13	0.79	oilpalm	0.5	0.21	0.5	0.19
2	36	2	replant	rubber-rubber	0.86	0.42	rubber	0.5	0.21	0.5	0.19
2	37	2	replant	rubber-rubber	0.48	0.18	rubber	0.5	0.21	0.5	0.19
2	37	2	replant	rubber-rubber	0.44	0.5	oilpalm	0.5	0.21	0.5	0.19
2	37	1	replant	oilpalm-oilpalm	0.44	0.88	oilpalm	0.5	0.21	0.5	0.19
2	37	2	replant	rubber-rubber	0.61	0.25	rubber	0.5	0.21	0.5	0.19
2	37	2	replant	rubber-rubber	0.39	0.43	oilpalm	0.5	0.21	0.5	0.19
2	37	2	replant	rubber-rubber	0.61	0.2	rubber	0.5	0.21	0.5	0.19
2	38	2	replant	rubber-rubber	0.43	0.45	oilpalm	0.5	0.21	0.5	0.19
2	38	2	replant	rubber-rubber	0.9	0.37	rubber	0.5	0.21	0.5	0.19
2	38	2	replant	rubber-rubber	0.57	0.47	rubber	0.5	0.21	0.5	0.19
2	38	2	replant	rubber-rubber	0.77	0.57	rubber	0.5	0.21	0.5	0.19
2	38	1	replant	oilpalm-oilpalm	0.37	0.83	oilpalm	0.5	0.21	0.5	0.19
2	38	1	replant	oilpalm-oilpalm	0.44	0.84	oilpalm	0.5	0.21	0.5	0.19
2	38	2	replant	rubber-rubber	0.53	0.4	rubber	0.5	0.21	0.5	0.19
2	38	2	replant	rubber-rubber	0.78	0.44	rubber	0.5	0.21	0.5	0.19
2	38	2	replant	rubber-rubber	0.44	0.5	oilpalm	0.5	0.21	0.5	0.19
2	38	1	replant	oilpalm-oilpalm	0.44	0.88	oilpalm	0.5	0.21	0.5	0.19
2	38	2	replant	rubber-rubber	0.52	0.57	oilpalm	0.5	0.21	0.5	0.19
2	38	2	replant	rubber-rubber	0.6	0.42	rubber	0.5	0.21	0.5	0.19
2	39	2	replant	rubber-rubber	0.73	0.47	rubber	0.5	0.21	0.49	0.19
2	39	1	replant	oilpalm-oilpalm	0.44	0.88	oilpalm	0.5	0.21	0.49	0.19
2	39	2	replant	rubber-rubber	0.53	0.4	rubber	0.5	0.21	0.49	0.19
2	39	2	replant	rubber-rubber	0.67	0.4	rubber	0.5	0.21	0.49	0.19
2	39	2	replant	rubber-rubber	0.56	0.43	rubber	0.5	0.21	0.49	0.19
2	39	1	replant	oilpalm-oilpalm	0.44	0.66	oilpalm	0.5	0.21	0.49	0.19
2	39	2	replant	rubber-rubber	0.65	0.47	rubber	0.5	0.21	0.49	0.19
2	39	2	replant	rubber-rubber	0.59	0.46	rubber	0.5	0.21	0.49	0.19
2	39	2	replant	rubber-rubber	0.44	0.46	oilpalm	0.5	0.21	0.49	0.19
2	39	2	replant	rubber-rubber	0.75	0.4	rubber	0.5	0.21	0.49	0.19
2	40	2	replant	rubber-rubber	0.6	0.42	rubber	0.5	0.21	0.49	0.19
2	40	2	replant	rubber-rubber	0.37	0.46	oilpalm	0.5	0.21	0.49	0.19
2	40	2	replant	rubber-rubber	0.56	0.43	rubber	0.5	0.21	0.49	0.19
2	40	1	replant	oilpalm-oilpalm	0.16	0.84	oilpalm	0.5	0.21	0.49	0.19
2	40	2	replant	rubber-rubber	0.46	0.38	rubber	0.5	0.21	0.49	0.19
2	40	2	replant	rubber-rubber	0.39	0.33	rubber	0.5	0.21	0.49	0.19
2	40	2	replant	rubber-rubber	0.44	0.5	oilpalm	0.5	0.21	0.49	0.19
2	40	2	replant	rubber-rubber	0.59	0.23	rubber	0.5	0.21	0.49	0.19
2	40	2	replant	rubber-rubber	0.73	0.47	rubber	0.5	0.21	0.49	0.19
2	40	2	replant	rubber-rubber	0.72	0.22	rubber	0.5	0.21	0.49	0.19
2	40	1	replant	oilpalm-oilpalm	0.16	0.76	oilpalm	0.5	0.21	0.49	0.19
2	40	2	replant	rubber-rubber	0.62	0.29	rubber	0.5	0.21	0.49	0.19
2	41	1	replant	oilpalm-oilpalm	0.05	0.44	oilpalm	0.5	0.21	0.49	0.19
2	41	2	replant	rubber-rubber	0.56	0.43	rubber	0.5	0.21	0.49	0.19
2	41	1	replant	oilpalm-oilpalm	0.43	0.64	oilpalm	0.5	0.21	0.49	0.19
2	41	2	replant	rubber-rubber	0.6	0.41	rubber	0.5	0.21	0.49	0.19
2	41	2	replant	rubber-rubber	0.73	0.47	rubber	0.5	0.21	0.49	0.19
2	41	2	replant	rubber-rubber	0.52	0.57	oilpalm	0.5	0.21	0.49	0.19
2	41	2	replant	rubber-rubber	0.44	0.5	oilpalm	0.5	0.21	0.49	0.19
2	41	2	replant	rubber-rubber	0.37	0.45	oilpalm	0.5	0.21	0.49	0.19
2	42	2	replant	rubber-rubber	0.6	0.41	rubber	0.5	0.21	0.49	0.19
2	42	1	replant	oilpalm-oilpalm	0.13	0.79	oilpalm	0.5	0.21	0.49	0.19
2	42	2	replant	rubber-rubber	0.44	0.5	oilpalm	0.5	0.21	0.49	0.19
2	42	2	replant	rubber-rubber	0.47	0.41	rubber	0.5	0.21	0.49	0.19
2	42	1	replant	oilpalm-oilpalm	0.44	0.88	oilpalm	0.5	0.21	0.49	0.19
2	42	1	replant	oilpalm-oilpalm	0.38	0.78	oilpalm	0.5	0.21	0.49	0.19
2	42	2	replant	rubber-rubber	0.14	0.42	oilpalm	0.5	0.21	0.49	0.19
2	43	2	replant	rubber-rubber	0.53	0.43	rubber	0.5	0.21	0.49	0.19
2	43	1	replant	oilpalm-oilpalm	0.44	0.66	oilpalm	0.5	0.21	0.49	0.19
2	43	1	replant	oilpalm-oilpalm	0.44	0.88	oilpalm	0.5	0.21	0.48	0.19
2	43	1	replant	oilpalm-oilpalm	0.38	0.89	oilpalm	0.5	0.21	0.48	0.19
2	43	2	replant	rubber-rubber	0.71	0.59	rubber	0.5	0.21	0.49	0.19
2	43	2	replant	rubber-rubber	0.14	0.41	oilpalm	0.5	0.21	0.49	0.19
2	44	1	replant	oilpalm-oilpalm	0.44	0.88	oilpalm	0.5	0.21	0.48	0.19
2	44	2	replant	rubber-rubber	0.26	0.38	oilpalm	0.5	0.21	0.48	0.19
2	45	1	replant	oilpalm-oilpalm	0.43	0.64	oilpalm	0.5	0.21	0.48	0.19
2	45	1	replant	oilpalm-oilpalm	0.44	0.88	oilpalm	0.5	0.21	0.48	0.19
2	45	1	replant	oilpalm-oilpalm	0.4	0.85	oilpalm	0.5	0.21	0.48	0.19
2	45	2	replant	rubber-rubber	0.56	0.43	rubber	0.5	0.21	0.48	0.19
2	46	2	replant	rubber-rubber	0.2	0.22	oilpalm	0.5	0.21	0.48	0.19
2	46	2	replant	rubber-rubber	0.46	0.38	rubber	0.5	0.21	0.48	0.19
2	46	2	replant	rubber-rubber	0.43	0.43	equal	0.5	0.21	0.48	0.19
2	46	2	replant	rubber-rubber	0.37	0.44	oilpalm	0.5	0.21	0.48	0.19
2	46	1	replant	oilpalm-oilpalm	0.12	0.74	oilpalm	0.5	0.21	0.48	0.19
2	46	2	replant	rubber-rubber	0.43	0.42	rubber	0.5	0.21	0.48	0.19
2	47	2	replant	rubber-rubber	0.44	0.45	oilpalm	0.5	0.21	0.48	0.19
2	47	1	replant	oilpalm-oilpalm	0.44	0.88	oilpalm	0.5	0.21	0.48	0.19
2	47	2	replant	rubber-rubber	0.36	0.4	oilpalm	0.5	0.21	0.48	0.19
2	47	2	replant	rubber-rubber	0.77	0.57	rubber	0.5	0.21	0.48	0.19
2	48	2	replant	rubber-rubber	0.42	0.42	equal	0.5	0.21	0.48	0.19
2	48	2	replant	rubber-rubber	0.31	0.34	oilpalm	0.5	0.21	0.48	0.19
2	48	2	replant	rubber-rubber	0.43	0.43	equal	0.5	0.21	0.48	0.19
2	48	1	replant	oilpalm-oilpalm	0.44	0.83	oilpalm	0.5	0.21	0.48	0.19
2	48	2	replant	rubber-rubber	0.4	0.44	oilpalm	0.5	0.21	0.48	0.19
2	48	1	replant	oilpalm-oilpalm	0.26	0.78	oilpalm	0.5	0.21	0.48	0.19
2	48	2	replant	rubber-rubber	0.44	0.46	oilpalm	0.5	0.21	0.48	0.19
2	48	1	replant	oilpalm-oilpalm	0.44	0.88	oilpalm	0.5	0.21	0.48	0.19
2	48	2	replant	rubber-rubber	0.14	0.41	oilpalm	0.5	0.21	0.48	0.19
2	48	2	replant	rubber-rubber	0.78	0.44	rubber	0.5	0.21	0.48	0.19
2	48	2	replant	rubber-rubber	0.44	0.45	oilpalm	0.5	0.21	0.48	0.19
2	49	2	replant	rubber-rubber	0.81	0.46	rubber	0.5	0.21	0.48	0.19
2	49	2	replant	rubber-rubber	0.57	0.46	rubber	0.5	0.21	0.48	0.19
2	49	2	replant	rubber-rubber	0.32	0.37	oilpalm	0.5	0.21	0.48	0.19
2	49	2	replant	rubber-rubber	0.43	0.41	rubber	0.5	0.21	0.48	0.19
2	49	1	replant	oilpalm-oilpalm	0.44	0.88	oilpalm	0.5	0.21	0.48	0.19
3	0	1	replant	oilpalm-oilpalm	0.47	0.68	oilpalm	0.56	0.2	0.6	0.18
3	0	2	switch	oilpalm-rubber	0.5	0.7	oilpalm	0.56	0.2	0.6	0.18
3	0	1	switch	rubber-oilpalm	0.23	0.64	oilpalm	0.56	0.2	0.6	0.18
3	0	1	replant	oilpalm-oilpalm	0.56	0.75	oilpalm	0.56	0.2	0.6	0.18
3	0	2	switch	oilpalm-rubber	0.6	0.1	rubber	0.56	0.2	0.6	0.18
3	0	2	switch	oilpalm-rubber	0.57	0.62	oilpalm	0.56	0.2	0.6	0.18
3	0	2	switch	oilpalm-rubber	0.51	0.31	rubber	0.56	0.2	0.6	0.18
3	0	1	replant	oilpalm-oilpalm	0.32	0.75	oilpalm	0.56	0.2	0.6	0.18
3	0	2	switch	oilpalm-rubber	0.57	0.5	rubber	0.56	0.2	0.6	0.18
3	0	2	switch	oilpalm-rubber	0.67	0.63	rubber	0.56	0.2	0.6	0.18
3	0	2	switch	oilpalm-rubber	0.75	0.52	rubber	0.56	0.2	0.6	0.18
3	0	2	switch	oilpalm-rubber	0.63	0.69	oilpalm	0.56	0.2	0.6	0.18
3	0	1	switch	rubber-oilpalm	0.51	0.78	oilpalm	0.56	0.2	0.6	0.18
3	0	2	switch	oilpalm-rubber	0.7	0.3	rubber	0.56	0.2	0.6	0.18
3	0	1	replant	oilpalm-oilpalm	0.38	0.8	oilpalm	0.56	0.2	0.6	0.18
3	0	1	switch	rubber-oilpalm	0.12	0.71	oilpalm	0.56	0.2	0.6	0.18
3	0	2	switch	oilpalm-rubber	0.43	0.62	oilpalm	0.56	0.2	0.6	0.18
3	0	2	switch	oilpalm-rubber	0.45	0.33	rubber	0.56	0.2	0.6	0.18
3	0	2	switch	oilpalm-rubber	0.51	0.72	oilpalm	0.56	0.2	0.6	0.18
3	0	2	switch	oilpalm-rubber	0.48	0.51	oilpalm	0.56	0.2	0.6	0.18
3	0	2	switch	oilpalm-rubber	0.44	0.57	oilpalm	0.56	0.2	0.6	0.18
3	0	2	replant	rubber-rubber	0.77	0.77	equal	0.56	0.2	0.6	0.18
3	0	2	switch	oilpalm-rubber	0.5	0.77	oilpalm	0.56	0.2	0.6	0.18
3	0	2	switch	oilpalm-rubber	0.7	0.6	rubber	0.56	0.2	0.6	0.18
3	0	2	switch	oilpalm-rubber	0.84	0.82	rubber	0.56	0.2	0.6	0.18
3	1	2	switch	oilpalm-rubber	0.35	0.4	oilpalm	0.54	0.2	0.58	0.18
3	1	2	switch	oilpalm-rubber	0.84	0.82	rubber	0.54	0.2	0.58	0.18
3	1	1	switch	rubber-oilpalm	0.32	0.75	oilpalm	0.54	0.2	0.58	0.18
3	1	2	switch	oilpalm-rubber	0.56	0.3	rubber	0.54	0.2	0.58	0.18
3	1	2	switch	oilpalm-rubber	0.73	0.52	rubber	0.54	0.2	0.58	0.18
3	1	1	replant	oilpalm-oilpalm	0.28	0.66	oilpalm	0.54	0.2	0.58	0.18
3	1	1	replant	oilpalm-oilpalm	0.33	0.64	oilpalm	0.54	0.2	0.58	0.18
3	1	2	switch	oilpalm-rubber	0.51	0.59	oilpalm	0.54	0.2	0.58	0.18
3	1	2	switch	oilpalm-rubber	0.36	0.57	oilpalm	0.54	0.2	0.58	0.18
3	1	2	switch	oilpalm-rubber	0.44	0.78	oilpalm	0.54	0.2	0.58	0.18
3	2	2	switch	oilpalm-rubber	0.72	0.52	rubber	0.53	0.2	0.56	0.18
3	2	2	replant	rubber-rubber	0.38	0.8	oilpalm	0.53	0.2	0.56	0.18
3	2	2	switch	oilpalm-rubber	0.21	0.69	oilpalm	0.53	0.2	0.56	0.18
3	2	1	replant	oilpalm-oilpalm	0.48	0.74	oilpalm	0.53	0.2	0.56	0.18
3	2	1	switch	rubber-oilpalm	0.32	0.75	oilpalm	0.53	0.2	0.56	0.18
3	2	2	replant	rubber-rubber	0.84	0.82	rubber	0.53	0.2	0.56	0.18
3	3	1	switch	rubber-oilpalm	0.32	0.75	oilpalm	0.53	0.2	0.55	0.18
3	3	2	replant	rubber-rubber	0.84	0.82	rubber	0.53	0.2	0.55	0.18
3	3	2	replant	rubber-rubber	0.77	0.77	equal	0.53	0.2	0.55	0.18
3	3	1	replant	oilpalm-oilpalm	0.48	0.69	oilpalm	0.53	0.2	0.55	0.18
3	3	2	switch	oilpalm-rubber	0.28	0.61	oilpalm	0.53	0.2	0.55	0.18
3	3	1	replant	oilpalm-oilpalm	0.33	0.57	oilpalm	0.53	0.2	0.55	0.18
3	3	2	switch	oilpalm-rubber	0.71	0.51	rubber	0.53	0.2	0.55	0.18
3	3	1	replant	oilpalm-oilpalm	0.37	0.85	oilpalm	0.53	0.2	0.55	0.18
3	4	2	switch	oilpalm-rubber	0.71	0.5	rubber	0.52	0.21	0.54	0.18
3	4	2	switch	oilpalm-rubber	0.7	0.6	rubber	0.52	0.21	0.54	0.18
3	4	2	replant	rubber-rubber	0.84	0.82	rubber	0.52	0.21	0.54	0.18
3	4	1	replant	oilpalm-oilpalm	0.32	0.75	oilpalm	0.52	0.21	0.54	0.18
3	5	1	switch	rubber-oilpalm	0.32	0.75	oilpalm	0.52	0.21	0.53	0.18
3	5	1	replant	oilpalm-oilpalm	0.48	0.68	oilpalm	0.52	0.21	0.53	0.18
3	5	2	switch	oilpalm-rubber	0.5	0.62	oilpalm	0.52	0.21	0.53	0.18
3	5	2	switch	oilpalm-rubber	0.46	0.52	oilpalm	0.52	0.21	0.53	0.18
3	6	1	replant	oilpalm-oilpalm	0.32	0.75	oilpalm	0.51	0.21	0.52	0.18
3	6	2	switch	oilpalm-rubber	0.7	0.6	rubber	0.51	0.21	0.52	0.18
3	6	2	switch	oilpalm-rubber	0.27	0.23	rubber	0.51	0.21	0.52	0.18
3	7	1	replant	oilpalm-oilpalm	0.33	0.57	oilpalm	0.51	0.2	0.52	0.18
3	7	2	replant	rubber-rubber	0.63	0.62	rubber	0.51	0.2	0.52	0.18
3	7	1	switch	rubber-oilpalm	0.32	0.75	oilpalm	0.51	0.2	0.52	0.18
3	7	2	switch	oilpalm-rubber	0.22	0.46	oilpalm	0.51	0.2	0.52	0.18
3	7	1	replant	oilpalm-oilpalm	0.38	0.78	oilpalm	0.51	0.2	0.52	0.18
3	8	1	replant	oilpalm-oilpalm	0.33	0.57	oilpalm	0.5	0.2	0.51	0.18
3	8	2	switch	oilpalm-rubber	0.22	0.46	oilpalm	0.5	0.2	0.51	0.18
3	8	1	replant	oilpalm-oilpalm	0.16	0.52	oilpalm	0.5	0.2	0.51	0.18
3	8	1	switch	rubber-oilpalm	0.32	0.75	oilpalm	0.5	0.2	0.51	0.18
3	8	2	switch	oilpalm-rubber	0.24	0.29	oilpalm	0.5	0.2	0.51	0.18
3	8	2	switch	oilpalm-rubber	0.33	0.45	oilpalm	0.5	0.2	0.51	0.18
3	9	2	switch	oilpalm-rubber	0.43	0.43	equal	0.5	0.2	0.51	0.18
3	9	1	replant	oilpalm-oilpalm	0.33	0.57	oilpalm	0.5	0.2	0.51	0.18
3	9	2	switch	oilpalm-rubber	0.48	0.72	oilpalm	0.5	0.2	0.51	0.18
3	9	2	switch	oilpalm-rubber	0.45	0.58	oilpalm	0.5	0.2	0.51	0.18
3	9	2	switch	oilpalm-rubber	0.7	0.6	rubber	0.5	0.2	0.51	0.18
3	9	2	switch	oilpalm-rubber	0.27	0.11	rubber	0.5	0.2	0.51	0.18
3	9	2	switch	oilpalm-rubber	0.17	0.44	oilpalm	0.5	0.2	0.51	0.18
3	9	1	replant	oilpalm-oilpalm	0.12	0.71	oilpalm	0.5	0.2	0.51	0.18
3	9	1	switch	rubber-oilpalm	0.32	0.75	oilpalm	0.5	0.2	0.51	0.18
3	10	2	switch	oilpalm-rubber	0.3	0.46	oilpalm	0.5	0.2	0.51	0.18
3	10	1	switch	rubber-oilpalm	0.32	0.75	oilpalm	0.5	0.2	0.51	0.18
3	10	1	replant	oilpalm-oilpalm	0.39	0.81	oilpalm	0.5	0.2	0.51	0.18
3	10	2	replant	rubber-rubber	0.37	0.53	oilpalm	0.5	0.2	0.51	0.18
3	10	2	switch	oilpalm-rubber	0.32	0.47	oilpalm	0.5	0.2	0.51	0.18
3	10	2	replant	rubber-rubber	0.34	0.45	oilpalm	0.5	0.2	0.51	0.18
3	11	2	replant	rubber-rubber	0.44	0.43	rubber	0.5	0.2	0.51	0.18
3	11	2	switch	oilpalm-rubber	0.34	0.55	oilpalm	0.5	0.2	0.51	0.18
3	11	2	replant	rubber-rubber	0.27	0.23	rubber	0.5	0.2	0.51	0.18
3	11	2	switch	oilpalm-rubber	0.43	0.42	rubber	0.5	0.2	0.51	0.18
3	11	1	replant	oilpalm-oilpalm	0.34	0.88	oilpalm	0.5	0.2	0.51	0.18
3	11	1	replant	oilpalm-oilpalm	0.36	0.74	oilpalm	0.5	0.2	0.51	0.18
3	11	2	switch	oilpalm-rubber	0.39	0.92	oilpalm	0.5	0.2	0.51	0.18
3	11	2	replant	rubber-rubber	0.32	0.47	oilpalm	0.5	0.2	0.51	0.18
3	11	1	replant	oilpalm-oilpalm	0.32	0.75	oilpalm	0.5	0.2	0.51	0.18
3	12	2	switch	oilpalm-rubber	0.45	0.46	oilpalm	0.5	0.2	0.5	0.18
3	12	1	replant	oilpalm-oilpalm	0.12	0.71	oilpalm	0.5	0.2	0.5	0.18
3	12	2	replant	rubber-rubber	0.57	0.44	rubber	0.5	0.2	0.5	0.18
3	12	2	replant	rubber-rubber	0.56	0.3	rubber	0.5	0.2	0.5	0.18
3	12	1	replant	oilpalm-oilpalm	0.32	0.75	oilpalm	0.5	0.2	0.5	0.18
3	12	1	replant	oilpalm-oilpalm	0.34	0.75	oilpalm	0.5	0.2	0.5	0.18
3	12	2	switch	oilpalm-rubber	0.35	0.73	oilpalm	0.5	0.2	0.5	0.18
3	12	2	replant	rubber-rubber	0.53	0.35	rubber	0.5	0.2	0.5	0.18
3	12	2	replant	rubber-rubber	0.57	0.39	rubber	0.5	0.2	0.5	0.18
3	12	2	replant	rubber-rubber	0.64	0.47	rubber	0.5	0.2	0.5	0.18
3	12	2	replant	rubber-rubber	0.76	0.42	rubber	0.5	0.2	0.5	0.18
3	13	1	switch	rubber-oilpalm	0.32	0.75	oilpalm	0.5	0.2	0.5	0.18
3	13	2	switch	oilpalm-rubber	0.32	0.41	oilpalm	0.5	0.2	0.5	0.18
3	13	2	switch	oilpalm-rubber	0.41	0.43	oilpalm	0.5	0.2	0.5	0.18
3	13	2	switch	oilpalm-rubber	0.45	0.46	oilpalm	0.5	0.2	0.5	0.18
3	13	2	switch	oilpalm-rubber	0.43	0.43	equal	0.5	0.2	0.5	0.18
3	13	2	switch	oilpalm-rubber	0.38	0.82	oilpalm	0.5	0.2	0.5	0.18
3	13	2	replant	rubber-rubber	0.81	0.11	rubber	0.5	0.2	0.5	0.18
3	13	2	replant	rubber-rubber	0.91	0.49	rubber	0.5	0.2	0.5	0.18
3	13	2	replant	rubber-rubber	0.54	0.44	rubber	0.5	0.2	0.5	0.18
3	14	2	replant	rubber-rubber	0.6	0.36	rubber	0.49	0.2	0.49	0.17
3	14	1	replant	oilpalm-oilpalm	0.23	0.64	oilpalm	0.49	0.2	0.49	0.17
3	14	2	replant	rubber-rubber	0.45	0.46	oilpalm	0.49	0.2	0.49	0.17
3	14	2	switch	oilpalm-rubber	0.63	0.62	rubber	0.49	0.2	0.49	0.17
3	14	1	switch	rubber-oilpalm	0.32	0.75	oilpalm	0.49	0.2	0.49	0.17
3	14	2	replant	rubber-rubber	0.56	0.3	rubber	0.49	0.2	0.49	0.17
3	14	2	replant	rubber-rubber	0.91	0.49	rubber	0.49	0.2	0.49	0.17
3	15	2	switch	oilpalm-rubber	0.37	0.53	oilpalm	0.49	0.2	0.48	0.17
3	15	2	replant	rubber-rubber	0.28	0.15	rubber	0.49	0.2	0.48	0.17
3	15	1	replant	oilpalm-oilpalm	0.46	0.85	oilpalm	0.49	0.2	0.48	0.17
3	15	2	replant	rubber-rubber	0.64	0.44	rubber	0.49	0.2	0.48	0.17
3	15	1	switch	rubber-oilpalm	0.33	0.57	oilpalm	0.49	0.2	0.48	0.17
3	15	2	switch	oilpalm-rubber	0.3	0.44	oilpalm	0.49	0.2	0.48	0.17
3	16	2	switch	oilpalm-rubber	0.49	0.53	oilpalm	0.49	0.2	0.47	0.17
3	16	2	replant	rubber-rubber	0.71	0.48	rubber	0.49	0.2	0.47	0.17
3	16	2	replant	rubber-rubber	0.59	0.43	rubber	0.49	0.2	0.47	0.17
3	16	2	switch	oilpalm-rubber	0.45	0.46	oilpalm	0.49	0.2	0.47	0.17
3	16	2	switch	oilpalm-rubber	0.22	0.46	oilpalm	0.49	0.2	0.47	0.17
3	16	2	switch	oilpalm-rubber	0.48	0.53	oilpalm	0.49	0.2	0.47	0.17
3	16	1	replant	oilpalm-oilpalm	0.36	0.74	oilpalm	0.49	0.2	0.47	0.17
3	16	2	replant	rubber-rubber	0.74	0.54	rubber	0.49	0.2	0.47	0.17
3	17	1	replant	oilpalm-oilpalm	0.34	0.88	oilpalm	0.49	0.21	0.47	0.17
3	17	2	switch	oilpalm-rubber	0.45	0.4	rubber	0.49	0.21	0.47	0.17
3	18	2	replant	rubber-rubber	0.95	0.54	rubber	0.49	0.21	0.46	0.17
3	18	1	replant	oilpalm-oilpalm	0.26	0.63	oilpalm	0.49	0.21	0.46	0.17
3	18	1	replant	oilpalm-oilpalm	0.32	0.75	oilpalm	0.49	0.21	0.46	0.17
3	18	2	switch	oilpalm-rubber	0.38	0.44	oilpalm	0.49	0.21	0.46	0.17
3	18	2	replant	rubber-rubber	0.55	0.45	rubber	0.49	0.21	0.46	0.17
3	18	1	replant	oilpalm-oilpalm	0.5	0.74	oilpalm	0.49	0.21	0.46	0.17
3	18	2	replant	rubber-rubber	0.49	0.48	rubber	0.49	0.21	0.46	0.17
3	18	2	switch	oilpalm-rubber	0.26	0.75	oilpalm	0.49	0.21	0.46	0.17
3	18	2	replant	rubber-rubber	0.84	0.44	rubber	0.49	0.21	0.46	0.17
3	18	2	replant	rubber-rubber	0.84	0.44	rubber	0.49	0.21	0.46	0.17
3	19	2	switch	oilpalm-rubber	0.37	0.44	oilpalm	0.49	0.21	0.46	0.16
3	19	2	replant	rubber-rubber	0.88	0.47	rubber	0.49	0.21	0.46	0.16
3	19	2	replant	rubber-rubber	0.51	0.31	rubber	0.49	0.21	0.46	0.16
3	19	1	replant	oilpalm-oilpalm	0.32	0.75	oilpalm	0.49	0.21	0.46	0.16
3	19	2	switch	oilpalm-rubber	0.34	0.55	oilpalm	0.49	0.21	0.46	0.16
3	19	2	switch	oilpalm-rubber	0.24	0.44	oilpalm	0.49	0.21	0.46	0.16
3	19	2	replant	rubber-rubber	0.25	0.45	oilpalm	0.49	0.21	0.46	0.16
3	20	2	replant	rubber-rubber	0.69	0.45	rubber	0.48	0.21	0.45	0.16
3	20	2	switch	oilpalm-rubber	0.22	0.46	oilpalm	0.48	0.21	0.45	0.16
3	20	2	switch	oilpalm-rubber	0.31	0.55	oilpalm	0.48	0.21	0.45	0.16
3	20	2	switch	oilpalm-rubber	0.23	0.44	oilpalm	0.48	0.21	0.45	0.16
3	20	2	replant	rubber-rubber	0.27	0.23	rubber	0.48	0.21	0.45	0.16
3	20	2	replant	rubber-rubber	0.48	0.44	rubber	0.48	0.21	0.45	0.16
3	20	2	replant	rubber-rubber	0.79	0.45	rubber	0.48	0.21	0.45	0.16
3	20	1	replant	oilpalm-oilpalm	0.32	0.75	oilpalm	0.48	0.21	0.45	0.16
3	20	2	replant	rubber-rubber	0.32	0.46	oilpalm	0.48	0.21	0.45	0.16
3	21	2	switch	oilpalm-rubber	0.23	0.46	oilpalm	0.49	0.21	0.45	0.16
3	21	2	replant	rubber-rubber	0.23	0.5	oilpalm	0.49	0.21	0.45	0.16
3	21	1	switch	rubber-oilpalm	0.32	0.75	oilpalm	0.49	0.21	0.45	0.16
3	21	1	switch	rubber-oilpalm	0.5	0.74	oilpalm	0.49	0.21	0.45	0.16
3	21	2	replant	rubber-rubber	0.51	0.31	rubber	0.49	0.21	0.45	0.16
3	21	2	switch	oilpalm-rubber	0.48	0.44	rubber	0.49	0.21	0.45	0.16
3	21	1	replant	oilpalm-oilpalm	0.33	0.57	oilpalm	0.49	0.21	0.45	0.16
3	21	2	replant	rubber-rubber	0.92	0.44	rubber	0.49	0.21	0.45	0.16
3	21	2	replant	rubber-rubber	0.55	0.45	rubber	0.49	0.21	0.45	0.16
3	21	2	replant	rubber-rubber	0.56	0.3	rubber	0.49	0.21	0.45	0.16
3	21	2	replant	rubber-rubber	0.69	0.45	rubber	0.49	0.21	0.45	0.16
3	21	2	switch	oilpalm-rubber	0.24	0.45	oilpalm	0.49	0.21	0.45	0.16
3	22	2	switch	oilpalm-rubber	0.22	0.46	oilpalm	0.48	0.21	0.44	0.16
3	22	2	switch	oilpalm-rubber	0.23	0.44	oilpalm	0.48	0.21	0.44	0.16
3	22	2	replant	rubber-rubber	0.57	0.44	rubber	0.48	0.21	0.44	0.16
3	22	2	replant	rubber-rubber	0.22	0.47	oilpalm	0.48	0.21	0.44	0.16
3	22	2	replant	rubber-rubber	0.72	0.16	rubber	0.48	0.21	0.44	0.16
3	22	1	replant	oilpalm-oilpalm	0.32	0.75	oilpalm	0.48	0.21	0.44	0.16
3	22	2	switch	oilpalm-rubber	0.48	0.44	rubber	0.48	0.21	0.44	0.16
3	22	1	replant	oilpalm-oilpalm	0.26	0.69	oilpalm	0.48	0.21	0.44	0.16
3	23	2	replant	rubber-rubber	0.22	0.46	oilpalm	0.48	0.21	0.44	0.16
3	23	2	replant	rubber-rubber	0.7	0.6	rubber	0.48	0.21	0.44	0.16
3	23	2	replant	rubber-rubber	0.57	0.44	rubber	0.48	0.21	0.44	0.16
3	23	2	switch	oilpalm-rubber	0.23	0.5	oilpalm	0.48	0.21	0.44	0.16
3	23	1	replant	oilpalm-oilpalm	0.23	0.64	oilpalm	0.48	0.21	0.44	0.16
3	23	2	switch	oilpalm-rubber	0.23	0.46	oilpalm	0.48	0.21	0.44	0.16
3	23	2	switch	oilpalm-rubber	0.22	0.47	oilpalm	0.48	0.21	0.44	0.16
3	23	2	replant	rubber-rubber	0.84	0.44	rubber	0.48	0.21	0.44	0.16
3	24	2	replant	rubber-rubber	0.45	0.39	rubber	0.48	0.21	0.44	0.16
3	24	1	replant	oilpalm-oilpalm	0.32	0.75	oilpalm	0.48	0.21	0.44	0.16
3	24	2	replant	rubber-rubber	0.51	0.31	rubber	0.48	0.21	0.44	0.16
3	25	2	replant	rubber-rubber	0.49	0.43	rubber	0.48	0.21	0.44	0.16
3	25	2	replant	rubber-rubber	0.31	0.48	oilpalm	0.48	0.21	0.44	0.16
3	25	1	replant	oilpalm-oilpalm	0.12	0.71	oilpalm	0.48	0.21	0.44	0.16
3	25	2	replant	rubber-rubber	0.41	0.43	oilpalm	0.48	0.21	0.44	0.16
3	25	1	replant	oilpalm-oilpalm	0.23	0.64	oilpalm	0.48	0.21	0.44	0.16
3	25	1	replant	oilpalm-oilpalm	0.24	0.75	oilpalm	0.48	0.21	0.44	0.16
3	25	2	replant	rubber-rubber	0.57	0.44	rubber	0.48	0.21	0.44	0.16
3	25	2	replant	rubber-rubber	0.6	0.1	rubber	0.48	0.21	0.44	0.16
3	25	1	replant	oilpalm-oilpalm	0.32	0.75	oilpalm	0.48	0.21	0.44	0.16
3	25	2	switch	oilpalm-rubber	0.23	0.46	oilpalm	0.48	0.21	0.44	0.16
3	26	1	replant	oilpalm-oilpalm	0.32	0.75	oilpalm	0.48	0.21	0.44	0.16
3	26	2	replant	rubber-rubber	0.49	0.24	rubber	0.48	0.21	0.44	0.16
3	26	2	replant	rubber-rubber	0.61	0.45	rubber	0.48	0.21	0.44	0.16
3	27	1	replant	oilpalm-oilpalm	0.32	0.75	oilpalm	0.48	0.21	0.44	0.16
3	27	2	switch	oilpalm-rubber	0.4	0.44	oilpalm	0.48	0.21	0.44	0.16
3	27	2	replant	rubber-rubber	0.32	0.46	oilpalm	0.48	0.21	0.44	0.16
3	27	2	replant	rubber-rubber	0.23	0.46	oilpalm	0.48	0.21	0.44	0.16
3	27	2	replant	rubber-rubber	0.49	0.24	rubber	0.48	0.21	0.44	0.16
3	28	1	replant	oilpalm-oilpalm	0.26	0.69	oilpalm	0.48	0.21	0.44	0.16
3	28	2	replant	rubber-rubber	0.43	0.41	rubber	0.48	0.21	0.44	0.16
3	28	1	replant	oilpalm-oilpalm	0.32	0.75	oilpalm	0.48	0.21	0.44	0.16
3	29	2	replant	rubber-rubber	0.22	0.44	oilpalm	0.48	0.21	0.44	0.16
3	29	2	replant	rubber-rubber	0.61	0.45	rubber	0.48	0.21	0.44	0.16
3	29	2	replant	rubber-rubber	0.6	0.1	rubber	0.48	0.21	0.44	0.16
3	29	1	replant	oilpalm-oilpalm	0.32	0.75	oilpalm	0.48	0.21	0.44	0.16
3	29	2	replant	rubber-rubber	0.7	0.6	rubber	0.48	0.21	0.44	0.16
3	30	2	replant	rubber-rubber	0.17	0.39	oilpalm	0.48	0.21	0.44	0.16
3	30	1	replant	oilpalm-oilpalm	0.32	0.75	oilpalm	0.48	0.21	0.44	0.16
3	30	2	replant	rubber-rubber	0.59	0.43	rubber	0.48	0.21	0.44	0.16
3	30	1	switch	rubber-oilpalm	0.33	0.57	oilpalm	0.48	0.21	0.44	0.16
3	30	2	replant	rubber-rubber	0.5	0.42	rubber	0.48	0.21	0.44	0.16
3	30	2	replant	rubber-rubber	0.45	0.33	rubber	0.48	0.21	0.44	0.16
3	30	2	replant	rubber-rubber	0.71	0.48	rubber	0.48	0.21	0.44	0.16
3	30	2	replant	rubber-rubber	0.83	0.11	rubber	0.48	0.21	0.44	0.16
3	31	1	replant	oilpalm-oilpalm	0.33	0.57	oilpalm	0.48	0.21	0.44	0.16
3	31	2	replant	rubber-rubber	0.55	0.45	rubber	0.48	0.21	0.44	0.16
3	31	2	replant	rubber-rubber	0.43	0.41	rubber	0.48	0.21	0.44	0.16
3	31	1	replant	oilpalm-oilpalm	0.28	0.78	oilpalm	0.48	0.21	0.44	0.16
3	31	1	replant	oilpalm-oilpalm	0.32	0.75	oilpalm	0.48	0.21	0.44	0.16
3	32	2	replant	rubber-rubber	0.71	0.48	rubber	0.48	0.21	0.44	0.16
3	32	1	replant	oilpalm-oilpalm	0.32	0.75	oilpalm	0.48	0.21	0.44	0.16
3	32	1	replant	oilpalm-oilpalm	0.33	0.57	oilpalm	0.48	0.21	0.44	0.16
3	32	2	replant	rubber-rubber	0.37	0.44	oilpalm	0.48	0.21	0.44	0.16
3	32	2	replant	rubber-rubber	0.69	0.45	rubber	0.48	0.21	0.44	0.16
3	32	2	replant	rubber-rubber	0.79	0.35	rubber	0.48	0.21	0.44	0.16
3	32	2	replant	rubber-rubber	0.5	0.42	rubber	0.48	0.21	0.44	0.16
3	33	1	replant	oilpalm-oilpalm	0.33	0.57	oilpalm	0.48	0.21	0.44	0.16
3	33	1	replant	oilpalm-oilpalm	0.16	0.52	oilpalm	0.48	0.21	0.44	0.16
3	33	2	replant	rubber-rubber	0.55	0.45	rubber	0.48	0.21	0.44	0.16
3	33	1	replant	oilpalm-oilpalm	0.32	0.75	oilpalm	0.48	0.21	0.44	0.16
3	34	1	replant	oilpalm-oilpalm	0.12	0.71	oilpalm	0.48	0.21	0.44	0.16
3	34	2	replant	rubber-rubber	0.61	0.45	rubber	0.48	0.21	0.44	0.16
3	34	2	replant	rubber-rubber	0.92	0.44	rubber	0.48	0.21	0.44	0.16
3	34	1	replant	oilpalm-oilpalm	0.32	0.75	oilpalm	0.48	0.21	0.44	0.16
3	34	2	replant	rubber-rubber	0.22	0.46	oilpalm	0.48	0.21	0.44	0.16
3	34	1	replant	oilpalm-oilpalm	0.39	0.81	oilpalm	0.48	0.21	0.44	0.16
3	34	2	replant	rubber-rubber	0.45	0.33	rubber	0.48	0.21	0.44	0.16
3	35	2	replant	rubber-rubber	0.74	0.54	rubber	0.48	0.21	0.44	0.16
3	35	1	replant	oilpalm-oilpalm	0.33	0.88	oilpalm	0.48	0.21	0.44	0.16
3	35	2	replant	rubber-rubber	0.23	0.44	oilpalm	0.48	0.21	0.44	0.16
3	35	2	replant	rubber-rubber	0.8	0.44	rubber	0.48	0.21	0.44	0.16
3	35	1	replant	oilpalm-oilpalm	0.32	0.75	oilpalm	0.48	0.21	0.44	0.16
3	35	2	replant	rubber-rubber	0.77	0.34	rubber	0.48	0.21	0.44	0.16
3	35	2	replant	rubber-rubber	0.27	0.11	rubber	0.48	0.21	0.44	0.16
3	35	2	replant	rubber-rubber	0.32	0.15	rubber	0.48	0.21	0.44	0.16
3	36	1	replant	oilpalm-oilpalm	0.32	0.75	oilpalm	0.48	0.21	0.44	0.16
3	36	2	replant	rubber-rubber	0.45	0.33	rubber	0.48	0.21	0.44	0.16
3	36	1	replant	oilpalm-oilpalm	0.27	0.74	oilpalm	0.48	0.21	0.44	0.16
3	37	1	replant	oilpalm-oilpalm	0.12	0.71	oilpalm	0.48	0.21	0.44	0.16
3	37	2	replant	rubber-rubber	0.49	0.43	rubber	0.48	0.21	0.44	0.16
3	37	1	replant	oilpalm-oilpalm	0.24	0.75	oilpalm	0.48	0.21	0.44	0.16
3	37	1	replant	oilpalm-oilpalm	0.32	0.75	oilpalm	0.48	0.21	0.44	0.16
3	38	2	replant	rubber-rubber	0.71	0.48	rubber	0.48	0.21	0.44	0.16
3	38	2	replant	rubber-rubber	0.59	0.43	rubber	0.48	0.21	0.44	0.16
3	38	2	replant	rubber-rubber	0.7	0.6	rubber	0.48	0.21	0.44	0.16
3	38	2	replant	rubber-rubber	0.92	0.44	rubber	0.48	0.21	0.44	0.16
3	38	2	replant	rubber-rubber	0.55	0.45	rubber	0.48	0.21	0.44	0.16
3	38	2	replant	rubber-rubber	0.61	0.45	rubber	0.48	0.21	0.44	0.16
3	38	2	replant	rubber-rubber	0.45	0.34	rubber	0.48	0.21	0.44	0.16
3	38	2	replant	rubber-rubber	0.79	0.35	rubber	0.48	0.21	0.44	0.16
3	38	1	replant	oilpalm-oilpalm	0.32	0.75	oilpalm	0.48	0.21	0.44	0.16
3	39	2	replant	rubber-rubber	0.5	0.44	rubber	0.48	0.21	0.44	0.16
3	39	2	replant	rubber-rubber	0.49	0.43	rubber	0.48	0.21	0.44	0.16
3	39	2	replant	rubber-rubber	0.57	0.44	rubber	0.48	0.21	0.44	0.16
3	39	2	replant	rubber-rubber	0.45	0.33	rubber	0.48	0.21	0.44	0.16
3	39	1	switch	rubber-oilpalm	0.33	0.57	oilpalm	0.48	0.21	0.44	0.16
3	39	2	replant	rubber-rubber	0.71	0.48	rubber	0.48	0.21	0.44	0.16
3	39	1	replant	oilpalm-oilpalm	0.32	0.75	oilpalm	0.48	0.21	0.44	0.16
3	39	2	replant	rubber-rubber	0.43	0.43	equal	0.48	0.21	0.44	0.16
3	39	1	replant	oilpalm-oilpalm	0.23	0.64	oilpalm	0.48	0.21	0.44	0.16
3	39	2	replant	rubber-rubber	0.49	0.24	rubber	0.48	0.21	0.44	0.16
3	39	2	replant	rubber-rubber	0.43	0.41	rubber	0.48	0.21	0.44	0.16
3	40	2	replant	rubber-rubber	0.44	0.44	equal	0.48	0.21	0.44	0.16
3	40	2	replant	rubber-rubber	0.43	0.41	rubber	0.48	0.21	0.44	0.16
3	40	2	replant	rubber-rubber	0.5	0.35	rubber	0.48	0.21	0.44	0.16
3	40	2	replant	rubber-rubber	0.28	0.42	oilpalm	0.48	0.21	0.44	0.16
3	40	2	replant	rubber-rubber	0.71	0.48	rubber	0.48	0.21	0.44	0.16
3	40	2	replant	rubber-rubber	0.51	0.31	rubber	0.48	0.21	0.44	0.16
3	40	2	replant	rubber-rubber	0.43	0.19	rubber	0.48	0.21	0.44	0.16
3	40	1	replant	oilpalm-oilpalm	0.33	0.57	oilpalm	0.48	0.21	0.44	0.16
3	40	2	replant	rubber-rubber	0.56	0.3	rubber	0.48	0.21	0.44	0.16
3	40	2	replant	rubber-rubber	0.45	0.33	rubber	0.48	0.21	0.44	0.16
3	41	1	replant	oilpalm-oilpalm	0.27	0.74	oilpalm	0.48	0.21	0.43	0.16
3	41	2	replant	rubber-rubber	0.71	0.48	rubber	0.48	0.21	0.43	0.16
3	41	1	replant	oilpalm-oilpalm	0.5	0.74	oilpalm	0.48	0.21	0.43	0.16
3	41	2	replant	rubber-rubber	0.6	0.1	rubber	0.48	0.21	0.43	0.16
3	41	2	replant	rubber-rubber	0.27	0.11	rubber	0.48	0.21	0.43	0.16
3	41	2	replant	rubber-rubber	0.56	0.3	rubber	0.48	0.21	0.43	0.16
3	41	1	replant	oilpalm-oilpalm	0.33	0.88	oilpalm	0.48	0.21	0.43	0.16
3	42	2	replant	rubber-rubber	0.28	0.42	oilpalm	0.48	0.21	0.43	0.17
3	42	2	replant	rubber-rubber	0.36	0.36	equal	0.48	0.21	0.43	0.17
3	42	2	replant	rubber-rubber	0.27	0.11	rubber	0.48	0.21	0.43	0.17
3	42	2	replant	rubber-rubber	0.7	0.6	rubber	0.48	0.21	0.43	0.17
3	42	1	replant	oilpalm-oilpalm	0.26	0.63	oilpalm	0.48	0.21	0.43	0.17
3	42	2	replant	rubber-rubber	0.71	0.48	rubber	0.48	0.21	0.43	0.17
3	42	2	replant	rubber-rubber	0.23	0.5	oilpalm	0.48	0.21	0.43	0.17
3	43	1	replant	oilpalm-oilpalm	0.32	0.75	oilpalm	0.48	0.21	0.43	0.17
3	43	2	replant	rubber-rubber	0.71	0.48	rubber	0.48	0.21	0.43	0.17
3	44	1	replant	oilpalm-oilpalm	0.5	0.74	oilpalm	0.48	0.21	0.43	0.17
3	44	1	replant	oilpalm-oilpalm	0.32	0.75	oilpalm	0.48	0.21	0.43	0.17
3	44	2	replant	rubber-rubber	0.63	0.62	rubber	0.48	0.21	0.43	0.17
3	44	2	replant	rubber-rubber	0.7	0.6	rubber	0.48	0.21	0.43	0.17
3	44	2	replant	rubber-rubber	0.45	0.44	rubber	0.48	0.21	0.43	0.17
3	44	2	replant	rubber-rubber	0.5	0.42	rubber	0.48	0.21	0.43	0.17
3	45	1	replant	oilpalm-oilpalm	0.33	0.57	oilpalm	0.48	0.21	0.43	0.17
3	45	1	replant	oilpalm-oilpalm	0.32	0.75	oilpalm	0.48	0.21	0.43	0.17
3	46	1	replant	oilpalm-oilpalm	0.32	0.75	oilpalm	0.48	0.21	0.43	0.17
3	46	2	replant	rubber-rubber	0.27	0.23	rubber	0.48	0.21	0.43	0.17
3	46	2	replant	rubber-rubber	0.22	0.46	oilpalm	0.48	0.21	0.43	0.17
3	47	2	replant	rubber-rubber	0.7	0.6	rubber	0.48	0.21	0.43	0.17
3	47	1	replant	oilpalm-oilpalm	0.32	0.75	oilpalm	0.48	0.21	0.43	0.17
3	47	2	replant	rubber-rubber	0.23	0.44	oilpalm	0.48	0.21	0.43	0.17
3	47	2	replant	rubber-rubber	0.22	0.46	oilpalm	0.48	0.21	0.43	0.17
3	47	1	replant	oilpalm-oilpalm	0.26	0.69	oilpalm	0.48	0.21	0.43	0.17
3	48	2	replant	rubber-rubber	0.37	0.53	oilpalm	0.48	0.21	0.43	0.17
3	48	2	replant	rubber-rubber	0.48	0.41	rubber	0.48	0.21	0.43	0.17
3	48	2	replant	rubber-rubber	0.45	0.42	rubber	0.48	0.21	0.43	0.17
3	48	2	replant	rubber-rubber	0.24	0.29	oilpalm	0.48	0.21	0.43	0.17
3	48	1	replant	oilpalm-oilpalm	0.23	0.64	oilpalm	0.48	0.21	0.43	0.17
3	48	2	replant	rubber-rubber	0.43	0.41	rubber	0.48	0.21	0.43	0.17
3	49	2	replant	rubber-rubber	0.32	0.46	oilpalm	0.48	0.21	0.43	0.17
3	49	2	replant	rubber-rubber	0.23	0.46	oilpalm	0.48	0.21	0.43	0.17
3	49	2	replant	rubber-rubber	0.24	0.45	oilpalm	0.48	0.21	0.43	0.17
3	49	1	replant	oilpalm-oilpalm	0.32	0.75	oilpalm	0.48	0.21	0.43	0.17
3	49	2	replant	rubber-rubber	0.34	0.55	oilpalm	0.48	0.21	0.43	0.17
3	49	2	replant	rubber-rubber	0.17	0.39	oilpalm	0.48	0.21	0.43	0.17
4	0	1	switch	rubber-oilpalm	0.31	0.73	oilpalm	0.59	0.18	0.62	0.17
4	0	2	switch	oilpalm-rubber	0.64	0.52	rubber	0.59	0.18	0.62	0.17
4	0	1	replant	oilpalm-oilpalm	0.62	0.74	oilpalm	0.59	0.18	0.62	0.17
4	0	2	switch	oilpalm-rubber	0.43	0.94	oilpalm	0.59	0.18	0.62	0.17
4	0	2	switch	oilpalm-rubber	0.65	0.25	rubber	0.59	0.18	0.62	0.17
4	0	2	switch	oilpalm-rubber	0.34	0.45	oilpalm	0.59	0.18	0.62	0.17
4	0	2	switch	oilpalm-rubber	0.57	0.5	rubber	0.59	0.18	0.62	0.17
4	0	2	switch	oilpalm-rubber	0.62	0.6	rubber	0.59	0.18	0.62	0.17
4	0	2	switch	oilpalm-rubber	0.63	0.81	oilpalm	0.59	0.18	0.62	0.17
4	0	2	switch	oilpalm-rubber	0.77	0.79	oilpalm	0.59	0.18	0.62	0.17
4	0	2	switch	oilpalm-rubber	0.54	0.34	rubber	0.59	0.18	0.62	0.17
4	0	2	switch	oilpalm-rubber	0.58	0.72	oilpalm	0.59	0.18	0.62	0.17
4	0	2	switch	oilpalm-rubber	0.45	0.79	oilpalm	0.59	0.18	0.62	0.17
4	0	2	switch	oilpalm-rubber	0.89	0.65	rubber	0.59	0.18	0.62	0.17
4	0	1	switch	rubber-oilpalm	0.4	0.76	oilpalm	0.59	0.18	0.62	0.17
4	0	2	switch	oilpalm-rubber	0.64	0.72	oilpalm	0.59	0.18	0.62	0.17
4	0	2	replant	rubber-rubber	0.79	0.81	oilpalm	0.59	0.18	0.62	0.17
4	0	2	switch	oilpalm-rubber	0.62	0.77	oilpalm	0.59	0.18	0.62	0.17
4	0	1	switch	rubber-oilpalm	0.43	0.83	oilpalm	0.59	0.18	0.62	0.17
4	0	2	switch	oilpalm-rubber	0.73	0.57	rubber	0.59	0.18	0.62	0.17
4	0	2	switch	oilpalm-rubber	0.62	0.55	rubber	0.59	0.18	0.62	0.17
4	0	2	switch	oilpalm-rubber	0.71	0.68	rubber	0.59	0.18	0.62	0.17
4	0	2	switch	oilpalm-rubber	0.46	0.34	rubber	0.59	0.18	0.62	0.17
4	0	2	switch	oilpalm-rubber	0.5	0.5	equal	0.59	0.18	0.62	0.17
4	0	2	switch	oilpalm-rubber	0.61	0.86	oilpalm	0.59	0.18	0.62	0.17
4	1	2	switch	oilpalm-rubber	0.58	0.78	oilpalm	0.58	0.18	0.6	0.16
4	1	2	switch	oilpalm-rubber	0.65	0.25	rubber	0.58	0.18	0.6	0.16
4	1	1	replant	oilpalm-oilpalm	0.44	0.63	oilpalm	0.58	0.18	0.6	0.16
4	1	2	switch	oilpalm-rubber	0.61	0.59	rubber	0.58	0.18	0.6	0.16
4	1	1	replant	oilpalm-oilpalm	0.43	0.83	oilpalm	0.58	0.18	0.6	0.16
4	1	1	replant	oilpalm-oilpalm	0.4	0.66	oilpalm	0.58	0.18	0.6	0.16
4	1	1	replant	oilpalm-oilpalm	0.21	0.61	oilpalm	0.58	0.18	0.6	0.16
4	1	2	replant	rubber-rubber	0.77	0.78	oilpalm	0.58	0.18	0.6	0.16
4	1	2	switch	oilpalm-rubber	0.55	0.64	oilpalm	0.58	0.18	0.6	0.16
4	1	2	switch	oilpalm-rubber	0.4	0.27	rubber	0.58	0.18	0.6	0.16
4	1	2	switch	oilpalm-rubber	0.71	0.68	rubber	0.58	0.18	0.6	0.16
4	2	2	switch	oilpalm-rubber	0.41	0.89	oilpalm	0.58	0.18	0.59	0.16
4	2	2	switch	oilpalm-rubber	0.55	0.68	oilpalm	0.58	0.18	0.59	0.16
4	2	2	switch	oilpalm-rubber	0.65	0.25	rubber	0.58	0.18	0.59	0.16
4	2	2	switch	oilpalm-rubber	0.79	0.74	rubber	0.58	0.18	0.59	0.16
4	2	2	switch	oilpalm-rubber	0.23	0.62	oilpalm	0.58	0.18	0.59	0.16
4	2	2	replant	rubber-rubber	0.76	0.78	oilpalm	0.58	0.18	0.59	0.16
4	2	2	switch	oilpalm-rubber	0.71	0.68	rubber	0.58	0.18	0.59	0.16
4	3	2	switch	oilpalm-rubber	0.6	0.65	oilpalm	0.57	0.18	0.58	0.16
4	3	1	replant	oilpalm-oilpalm	0.5	0.75	oilpalm	0.57	0.18	0.58	0.16
4	3	2	switch	oilpalm-rubber	0.44	0.6	oilpalm	0.57	0.18	0.58	0.16
4	3	2	switch	oilpalm-rubber	0.71	0.68	rubber	0.57	0.18	0.58	0.16
4	3	1	replant	oilpalm-oilpalm	0.38	0.89	oilpalm	0.57	0.18	0.58	0.16
4	3	2	switch	oilpalm-rubber	0.53	0.55	oilpalm	0.57	0.18	0.58	0.16
4	3	1	replant	oilpalm-oilpalm	0.35	0.64	oilpalm	0.57	0.18	0.58	0.16
4	3	2	switch	oilpalm-rubber	0.65	0.25	rubber	0.57	0.18	0.58	0.16
4	3	1	replant	oilpalm-oilpalm	0.3	0.82	oilpalm	0.57	0.18	0.58	0.16
4	3	1	replant	oilpalm-oilpalm	0.3	0.6	oilpalm	0.57	0.18	0.58	0.16
4	3	2	switch	oilpalm-rubber	0.47	0.51	oilpalm	0.57	0.18	0.58	0.16
4	4	2	switch	oilpalm-rubber	0.44	0.5	oilpalm	0.57	0.18	0.57	0.16
4	4	2	switch	oilpalm-rubber	0.4	0.21	rubber	0.57	0.18	0.57	0.16
4	4	2	switch	oilpalm-rubber	0.47	0.56	oilpalm	0.57	0.18	0.57	0.16
4	4	2	switch	oilpalm-rubber	0.44	0.59	oilpalm	0.57	0.18	0.57	0.16
4	4	2	switch	oilpalm-rubber	0.62	0.66	oilpalm	0.57	0.18	0.57	0.16
4	4	2	switch	oilpalm-rubber	0.4	0.52	oilpalm	0.57	0.18	0.57	0.16
4	4	2	switch	oilpalm-rubber	0.65	0.25	rubber	0.57	0.18	0.57	0.16
4	4	1	replant	oilpalm-oilpalm	0.44	0.87	oilpalm	0.57	0.18	0.57	0.16
4	4	2	switch	oilpalm-rubber	0.71	0.68	rubber	0.57	0.18	0.57	0.16
4	5	2	replant	rubber-rubber	0.38	0.77	oilpalm	0.57	0.18	0.56	0.15
4	5	2	switch	oilpalm-rubber	0.53	0.74	oilpalm	0.57	0.18	0.56	0.15
4	5	2	switch	oilpalm-rubber	0.79	0.72	rubber	0.57	0.18	0.56	0.15
4	5	2	switch	oilpalm-rubber	0.71	0.68	rubber	0.57	0.18	0.56	0.15
4	5	2	switch	oilpalm-rubber	0.32	0.48	oilpalm	0.57	0.18	0.56	0.15
4	6	1	replant	oilpalm-oilpalm	0.43	0.83	oilpalm	0.57	0.18	0.56	0.15
4	6	2	switch	oilpalm-rubber	0.71	0.68	rubber	0.57	0.18	0.56	0.15
4	6	1	replant	oilpalm-oilpalm	0.48	0.67	oilpalm	0.57	0.18	0.56	0.15
4	7	1	replant	oilpalm-oilpalm	0.2	0.63	oilpalm	0.57	0.18	0.56	0.15
4	7	1	replant	oilpalm-oilpalm	0.3	0.58	oilpalm	0.57	0.18	0.56	0.15
4	7	2	switch	oilpalm-rubber	0.46	0.53	oilpalm	0.57	0.18	0.56	0.15
4	7	2	switch	oilpalm-rubber	0.5	0.56	oilpalm	0.57	0.18	0.56	0.15
4	7	2	switch	oilpalm-rubber	0.6	0.73	oilpalm	0.57	0.18	0.56	0.15
4	7	2	switch	oilpalm-rubber	0.32	0.48	oilpalm	0.57	0.18	0.56	0.15
4	8	2	switch	oilpalm-rubber	0.4	0.48	oilpalm	0.56	0.18	0.55	0.15
4	8	1	replant	oilpalm-oilpalm	0.52	0.82	oilpalm	0.56	0.18	0.55	0.15
4	8	2	replant	rubber-rubber	0.79	0.72	rubber	0.56	0.18	0.55	0.15
4	8	1	replant	oilpalm-oilpalm	0.31	0.73	oilpalm	0.56	0.18	0.55	0.15
4	8	2	replant	rubber-rubber	0.61	0.56	rubber	0.56	0.18	0.55	0.15
4	8	2	replant	rubber-rubber	0.71	0.68	rubber	0.56	0.18	0.55	0.15
4	9	2	switch	oilpalm-rubber	0.63	0.54	rubber	0.57	0.18	0.55	0.15
4	9	1	switch	rubber-oilpalm	0.3	0.58	oilpalm	0.57	0.18	0.55	0.15
4	9	2	replant	rubber-rubber	0.7	0.61	rubber	0.57	0.18	0.55	0.15
4	9	2	switch	oilpalm-rubber	0.71	0.68	rubber	0.57	0.18	0.55	0.15
4	10	2	replant	rubber-rubber	0.56	0.51	rubber	0.56	0.18	0.55	0.15
4	10	1	replant	oilpalm-oilpalm	0.52	0.82	oilpalm	0.56	0.18	0.55	0.15
4	10	2	replant	rubber-rubber	0.75	0.78	oilpalm	0.56	0.18	0.55	0.15
4	11	2	switch	oilpalm-rubber	0.31	0.22	rubber	0.56	0.18	0.55	0.15
4	11	2	switch	oilpalm-rubber	0.71	0.68	rubber	0.56	0.18	0.55	0.15
4	11	2	switch	oilpalm-rubber	0.51	0.6	oilpalm	0.56	0.18	0.55	0.15
4	11	2	replant	rubber-rubber	0.75	0.78	oilpalm	0.56	0.18	0.55	0.15
4	11	2	switch	oilpalm-rubber	0.62	0.74	oilpalm	0.56	0.18	0.55	0.15
4	11	2	switch	oilpalm-rubber	0.4	0.48	oilpalm	0.56	0.18	0.55	0.15
4	11	2	switch	oilpalm-rubber	0.4	0.46	oilpalm	0.56	0.18	0.55	0.15
4	12	2	switch	oilpalm-rubber	0.34	0.45	oilpalm	0.56	0.18	0.55	0.15
4	12	2	replant	rubber-rubber	0.6	0.51	rubber	0.56	0.18	0.55	0.15
4	12	2	switch	oilpalm-rubber	0.19	0.46	oilpalm	0.56	0.18	0.55	0.15
4	12	2	switch	oilpalm-rubber	0.51	0.6	oilpalm	0.56	0.18	0.55	0.15
4	12	2	switch	oilpalm-rubber	0.46	0.53	oilpalm	0.56	0.18	0.55	0.15
4	12	2	replant	rubber-rubber	0.48	0.5	oilpalm	0.56	0.18	0.55	0.15
4	12	2	replant	rubber-rubber	0.47	0.46	rubber	0.56	0.18	0.55	0.15
4	12	2	replant	rubber-rubber	0.63	0.54	rubber	0.56	0.18	0.55	0.15
4	12	2	replant	rubber-rubber	0.89	0.65	rubber	0.56	0.18	0.55	0.15
4	12	2	replant	rubber-rubber	0.4	0.48	oilpalm	0.56	0.18	0.55	0.15
4	12	2	switch	oilpalm-rubber	0.28	0.34	oilpalm	0.56	0.18	0.55	0.15
4	12	2	replant	rubber-rubber	0.78	0.59	rubber	0.56	0.18	0.55	0.15
4	12	2	switch	oilpalm-rubber	0.3	0.44	oilpalm	0.56	0.18	0.55	0.15
4	13	2	replant	rubber-rubber	0.61	0.56	rubber	0.56	0.18	0.54	0.15
4	13	2	replant	rubber-rubber	0.64	0.55	rubber	0.56	0.18	0.54	0.15
4	13	2	switch	oilpalm-rubber	0.44	0.58	oilpalm	0.56	0.18	0.54	0.15
4	14	2	replant	rubber-rubber	0.31	0.22	rubber	0.55	0.18	0.53	0.15
4	14	2	replant	rubber-rubber	0.7	0.61	rubber	0.55	0.18	0.53	0.15
4	14	2	switch	oilpalm-rubber	0.62	0.66	oilpalm	0.55	0.18	0.53	0.15
4	14	2	replant	rubber-rubber	0.73	0.57	rubber	0.55	0.18	0.53	0.15
4	15	2	replant	rubber-rubber	0.71	0.68	rubber	0.55	0.18	0.53	0.15
4	15	2	replant	rubber-rubber	0.46	0.52	oilpalm	0.55	0.18	0.53	0.15
4	15	2	replant	rubber-rubber	0.54	0.34	rubber	0.55	0.18	0.53	0.15
4	15	2	replant	rubber-rubber	0.69	0.47	rubber	0.55	0.18	0.53	0.15
4	15	2	switch	oilpalm-rubber	0.42	0.56	oilpalm	0.55	0.18	0.53	0.15
4	15	2	replant	rubber-rubber	0.4	0.47	oilpalm	0.55	0.18	0.53	0.15
4	15	2	switch	oilpalm-rubber	0.65	0.78	oilpalm	0.55	0.18	0.53	0.15
4	15	2	switch	oilpalm-rubber	0.62	0.66	oilpalm	0.55	0.18	0.53	0.15
4	15	2	switch	oilpalm-rubber	0.48	0.5	oilpalm	0.55	0.18	0.53	0.15
4	16	2	replant	rubber-rubber	0.62	0.66	oilpalm	0.56	0.18	0.52	0.15
4	16	1	replant	oilpalm-oilpalm	0.2	0.59	oilpalm	0.56	0.18	0.52	0.15
4	16	2	switch	oilpalm-rubber	0.44	0.52	oilpalm	0.56	0.18	0.52	0.15
4	16	2	switch	oilpalm-rubber	0.51	0.55	oilpalm	0.56	0.18	0.52	0.15
4	16	2	replant	rubber-rubber	0.54	0.34	rubber	0.56	0.18	0.52	0.15
4	16	2	switch	oilpalm-rubber	0.39	0.5	oilpalm	0.56	0.18	0.52	0.15
4	16	2	switch	oilpalm-rubber	0.47	0.49	oilpalm	0.56	0.18	0.52	0.15
4	16	2	replant	rubber-rubber	0.82	0.45	rubber	0.56	0.18	0.52	0.15
4	16	2	switch	oilpalm-rubber	0.44	0.58	oilpalm	0.56	0.18	0.52	0.15
4	16	2	switch	oilpalm-rubber	0.71	0.68	rubber	0.56	0.18	0.52	0.15
4	17	2	replant	rubber-rubber	0.64	0.53	rubber	0.56	0.18	0.51	0.14
4	17	2	replant	rubber-rubber	0.71	0.68	rubber	0.56	0.18	0.51	0.14
4	17	1	replant	oilpalm-oilpalm	0.21	0.61	oilpalm	0.56	0.18	0.51	0.14
4	18	1	replant	oilpalm-oilpalm	0.31	0.76	oilpalm	0.56	0.18	0.5	0.15
4	18	2	switch	oilpalm-rubber	0.62	0.66	oilpalm	0.56	0.18	0.5	0.15
4	18	2	switch	oilpalm-rubber	0.51	0.57	oilpalm	0.56	0.18	0.5	0.15
4	18	2	replant	rubber-rubber	0.5	0.56	oilpalm	0.56	0.18	0.5	0.15
4	18	2	switch	oilpalm-rubber	0.42	0.47	oilpalm	0.56	0.18	0.5	0.15
4	18	2	replant	rubber-rubber	0.46	0.34	rubber	0.56	0.18	0.5	0.15
4	18	2	replant	rubber-rubber	0.92	0.56	rubber	0.56	0.18	0.5	0.15
4	18	2	switch	oilpalm-rubber	0.44	0.57	oilpalm	0.56	0.18	0.5	0.15
4	19	1	replant	oilpalm-oilpalm	0.2	0.56	oilpalm	0.56	0.18	0.5	0.15
4	19	2	replant	rubber-rubber	0.46	0.34	rubber	0.56	0.18	0.5	0.15
4	19	2	replant	rubber-rubber	0.71	0.68	rubber	0.56	0.18	0.5	0.15
4	19	2	replant	rubber-rubber	0.46	0.05	rubber	0.56	0.18	0.5	0.15
4	19	2	replant	rubber-rubber	0.49	0.56	oilpalm	0.56	0.18	0.5	0.15
4	19	2	replant	rubber-rubber	0.87	0.48	rubber	0.56	0.18	0.5	0.15
4	20	2	switch	oilpalm-rubber	0.47	0.56	oilpalm	0.56	0.18	0.5	0.15
4	20	2	replant	rubber-rubber	0.65	0.23	rubber	0.56	0.18	0.5	0.15
4	20	2	replant	rubber-rubber	0.44	0.5	oilpalm	0.56	0.18	0.5	0.15
4	20	2	replant	rubber-rubber	0.57	0.35	rubber	0.56	0.18	0.5	0.15
4	20	2	replant	rubber-rubber	0.44	0.57	oilpalm	0.56	0.18	0.5	0.15
4	20	1	switch	rubber-oilpalm	0.21	0.61	oilpalm	0.56	0.18	0.5	0.15
4	20	1	replant	oilpalm-oilpalm	0.41	0.87	oilpalm	0.56	0.18	0.5	0.15
4	21	1	replant	oilpalm-oilpalm	0.43	0.75	oilpalm	0.56	0.18	0.49	0.15
4	21	2	replant	rubber-rubber	0.46	0.2	rubber	0.56	0.18	0.49	0.15
4	21	2	replant	rubber-rubber	0.71	0.68	rubber	0.56	0.18	0.49	0.15
4	21	2	replant	rubber-rubber	0.82	0.45	rubber	0.56	0.18	0.49	0.15
4	21	1	replant	oilpalm-oilpalm	0.2	0.54	oilpalm	0.56	0.18	0.49	0.15
4	21	2	replant	rubber-rubber	0.69	0.3	rubber	0.56	0.18	0.49	0.15
4	22	2	replant	rubber-rubber	0.79	0.45	rubber	0.55	0.18	0.48	0.15
4	22	2	replant	rubber-rubber	0.65	0.25	rubber	0.55	0.18	0.48	0.15
4	22	2	replant	rubber-rubber	0.42	0.38	rubber	0.55	0.18	0.48	0.15
4	22	2	replant	rubber-rubber	0.61	0.56	rubber	0.55	0.18	0.48	0.15
4	22	2	replant	rubber-rubber	0.34	0.45	oilpalm	0.55	0.18	0.48	0.15
4	22	2	replant	rubber-rubber	0.46	0.05	rubber	0.55	0.18	0.48	0.15
4	22	2	replant	rubber-rubber	0.73	0.53	rubber	0.55	0.18	0.48	0.15
4	22	2	switch	oilpalm-rubber	0.31	0.45	oilpalm	0.55	0.18	0.48	0.15
4	23	2	replant	rubber-rubber	0.8	0.49	rubber	0.55	0.19	0.48	0.15
4	23	2	switch	oilpalm-rubber	0.31	0.45	oilpalm	0.55	0.19	0.48	0.15
4	23	2	replant	rubber-rubber	0.65	0.25	rubber	0.55	0.19	0.48	0.15
4	23	2	replant	rubber-rubber	0.71	0.68	rubber	0.55	0.19	0.48	0.15
4	24	2	replant	rubber-rubber	0.62	0.35	rubber	0.54	0.19	0.47	0.15
4	24	2	replant	rubber-rubber	0.64	0.49	rubber	0.54	0.19	0.47	0.15
4	24	1	replant	oilpalm-oilpalm	0.43	0.83	oilpalm	0.54	0.19	0.47	0.15
4	24	2	replant	rubber-rubber	0.73	0.43	rubber	0.54	0.19	0.47	0.15
4	24	2	replant	rubber-rubber	0.44	0.5	oilpalm	0.54	0.19	0.47	0.15
4	24	2	replant	rubber-rubber	0.31	0.22	rubber	0.54	0.19	0.47	0.15
4	24	2	replant	rubber-rubber	0.9	0.49	rubber	0.54	0.19	0.47	0.15
4	24	2	replant	rubber-rubber	0.46	0.05	rubber	0.54	0.19	0.47	0.15
4	25	2	replant	rubber-rubber	0.82	0.45	rubber	0.54	0.19	0.47	0.15
4	25	2	replant	rubber-rubber	0.71	0.68	rubber	0.54	0.19	0.47	0.15
4	25	1	replant	oilpalm-oilpalm	0.31	0.73	oilpalm	0.54	0.19	0.47	0.15
4	25	2	replant	rubber-rubber	0.46	0.34	rubber	0.54	0.19	0.47	0.15
4	25	2	replant	rubber-rubber	0.4	0.21	rubber	0.54	0.19	0.47	0.15
4	25	1	replant	oilpalm-oilpalm	0.43	0.83	oilpalm	0.54	0.19	0.47	0.15
4	26	1	replant	oilpalm-oilpalm	0.21	0.61	oilpalm	0.54	0.19	0.46	0.15
4	26	2	replant	rubber-rubber	0.8	0.41	rubber	0.54	0.19	0.46	0.15
4	26	2	replant	rubber-rubber	0.79	0.38	rubber	0.54	0.19	0.46	0.15
4	26	2	replant	rubber-rubber	0.79	0.25	rubber	0.54	0.19	0.46	0.15
4	26	2	replant	rubber-rubber	0.65	0.25	rubber	0.54	0.19	0.46	0.15
4	26	2	replant	rubber-rubber	0.6	0.25	rubber	0.54	0.19	0.46	0.15
4	27	2	replant	rubber-rubber	0.71	0.68	rubber	0.54	0.19	0.45	0.15
4	27	2	replant	rubber-rubber	0.71	0.39	rubber	0.54	0.19	0.45	0.15
4	28	1	replant	oilpalm-oilpalm	0.3	0.58	oilpalm	0.54	0.19	0.45	0.15
4	28	1	replant	oilpalm-oilpalm	0.27	0.75	oilpalm	0.54	0.19	0.45	0.15
4	28	2	replant	rubber-rubber	0.47	0.43	rubber	0.54	0.19	0.45	0.15
4	28	2	replant	rubber-rubber	0.31	0.42	oilpalm	0.54	0.19	0.45	0.15
4	28	2	replant	rubber-rubber	0.88	0.42	rubber	0.54	0.19	0.45	0.15
4	28	2	replant	rubber-rubber	0.64	0.43	rubber	0.54	0.19	0.45	0.15
4	28	2	switch	oilpalm-rubber	0.3	0.35	oilpalm	0.54	0.19	0.45	0.15
4	29	2	replant	rubber-rubber	0.92	0.55	rubber	0.54	0.19	0.45	0.15
4	29	2	replant	rubber-rubber	0.84	0.37	rubber	0.54	0.19	0.45	0.15
4	29	2	replant	rubber-rubber	0.46	0.47	oilpalm	0.54	0.19	0.45	0.15
4	29	1	replant	oilpalm-oilpalm	0.28	0.87	oilpalm	0.54	0.19	0.45	0.15
4	29	2	replant	rubber-rubber	0.89	0.65	rubber	0.54	0.19	0.45	0.15
4	29	2	replant	rubber-rubber	0.53	0.47	rubber	0.54	0.19	0.45	0.15
4	29	2	replant	rubber-rubber	0.47	0.43	rubber	0.54	0.19	0.45	0.15
4	29	2	replant	rubber-rubber	0.54	0.34	rubber	0.54	0.19	0.45	0.15
4	30	2	replant	rubber-rubber	0.59	0.41	rubber	0.54	0.19	0.44	0.16
4	30	2	replant	rubber-rubber	0.51	0.41	rubber	0.54	0.19	0.44	0.16
4	30	1	replant	oilpalm-oilpalm	0.43	0.83	oilpalm	0.54	0.19	0.44	0.16
4	30	2	replant	rubber-rubber	0.2	0.4	oilpalm	0.54	0.19	0.44	0.16
4	30	2	replant	rubber-rubber	0.92	0.55	rubber	0.54	0.19	0.44	0.16
4	30	2	replant	rubber-rubber	0.71	0.68	rubber	0.54	0.19	0.44	0.16
4	30	2	replant	rubber-rubber	0.87	0.45	rubber	0.54	0.19	0.44	0.16
4	31	2	switch	oilpalm-rubber	0.2	0.39	oilpalm	0.54	0.19	0.44	0.16
4	31	2	replant	rubber-rubber	0.64	0.41	rubber	0.54	0.19	0.44	0.16
4	31	2	replant	rubber-rubber	0.71	0.68	rubber	0.54	0.19	0.44	0.16
4	32	1	replant	oilpalm-oilpalm	0.3	0.58	oilpalm	0.54	0.19	0.44	0.16
4	32	2	replant	rubber-rubber	0.79	0.37	rubber	0.54	0.19	0.44	0.16
4	32	2	replant	rubber-rubber	0.8	0.35	rubber	0.54	0.19	0.44	0.16
4	32	1	replant	oilpalm-oilpalm	0.24	0.82	oilpalm	0.54	0.19	0.44	0.16
4	33	2	replant	rubber-rubber	0.42	0.36	rubber	0.54	0.19	0.44	0.16
4	33	2	replant	rubber-rubber	0.59	0.37	rubber	0.54	0.19	0.44	0.16
4	33	1	replant	oilpalm-oilpalm	0.31	0.73	oilpalm	0.54	0.19	0.44	0.16
4	33	2	replant	rubber-rubber	0.44	0.55	oilpalm	0.54	0.19	0.44	0.16
4	33	2	replant	rubber-rubber	0.4	0.4	equal	0.54	0.19	0.44	0.16
4	33	2	replant	rubber-rubber	0.3	0.32	oilpalm	0.54	0.19	0.44	0.16
4	33	2	replant	rubber-rubber	0.73	0.26	rubber	0.54	0.19	0.44	0.16
4	34	1	replant	oilpalm-oilpalm	0.3	0.58	oilpalm	0.54	0.19	0.44	0.16
4	34	2	replant	rubber-rubber	0.8	0.35	rubber	0.54	0.19	0.44	0.16
4	34	2	replant	rubber-rubber	0.2	0.39	oilpalm	0.54	0.19	0.44	0.16
4	34	2	replant	rubber-rubber	0.3	0.32	oilpalm	0.54	0.19	0.44	0.16
4	34	2	replant	rubber-rubber	0.71	0.68	rubber	0.54	0.19	0.44	0.16
4	34	2	replant	rubber-rubber	0.64	0.36	rubber	0.54	0.19	0.44	0.16
4	35	2	replant	rubber-rubber	0.64	0.4	rubber	0.54	0.19	0.44	0.16
4	35	1	replant	oilpalm-oilpalm	0.24	0.82	oilpalm	0.54	0.19	0.44	0.16
4	35	2	replant	rubber-rubber	0.79	0.37	rubber	0.54	0.19	0.44	0.16
4	36	2	replant	rubber-rubber	0.7	0.36	rubber	0.54	0.19	0.44	0.16
4	36	2	replant	rubber-rubber	0.71	0.68	rubber	0.54	0.19	0.44	0.16
4	36	2	replant	rubber-rubber	0.62	0.57	rubber	0.54	0.19	0.44	0.16
4	36	2	replant	rubber-rubber	0.42	0.31	rubber	0.54	0.19	0.44	0.16
4	37	2	replant	rubber-rubber	0.65	0.25	rubber	0.54	0.19	0.44	0.16
4	37	2	replant	rubber-rubber	0.89	0.65	rubber	0.54	0.19	0.44	0.16
4	37	2	replant	rubber-rubber	0.63	0.54	rubber	0.54	0.19	0.44	0.16
4	37	2	replant	rubber-rubber	0.71	0.68	rubber	0.54	0.19	0.44	0.16
4	37	2	replant	rubber-rubber	0.65	0.43	rubber	0.54	0.19	0.44	0.16
4	38	2	replant	rubber-rubber	0.71	0.68	rubber	0.54	0.19	0.44	0.16
4	38	2	replant	rubber-rubber	0.55	0.57	oilpalm	0.54	0.19	0.44	0.16
4	38	2	replant	rubber-rubber	0.61	0.56	rubber	0.54	0.19	0.44	0.16
4	39	2	replant	rubber-rubber	0.64	0.4	rubber	0.54	0.19	0.44	0.16
4	39	2	replant	rubber-rubber	0.54	0.34	rubber	0.54	0.19	0.44	0.16
4	39	2	replant	rubber-rubber	0.44	0.55	oilpalm	0.54	0.19	0.44	0.16
4	39	2	replant	rubber-rubber	0.4	0.21	rubber	0.54	0.19	0.44	0.16
4	39	2	replant	rubber-rubber	0.48	0.5	oilpalm	0.54	0.19	0.44	0.16
4	39	2	replant	rubber-rubber	0.61	0.56	rubber	0.54	0.19	0.44	0.16
4	39	2	replant	rubber-rubber	0.34	0.45	oilpalm	0.54	0.19	0.44	0.16
4	39	2	replant	rubber-rubber	0.71	0.68	rubber	0.54	0.19	0.44	0.16
4	40	2	replant	rubber-rubber	0.55	0.57	oilpalm	0.54	0.19	0.44	0.16
4	40	2	replant	rubber-rubber	0.62	0.35	rubber	0.54	0.19	0.44	0.16
4	40	2	replant	rubber-rubber	0.71	0.68	rubber	0.54	0.19	0.44	0.16
4	40	2	replant	rubber-rubber	0.79	0.25	rubber	0.54	0.19	0.44	0.16
4	40	2	replant	rubber-rubber	0.31	0.41	oilpalm	0.54	0.19	0.44	0.16
4	40	2	replant	rubber-rubber	0.57	0.35	rubber	0.54	0.19	0.44	0.16
4	40	2	replant	rubber-rubber	0.65	0.25	rubber	0.54	0.19	0.44	0.16
4	40	2	replant	rubber-rubber	0.54	0.34	rubber	0.54	0.19	0.44	0.16
4	40	2	replant	rubber-rubber	0.73	0.26	rubber	0.54	0.19	0.44	0.16
4	40	2	replant	rubber-rubber	0.46	0.34	rubber	0.54	0.19	0.44	0.16
4	40	2	replant	rubber-rubber	0.64	0.34	rubber	0.54	0.19	0.44	0.16
4	40	2	switch	oilpalm-rubber	0.2	0.39	oilpalm	0.54	0.19	0.44	0.16
4	41	2	replant	rubber-rubber	0.44	0.55	oilpalm	0.54	0.19	0.44	0.16
4	41	2	replant	rubber-rubber	0.3	0.54	oilpalm	0.54	0.19	0.44	0.16
4	41	2	replant	rubber-rubber	0.4	0.21	rubber	0.54	0.19	0.44	0.16
4	41	2	replant	rubber-rubber	0.71	0.68	rubber	0.54	0.19	0.44	0.16
4	41	2	replant	rubber-rubber	0.65	0.25	rubber	0.54	0.19	0.44	0.16
4	42	1	replant	oilpalm-oilpalm	0.21	0.61	oilpalm	0.54	0.19	0.44	0.16
4	42	2	replant	rubber-rubber	0.53	0.47	rubber	0.54	0.19	0.44	0.16
4	42	2	replant	rubber-rubber	0.47	0.46	rubber	0.54	0.19	0.44	0.16
4	42	1	replant	oilpalm-oilpalm	0.31	0.76	oilpalm	0.54	0.19	0.44	0.16
4	42	2	replant	rubber-rubber	0.65	0.25	rubber	0.54	0.19	0.44	0.16
4	42	2	replant	rubber-rubber	0.71	0.68	rubber	0.54	0.19	0.44	0.16
4	42	2	replant	rubber-rubber	0.62	0.57	rubber	0.54	0.19	0.44	0.16
4	42	2	replant	rubber-rubber	0.79	0.25	rubber	0.54	0.19	0.44	0.16
4	42	2	replant	rubber-rubber	0.44	0.55	oilpalm	0.54	0.19	0.44	0.16
4	43	2	switch	oilpalm-rubber	0.2	0.39	oilpalm	0.54	0.19	0.44	0.16
4	43	2	replant	rubber-rubber	0.65	0.25	rubber	0.54	0.19	0.44	0.16
4	43	2	replant	rubber-rubber	0.6	0.25	rubber	0.54	0.19	0.44	0.16
4	43	2	replant	rubber-rubber	0.31	0.41	oilpalm	0.54	0.19	0.44	0.16
4	43	2	replant	rubber-rubber	0.35	0.28	rubber	0.54	0.19	0.44	0.16
4	43	2	replant	rubber-rubber	0.44	0.5	oilpalm	0.54	0.19	0.44	0.16
4	43	2	replant	rubber-rubber	0.46	0.47	oilpalm	0.54	0.19	0.44	0.16
4	44	2	replant	rubber-rubber	0.71	0.68	rubber	0.54	0.19	0.44	0.16
4	44	2	replant	rubber-rubber	0.32	0.47	oilpalm	0.54	0.19	0.44	0.16
4	44	2	replant	rubber-rubber	0.65	0.25	rubber	0.54	0.19	0.44	0.16
4	44	2	replant	rubber-rubber	0.4	0.21	rubber	0.54	0.19	0.44	0.16
4	45	1	replant	oilpalm-oilpalm	0.28	0.87	oilpalm	0.54	0.19	0.44	0.16
4	45	1	replant	oilpalm-oilpalm	0.21	0.61	oilpalm	0.54	0.19	0.44	0.16
4	45	2	replant	rubber-rubber	0.71	0.68	rubber	0.54	0.19	0.44	0.16
4	45	2	replant	rubber-rubber	0.79	0.25	rubber	0.54	0.19	0.44	0.16
4	45	2	replant	rubber-rubber	0.6	0.56	rubber	0.54	0.19	0.44	0.16
4	45	2	replant	rubber-rubber	0.5	0.54	oilpalm	0.54	0.19	0.44	0.16
4	45	2	switch	oilpalm-rubber	0.2	0.39	oilpalm	0.54	0.19	0.44	0.16
4	46	2	replant	rubber-rubber	0.32	0.47	oilpalm	0.54	0.19	0.44	0.16
4	46	1	replant	oilpalm-oilpalm	0.27	0.75	oilpalm	0.54	0.19	0.44	0.16
4	46	2	replant	rubber-rubber	0.46	0.47	oilpalm	0.54	0.19	0.44	0.16
4	46	2	replant	rubber-rubber	0.61	0.56	rubber	0.54	0.19	0.44	0.16
4	47	2	replant	rubber-rubber	0.7	0.57	rubber	0.54	0.19	0.44	0.16
4	47	2	replant	rubber-rubber	0.63	0.54	rubber	0.54	0.19	0.44	0.16
4	47	2	replant	rubber-rubber	0.71	0.68	rubber	0.54	0.19	0.44	0.16
4	47	2	replant	rubber-rubber	0.31	0.41	oilpalm	0.54	0.19	0.44	0.16
4	48	1	replant	oilpalm-oilpalm	0.43	0.83	oilpalm	0.54	0.19	0.44	0.16
4	48	2	replant	rubber-rubber	0.79	0.25	rubber	0.54	0.19	0.44	0.16
4	49	2	replant	rubber-rubber	0.89	0.65	rubber	0.54	0.19	0.44	0.16
4	49	1	replant	oilpalm-oilpalm	0.43	0.83	oilpalm	0.54	0.19	0.44	0.16
4	49	2	replant	rubber-rubber	0.56	0.51	rubber	0.54	0.19	0.44	0.16
5	0	2	switch	oilpalm-rubber	0.62	0	rubber	0.58	0.19	0.58	0.19
5	0	2	switch	oilpalm-rubber	0.64	0.51	rubber	0.58	0.19	0.58	0.19
5	0	2	switch	oilpalm-rubber	0.6	0.42	rubber	0.58	0.19	0.58	0.19
5	0	1	switch	rubber-oilpalm	0.24	0.87	oilpalm	0.58	0.19	0.58	0.19
5	0	2	switch	oilpalm-rubber	0.94	0.58	rubber	0.58	0.19	0.58	0.19
5	0	2	switch	oilpalm-rubber	0.27	0.5	oilpalm	0.58	0.19	0.58	0.19
5	0	2	switch	oilpalm-rubber	0.48	0.48	equal	0.58	0.19	0.58	0.19
5	0	2	switch	oilpalm-rubber	0.27	0.36	oilpalm	0.58	0.19	0.58	0.19
5	0	2	switch	oilpalm-rubber	0.67	0.49	rubber	0.58	0.19	0.58	0.19
5	0	2	switch	oilpalm-rubber	0.26	0.78	oilpalm	0.58	0.19	0.58	0.19
5	0	2	switch	oilpalm-rubber	0.54	0.7	oilpalm	0.58	0.19	0.58	0.19
5	0	2	switch	oilpalm-rubber	0.53	0.51	rubber	0.58	0.19	0.58	0.19
5	0	2	switch	oilpalm-rubber	0.81	0.48	rubber	0.58	0.19	0.58	0.19
5	0	2	switch	oilpalm-rubber	0.73	0.49	rubber	0.58	0.19	0.58	0.19
5	0	2	switch	oilpalm-rubber	0.48	0.18	rubber	0.58	0.19	0.58	0.19
5	0	2	switch	oilpalm-rubber	0.54	0.58	oilpalm	0.58	0.19	0.58	0.19
5	0	2	switch	oilpalm-rubber	0.63	0.03	rubber	0.58	0.19	0.58	0.19
5	0	2	switch	oilpalm-rubber	0.66	0.68	oilpalm	0.58	0.19	0.58	0.19
5	0	1	switch	rubber-oilpalm	0.35	0.71	oilpalm	0.58	0.19	0.58	0.19
5	0	2	switch	oilpalm-rubber	0.58	0.62	oilpalm	0.58	0.19	0.58	0.19
5	0	2	switch	oilpalm-rubber	0.65	0.69	oilpalm	0.58	0.19	0.58	0.19
5	0	1	switch	rubber-oilpalm	0.11	0.7	oilpalm	0.58	0.19	0.58	0.19
5	0	2	switch	oilpalm-rubber	0.66	0.62	rubber	0.58	0.19	0.58	0.19
5	0	2	switch	oilpalm-rubber	0.73	0.35	rubber	0.58	0.19	0.58	0.19
5	0	1	replant	oilpalm-oilpalm	0.48	0.69	oilpalm	0.58	0.19	0.58	0.19
5	0	2	switch	oilpalm-rubber	0.51	0.6	oilpalm	0.58	0.19	0.58	0.19
5	0	2	switch	oilpalm-rubber	0.65	0.35	rubber	0.58	0.19	0.58	0.19
5	0	2	switch	oilpalm-rubber	0.33	0.91	oilpalm	0.58	0.19	0.58	0.19
5	1	2	switch	oilpalm-rubber	0.64	0.51	rubber	0.57	0.19	0.55	0.18
5	1	2	switch	oilpalm-rubber	0.55	0.53	rubber	0.57	0.19	0.55	0.18
5	1	2	switch	oilpalm-rubber	0.44	0.53	oilpalm	0.57	0.19	0.55	0.18
5	1	2	switch	oilpalm-rubber	0.72	0.69	rubber	0.57	0.19	0.55	0.18
5	1	2	switch	oilpalm-rubber	0.55	0.6	oilpalm	0.57	0.19	0.55	0.18
5	1	2	switch	oilpalm-rubber	0.54	0.03	rubber	0.57	0.19	0.55	0.18
5	1	2	switch	oilpalm-rubber	0.67	0.49	rubber	0.57	0.19	0.55	0.18
5	1	1	replant	oilpalm-oilpalm	0.35	0.71	oilpalm	0.57	0.19	0.55	0.18
5	1	2	switch	oilpalm-rubber	0.61	0.58	rubber	0.57	0.19	0.55	0.18
5	1	2	switch	oilpalm-rubber	0.48	0.18	rubber	0.57	0.19	0.55	0.18
5	1	1	switch	rubber-oilpalm	0.24	0.87	oilpalm	0.57	0.19	0.55	0.18
5	2	2	switch	oilpalm-rubber	0.48	0.18	rubber	0.56	0.2	0.52	0.18
5	2	2	switch	oilpalm-rubber	0.48	0.61	oilpalm	0.56	0.2	0.52	0.18
5	2	2	switch	oilpalm-rubber	0.37	0.42	oilpalm	0.56	0.2	0.52	0.18
5	2	2	switch	oilpalm-rubber	0.49	0.53	oilpalm	0.56	0.2	0.52	0.18
5	2	2	switch	oilpalm-rubber	0.33	0.31	rubber	0.56	0.2	0.52	0.18
5	2	1	replant	oilpalm-oilpalm	0.44	0.86	oilpalm	0.56	0.2	0.52	0.18
5	2	2	switch	oilpalm-rubber	0.38	0.41	oilpalm	0.56	0.2	0.52	0.18
5	3	2	switch	oilpalm-rubber	0.5	0.72	oilpalm	0.55	0.2	0.5	0.19
5	3	2	switch	oilpalm-rubber	0.55	0.57	oilpalm	0.55	0.2	0.5	0.19
5	3	2	switch	oilpalm-rubber	0.48	0.18	rubber	0.55	0.2	0.5	0.19
5	3	2	switch	oilpalm-rubber	0.72	0.59	rubber	0.55	0.2	0.5	0.19
5	3	2	switch	oilpalm-rubber	0.58	0.51	rubber	0.55	0.2	0.5	0.19
5	3	2	switch	oilpalm-rubber	0.41	0.36	rubber	0.55	0.2	0.5	0.19
5	4	2	switch	oilpalm-rubber	0.31	0.52	oilpalm	0.54	0.21	0.49	0.19
5	4	1	replant	oilpalm-oilpalm	0.5	0.68	oilpalm	0.54	0.21	0.49	0.19
5	4	2	switch	oilpalm-rubber	0.48	0.18	rubber	0.54	0.21	0.49	0.19
5	4	2	switch	oilpalm-rubber	0.36	0.34	rubber	0.54	0.21	0.49	0.19
5	4	1	replant	oilpalm-oilpalm	0.24	0.87	oilpalm	0.54	0.21	0.49	0.19
5	5	2	switch	oilpalm-rubber	0.48	0.18	rubber	0.54	0.21	0.47	0.2
5	5	1	replant	oilpalm-oilpalm	0.58	0.76	oilpalm	0.54	0.21	0.47	0.2
5	5	2	switch	oilpalm-rubber	0.49	0.68	oilpalm	0.54	0.21	0.47	0.2
5	5	2	switch	oilpalm-rubber	0.36	0.38	oilpalm	0.54	0.21	0.47	0.2
5	5	2	switch	oilpalm-rubber	0.48	0.57	oilpalm	0.54	0.21	0.47	0.2
5	6	1	replant	oilpalm-oilpalm	0.33	0.86	oilpalm	0.53	0.21	0.46	0.2
5	6	2	switch	oilpalm-rubber	0.35	0.28	rubber	0.53	0.21	0.46	0.2
5	6	2	switch	oilpalm-rubber	0.48	0.18	rubber	0.53	0.21	0.46	0.2
5	6	2	switch	oilpalm-rubber	0.49	0.55	oilpalm	0.53	0.21	0.46	0.2
5	6	2	switch	oilpalm-rubber	0.49	0.51	oilpalm	0.53	0.21	0.46	0.2
5	7	2	switch	oilpalm-rubber	0.37	0.25	rubber	0.52	0.21	0.45	0.21
5	7	2	switch	oilpalm-rubber	0.49	0.54	oilpalm	0.52	0.21	0.45	0.21
5	7	2	switch	oilpalm-rubber	0.34	0.33	rubber	0.52	0.21	0.45	0.21
5	7	2	switch	oilpalm-rubber	0.11	0.44	oilpalm	0.52	0.21	0.45	0.21
5	7	2	switch	oilpalm-rubber	0.31	0.34	oilpalm	0.52	0.21	0.45	0.21
5	7	2	switch	oilpalm-rubber	0.48	0.18	rubber	0.52	0.21	0.45	0.21
5	8	2	switch	oilpalm-rubber	0.48	0.18	rubber	0.52	0.22	0.44	0.21
5	8	2	switch	oilpalm-rubber	0.39	0.36	rubber	0.52	0.22	0.44	0.21
5	8	2	switch	oilpalm-rubber	0.49	0.52	oilpalm	0.52	0.22	0.44	0.21
5	8	2	replant	rubber-rubber	0.44	0.59	oilpalm	0.52	0.22	0.44	0.21
5	9	2	replant	rubber-rubber	0.81	0.48	rubber	0.52	0.22	0.44	0.21
5	9	2	switch	oilpalm-rubber	0.31	0.22	rubber	0.52	0.22	0.44	0.21
5	9	2	replant	rubber-rubber	0.55	0.4	rubber	0.52	0.22	0.44	0.21
5	9	1	replant	oilpalm-oilpalm	0.25	0.74	oilpalm	0.52	0.22	0.44	0.21
5	9	2	switch	oilpalm-rubber	0.31	0.3	rubber	0.52	0.22	0.44	0.21
5	9	2	replant	rubber-rubber	0.67	0.49	rubber	0.52	0.22	0.44	0.21
5	10	1	replant	oilpalm-oilpalm	0.3	0.87	oilpalm	0.52	0.22	0.43	0.21
5	10	2	switch	oilpalm-rubber	0.43	0.46	oilpalm	0.52	0.22	0.43	0.21
5	10	2	switch	oilpalm-rubber	0.26	0.25	rubber	0.52	0.22	0.43	0.21
5	10	2	replant	rubber-rubber	0.81	0.48	rubber	0.52	0.22	0.43	0.21
5	10	2	replant	rubber-rubber	0.49	0.48	rubber	0.52	0.22	0.43	0.21
5	10	2	replant	rubber-rubber	0.73	0.34	rubber	0.52	0.22	0.43	0.21
5	10	1	replant	oilpalm-oilpalm	0.33	0.61	oilpalm	0.52	0.22	0.43	0.21
5	10	1	replant	oilpalm-oilpalm	0.21	0.73	oilpalm	0.52	0.22	0.43	0.21
5	11	1	replant	oilpalm-oilpalm	0.16	0.58	oilpalm	0.52	0.22	0.43	0.21
5	11	2	replant	rubber-rubber	0.11	0.4	oilpalm	0.52	0.22	0.43	0.21
5	11	2	replant	rubber-rubber	0.48	0.18	rubber	0.52	0.22	0.43	0.21
5	11	2	replant	rubber-rubber	0.81	0.48	rubber	0.52	0.22	0.43	0.21
5	11	1	replant	oilpalm-oilpalm	0.13	0.54	oilpalm	0.52	0.22	0.43	0.21
5	11	2	switch	oilpalm-rubber	0.31	0.32	oilpalm	0.52	0.22	0.43	0.21
5	12	1	replant	oilpalm-oilpalm	0.37	0.72	oilpalm	0.52	0.22	0.43	0.21
5	12	2	replant	rubber-rubber	0.72	0.59	rubber	0.52	0.22	0.43	0.21
5	12	2	replant	rubber-rubber	0.73	0.35	rubber	0.52	0.22	0.43	0.21
5	12	2	replant	rubber-rubber	0.88	0.27	rubber	0.52	0.22	0.43	0.21
5	12	2	replant	rubber-rubber	0.82	0.54	rubber	0.52	0.22	0.43	0.21
5	12	2	replant	rubber-rubber	0.83	0.59	rubber	0.52	0.22	0.43	0.21
5	12	2	replant	rubber-rubber	0.79	0.33	rubber	0.52	0.22	0.43	0.21
5	12	2	switch	oilpalm-rubber	0.48	0.18	rubber	0.52	0.22	0.43	0.21
5	12	1	replant	oilpalm-oilpalm	0.27	0.84	oilpalm	0.52	0.22	0.43	0.21
5	12	2	switch	oilpalm-rubber	0.3	0.2	rubber	0.52	0.22	0.43	0.21
5	13	2	replant	rubber-rubber	0.42	0.23	rubber	0.52	0.22	0.42	0.21
5	13	2	replant	rubber-rubber	0.3	0.2	rubber	0.52	0.22	0.42	0.21
5	13	2	switch	oilpalm-rubber	0.28	0.88	oilpalm	0.52	0.22	0.42	0.21
5	13	2	switch	oilpalm-rubber	0.37	0.24	rubber	0.52	0.22	0.42	0.21
5	13	2	replant	rubber-rubber	0.9	0.27	rubber	0.52	0.22	0.42	0.21
5	13	1	replant	oilpalm-oilpalm	0.24	0.87	oilpalm	0.52	0.22	0.42	0.21
5	13	2	switch	oilpalm-rubber	0.34	0.33	rubber	0.52	0.22	0.42	0.21
5	13	2	replant	rubber-rubber	0.75	0.34	rubber	0.52	0.22	0.42	0.21
5	13	2	replant	rubber-rubber	0.48	0.18	rubber	0.52	0.22	0.42	0.21
5	13	2	replant	rubber-rubber	0.53	0.31	rubber	0.52	0.22	0.42	0.21
5	13	2	replant	rubber-rubber	0.33	0.29	rubber	0.52	0.22	0.42	0.21
5	13	2	replant	rubber-rubber	0.83	0.15	rubber	0.52	0.22	0.42	0.21
5	14	2	replant	rubber-rubber	0.72	0.59	rubber	0.52	0.22	0.42	0.2
5	14	2	switch	oilpalm-rubber	0.32	0.31	rubber	0.52	0.22	0.42	0.2
5	14	2	replant	rubber-rubber	0.34	0.28	rubber	0.52	0.22	0.42	0.2
5	14	2	switch	oilpalm-rubber	0.51	0.48	rubber	0.52	0.22	0.42	0.2
5	15	2	switch	oilpalm-rubber	0.32	0.3	rubber	0.52	0.22	0.41	0.2
5	15	2	replant	rubber-rubber	0.58	0.3	rubber	0.52	0.22	0.41	0.2
5	15	1	replant	oilpalm-oilpalm	0.24	0.87	oilpalm	0.52	0.22	0.41	0.2
5	15	2	replant	rubber-rubber	0.71	0.3	rubber	0.52	0.22	0.41	0.2
5	15	2	switch	oilpalm-rubber	0.49	0.41	rubber	0.52	0.22	0.41	0.2
5	15	2	replant	rubber-rubber	0.94	0.58	rubber	0.52	0.22	0.41	0.2
5	15	1	replant	oilpalm-oilpalm	0.29	0.74	oilpalm	0.52	0.22	0.41	0.2
5	15	2	replant	rubber-rubber	0.51	0.48	rubber	0.52	0.22	0.41	0.2
5	15	2	replant	rubber-rubber	0.34	0.28	rubber	0.52	0.22	0.41	0.2
5	15	2	switch	oilpalm-rubber	0.37	0.24	rubber	0.52	0.22	0.41	0.2
5	16	2	switch	oilpalm-rubber	0.21	0.47	oilpalm	0.52	0.23	0.41	0.2
5	16	2	replant	rubber-rubber	0.73	0.32	rubber	0.52	0.23	0.41	0.2
5	16	1	replant	oilpalm-oilpalm	0.23	0.93	oilpalm	0.52	0.23	0.41	0.2
5	16	2	replant	rubber-rubber	0.94	0.58	rubber	0.52	0.23	0.41	0.2
5	16	2	replant	rubber-rubber	0.64	0.1	rubber	0.52	0.23	0.41	0.2
5	17	2	replant	rubber-rubber	0.48	0.18	rubber	0.52	0.23	0.41	0.2
5	17	2	replant	rubber-rubber	0.62	0	rubber	0.52	0.23	0.41	0.2
5	18	2	replant	rubber-rubber	0.48	0.18	rubber	0.52	0.23	0.41	0.21
5	18	2	replant	rubber-rubber	0.65	0.35	rubber	0.52	0.23	0.41	0.21
5	18	2	replant	rubber-rubber	0.64	0.35	rubber	0.52	0.23	0.41	0.21
5	18	2	replant	rubber-rubber	0.62	0.49	rubber	0.52	0.23	0.41	0.21
5	18	1	replant	oilpalm-oilpalm	0.43	0.72	oilpalm	0.52	0.23	0.41	0.21
5	18	2	replant	rubber-rubber	0.63	0.24	rubber	0.52	0.23	0.41	0.21
5	18	1	replant	oilpalm-oilpalm	0.25	0.74	oilpalm	0.52	0.23	0.41	0.21
5	18	2	replant	rubber-rubber	0.37	0.24	rubber	0.52	0.23	0.41	0.21
5	18	2	switch	oilpalm-rubber	0.49	0.41	rubber	0.52	0.23	0.41	0.21
5	18	2	replant	rubber-rubber	0.55	0.32	rubber	0.52	0.23	0.41	0.21
5	18	1	replant	oilpalm-oilpalm	0.28	0.84	oilpalm	0.52	0.23	0.41	0.21
5	19	1	replant	oilpalm-oilpalm	0.24	0.87	oilpalm	0.52	0.23	0.41	0.21
5	19	2	replant	rubber-rubber	0.75	0.24	rubber	0.52	0.23	0.4	0.21
5	19	2	replant	rubber-rubber	0.49	0.41	rubber	0.52	0.23	0.4	0.21
5	19	2	switch	oilpalm-rubber	0.33	0.34	oilpalm	0.52	0.23	0.41	0.21
5	19	2	switch	oilpalm-rubber	0.11	0.31	oilpalm	0.52	0.23	0.41	0.21
5	19	2	replant	rubber-rubber	0.33	0.29	rubber	0.52	0.23	0.4	0.21
5	20	2	replant	rubber-rubber	0.33	0.29	rubber	0.52	0.23	0.4	0.21
5	20	1	replant	oilpalm-oilpalm	0.42	0.71	oilpalm	0.52	0.23	0.4	0.21
5	20	1	replant	oilpalm-oilpalm	0.14	0.71	oilpalm	0.52	0.23	0.4	0.21
5	20	2	switch	oilpalm-rubber	0.44	0.59	oilpalm	0.52	0.23	0.4	0.21
5	20	2	replant	rubber-rubber	0.48	0.53	oilpalm	0.52	0.23	0.4	0.21
5	20	2	replant	rubber-rubber	0.81	0.26	rubber	0.52	0.23	0.4	0.21
5	20	1	replant	oilpalm-oilpalm	0.58	0.76	oilpalm	0.52	0.23	0.4	0.21
5	21	2	switch	oilpalm-rubber	0.21	0.24	oilpalm	0.52	0.23	0.4	0.21
5	21	2	switch	oilpalm-rubber	0.22	0.3	oilpalm	0.52	0.23	0.4	0.21
5	21	2	replant	rubber-rubber	0.43	0.36	rubber	0.52	0.23	0.4	0.21
5	21	2	replant	rubber-rubber	0.6	0.24	rubber	0.52	0.23	0.4	0.21
5	21	2	replant	rubber-rubber	0.32	0.29	rubber	0.52	0.23	0.4	0.21
5	21	2	replant	rubber-rubber	0.76	0.29	rubber	0.52	0.23	0.4	0.21
5	22	2	replant	rubber-rubber	0.3	0.2	rubber	0.52	0.23	0.4	0.2
5	22	2	replant	rubber-rubber	0.64	0.1	rubber	0.52	0.23	0.4	0.2
5	22	2	switch	oilpalm-rubber	0.11	0.31	oilpalm	0.52	0.23	0.4	0.2
5	22	2	replant	rubber-rubber	0.72	0.59	rubber	0.52	0.23	0.4	0.2
5	22	1	replant	oilpalm-oilpalm	0.37	0.72	oilpalm	0.52	0.23	0.4	0.2
5	22	2	replant	rubber-rubber	0.48	0.18	rubber	0.52	0.23	0.4	0.2
5	23	1	replant	oilpalm-oilpalm	0.24	0.87	oilpalm	0.52	0.23	0.4	0.2
5	23	2	replant	rubber-rubber	0.36	0.25	rubber	0.52	0.23	0.4	0.2
5	24	2	replant	rubber-rubber	0.73	0.32	rubber	0.52	0.23	0.4	0.2
5	24	2	switch	oilpalm-rubber	0.11	0.31	oilpalm	0.52	0.23	0.4	0.2
5	25	1	replant	oilpalm-oilpalm	0.14	0.71	oilpalm	0.52	0.23	0.4	0.2
5	25	2	replant	rubber-rubber	0.22	0.3	oilpalm	0.52	0.23	0.4	0.2
5	25	2	replant	rubber-rubber	0.62	0	rubber	0.52	0.23	0.4	0.2
5	25	2	replant	rubber-rubber	0.66	0.31	rubber	0.52	0.23	0.4	0.2
5	25	2	replant	rubber-rubber	0.94	0.3	rubber	0.52	0.23	0.4	0.2
5	25	2	replant	rubber-rubber	0.34	0.27	rubber	0.52	0.23	0.4	0.2
5	25	1	replant	oilpalm-oilpalm	0.24	0.87	oilpalm	0.52	0.23	0.4	0.2
5	25	2	replant	rubber-rubber	0.2	0.18	rubber	0.52	0.23	0.4	0.2
5	25	2	replant	rubber-rubber	0.48	0.18	rubber	0.52	0.23	0.4	0.2
5	26	2	replant	rubber-rubber	0.54	0.03	rubber	0.52	0.23	0.4	0.2
5	26	2	replant	rubber-rubber	0.2	0.18	rubber	0.52	0.23	0.4	0.2
5	26	2	replant	rubber-rubber	0.75	0.27	rubber	0.52	0.23	0.4	0.2
5	26	1	replant	oilpalm-oilpalm	0.14	0.71	oilpalm	0.52	0.23	0.4	0.2
5	26	2	replant	rubber-rubber	0.48	0.18	rubber	0.52	0.23	0.4	0.2
5	26	2	replant	rubber-rubber	0.33	0.29	rubber	0.52	0.23	0.4	0.2
5	26	1	replant	oilpalm-oilpalm	0.24	0.87	oilpalm	0.52	0.23	0.4	0.2
5	27	2	replant	rubber-rubber	0.81	0.24	rubber	0.52	0.23	0.4	0.2
5	27	2	replant	rubber-rubber	0.21	0.24	oilpalm	0.52	0.23	0.4	0.2
5	27	1	replant	oilpalm-oilpalm	0.14	0.86	oilpalm	0.52	0.23	0.4	0.2
5	27	2	replant	rubber-rubber	0.31	0.32	oilpalm	0.52	0.23	0.4	0.2
5	28	2	replant	rubber-rubber	0.33	0.34	oilpalm	0.52	0.23	0.4	0.2
5	28	2	replant	rubber-rubber	0.81	0.29	rubber	0.52	0.23	0.4	0.2
5	28	2	replant	rubber-rubber	0.6	0.24	rubber	0.52	0.23	0.4	0.2
5	28	2	replant	rubber-rubber	0.48	0.18	rubber	0.52	0.23	0.4	0.2
5	28	2	replant	rubber-rubber	0.64	0.35	rubber	0.52	0.23	0.4	0.2
5	28	2	replant	rubber-rubber	0.95	0.42	rubber	0.52	0.23	0.4	0.2
5	28	2	replant	rubber-rubber	0.52	0.27	rubber	0.52	0.23	0.4	0.2
5	28	2	replant	rubber-rubber	0.94	0.58	rubber	0.52	0.23	0.4	0.2
5	29	2	replant	rubber-rubber	0.3	0.2	rubber	0.52	0.23	0.4	0.2
5	29	1	replant	oilpalm-oilpalm	0.58	0.76	oilpalm	0.52	0.23	0.4	0.2
5	29	1	replant	oilpalm-oilpalm	0.24	0.87	oilpalm	0.52	0.23	0.4	0.2
5	30	2	replant	rubber-rubber	0.54	0.3	rubber	0.52	0.23	0.4	0.2
5	31	2	replant	rubber-rubber	0.54	0.03	rubber	0.52	0.23	0.4	0.2
5	31	2	replant	rubber-rubber	0.42	0.23	rubber	0.52	0.23	0.4	0.2
5	31	1	replant	oilpalm-oilpalm	0.14	0.86	oilpalm	0.52	0.23	0.4	0.2
5	31	2	replant	rubber-rubber	0.94	0.3	rubber	0.52	0.23	0.4	0.2
5	31	2	replant	rubber-rubber	0.22	0.3	oilpalm	0.52	0.23	0.4	0.2
5	31	2	replant	rubber-rubber	0.48	0.18	rubber	0.52	0.23	0.4	0.2
5	32	2	replant	rubber-rubber	0.48	0.18	rubber	0.52	0.23	0.4	0.2
5	32	2	replant	rubber-rubber	0.37	0.24	rubber	0.52	0.23	0.4	0.2
5	32	2	replant	rubber-rubber	0.73	0.33	rubber	0.52	0.23	0.4	0.2
5	33	2	replant	rubber-rubber	0.94	0.58	rubber	0.52	0.23	0.4	0.2
5	33	2	replant	rubber-rubber	0.83	0.59	rubber	0.52	0.23	0.4	0.2
5	33	2	replant	rubber-rubber	0.54	0.03	rubber	0.52	0.23	0.4	0.2
5	33	2	replant	rubber-rubber	0.53	0.31	rubber	0.52	0.23	0.4	0.2
5	34	2	replant	rubber-rubber	0.82	0.31	rubber	0.52	0.23	0.4	0.2
5	34	2	replant	rubber-rubber	0.34	0.33	rubber	0.52	0.23	0.4	0.2
5	34	1	replant	oilpalm-oilpalm	0.24	0.87	oilpalm	0.52	0.23	0.4	0.2
5	34	1	replant	oilpalm-oilpalm	0.26	0.61	oilpalm	0.52	0.23	0.4	0.2
5	34	1	replant	oilpalm-oilpalm	0.21	0.73	oilpalm	0.52	0.23	0.4	0.2
5	34	2	replant	rubber-rubber	0.64	0.35	rubber	0.52	0.23	0.4	0.2
5	35	2	replant	rubber-rubber	0.58	0.29	rubber	0.52	0.23	0.4	0.2
5	35	2	replant	rubber-rubber	0.67	0.33	rubber	0.52	0.23	0.4	0.2
5	35	2	replant	rubber-rubber	0.2	0.18	rubber	0.52	0.23	0.4	0.2
5	35	2	replant	rubber-rubber	0.58	0.51	rubber	0.52	0.23	0.4	0.2
5	35	2	replant	rubber-rubber	0.64	0.51	rubber	0.52	0.23	0.4	0.2
5	35	2	replant	rubber-rubber	0.21	0.24	oilpalm	0.52	0.23	0.4	0.2
5	36	2	replant	rubber-rubber	0.94	0.3	rubber	0.52	0.23	0.4	0.2
5	36	1	replant	oilpalm-oilpalm	0.13	0.54	oilpalm	0.52	0.23	0.4	0.2
5	36	1	replant	oilpalm-oilpalm	0.16	0.58	oilpalm	0.52	0.23	0.4	0.2
5	36	1	replant	oilpalm-oilpalm	0.25	0.84	oilpalm	0.52	0.23	0.4	0.2
5	36	2	replant	rubber-rubber	0.67	0.33	rubber	0.52	0.23	0.4	0.2
5	36	1	replant	oilpalm-oilpalm	0.37	0.72	oilpalm	0.52	0.23	0.4	0.2
5	36	2	replant	rubber-rubber	0.54	0.32	rubber	0.52	0.23	0.4	0.2
5	37	2	replant	rubber-rubber	0.72	0.59	rubber	0.52	0.23	0.4	0.2
5	37	2	replant	rubber-rubber	0.34	0.27	rubber	0.52	0.23	0.4	0.2
5	37	2	replant	rubber-rubber	0.48	0.31	rubber	0.52	0.23	0.4	0.2
5	37	2	replant	rubber-rubber	0.33	0.34	oilpalm	0.52	0.23	0.4	0.2
5	37	2	replant	rubber-rubber	0.76	0.29	rubber	0.52	0.23	0.4	0.2
5	38	2	replant	rubber-rubber	0.3	0.2	rubber	0.52	0.23	0.4	0.2
5	38	2	replant	rubber-rubber	0.94	0.58	rubber	0.52	0.23	0.4	0.2
5	38	2	replant	rubber-rubber	0.48	0.18	rubber	0.52	0.23	0.4	0.2
5	38	2	replant	rubber-rubber	0.64	0.1	rubber	0.52	0.23	0.4	0.2
5	38	2	replant	rubber-rubber	0.48	0.53	oilpalm	0.52	0.23	0.4	0.2
5	38	2	replant	rubber-rubber	0.65	0.35	rubber	0.52	0.23	0.4	0.2
5	38	1	replant	oilpalm-oilpalm	0.24	0.87	oilpalm	0.52	0.23	0.4	0.2
5	39	1	replant	oilpalm-oilpalm	0.2	0.74	oilpalm	0.52	0.23	0.4	0.2
5	39	2	replant	rubber-rubber	0.42	0.23	rubber	0.52	0.23	0.4	0.2
5	39	2	replant	rubber-rubber	0.72	0.59	rubber	0.52	0.23	0.4	0.2
5	39	2	replant	rubber-rubber	0.64	0.51	rubber	0.52	0.23	0.4	0.2
5	39	2	replant	rubber-rubber	0.53	0.31	rubber	0.52	0.23	0.4	0.2
5	39	2	replant	rubber-rubber	0.33	0.34	oilpalm	0.52	0.23	0.4	0.2
5	39	2	replant	rubber-rubber	0.81	0.48	rubber	0.52	0.23	0.4	0.2
5	39	2	replant	rubber-rubber	0.32	0.29	rubber	0.52	0.23	0.4	0.2
5	40	2	replant	rubber-rubber	0.54	0.3	rubber	0.52	0.23	0.4	0.2
5	40	1	replant	oilpalm-oilpalm	0.18	0.93	oilpalm	0.52	0.23	0.4	0.2
5	40	2	replant	rubber-rubber	0.67	0.33	rubber	0.52	0.23	0.4	0.2
5	40	2	replant	rubber-rubber	0.73	0.32	rubber	0.52	0.23	0.4	0.2
5	40	2	replant	rubber-rubber	0.48	0.18	rubber	0.52	0.23	0.4	0.2
5	40	2	replant	rubber-rubber	0.48	0.53	oilpalm	0.52	0.23	0.4	0.2
5	40	2	replant	rubber-rubber	0.3	0.2	rubber	0.52	0.23	0.4	0.2
5	40	2	replant	rubber-rubber	0.66	0.31	rubber	0.52	0.23	0.4	0.2
5	40	2	replant	rubber-rubber	0.64	0.51	rubber	0.52	0.23	0.4	0.2
5	40	2	replant	rubber-rubber	0.54	0.32	rubber	0.52	0.23	0.4	0.2
5	40	1	replant	oilpalm-oilpalm	0.24	0.87	oilpalm	0.52	0.23	0.4	0.2
5	40	2	replant	rubber-rubber	0.22	0.3	oilpalm	0.52	0.23	0.4	0.2
5	40	2	replant	rubber-rubber	0.53	0.31	rubber	0.52	0.23	0.4	0.2
5	40	2	replant	rubber-rubber	0.21	0.24	oilpalm	0.52	0.23	0.4	0.2
5	40	2	replant	rubber-rubber	0.6	0.24	rubber	0.52	0.23	0.4	0.2
5	40	2	replant	rubber-rubber	0.58	0.29	rubber	0.52	0.23	0.4	0.2
5	40	2	replant	rubber-rubber	0.65	0.35	rubber	0.52	0.23	0.4	0.2
5	40	2	replant	rubber-rubber	0.73	0.35	rubber	0.52	0.23	0.4	0.2
5	41	2	replant	rubber-rubber	0.72	0.59	rubber	0.52	0.23	0.4	0.2
5	41	2	replant	rubber-rubber	0.21	0.24	oilpalm	0.52	0.23	0.4	0.2
5	41	2	replant	rubber-rubber	0.22	0.3	oilpalm	0.52	0.23	0.4	0.2
5	41	1	replant	oilpalm-oilpalm	0.43	0.72	oilpalm	0.52	0.23	0.4	0.2
5	41	2	replant	rubber-rubber	0.33	0.34	oilpalm	0.52	0.23	0.4	0.2
5	41	2	replant	rubber-rubber	0.67	0.33	rubber	0.52	0.23	0.4	0.2
5	41	2	replant	rubber-rubber	0.54	0.03	rubber	0.52	0.23	0.4	0.2
5	41	2	replant	rubber-rubber	0.55	0.32	rubber	0.52	0.23	0.4	0.2
5	41	2	replant	rubber-rubber	0.62	0	rubber	0.52	0.23	0.4	0.2
5	41	2	replant	rubber-rubber	0.48	0.18	rubber	0.52	0.23	0.4	0.2
5	42	2	replant	rubber-rubber	0.36	0.25	rubber	0.52	0.23	0.4	0.2
5	42	2	replant	rubber-rubber	0.5	0.37	rubber	0.52	0.23	0.4	0.2
5	42	1	replant	oilpalm-oilpalm	0.28	0.84	oilpalm	0.52	0.23	0.4	0.2
5	42	2	replant	rubber-rubber	0.33	0.29	rubber	0.52	0.23	0.4	0.2
5	42	2	replant	rubber-rubber	0.48	0.18	rubber	0.52	0.23	0.4	0.2
5	42	2	replant	rubber-rubber	0.54	0.03	rubber	0.52	0.23	0.4	0.2
5	42	2	replant	rubber-rubber	0.37	0.24	rubber	0.52	0.23	0.4	0.2
5	42	2	replant	rubber-rubber	0.22	0.3	oilpalm	0.52	0.23	0.4	0.2
5	42	2	replant	rubber-rubber	0.58	0.51	rubber	0.52	0.23	0.4	0.2
5	43	2	replant	rubber-rubber	0.48	0.53	oilpalm	0.52	0.23	0.4	0.2
5	43	1	replant	oilpalm-oilpalm	0.2	0.74	oilpalm	0.52	0.23	0.4	0.2
5	43	2	replant	rubber-rubber	0.48	0.18	rubber	0.52	0.23	0.4	0.2
5	43	1	replant	oilpalm-oilpalm	0.58	0.76	oilpalm	0.52	0.23	0.4	0.2
5	43	2	replant	rubber-rubber	0.3	0.2	rubber	0.52	0.23	0.4	0.2
5	44	1	replant	oilpalm-oilpalm	0.24	0.87	oilpalm	0.52	0.23	0.4	0.2
5	44	2	replant	rubber-rubber	0.36	0.25	rubber	0.52	0.23	0.4	0.2
5	44	2	replant	rubber-rubber	0.48	0.18	rubber	0.52	0.23	0.4	0.2
5	44	2	replant	rubber-rubber	0.31	0.26	rubber	0.52	0.23	0.4	0.2
5	45	2	replant	rubber-rubber	0.49	0.35	rubber	0.52	0.23	0.4	0.2
5	45	2	replant	rubber-rubber	0.48	0.18	rubber	0.52	0.23	0.4	0.2
5	45	2	replant	rubber-rubber	0.49	0.41	rubber	0.52	0.23	0.4	0.2
5	45	2	replant	rubber-rubber	0.32	0.29	rubber	0.52	0.23	0.4	0.2
5	45	1	replant	oilpalm-oilpalm	0.14	0.71	oilpalm	0.52	0.23	0.4	0.2
5	46	2	replant	rubber-rubber	0.49	0.41	rubber	0.52	0.23	0.4	0.2
5	46	2	replant	rubber-rubber	0.3	0.2	rubber	0.52	0.23	0.4	0.2
5	46	2	replant	rubber-rubber	0.44	0.59	oilpalm	0.52	0.23	0.4	0.2
5	46	2	replant	rubber-rubber	0.48	0.18	rubber	0.52	0.23	0.4	0.2
5	46	1	replant	oilpalm-oilpalm	0.37	0.72	oilpalm	0.52	0.23	0.4	0.2
5	46	2	replant	rubber-rubber	0.49	0.35	rubber	0.52	0.23	0.4	0.2
5	47	2	replant	rubber-rubber	0.11	0.31	oilpalm	0.52	0.23	0.4	0.2
5	47	2	replant	rubber-rubber	0.49	0.41	rubber	0.52	0.23	0.4	0.2
5	47	2	replant	rubber-rubber	0.48	0.18	rubber	0.52	0.23	0.4	0.2
5	47	2	replant	rubber-rubber	0.37	0.24	rubber	0.52	0.23	0.4	0.2
5	47	2	replant	rubber-rubber	0.34	0.27	rubber	0.52	0.23	0.4	0.2
5	47	2	replant	rubber-rubber	0.31	0.32	oilpalm	0.52	0.23	0.4	0.2
5	48	2	replant	rubber-rubber	0.81	0.48	rubber	0.52	0.23	0.4	0.2
5	48	2	replant	rubber-rubber	0.34	0.33	rubber	0.52	0.23	0.4	0.2
5	48	2	replant	rubber-rubber	0.48	0.18	rubber	0.52	0.23	0.4	0.2
5	48	1	replant	oilpalm-oilpalm	0.24	0.87	oilpalm	0.52	0.23	0.4	0.2
5	49	2	replant	rubber-rubber	0.81	0.48	rubber	0.52	0.23	0.4	0.2
5	49	2	replant	rubber-rubber	0.3	0.2	rubber	0.52	0.23	0.4	0.2
5	49	2	replant	rubber-rubber	0.55	0.32	rubber	0.52	0.23	0.4	0.2
5	49	2	replant	rubber-rubber	0.31	0.26	rubber	0.52	0.23	0.4	0.2
5	49	2	replant	rubber-rubber	0.67	0.33	rubber	0.52	0.23	0.4	0.2
5	49	2	replant	rubber-rubber	0.25	0.32	oilpalm	0.52	0.23	0.4	0.2
5	49	2	replant	rubber-rubber	0.49	0.41	rubber	0.52	0.23	0.4	0.2
6	0	2	switch	oilpalm-rubber	0.67	0.35	rubber	0.57	0.19	0.6	0.17
6	0	2	switch	oilpalm-rubber	0.66	0.74	oilpalm	0.57	0.19	0.6	0.17
6	0	2	switch	oilpalm-rubber	0.67	0.35	rubber	0.57	0.19	0.6	0.17
6	0	2	switch	oilpalm-rubber	0.67	0.65	rubber	0.57	0.19	0.6	0.17
6	0	1	replant	oilpalm-oilpalm	0.26	0.62	oilpalm	0.57	0.19	0.6	0.17
6	0	2	switch	oilpalm-rubber	0.59	0.59	equal	0.57	0.19	0.6	0.17
6	0	2	switch	oilpalm-rubber	0.64	0.41	rubber	0.57	0.19	0.6	0.17
6	0	2	switch	oilpalm-rubber	0.61	0.31	rubber	0.57	0.19	0.6	0.17
6	0	2	switch	oilpalm-rubber	0.7	0.61	rubber	0.57	0.19	0.6	0.17
6	0	2	switch	oilpalm-rubber	0.3	0.28	rubber	0.57	0.19	0.6	0.17
6	0	2	switch	oilpalm-rubber	0.69	0.59	rubber	0.57	0.19	0.6	0.17
6	0	1	replant	oilpalm-oilpalm	0.59	0.75	oilpalm	0.57	0.19	0.6	0.17
6	0	1	replant	oilpalm-oilpalm	0.53	0.7	oilpalm	0.57	0.19	0.6	0.17
6	0	2	switch	oilpalm-rubber	0.55	0.68	oilpalm	0.57	0.19	0.6	0.17
6	0	2	switch	oilpalm-rubber	0.72	0.69	rubber	0.57	0.19	0.6	0.17
6	0	2	switch	oilpalm-rubber	0.72	0.7	rubber	0.57	0.19	0.6	0.17
6	0	1	switch	rubber-oilpalm	0.56	0.89	oilpalm	0.57	0.19	0.6	0.17
6	0	2	switch	oilpalm-rubber	0.69	0.58	rubber	0.57	0.19	0.6	0.17
6	0	2	switch	oilpalm-rubber	0.57	0.64	oilpalm	0.57	0.19	0.6	0.17
6	0	1	switch	rubber-oilpalm	0.61	0.85	oilpalm	0.57	0.19	0.6	0.17
6	0	1	replant	oilpalm-oilpalm	0.22	0.61	oilpalm	0.57	0.19	0.6	0.17
6	0	1	switch	rubber-oilpalm	0.38	0.7	oilpalm	0.57	0.19	0.6	0.17
6	0	1	replant	oilpalm-oilpalm	0.12	0.51	oilpalm	0.57	0.19	0.6	0.17
6	0	2	switch	oilpalm-rubber	0.66	0.77	oilpalm	0.57	0.19	0.6	0.17
6	0	2	switch	oilpalm-rubber	0.73	0.57	rubber	0.57	0.19	0.6	0.17
6	0	1	replant	oilpalm-oilpalm	0.61	0.81	oilpalm	0.57	0.19	0.6	0.17
6	0	2	switch	oilpalm-rubber	0.3	0.35	oilpalm	0.57	0.19	0.6	0.17
6	0	2	switch	oilpalm-rubber	0.68	0.24	rubber	0.57	0.19	0.6	0.17
6	0	2	switch	oilpalm-rubber	0.66	0.45	rubber	0.57	0.19	0.6	0.17
6	1	1	switch	rubber-oilpalm	0.53	0.78	oilpalm	0.55	0.19	0.57	0.17
6	1	1	replant	oilpalm-oilpalm	0.38	0.63	oilpalm	0.55	0.19	0.57	0.17
6	1	2	switch	oilpalm-rubber	0.31	0.31	equal	0.55	0.19	0.57	0.17
6	1	2	switch	oilpalm-rubber	0.6	0.54	rubber	0.55	0.19	0.57	0.17
6	1	2	switch	oilpalm-rubber	0.39	0.55	oilpalm	0.55	0.19	0.57	0.17
6	1	2	switch	oilpalm-rubber	0.45	0.62	oilpalm	0.55	0.19	0.57	0.17
6	1	2	switch	oilpalm-rubber	0.57	0.35	rubber	0.55	0.19	0.57	0.17
6	2	2	switch	oilpalm-rubber	0.52	0.5	rubber	0.53	0.2	0.55	0.17
6	2	2	switch	oilpalm-rubber	0.37	0.5	oilpalm	0.53	0.2	0.55	0.17
6	3	2	switch	oilpalm-rubber	0.17	0.47	oilpalm	0.52	0.2	0.53	0.18
6	3	2	switch	oilpalm-rubber	0.24	0.35	oilpalm	0.52	0.2	0.53	0.18
6	3	2	switch	oilpalm-rubber	0.5	0.46	rubber	0.52	0.2	0.53	0.18
6	3	2	switch	oilpalm-rubber	0.39	0.44	oilpalm	0.52	0.2	0.53	0.18
6	3	1	replant	oilpalm-oilpalm	0.16	0.5	oilpalm	0.52	0.2	0.53	0.18
6	4	2	switch	oilpalm-rubber	0.36	0.81	oilpalm	0.51	0.21	0.52	0.18
6	4	2	switch	oilpalm-rubber	0.5	0.4	rubber	0.51	0.21	0.52	0.18
6	4	2	switch	oilpalm-rubber	0.57	0.41	rubber	0.51	0.21	0.52	0.18
6	4	1	replant	oilpalm-oilpalm	0.12	0.51	oilpalm	0.51	0.21	0.52	0.18
6	4	1	replant	oilpalm-oilpalm	0.26	0.62	oilpalm	0.51	0.21	0.52	0.18
6	4	2	switch	oilpalm-rubber	0.17	0.45	oilpalm	0.51	0.21	0.52	0.18
6	4	2	switch	oilpalm-rubber	0.46	0.47	oilpalm	0.51	0.21	0.52	0.18
6	5	2	switch	oilpalm-rubber	0.32	0.88	oilpalm	0.5	0.21	0.51	0.19
6	5	1	replant	oilpalm-oilpalm	0.43	0.85	oilpalm	0.5	0.21	0.51	0.19
6	5	2	switch	oilpalm-rubber	0.39	0.39	equal	0.5	0.21	0.51	0.19
6	6	2	switch	oilpalm-rubber	0.37	0.79	oilpalm	0.5	0.21	0.49	0.19
6	6	2	switch	oilpalm-rubber	0.31	0.31	equal	0.5	0.21	0.49	0.19
6	6	2	switch	oilpalm-rubber	0.21	0.44	oilpalm	0.5	0.21	0.49	0.19
6	6	2	switch	oilpalm-rubber	0.39	0.37	rubber	0.5	0.21	0.49	0.19
6	6	2	switch	oilpalm-rubber	0.32	0.81	oilpalm	0.5	0.21	0.49	0.19
6	6	1	replant	oilpalm-oilpalm	0.25	0.53	oilpalm	0.5	0.21	0.49	0.19
6	6	2	switch	oilpalm-rubber	0.38	0.74	oilpalm	0.5	0.21	0.49	0.19
6	7	2	switch	oilpalm-rubber	0.37	0.35	rubber	0.49	0.22	0.49	0.18
6	7	2	switch	oilpalm-rubber	0.17	0.41	oilpalm	0.49	0.22	0.49	0.18
6	7	2	switch	oilpalm-rubber	0.26	0.42	oilpalm	0.49	0.22	0.49	0.18
6	7	2	switch	oilpalm-rubber	0.28	0.41	oilpalm	0.49	0.22	0.49	0.18
6	7	2	switch	oilpalm-rubber	0.39	0.36	rubber	0.49	0.22	0.49	0.18
6	8	2	switch	oilpalm-rubber	0.3	0.45	oilpalm	0.49	0.22	0.48	0.18
6	8	2	switch	oilpalm-rubber	0.27	0.31	oilpalm	0.49	0.22	0.48	0.18
6	8	2	switch	oilpalm-rubber	0.26	0.4	oilpalm	0.49	0.22	0.48	0.18
6	8	2	switch	oilpalm-rubber	0.39	0.35	rubber	0.49	0.22	0.48	0.18
6	8	1	replant	oilpalm-oilpalm	0.35	0.78	oilpalm	0.49	0.22	0.48	0.18
6	8	2	switch	oilpalm-rubber	0.23	0.35	oilpalm	0.49	0.22	0.48	0.18
6	8	1	replant	oilpalm-oilpalm	0.42	0.81	oilpalm	0.49	0.22	0.48	0.18
6	9	2	switch	oilpalm-rubber	0.36	0.75	oilpalm	0.49	0.22	0.47	0.19
6	9	2	switch	oilpalm-rubber	0.39	0.35	rubber	0.49	0.22	0.47	0.19
6	9	2	switch	oilpalm-rubber	0.3	0.44	oilpalm	0.49	0.22	0.47	0.19
6	9	1	replant	oilpalm-oilpalm	0.23	0.71	oilpalm	0.49	0.22	0.47	0.19
6	9	1	replant	oilpalm-oilpalm	0.3	0.74	oilpalm	0.49	0.22	0.47	0.19
6	9	2	switch	oilpalm-rubber	0.24	0.34	oilpalm	0.49	0.22	0.47	0.19
6	9	2	switch	oilpalm-rubber	0.36	0.35	rubber	0.49	0.22	0.47	0.19
6	9	2	switch	oilpalm-rubber	0.16	0.33	oilpalm	0.49	0.22	0.47	0.19
6	10	1	replant	oilpalm-oilpalm	0.25	0.53	oilpalm	0.49	0.22	0.46	0.19
6	10	2	switch	oilpalm-rubber	0.32	0.37	oilpalm	0.49	0.22	0.46	0.19
6	10	2	replant	rubber-rubber	0.69	0.4	rubber	0.49	0.22	0.46	0.19
6	10	2	replant	rubber-rubber	0.68	0.24	rubber	0.49	0.22	0.46	0.19
6	10	2	replant	rubber-rubber	0.35	0.31	rubber	0.49	0.22	0.46	0.19
6	10	2	replant	rubber-rubber	0.29	0.36	oilpalm	0.49	0.22	0.46	0.19
6	10	2	replant	rubber-rubber	0.3	0.42	oilpalm	0.49	0.22	0.46	0.19
6	10	2	switch	oilpalm-rubber	0.23	0.37	oilpalm	0.49	0.22	0.46	0.19
6	10	1	replant	oilpalm-oilpalm	0.31	0.72	oilpalm	0.49	0.22	0.46	0.19
6	10	2	switch	oilpalm-rubber	0.66	0.66	equal	0.49	0.22	0.46	0.19
6	11	2	replant	rubber-rubber	0.72	0.69	rubber	0.49	0.22	0.45	0.19
6	11	2	replant	rubber-rubber	0.79	0.66	rubber	0.49	0.22	0.45	0.19
6	11	2	replant	rubber-rubber	0.78	0.33	rubber	0.49	0.22	0.45	0.19
6	11	2	replant	rubber-rubber	0.37	0.35	rubber	0.49	0.22	0.45	0.19
6	11	1	replant	oilpalm-oilpalm	0.36	0.78	oilpalm	0.49	0.22	0.45	0.19
6	11	2	replant	rubber-rubber	0.39	0.35	rubber	0.49	0.22	0.45	0.19
6	12	2	replant	rubber-rubber	0.24	0.36	oilpalm	0.48	0.22	0.45	0.19
6	12	2	replant	rubber-rubber	0.64	0.33	rubber	0.48	0.22	0.45	0.19
6	12	2	replant	rubber-rubber	0.79	0.66	rubber	0.48	0.22	0.45	0.19
6	12	2	replant	rubber-rubber	0.23	0.36	oilpalm	0.48	0.22	0.45	0.19
6	12	2	replant	rubber-rubber	0.81	0.35	rubber	0.48	0.22	0.45	0.19
6	12	2	replant	rubber-rubber	0.32	0.29	rubber	0.48	0.22	0.45	0.19
6	12	2	replant	rubber-rubber	0.39	0.35	rubber	0.48	0.22	0.45	0.19
6	12	2	switch	oilpalm-rubber	0.22	0.36	oilpalm	0.48	0.22	0.45	0.19
6	12	2	switch	oilpalm-rubber	0.28	0.32	oilpalm	0.48	0.22	0.45	0.19
6	12	2	replant	rubber-rubber	0.89	0.34	rubber	0.48	0.22	0.45	0.19
6	12	2	replant	rubber-rubber	0.21	0.33	oilpalm	0.48	0.22	0.45	0.19
6	12	2	switch	oilpalm-rubber	0.42	0.36	rubber	0.48	0.22	0.45	0.19
6	13	2	replant	rubber-rubber	0.86	0.32	rubber	0.48	0.22	0.44	0.19
6	13	1	replant	oilpalm-oilpalm	0.56	0.89	oilpalm	0.48	0.22	0.44	0.19
6	13	1	replant	oilpalm-oilpalm	0.28	0.82	oilpalm	0.48	0.22	0.44	0.19
6	13	1	replant	oilpalm-oilpalm	0.31	0.79	oilpalm	0.48	0.22	0.44	0.19
6	13	2	switch	oilpalm-rubber	0.39	0.35	rubber	0.48	0.22	0.44	0.19
6	13	2	switch	oilpalm-rubber	0.17	0.35	oilpalm	0.48	0.22	0.44	0.19
6	14	2	replant	rubber-rubber	0.3	0.28	rubber	0.48	0.22	0.44	0.19
6	14	2	replant	rubber-rubber	0.73	0.57	rubber	0.48	0.22	0.44	0.19
6	14	2	switch	oilpalm-rubber	0.3	0.36	oilpalm	0.48	0.22	0.44	0.19
6	14	1	replant	oilpalm-oilpalm	0.31	0.75	oilpalm	0.48	0.22	0.44	0.19
6	14	2	replant	rubber-rubber	0.68	0.24	rubber	0.48	0.22	0.44	0.19
6	14	2	replant	rubber-rubber	0.67	0.34	rubber	0.48	0.22	0.44	0.19
6	14	2	replant	rubber-rubber	0.5	0.35	rubber	0.48	0.22	0.44	0.19
6	14	2	replant	rubber-rubber	0.39	0.35	rubber	0.48	0.22	0.44	0.19
6	14	2	replant	rubber-rubber	0.79	0.66	rubber	0.48	0.22	0.44	0.19
6	14	2	switch	oilpalm-rubber	0.36	0.32	rubber	0.48	0.22	0.44	0.19
6	14	2	replant	rubber-rubber	0.51	0.28	rubber	0.48	0.22	0.44	0.19
6	14	2	switch	oilpalm-rubber	0.37	0.35	rubber	0.48	0.22	0.44	0.19
6	15	2	replant	rubber-rubber	0.22	0.34	oilpalm	0.48	0.22	0.43	0.19
6	15	2	switch	oilpalm-rubber	0.7	0.94	oilpalm	0.48	0.22	0.43	0.19
6	15	2	replant	rubber-rubber	0.58	0.36	rubber	0.48	0.22	0.43	0.19
6	15	2	replant	rubber-rubber	0.5	0.35	rubber	0.48	0.22	0.43	0.19
6	15	2	switch	oilpalm-rubber	0.21	0.34	oilpalm	0.48	0.22	0.43	0.19
6	15	2	replant	rubber-rubber	0.79	0.66	rubber	0.48	0.22	0.43	0.19
6	15	2	replant	rubber-rubber	0.56	0.33	rubber	0.48	0.22	0.43	0.19
6	16	2	replant	rubber-rubber	0.57	0.37	rubber	0.48	0.22	0.43	0.19
6	16	2	switch	oilpalm-rubber	0.34	0.96	oilpalm	0.48	0.22	0.43	0.19
6	16	2	replant	rubber-rubber	0.36	0.34	rubber	0.48	0.22	0.43	0.19
6	16	2	switch	oilpalm-rubber	0.39	0.35	rubber	0.48	0.22	0.43	0.19
6	16	2	switch	oilpalm-rubber	0.42	0.36	rubber	0.48	0.22	0.43	0.19
6	17	2	switch	oilpalm-rubber	0.18	0.31	oilpalm	0.48	0.22	0.43	0.19
6	17	2	replant	rubber-rubber	0.36	0.32	rubber	0.48	0.22	0.43	0.19
6	17	2	switch	oilpalm-rubber	0.2	0.32	oilpalm	0.48	0.22	0.43	0.19
6	17	2	replant	rubber-rubber	0.74	0.31	rubber	0.48	0.22	0.43	0.19
6	17	2	switch	oilpalm-rubber	0.56	0.7	oilpalm	0.48	0.22	0.43	0.19
6	17	2	replant	rubber-rubber	0.61	0.28	rubber	0.48	0.22	0.43	0.19
6	17	2	replant	rubber-rubber	0.67	0.32	rubber	0.48	0.22	0.43	0.19
6	17	2	switch	oilpalm-rubber	0.39	0.35	rubber	0.48	0.22	0.43	0.19
6	18	2	replant	rubber-rubber	0.62	0.27	rubber	0.48	0.22	0.42	0.18
6	18	2	switch	oilpalm-rubber	0.22	0.33	oilpalm	0.48	0.22	0.42	0.18
6	18	2	switch	oilpalm-rubber	0.39	0.35	rubber	0.48	0.22	0.42	0.18
6	18	2	switch	oilpalm-rubber	0.22	0.36	oilpalm	0.48	0.22	0.42	0.18
6	18	2	replant	rubber-rubber	0.68	0.24	rubber	0.48	0.22	0.42	0.18
6	18	1	replant	oilpalm-oilpalm	0.37	0.82	oilpalm	0.48	0.22	0.42	0.18
6	18	2	replant	rubber-rubber	0.69	0.33	rubber	0.48	0.22	0.42	0.18
6	18	2	replant	rubber-rubber	0.16	0.32	oilpalm	0.48	0.22	0.42	0.18
6	18	2	replant	rubber-rubber	0.7	0.32	rubber	0.48	0.22	0.42	0.18
6	18	2	replant	rubber-rubber	0.66	0.66	equal	0.48	0.22	0.42	0.18
6	18	2	switch	oilpalm-rubber	0.22	0.33	oilpalm	0.48	0.22	0.42	0.18
6	18	1	replant	oilpalm-oilpalm	0.41	0.85	oilpalm	0.48	0.22	0.42	0.18
6	19	2	replant	rubber-rubber	0.72	0.31	rubber	0.48	0.22	0.42	0.18
6	19	2	switch	oilpalm-rubber	0.19	0.32	oilpalm	0.48	0.22	0.42	0.18
6	19	2	replant	rubber-rubber	0.72	0.69	rubber	0.48	0.22	0.42	0.18
6	19	2	switch	oilpalm-rubber	0.2	0.33	oilpalm	0.48	0.22	0.42	0.18
6	19	2	replant	rubber-rubber	0.18	0.31	oilpalm	0.48	0.22	0.42	0.18
6	19	2	replant	rubber-rubber	0.22	0.36	oilpalm	0.48	0.22	0.42	0.18
6	19	2	replant	rubber-rubber	0.39	0.35	rubber	0.48	0.22	0.42	0.18
6	20	1	replant	oilpalm-oilpalm	0.24	0.74	oilpalm	0.48	0.22	0.42	0.18
6	20	2	switch	oilpalm-rubber	0.18	0.31	oilpalm	0.48	0.22	0.42	0.18
6	20	2	switch	oilpalm-rubber	0.4	0.36	rubber	0.48	0.22	0.42	0.18
6	20	2	replant	rubber-rubber	0.61	0.28	rubber	0.48	0.22	0.42	0.18
6	20	2	replant	rubber-rubber	0.39	0.35	rubber	0.48	0.22	0.42	0.18
6	20	2	replant	rubber-rubber	0.64	0.32	rubber	0.48	0.22	0.42	0.18
6	21	2	replant	rubber-rubber	0.91	0.33	rubber	0.48	0.22	0.42	0.18
6	21	2	replant	rubber-rubber	0.73	0.65	rubber	0.48	0.22	0.42	0.18
6	21	2	switch	oilpalm-rubber	0.18	0.31	oilpalm	0.48	0.22	0.42	0.18
6	21	2	replant	rubber-rubber	0.67	0.32	rubber	0.48	0.22	0.42	0.18
6	21	2	replant	rubber-rubber	0.4	0.36	rubber	0.48	0.22	0.42	0.18
6	21	2	replant	rubber-rubber	0.39	0.35	rubber	0.48	0.22	0.42	0.18
6	21	2	replant	rubber-rubber	0.76	0.33	rubber	0.48	0.22	0.42	0.18
6	21	1	replant	oilpalm-oilpalm	0.38	0.77	oilpalm	0.48	0.22	0.42	0.18
6	22	2	replant	rubber-rubber	0.69	0.33	rubber	0.48	0.22	0.42	0.18
6	22	1	replant	oilpalm-oilpalm	0.18	0.78	oilpalm	0.48	0.22	0.42	0.18
6	22	2	replant	rubber-rubber	0.67	0.32	rubber	0.48	0.22	0.42	0.18
6	22	2	switch	oilpalm-rubber	0.17	0.32	oilpalm	0.48	0.22	0.42	0.18
6	22	2	replant	rubber-rubber	0.39	0.35	rubber	0.48	0.22	0.42	0.18
6	22	2	replant	rubber-rubber	0.3	0.28	rubber	0.48	0.22	0.42	0.18
6	22	2	replant	rubber-rubber	0.94	0.3	rubber	0.48	0.22	0.42	0.18
6	22	2	switch	oilpalm-rubber	0.3	0.33	oilpalm	0.48	0.22	0.42	0.18
6	23	1	replant	oilpalm-oilpalm	0.56	0.89	oilpalm	0.48	0.22	0.42	0.18
6	23	2	replant	rubber-rubber	0.89	0.31	rubber	0.48	0.22	0.42	0.18
6	23	2	replant	rubber-rubber	0.67	0.35	rubber	0.48	0.22	0.42	0.18
6	23	2	replant	rubber-rubber	0.68	0.24	rubber	0.48	0.22	0.42	0.18
6	23	2	switch	oilpalm-rubber	0.18	0.32	oilpalm	0.48	0.22	0.42	0.18
6	23	2	replant	rubber-rubber	0.69	0.32	rubber	0.48	0.22	0.42	0.18
6	24	1	replant	oilpalm-oilpalm	0.4	0.81	oilpalm	0.48	0.22	0.42	0.18
6	24	2	replant	rubber-rubber	0.67	0.35	rubber	0.48	0.22	0.42	0.18
6	24	2	replant	rubber-rubber	0.2	0.32	oilpalm	0.48	0.22	0.42	0.18
6	24	1	replant	oilpalm-oilpalm	0.26	0.62	oilpalm	0.48	0.22	0.42	0.18
6	24	1	replant	oilpalm-oilpalm	0.37	0.85	oilpalm	0.48	0.22	0.42	0.18
6	24	2	replant	rubber-rubber	0.72	0.31	rubber	0.48	0.22	0.42	0.18
6	24	1	replant	oilpalm-oilpalm	0.38	0.77	oilpalm	0.48	0.22	0.42	0.18
6	25	2	replant	rubber-rubber	0.71	0.35	rubber	0.48	0.22	0.42	0.18
6	25	1	replant	oilpalm-oilpalm	0.12	0.51	oilpalm	0.48	0.22	0.42	0.18
6	25	2	replant	rubber-rubber	0.7	0.32	rubber	0.48	0.22	0.42	0.18
6	25	2	replant	rubber-rubber	0.69	0.32	rubber	0.48	0.22	0.42	0.18
6	25	2	replant	rubber-rubber	0.72	0.31	rubber	0.48	0.22	0.42	0.18
6	26	2	replant	rubber-rubber	0.2	0.32	oilpalm	0.48	0.22	0.42	0.18
6	26	2	replant	rubber-rubber	0.3	0.32	oilpalm	0.48	0.22	0.42	0.18
6	27	2	replant	rubber-rubber	0.3	0.28	rubber	0.48	0.23	0.41	0.18
6	27	2	replant	rubber-rubber	0.79	0.32	rubber	0.48	0.23	0.41	0.18
6	27	2	replant	rubber-rubber	0.89	0.31	rubber	0.48	0.23	0.41	0.18
6	27	1	replant	oilpalm-oilpalm	0.38	0.77	oilpalm	0.48	0.23	0.41	0.18
6	28	2	replant	rubber-rubber	0.89	0.36	rubber	0.48	0.23	0.41	0.18
6	28	2	replant	rubber-rubber	0.32	0.32	equal	0.48	0.23	0.41	0.18
6	28	2	replant	rubber-rubber	0.61	0.28	rubber	0.48	0.23	0.41	0.18
6	29	2	replant	rubber-rubber	0.23	0.31	oilpalm	0.48	0.23	0.41	0.18
6	29	2	replant	rubber-rubber	0.64	0.31	rubber	0.48	0.23	0.41	0.18
6	29	1	replant	oilpalm-oilpalm	0.26	0.62	oilpalm	0.48	0.23	0.41	0.18
6	29	1	replant	oilpalm-oilpalm	0.12	0.51	oilpalm	0.48	0.23	0.41	0.18
6	29	2	replant	rubber-rubber	0.2	0.32	oilpalm	0.48	0.23	0.41	0.18
6	29	1	replant	oilpalm-oilpalm	0.37	0.85	oilpalm	0.48	0.23	0.41	0.18
6	29	2	replant	rubber-rubber	0.3	0.32	oilpalm	0.48	0.23	0.41	0.18
6	30	2	replant	rubber-rubber	0.24	0.35	oilpalm	0.48	0.23	0.41	0.18
6	31	2	replant	rubber-rubber	0.48	0.3	rubber	0.48	0.22	0.41	0.18
6	31	1	replant	oilpalm-oilpalm	0.35	0.78	oilpalm	0.48	0.22	0.41	0.18
6	31	2	replant	rubber-rubber	0.23	0.31	oilpalm	0.48	0.22	0.41	0.18
6	31	1	replant	oilpalm-oilpalm	0.25	0.53	oilpalm	0.48	0.22	0.41	0.18
6	31	2	replant	rubber-rubber	0.39	0.35	rubber	0.48	0.22	0.41	0.18
6	31	2	replant	rubber-rubber	0.57	0.36	rubber	0.48	0.22	0.41	0.18
6	32	1	replant	oilpalm-oilpalm	0.4	0.81	oilpalm	0.48	0.22	0.41	0.18
6	32	2	replant	rubber-rubber	0.73	0.65	rubber	0.48	0.22	0.41	0.18
6	32	2	replant	rubber-rubber	0.39	0.35	rubber	0.48	0.22	0.41	0.18
6	33	2	replant	rubber-rubber	0.79	0.32	rubber	0.48	0.22	0.41	0.18
6	33	2	replant	rubber-rubber	0.8	0.32	rubber	0.48	0.22	0.41	0.18
6	33	2	replant	rubber-rubber	0.81	0.35	rubber	0.48	0.22	0.41	0.18
6	33	2	replant	rubber-rubber	0.8	0.31	rubber	0.48	0.22	0.41	0.18
6	33	2	replant	rubber-rubber	0.43	0.36	rubber	0.48	0.22	0.41	0.18
6	34	2	replant	rubber-rubber	0.24	0.32	oilpalm	0.48	0.22	0.41	0.18
6	34	2	replant	rubber-rubber	0.28	0.3	oilpalm	0.48	0.22	0.41	0.18
6	34	1	replant	oilpalm-oilpalm	0.24	0.74	oilpalm	0.48	0.22	0.41	0.18
6	34	2	replant	rubber-rubber	0.18	0.31	oilpalm	0.48	0.22	0.41	0.18
6	35	2	replant	rubber-rubber	0.67	0.32	rubber	0.48	0.22	0.41	0.18
6	35	2	replant	rubber-rubber	0.27	0.29	oilpalm	0.48	0.22	0.41	0.18
6	35	1	replant	oilpalm-oilpalm	0.36	0.78	oilpalm	0.48	0.22	0.41	0.18
6	35	1	replant	oilpalm-oilpalm	0.25	0.53	oilpalm	0.48	0.22	0.41	0.18
6	35	2	replant	rubber-rubber	0.79	0.66	rubber	0.48	0.22	0.41	0.18
6	35	2	replant	rubber-rubber	0.39	0.35	rubber	0.48	0.22	0.41	0.18
6	36	2	replant	rubber-rubber	0.36	0.32	rubber	0.48	0.22	0.41	0.18
6	36	1	replant	oilpalm-oilpalm	0.56	0.89	oilpalm	0.48	0.22	0.41	0.18
6	36	2	replant	rubber-rubber	0.72	0.69	rubber	0.48	0.22	0.41	0.18
6	36	2	replant	rubber-rubber	0.81	0.35	rubber	0.48	0.22	0.41	0.18
6	37	2	replant	rubber-rubber	0.69	0.32	rubber	0.48	0.22	0.41	0.18
6	37	1	replant	oilpalm-oilpalm	0.31	0.79	oilpalm	0.48	0.22	0.41	0.18
6	37	2	replant	rubber-rubber	0.18	0.32	oilpalm	0.48	0.22	0.41	0.18
6	37	2	replant	rubber-rubber	0.5	0.35	rubber	0.48	0.22	0.41	0.18
6	37	2	replant	rubber-rubber	0.39	0.35	rubber	0.48	0.22	0.41	0.18
6	37	2	replant	rubber-rubber	0.24	0.35	oilpalm	0.48	0.22	0.41	0.18
6	37	2	replant	rubber-rubber	0.66	0.66	equal	0.48	0.22	0.41	0.18
6	38	2	replant	rubber-rubber	0.73	0.57	rubber	0.48	0.22	0.41	0.18
6	38	2	replant	rubber-rubber	0.76	0.32	rubber	0.48	0.22	0.41	0.18
6	38	2	replant	rubber-rubber	0.17	0.32	oilpalm	0.48	0.22	0.41	0.18
6	38	1	replant	oilpalm-oilpalm	0.3	0.75	oilpalm	0.48	0.22	0.41	0.18
6	39	2	replant	rubber-rubber	0.79	0.32	rubber	0.48	0.22	0.41	0.18
6	39	2	replant	rubber-rubber	0.56	0.31	rubber	0.48	0.22	0.41	0.18
6	39	2	replant	rubber-rubber	0.86	0.31	rubber	0.48	0.22	0.41	0.18
6	39	2	replant	rubber-rubber	0.27	0.29	oilpalm	0.48	0.22	0.41	0.18
6	39	2	replant	rubber-rubber	0.3	0.32	oilpalm	0.48	0.22	0.41	0.18
6	39	2	replant	rubber-rubber	0.4	0.36	rubber	0.48	0.22	0.41	0.18
6	40	2	replant	rubber-rubber	0.2	0.31	oilpalm	0.48	0.22	0.41	0.18
6	40	2	replant	rubber-rubber	0.22	0.32	oilpalm	0.48	0.22	0.41	0.18
6	40	2	replant	rubber-rubber	0.57	0.36	rubber	0.48	0.22	0.41	0.18
6	40	2	replant	rubber-rubber	0.55	0.31	rubber	0.48	0.22	0.41	0.18
6	40	2	replant	rubber-rubber	0.64	0.31	rubber	0.48	0.22	0.41	0.18
6	40	2	replant	rubber-rubber	0.22	0.36	oilpalm	0.48	0.22	0.41	0.18
6	40	2	replant	rubber-rubber	0.18	0.31	oilpalm	0.48	0.22	0.41	0.18
6	40	2	replant	rubber-rubber	0.68	0.24	rubber	0.48	0.22	0.41	0.18
6	40	2	replant	rubber-rubber	0.67	0.32	rubber	0.48	0.22	0.41	0.18
6	40	2	replant	rubber-rubber	0.3	0.32	oilpalm	0.48	0.22	0.41	0.18
6	40	2	replant	rubber-rubber	0.61	0.28	rubber	0.48	0.22	0.41	0.18
6	40	2	replant	rubber-rubber	0.69	0.32	rubber	0.48	0.22	0.41	0.18
6	40	2	replant	rubber-rubber	0.5	0.35	rubber	0.48	0.22	0.41	0.18
6	40	2	replant	rubber-rubber	0.36	0.32	rubber	0.48	0.22	0.41	0.18
6	40	2	replant	rubber-rubber	0.3	0.28	rubber	0.48	0.22	0.41	0.18
6	40	2	replant	rubber-rubber	0.57	0.37	rubber	0.48	0.22	0.41	0.18
6	40	2	replant	rubber-rubber	0.4	0.36	rubber	0.48	0.22	0.41	0.18
6	40	2	replant	rubber-rubber	0.67	0.35	rubber	0.48	0.22	0.41	0.18
6	41	2	replant	rubber-rubber	0.3	0.32	oilpalm	0.48	0.22	0.41	0.18
6	41	2	replant	rubber-rubber	0.18	0.32	oilpalm	0.48	0.22	0.41	0.18
6	41	2	replant	rubber-rubber	0.31	0.31	equal	0.48	0.22	0.41	0.18
6	41	1	replant	oilpalm-oilpalm	0.41	0.85	oilpalm	0.48	0.22	0.41	0.18
6	41	2	replant	rubber-rubber	0.2	0.31	oilpalm	0.48	0.22	0.41	0.18
6	41	2	replant	rubber-rubber	0.36	0.32	rubber	0.48	0.22	0.41	0.18
6	41	1	replant	oilpalm-oilpalm	0.34	0.82	oilpalm	0.48	0.22	0.41	0.18
6	41	2	replant	rubber-rubber	0.36	0.32	rubber	0.48	0.22	0.41	0.18
6	41	2	replant	rubber-rubber	0.23	0.31	oilpalm	0.48	0.22	0.41	0.18
6	42	2	replant	rubber-rubber	0.23	0.31	oilpalm	0.48	0.22	0.41	0.18
6	42	2	replant	rubber-rubber	0.2	0.31	oilpalm	0.48	0.22	0.41	0.18
6	43	2	replant	rubber-rubber	0.16	0.32	oilpalm	0.48	0.22	0.41	0.18
6	43	2	replant	rubber-rubber	0.37	0.32	rubber	0.48	0.22	0.41	0.18
6	43	2	replant	rubber-rubber	0.24	0.35	oilpalm	0.48	0.22	0.41	0.18
6	43	2	replant	rubber-rubber	0.39	0.35	rubber	0.48	0.22	0.41	0.18
6	43	2	replant	rubber-rubber	0.17	0.32	oilpalm	0.48	0.22	0.41	0.18
6	44	2	replant	rubber-rubber	0.4	0.36	rubber	0.48	0.22	0.41	0.18
6	44	2	replant	rubber-rubber	0.57	0.37	rubber	0.48	0.22	0.41	0.18
6	44	2	replant	rubber-rubber	0.5	0.35	rubber	0.48	0.22	0.41	0.18
6	44	2	replant	rubber-rubber	0.17	0.32	oilpalm	0.48	0.22	0.41	0.18
6	45	2	replant	rubber-rubber	0.39	0.35	rubber	0.48	0.22	0.41	0.18
6	45	2	replant	rubber-rubber	0.32	0.32	equal	0.48	0.22	0.41	0.18
6	45	1	replant	oilpalm-oilpalm	0.38	0.77	oilpalm	0.48	0.22	0.41	0.18
6	45	1	replant	oilpalm-oilpalm	0.24	0.74	oilpalm	0.48	0.22	0.41	0.18
6	46	1	replant	oilpalm-oilpalm	0.18	0.78	oilpalm	0.48	0.22	0.41	0.18
6	46	2	replant	rubber-rubber	0.21	0.32	oilpalm	0.48	0.22	0.41	0.18
6	46	2	replant	rubber-rubber	0.39	0.35	rubber	0.48	0.22	0.41	0.18
6	46	1	replant	oilpalm-oilpalm	0.56	0.89	oilpalm	0.48	0.22	0.41	0.18
[truncated: 4,779 more rows]
