# Supplementary material for: Land-use change in oil palm dominated tropical landscapes—An agent-based model to explore ecological and socio-economic trade-offs
Source: PLoS One. 2018 Jan 19;13(1):e0190506. doi: 10.1371/journal.pone.0190506 (PMC5774713; doi:10.1371/journal.pone.0190506)
Supplement: S1 Data — (ZIP) [file pone.0190506.s003.zip › HouseholdData/luc-data_js_2016_sc21.txt]

runnumber	step	p_landuse	luc_type	luc	op_ineff	rb_ineff	ineff_group	op_ineff_all_mu	op_ineff_all_sd	rb_ineff_all_mu	rb_ineff_all_sd
1	0	2	switch	oilpalm-rubber	0	0	equal	0	0	0	0
1	0	2	switch	oilpalm-rubber	0	0	equal	0	0	0	0
1	2	1	replant	oilpalm-oilpalm	0	0	equal	0	0	0	0
1	2	1	replant	oilpalm-oilpalm	0	0	equal	0	0	0	0
1	2	1	replant	oilpalm-oilpalm	0	0	equal	0	0	0	0
1	2	1	replant	oilpalm-oilpalm	0	0	equal	0	0	0	0
1	2	1	replant	oilpalm-oilpalm	0	0	equal	0	0	0	0
1	2	1	replant	oilpalm-oilpalm	0	0	equal	0	0	0	0
1	2	1	replant	oilpalm-oilpalm	0	0	equal	0	0	0	0
1	3	1	replant	oilpalm-oilpalm	0	0	equal	0	0	0	0
1	3	1	replant	oilpalm-oilpalm	0	0	equal	0	0	0	0
1	3	1	replant	oilpalm-oilpalm	0	0	equal	0	0	0	0
1	3	1	replant	oilpalm-oilpalm	0	0	equal	0	0	0	0
1	3	1	replant	oilpalm-oilpalm	0	0	equal	0	0	0	0
1	3	2	switch	oilpalm-rubber	0	0	equal	0	0	0	0
1	3	1	replant	oilpalm-oilpalm	0	0	equal	0	0	0	0
1	4	1	replant	oilpalm-oilpalm	0	0	equal	0	0	0	0
1	4	1	replant	oilpalm-oilpalm	0	0	equal	0	0	0	0
1	4	1	replant	oilpalm-oilpalm	0	0	equal	0	0	0	0
1	4	1	replant	oilpalm-oilpalm	0	0	equal	0	0	0	0
1	4	1	replant	oilpalm-oilpalm	0	0	equal	0	0	0	0
1	4	1	replant	oilpalm-oilpalm	0	0	equal	0	0	0	0
1	5	2	switch	oilpalm-rubber	0	0	equal	0	0	0	0
1	5	2	switch	oilpalm-rubber	0	0	equal	0	0	0	0
1	5	2	switch	oilpalm-rubber	0	0	equal	0	0	0	0
1	5	2	switch	oilpalm-rubber	0	0	equal	0	0	0	0
1	5	2	switch	oilpalm-rubber	0	0	equal	0	0	0	0
1	5	2	switch	oilpalm-rubber	0	0	equal	0	0	0	0
1	5	2	switch	oilpalm-rubber	0	0	equal	0	0	0	0
1	5	2	switch	oilpalm-rubber	0	0	equal	0	0	0	0
1	5	2	switch	oilpalm-rubber	0	0	equal	0	0	0	0
1	5	2	switch	oilpalm-rubber	0	0	equal	0	0	0	0
1	6	2	switch	oilpalm-rubber	0	0	equal	0	0	0	0
1	6	2	switch	oilpalm-rubber	0	0	equal	0	0	0	0
1	6	2	switch	oilpalm-rubber	0	0	equal	0	0	0	0
1	6	2	switch	oilpalm-rubber	0	0	equal	0	0	0	0
1	6	2	switch	oilpalm-rubber	0	0	equal	0	0	0	0
1	6	2	switch	oilpalm-rubber	0	0	equal	0	0	0	0
1	6	2	switch	oilpalm-rubber	0	0	equal	0	0	0	0
1	6	2	switch	oilpalm-rubber	0	0	equal	0	0	0	0
1	6	2	switch	oilpalm-rubber	0	0	equal	0	0	0	0
1	7	1	switch	rubber-oilpalm	0	0	equal	0	0	0	0
1	7	1	switch	rubber-oilpalm	0	0	equal	0	0	0	0
1	7	1	switch	rubber-oilpalm	0	0	equal	0	0	0	0
1	7	1	switch	rubber-oilpalm	0	0	equal	0	0	0	0
1	7	1	switch	rubber-oilpalm	0	0	equal	0	0	0	0
1	7	1	switch	rubber-oilpalm	0	0	equal	0	0	0	0
1	7	1	switch	rubber-oilpalm	0	0	equal	0	0	0	0
1	7	1	switch	rubber-oilpalm	0	0	equal	0	0	0	0
1	7	1	switch	rubber-oilpalm	0	0	equal	0	0	0	0
1	8	1	switch	rubber-oilpalm	0	0	equal	0	0	0	0
1	8	1	switch	rubber-oilpalm	0	0	equal	0	0	0	0
1	8	1	switch	rubber-oilpalm	0	0	equal	0	0	0	0
1	8	1	replant	oilpalm-oilpalm	0	0	equal	0	0	0	0
1	8	1	switch	rubber-oilpalm	0	0	equal	0	0	0	0
1	8	1	switch	rubber-oilpalm	0	0	equal	0	0	0	0
1	8	1	switch	rubber-oilpalm	0	0	equal	0	0	0	0
1	8	1	switch	rubber-oilpalm	0	0	equal	0	0	0	0
1	8	1	switch	rubber-oilpalm	0	0	equal	0	0	0	0
1	8	1	switch	rubber-oilpalm	0	0	equal	0	0	0	0
1	8	1	switch	rubber-oilpalm	0	0	equal	0	0	0	0
1	8	1	switch	rubber-oilpalm	0	0	equal	0	0	0	0
1	8	1	switch	rubber-oilpalm	0	0	equal	0	0	0	0
1	8	1	switch	rubber-oilpalm	0	0	equal	0	0	0	0
1	8	1	switch	rubber-oilpalm	0	0	equal	0	0	0	0
1	8	1	switch	rubber-oilpalm	0	0	equal	0	0	0	0
1	8	1	switch	rubber-oilpalm	0	0	equal	0	0	0	0
1	8	1	switch	rubber-oilpalm	0	0	equal	0	0	0	0
1	8	1	switch	rubber-oilpalm	0	0	equal	0	0	0	0
1	8	1	switch	rubber-oilpalm	0	0	equal	0	0	0	0
1	9	2	switch	oilpalm-rubber	0	0	equal	0	0	0	0
1	9	1	replant	oilpalm-oilpalm	0	0	equal	0	0	0	0
1	9	1	replant	oilpalm-oilpalm	0	0	equal	0	0	0	0
1	9	1	replant	oilpalm-oilpalm	0	0	equal	0	0	0	0
1	9	1	replant	oilpalm-oilpalm	0	0	equal	0	0	0	0
1	9	1	replant	oilpalm-oilpalm	0	0	equal	0	0	0	0
1	9	1	replant	oilpalm-oilpalm	0	0	equal	0	0	0	0
1	9	1	replant	oilpalm-oilpalm	0	0	equal	0	0	0	0
1	9	1	replant	oilpalm-oilpalm	0	0	equal	0	0	0	0
1	9	1	replant	oilpalm-oilpalm	0	0	equal	0	0	0	0
1	10	1	switch	rubber-oilpalm	0	0	equal	0	0	0	0
1	11	1	switch	rubber-oilpalm	0	0	equal	0	0	0	0
1	11	1	switch	rubber-oilpalm	0	0	equal	0	0	0	0
1	11	1	switch	rubber-oilpalm	0	0	equal	0	0	0	0
1	11	1	switch	rubber-oilpalm	0	0	equal	0	0	0	0
1	11	1	switch	rubber-oilpalm	0	0	equal	0	0	0	0
1	11	1	switch	rubber-oilpalm	0	0	equal	0	0	0	0
1	11	1	switch	rubber-oilpalm	0	0	equal	0	0	0	0
1	12	1	replant	oilpalm-oilpalm	0	0	equal	0	0	0	0
1	12	1	replant	oilpalm-oilpalm	0	0	equal	0	0	0	0
1	12	1	replant	oilpalm-oilpalm	0	0	equal	0	0	0	0
1	12	1	switch	rubber-oilpalm	0	0	equal	0	0	0	0
1	12	1	switch	rubber-oilpalm	0	0	equal	0	0	0	0
1	12	1	replant	oilpalm-oilpalm	0	0	equal	0	0	0	0
1	12	1	switch	rubber-oilpalm	0	0	equal	0	0	0	0
1	12	1	replant	oilpalm-oilpalm	0	0	equal	0	0	0	0
1	12	1	replant	oilpalm-oilpalm	0	0	equal	0	0	0	0
1	12	1	switch	rubber-oilpalm	0	0	equal	0	0	0	0
1	12	1	replant	oilpalm-oilpalm	0	0	equal	0	0	0	0
1	12	1	replant	oilpalm-oilpalm	0	0	equal	0	0	0	0
1	12	1	replant	oilpalm-oilpalm	0	0	equal	0	0	0	0
1	12	1	switch	rubber-oilpalm	0	0	equal	0	0	0	0
1	12	1	switch	rubber-oilpalm	0	0	equal	0	0	0	0
1	12	1	replant	oilpalm-oilpalm	0	0	equal	0	0	0	0
1	13	1	replant	oilpalm-oilpalm	0	0	equal	0	0	0	0
1	13	1	replant	oilpalm-oilpalm	0	0	equal	0	0	0	0
1	13	1	replant	oilpalm-oilpalm	0	0	equal	0	0	0	0
1	13	1	replant	oilpalm-oilpalm	0	0	equal	0	0	0	0
1	13	1	replant	oilpalm-oilpalm	0	0	equal	0	0	0	0
1	13	1	replant	oilpalm-oilpalm	0	0	equal	0	0	0	0
1	13	1	replant	oilpalm-oilpalm	0	0	equal	0	0	0	0
1	13	1	replant	oilpalm-oilpalm	0	0	equal	0	0	0	0
1	13	1	replant	oilpalm-oilpalm	0	0	equal	0	0	0	0
1	14	1	replant	oilpalm-oilpalm	0	0	equal	0	0	0	0
1	15	1	replant	oilpalm-oilpalm	0	0	equal	0	0	0	0
1	15	1	replant	oilpalm-oilpalm	0	0	equal	0	0	0	0
1	15	1	replant	oilpalm-oilpalm	0	0	equal	0	0	0	0
1	15	1	replant	oilpalm-oilpalm	0	0	equal	0	0	0	0
1	16	1	replant	oilpalm-oilpalm	0	0	equal	0	0	0	0
1	16	1	replant	oilpalm-oilpalm	0	0	equal	0	0	0	0
1	16	1	replant	oilpalm-oilpalm	0	0	equal	0	0	0	0
1	16	1	replant	oilpalm-oilpalm	0	0	equal	0	0	0	0
1	16	1	replant	oilpalm-oilpalm	0	0	equal	0	0	0	0
1	17	2	switch	oilpalm-rubber	0	0	equal	0	0	0	0
1	17	2	switch	oilpalm-rubber	0	0	equal	0	0	0	0
1	17	2	switch	oilpalm-rubber	0	0	equal	0	0	0	0
1	17	2	switch	oilpalm-rubber	0	0	equal	0	0	0	0
1	17	2	switch	oilpalm-rubber	0	0	equal	0	0	0	0
1	17	2	switch	oilpalm-rubber	0	0	equal	0	0	0	0
1	17	2	switch	oilpalm-rubber	0	0	equal	0	0	0	0
1	18	1	replant	oilpalm-oilpalm	0	0	equal	0	0	0	0
1	18	1	switch	rubber-oilpalm	0	0	equal	0	0	0	0
1	18	1	replant	oilpalm-oilpalm	0	0	equal	0	0	0	0
1	18	1	switch	rubber-oilpalm	0	0	equal	0	0	0	0
1	18	1	switch	rubber-oilpalm	0	0	equal	0	0	0	0
1	18	1	switch	rubber-oilpalm	0	0	equal	0	0	0	0
1	19	1	replant	oilpalm-oilpalm	0	0	equal	0	0	0	0
1	19	1	switch	rubber-oilpalm	0	0	equal	0	0	0	0
1	19	1	switch	rubber-oilpalm	0	0	equal	0	0	0	0
1	19	1	switch	rubber-oilpalm	0	0	equal	0	0	0	0
1	19	1	replant	oilpalm-oilpalm	0	0	equal	0	0	0	0
1	19	1	switch	rubber-oilpalm	0	0	equal	0	0	0	0
1	19	1	switch	rubber-oilpalm	0	0	equal	0	0	0	0
1	19	1	replant	oilpalm-oilpalm	0	0	equal	0	0	0	0
1	19	1	switch	rubber-oilpalm	0	0	equal	0	0	0	0
1	19	1	switch	rubber-oilpalm	0	0	equal	0	0	0	0
1	19	1	switch	rubber-oilpalm	0	0	equal	0	0	0	0
1	19	1	switch	rubber-oilpalm	0	0	equal	0	0	0	0
1	19	1	switch	rubber-oilpalm	0	0	equal	0	0	0	0
1	19	2	replant	rubber-rubber	0	0	equal	0	0	0	0
1	19	1	replant	oilpalm-oilpalm	0	0	equal	0	0	0	0
1	19	1	replant	oilpalm-oilpalm	0	0	equal	0	0	0	0
1	19	1	switch	rubber-oilpalm	0	0	equal	0	0	0	0
1	19	1	switch	rubber-oilpalm	0	0	equal	0	0	0	0
1	20	2	switch	oilpalm-rubber	0	0	equal	0	0	0	0
1	20	2	switch	oilpalm-rubber	0	0	equal	0	0	0	0
1	20	2	replant	rubber-rubber	0	0	equal	0	0	0	0
1	20	2	switch	oilpalm-rubber	0	0	equal	0	0	0	0
1	20	2	switch	oilpalm-rubber	0	0	equal	0	0	0	0
1	20	2	switch	oilpalm-rubber	0	0	equal	0	0	0	0
1	20	2	switch	oilpalm-rubber	0	0	equal	0	0	0	0
1	20	2	switch	oilpalm-rubber	0	0	equal	0	0	0	0
1	21	1	switch	rubber-oilpalm	0	0	equal	0	0	0	0
1	21	1	switch	rubber-oilpalm	0	0	equal	0	0	0	0
1	21	1	switch	rubber-oilpalm	0	0	equal	0	0	0	0
1	21	1	switch	rubber-oilpalm	0	0	equal	0	0	0	0
1	21	1	switch	rubber-oilpalm	0	0	equal	0	0	0	0
1	21	1	switch	rubber-oilpalm	0	0	equal	0	0	0	0
1	21	1	switch	rubber-oilpalm	0	0	equal	0	0	0	0
1	21	1	switch	rubber-oilpalm	0	0	equal	0	0	0	0
1	21	1	switch	rubber-oilpalm	0	0	equal	0	0	0	0
1	21	1	switch	rubber-oilpalm	0	0	equal	0	0	0	0
1	21	1	switch	rubber-oilpalm	0	0	equal	0	0	0	0
1	21	1	switch	rubber-oilpalm	0	0	equal	0	0	0	0
1	21	1	switch	rubber-oilpalm	0	0	equal	0	0	0	0
1	21	1	switch	rubber-oilpalm	0	0	equal	0	0	0	0
1	21	1	switch	rubber-oilpalm	0	0	equal	0	0	0	0
1	21	1	switch	rubber-oilpalm	0	0	equal	0	0	0	0
1	21	1	switch	rubber-oilpalm	0	0	equal	0	0	0	0
1	21	1	switch	rubber-oilpalm	0	0	equal	0	0	0	0
1	21	1	switch	rubber-oilpalm	0	0	equal	0	0	0	0
1	21	1	switch	rubber-oilpalm	0	0	equal	0	0	0	0
1	21	1	switch	rubber-oilpalm	0	0	equal	0	0	0	0
1	21	1	switch	rubber-oilpalm	0	0	equal	0	0	0	0
1	21	1	switch	rubber-oilpalm	0	0	equal	0	0	0	0
1	21	1	switch	rubber-oilpalm	0	0	equal	0	0	0	0
1	22	1	switch	rubber-oilpalm	0	0	equal	0	0	0	0
1	22	1	replant	oilpalm-oilpalm	0	0	equal	0	0	0	0
1	22	1	switch	rubber-oilpalm	0	0	equal	0	0	0	0
1	22	1	switch	rubber-oilpalm	0	0	equal	0	0	0	0
1	22	1	switch	rubber-oilpalm	0	0	equal	0	0	0	0
1	22	1	switch	rubber-oilpalm	0	0	equal	0	0	0	0
1	22	1	replant	oilpalm-oilpalm	0	0	equal	0	0	0	0
1	22	1	switch	rubber-oilpalm	0	0	equal	0	0	0	0
1	22	1	switch	rubber-oilpalm	0	0	equal	0	0	0	0
1	22	1	switch	rubber-oilpalm	0	0	equal	0	0	0	0
1	22	1	switch	rubber-oilpalm	0	0	equal	0	0	0	0
1	22	1	switch	rubber-oilpalm	0	0	equal	0	0	0	0
1	22	1	replant	oilpalm-oilpalm	0	0	equal	0	0	0	0
1	22	1	switch	rubber-oilpalm	0	0	equal	0	0	0	0
1	22	1	switch	rubber-oilpalm	0	0	equal	0	0	0	0
1	22	1	replant	oilpalm-oilpalm	0	0	equal	0	0	0	0
1	22	1	switch	rubber-oilpalm	0	0	equal	0	0	0	0
1	23	2	switch	oilpalm-rubber	0	0	equal	0	0	0	0
1	23	2	switch	oilpalm-rubber	0	0	equal	0	0	0	0
1	23	2	switch	oilpalm-rubber	0	0	equal	0	0	0	0
1	23	2	switch	oilpalm-rubber	0	0	equal	0	0	0	0
1	23	2	switch	oilpalm-rubber	0	0	equal	0	0	0	0
1	23	2	switch	oilpalm-rubber	0	0	equal	0	0	0	0
1	23	2	switch	oilpalm-rubber	0	0	equal	0	0	0	0
1	23	2	switch	oilpalm-rubber	0	0	equal	0	0	0	0
1	23	2	switch	oilpalm-rubber	0	0	equal	0	0	0	0
1	23	2	switch	oilpalm-rubber	0	0	equal	0	0	0	0
1	23	2	switch	oilpalm-rubber	0	0	equal	0	0	0	0
1	23	2	replant	rubber-rubber	0	0	equal	0	0	0	0
1	23	2	switch	oilpalm-rubber	0	0	equal	0	0	0	0
1	23	2	switch	oilpalm-rubber	0	0	equal	0	0	0	0
1	23	2	switch	oilpalm-rubber	0	0	equal	0	0	0	0
1	23	2	switch	oilpalm-rubber	0	0	equal	0	0	0	0
1	23	2	switch	oilpalm-rubber	0	0	equal	0	0	0	0
1	23	2	switch	oilpalm-rubber	0	0	equal	0	0	0	0
1	23	2	switch	oilpalm-rubber	0	0	equal	0	0	0	0
1	24	2	replant	rubber-rubber	0	0	equal	0	0	0	0
1	24	2	switch	oilpalm-rubber	0	0	equal	0	0	0	0
1	24	2	switch	oilpalm-rubber	0	0	equal	0	0	0	0
1	24	2	switch	oilpalm-rubber	0	0	equal	0	0	0	0
1	24	2	switch	oilpalm-rubber	0	0	equal	0	0	0	0
1	24	2	switch	oilpalm-rubber	0	0	equal	0	0	0	0
1	25	2	switch	oilpalm-rubber	0	0	equal	0	0	0	0
1	26	2	replant	rubber-rubber	0	0	equal	0	0	0	0
1	26	2	replant	rubber-rubber	0	0	equal	0	0	0	0
1	26	2	replant	rubber-rubber	0	0	equal	0	0	0	0
1	26	2	replant	rubber-rubber	0	0	equal	0	0	0	0
1	26	2	switch	oilpalm-rubber	0	0	equal	0	0	0	0
1	26	2	replant	rubber-rubber	0	0	equal	0	0	0	0
1	26	2	replant	rubber-rubber	0	0	equal	0	0	0	0
1	27	2	switch	oilpalm-rubber	0	0	equal	0	0	0	0
1	27	2	replant	rubber-rubber	0	0	equal	0	0	0	0
1	27	2	replant	rubber-rubber	0	0	equal	0	0	0	0
1	27	2	replant	rubber-rubber	0	0	equal	0	0	0	0
1	27	2	switch	oilpalm-rubber	0	0	equal	0	0	0	0
1	27	2	replant	rubber-rubber	0	0	equal	0	0	0	0
1	27	2	replant	rubber-rubber	0	0	equal	0	0	0	0
1	27	2	replant	rubber-rubber	0	0	equal	0	0	0	0
1	27	2	replant	rubber-rubber	0	0	equal	0	0	0	0
1	27	2	replant	rubber-rubber	0	0	equal	0	0	0	0
1	27	2	switch	oilpalm-rubber	0	0	equal	0	0	0	0
1	27	2	replant	rubber-rubber	0	0	equal	0	0	0	0
1	27	2	replant	rubber-rubber	0	0	equal	0	0	0	0
1	27	2	replant	rubber-rubber	0	0	equal	0	0	0	0
1	27	2	replant	rubber-rubber	0	0	equal	0	0	0	0
1	28	1	replant	oilpalm-oilpalm	0	0	equal	0	0	0	0
1	28	1	replant	oilpalm-oilpalm	0	0	equal	0	0	0	0
1	28	2	replant	rubber-rubber	0	0	equal	0	0	0	0
1	28	2	replant	rubber-rubber	0	0	equal	0	0	0	0
1	28	1	switch	rubber-oilpalm	0	0	equal	0	0	0	0
1	28	1	switch	rubber-oilpalm	0	0	equal	0	0	0	0
1	28	1	switch	rubber-oilpalm	0	0	equal	0	0	0	0
1	28	1	switch	rubber-oilpalm	0	0	equal	0	0	0	0
1	29	1	replant	oilpalm-oilpalm	0	0	equal	0	0	0	0
1	29	1	replant	oilpalm-oilpalm	0	0	equal	0	0	0	0
1	29	1	replant	oilpalm-oilpalm	0	0	equal	0	0	0	0
1	29	1	replant	oilpalm-oilpalm	0	0	equal	0	0	0	0
1	29	1	replant	oilpalm-oilpalm	0	0	equal	0	0	0	0
1	29	1	replant	oilpalm-oilpalm	0	0	equal	0	0	0	0
1	29	1	switch	rubber-oilpalm	0	0	equal	0	0	0	0
1	29	1	switch	rubber-oilpalm	0	0	equal	0	0	0	0
1	29	1	replant	oilpalm-oilpalm	0	0	equal	0	0	0	0
1	29	1	switch	rubber-oilpalm	0	0	equal	0	0	0	0
1	30	1	switch	rubber-oilpalm	0	0	equal	0	0	0	0
1	30	2	switch	oilpalm-rubber	0	0	equal	0	0	0	0
1	30	1	switch	rubber-oilpalm	0	0	equal	0	0	0	0
1	30	1	switch	rubber-oilpalm	0	0	equal	0	0	0	0
1	30	1	switch	rubber-oilpalm	0	0	equal	0	0	0	0
1	30	1	switch	rubber-oilpalm	0	0	equal	0	0	0	0
1	30	1	switch	rubber-oilpalm	0	0	equal	0	0	0	0
1	30	1	switch	rubber-oilpalm	0	0	equal	0	0	0	0
1	30	1	replant	oilpalm-oilpalm	0	0	equal	0	0	0	0
1	30	1	replant	oilpalm-oilpalm	0	0	equal	0	0	0	0
1	30	1	switch	rubber-oilpalm	0	0	equal	0	0	0	0
1	30	1	switch	rubber-oilpalm	0	0	equal	0	0	0	0
1	30	2	switch	oilpalm-rubber	0	0	equal	0	0	0	0
1	31	1	replant	oilpalm-oilpalm	0	0	equal	0	0	0	0
1	31	1	replant	oilpalm-oilpalm	0	0	equal	0	0	0	0
1	31	1	replant	oilpalm-oilpalm	0	0	equal	0	0	0	0
1	31	1	replant	oilpalm-oilpalm	0	0	equal	0	0	0	0
1	31	1	replant	oilpalm-oilpalm	0	0	equal	0	0	0	0
1	31	1	replant	oilpalm-oilpalm	0	0	equal	0	0	0	0
1	31	1	replant	oilpalm-oilpalm	0	0	equal	0	0	0	0
1	31	1	replant	oilpalm-oilpalm	0	0	equal	0	0	0	0
1	31	1	replant	oilpalm-oilpalm	0	0	equal	0	0	0	0
1	32	2	switch	oilpalm-rubber	0	0	equal	0	0	0	0
1	32	2	switch	oilpalm-rubber	0	0	equal	0	0	0	0
1	32	2	switch	oilpalm-rubber	0	0	equal	0	0	0	0
1	32	2	switch	oilpalm-rubber	0	0	equal	0	0	0	0
1	32	2	switch	oilpalm-rubber	0	0	equal	0	0	0	0
1	32	2	switch	oilpalm-rubber	0	0	equal	0	0	0	0
1	32	2	switch	oilpalm-rubber	0	0	equal	0	0	0	0
1	33	2	switch	oilpalm-rubber	0	0	equal	0	0	0	0
1	33	2	switch	oilpalm-rubber	0	0	equal	0	0	0	0
1	33	2	switch	oilpalm-rubber	0	0	equal	0	0	0	0
1	33	2	switch	oilpalm-rubber	0	0	equal	0	0	0	0
1	33	2	switch	oilpalm-rubber	0	0	equal	0	0	0	0
1	33	2	switch	oilpalm-rubber	0	0	equal	0	0	0	0
1	33	2	switch	oilpalm-rubber	0	0	equal	0	0	0	0
1	33	2	switch	oilpalm-rubber	0	0	equal	0	0	0	0
1	33	2	switch	oilpalm-rubber	0	0	equal	0	0	0	0
1	33	2	switch	oilpalm-rubber	0	0	equal	0	0	0	0
1	33	2	switch	oilpalm-rubber	0	0	equal	0	0	0	0
1	33	2	switch	oilpalm-rubber	0	0	equal	0	0	0	0
1	33	2	switch	oilpalm-rubber	0	0	equal	0	0	0	0
1	33	2	switch	oilpalm-rubber	0	0	equal	0	0	0	0
1	33	2	switch	oilpalm-rubber	0	0	equal	0	0	0	0
1	33	2	switch	oilpalm-rubber	0	0	equal	0	0	0	0
1	33	2	switch	oilpalm-rubber	0	0	equal	0	0	0	0
1	34	1	switch	rubber-oilpalm	0	0	equal	0	0	0	0
1	34	1	switch	rubber-oilpalm	0	0	equal	0	0	0	0
1	34	1	switch	rubber-oilpalm	0	0	equal	0	0	0	0
1	34	1	switch	rubber-oilpalm	0	0	equal	0	0	0	0
1	34	1	switch	rubber-oilpalm	0	0	equal	0	0	0	0
1	34	1	switch	rubber-oilpalm	0	0	equal	0	0	0	0
1	34	1	switch	rubber-oilpalm	0	0	equal	0	0	0	0
1	34	1	switch	rubber-oilpalm	0	0	equal	0	0	0	0
1	34	1	switch	rubber-oilpalm	0	0	equal	0	0	0	0
1	34	1	switch	rubber-oilpalm	0	0	equal	0	0	0	0
1	34	1	switch	rubber-oilpalm	0	0	equal	0	0	0	0
1	34	1	replant	oilpalm-oilpalm	0	0	equal	0	0	0	0
1	34	1	switch	rubber-oilpalm	0	0	equal	0	0	0	0
1	34	1	switch	rubber-oilpalm	0	0	equal	0	0	0	0
1	34	1	switch	rubber-oilpalm	0	0	equal	0	0	0	0
1	34	1	switch	rubber-oilpalm	0	0	equal	0	0	0	0
1	34	1	switch	rubber-oilpalm	0	0	equal	0	0	0	0
1	34	1	switch	rubber-oilpalm	0	0	equal	0	0	0	0
1	35	1	switch	rubber-oilpalm	0	0	equal	0	0	0	0
1	35	1	switch	rubber-oilpalm	0	0	equal	0	0	0	0
1	35	1	switch	rubber-oilpalm	0	0	equal	0	0	0	0
1	35	1	switch	rubber-oilpalm	0	0	equal	0	0	0	0
1	35	1	switch	rubber-oilpalm	0	0	equal	0	0	0	0
1	35	1	switch	rubber-oilpalm	0	0	equal	0	0	0	0
1	35	1	switch	rubber-oilpalm	0	0	equal	0	0	0	0
1	35	1	replant	oilpalm-oilpalm	0	0	equal	0	0	0	0
1	35	1	switch	rubber-oilpalm	0	0	equal	0	0	0	0
1	35	1	switch	rubber-oilpalm	0	0	equal	0	0	0	0
1	35	1	switch	rubber-oilpalm	0	0	equal	0	0	0	0
1	35	1	switch	rubber-oilpalm	0	0	equal	0	0	0	0
1	35	1	replant	oilpalm-oilpalm	0	0	equal	0	0	0	0
1	35	1	switch	rubber-oilpalm	0	0	equal	0	0	0	0
1	35	1	switch	rubber-oilpalm	0	0	equal	0	0	0	0
1	35	1	replant	oilpalm-oilpalm	0	0	equal	0	0	0	0
1	35	1	switch	rubber-oilpalm	0	0	equal	0	0	0	0
1	35	1	switch	rubber-oilpalm	0	0	equal	0	0	0	0
1	35	1	switch	rubber-oilpalm	0	0	equal	0	0	0	0
1	35	1	switch	rubber-oilpalm	0	0	equal	0	0	0	0
1	35	1	switch	rubber-oilpalm	0	0	equal	0	0	0	0
1	35	1	switch	rubber-oilpalm	0	0	equal	0	0	0	0
1	35	1	switch	rubber-oilpalm	0	0	equal	0	0	0	0
1	35	1	switch	rubber-oilpalm	0	0	equal	0	0	0	0
1	35	1	switch	rubber-oilpalm	0	0	equal	0	0	0	0
1	35	1	switch	rubber-oilpalm	0	0	equal	0	0	0	0
1	35	1	switch	rubber-oilpalm	0	0	equal	0	0	0	0
1	35	1	switch	rubber-oilpalm	0	0	equal	0	0	0	0
1	35	1	switch	rubber-oilpalm	0	0	equal	0	0	0	0
1	35	1	switch	rubber-oilpalm	0	0	equal	0	0	0	0
1	35	1	switch	rubber-oilpalm	0	0	equal	0	0	0	0
1	35	1	switch	rubber-oilpalm	0	0	equal	0	0	0	0
1	35	1	switch	rubber-oilpalm	0	0	equal	0	0	0	0
1	35	1	switch	rubber-oilpalm	0	0	equal	0	0	0	0
1	35	1	switch	rubber-oilpalm	0	0	equal	0	0	0	0
1	35	1	switch	rubber-oilpalm	0	0	equal	0	0	0	0
1	35	1	switch	rubber-oilpalm	0	0	equal	0	0	0	0
1	35	1	switch	rubber-oilpalm	0	0	equal	0	0	0	0
1	35	1	switch	rubber-oilpalm	0	0	equal	0	0	0	0
1	35	1	switch	rubber-oilpalm	0	0	equal	0	0	0	0
1	35	1	switch	rubber-oilpalm	0	0	equal	0	0	0	0
1	35	1	switch	rubber-oilpalm	0	0	equal	0	0	0	0
1	35	1	switch	rubber-oilpalm	0	0	equal	0	0	0	0
1	35	1	switch	rubber-oilpalm	0	0	equal	0	0	0	0
1	35	1	switch	rubber-oilpalm	0	0	equal	0	0	0	0
1	35	1	switch	rubber-oilpalm	0	0	equal	0	0	0	0
1	35	1	switch	rubber-oilpalm	0	0	equal	0	0	0	0
1	35	2	replant	rubber-rubber	0	0	equal	0	0	0	0
1	35	1	replant	oilpalm-oilpalm	0	0	equal	0	0	0	0
1	35	1	switch	rubber-oilpalm	0	0	equal	0	0	0	0
1	35	1	switch	rubber-oilpalm	0	0	equal	0	0	0	0
1	35	1	switch	rubber-oilpalm	0	0	equal	0	0	0	0
1	35	1	switch	rubber-oilpalm	0	0	equal	0	0	0	0
1	35	1	switch	rubber-oilpalm	0	0	equal	0	0	0	0
1	35	1	switch	rubber-oilpalm	0	0	equal	0	0	0	0
1	35	1	switch	rubber-oilpalm	0	0	equal	0	0	0	0
1	35	1	switch	rubber-oilpalm	0	0	equal	0	0	0	0
1	35	1	replant	oilpalm-oilpalm	0	0	equal	0	0	0	0
1	35	1	switch	rubber-oilpalm	0	0	equal	0	0	0	0
1	35	1	switch	rubber-oilpalm	0	0	equal	0	0	0	0
1	36	1	switch	rubber-oilpalm	0	0	equal	0	0	0	0
1	36	1	replant	oilpalm-oilpalm	0	0	equal	0	0	0	0
1	36	1	switch	rubber-oilpalm	0	0	equal	0	0	0	0
1	36	1	replant	oilpalm-oilpalm	0	0	equal	0	0	0	0
1	36	2	replant	rubber-rubber	0	0	equal	0	0	0	0
1	36	1	replant	oilpalm-oilpalm	0	0	equal	0	0	0	0
1	36	1	switch	rubber-oilpalm	0	0	equal	0	0	0	0
1	36	1	replant	oilpalm-oilpalm	0	0	equal	0	0	0	0
1	36	1	replant	oilpalm-oilpalm	0	0	equal	0	0	0	0
1	36	1	switch	rubber-oilpalm	0	0	equal	0	0	0	0
1	36	1	replant	oilpalm-oilpalm	0	0	equal	0	0	0	0
1	37	2	switch	oilpalm-rubber	0	0	equal	0	0	0	0
1	37	2	switch	oilpalm-rubber	0	0	equal	0	0	0	0
1	37	1	switch	rubber-oilpalm	0	0	equal	0	0	0	0
1	37	2	switch	oilpalm-rubber	0	0	equal	0	0	0	0
1	37	2	replant	rubber-rubber	0	0	equal	0	0	0	0
1	37	2	switch	oilpalm-rubber	0	0	equal	0	0	0	0
1	37	2	switch	oilpalm-rubber	0	0	equal	0	0	0	0
1	38	1	replant	oilpalm-oilpalm	0	0	equal	0	0	0	0
1	38	1	replant	oilpalm-oilpalm	0	0	equal	0	0	0	0
1	38	2	replant	rubber-rubber	0	0	equal	0	0	0	0
1	38	1	replant	oilpalm-oilpalm	0	0	equal	0	0	0	0
1	38	1	replant	oilpalm-oilpalm	0	0	equal	0	0	0	0
1	38	2	switch	oilpalm-rubber	0	0	equal	0	0	0	0
1	38	1	switch	rubber-oilpalm	0	0	equal	0	0	0	0
1	38	2	replant	rubber-rubber	0	0	equal	0	0	0	0
1	38	2	replant	rubber-rubber	0	0	equal	0	0	0	0
1	38	1	switch	rubber-oilpalm	0	0	equal	0	0	0	0
1	38	1	replant	oilpalm-oilpalm	0	0	equal	0	0	0	0
1	39	1	replant	oilpalm-oilpalm	0	0	equal	0	0	0	0
1	39	1	replant	oilpalm-oilpalm	0	0	equal	0	0	0	0
1	39	1	replant	oilpalm-oilpalm	0	0	equal	0	0	0	0
1	39	1	replant	oilpalm-oilpalm	0	0	equal	0	0	0	0
1	39	1	replant	oilpalm-oilpalm	0	0	equal	0	0	0	0
1	39	1	replant	oilpalm-oilpalm	0	0	equal	0	0	0	0
1	39	1	replant	oilpalm-oilpalm	0	0	equal	0	0	0	0
1	39	1	replant	oilpalm-oilpalm	0	0	equal	0	0	0	0
1	39	1	replant	oilpalm-oilpalm	0	0	equal	0	0	0	0
1	39	1	replant	oilpalm-oilpalm	0	0	equal	0	0	0	0
1	39	1	replant	oilpalm-oilpalm	0	0	equal	0	0	0	0
1	39	1	replant	oilpalm-oilpalm	0	0	equal	0	0	0	0
1	39	1	replant	oilpalm-oilpalm	0	0	equal	0	0	0	0
1	39	1	replant	oilpalm-oilpalm	0	0	equal	0	0	0	0
1	39	1	replant	oilpalm-oilpalm	0	0	equal	0	0	0	0
1	39	1	replant	oilpalm-oilpalm	0	0	equal	0	0	0	0
1	39	1	replant	oilpalm-oilpalm	0	0	equal	0	0	0	0
1	39	1	replant	oilpalm-oilpalm	0	0	equal	0	0	0	0
1	40	2	switch	oilpalm-rubber	0	0	equal	0	0	0	0
1	40	2	switch	oilpalm-rubber	0	0	equal	0	0	0	0
1	40	2	switch	oilpalm-rubber	0	0	equal	0	0	0	0
1	40	2	switch	oilpalm-rubber	0	0	equal	0	0	0	0
1	41	2	switch	oilpalm-rubber	0	0	equal	0	0	0	0
1	41	2	switch	oilpalm-rubber	0	0	equal	0	0	0	0
1	41	2	switch	oilpalm-rubber	0	0	equal	0	0	0	0
1	41	2	switch	oilpalm-rubber	0	0	equal	0	0	0	0
1	41	2	switch	oilpalm-rubber	0	0	equal	0	0	0	0
1	41	2	switch	oilpalm-rubber	0	0	equal	0	0	0	0
1	41	2	switch	oilpalm-rubber	0	0	equal	0	0	0	0
1	41	2	switch	oilpalm-rubber	0	0	equal	0	0	0	0
1	41	2	switch	oilpalm-rubber	0	0	equal	0	0	0	0
1	41	2	switch	oilpalm-rubber	0	0	equal	0	0	0	0
1	41	2	switch	oilpalm-rubber	0	0	equal	0	0	0	0
1	41	2	switch	oilpalm-rubber	0	0	equal	0	0	0	0
1	42	2	switch	oilpalm-rubber	0	0	equal	0	0	0	0
1	42	2	switch	oilpalm-rubber	0	0	equal	0	0	0	0
1	42	2	switch	oilpalm-rubber	0	0	equal	0	0	0	0
1	42	2	switch	oilpalm-rubber	0	0	equal	0	0	0	0
1	42	2	switch	oilpalm-rubber	0	0	equal	0	0	0	0
1	42	2	switch	oilpalm-rubber	0	0	equal	0	0	0	0
1	42	2	switch	oilpalm-rubber	0	0	equal	0	0	0	0
1	42	2	switch	oilpalm-rubber	0	0	equal	0	0	0	0
1	42	2	switch	oilpalm-rubber	0	0	equal	0	0	0	0
1	42	2	switch	oilpalm-rubber	0	0	equal	0	0	0	0
1	42	2	switch	oilpalm-rubber	0	0	equal	0	0	0	0
1	43	2	switch	oilpalm-rubber	0	0	equal	0	0	0	0
1	43	2	switch	oilpalm-rubber	0	0	equal	0	0	0	0
1	43	2	switch	oilpalm-rubber	0	0	equal	0	0	0	0
1	43	2	switch	oilpalm-rubber	0	0	equal	0	0	0	0
1	43	2	switch	oilpalm-rubber	0	0	equal	0	0	0	0
1	43	2	switch	oilpalm-rubber	0	0	equal	0	0	0	0
1	43	2	switch	oilpalm-rubber	0	0	equal	0	0	0	0
1	43	2	switch	oilpalm-rubber	0	0	equal	0	0	0	0
1	43	2	switch	oilpalm-rubber	0	0	equal	0	0	0	0
1	43	2	switch	oilpalm-rubber	0	0	equal	0	0	0	0
1	43	2	switch	oilpalm-rubber	0	0	equal	0	0	0	0
1	43	2	switch	oilpalm-rubber	0	0	equal	0	0	0	0
1	43	2	switch	oilpalm-rubber	0	0	equal	0	0	0	0
1	43	2	switch	oilpalm-rubber	0	0	equal	0	0	0	0
1	43	2	switch	oilpalm-rubber	0	0	equal	0	0	0	0
1	44	2	switch	oilpalm-rubber	0	0	equal	0	0	0	0
1	45	2	switch	oilpalm-rubber	0	0	equal	0	0	0	0
1	46	2	switch	oilpalm-rubber	0	0	equal	0	0	0	0
1	46	2	switch	oilpalm-rubber	0	0	equal	0	0	0	0
1	47	2	switch	oilpalm-rubber	0	0	equal	0	0	0	0
1	47	2	switch	oilpalm-rubber	0	0	equal	0	0	0	0
1	47	2	switch	oilpalm-rubber	0	0	equal	0	0	0	0
1	47	2	switch	oilpalm-rubber	0	0	equal	0	0	0	0
1	47	2	switch	oilpalm-rubber	0	0	equal	0	0	0	0
1	47	2	switch	oilpalm-rubber	0	0	equal	0	0	0	0
1	47	2	switch	oilpalm-rubber	0	0	equal	0	0	0	0
1	47	2	switch	oilpalm-rubber	0	0	equal	0	0	0	0
1	48	2	switch	oilpalm-rubber	0	0	equal	0	0	0	0
1	48	2	switch	oilpalm-rubber	0	0	equal	0	0	0	0
1	48	2	switch	oilpalm-rubber	0	0	equal	0	0	0	0
1	48	2	switch	oilpalm-rubber	0	0	equal	0	0	0	0
1	48	2	switch	oilpalm-rubber	0	0	equal	0	0	0	0
1	48	2	switch	oilpalm-rubber	0	0	equal	0	0	0	0
2	2	1	replant	oilpalm-oilpalm	0	0	equal	0	0	0	0
2	2	1	replant	oilpalm-oilpalm	0	0	equal	0	0	0	0
2	2	1	replant	oilpalm-oilpalm	0	0	equal	0	0	0	0
2	2	1	replant	oilpalm-oilpalm	0	0	equal	0	0	0	0
2	2	1	replant	oilpalm-oilpalm	0	0	equal	0	0	0	0
2	3	1	replant	oilpalm-oilpalm	0	0	equal	0	0	0	0
2	3	1	replant	oilpalm-oilpalm	0	0	equal	0	0	0	0
2	3	1	replant	oilpalm-oilpalm	0	0	equal	0	0	0	0
2	3	1	replant	oilpalm-oilpalm	0	0	equal	0	0	0	0
2	3	1	replant	oilpalm-oilpalm	0	0	equal	0	0	0	0
2	3	1	replant	oilpalm-oilpalm	0	0	equal	0	0	0	0
2	4	1	replant	oilpalm-oilpalm	0	0	equal	0	0	0	0
2	4	1	replant	oilpalm-oilpalm	0	0	equal	0	0	0	0
2	4	1	replant	oilpalm-oilpalm	0	0	equal	0	0	0	0
2	5	2	switch	oilpalm-rubber	0	0	equal	0	0	0	0
2	5	2	switch	oilpalm-rubber	0	0	equal	0	0	0	0
2	5	2	switch	oilpalm-rubber	0	0	equal	0	0	0	0
2	5	2	switch	oilpalm-rubber	0	0	equal	0	0	0	0
2	5	2	switch	oilpalm-rubber	0	0	equal	0	0	0	0
2	5	2	switch	oilpalm-rubber	0	0	equal	0	0	0	0
2	5	2	switch	oilpalm-rubber	0	0	equal	0	0	0	0
2	5	2	switch	oilpalm-rubber	0	0	equal	0	0	0	0
2	5	2	switch	oilpalm-rubber	0	0	equal	0	0	0	0
2	5	2	switch	oilpalm-rubber	0	0	equal	0	0	0	0
2	5	2	switch	oilpalm-rubber	0	0	equal	0	0	0	0
2	5	2	switch	oilpalm-rubber	0	0	equal	0	0	0	0
2	6	2	switch	oilpalm-rubber	0	0	equal	0	0	0	0
2	6	2	switch	oilpalm-rubber	0	0	equal	0	0	0	0
2	6	2	switch	oilpalm-rubber	0	0	equal	0	0	0	0
2	6	2	switch	oilpalm-rubber	0	0	equal	0	0	0	0
2	6	2	switch	oilpalm-rubber	0	0	equal	0	0	0	0
2	6	2	switch	oilpalm-rubber	0	0	equal	0	0	0	0
2	6	2	switch	oilpalm-rubber	0	0	equal	0	0	0	0
2	6	2	switch	oilpalm-rubber	0	0	equal	0	0	0	0
2	6	2	switch	oilpalm-rubber	0	0	equal	0	0	0	0
2	6	2	switch	oilpalm-rubber	0	0	equal	0	0	0	0
2	6	2	switch	oilpalm-rubber	0	0	equal	0	0	0	0
2	6	2	switch	oilpalm-rubber	0	0	equal	0	0	0	0
2	7	1	switch	rubber-oilpalm	0	0	equal	0	0	0	0
2	7	1	switch	rubber-oilpalm	0	0	equal	0	0	0	0
2	7	1	switch	rubber-oilpalm	0	0	equal	0	0	0	0
2	7	1	switch	rubber-oilpalm	0	0	equal	0	0	0	0
2	7	1	switch	rubber-oilpalm	0	0	equal	0	0	0	0
2	7	1	switch	rubber-oilpalm	0	0	equal	0	0	0	0
2	7	1	switch	rubber-oilpalm	0	0	equal	0	0	0	0
2	7	1	switch	rubber-oilpalm	0	0	equal	0	0	0	0
2	7	1	switch	rubber-oilpalm	0	0	equal	0	0	0	0
2	7	1	switch	rubber-oilpalm	0	0	equal	0	0	0	0
2	8	1	switch	rubber-oilpalm	0	0	equal	0	0	0	0
2	8	1	switch	rubber-oilpalm	0	0	equal	0	0	0	0
2	8	1	switch	rubber-oilpalm	0	0	equal	0	0	0	0
2	8	1	switch	rubber-oilpalm	0	0	equal	0	0	0	0
2	8	1	switch	rubber-oilpalm	0	0	equal	0	0	0	0
2	8	1	switch	rubber-oilpalm	0	0	equal	0	0	0	0
2	8	1	switch	rubber-oilpalm	0	0	equal	0	0	0	0
2	8	1	switch	rubber-oilpalm	0	0	equal	0	0	0	0
2	8	1	switch	rubber-oilpalm	0	0	equal	0	0	0	0
2	8	1	switch	rubber-oilpalm	0	0	equal	0	0	0	0
2	8	1	switch	rubber-oilpalm	0	0	equal	0	0	0	0
2	8	1	switch	rubber-oilpalm	0	0	equal	0	0	0	0
2	8	1	switch	rubber-oilpalm	0	0	equal	0	0	0	0
2	8	1	switch	rubber-oilpalm	0	0	equal	0	0	0	0
2	8	1	switch	rubber-oilpalm	0	0	equal	0	0	0	0
2	8	1	switch	rubber-oilpalm	0	0	equal	0	0	0	0
2	8	1	switch	rubber-oilpalm	0	0	equal	0	0	0	0
2	8	1	switch	rubber-oilpalm	0	0	equal	0	0	0	0
2	8	1	switch	rubber-oilpalm	0	0	equal	0	0	0	0
2	8	1	switch	rubber-oilpalm	0	0	equal	0	0	0	0
2	8	1	switch	rubber-oilpalm	0	0	equal	0	0	0	0
2	9	1	replant	oilpalm-oilpalm	0	0	equal	0	0	0	0
2	9	1	switch	rubber-oilpalm	0	0	equal	0	0	0	0
2	9	1	replant	oilpalm-oilpalm	0	0	equal	0	0	0	0
2	9	1	switch	rubber-oilpalm	0	0	equal	0	0	0	0
2	9	1	replant	oilpalm-oilpalm	0	0	equal	0	0	0	0
2	9	1	replant	oilpalm-oilpalm	0	0	equal	0	0	0	0
2	9	1	replant	oilpalm-oilpalm	0	0	equal	0	0	0	0
2	9	1	replant	oilpalm-oilpalm	0	0	equal	0	0	0	0
2	9	1	replant	oilpalm-oilpalm	0	0	equal	0	0	0	0
2	10	1	switch	rubber-oilpalm	0	0	equal	0	0	0	0
2	10	1	switch	rubber-oilpalm	0	0	equal	0	0	0	0
2	11	1	switch	rubber-oilpalm	0	0	equal	0	0	0	0
2	11	1	switch	rubber-oilpalm	0	0	equal	0	0	0	0
2	11	1	switch	rubber-oilpalm	0	0	equal	0	0	0	0
2	11	1	switch	rubber-oilpalm	0	0	equal	0	0	0	0
2	11	1	switch	rubber-oilpalm	0	0	equal	0	0	0	0
2	11	1	switch	rubber-oilpalm	0	0	equal	0	0	0	0
2	11	1	switch	rubber-oilpalm	0	0	equal	0	0	0	0
2	12	1	replant	oilpalm-oilpalm	0	0	equal	0	0	0	0
2	12	1	replant	oilpalm-oilpalm	0	0	equal	0	0	0	0
2	12	1	replant	oilpalm-oilpalm	0	0	equal	0	0	0	0
2	12	1	switch	rubber-oilpalm	0	0	equal	0	0	0	0
2	12	1	replant	oilpalm-oilpalm	0	0	equal	0	0	0	0
2	12	1	switch	rubber-oilpalm	0	0	equal	0	0	0	0
2	12	1	switch	rubber-oilpalm	0	0	equal	0	0	0	0
2	12	1	switch	rubber-oilpalm	0	0	equal	0	0	0	0
2	12	1	switch	rubber-oilpalm	0	0	equal	0	0	0	0
2	12	1	replant	oilpalm-oilpalm	0	0	equal	0	0	0	0
2	12	1	switch	rubber-oilpalm	0	0	equal	0	0	0	0
2	12	1	switch	rubber-oilpalm	0	0	equal	0	0	0	0
2	12	1	switch	rubber-oilpalm	0	0	equal	0	0	0	0
2	12	1	switch	rubber-oilpalm	0	0	equal	0	0	0	0
2	12	1	replant	oilpalm-oilpalm	0	0	equal	0	0	0	0
2	12	1	switch	rubber-oilpalm	0	0	equal	0	0	0	0
2	12	1	switch	rubber-oilpalm	0	0	equal	0	0	0	0
2	13	1	replant	oilpalm-oilpalm	0	0	equal	0	0	0	0
2	13	1	replant	oilpalm-oilpalm	0	0	equal	0	0	0	0
2	13	1	replant	oilpalm-oilpalm	0	0	equal	0	0	0	0
2	13	1	replant	oilpalm-oilpalm	0	0	equal	0	0	0	0
2	13	1	replant	oilpalm-oilpalm	0	0	equal	0	0	0	0
2	13	1	replant	oilpalm-oilpalm	0	0	equal	0	0	0	0
2	13	1	replant	oilpalm-oilpalm	0	0	equal	0	0	0	0
2	13	1	replant	oilpalm-oilpalm	0	0	equal	0	0	0	0
2	13	1	replant	oilpalm-oilpalm	0	0	equal	0	0	0	0
2	14	1	replant	oilpalm-oilpalm	0	0	equal	0	0	0	0
2	14	1	replant	oilpalm-oilpalm	0	0	equal	0	0	0	0
2	14	1	replant	oilpalm-oilpalm	0	0	equal	0	0	0	0
2	14	1	replant	oilpalm-oilpalm	0	0	equal	0	0	0	0
2	15	1	replant	oilpalm-oilpalm	0	0	equal	0	0	0	0
2	15	1	replant	oilpalm-oilpalm	0	0	equal	0	0	0	0
2	15	1	replant	oilpalm-oilpalm	0	0	equal	0	0	0	0
2	15	1	replant	oilpalm-oilpalm	0	0	equal	0	0	0	0
2	15	1	replant	oilpalm-oilpalm	0	0	equal	0	0	0	0
2	16	1	replant	oilpalm-oilpalm	0	0	equal	0	0	0	0
2	16	1	replant	oilpalm-oilpalm	0	0	equal	0	0	0	0
2	16	1	replant	oilpalm-oilpalm	0	0	equal	0	0	0	0
2	16	1	replant	oilpalm-oilpalm	0	0	equal	0	0	0	0
2	16	1	replant	oilpalm-oilpalm	0	0	equal	0	0	0	0
2	16	1	replant	oilpalm-oilpalm	0	0	equal	0	0	0	0
2	16	1	replant	oilpalm-oilpalm	0	0	equal	0	0	0	0
2	16	1	replant	oilpalm-oilpalm	0	0	equal	0	0	0	0
2	17	2	switch	oilpalm-rubber	0	0	equal	0	0	0	0
2	17	2	switch	oilpalm-rubber	0	0	equal	0	0	0	0
2	17	2	switch	oilpalm-rubber	0	0	equal	0	0	0	0
2	17	2	switch	oilpalm-rubber	0	0	equal	0	0	0	0
2	17	2	switch	oilpalm-rubber	0	0	equal	0	0	0	0
2	17	2	switch	oilpalm-rubber	0	0	equal	0	0	0	0
2	17	2	switch	oilpalm-rubber	0	0	equal	0	0	0	0
2	17	2	switch	oilpalm-rubber	0	0	equal	0	0	0	0
2	17	2	switch	oilpalm-rubber	0	0	equal	0	0	0	0
2	17	2	switch	oilpalm-rubber	0	0	equal	0	0	0	0
2	18	1	replant	oilpalm-oilpalm	0	0	equal	0	0	0	0
2	18	1	switch	rubber-oilpalm	0	0	equal	0	0	0	0
2	18	1	switch	rubber-oilpalm	0	0	equal	0	0	0	0
2	18	1	replant	oilpalm-oilpalm	0	0	equal	0	0	0	0
2	18	1	replant	oilpalm-oilpalm	0	0	equal	0	0	0	0
2	19	1	switch	rubber-oilpalm	0	0	equal	0	0	0	0
2	19	1	replant	oilpalm-oilpalm	0	0	equal	0	0	0	0
2	19	1	switch	rubber-oilpalm	0	0	equal	0	0	0	0
2	19	1	switch	rubber-oilpalm	0	0	equal	0	0	0	0
2	19	1	switch	rubber-oilpalm	0	0	equal	0	0	0	0
2	19	1	switch	rubber-oilpalm	0	0	equal	0	0	0	0
2	19	1	switch	rubber-oilpalm	0	0	equal	0	0	0	0
2	19	1	switch	rubber-oilpalm	0	0	equal	0	0	0	0
2	19	1	replant	oilpalm-oilpalm	0	0	equal	0	0	0	0
2	19	1	switch	rubber-oilpalm	0	0	equal	0	0	0	0
2	19	1	switch	rubber-oilpalm	0	0	equal	0	0	0	0
2	20	2	switch	oilpalm-rubber	0	0	equal	0	0	0	0
2	20	2	switch	oilpalm-rubber	0	0	equal	0	0	0	0
2	20	2	switch	oilpalm-rubber	0	0	equal	0	0	0	0
2	20	2	switch	oilpalm-rubber	0	0	equal	0	0	0	0
2	20	2	switch	oilpalm-rubber	0	0	equal	0	0	0	0
2	20	2	switch	oilpalm-rubber	0	0	equal	0	0	0	0
2	20	2	switch	oilpalm-rubber	0	0	equal	0	0	0	0
2	20	2	switch	oilpalm-rubber	0	0	equal	0	0	0	0
2	21	1	switch	rubber-oilpalm	0	0	equal	0	0	0	0
2	21	1	switch	rubber-oilpalm	0	0	equal	0	0	0	0
2	21	1	switch	rubber-oilpalm	0	0	equal	0	0	0	0
2	21	1	switch	rubber-oilpalm	0	0	equal	0	0	0	0
2	21	1	switch	rubber-oilpalm	0	0	equal	0	0	0	0
2	21	1	switch	rubber-oilpalm	0	0	equal	0	0	0	0
2	21	1	switch	rubber-oilpalm	0	0	equal	0	0	0	0
2	21	1	switch	rubber-oilpalm	0	0	equal	0	0	0	0
2	21	1	switch	rubber-oilpalm	0	0	equal	0	0	0	0
2	21	1	switch	rubber-oilpalm	0	0	equal	0	0	0	0
2	21	1	switch	rubber-oilpalm	0	0	equal	0	0	0	0
2	21	1	switch	rubber-oilpalm	0	0	equal	0	0	0	0
2	21	1	switch	rubber-oilpalm	0	0	equal	0	0	0	0
2	21	1	switch	rubber-oilpalm	0	0	equal	0	0	0	0
2	21	1	switch	rubber-oilpalm	0	0	equal	0	0	0	0
2	21	1	switch	rubber-oilpalm	0	0	equal	0	0	0	0
2	21	1	switch	rubber-oilpalm	0	0	equal	0	0	0	0
2	21	1	switch	rubber-oilpalm	0	0	equal	0	0	0	0
2	21	1	switch	rubber-oilpalm	0	0	equal	0	0	0	0
2	21	1	switch	rubber-oilpalm	0	0	equal	0	0	0	0
2	21	1	switch	rubber-oilpalm	0	0	equal	0	0	0	0
2	22	1	replant	oilpalm-oilpalm	0	0	equal	0	0	0	0
2	22	1	switch	rubber-oilpalm	0	0	equal	0	0	0	0
2	22	1	switch	rubber-oilpalm	0	0	equal	0	0	0	0
2	22	1	switch	rubber-oilpalm	0	0	equal	0	0	0	0
2	22	1	replant	oilpalm-oilpalm	0	0	equal	0	0	0	0
2	22	1	replant	oilpalm-oilpalm	0	0	equal	0	0	0	0
2	22	1	replant	oilpalm-oilpalm	0	0	equal	0	0	0	0
2	22	1	replant	oilpalm-oilpalm	0	0	equal	0	0	0	0
2	22	1	replant	oilpalm-oilpalm	0	0	equal	0	0	0	0
2	22	1	replant	oilpalm-oilpalm	0	0	equal	0	0	0	0
2	22	1	replant	oilpalm-oilpalm	0	0	equal	0	0	0	0
2	22	1	replant	oilpalm-oilpalm	0	0	equal	0	0	0	0
2	22	1	switch	rubber-oilpalm	0	0	equal	0	0	0	0
2	22	1	replant	oilpalm-oilpalm	0	0	equal	0	0	0	0
2	22	1	replant	oilpalm-oilpalm	0	0	equal	0	0	0	0
2	23	2	switch	oilpalm-rubber	0	0	equal	0	0	0	0
2	23	2	switch	oilpalm-rubber	0	0	equal	0	0	0	0
2	23	2	switch	oilpalm-rubber	0	0	equal	0	0	0	0
2	23	2	switch	oilpalm-rubber	0	0	equal	0	0	0	0
2	23	2	switch	oilpalm-rubber	0	0	equal	0	0	0	0
2	23	2	switch	oilpalm-rubber	0	0	equal	0	0	0	0
2	23	2	switch	oilpalm-rubber	0	0	equal	0	0	0	0
2	23	2	switch	oilpalm-rubber	0	0	equal	0	0	0	0
2	23	2	switch	oilpalm-rubber	0	0	equal	0	0	0	0
2	23	2	switch	oilpalm-rubber	0	0	equal	0	0	0	0
2	23	2	switch	oilpalm-rubber	0	0	equal	0	0	0	0
2	23	2	switch	oilpalm-rubber	0	0	equal	0	0	0	0
2	23	2	switch	oilpalm-rubber	0	0	equal	0	0	0	0
2	23	2	switch	oilpalm-rubber	0	0	equal	0	0	0	0
2	23	2	switch	oilpalm-rubber	0	0	equal	0	0	0	0
2	23	2	switch	oilpalm-rubber	0	0	equal	0	0	0	0
2	23	2	switch	oilpalm-rubber	0	0	equal	0	0	0	0
2	24	2	switch	oilpalm-rubber	0	0	equal	0	0	0	0
2	24	2	switch	oilpalm-rubber	0	0	equal	0	0	0	0
2	24	2	switch	oilpalm-rubber	0	0	equal	0	0	0	0
2	24	2	switch	oilpalm-rubber	0	0	equal	0	0	0	0
2	24	2	switch	oilpalm-rubber	0	0	equal	0	0	0	0
2	26	2	replant	rubber-rubber	0	0	equal	0	0	0	0
2	26	2	switch	oilpalm-rubber	0	0	equal	0	0	0	0
2	26	2	replant	rubber-rubber	0	0	equal	0	0	0	0
2	26	2	replant	rubber-rubber	0	0	equal	0	0	0	0
2	26	2	replant	rubber-rubber	0	0	equal	0	0	0	0
2	26	2	switch	oilpalm-rubber	0	0	equal	0	0	0	0
2	26	2	replant	rubber-rubber	0	0	equal	0	0	0	0
2	26	2	replant	rubber-rubber	0	0	equal	0	0	0	0
2	27	2	switch	oilpalm-rubber	0	0	equal	0	0	0	0
2	27	2	switch	oilpalm-rubber	0	0	equal	0	0	0	0
2	27	2	switch	oilpalm-rubber	0	0	equal	0	0	0	0
2	27	2	replant	rubber-rubber	0	0	equal	0	0	0	0
2	27	2	replant	rubber-rubber	0	0	equal	0	0	0	0
2	27	2	replant	rubber-rubber	0	0	equal	0	0	0	0
2	27	2	switch	oilpalm-rubber	0	0	equal	0	0	0	0
2	27	2	replant	rubber-rubber	0	0	equal	0	0	0	0
2	27	2	replant	rubber-rubber	0	0	equal	0	0	0	0
2	27	2	replant	rubber-rubber	0	0	equal	0	0	0	0
2	27	2	replant	rubber-rubber	0	0	equal	0	0	0	0
2	27	2	replant	rubber-rubber	0	0	equal	0	0	0	0
2	28	1	switch	rubber-oilpalm	0	0	equal	0	0	0	0
2	28	1	switch	rubber-oilpalm	0	0	equal	0	0	0	0
2	28	1	switch	rubber-oilpalm	0	0	equal	0	0	0	0
2	28	1	switch	rubber-oilpalm	0	0	equal	0	0	0	0
2	28	1	switch	rubber-oilpalm	0	0	equal	0	0	0	0
2	28	1	switch	rubber-oilpalm	0	0	equal	0	0	0	0
2	28	1	switch	rubber-oilpalm	0	0	equal	0	0	0	0
2	29	1	switch	rubber-oilpalm	0	0	equal	0	0	0	0
2	29	1	replant	oilpalm-oilpalm	0	0	equal	0	0	0	0
2	29	2	replant	rubber-rubber	0	0	equal	0	0	0	0
2	29	1	replant	oilpalm-oilpalm	0	0	equal	0	0	0	0
2	29	1	replant	oilpalm-oilpalm	0	0	equal	0	0	0	0
2	29	1	replant	oilpalm-oilpalm	0	0	equal	0	0	0	0
2	29	1	replant	oilpalm-oilpalm	0	0	equal	0	0	0	0
2	29	1	replant	oilpalm-oilpalm	0	0	equal	0	0	0	0
2	29	1	replant	oilpalm-oilpalm	0	0	equal	0	0	0	0
2	29	1	replant	oilpalm-oilpalm	0	0	equal	0	0	0	0
2	29	2	replant	rubber-rubber	0	0	equal	0	0	0	0
2	29	1	switch	rubber-oilpalm	0	0	equal	0	0	0	0
2	29	1	replant	oilpalm-oilpalm	0	0	equal	0	0	0	0
2	29	1	switch	rubber-oilpalm	0	0	equal	0	0	0	0
2	29	1	replant	oilpalm-oilpalm	0	0	equal	0	0	0	0
2	29	1	switch	rubber-oilpalm	0	0	equal	0	0	0	0
2	29	1	replant	oilpalm-oilpalm	0	0	equal	0	0	0	0
2	29	1	replant	oilpalm-oilpalm	0	0	equal	0	0	0	0
2	29	1	switch	rubber-oilpalm	0	0	equal	0	0	0	0
2	30	2	replant	rubber-rubber	0	0	equal	0	0	0	0
2	30	1	switch	rubber-oilpalm	0	0	equal	0	0	0	0
2	30	1	switch	rubber-oilpalm	0	0	equal	0	0	0	0
2	30	1	replant	oilpalm-oilpalm	0	0	equal	0	0	0	0
2	30	1	switch	rubber-oilpalm	0	0	equal	0	0	0	0
2	30	2	switch	oilpalm-rubber	0	0	equal	0	0	0	0
2	30	2	replant	rubber-rubber	0	0	equal	0	0	0	0
2	30	2	replant	rubber-rubber	0	0	equal	0	0	0	0
2	30	1	switch	rubber-oilpalm	0	0	equal	0	0	0	0
2	30	1	switch	rubber-oilpalm	0	0	equal	0	0	0	0
2	30	1	switch	rubber-oilpalm	0	0	equal	0	0	0	0
2	30	1	switch	rubber-oilpalm	0	0	equal	0	0	0	0
2	31	1	replant	oilpalm-oilpalm	0	0	equal	0	0	0	0
2	31	1	switch	rubber-oilpalm	0	0	equal	0	0	0	0
2	31	1	replant	oilpalm-oilpalm	0	0	equal	0	0	0	0
2	31	1	replant	oilpalm-oilpalm	0	0	equal	0	0	0	0
2	31	1	replant	oilpalm-oilpalm	0	0	equal	0	0	0	0
2	31	1	replant	oilpalm-oilpalm	0	0	equal	0	0	0	0
2	31	1	replant	oilpalm-oilpalm	0	0	equal	0	0	0	0
2	31	1	replant	oilpalm-oilpalm	0	0	equal	0	0	0	0
2	32	2	switch	oilpalm-rubber	0	0	equal	0	0	0	0
2	32	2	switch	oilpalm-rubber	0	0	equal	0	0	0	0
2	32	2	switch	oilpalm-rubber	0	0	equal	0	0	0	0
2	32	2	switch	oilpalm-rubber	0	0	equal	0	0	0	0
2	32	2	switch	oilpalm-rubber	0	0	equal	0	0	0	0
2	32	2	switch	oilpalm-rubber	0	0	equal	0	0	0	0
2	32	2	switch	oilpalm-rubber	0	0	equal	0	0	0	0
2	32	2	switch	oilpalm-rubber	0	0	equal	0	0	0	0
2	32	2	switch	oilpalm-rubber	0	0	equal	0	0	0	0
2	32	2	switch	oilpalm-rubber	0	0	equal	0	0	0	0
2	33	2	switch	oilpalm-rubber	0	0	equal	0	0	0	0
2	33	2	switch	oilpalm-rubber	0	0	equal	0	0	0	0
2	33	2	switch	oilpalm-rubber	0	0	equal	0	0	0	0
2	33	2	switch	oilpalm-rubber	0	0	equal	0	0	0	0
2	33	2	switch	oilpalm-rubber	0	0	equal	0	0	0	0
2	33	2	switch	oilpalm-rubber	0	0	equal	0	0	0	0
2	33	2	switch	oilpalm-rubber	0	0	equal	0	0	0	0
2	33	2	switch	oilpalm-rubber	0	0	equal	0	0	0	0
2	33	2	switch	oilpalm-rubber	0	0	equal	0	0	0	0
2	33	2	replant	rubber-rubber	0	0	equal	0	0	0	0
2	33	2	switch	oilpalm-rubber	0	0	equal	0	0	0	0
2	33	2	switch	oilpalm-rubber	0	0	equal	0	0	0	0
2	33	2	switch	oilpalm-rubber	0	0	equal	0	0	0	0
2	33	2	switch	oilpalm-rubber	0	0	equal	0	0	0	0
2	33	2	switch	oilpalm-rubber	0	0	equal	0	0	0	0
2	33	2	switch	oilpalm-rubber	0	0	equal	0	0	0	0
2	33	2	switch	oilpalm-rubber	0	0	equal	0	0	0	0
2	33	2	switch	oilpalm-rubber	0	0	equal	0	0	0	0
2	34	1	switch	rubber-oilpalm	0	0	equal	0	0	0	0
2	34	1	switch	rubber-oilpalm	0	0	equal	0	0	0	0
2	34	1	switch	rubber-oilpalm	0	0	equal	0	0	0	0
2	34	1	switch	rubber-oilpalm	0	0	equal	0	0	0	0
2	34	1	switch	rubber-oilpalm	0	0	equal	0	0	0	0
2	34	1	switch	rubber-oilpalm	0	0	equal	0	0	0	0
2	34	1	switch	rubber-oilpalm	0	0	equal	0	0	0	0
2	34	1	switch	rubber-oilpalm	0	0	equal	0	0	0	0
2	34	1	switch	rubber-oilpalm	0	0	equal	0	0	0	0
2	34	1	switch	rubber-oilpalm	0	0	equal	0	0	0	0
2	34	1	switch	rubber-oilpalm	0	0	equal	0	0	0	0
2	34	1	switch	rubber-oilpalm	0	0	equal	0	0	0	0
2	35	1	switch	rubber-oilpalm	0	0	equal	0	0	0	0
2	35	1	switch	rubber-oilpalm	0	0	equal	0	0	0	0
2	35	1	switch	rubber-oilpalm	0	0	equal	0	0	0	0
2	35	1	switch	rubber-oilpalm	0	0	equal	0	0	0	0
2	35	1	switch	rubber-oilpalm	0	0	equal	0	0	0	0
2	35	1	switch	rubber-oilpalm	0	0	equal	0	0	0	0
2	35	1	switch	rubber-oilpalm	0	0	equal	0	0	0	0
2	35	1	switch	rubber-oilpalm	0	0	equal	0	0	0	0
2	35	1	switch	rubber-oilpalm	0	0	equal	0	0	0	0
2	35	1	switch	rubber-oilpalm	0	0	equal	0	0	0	0
2	35	1	switch	rubber-oilpalm	0	0	equal	0	0	0	0
2	35	1	switch	rubber-oilpalm	0	0	equal	0	0	0	0
2	35	1	switch	rubber-oilpalm	0	0	equal	0	0	0	0
2	35	1	switch	rubber-oilpalm	0	0	equal	0	0	0	0
2	35	1	switch	rubber-oilpalm	0	0	equal	0	0	0	0
2	35	1	switch	rubber-oilpalm	0	0	equal	0	0	0	0
2	35	1	switch	rubber-oilpalm	0	0	equal	0	0	0	0
2	35	1	switch	rubber-oilpalm	0	0	equal	0	0	0	0
2	35	1	replant	oilpalm-oilpalm	0	0	equal	0	0	0	0
2	35	1	switch	rubber-oilpalm	0	0	equal	0	0	0	0
2	35	1	switch	rubber-oilpalm	0	0	equal	0	0	0	0
2	35	1	switch	rubber-oilpalm	0	0	equal	0	0	0	0
2	35	1	switch	rubber-oilpalm	0	0	equal	0	0	0	0
2	35	1	switch	rubber-oilpalm	0	0	equal	0	0	0	0
2	35	1	switch	rubber-oilpalm	0	0	equal	0	0	0	0
2	35	1	replant	oilpalm-oilpalm	0	0	equal	0	0	0	0
2	35	1	switch	rubber-oilpalm	0	0	equal	0	0	0	0
2	35	1	switch	rubber-oilpalm	0	0	equal	0	0	0	0
2	35	1	switch	rubber-oilpalm	0	0	equal	0	0	0	0
2	35	1	switch	rubber-oilpalm	0	0	equal	0	0	0	0
2	35	1	switch	rubber-oilpalm	0	0	equal	0	0	0	0
2	35	1	switch	rubber-oilpalm	0	0	equal	0	0	0	0
2	35	1	switch	rubber-oilpalm	0	0	equal	0	0	0	0
2	35	1	switch	rubber-oilpalm	0	0	equal	0	0	0	0
2	35	1	switch	rubber-oilpalm	0	0	equal	0	0	0	0
2	35	1	switch	rubber-oilpalm	0	0	equal	0	0	0	0
2	35	1	switch	rubber-oilpalm	0	0	equal	0	0	0	0
2	35	1	switch	rubber-oilpalm	0	0	equal	0	0	0	0
2	35	1	switch	rubber-oilpalm	0	0	equal	0	0	0	0
2	35	1	switch	rubber-oilpalm	0	0	equal	0	0	0	0
2	35	1	switch	rubber-oilpalm	0	0	equal	0	0	0	0
2	35	1	switch	rubber-oilpalm	0	0	equal	0	0	0	0
2	35	1	switch	rubber-oilpalm	0	0	equal	0	0	0	0
2	35	1	switch	rubber-oilpalm	0	0	equal	0	0	0	0
2	35	1	replant	oilpalm-oilpalm	0	0	equal	0	0	0	0
2	35	1	switch	rubber-oilpalm	0	0	equal	0	0	0	0
2	35	1	replant	oilpalm-oilpalm	0	0	equal	0	0	0	0
2	35	1	switch	rubber-oilpalm	0	0	equal	0	0	0	0
2	35	1	switch	rubber-oilpalm	0	0	equal	0	0	0	0
2	35	1	switch	rubber-oilpalm	0	0	equal	0	0	0	0
2	35	1	switch	rubber-oilpalm	0	0	equal	0	0	0	0
2	35	1	replant	oilpalm-oilpalm	0	0	equal	0	0	0	0
2	35	1	switch	rubber-oilpalm	0	0	equal	0	0	0	0
2	36	1	switch	rubber-oilpalm	0	0	equal	0	0	0	0
2	36	1	switch	rubber-oilpalm	0	0	equal	0	0	0	0
2	36	1	switch	rubber-oilpalm	0	0	equal	0	0	0	0
2	36	2	replant	rubber-rubber	0	0	equal	0	0	0	0
2	36	1	replant	oilpalm-oilpalm	0	0	equal	0	0	0	0
2	36	1	replant	oilpalm-oilpalm	0	0	equal	0	0	0	0
2	36	1	switch	rubber-oilpalm	0	0	equal	0	0	0	0
2	36	1	switch	rubber-oilpalm	0	0	equal	0	0	0	0
2	37	1	replant	oilpalm-oilpalm	0	0	equal	0	0	0	0
2	37	2	switch	oilpalm-rubber	0	0	equal	0	0	0	0
2	37	2	switch	oilpalm-rubber	0	0	equal	0	0	0	0
2	37	1	switch	rubber-oilpalm	0	0	equal	0	0	0	0
2	37	2	switch	oilpalm-rubber	0	0	equal	0	0	0	0
2	37	2	switch	oilpalm-rubber	0	0	equal	0	0	0	0
2	37	2	switch	oilpalm-rubber	0	0	equal	0	0	0	0
2	37	2	switch	oilpalm-rubber	0	0	equal	0	0	0	0
2	37	2	switch	oilpalm-rubber	0	0	equal	0	0	0	0
2	37	2	switch	oilpalm-rubber	0	0	equal	0	0	0	0
2	37	1	replant	oilpalm-oilpalm	0	0	equal	0	0	0	0
2	37	2	switch	oilpalm-rubber	0	0	equal	0	0	0	0
2	37	2	switch	oilpalm-rubber	0	0	equal	0	0	0	0
2	38	1	replant	oilpalm-oilpalm	0	0	equal	0	0	0	0
2	38	2	replant	rubber-rubber	0	0	equal	0	0	0	0
2	38	2	replant	rubber-rubber	0	0	equal	0	0	0	0
2	38	2	replant	rubber-rubber	0	0	equal	0	0	0	0
2	38	2	replant	rubber-rubber	0	0	equal	0	0	0	0
2	38	1	replant	oilpalm-oilpalm	0	0	equal	0	0	0	0
2	38	1	replant	oilpalm-oilpalm	0	0	equal	0	0	0	0
2	38	1	replant	oilpalm-oilpalm	0	0	equal	0	0	0	0
2	38	2	replant	rubber-rubber	0	0	equal	0	0	0	0
2	38	1	replant	oilpalm-oilpalm	0	0	equal	0	0	0	0
2	38	1	switch	rubber-oilpalm	0	0	equal	0	0	0	0
2	38	1	replant	oilpalm-oilpalm	0	0	equal	0	0	0	0
2	38	2	replant	rubber-rubber	0	0	equal	0	0	0	0
2	39	1	replant	oilpalm-oilpalm	0	0	equal	0	0	0	0
2	39	1	replant	oilpalm-oilpalm	0	0	equal	0	0	0	0
2	39	1	replant	oilpalm-oilpalm	0	0	equal	0	0	0	0
2	39	1	replant	oilpalm-oilpalm	0	0	equal	0	0	0	0
2	39	1	replant	oilpalm-oilpalm	0	0	equal	0	0	0	0
2	39	1	replant	oilpalm-oilpalm	0	0	equal	0	0	0	0
2	39	1	replant	oilpalm-oilpalm	0	0	equal	0	0	0	0
2	39	1	replant	oilpalm-oilpalm	0	0	equal	0	0	0	0
2	39	1	replant	oilpalm-oilpalm	0	0	equal	0	0	0	0
2	39	1	replant	oilpalm-oilpalm	0	0	equal	0	0	0	0
2	39	1	replant	oilpalm-oilpalm	0	0	equal	0	0	0	0
2	39	1	replant	oilpalm-oilpalm	0	0	equal	0	0	0	0
2	39	1	replant	oilpalm-oilpalm	0	0	equal	0	0	0	0
2	39	1	replant	oilpalm-oilpalm	0	0	equal	0	0	0	0
2	39	1	replant	oilpalm-oilpalm	0	0	equal	0	0	0	0
2	39	1	replant	oilpalm-oilpalm	0	0	equal	0	0	0	0
2	39	1	replant	oilpalm-oilpalm	0	0	equal	0	0	0	0
2	39	1	replant	oilpalm-oilpalm	0	0	equal	0	0	0	0
2	39	1	replant	oilpalm-oilpalm	0	0	equal	0	0	0	0
2	40	2	switch	oilpalm-rubber	0	0	equal	0	0	0	0
2	40	2	switch	oilpalm-rubber	0	0	equal	0	0	0	0
2	40	2	switch	oilpalm-rubber	0	0	equal	0	0	0	0
2	40	2	switch	oilpalm-rubber	0	0	equal	0	0	0	0
2	40	2	switch	oilpalm-rubber	0	0	equal	0	0	0	0
2	41	2	switch	oilpalm-rubber	0	0	equal	0	0	0	0
2	41	2	switch	oilpalm-rubber	0	0	equal	0	0	0	0
2	41	2	switch	oilpalm-rubber	0	0	equal	0	0	0	0
2	41	2	switch	oilpalm-rubber	0	0	equal	0	0	0	0
2	41	2	switch	oilpalm-rubber	0	0	equal	0	0	0	0
2	41	2	switch	oilpalm-rubber	0	0	equal	0	0	0	0
2	41	2	switch	oilpalm-rubber	0	0	equal	0	0	0	0
2	41	2	switch	oilpalm-rubber	0	0	equal	0	0	0	0
2	41	2	switch	oilpalm-rubber	0	0	equal	0	0	0	0
2	41	2	switch	oilpalm-rubber	0	0	equal	0	0	0	0
2	41	2	switch	oilpalm-rubber	0	0	equal	0	0	0	0
2	41	2	switch	oilpalm-rubber	0	0	equal	0	0	0	0
2	41	2	switch	oilpalm-rubber	0	0	equal	0	0	0	0
2	42	2	switch	oilpalm-rubber	0	0	equal	0	0	0	0
2	42	2	switch	oilpalm-rubber	0	0	equal	0	0	0	0
2	42	2	switch	oilpalm-rubber	0	0	equal	0	0	0	0
2	42	2	switch	oilpalm-rubber	0	0	equal	0	0	0	0
2	42	2	switch	oilpalm-rubber	0	0	equal	0	0	0	0
2	42	2	switch	oilpalm-rubber	0	0	equal	0	0	0	0
2	42	2	switch	oilpalm-rubber	0	0	equal	0	0	0	0
2	42	2	switch	oilpalm-rubber	0	0	equal	0	0	0	0
2	42	2	switch	oilpalm-rubber	0	0	equal	0	0	0	0
2	42	2	switch	oilpalm-rubber	0	0	equal	0	0	0	0
2	42	2	switch	oilpalm-rubber	0	0	equal	0	0	0	0
2	42	2	switch	oilpalm-rubber	0	0	equal	0	0	0	0
2	42	2	switch	oilpalm-rubber	0	0	equal	0	0	0	0
2	42	2	switch	oilpalm-rubber	0	0	equal	0	0	0	0
2	42	2	switch	oilpalm-rubber	0	0	equal	0	0	0	0
2	42	2	switch	oilpalm-rubber	0	0	equal	0	0	0	0
2	42	2	switch	oilpalm-rubber	0	0	equal	0	0	0	0
2	43	2	switch	oilpalm-rubber	0	0	equal	0	0	0	0
2	43	2	switch	oilpalm-rubber	0	0	equal	0	0	0	0
2	43	2	switch	oilpalm-rubber	0	0	equal	0	0	0	0
2	43	2	switch	oilpalm-rubber	0	0	equal	0	0	0	0
2	43	2	switch	oilpalm-rubber	0	0	equal	0	0	0	0
2	43	2	switch	oilpalm-rubber	0	0	equal	0	0	0	0
2	43	2	switch	oilpalm-rubber	0	0	equal	0	0	0	0
2	43	2	switch	oilpalm-rubber	0	0	equal	0	0	0	0
2	43	2	switch	oilpalm-rubber	0	0	equal	0	0	0	0
2	43	2	switch	oilpalm-rubber	0	0	equal	0	0	0	0
2	43	2	switch	oilpalm-rubber	0	0	equal	0	0	0	0
2	43	2	switch	oilpalm-rubber	0	0	equal	0	0	0	0
2	43	2	switch	oilpalm-rubber	0	0	equal	0	0	0	0
2	44	2	switch	oilpalm-rubber	0	0	equal	0	0	0	0
2	45	2	replant	rubber-rubber	0	0	equal	0	0	0	0
2	47	2	switch	oilpalm-rubber	0	0	equal	0	0	0	0
2	47	2	switch	oilpalm-rubber	0	0	equal	0	0	0	0
2	47	2	switch	oilpalm-rubber	0	0	equal	0	0	0	0
2	47	2	switch	oilpalm-rubber	0	0	equal	0	0	0	0
2	47	2	switch	oilpalm-rubber	0	0	equal	0	0	0	0
2	48	2	switch	oilpalm-rubber	0	0	equal	0	0	0	0
2	48	2	switch	oilpalm-rubber	0	0	equal	0	0	0	0
2	48	2	switch	oilpalm-rubber	0	0	equal	0	0	0	0
2	48	2	switch	oilpalm-rubber	0	0	equal	0	0	0	0
2	48	2	switch	oilpalm-rubber	0	0	equal	0	0	0	0
2	48	2	replant	rubber-rubber	0	0	equal	0	0	0	0
2	48	2	switch	oilpalm-rubber	0	0	equal	0	0	0	0
2	48	2	switch	oilpalm-rubber	0	0	equal	0	0	0	0
3	2	1	replant	oilpalm-oilpalm	0	0	equal	0	0	0	0
3	2	1	replant	oilpalm-oilpalm	0	0	equal	0	0	0	0
3	2	1	replant	oilpalm-oilpalm	0	0	equal	0	0	0	0
3	3	1	replant	oilpalm-oilpalm	0	0	equal	0	0	0	0
3	3	1	replant	oilpalm-oilpalm	0	0	equal	0	0	0	0
3	3	1	replant	oilpalm-oilpalm	0	0	equal	0	0	0	0
3	3	1	replant	oilpalm-oilpalm	0	0	equal	0	0	0	0
3	3	1	replant	oilpalm-oilpalm	0	0	equal	0	0	0	0
3	3	1	replant	oilpalm-oilpalm	0	0	equal	0	0	0	0
3	3	1	replant	oilpalm-oilpalm	0	0	equal	0	0	0	0
3	3	1	replant	oilpalm-oilpalm	0	0	equal	0	0	0	0
3	3	1	replant	oilpalm-oilpalm	0	0	equal	0	0	0	0
3	4	1	replant	oilpalm-oilpalm	0	0	equal	0	0	0	0
3	4	1	replant	oilpalm-oilpalm	0	0	equal	0	0	0	0
3	5	2	switch	oilpalm-rubber	0	0	equal	0	0	0	0
3	5	2	switch	oilpalm-rubber	0	0	equal	0	0	0	0
3	5	2	switch	oilpalm-rubber	0	0	equal	0	0	0	0
3	5	2	switch	oilpalm-rubber	0	0	equal	0	0	0	0
3	5	2	switch	oilpalm-rubber	0	0	equal	0	0	0	0
3	5	2	switch	oilpalm-rubber	0	0	equal	0	0	0	0
3	5	2	switch	oilpalm-rubber	0	0	equal	0	0	0	0
3	5	2	switch	oilpalm-rubber	0	0	equal	0	0	0	0
3	5	2	switch	oilpalm-rubber	0	0	equal	0	0	0	0
3	5	2	switch	oilpalm-rubber	0	0	equal	0	0	0	0
3	6	2	switch	oilpalm-rubber	0	0	equal	0	0	0	0
3	6	2	switch	oilpalm-rubber	0	0	equal	0	0	0	0
3	6	2	switch	oilpalm-rubber	0	0	equal	0	0	0	0
3	6	2	switch	oilpalm-rubber	0	0	equal	0	0	0	0
3	6	2	switch	oilpalm-rubber	0	0	equal	0	0	0	0
3	6	2	switch	oilpalm-rubber	0	0	equal	0	0	0	0
3	6	2	switch	oilpalm-rubber	0	0	equal	0	0	0	0
3	6	2	switch	oilpalm-rubber	0	0	equal	0	0	0	0
3	6	2	switch	oilpalm-rubber	0	0	equal	0	0	0	0
3	7	1	switch	rubber-oilpalm	0	0	equal	0	0	0	0
3	7	1	switch	rubber-oilpalm	0	0	equal	0	0	0	0
3	7	1	switch	rubber-oilpalm	0	0	equal	0	0	0	0
3	7	1	switch	rubber-oilpalm	0	0	equal	0	0	0	0
3	7	1	switch	rubber-oilpalm	0	0	equal	0	0	0	0
3	7	1	switch	rubber-oilpalm	0	0	equal	0	0	0	0
3	7	1	switch	rubber-oilpalm	0	0	equal	0	0	0	0
3	7	1	switch	rubber-oilpalm	0	0	equal	0	0	0	0
3	7	1	switch	rubber-oilpalm	0	0	equal	0	0	0	0
3	7	1	switch	rubber-oilpalm	0	0	equal	0	0	0	0
3	7	1	switch	rubber-oilpalm	0	0	equal	0	0	0	0
3	7	1	switch	rubber-oilpalm	0	0	equal	0	0	0	0
3	7	1	switch	rubber-oilpalm	0	0	equal	0	0	0	0
3	8	1	switch	rubber-oilpalm	0	0	equal	0	0	0	0
3	8	1	switch	rubber-oilpalm	0	0	equal	0	0	0	0
3	8	1	switch	rubber-oilpalm	0	0	equal	0	0	0	0
3	8	1	switch	rubber-oilpalm	0	0	equal	0	0	0	0
3	8	1	switch	rubber-oilpalm	0	0	equal	0	0	0	0
3	8	1	switch	rubber-oilpalm	0	0	equal	0	0	0	0
3	8	1	switch	rubber-oilpalm	0	0	equal	0	0	0	0
3	8	1	switch	rubber-oilpalm	0	0	equal	0	0	0	0
3	8	1	switch	rubber-oilpalm	0	0	equal	0	0	0	0
3	8	1	switch	rubber-oilpalm	0	0	equal	0	0	0	0
3	8	1	switch	rubber-oilpalm	0	0	equal	0	0	0	0
3	8	1	switch	rubber-oilpalm	0	0	equal	0	0	0	0
3	8	1	switch	rubber-oilpalm	0	0	equal	0	0	0	0
3	8	1	switch	rubber-oilpalm	0	0	equal	0	0	0	0
3	8	1	switch	rubber-oilpalm	0	0	equal	0	0	0	0
3	8	1	switch	rubber-oilpalm	0	0	equal	0	0	0	0
3	8	1	switch	rubber-oilpalm	0	0	equal	0	0	0	0
3	8	1	switch	rubber-oilpalm	0	0	equal	0	0	0	0
3	8	1	switch	rubber-oilpalm	0	0	equal	0	0	0	0
3	8	1	switch	rubber-oilpalm	0	0	equal	0	0	0	0
3	9	1	replant	oilpalm-oilpalm	0	0	equal	0	0	0	0
3	9	1	switch	rubber-oilpalm	0	0	equal	0	0	0	0
3	9	1	replant	oilpalm-oilpalm	0	0	equal	0	0	0	0
3	9	1	replant	oilpalm-oilpalm	0	0	equal	0	0	0	0
3	9	1	replant	oilpalm-oilpalm	0	0	equal	0	0	0	0
3	9	1	replant	oilpalm-oilpalm	0	0	equal	0	0	0	0
3	9	1	replant	oilpalm-oilpalm	0	0	equal	0	0	0	0
3	9	1	replant	oilpalm-oilpalm	0	0	equal	0	0	0	0
3	9	1	replant	oilpalm-oilpalm	0	0	equal	0	0	0	0
3	11	1	switch	rubber-oilpalm	0	0	equal	0	0	0	0
3	11	1	switch	rubber-oilpalm	0	0	equal	0	0	0	0
3	11	1	switch	rubber-oilpalm	0	0	equal	0	0	0	0
3	11	1	switch	rubber-oilpalm	0	0	equal	0	0	0	0
3	11	1	switch	rubber-oilpalm	0	0	equal	0	0	0	0
3	11	1	switch	rubber-oilpalm	0	0	equal	0	0	0	0
3	12	1	switch	rubber-oilpalm	0	0	equal	0	0	0	0
3	12	1	replant	oilpalm-oilpalm	0	0	equal	0	0	0	0
3	12	1	switch	rubber-oilpalm	0	0	equal	0	0	0	0
3	12	1	replant	oilpalm-oilpalm	0	0	equal	0	0	0	0
3	12	1	switch	rubber-oilpalm	0	0	equal	0	0	0	0
3	12	1	replant	oilpalm-oilpalm	0	0	equal	0	0	0	0
3	12	1	replant	oilpalm-oilpalm	0	0	equal	0	0	0	0
3	12	1	replant	oilpalm-oilpalm	0	0	equal	0	0	0	0
3	12	1	replant	oilpalm-oilpalm	0	0	equal	0	0	0	0
3	12	1	replant	oilpalm-oilpalm	0	0	equal	0	0	0	0
3	12	1	switch	rubber-oilpalm	0	0	equal	0	0	0	0
3	12	1	replant	oilpalm-oilpalm	0	0	equal	0	0	0	0
3	12	1	replant	oilpalm-oilpalm	0	0	equal	0	0	0	0
3	12	1	switch	rubber-oilpalm	0	0	equal	0	0	0	0
3	12	1	switch	rubber-oilpalm	0	0	equal	0	0	0	0
3	12	1	switch	rubber-oilpalm	0	0	equal	0	0	0	0
3	12	1	replant	oilpalm-oilpalm	0	0	equal	0	0	0	0
3	12	1	switch	rubber-oilpalm	0	0	equal	0	0	0	0
3	12	1	switch	rubber-oilpalm	0	0	equal	0	0	0	0
3	13	1	replant	oilpalm-oilpalm	0	0	equal	0	0	0	0
3	13	1	replant	oilpalm-oilpalm	0	0	equal	0	0	0	0
3	13	1	replant	oilpalm-oilpalm	0	0	equal	0	0	0	0
3	13	1	replant	oilpalm-oilpalm	0	0	equal	0	0	0	0
3	13	1	replant	oilpalm-oilpalm	0	0	equal	0	0	0	0
3	13	1	replant	oilpalm-oilpalm	0	0	equal	0	0	0	0
3	13	1	replant	oilpalm-oilpalm	0	0	equal	0	0	0	0
3	13	1	replant	oilpalm-oilpalm	0	0	equal	0	0	0	0
3	13	1	replant	oilpalm-oilpalm	0	0	equal	0	0	0	0
3	13	1	replant	oilpalm-oilpalm	0	0	equal	0	0	0	0
3	14	1	switch	rubber-oilpalm	0	0	equal	0	0	0	0
3	14	1	replant	oilpalm-oilpalm	0	0	equal	0	0	0	0
3	14	1	replant	oilpalm-oilpalm	0	0	equal	0	0	0	0
3	15	1	replant	oilpalm-oilpalm	0	0	equal	0	0	0	0
3	15	1	replant	oilpalm-oilpalm	0	0	equal	0	0	0	0
3	15	1	replant	oilpalm-oilpalm	0	0	equal	0	0	0	0
3	15	1	switch	rubber-oilpalm	0	0	equal	0	0	0	0
3	15	1	replant	oilpalm-oilpalm	0	0	equal	0	0	0	0
3	15	1	replant	oilpalm-oilpalm	0	0	equal	0	0	0	0
3	15	1	replant	oilpalm-oilpalm	0	0	equal	0	0	0	0
3	15	1	replant	oilpalm-oilpalm	0	0	equal	0	0	0	0
3	16	1	replant	oilpalm-oilpalm	0	0	equal	0	0	0	0
3	16	1	replant	oilpalm-oilpalm	0	0	equal	0	0	0	0
3	17	2	switch	oilpalm-rubber	0	0	equal	0	0	0	0
3	17	2	switch	oilpalm-rubber	0	0	equal	0	0	0	0
3	17	2	switch	oilpalm-rubber	0	0	equal	0	0	0	0
3	17	2	switch	oilpalm-rubber	0	0	equal	0	0	0	0
3	17	2	switch	oilpalm-rubber	0	0	equal	0	0	0	0
3	17	2	switch	oilpalm-rubber	0	0	equal	0	0	0	0
3	17	2	switch	oilpalm-rubber	0	0	equal	0	0	0	0
3	17	2	switch	oilpalm-rubber	0	0	equal	0	0	0	0
3	17	2	switch	oilpalm-rubber	0	0	equal	0	0	0	0
3	17	2	switch	oilpalm-rubber	0	0	equal	0	0	0	0
3	17	2	switch	oilpalm-rubber	0	0	equal	0	0	0	0
3	17	2	switch	oilpalm-rubber	0	0	equal	0	0	0	0
3	18	1	replant	oilpalm-oilpalm	0	0	equal	0	0	0	0
3	18	1	replant	oilpalm-oilpalm	0	0	equal	0	0	0	0
3	18	1	replant	oilpalm-oilpalm	0	0	equal	0	0	0	0
3	18	1	switch	rubber-oilpalm	0	0	equal	0	0	0	0
3	18	1	replant	oilpalm-oilpalm	0	0	equal	0	0	0	0
3	19	1	switch	rubber-oilpalm	0	0	equal	0	0	0	0
3	19	1	replant	oilpalm-oilpalm	0	0	equal	0	0	0	0
3	19	1	switch	rubber-oilpalm	0	0	equal	0	0	0	0
3	19	1	switch	rubber-oilpalm	0	0	equal	0	0	0	0
3	19	1	replant	oilpalm-oilpalm	0	0	equal	0	0	0	0
3	19	1	switch	rubber-oilpalm	0	0	equal	0	0	0	0
3	19	1	switch	rubber-oilpalm	0	0	equal	0	0	0	0
3	19	1	switch	rubber-oilpalm	0	0	equal	0	0	0	0
3	19	1	switch	rubber-oilpalm	0	0	equal	0	0	0	0
3	19	1	replant	oilpalm-oilpalm	0	0	equal	0	0	0	0
3	19	1	switch	rubber-oilpalm	0	0	equal	0	0	0	0
3	19	1	switch	rubber-oilpalm	0	0	equal	0	0	0	0
3	19	1	replant	oilpalm-oilpalm	0	0	equal	0	0	0	0
3	19	1	switch	rubber-oilpalm	0	0	equal	0	0	0	0
3	19	1	switch	rubber-oilpalm	0	0	equal	0	0	0	0
3	19	1	switch	rubber-oilpalm	0	0	equal	0	0	0	0
3	19	1	replant	oilpalm-oilpalm	0	0	equal	0	0	0	0
3	19	1	replant	oilpalm-oilpalm	0	0	equal	0	0	0	0
3	19	1	switch	rubber-oilpalm	0	0	equal	0	0	0	0
3	20	2	switch	oilpalm-rubber	0	0	equal	0	0	0	0
3	20	2	switch	oilpalm-rubber	0	0	equal	0	0	0	0
3	20	2	switch	oilpalm-rubber	0	0	equal	0	0	0	0
3	20	2	switch	oilpalm-rubber	0	0	equal	0	0	0	0
3	20	2	switch	oilpalm-rubber	0	0	equal	0	0	0	0
3	20	2	switch	oilpalm-rubber	0	0	equal	0	0	0	0
3	20	2	switch	oilpalm-rubber	0	0	equal	0	0	0	0
3	20	2	switch	oilpalm-rubber	0	0	equal	0	0	0	0
3	21	1	switch	rubber-oilpalm	0	0	equal	0	0	0	0
3	21	1	switch	rubber-oilpalm	0	0	equal	0	0	0	0
3	21	1	switch	rubber-oilpalm	0	0	equal	0	0	0	0
3	21	1	switch	rubber-oilpalm	0	0	equal	0	0	0	0
3	21	1	switch	rubber-oilpalm	0	0	equal	0	0	0	0
3	21	1	switch	rubber-oilpalm	0	0	equal	0	0	0	0
3	21	1	switch	rubber-oilpalm	0	0	equal	0	0	0	0
3	21	1	switch	rubber-oilpalm	0	0	equal	0	0	0	0
3	21	1	switch	rubber-oilpalm	0	0	equal	0	0	0	0
3	21	1	switch	rubber-oilpalm	0	0	equal	0	0	0	0
3	21	1	switch	rubber-oilpalm	0	0	equal	0	0	0	0
3	21	1	switch	rubber-oilpalm	0	0	equal	0	0	0	0
3	21	1	switch	rubber-oilpalm	0	0	equal	0	0	0	0
3	21	1	switch	rubber-oilpalm	0	0	equal	0	0	0	0
3	21	1	switch	rubber-oilpalm	0	0	equal	0	0	0	0
3	21	1	switch	rubber-oilpalm	0	0	equal	0	0	0	0
3	21	1	switch	rubber-oilpalm	0	0	equal	0	0	0	0
3	21	1	switch	rubber-oilpalm	0	0	equal	0	0	0	0
3	21	1	switch	rubber-oilpalm	0	0	equal	0	0	0	0
3	21	1	switch	rubber-oilpalm	0	0	equal	0	0	0	0
3	21	1	switch	rubber-oilpalm	0	0	equal	0	0	0	0
3	21	1	switch	rubber-oilpalm	0	0	equal	0	0	0	0
3	21	1	switch	rubber-oilpalm	0	0	equal	0	0	0	0
3	21	1	switch	rubber-oilpalm	0	0	equal	0	0	0	0
3	21	1	switch	rubber-oilpalm	0	0	equal	0	0	0	0
3	21	1	switch	rubber-oilpalm	0	0	equal	0	0	0	0
3	21	1	switch	rubber-oilpalm	0	0	equal	0	0	0	0
3	21	1	switch	rubber-oilpalm	0	0	equal	0	0	0	0
3	21	1	switch	rubber-oilpalm	0	0	equal	0	0	0	0
3	21	1	switch	rubber-oilpalm	0	0	equal	0	0	0	0
3	21	1	switch	rubber-oilpalm	0	0	equal	0	0	0	0
3	21	1	switch	rubber-oilpalm	0	0	equal	0	0	0	0
3	21	1	switch	rubber-oilpalm	0	0	equal	0	0	0	0
3	22	1	switch	rubber-oilpalm	0	0	equal	0	0	0	0
3	22	1	switch	rubber-oilpalm	0	0	equal	0	0	0	0
3	22	1	switch	rubber-oilpalm	0	0	equal	0	0	0	0
3	22	1	replant	oilpalm-oilpalm	0	0	equal	0	0	0	0
3	22	1	replant	oilpalm-oilpalm	0	0	equal	0	0	0	0
3	22	1	replant	oilpalm-oilpalm	0	0	equal	0	0	0	0
3	22	1	replant	oilpalm-oilpalm	0	0	equal	0	0	0	0
3	22	1	replant	oilpalm-oilpalm	0	0	equal	0	0	0	0
3	22	1	replant	oilpalm-oilpalm	0	0	equal	0	0	0	0
3	22	1	replant	oilpalm-oilpalm	0	0	equal	0	0	0	0
3	23	2	switch	oilpalm-rubber	0	0	equal	0	0	0	0
3	23	2	switch	oilpalm-rubber	0	0	equal	0	0	0	0
3	23	2	switch	oilpalm-rubber	0	0	equal	0	0	0	0
3	23	2	switch	oilpalm-rubber	0	0	equal	0	0	0	0
3	23	2	switch	oilpalm-rubber	0	0	equal	0	0	0	0
3	23	2	switch	oilpalm-rubber	0	0	equal	0	0	0	0
3	23	2	switch	oilpalm-rubber	0	0	equal	0	0	0	0
3	23	2	switch	oilpalm-rubber	0	0	equal	0	0	0	0
3	23	2	switch	oilpalm-rubber	0	0	equal	0	0	0	0
3	23	2	switch	oilpalm-rubber	0	0	equal	0	0	0	0
3	23	2	switch	oilpalm-rubber	0	0	equal	0	0	0	0
3	23	2	switch	oilpalm-rubber	0	0	equal	0	0	0	0
3	23	2	switch	oilpalm-rubber	0	0	equal	0	0	0	0
3	23	2	switch	oilpalm-rubber	0	0	equal	0	0	0	0
3	23	2	switch	oilpalm-rubber	0	0	equal	0	0	0	0
3	23	2	switch	oilpalm-rubber	0	0	equal	0	0	0	0
3	23	2	switch	oilpalm-rubber	0	0	equal	0	0	0	0
3	23	2	switch	oilpalm-rubber	0	0	equal	0	0	0	0
3	23	2	switch	oilpalm-rubber	0	0	equal	0	0	0	0
3	23	2	switch	oilpalm-rubber	0	0	equal	0	0	0	0
3	23	2	switch	oilpalm-rubber	0	0	equal	0	0	0	0
3	23	2	switch	oilpalm-rubber	0	0	equal	0	0	0	0
3	23	2	switch	oilpalm-rubber	0	0	equal	0	0	0	0
3	23	2	switch	oilpalm-rubber	0	0	equal	0	0	0	0
3	23	2	switch	oilpalm-rubber	0	0	equal	0	0	0	0
3	23	2	switch	oilpalm-rubber	0	0	equal	0	0	0	0
3	23	2	switch	oilpalm-rubber	0	0	equal	0	0	0	0
3	23	2	switch	oilpalm-rubber	0	0	equal	0	0	0	0
3	24	2	switch	oilpalm-rubber	0	0	equal	0	0	0	0
3	24	2	replant	rubber-rubber	0	0	equal	0	0	0	0
3	24	2	switch	oilpalm-rubber	0	0	equal	0	0	0	0
3	24	2	switch	oilpalm-rubber	0	0	equal	0	0	0	0
3	25	2	switch	oilpalm-rubber	0	0	equal	0	0	0	0
3	26	2	replant	rubber-rubber	0	0	equal	0	0	0	0
3	26	2	replant	rubber-rubber	0	0	equal	0	0	0	0
3	26	2	replant	rubber-rubber	0	0	equal	0	0	0	0
3	26	2	replant	rubber-rubber	0	0	equal	0	0	0	0
3	26	2	replant	rubber-rubber	0	0	equal	0	0	0	0
3	26	2	replant	rubber-rubber	0	0	equal	0	0	0	0
3	26	2	replant	rubber-rubber	0	0	equal	0	0	0	0
3	26	2	replant	rubber-rubber	0	0	equal	0	0	0	0
3	27	2	switch	oilpalm-rubber	0	0	equal	0	0	0	0
3	27	2	switch	oilpalm-rubber	0	0	equal	0	0	0	0
3	27	2	replant	rubber-rubber	0	0	equal	0	0	0	0
3	27	2	replant	rubber-rubber	0	0	equal	0	0	0	0
3	27	2	switch	oilpalm-rubber	0	0	equal	0	0	0	0
3	27	2	replant	rubber-rubber	0	0	equal	0	0	0	0
3	27	2	replant	rubber-rubber	0	0	equal	0	0	0	0
3	27	2	replant	rubber-rubber	0	0	equal	0	0	0	0
3	27	2	switch	oilpalm-rubber	0	0	equal	0	0	0	0
3	27	2	switch	oilpalm-rubber	0	0	equal	0	0	0	0
3	27	2	switch	oilpalm-rubber	0	0	equal	0	0	0	0
3	27	2	replant	rubber-rubber	0	0	equal	0	0	0	0
3	27	2	switch	oilpalm-rubber	0	0	equal	0	0	0	0
3	28	1	switch	rubber-oilpalm	0	0	equal	0	0	0	0
3	28	1	switch	rubber-oilpalm	0	0	equal	0	0	0	0
3	28	2	replant	rubber-rubber	0	0	equal	0	0	0	0
3	28	1	replant	oilpalm-oilpalm	0	0	equal	0	0	0	0
3	28	1	switch	rubber-oilpalm	0	0	equal	0	0	0	0
3	28	1	switch	rubber-oilpalm	0	0	equal	0	0	0	0
3	28	1	switch	rubber-oilpalm	0	0	equal	0	0	0	0
3	28	1	switch	rubber-oilpalm	0	0	equal	0	0	0	0
3	28	1	switch	rubber-oilpalm	0	0	equal	0	0	0	0
3	29	1	switch	rubber-oilpalm	0	0	equal	0	0	0	0
3	29	1	replant	oilpalm-oilpalm	0	0	equal	0	0	0	0
3	29	1	replant	oilpalm-oilpalm	0	0	equal	0	0	0	0
3	29	1	replant	oilpalm-oilpalm	0	0	equal	0	0	0	0
3	29	1	switch	rubber-oilpalm	0	0	equal	0	0	0	0
3	29	1	replant	oilpalm-oilpalm	0	0	equal	0	0	0	0
3	29	1	replant	oilpalm-oilpalm	0	0	equal	0	0	0	0
3	29	1	replant	oilpalm-oilpalm	0	0	equal	0	0	0	0
3	29	1	replant	oilpalm-oilpalm	0	0	equal	0	0	0	0
3	29	1	replant	oilpalm-oilpalm	0	0	equal	0	0	0	0
3	29	2	replant	rubber-rubber	0	0	equal	0	0	0	0
3	29	1	replant	oilpalm-oilpalm	0	0	equal	0	0	0	0
3	29	1	switch	rubber-oilpalm	0	0	equal	0	0	0	0
3	30	1	switch	rubber-oilpalm	0	0	equal	0	0	0	0
3	30	1	switch	rubber-oilpalm	0	0	equal	0	0	0	0
3	30	1	switch	rubber-oilpalm	0	0	equal	0	0	0	0
3	30	1	switch	rubber-oilpalm	0	0	equal	0	0	0	0
3	30	1	replant	oilpalm-oilpalm	0	0	equal	0	0	0	0
3	30	1	switch	rubber-oilpalm	0	0	equal	0	0	0	0
3	30	1	switch	rubber-oilpalm	0	0	equal	0	0	0	0
3	30	2	switch	oilpalm-rubber	0	0	equal	0	0	0	0
3	30	2	switch	oilpalm-rubber	0	0	equal	0	0	0	0
3	30	1	switch	rubber-oilpalm	0	0	equal	0	0	0	0
3	30	1	switch	rubber-oilpalm	0	0	equal	0	0	0	0
3	30	2	replant	rubber-rubber	0	0	equal	0	0	0	0
3	30	2	replant	rubber-rubber	0	0	equal	0	0	0	0
3	30	1	switch	rubber-oilpalm	0	0	equal	0	0	0	0
3	30	2	switch	oilpalm-rubber	0	0	equal	0	0	0	0
3	30	1	switch	rubber-oilpalm	0	0	equal	0	0	0	0
3	31	1	replant	oilpalm-oilpalm	0	0	equal	0	0	0	0
3	31	1	replant	oilpalm-oilpalm	0	0	equal	0	0	0	0
3	31	1	replant	oilpalm-oilpalm	0	0	equal	0	0	0	0
3	31	1	replant	oilpalm-oilpalm	0	0	equal	0	0	0	0
3	31	1	replant	oilpalm-oilpalm	0	0	equal	0	0	0	0
3	31	1	replant	oilpalm-oilpalm	0	0	equal	0	0	0	0
3	31	1	replant	oilpalm-oilpalm	0	0	equal	0	0	0	0
3	32	2	switch	oilpalm-rubber	0	0	equal	0	0	0	0
3	32	2	switch	oilpalm-rubber	0	0	equal	0	0	0	0
3	32	2	switch	oilpalm-rubber	0	0	equal	0	0	0	0
3	32	2	switch	oilpalm-rubber	0	0	equal	0	0	0	0
3	32	2	switch	oilpalm-rubber	0	0	equal	0	0	0	0
3	32	2	switch	oilpalm-rubber	0	0	equal	0	0	0	0
3	32	2	switch	oilpalm-rubber	0	0	equal	0	0	0	0
3	32	2	switch	oilpalm-rubber	0	0	equal	0	0	0	0
3	32	2	switch	oilpalm-rubber	0	0	equal	0	0	0	0
3	32	2	switch	oilpalm-rubber	0	0	equal	0	0	0	0
3	32	2	switch	oilpalm-rubber	0	0	equal	0	0	0	0
3	32	2	switch	oilpalm-rubber	0	0	equal	0	0	0	0
3	33	2	switch	oilpalm-rubber	0	0	equal	0	0	0	0
3	33	2	switch	oilpalm-rubber	0	0	equal	0	0	0	0
3	33	2	switch	oilpalm-rubber	0	0	equal	0	0	0	0
3	33	2	switch	oilpalm-rubber	0	0	equal	0	0	0	0
3	33	2	switch	oilpalm-rubber	0	0	equal	0	0	0	0
3	33	2	switch	oilpalm-rubber	0	0	equal	0	0	0	0
3	33	2	switch	oilpalm-rubber	0	0	equal	0	0	0	0
3	33	2	switch	oilpalm-rubber	0	0	equal	0	0	0	0
3	33	2	switch	oilpalm-rubber	0	0	equal	0	0	0	0
3	33	2	switch	oilpalm-rubber	0	0	equal	0	0	0	0
3	33	2	switch	oilpalm-rubber	0	0	equal	0	0	0	0
3	33	2	switch	oilpalm-rubber	0	0	equal	0	0	0	0
3	33	2	switch	oilpalm-rubber	0	0	equal	0	0	0	0
3	33	2	switch	oilpalm-rubber	0	0	equal	0	0	0	0
3	33	2	switch	oilpalm-rubber	0	0	equal	0	0	0	0
3	34	1	switch	rubber-oilpalm	0	0	equal	0	0	0	0
3	34	1	switch	rubber-oilpalm	0	0	equal	0	0	0	0
3	34	1	switch	rubber-oilpalm	0	0	equal	0	0	0	0
3	34	1	switch	rubber-oilpalm	0	0	equal	0	0	0	0
3	34	1	switch	rubber-oilpalm	0	0	equal	0	0	0	0
3	34	1	switch	rubber-oilpalm	0	0	equal	0	0	0	0
3	34	1	switch	rubber-oilpalm	0	0	equal	0	0	0	0
3	34	1	switch	rubber-oilpalm	0	0	equal	0	0	0	0
3	34	1	switch	rubber-oilpalm	0	0	equal	0	0	0	0
3	34	1	switch	rubber-oilpalm	0	0	equal	0	0	0	0
3	34	1	switch	rubber-oilpalm	0	0	equal	0	0	0	0
3	34	1	switch	rubber-oilpalm	0	0	equal	0	0	0	0
3	34	1	switch	rubber-oilpalm	0	0	equal	0	0	0	0
3	34	1	switch	rubber-oilpalm	0	0	equal	0	0	0	0
3	35	1	switch	rubber-oilpalm	0	0	equal	0	0	0	0
3	35	1	switch	rubber-oilpalm	0	0	equal	0	0	0	0
3	35	1	switch	rubber-oilpalm	0	0	equal	0	0	0	0
3	35	1	switch	rubber-oilpalm	0	0	equal	0	0	0	0
3	35	1	switch	rubber-oilpalm	0	0	equal	0	0	0	0
3	35	1	switch	rubber-oilpalm	0	0	equal	0	0	0	0
3	35	1	switch	rubber-oilpalm	0	0	equal	0	0	0	0
3	35	1	switch	rubber-oilpalm	0	0	equal	0	0	0	0
3	35	1	switch	rubber-oilpalm	0	0	equal	0	0	0	0
3	35	1	switch	rubber-oilpalm	0	0	equal	0	0	0	0
3	35	1	switch	rubber-oilpalm	0	0	equal	0	0	0	0
3	35	1	switch	rubber-oilpalm	0	0	equal	0	0	0	0
3	35	1	switch	rubber-oilpalm	0	0	equal	0	0	0	0
3	35	1	switch	rubber-oilpalm	0	0	equal	0	0	0	0
3	35	1	replant	oilpalm-oilpalm	0	0	equal	0	0	0	0
3	35	1	switch	rubber-oilpalm	0	0	equal	0	0	0	0
3	35	1	switch	rubber-oilpalm	0	0	equal	0	0	0	0
3	35	1	switch	rubber-oilpalm	0	0	equal	0	0	0	0
3	35	1	switch	rubber-oilpalm	0	0	equal	0	0	0	0
3	35	1	switch	rubber-oilpalm	0	0	equal	0	0	0	0
3	35	1	replant	oilpalm-oilpalm	0	0	equal	0	0	0	0
3	35	1	switch	rubber-oilpalm	0	0	equal	0	0	0	0
3	35	1	switch	rubber-oilpalm	0	0	equal	0	0	0	0
3	35	1	switch	rubber-oilpalm	0	0	equal	0	0	0	0
3	35	1	switch	rubber-oilpalm	0	0	equal	0	0	0	0
3	35	1	switch	rubber-oilpalm	0	0	equal	0	0	0	0
3	35	1	switch	rubber-oilpalm	0	0	equal	0	0	0	0
3	35	1	switch	rubber-oilpalm	0	0	equal	0	0	0	0
3	35	1	switch	rubber-oilpalm	0	0	equal	0	0	0	0
3	35	1	switch	rubber-oilpalm	0	0	equal	0	0	0	0
3	35	1	switch	rubber-oilpalm	0	0	equal	0	0	0	0
3	35	1	switch	rubber-oilpalm	0	0	equal	0	0	0	0
3	35	1	switch	rubber-oilpalm	0	0	equal	0	0	0	0
3	35	1	switch	rubber-oilpalm	0	0	equal	0	0	0	0
3	35	1	switch	rubber-oilpalm	0	0	equal	0	0	0	0
3	35	1	switch	rubber-oilpalm	0	0	equal	0	0	0	0
3	35	1	switch	rubber-oilpalm	0	0	equal	0	0	0	0
3	35	1	switch	rubber-oilpalm	0	0	equal	0	0	0	0
3	35	1	replant	oilpalm-oilpalm	0	0	equal	0	0	0	0
3	35	1	switch	rubber-oilpalm	0	0	equal	0	0	0	0
3	35	1	switch	rubber-oilpalm	0	0	equal	0	0	0	0
3	35	1	switch	rubber-oilpalm	0	0	equal	0	0	0	0
3	35	1	switch	rubber-oilpalm	0	0	equal	0	0	0	0
3	35	1	switch	rubber-oilpalm	0	0	equal	0	0	0	0
3	35	1	switch	rubber-oilpalm	0	0	equal	0	0	0	0
3	35	1	switch	rubber-oilpalm	0	0	equal	0	0	0	0
3	35	1	switch	rubber-oilpalm	0	0	equal	0	0	0	0
3	35	1	switch	rubber-oilpalm	0	0	equal	0	0	0	0
3	35	1	switch	rubber-oilpalm	0	0	equal	0	0	0	0
3	35	1	switch	rubber-oilpalm	0	0	equal	0	0	0	0
3	35	1	switch	rubber-oilpalm	0	0	equal	0	0	0	0
3	35	1	switch	rubber-oilpalm	0	0	equal	0	0	0	0
3	35	1	switch	rubber-oilpalm	0	0	equal	0	0	0	0
3	35	1	switch	rubber-oilpalm	0	0	equal	0	0	0	0
3	35	1	switch	rubber-oilpalm	0	0	equal	0	0	0	0
3	35	1	switch	rubber-oilpalm	0	0	equal	0	0	0	0
3	35	1	switch	rubber-oilpalm	0	0	equal	0	0	0	0
3	35	1	switch	rubber-oilpalm	0	0	equal	0	0	0	0
3	35	1	switch	rubber-oilpalm	0	0	equal	0	0	0	0
3	35	1	switch	rubber-oilpalm	0	0	equal	0	0	0	0
3	35	1	switch	rubber-oilpalm	0	0	equal	0	0	0	0
3	35	1	switch	rubber-oilpalm	0	0	equal	0	0	0	0
3	35	1	switch	rubber-oilpalm	0	0	equal	0	0	0	0
3	35	1	switch	rubber-oilpalm	0	0	equal	0	0	0	0
3	36	1	switch	rubber-oilpalm	0	0	equal	0	0	0	0
3	36	1	switch	rubber-oilpalm	0	0	equal	0	0	0	0
3	36	1	replant	oilpalm-oilpalm	0	0	equal	0	0	0	0
3	36	1	replant	oilpalm-oilpalm	0	0	equal	0	0	0	0
3	36	1	switch	rubber-oilpalm	0	0	equal	0	0	0	0
3	36	1	replant	oilpalm-oilpalm	0	0	equal	0	0	0	0
3	36	1	replant	oilpalm-oilpalm	0	0	equal	0	0	0	0
3	36	1	replant	oilpalm-oilpalm	0	0	equal	0	0	0	0
3	36	2	switch	oilpalm-rubber	0	0	equal	0	0	0	0
3	36	1	switch	rubber-oilpalm	0	0	equal	0	0	0	0
3	36	1	switch	rubber-oilpalm	0	0	equal	0	0	0	0
3	37	2	switch	oilpalm-rubber	0	0	equal	0	0	0	0
3	37	2	switch	oilpalm-rubber	0	0	equal	0	0	0	0
3	37	2	switch	oilpalm-rubber	0	0	equal	0	0	0	0
3	37	1	replant	oilpalm-oilpalm	0	0	equal	0	0	0	0
3	37	1	switch	rubber-oilpalm	0	0	equal	0	0	0	0
3	37	2	switch	oilpalm-rubber	0	0	equal	0	0	0	0
3	37	2	switch	oilpalm-rubber	0	0	equal	0	0	0	0
3	37	2	switch	oilpalm-rubber	0	0	equal	0	0	0	0
3	37	1	replant	oilpalm-oilpalm	0	0	equal	0	0	0	0
3	37	2	switch	oilpalm-rubber	0	0	equal	0	0	0	0
3	38	1	replant	oilpalm-oilpalm	0	0	equal	0	0	0	0
3	38	2	replant	rubber-rubber	0	0	equal	0	0	0	0
3	38	1	replant	oilpalm-oilpalm	0	0	equal	0	0	0	0
3	38	2	replant	rubber-rubber	0	0	equal	0	0	0	0
3	38	2	replant	rubber-rubber	0	0	equal	0	0	0	0
3	38	2	replant	rubber-rubber	0	0	equal	0	0	0	0
3	38	2	replant	rubber-rubber	0	0	equal	0	0	0	0
3	38	1	switch	rubber-oilpalm	0	0	equal	0	0	0	0
3	38	1	replant	oilpalm-oilpalm	0	0	equal	0	0	0	0
3	38	1	switch	rubber-oilpalm	0	0	equal	0	0	0	0
3	38	1	switch	rubber-oilpalm	0	0	equal	0	0	0	0
3	38	2	replant	rubber-rubber	0	0	equal	0	0	0	0
3	38	1	replant	oilpalm-oilpalm	0	0	equal	0	0	0	0
3	38	1	replant	oilpalm-oilpalm	0	0	equal	0	0	0	0
3	39	1	replant	oilpalm-oilpalm	0	0	equal	0	0	0	0
3	39	1	replant	oilpalm-oilpalm	0	0	equal	0	0	0	0
3	39	1	replant	oilpalm-oilpalm	0	0	equal	0	0	0	0
3	39	1	replant	oilpalm-oilpalm	0	0	equal	0	0	0	0
3	39	1	replant	oilpalm-oilpalm	0	0	equal	0	0	0	0
3	39	1	switch	rubber-oilpalm	0	0	equal	0	0	0	0
3	39	1	replant	oilpalm-oilpalm	0	0	equal	0	0	0	0
3	39	1	replant	oilpalm-oilpalm	0	0	equal	0	0	0	0
3	39	1	replant	oilpalm-oilpalm	0	0	equal	0	0	0	0
3	39	1	replant	oilpalm-oilpalm	0	0	equal	0	0	0	0
3	39	1	replant	oilpalm-oilpalm	0	0	equal	0	0	0	0
3	39	1	switch	rubber-oilpalm	0	0	equal	0	0	0	0
3	39	1	replant	oilpalm-oilpalm	0	0	equal	0	0	0	0
3	39	1	replant	oilpalm-oilpalm	0	0	equal	0	0	0	0
3	39	1	replant	oilpalm-oilpalm	0	0	equal	0	0	0	0
3	39	1	replant	oilpalm-oilpalm	0	0	equal	0	0	0	0
3	39	1	replant	oilpalm-oilpalm	0	0	equal	0	0	0	0
3	39	1	replant	oilpalm-oilpalm	0	0	equal	0	0	0	0
3	39	1	replant	oilpalm-oilpalm	0	0	equal	0	0	0	0
3	39	1	replant	oilpalm-oilpalm	0	0	equal	0	0	0	0
3	39	1	replant	oilpalm-oilpalm	0	0	equal	0	0	0	0
3	39	1	switch	rubber-oilpalm	0	0	equal	0	0	0	0
3	40	2	switch	oilpalm-rubber	0	0	equal	0	0	0	0
3	40	2	switch	oilpalm-rubber	0	0	equal	0	0	0	0
3	40	2	switch	oilpalm-rubber	0	0	equal	0	0	0	0
3	40	2	switch	oilpalm-rubber	0	0	equal	0	0	0	0
3	40	2	switch	oilpalm-rubber	0	0	equal	0	0	0	0
3	40	2	switch	oilpalm-rubber	0	0	equal	0	0	0	0
3	41	2	switch	oilpalm-rubber	0	0	equal	0	0	0	0
3	41	2	switch	oilpalm-rubber	0	0	equal	0	0	0	0
3	41	2	switch	oilpalm-rubber	0	0	equal	0	0	0	0
3	41	2	switch	oilpalm-rubber	0	0	equal	0	0	0	0
3	41	2	switch	oilpalm-rubber	0	0	equal	0	0	0	0
3	41	2	switch	oilpalm-rubber	0	0	equal	0	0	0	0
3	41	2	switch	oilpalm-rubber	0	0	equal	0	0	0	0
3	41	2	switch	oilpalm-rubber	0	0	equal	0	0	0	0
3	41	2	switch	oilpalm-rubber	0	0	equal	0	0	0	0
3	41	2	switch	oilpalm-rubber	0	0	equal	0	0	0	0
3	41	2	switch	oilpalm-rubber	0	0	equal	0	0	0	0
3	41	2	switch	oilpalm-rubber	0	0	equal	0	0	0	0
3	41	2	switch	oilpalm-rubber	0	0	equal	0	0	0	0
3	41	2	switch	oilpalm-rubber	0	0	equal	0	0	0	0
3	41	2	switch	oilpalm-rubber	0	0	equal	0	0	0	0
3	41	2	switch	oilpalm-rubber	0	0	equal	0	0	0	0
3	42	2	switch	oilpalm-rubber	0	0	equal	0	0	0	0
3	42	2	switch	oilpalm-rubber	0	0	equal	0	0	0	0
3	42	2	switch	oilpalm-rubber	0	0	equal	0	0	0	0
3	42	2	switch	oilpalm-rubber	0	0	equal	0	0	0	0
3	42	2	switch	oilpalm-rubber	0	0	equal	0	0	0	0
3	42	2	switch	oilpalm-rubber	0	0	equal	0	0	0	0
3	42	2	switch	oilpalm-rubber	0	0	equal	0	0	0	0
3	42	2	switch	oilpalm-rubber	0	0	equal	0	0	0	0
3	42	2	switch	oilpalm-rubber	0	0	equal	0	0	0	0
3	42	2	switch	oilpalm-rubber	0	0	equal	0	0	0	0
3	42	2	switch	oilpalm-rubber	0	0	equal	0	0	0	0
3	42	2	switch	oilpalm-rubber	0	0	equal	0	0	0	0
3	42	2	switch	oilpalm-rubber	0	0	equal	0	0	0	0
3	42	2	switch	oilpalm-rubber	0	0	equal	0	0	0	0
3	42	2	switch	oilpalm-rubber	0	0	equal	0	0	0	0
3	42	2	switch	oilpalm-rubber	0	0	equal	0	0	0	0
3	43	2	switch	oilpalm-rubber	0	0	equal	0	0	0	0
3	43	2	switch	oilpalm-rubber	0	0	equal	0	0	0	0
3	43	2	switch	oilpalm-rubber	0	0	equal	0	0	0	0
3	43	2	switch	oilpalm-rubber	0	0	equal	0	0	0	0
3	43	2	switch	oilpalm-rubber	0	0	equal	0	0	0	0
3	43	2	switch	oilpalm-rubber	0	0	equal	0	0	0	0
3	43	2	switch	oilpalm-rubber	0	0	equal	0	0	0	0
3	43	2	switch	oilpalm-rubber	0	0	equal	0	0	0	0
3	43	2	switch	oilpalm-rubber	0	0	equal	0	0	0	0
3	43	2	switch	oilpalm-rubber	0	0	equal	0	0	0	0
3	43	2	switch	oilpalm-rubber	0	0	equal	0	0	0	0
3	43	2	switch	oilpalm-rubber	0	0	equal	0	0	0	0
3	43	2	switch	oilpalm-rubber	0	0	equal	0	0	0	0
3	43	2	switch	oilpalm-rubber	0	0	equal	0	0	0	0
3	44	2	switch	oilpalm-rubber	0	0	equal	0	0	0	0
3	44	2	switch	oilpalm-rubber	0	0	equal	0	0	0	0
3	45	2	switch	oilpalm-rubber	0	0	equal	0	0	0	0
3	47	2	switch	oilpalm-rubber	0	0	equal	0	0	0	0
3	47	2	switch	oilpalm-rubber	0	0	equal	0	0	0	0
3	47	2	switch	oilpalm-rubber	0	0	equal	0	0	0	0
3	48	2	switch	oilpalm-rubber	0	0	equal	0	0	0	0
3	48	2	switch	oilpalm-rubber	0	0	equal	0	0	0	0
3	48	2	switch	oilpalm-rubber	0	0	equal	0	0	0	0
3	48	2	switch	oilpalm-rubber	0	0	equal	0	0	0	0
3	48	2	switch	oilpalm-rubber	0	0	equal	0	0	0	0
3	48	2	switch	oilpalm-rubber	0	0	equal	0	0	0	0
3	48	2	switch	oilpalm-rubber	0	0	equal	0	0	0	0
3	48	2	switch	oilpalm-rubber	0	0	equal	0	0	0	0
4	0	2	switch	oilpalm-rubber	0	0	equal	0	0	0	0
4	2	1	replant	oilpalm-oilpalm	0	0	equal	0	0	0	0
4	3	1	replant	oilpalm-oilpalm	0	0	equal	0	0	0	0
4	3	1	replant	oilpalm-oilpalm	0	0	equal	0	0	0	0
4	3	1	replant	oilpalm-oilpalm	0	0	equal	0	0	0	0
4	3	1	replant	oilpalm-oilpalm	0	0	equal	0	0	0	0
4	3	1	replant	oilpalm-oilpalm	0	0	equal	0	0	0	0
4	3	2	switch	oilpalm-rubber	0	0	equal	0	0	0	0
4	3	1	replant	oilpalm-oilpalm	0	0	equal	0	0	0	0
4	3	1	replant	oilpalm-oilpalm	0	0	equal	0	0	0	0
4	3	1	replant	oilpalm-oilpalm	0	0	equal	0	0	0	0
4	4	1	replant	oilpalm-oilpalm	0	0	equal	0	0	0	0
4	4	1	replant	oilpalm-oilpalm	0	0	equal	0	0	0	0
4	5	2	switch	oilpalm-rubber	0	0	equal	0	0	0	0
4	5	2	switch	oilpalm-rubber	0	0	equal	0	0	0	0
4	5	2	switch	oilpalm-rubber	0	0	equal	0	0	0	0
4	5	2	switch	oilpalm-rubber	0	0	equal	0	0	0	0
4	5	2	switch	oilpalm-rubber	0	0	equal	0	0	0	0
4	5	2	switch	oilpalm-rubber	0	0	equal	0	0	0	0
4	5	2	switch	oilpalm-rubber	0	0	equal	0	0	0	0
4	5	2	switch	oilpalm-rubber	0	0	equal	0	0	0	0
4	5	2	switch	oilpalm-rubber	0	0	equal	0	0	0	0
4	5	2	switch	oilpalm-rubber	0	0	equal	0	0	0	0
4	5	2	switch	oilpalm-rubber	0	0	equal	0	0	0	0
4	6	2	switch	oilpalm-rubber	0	0	equal	0	0	0	0
4	6	2	switch	oilpalm-rubber	0	0	equal	0	0	0	0
4	6	2	switch	oilpalm-rubber	0	0	equal	0	0	0	0
4	6	2	switch	oilpalm-rubber	0	0	equal	0	0	0	0
4	6	2	switch	oilpalm-rubber	0	0	equal	0	0	0	0
4	6	2	switch	oilpalm-rubber	0	0	equal	0	0	0	0
4	6	2	switch	oilpalm-rubber	0	0	equal	0	0	0	0
4	6	2	switch	oilpalm-rubber	0	0	equal	0	0	0	0
4	6	2	switch	oilpalm-rubber	0	0	equal	0	0	0	0
4	6	2	switch	oilpalm-rubber	0	0	equal	0	0	0	0
4	6	2	switch	oilpalm-rubber	0	0	equal	0	0	0	0
4	6	2	switch	oilpalm-rubber	0	0	equal	0	0	0	0
4	7	1	switch	rubber-oilpalm	0	0	equal	0	0	0	0
4	7	1	switch	rubber-oilpalm	0	0	equal	0	0	0	0
4	7	1	switch	rubber-oilpalm	0	0	equal	0	0	0	0
4	7	1	switch	rubber-oilpalm	0	0	equal	0	0	0	0
4	7	1	switch	rubber-oilpalm	0	0	equal	0	0	0	0
4	7	1	switch	rubber-oilpalm	0	0	equal	0	0	0	0
4	7	1	switch	rubber-oilpalm	0	0	equal	0	0	0	0
4	7	1	switch	rubber-oilpalm	0	0	equal	0	0	0	0
4	7	1	switch	rubber-oilpalm	0	0	equal	0	0	0	0
4	7	1	switch	rubber-oilpalm	0	0	equal	0	0	0	0
4	7	1	switch	rubber-oilpalm	0	0	equal	0	0	0	0
4	7	1	switch	rubber-oilpalm	0	0	equal	0	0	0	0
4	8	1	replant	oilpalm-oilpalm	0	0	equal	0	0	0	0
4	8	1	switch	rubber-oilpalm	0	0	equal	0	0	0	0
4	8	1	switch	rubber-oilpalm	0	0	equal	0	0	0	0
4	8	1	switch	rubber-oilpalm	0	0	equal	0	0	0	0
4	8	1	switch	rubber-oilpalm	0	0	equal	0	0	0	0
4	8	1	switch	rubber-oilpalm	0	0	equal	0	0	0	0
4	8	1	switch	rubber-oilpalm	0	0	equal	0	0	0	0
4	8	1	switch	rubber-oilpalm	0	0	equal	0	0	0	0
4	8	1	switch	rubber-oilpalm	0	0	equal	0	0	0	0
4	8	1	switch	rubber-oilpalm	0	0	equal	0	0	0	0
4	8	1	switch	rubber-oilpalm	0	0	equal	0	0	0	0
4	8	1	switch	rubber-oilpalm	0	0	equal	0	0	0	0
4	8	1	switch	rubber-oilpalm	0	0	equal	0	0	0	0
4	8	1	switch	rubber-oilpalm	0	0	equal	0	0	0	0
4	8	1	switch	rubber-oilpalm	0	0	equal	0	0	0	0
4	8	1	switch	rubber-oilpalm	0	0	equal	0	0	0	0
4	8	1	switch	rubber-oilpalm	0	0	equal	0	0	0	0
4	8	1	switch	rubber-oilpalm	0	0	equal	0	0	0	0
4	8	1	switch	rubber-oilpalm	0	0	equal	0	0	0	0
4	8	1	switch	rubber-oilpalm	0	0	equal	0	0	0	0
4	9	1	switch	rubber-oilpalm	0	0	equal	0	0	0	0
4	9	1	replant	oilpalm-oilpalm	0	0	equal	0	0	0	0
4	9	1	replant	oilpalm-oilpalm	0	0	equal	0	0	0	0
4	9	1	replant	oilpalm-oilpalm	0	0	equal	0	0	0	0
4	9	1	switch	rubber-oilpalm	0	0	equal	0	0	0	0
4	9	1	replant	oilpalm-oilpalm	0	0	equal	0	0	0	0
4	9	1	switch	rubber-oilpalm	0	0	equal	0	0	0	0
4	9	1	replant	oilpalm-oilpalm	0	0	equal	0	0	0	0
4	9	1	replant	oilpalm-oilpalm	0	0	equal	0	0	0	0
4	9	1	switch	rubber-oilpalm	0	0	equal	0	0	0	0
4	9	1	replant	oilpalm-oilpalm	0	0	equal	0	0	0	0
4	9	1	replant	oilpalm-oilpalm	0	0	equal	0	0	0	0
4	9	1	replant	oilpalm-oilpalm	0	0	equal	0	0	0	0
4	10	1	replant	oilpalm-oilpalm	0	0	equal	0	0	0	0
4	11	1	switch	rubber-oilpalm	0	0	equal	0	0	0	0
4	11	1	switch	rubber-oilpalm	0	0	equal	0	0	0	0
4	11	1	switch	rubber-oilpalm	0	0	equal	0	0	0	0
4	11	1	switch	rubber-oilpalm	0	0	equal	0	0	0	0
4	11	1	switch	rubber-oilpalm	0	0	equal	0	0	0	0
4	11	1	switch	rubber-oilpalm	0	0	equal	0	0	0	0
4	11	1	switch	rubber-oilpalm	0	0	equal	0	0	0	0
4	11	1	switch	rubber-oilpalm	0	0	equal	0	0	0	0
4	11	1	switch	rubber-oilpalm	0	0	equal	0	0	0	0
4	11	1	switch	rubber-oilpalm	0	0	equal	0	0	0	0
4	11	1	switch	rubber-oilpalm	0	0	equal	0	0	0	0
4	11	1	switch	rubber-oilpalm	0	0	equal	0	0	0	0
4	12	1	replant	oilpalm-oilpalm	0	0	equal	0	0	0	0
4	12	1	replant	oilpalm-oilpalm	0	0	equal	0	0	0	0
4	12	1	replant	oilpalm-oilpalm	0	0	equal	0	0	0	0
4	12	1	replant	oilpalm-oilpalm	0	0	equal	0	0	0	0
4	12	1	replant	oilpalm-oilpalm	0	0	equal	0	0	0	0
4	12	1	switch	rubber-oilpalm	0	0	equal	0	0	0	0
4	12	1	replant	oilpalm-oilpalm	0	0	equal	0	0	0	0
4	12	1	switch	rubber-oilpalm	0	0	equal	0	0	0	0
4	12	1	replant	oilpalm-oilpalm	0	0	equal	0	0	0	0
4	12	1	replant	oilpalm-oilpalm	0	0	equal	0	0	0	0
4	12	1	replant	oilpalm-oilpalm	0	0	equal	0	0	0	0
4	12	1	switch	rubber-oilpalm	0	0	equal	0	0	0	0
4	12	1	replant	oilpalm-oilpalm	0	0	equal	0	0	0	0
4	12	1	replant	oilpalm-oilpalm	0	0	equal	0	0	0	0
4	12	1	switch	rubber-oilpalm	0	0	equal	0	0	0	0
4	12	1	switch	rubber-oilpalm	0	0	equal	0	0	0	0
4	12	1	replant	oilpalm-oilpalm	0	0	equal	0	0	0	0
4	12	1	replant	oilpalm-oilpalm	0	0	equal	0	0	0	0
4	12	1	replant	oilpalm-oilpalm	0	0	equal	0	0	0	0
4	12	1	switch	rubber-oilpalm	0	0	equal	0	0	0	0
4	13	1	replant	oilpalm-oilpalm	0	0	equal	0	0	0	0
4	13	1	replant	oilpalm-oilpalm	0	0	equal	0	0	0	0
4	13	1	replant	oilpalm-oilpalm	0	0	equal	0	0	0	0
4	13	1	replant	oilpalm-oilpalm	0	0	equal	0	0	0	0
4	13	1	replant	oilpalm-oilpalm	0	0	equal	0	0	0	0
4	13	1	replant	oilpalm-oilpalm	0	0	equal	0	0	0	0
4	13	1	replant	oilpalm-oilpalm	0	0	equal	0	0	0	0
4	13	1	replant	oilpalm-oilpalm	0	0	equal	0	0	0	0
4	14	1	replant	oilpalm-oilpalm	0	0	equal	0	0	0	0
4	14	1	replant	oilpalm-oilpalm	0	0	equal	0	0	0	0
4	14	1	replant	oilpalm-oilpalm	0	0	equal	0	0	0	0
4	14	1	replant	oilpalm-oilpalm	0	0	equal	0	0	0	0
4	15	1	replant	oilpalm-oilpalm	0	0	equal	0	0	0	0
4	15	1	replant	oilpalm-oilpalm	0	0	equal	0	0	0	0
4	15	1	replant	oilpalm-oilpalm	0	0	equal	0	0	0	0
4	15	1	replant	oilpalm-oilpalm	0	0	equal	0	0	0	0
4	16	1	replant	oilpalm-oilpalm	0	0	equal	0	0	0	0
4	16	1	replant	oilpalm-oilpalm	0	0	equal	0	0	0	0
4	16	1	replant	oilpalm-oilpalm	0	0	equal	0	0	0	0
4	16	1	replant	oilpalm-oilpalm	0	0	equal	0	0	0	0
4	17	2	switch	oilpalm-rubber	0	0	equal	0	0	0	0
4	17	2	switch	oilpalm-rubber	0	0	equal	0	0	0	0
4	17	2	switch	oilpalm-rubber	0	0	equal	0	0	0	0
4	17	2	switch	oilpalm-rubber	0	0	equal	0	0	0	0
4	17	2	switch	oilpalm-rubber	0	0	equal	0	0	0	0
4	17	2	switch	oilpalm-rubber	0	0	equal	0	0	0	0
4	17	2	switch	oilpalm-rubber	0	0	equal	0	0	0	0
4	17	2	switch	oilpalm-rubber	0	0	equal	0	0	0	0
4	17	2	switch	oilpalm-rubber	0	0	equal	0	0	0	0
4	18	1	switch	rubber-oilpalm	0	0	equal	0	0	0	0
4	18	1	switch	rubber-oilpalm	0	0	equal	0	0	0	0
4	18	1	switch	rubber-oilpalm	0	0	equal	0	0	0	0
4	18	1	replant	oilpalm-oilpalm	0	0	equal	0	0	0	0
4	19	1	replant	oilpalm-oilpalm	0	0	equal	0	0	0	0
4	19	1	switch	rubber-oilpalm	0	0	equal	0	0	0	0
4	19	1	replant	oilpalm-oilpalm	0	0	equal	0	0	0	0
4	19	1	switch	rubber-oilpalm	0	0	equal	0	0	0	0
4	19	1	switch	rubber-oilpalm	0	0	equal	0	0	0	0
4	19	1	switch	rubber-oilpalm	0	0	equal	0	0	0	0
4	19	1	switch	rubber-oilpalm	0	0	equal	0	0	0	0
4	19	1	replant	oilpalm-oilpalm	0	0	equal	0	0	0	0
4	19	1	switch	rubber-oilpalm	0	0	equal	0	0	0	0
4	19	1	switch	rubber-oilpalm	0	0	equal	0	0	0	0
4	19	1	switch	rubber-oilpalm	0	0	equal	0	0	0	0
4	19	1	switch	rubber-oilpalm	0	0	equal	0	0	0	0
4	19	1	replant	oilpalm-oilpalm	0	0	equal	0	0	0	0
4	19	1	switch	rubber-oilpalm	0	0	equal	0	0	0	0
4	19	1	switch	rubber-oilpalm	0	0	equal	0	0	0	0
4	20	2	switch	oilpalm-rubber	0	0	equal	0	0	0	0
4	20	2	switch	oilpalm-rubber	0	0	equal	0	0	0	0
4	20	2	switch	oilpalm-rubber	0	0	equal	0	0	0	0
4	20	2	switch	oilpalm-rubber	0	0	equal	0	0	0	0
4	20	2	switch	oilpalm-rubber	0	0	equal	0	0	0	0
4	20	2	switch	oilpalm-rubber	0	0	equal	0	0	0	0
4	20	2	switch	oilpalm-rubber	0	0	equal	0	0	0	0
4	21	1	switch	rubber-oilpalm	0	0	equal	0	0	0	0
4	21	1	switch	rubber-oilpalm	0	0	equal	0	0	0	0
4	21	1	switch	rubber-oilpalm	0	0	equal	0	0	0	0
4	21	1	switch	rubber-oilpalm	0	0	equal	0	0	0	0
4	21	1	switch	rubber-oilpalm	0	0	equal	0	0	0	0
4	21	1	switch	rubber-oilpalm	0	0	equal	0	0	0	0
4	21	1	switch	rubber-oilpalm	0	0	equal	0	0	0	0
4	21	1	switch	rubber-oilpalm	0	0	equal	0	0	0	0
4	21	1	switch	rubber-oilpalm	0	0	equal	0	0	0	0
4	21	1	switch	rubber-oilpalm	0	0	equal	0	0	0	0
4	21	1	switch	rubber-oilpalm	0	0	equal	0	0	0	0
4	21	1	switch	rubber-oilpalm	0	0	equal	0	0	0	0
4	21	1	switch	rubber-oilpalm	0	0	equal	0	0	0	0
4	21	1	switch	rubber-oilpalm	0	0	equal	0	0	0	0
4	21	1	switch	rubber-oilpalm	0	0	equal	0	0	0	0
4	21	1	switch	rubber-oilpalm	0	0	equal	0	0	0	0
4	21	1	switch	rubber-oilpalm	0	0	equal	0	0	0	0
4	21	1	switch	rubber-oilpalm	0	0	equal	0	0	0	0
4	21	1	switch	rubber-oilpalm	0	0	equal	0	0	0	0
4	21	1	switch	rubber-oilpalm	0	0	equal	0	0	0	0
4	21	1	switch	rubber-oilpalm	0	0	equal	0	0	0	0
4	21	1	switch	rubber-oilpalm	0	0	equal	0	0	0	0
4	21	1	switch	rubber-oilpalm	0	0	equal	0	0	0	0
4	21	1	switch	rubber-oilpalm	0	0	equal	0	0	0	0
4	21	1	switch	rubber-oilpalm	0	0	equal	0	0	0	0
4	21	1	switch	rubber-oilpalm	0	0	equal	0	0	0	0
4	22	1	replant	oilpalm-oilpalm	0	0	equal	0	0	0	0
4	22	1	switch	rubber-oilpalm	0	0	equal	0	0	0	0
4	22	1	replant	oilpalm-oilpalm	0	0	equal	0	0	0	0
4	22	1	replant	oilpalm-oilpalm	0	0	equal	0	0	0	0
4	22	1	replant	oilpalm-oilpalm	0	0	equal	0	0	0	0
4	22	1	switch	rubber-oilpalm	0	0	equal	0	0	0	0
4	22	1	switch	rubber-oilpalm	0	0	equal	0	0	0	0
4	22	1	replant	oilpalm-oilpalm	0	0	equal	0	0	0	0
4	22	1	replant	oilpalm-oilpalm	0	0	equal	0	0	0	0
4	22	1	replant	oilpalm-oilpalm	0	0	equal	0	0	0	0
4	22	1	switch	rubber-oilpalm	0	0	equal	0	0	0	0
4	22	1	switch	rubber-oilpalm	0	0	equal	0	0	0	0
4	22	1	replant	oilpalm-oilpalm	0	0	equal	0	0	0	0
4	22	1	replant	oilpalm-oilpalm	0	0	equal	0	0	0	0
4	22	1	switch	rubber-oilpalm	0	0	equal	0	0	0	0
4	22	1	switch	rubber-oilpalm	0	0	equal	0	0	0	0
4	22	1	replant	oilpalm-oilpalm	0	0	equal	0	0	0	0
4	22	1	replant	oilpalm-oilpalm	0	0	equal	0	0	0	0
4	22	1	switch	rubber-oilpalm	0	0	equal	0	0	0	0
4	23	2	switch	oilpalm-rubber	0	0	equal	0	0	0	0
4	23	2	switch	oilpalm-rubber	0	0	equal	0	0	0	0
4	23	2	switch	oilpalm-rubber	0	0	equal	0	0	0	0
4	23	2	switch	oilpalm-rubber	0	0	equal	0	0	0	0
4	23	2	switch	oilpalm-rubber	0	0	equal	0	0	0	0
4	23	2	switch	oilpalm-rubber	0	0	equal	0	0	0	0
4	23	2	switch	oilpalm-rubber	0	0	equal	0	0	0	0
4	23	2	switch	oilpalm-rubber	0	0	equal	0	0	0	0
4	23	2	switch	oilpalm-rubber	0	0	equal	0	0	0	0
4	23	2	switch	oilpalm-rubber	0	0	equal	0	0	0	0
4	23	2	switch	oilpalm-rubber	0	0	equal	0	0	0	0
4	23	2	switch	oilpalm-rubber	0	0	equal	0	0	0	0
4	23	2	switch	oilpalm-rubber	0	0	equal	0	0	0	0
4	23	2	switch	oilpalm-rubber	0	0	equal	0	0	0	0
4	23	2	switch	oilpalm-rubber	0	0	equal	0	0	0	0
4	23	2	switch	oilpalm-rubber	0	0	equal	0	0	0	0
4	23	2	switch	oilpalm-rubber	0	0	equal	0	0	0	0
4	23	2	switch	oilpalm-rubber	0	0	equal	0	0	0	0
4	23	2	switch	oilpalm-rubber	0	0	equal	0	0	0	0
4	23	2	switch	oilpalm-rubber	0	0	equal	0	0	0	0
4	23	2	switch	oilpalm-rubber	0	0	equal	0	0	0	0
4	24	2	replant	rubber-rubber	0	0	equal	0	0	0	0
4	24	2	switch	oilpalm-rubber	0	0	equal	0	0	0	0
4	24	2	switch	oilpalm-rubber	0	0	equal	0	0	0	0
4	24	2	switch	oilpalm-rubber	0	0	equal	0	0	0	0
4	25	2	replant	rubber-rubber	0	0	equal	0	0	0	0
4	26	2	replant	rubber-rubber	0	0	equal	0	0	0	0
4	26	2	replant	rubber-rubber	0	0	equal	0	0	0	0
4	26	2	replant	rubber-rubber	0	0	equal	0	0	0	0
4	26	2	replant	rubber-rubber	0	0	equal	0	0	0	0
4	26	2	replant	rubber-rubber	0	0	equal	0	0	0	0
4	26	2	switch	oilpalm-rubber	0	0	equal	0	0	0	0
4	27	2	switch	oilpalm-rubber	0	0	equal	0	0	0	0
4	27	2	replant	rubber-rubber	0	0	equal	0	0	0	0
4	27	2	switch	oilpalm-rubber	0	0	equal	0	0	0	0
4	27	2	replant	rubber-rubber	0	0	equal	0	0	0	0
4	27	2	replant	rubber-rubber	0	0	equal	0	0	0	0
4	27	2	replant	rubber-rubber	0	0	equal	0	0	0	0
4	27	2	replant	rubber-rubber	0	0	equal	0	0	0	0
4	27	2	replant	rubber-rubber	0	0	equal	0	0	0	0
4	27	2	replant	rubber-rubber	0	0	equal	0	0	0	0
4	27	2	switch	oilpalm-rubber	0	0	equal	0	0	0	0
4	27	2	replant	rubber-rubber	0	0	equal	0	0	0	0
4	27	2	switch	oilpalm-rubber	0	0	equal	0	0	0	0
4	27	2	replant	rubber-rubber	0	0	equal	0	0	0	0
4	27	2	switch	oilpalm-rubber	0	0	equal	0	0	0	0
4	27	2	replant	rubber-rubber	0	0	equal	0	0	0	0
4	28	1	switch	rubber-oilpalm	0	0	equal	0	0	0	0
4	28	1	switch	rubber-oilpalm	0	0	equal	0	0	0	0
4	28	1	switch	rubber-oilpalm	0	0	equal	0	0	0	0
4	28	1	switch	rubber-oilpalm	0	0	equal	0	0	0	0
4	28	2	replant	rubber-rubber	0	0	equal	0	0	0	0
4	28	1	switch	rubber-oilpalm	0	0	equal	0	0	0	0
4	28	1	switch	rubber-oilpalm	0	0	equal	0	0	0	0
4	29	1	replant	oilpalm-oilpalm	0	0	equal	0	0	0	0
4	29	1	replant	oilpalm-oilpalm	0	0	equal	0	0	0	0
4	29	1	replant	oilpalm-oilpalm	0	0	equal	0	0	0	0
4	29	2	replant	rubber-rubber	0	0	equal	0	0	0	0
4	29	1	switch	rubber-oilpalm	0	0	equal	0	0	0	0
4	29	1	replant	oilpalm-oilpalm	0	0	equal	0	0	0	0
4	29	1	replant	oilpalm-oilpalm	0	0	equal	0	0	0	0
4	29	1	replant	oilpalm-oilpalm	0	0	equal	0	0	0	0
4	29	1	replant	oilpalm-oilpalm	0	0	equal	0	0	0	0
4	29	1	switch	rubber-oilpalm	0	0	equal	0	0	0	0
4	29	1	replant	oilpalm-oilpalm	0	0	equal	0	0	0	0
4	29	1	replant	oilpalm-oilpalm	0	0	equal	0	0	0	0
4	29	1	switch	rubber-oilpalm	0	0	equal	0	0	0	0
4	29	1	switch	rubber-oilpalm	0	0	equal	0	0	0	0
4	30	1	replant	oilpalm-oilpalm	0	0	equal	0	0	0	0
4	30	1	switch	rubber-oilpalm	0	0	equal	0	0	0	0
4	30	1	switch	rubber-oilpalm	0	0	equal	0	0	0	0
4	30	2	replant	rubber-rubber	0	0	equal	0	0	0	0
4	30	1	switch	rubber-oilpalm	0	0	equal	0	0	0	0
4	30	1	switch	rubber-oilpalm	0	0	equal	0	0	0	0
4	30	1	switch	rubber-oilpalm	0	0	equal	0	0	0	0
4	31	1	replant	oilpalm-oilpalm	0	0	equal	0	0	0	0
4	31	1	replant	oilpalm-oilpalm	0	0	equal	0	0	0	0
4	31	1	replant	oilpalm-oilpalm	0	0	equal	0	0	0	0
4	31	1	replant	oilpalm-oilpalm	0	0	equal	0	0	0	0
4	31	1	replant	oilpalm-oilpalm	0	0	equal	0	0	0	0
4	32	2	switch	oilpalm-rubber	0	0	equal	0	0	0	0
4	32	2	switch	oilpalm-rubber	0	0	equal	0	0	0	0
4	32	2	switch	oilpalm-rubber	0	0	equal	0	0	0	0
4	32	2	switch	oilpalm-rubber	0	0	equal	0	0	0	0
4	32	2	switch	oilpalm-rubber	0	0	equal	0	0	0	0
4	32	2	switch	oilpalm-rubber	0	0	equal	0	0	0	0
4	32	2	switch	oilpalm-rubber	0	0	equal	0	0	0	0
4	32	2	switch	oilpalm-rubber	0	0	equal	0	0	0	0
4	32	2	switch	oilpalm-rubber	0	0	equal	0	0	0	0
4	32	2	switch	oilpalm-rubber	0	0	equal	0	0	0	0
4	33	2	switch	oilpalm-rubber	0	0	equal	0	0	0	0
4	33	2	switch	oilpalm-rubber	0	0	equal	0	0	0	0
4	33	2	switch	oilpalm-rubber	0	0	equal	0	0	0	0
4	33	2	switch	oilpalm-rubber	0	0	equal	0	0	0	0
4	33	2	switch	oilpalm-rubber	0	0	equal	0	0	0	0
4	33	2	switch	oilpalm-rubber	0	0	equal	0	0	0	0
4	33	2	switch	oilpalm-rubber	0	0	equal	0	0	0	0
4	33	2	switch	oilpalm-rubber	0	0	equal	0	0	0	0
4	33	2	switch	oilpalm-rubber	0	0	equal	0	0	0	0
4	33	2	switch	oilpalm-rubber	0	0	equal	0	0	0	0
4	33	2	switch	oilpalm-rubber	0	0	equal	0	0	0	0
4	33	2	switch	oilpalm-rubber	0	0	equal	0	0	0	0
4	33	2	switch	oilpalm-rubber	0	0	equal	0	0	0	0
4	33	2	switch	oilpalm-rubber	0	0	equal	0	0	0	0
4	33	2	switch	oilpalm-rubber	0	0	equal	0	0	0	0
4	33	2	switch	oilpalm-rubber	0	0	equal	0	0	0	0
4	33	2	switch	oilpalm-rubber	0	0	equal	0	0	0	0
4	33	2	switch	oilpalm-rubber	0	0	equal	0	0	0	0
4	34	1	switch	rubber-oilpalm	0	0	equal	0	0	0	0
4	34	1	switch	rubber-oilpalm	0	0	equal	0	0	0	0
4	34	1	switch	rubber-oilpalm	0	0	equal	0	0	0	0
4	34	1	switch	rubber-oilpalm	0	0	equal	0	0	0	0
4	34	1	switch	rubber-oilpalm	0	0	equal	0	0	0	0
4	34	1	switch	rubber-oilpalm	0	0	equal	0	0	0	0
4	34	1	switch	rubber-oilpalm	0	0	equal	0	0	0	0
4	34	1	switch	rubber-oilpalm	0	0	equal	0	0	0	0
4	34	1	switch	rubber-oilpalm	0	0	equal	0	0	0	0
4	34	1	switch	rubber-oilpalm	0	0	equal	0	0	0	0
4	34	1	switch	rubber-oilpalm	0	0	equal	0	0	0	0
4	34	1	switch	rubber-oilpalm	0	0	equal	0	0	0	0
4	34	1	switch	rubber-oilpalm	0	0	equal	0	0	0	0
4	34	1	switch	rubber-oilpalm	0	0	equal	0	0	0	0
4	34	1	switch	rubber-oilpalm	0	0	equal	0	0	0	0
4	35	1	switch	rubber-oilpalm	0	0	equal	0	0	0	0
4	35	1	switch	rubber-oilpalm	0	0	equal	0	0	0	0
4	35	1	switch	rubber-oilpalm	0	0	equal	0	0	0	0
4	35	1	switch	rubber-oilpalm	0	0	equal	0	0	0	0
4	35	1	switch	rubber-oilpalm	0	0	equal	0	0	0	0
4	35	1	switch	rubber-oilpalm	0	0	equal	0	0	0	0
4	35	1	switch	rubber-oilpalm	0	0	equal	0	0	0	0
4	35	1	switch	rubber-oilpalm	0	0	equal	0	0	0	0
4	35	1	switch	rubber-oilpalm	0	0	equal	0	0	0	0
4	35	1	switch	rubber-oilpalm	0	0	equal	0	0	0	0
4	35	1	switch	rubber-oilpalm	0	0	equal	0	0	0	0
4	35	1	replant	oilpalm-oilpalm	0	0	equal	0	0	0	0
4	35	1	switch	rubber-oilpalm	0	0	equal	0	0	0	0
4	35	1	switch	rubber-oilpalm	0	0	equal	0	0	0	0
4	35	1	switch	rubber-oilpalm	0	0	equal	0	0	0	0
4	35	1	switch	rubber-oilpalm	0	0	equal	0	0	0	0
4	35	1	replant	oilpalm-oilpalm	0	0	equal	0	0	0	0
4	35	1	replant	oilpalm-oilpalm	0	0	equal	0	0	0	0
4	35	1	switch	rubber-oilpalm	0	0	equal	0	0	0	0
4	35	1	switch	rubber-oilpalm	0	0	equal	0	0	0	0
4	35	1	switch	rubber-oilpalm	0	0	equal	0	0	0	0
4	35	1	switch	rubber-oilpalm	0	0	equal	0	0	0	0
4	35	1	switch	rubber-oilpalm	0	0	equal	0	0	0	0
4	35	1	switch	rubber-oilpalm	0	0	equal	0	0	0	0
4	35	1	switch	rubber-oilpalm	0	0	equal	0	0	0	0
4	35	1	switch	rubber-oilpalm	0	0	equal	0	0	0	0
4	35	1	switch	rubber-oilpalm	0	0	equal	0	0	0	0
4	35	1	replant	oilpalm-oilpalm	0	0	equal	0	0	0	0
4	35	1	switch	rubber-oilpalm	0	0	equal	0	0	0	0
4	35	1	switch	rubber-oilpalm	0	0	equal	0	0	0	0
4	35	1	switch	rubber-oilpalm	0	0	equal	0	0	0	0
4	35	1	switch	rubber-oilpalm	0	0	equal	0	0	0	0
4	35	1	switch	rubber-oilpalm	0	0	equal	0	0	0	0
4	35	1	switch	rubber-oilpalm	0	0	equal	0	0	0	0
4	35	1	replant	oilpalm-oilpalm	0	0	equal	0	0	0	0
4	35	1	switch	rubber-oilpalm	0	0	equal	0	0	0	0
4	35	1	switch	rubber-oilpalm	0	0	equal	0	0	0	0
4	35	1	switch	rubber-oilpalm	0	0	equal	0	0	0	0
4	35	1	switch	rubber-oilpalm	0	0	equal	0	0	0	0
4	35	1	switch	rubber-oilpalm	0	0	equal	0	0	0	0
4	35	1	switch	rubber-oilpalm	0	0	equal	0	0	0	0
4	35	1	switch	rubber-oilpalm	0	0	equal	0	0	0	0
4	35	1	switch	rubber-oilpalm	0	0	equal	0	0	0	0
4	35	1	switch	rubber-oilpalm	0	0	equal	0	0	0	0
4	35	1	switch	rubber-oilpalm	0	0	equal	0	0	0	0
4	35	1	switch	rubber-oilpalm	0	0	equal	0	0	0	0
4	35	1	switch	rubber-oilpalm	0	0	equal	0	0	0	0
4	35	1	switch	rubber-oilpalm	0	0	equal	0	0	0	0
4	35	1	replant	oilpalm-oilpalm	0	0	equal	0	0	0	0
4	35	1	replant	oilpalm-oilpalm	0	0	equal	0	0	0	0
4	35	1	switch	rubber-oilpalm	0	0	equal	0	0	0	0
4	35	1	replant	oilpalm-oilpalm	0	0	equal	0	0	0	0
4	35	1	switch	rubber-oilpalm	0	0	equal	0	0	0	0
4	35	1	replant	oilpalm-oilpalm	0	0	equal	0	0	0	0
4	35	1	switch	rubber-oilpalm	0	0	equal	0	0	0	0
4	35	1	switch	rubber-oilpalm	0	0	equal	0	0	0	0
4	36	1	switch	rubber-oilpalm	0	0	equal	0	0	0	0
4	36	1	switch	rubber-oilpalm	0	0	equal	0	0	0	0
4	36	1	switch	rubber-oilpalm	0	0	equal	0	0	0	0
4	36	2	replant	rubber-rubber	0	0	equal	0	0	0	0
4	36	2	replant	rubber-rubber	0	0	equal	0	0	0	0
4	36	1	switch	rubber-oilpalm	0	0	equal	0	0	0	0
4	36	1	replant	oilpalm-oilpalm	0	0	equal	0	0	0	0
4	36	1	replant	oilpalm-oilpalm	0	0	equal	0	0	0	0
4	36	1	replant	oilpalm-oilpalm	0	0	equal	0	0	0	0
4	36	1	replant	oilpalm-oilpalm	0	0	equal	0	0	0	0
4	36	1	replant	oilpalm-oilpalm	0	0	equal	0	0	0	0
4	36	1	replant	oilpalm-oilpalm	0	0	equal	0	0	0	0
4	36	1	switch	rubber-oilpalm	0	0	equal	0	0	0	0
4	37	1	replant	oilpalm-oilpalm	0	0	equal	0	0	0	0
4	37	2	switch	oilpalm-rubber	0	0	equal	0	0	0	0
4	37	2	switch	oilpalm-rubber	0	0	equal	0	0	0	0
4	37	2	switch	oilpalm-rubber	0	0	equal	0	0	0	0
4	37	2	switch	oilpalm-rubber	0	0	equal	0	0	0	0
4	37	2	switch	oilpalm-rubber	0	0	equal	0	0	0	0
4	37	2	switch	oilpalm-rubber	0	0	equal	0	0	0	0
4	37	1	switch	rubber-oilpalm	0	0	equal	0	0	0	0
4	37	1	replant	oilpalm-oilpalm	0	0	equal	0	0	0	0
4	37	2	switch	oilpalm-rubber	0	0	equal	0	0	0	0
4	37	2	switch	oilpalm-rubber	0	0	equal	0	0	0	0
4	37	1	switch	rubber-oilpalm	0	0	equal	0	0	0	0
4	37	2	switch	oilpalm-rubber	0	0	equal	0	0	0	0
4	38	1	replant	oilpalm-oilpalm	0	0	equal	0	0	0	0
4	38	2	replant	rubber-rubber	0	0	equal	0	0	0	0
4	38	1	replant	oilpalm-oilpalm	0	0	equal	0	0	0	0
4	38	2	replant	rubber-rubber	0	0	equal	0	0	0	0
4	38	1	replant	oilpalm-oilpalm	0	0	equal	0	0	0	0
4	38	1	replant	oilpalm-oilpalm	0	0	equal	0	0	0	0
4	38	1	switch	rubber-oilpalm	0	0	equal	0	0	0	0
4	38	1	replant	oilpalm-oilpalm	0	0	equal	0	0	0	0
4	38	1	replant	oilpalm-oilpalm	0	0	equal	0	0	0	0
4	38	2	switch	oilpalm-rubber	0	0	equal	0	0	0	0
4	38	1	replant	oilpalm-oilpalm	0	0	equal	0	0	0	0
4	38	1	switch	rubber-oilpalm	0	0	equal	0	0	0	0
4	39	1	replant	oilpalm-oilpalm	0	0	equal	0	0	0	0
4	39	1	replant	oilpalm-oilpalm	0	0	equal	0	0	0	0
4	39	1	replant	oilpalm-oilpalm	0	0	equal	0	0	0	0
4	39	1	replant	oilpalm-oilpalm	0	0	equal	0	0	0	0
4	39	1	replant	oilpalm-oilpalm	0	0	equal	0	0	0	0
4	39	1	replant	oilpalm-oilpalm	0	0	equal	0	0	0	0
4	39	1	replant	oilpalm-oilpalm	0	0	equal	0	0	0	0
4	39	1	replant	oilpalm-oilpalm	0	0	equal	0	0	0	0
4	39	1	replant	oilpalm-oilpalm	0	0	equal	0	0	0	0
4	39	1	replant	oilpalm-oilpalm	0	0	equal	0	0	0	0
4	39	1	replant	oilpalm-oilpalm	0	0	equal	0	0	0	0
4	39	1	replant	oilpalm-oilpalm	0	0	equal	0	0	0	0
4	39	1	replant	oilpalm-oilpalm	0	0	equal	0	0	0	0
4	39	1	replant	oilpalm-oilpalm	0	0	equal	0	0	0	0
4	39	1	replant	oilpalm-oilpalm	0	0	equal	0	0	0	0
4	39	1	replant	oilpalm-oilpalm	0	0	equal	0	0	0	0
4	39	1	replant	oilpalm-oilpalm	0	0	equal	0	0	0	0
4	39	1	replant	oilpalm-oilpalm	0	0	equal	0	0	0	0
4	39	1	replant	oilpalm-oilpalm	0	0	equal	0	0	0	0
4	39	1	replant	oilpalm-oilpalm	0	0	equal	0	0	0	0
4	40	2	switch	oilpalm-rubber	0	0	equal	0	0	0	0
4	40	2	switch	oilpalm-rubber	0	0	equal	0	0	0	0
4	40	2	switch	oilpalm-rubber	0	0	equal	0	0	0	0
4	40	2	switch	oilpalm-rubber	0	0	equal	0	0	0	0
4	40	2	switch	oilpalm-rubber	0	0	equal	0	0	0	0
4	40	2	switch	oilpalm-rubber	0	0	equal	0	0	0	0
4	40	2	switch	oilpalm-rubber	0	0	equal	0	0	0	0
4	41	2	switch	oilpalm-rubber	0	0	equal	0	0	0	0
4	41	2	switch	oilpalm-rubber	0	0	equal	0	0	0	0
4	41	2	switch	oilpalm-rubber	0	0	equal	0	0	0	0
4	41	2	switch	oilpalm-rubber	0	0	equal	0	0	0	0
4	41	2	switch	oilpalm-rubber	0	0	equal	0	0	0	0
4	41	2	switch	oilpalm-rubber	0	0	equal	0	0	0	0
4	41	2	switch	oilpalm-rubber	0	0	equal	0	0	0	0
[truncated: 8,169 more rows]
