# Supplementary material for: Land-use change in oil palm dominated tropical landscapes—An agent-based model to explore ecological and socio-economic trade-offs
Source: PLoS One. 2018 Jan 19;13(1):e0190506. doi: 10.1371/journal.pone.0190506 (PMC5774713; doi:10.1371/journal.pone.0190506)
Supplement: S1 Data — (ZIP) [file pone.0190506.s003.zip › HouseholdData/luc-data_js_2016_sc22.txt]

runnumber	step	p_landuse	luc_type	luc	op_ineff	rb_ineff	ineff_group	op_ineff_all_mu	op_ineff_all_sd	rb_ineff_all_mu	rb_ineff_all_sd
1	0	2	switch	oilpalm-rubber	0.88	0.62	rubber	0.6	0.23	0.63	0.17
1	0	2	switch	oilpalm-rubber	0.87	0.55	rubber	0.6	0.23	0.63	0.17
1	0	1	switch	rubber-oilpalm	0.48	0.9	oilpalm	0.6	0.23	0.63	0.17
1	0	2	switch	oilpalm-rubber	0.9	0.77	rubber	0.6	0.23	0.63	0.17
1	0	2	replant	rubber-rubber	0.81	0.76	rubber	0.6	0.23	0.63	0.17
1	0	2	switch	oilpalm-rubber	0.75	0.7	rubber	0.6	0.23	0.63	0.17
1	0	1	replant	oilpalm-oilpalm	0.14	0.37	oilpalm	0.6	0.23	0.63	0.17
1	0	2	switch	oilpalm-rubber	0.96	0.66	rubber	0.6	0.23	0.63	0.17
1	0	2	switch	oilpalm-rubber	0.81	0.58	rubber	0.59	0.23	0.63	0.17
1	0	2	switch	oilpalm-rubber	0.5	0.52	oilpalm	0.59	0.23	0.63	0.17
1	0	1	replant	oilpalm-oilpalm	0.62	0.89	oilpalm	0.6	0.23	0.63	0.17
1	0	2	switch	oilpalm-rubber	0.49	0.88	oilpalm	0.59	0.23	0.63	0.17
1	0	1	switch	rubber-oilpalm	0.49	0.68	oilpalm	0.6	0.23	0.63	0.17
1	0	1	replant	oilpalm-oilpalm	0.4	0.48	oilpalm	0.6	0.23	0.63	0.17
1	0	1	switch	rubber-oilpalm	0.76	0.83	oilpalm	0.6	0.23	0.63	0.17
1	0	2	replant	rubber-rubber	0.88	0.86	rubber	0.6	0.23	0.63	0.17
1	0	2	switch	oilpalm-rubber	0.54	0.53	rubber	0.6	0.23	0.63	0.17
1	0	1	switch	rubber-oilpalm	0.69	0.83	oilpalm	0.6	0.23	0.63	0.17
1	0	1	switch	rubber-oilpalm	0.63	0.76	oilpalm	0.6	0.23	0.63	0.17
1	0	1	switch	rubber-oilpalm	0.64	0.83	oilpalm	0.6	0.23	0.63	0.17
1	0	1	replant	oilpalm-oilpalm	0.41	0.57	oilpalm	0.6	0.23	0.63	0.17
1	0	2	replant	rubber-rubber	0.95	0.81	rubber	0.6	0.23	0.63	0.17
1	0	1	switch	rubber-oilpalm	0.23	0.71	oilpalm	0.59	0.23	0.63	0.17
1	0	1	switch	rubber-oilpalm	0.03	0.84	oilpalm	0.6	0.23	0.63	0.17
1	0	2	switch	oilpalm-rubber	0.85	0.66	rubber	0.6	0.23	0.63	0.17
1	0	1	switch	rubber-oilpalm	0.78	0.85	oilpalm	0.6	0.23	0.63	0.17
1	0	1	switch	rubber-oilpalm	0.17	0.87	oilpalm	0.6	0.23	0.63	0.17
1	0	1	switch	rubber-oilpalm	0.41	0.73	oilpalm	0.6	0.23	0.63	0.17
1	0	2	switch	oilpalm-rubber	0.79	0.71	rubber	0.6	0.23	0.63	0.17
1	0	1	switch	rubber-oilpalm	0.67	0.79	oilpalm	0.59	0.23	0.63	0.17
1	0	2	switch	oilpalm-rubber	0.39	0.72	oilpalm	0.59	0.23	0.63	0.17
1	0	1	switch	rubber-oilpalm	0.76	0.94	oilpalm	0.6	0.23	0.63	0.17
1	0	2	switch	oilpalm-rubber	0.44	0.67	oilpalm	0.6	0.23	0.63	0.17
1	0	2	switch	oilpalm-rubber	0.66	0.39	rubber	0.6	0.23	0.63	0.17
1	0	1	replant	oilpalm-oilpalm	0.42	0.61	oilpalm	0.59	0.23	0.63	0.17
1	1	1	switch	rubber-oilpalm	0.03	0.84	oilpalm	0.59	0.23	0.63	0.17
1	1	1	switch	rubber-oilpalm	0.76	0.83	oilpalm	0.6	0.23	0.63	0.17
1	1	2	switch	oilpalm-rubber	0.87	0.55	rubber	0.6	0.23	0.63	0.17
1	1	2	replant	rubber-rubber	0.8	0.75	rubber	0.59	0.23	0.63	0.17
1	1	2	switch	oilpalm-rubber	0.64	0.75	oilpalm	0.6	0.23	0.63	0.17
1	1	1	replant	oilpalm-oilpalm	0.42	0.57	oilpalm	0.6	0.23	0.63	0.17
1	1	1	switch	rubber-oilpalm	0.41	0.73	oilpalm	0.6	0.23	0.63	0.17
1	1	1	switch	rubber-oilpalm	0.69	0.83	oilpalm	0.6	0.23	0.63	0.17
1	1	2	switch	oilpalm-rubber	0.81	0.58	rubber	0.6	0.23	0.63	0.17
1	1	1	switch	rubber-oilpalm	0.57	0.72	oilpalm	0.6	0.23	0.63	0.17
1	1	2	replant	rubber-rubber	0.9	0.77	rubber	0.6	0.23	0.63	0.17
1	1	2	replant	rubber-rubber	0.95	0.81	rubber	0.6	0.23	0.63	0.17
1	1	1	switch	rubber-oilpalm	0.62	0.89	oilpalm	0.6	0.23	0.63	0.17
1	1	1	replant	oilpalm-oilpalm	0.48	0.9	oilpalm	0.6	0.23	0.63	0.17
1	1	1	replant	oilpalm-oilpalm	0.34	0.7	oilpalm	0.6	0.23	0.63	0.17
1	1	1	switch	rubber-oilpalm	0.17	0.87	oilpalm	0.6	0.23	0.63	0.17
1	2	2	switch	oilpalm-rubber	0.9	0.77	rubber	0.6	0.23	0.63	0.17
1	2	1	switch	rubber-oilpalm	0.64	0.73	oilpalm	0.6	0.23	0.63	0.17
1	2	2	switch	oilpalm-rubber	0.64	0.83	oilpalm	0.6	0.23	0.63	0.17
1	2	2	replant	rubber-rubber	0.49	0.88	oilpalm	0.6	0.23	0.63	0.17
1	2	2	switch	oilpalm-rubber	0.81	0.58	rubber	0.6	0.23	0.63	0.17
1	2	1	switch	rubber-oilpalm	0.13	0.5	oilpalm	0.6	0.23	0.63	0.17
1	2	2	switch	oilpalm-rubber	0.79	0.56	rubber	0.6	0.23	0.63	0.17
1	2	2	replant	rubber-rubber	0.95	0.81	rubber	0.6	0.23	0.63	0.17
1	3	1	replant	oilpalm-oilpalm	0.34	0.7	oilpalm	0.6	0.23	0.63	0.17
1	3	2	switch	oilpalm-rubber	0.57	0.72	oilpalm	0.6	0.23	0.63	0.17
1	3	1	replant	oilpalm-oilpalm	0.21	0.7	oilpalm	0.6	0.23	0.63	0.17
1	3	1	replant	oilpalm-oilpalm	0.7	0.68	rubber	0.6	0.23	0.63	0.17
1	3	2	switch	oilpalm-rubber	0.49	0.76	oilpalm	0.6	0.23	0.63	0.17
1	3	2	replant	rubber-rubber	0.85	0.66	rubber	0.6	0.23	0.63	0.17
1	3	2	switch	oilpalm-rubber	0.63	0.83	oilpalm	0.6	0.23	0.63	0.17
1	3	1	replant	oilpalm-oilpalm	0.67	0.79	oilpalm	0.6	0.23	0.63	0.17
1	3	1	replant	oilpalm-oilpalm	0.03	0.84	oilpalm	0.6	0.23	0.63	0.17
1	3	1	replant	oilpalm-oilpalm	0.76	0.83	oilpalm	0.6	0.23	0.63	0.17
1	3	1	replant	oilpalm-oilpalm	0.42	0.61	oilpalm	0.6	0.23	0.63	0.17
1	3	2	replant	rubber-rubber	0.95	0.81	rubber	0.6	0.23	0.63	0.17
1	3	2	switch	oilpalm-rubber	0.9	0.77	rubber	0.6	0.23	0.63	0.17
1	3	2	switch	oilpalm-rubber	0.81	0.58	rubber	0.6	0.23	0.63	0.17
1	3	2	replant	rubber-rubber	0.8	0.75	rubber	0.6	0.23	0.63	0.17
1	3	2	switch	oilpalm-rubber	0.61	0.89	oilpalm	0.6	0.23	0.63	0.17
1	3	1	replant	oilpalm-oilpalm	0.41	0.73	oilpalm	0.6	0.23	0.63	0.17
1	4	2	replant	rubber-rubber	0.57	0.72	oilpalm	0.6	0.23	0.63	0.17
1	4	2	replant	rubber-rubber	0.96	0.66	rubber	0.6	0.23	0.63	0.17
1	4	2	replant	rubber-rubber	0.8	0.75	rubber	0.6	0.23	0.63	0.17
1	4	1	switch	rubber-oilpalm	0.7	0.68	rubber	0.6	0.23	0.63	0.17
1	4	1	switch	rubber-oilpalm	0.57	0.65	oilpalm	0.6	0.23	0.63	0.17
1	4	2	replant	rubber-rubber	0.77	0.64	rubber	0.6	0.23	0.63	0.17
1	4	2	replant	rubber-rubber	0.88	0.62	rubber	0.6	0.23	0.63	0.17
1	4	2	replant	rubber-rubber	0.95	0.81	rubber	0.6	0.23	0.63	0.17
1	4	2	replant	rubber-rubber	0.75	0.71	rubber	0.59	0.23	0.63	0.17
1	4	1	switch	rubber-oilpalm	0.54	0.53	rubber	0.6	0.23	0.63	0.17
1	4	1	replant	oilpalm-oilpalm	0.17	0.87	oilpalm	0.6	0.23	0.63	0.17
1	4	2	replant	rubber-rubber	0.86	0.64	rubber	0.6	0.23	0.63	0.17
1	4	2	switch	oilpalm-rubber	0.81	0.58	rubber	0.6	0.23	0.63	0.17
1	4	1	switch	rubber-oilpalm	0.42	0.57	oilpalm	0.6	0.23	0.63	0.17
1	4	2	replant	rubber-rubber	0.9	0.77	rubber	0.6	0.23	0.63	0.17
1	4	1	switch	rubber-oilpalm	0.75	0.7	rubber	0.6	0.23	0.63	0.17
1	4	2	replant	rubber-rubber	0.64	0.83	oilpalm	0.6	0.23	0.63	0.17
1	4	1	replant	oilpalm-oilpalm	0.4	0.48	oilpalm	0.6	0.23	0.63	0.17
1	4	1	switch	rubber-oilpalm	0.61	0.67	oilpalm	0.6	0.23	0.63	0.17
1	4	2	replant	rubber-rubber	0.71	0.69	rubber	0.6	0.23	0.63	0.17
1	4	2	switch	oilpalm-rubber	0.65	0.77	oilpalm	0.6	0.23	0.63	0.17
1	4	1	switch	rubber-oilpalm	0.41	0.57	oilpalm	0.6	0.23	0.63	0.17
1	4	1	replant	oilpalm-oilpalm	0.41	0.46	oilpalm	0.6	0.23	0.63	0.17
1	5	2	switch	oilpalm-rubber	0.42	0.61	oilpalm	0.6	0.23	0.63	0.17
1	5	2	replant	rubber-rubber	0.8	0.75	rubber	0.6	0.23	0.63	0.17
1	5	1	replant	oilpalm-oilpalm	0.67	0.79	oilpalm	0.6	0.23	0.63	0.17
1	5	2	switch	oilpalm-rubber	0.76	0.94	oilpalm	0.6	0.23	0.63	0.17
1	5	1	switch	rubber-oilpalm	0.7	0.68	rubber	0.6	0.23	0.63	0.17
1	5	2	replant	rubber-rubber	0.75	0.71	rubber	0.6	0.23	0.63	0.17
1	5	2	switch	oilpalm-rubber	0.64	0.73	oilpalm	0.6	0.23	0.63	0.17
1	5	1	switch	rubber-oilpalm	0.75	0.7	rubber	0.6	0.23	0.63	0.17
1	5	2	replant	rubber-rubber	0.87	0.66	rubber	0.6	0.23	0.63	0.17
1	5	1	replant	oilpalm-oilpalm	0.64	0.83	oilpalm	0.59	0.23	0.63	0.17
1	5	2	replant	rubber-rubber	0.95	0.81	rubber	0.6	0.23	0.63	0.17
1	5	2	replant	rubber-rubber	0.57	0.72	oilpalm	0.6	0.23	0.63	0.17
1	5	2	replant	rubber-rubber	0.9	0.77	rubber	0.6	0.23	0.63	0.17
1	5	2	switch	oilpalm-rubber	0.66	0.27	rubber	0.59	0.23	0.63	0.17
1	5	2	switch	oilpalm-rubber	0.81	0.58	rubber	0.6	0.23	0.63	0.17
1	6	2	replant	rubber-rubber	0.8	0.75	rubber	0.59	0.23	0.63	0.17
1	6	2	switch	oilpalm-rubber	0.5	0.59	oilpalm	0.59	0.23	0.63	0.17
1	6	2	replant	rubber-rubber	0.9	0.77	rubber	0.59	0.23	0.63	0.17
1	6	2	switch	oilpalm-rubber	0.62	0.26	rubber	0.59	0.23	0.63	0.17
1	6	2	switch	oilpalm-rubber	0.81	0.58	rubber	0.59	0.23	0.63	0.17
1	6	2	switch	oilpalm-rubber	0.61	0.51	rubber	0.59	0.23	0.63	0.17
1	6	2	replant	rubber-rubber	0.65	0.77	oilpalm	0.59	0.23	0.63	0.17
1	6	1	replant	oilpalm-oilpalm	0.09	0.66	oilpalm	0.59	0.23	0.63	0.17
1	7	1	switch	rubber-oilpalm	0.75	0.7	rubber	0.59	0.23	0.63	0.17
1	7	2	replant	rubber-rubber	0.77	0.64	rubber	0.59	0.23	0.63	0.17
1	7	1	replant	oilpalm-oilpalm	0.64	0.83	oilpalm	0.59	0.23	0.63	0.17
1	7	1	switch	rubber-oilpalm	0.7	0.68	rubber	0.59	0.23	0.63	0.17
1	7	1	switch	rubber-oilpalm	0.41	0.46	oilpalm	0.59	0.23	0.63	0.17
1	7	2	switch	oilpalm-rubber	0.9	0.77	rubber	0.59	0.23	0.63	0.17
1	7	2	replant	rubber-rubber	0.83	0.38	rubber	0.59	0.23	0.63	0.17
1	7	2	replant	rubber-rubber	0.8	0.54	rubber	0.59	0.23	0.63	0.17
1	7	2	replant	rubber-rubber	0.96	0.66	rubber	0.59	0.23	0.63	0.17
1	7	2	replant	rubber-rubber	0.86	0.64	rubber	0.59	0.23	0.63	0.17
1	7	1	replant	oilpalm-oilpalm	0.41	0.57	oilpalm	0.59	0.23	0.63	0.17
1	7	1	replant	oilpalm-oilpalm	0.41	0.73	oilpalm	0.59	0.23	0.63	0.17
1	7	1	replant	oilpalm-oilpalm	0.4	0.48	oilpalm	0.59	0.23	0.63	0.17
1	7	1	replant	oilpalm-oilpalm	0.69	0.83	oilpalm	0.59	0.23	0.63	0.17
1	7	1	switch	rubber-oilpalm	0.42	0.57	oilpalm	0.59	0.23	0.63	0.17
1	7	1	switch	rubber-oilpalm	0.46	0.44	rubber	0.59	0.23	0.63	0.17
1	7	2	replant	rubber-rubber	0.66	0.39	rubber	0.59	0.23	0.63	0.17
1	7	2	switch	oilpalm-rubber	0.76	0.94	oilpalm	0.59	0.23	0.63	0.17
1	7	2	switch	oilpalm-rubber	0.65	0.77	oilpalm	0.59	0.23	0.63	0.17
1	7	2	replant	rubber-rubber	0.88	0.62	rubber	0.59	0.23	0.63	0.17
1	7	2	switch	oilpalm-rubber	0.81	0.58	rubber	0.59	0.23	0.63	0.17
1	7	2	replant	rubber-rubber	0.42	0.61	oilpalm	0.59	0.23	0.63	0.17
1	7	2	replant	rubber-rubber	0.67	0.79	oilpalm	0.59	0.23	0.63	0.17
1	7	2	switch	oilpalm-rubber	0.78	0.85	oilpalm	0.59	0.23	0.63	0.17
1	8	2	replant	rubber-rubber	0.81	0.58	rubber	0.59	0.23	0.63	0.17
1	8	2	switch	oilpalm-rubber	0.67	0.79	oilpalm	0.59	0.23	0.63	0.17
1	8	1	switch	rubber-oilpalm	0.4	0.48	oilpalm	0.59	0.23	0.63	0.17
1	8	2	replant	rubber-rubber	0.8	0.34	rubber	0.59	0.23	0.63	0.17
1	8	2	replant	rubber-rubber	0.86	0.64	rubber	0.59	0.23	0.63	0.17
1	8	1	switch	rubber-oilpalm	0.54	0.53	rubber	0.59	0.23	0.63	0.17
1	8	2	replant	rubber-rubber	0.59	0.24	rubber	0.59	0.23	0.63	0.17
1	8	2	replant	rubber-rubber	0.65	0.77	oilpalm	0.59	0.23	0.63	0.17
1	8	2	replant	rubber-rubber	0.5	0.59	oilpalm	0.59	0.23	0.63	0.17
1	8	2	replant	rubber-rubber	0.79	0.56	rubber	0.59	0.23	0.63	0.17
1	8	2	replant	rubber-rubber	0.8	0.54	rubber	0.59	0.23	0.63	0.17
1	8	2	replant	rubber-rubber	0.9	0.77	rubber	0.59	0.23	0.63	0.17
1	8	2	replant	rubber-rubber	0.96	0.66	rubber	0.59	0.23	0.63	0.17
1	8	1	switch	rubber-oilpalm	0.7	0.68	rubber	0.59	0.23	0.63	0.17
1	8	2	replant	rubber-rubber	0.87	0.55	rubber	0.59	0.23	0.63	0.17
1	8	2	replant	rubber-rubber	0.77	0.64	rubber	0.59	0.23	0.63	0.17
1	8	2	switch	oilpalm-rubber	0.52	0.62	oilpalm	0.59	0.23	0.63	0.17
1	8	2	replant	rubber-rubber	0.8	0.5	rubber	0.59	0.23	0.63	0.17
1	8	2	replant	rubber-rubber	0.7	0.63	rubber	0.59	0.23	0.63	0.17
1	8	2	replant	rubber-rubber	0.88	0.62	rubber	0.59	0.23	0.63	0.17
1	8	1	replant	oilpalm-oilpalm	0.46	0.44	rubber	0.59	0.23	0.63	0.17
1	8	1	replant	oilpalm-oilpalm	0.42	0.57	oilpalm	0.59	0.23	0.63	0.17
1	8	2	switch	oilpalm-rubber	0.78	0.85	oilpalm	0.59	0.23	0.63	0.17
1	8	2	replant	rubber-rubber	0.75	0.7	rubber	0.59	0.23	0.63	0.17
1	9	2	replant	rubber-rubber	0.41	0.46	oilpalm	0.59	0.23	0.63	0.17
1	9	2	replant	rubber-rubber	0.75	0.7	rubber	0.59	0.23	0.63	0.17
1	9	2	replant	rubber-rubber	0.81	0.58	rubber	0.59	0.23	0.63	0.17
1	9	1	replant	oilpalm-oilpalm	0.28	0.52	oilpalm	0.59	0.23	0.63	0.17
1	9	2	replant	rubber-rubber	0.96	0.66	rubber	0.59	0.23	0.63	0.17
1	9	2	replant	rubber-rubber	0.79	0.56	rubber	0.59	0.23	0.63	0.17
1	9	2	replant	rubber-rubber	0.77	0.64	rubber	0.59	0.23	0.63	0.17
1	9	2	replant	rubber-rubber	0.66	0.27	rubber	0.59	0.23	0.63	0.17
1	9	2	replant	rubber-rubber	0.86	0.64	rubber	0.59	0.23	0.63	0.17
1	9	2	replant	rubber-rubber	0.64	0.83	oilpalm	0.59	0.23	0.63	0.17
1	9	2	replant	rubber-rubber	0.42	0.61	oilpalm	0.59	0.23	0.63	0.17
1	9	2	switch	oilpalm-rubber	0.59	0.91	oilpalm	0.59	0.23	0.63	0.17
1	9	1	switch	rubber-oilpalm	0.7	0.68	rubber	0.59	0.23	0.63	0.17
1	9	2	replant	rubber-rubber	0.88	0.62	rubber	0.59	0.23	0.63	0.17
1	9	2	replant	rubber-rubber	0.64	0.73	oilpalm	0.59	0.23	0.63	0.17
1	9	2	replant	rubber-rubber	0.87	0.55	rubber	0.59	0.23	0.63	0.17
1	9	2	switch	oilpalm-rubber	0.78	0.85	oilpalm	0.59	0.23	0.63	0.17
1	9	1	switch	rubber-oilpalm	0.4	0.48	oilpalm	0.59	0.23	0.63	0.17
1	9	2	replant	rubber-rubber	0.8	0.54	rubber	0.59	0.23	0.63	0.17
1	9	2	replant	rubber-rubber	0.65	0.77	oilpalm	0.59	0.23	0.63	0.17
1	10	1	replant	oilpalm-oilpalm	0.13	0.5	oilpalm	0.58	0.23	0.63	0.17
1	10	1	switch	rubber-oilpalm	0.54	0.53	rubber	0.58	0.23	0.63	0.17
1	10	1	replant	oilpalm-oilpalm	0.4	0.48	oilpalm	0.58	0.23	0.63	0.17
1	10	2	switch	oilpalm-rubber	0.81	0.58	rubber	0.58	0.23	0.63	0.17
1	10	1	replant	oilpalm-oilpalm	0.63	0.76	oilpalm	0.58	0.23	0.63	0.17
1	11	2	replant	rubber-rubber	0.59	0.91	oilpalm	0.58	0.23	0.62	0.18
1	11	1	switch	rubber-oilpalm	0.42	0.61	oilpalm	0.58	0.23	0.62	0.18
1	11	1	switch	rubber-oilpalm	0.75	0.7	rubber	0.58	0.23	0.62	0.18
1	11	2	replant	rubber-rubber	0.86	0.64	rubber	0.58	0.23	0.62	0.18
1	11	2	replant	rubber-rubber	0.77	0.64	rubber	0.58	0.23	0.62	0.18
1	12	2	replant	rubber-rubber	0.87	0.55	rubber	0.58	0.23	0.62	0.18
1	12	2	replant	rubber-rubber	0.8	0.34	rubber	0.58	0.23	0.62	0.18
1	12	1	switch	rubber-oilpalm	0.49	0.34	rubber	0.58	0.23	0.62	0.18
1	12	2	replant	rubber-rubber	0.79	0.56	rubber	0.58	0.23	0.62	0.18
1	12	2	replant	rubber-rubber	0.8	0.54	rubber	0.58	0.23	0.62	0.18
1	12	2	replant	rubber-rubber	0.83	0.38	rubber	0.58	0.23	0.62	0.18
1	12	1	replant	oilpalm-oilpalm	0.63	0.76	oilpalm	0.58	0.23	0.62	0.18
1	12	1	replant	oilpalm-oilpalm	0.77	0.64	rubber	0.58	0.23	0.62	0.18
1	12	2	replant	rubber-rubber	0.54	0.53	rubber	0.58	0.23	0.62	0.18
1	12	1	replant	oilpalm-oilpalm	0.41	0.73	oilpalm	0.58	0.23	0.62	0.18
1	12	2	replant	rubber-rubber	0.41	0.46	oilpalm	0.58	0.23	0.62	0.18
1	12	1	switch	rubber-oilpalm	0.46	0.44	rubber	0.58	0.23	0.62	0.18
1	12	1	replant	oilpalm-oilpalm	0.69	0.83	oilpalm	0.58	0.23	0.62	0.18
1	13	2	replant	rubber-rubber	0.77	0.64	rubber	0.57	0.24	0.62	0.18
1	13	1	replant	oilpalm-oilpalm	0.45	0.68	oilpalm	0.57	0.24	0.62	0.18
1	13	1	replant	oilpalm-oilpalm	0.05	0.88	oilpalm	0.57	0.24	0.62	0.18
1	13	1	replant	oilpalm-oilpalm	0.64	0.77	oilpalm	0.57	0.24	0.62	0.18
1	13	1	replant	oilpalm-oilpalm	0.63	0.76	oilpalm	0.57	0.24	0.62	0.18
1	13	2	switch	oilpalm-rubber	0.75	0.7	rubber	0.57	0.24	0.62	0.18
1	14	1	replant	oilpalm-oilpalm	0.23	0.71	oilpalm	0.56	0.23	0.61	0.18
1	14	2	replant	rubber-rubber	0.54	0.53	rubber	0.56	0.23	0.61	0.18
1	14	2	replant	rubber-rubber	0.75	0.7	rubber	0.56	0.23	0.61	0.18
1	14	1	replant	oilpalm-oilpalm	0.62	0.89	oilpalm	0.56	0.23	0.61	0.18
1	14	2	switch	oilpalm-rubber	0.77	0.64	rubber	0.56	0.23	0.61	0.18
1	15	1	replant	oilpalm-oilpalm	0.42	0.57	oilpalm	0.55	0.23	0.6	0.18
1	15	1	replant	oilpalm-oilpalm	0.63	0.76	oilpalm	0.55	0.23	0.6	0.18
1	15	1	replant	oilpalm-oilpalm	0.41	0.73	oilpalm	0.55	0.23	0.6	0.18
1	15	1	replant	oilpalm-oilpalm	0.17	0.87	oilpalm	0.55	0.23	0.6	0.18
1	15	2	switch	oilpalm-rubber	0.75	0.7	rubber	0.55	0.23	0.6	0.18
1	16	2	replant	rubber-rubber	0.54	0.53	rubber	0.54	0.24	0.6	0.18
1	16	1	replant	oilpalm-oilpalm	0.11	0.77	oilpalm	0.54	0.24	0.6	0.18
1	16	1	replant	oilpalm-oilpalm	0.13	0.5	oilpalm	0.54	0.24	0.6	0.18
1	16	2	switch	oilpalm-rubber	0.61	0.67	oilpalm	0.54	0.24	0.6	0.18
1	16	1	replant	oilpalm-oilpalm	0.69	0.83	oilpalm	0.54	0.24	0.6	0.18
1	16	1	replant	oilpalm-oilpalm	0.34	0.67	oilpalm	0.54	0.24	0.6	0.18
1	17	2	switch	oilpalm-rubber	0.62	0.89	oilpalm	0.54	0.24	0.6	0.18
1	17	2	switch	oilpalm-rubber	0.75	0.7	rubber	0.54	0.24	0.6	0.18
1	17	2	switch	oilpalm-rubber	0.41	0.41	equal	0.54	0.24	0.6	0.18
1	17	1	replant	oilpalm-oilpalm	0.33	0.47	oilpalm	0.54	0.24	0.6	0.18
1	17	1	replant	oilpalm-oilpalm	0.64	0.77	oilpalm	0.54	0.24	0.6	0.18
1	18	2	replant	rubber-rubber	0.81	0.5	rubber	0.53	0.24	0.59	0.18
1	18	1	replant	oilpalm-oilpalm	0.14	0.37	oilpalm	0.53	0.24	0.59	0.18
1	18	2	switch	oilpalm-rubber	0.54	0.53	rubber	0.53	0.24	0.59	0.18
1	18	2	replant	rubber-rubber	0.61	0.67	oilpalm	0.53	0.24	0.59	0.18
1	19	2	replant	rubber-rubber	0.62	0.26	rubber	0.52	0.24	0.59	0.18
1	19	2	replant	rubber-rubber	0.87	0.55	rubber	0.52	0.24	0.59	0.18
1	19	1	replant	oilpalm-oilpalm	0.48	0.9	oilpalm	0.52	0.24	0.59	0.18
1	19	2	replant	rubber-rubber	0.45	0.4	rubber	0.52	0.24	0.59	0.18
1	19	2	replant	rubber-rubber	0.83	0.38	rubber	0.52	0.24	0.59	0.18
1	19	1	replant	oilpalm-oilpalm	0.08	0.54	oilpalm	0.52	0.24	0.59	0.18
1	19	1	replant	oilpalm-oilpalm	0.39	0.83	oilpalm	0.52	0.24	0.59	0.18
1	20	1	replant	oilpalm-oilpalm	0.49	0.68	oilpalm	0.51	0.24	0.58	0.19
1	21	1	replant	oilpalm-oilpalm	0.17	0.87	oilpalm	0.51	0.24	0.58	0.19
1	21	1	replant	oilpalm-oilpalm	0.4	0.48	oilpalm	0.51	0.24	0.58	0.19
1	21	1	replant	oilpalm-oilpalm	0.69	0.83	oilpalm	0.51	0.24	0.58	0.19
1	21	2	replant	rubber-rubber	0.51	0.19	rubber	0.51	0.24	0.58	0.19
1	21	1	replant	oilpalm-oilpalm	0.57	0.65	oilpalm	0.51	0.24	0.58	0.19
1	21	1	replant	oilpalm-oilpalm	0.41	0.41	equal	0.51	0.24	0.58	0.19
1	21	1	replant	oilpalm-oilpalm	0.41	0.57	oilpalm	0.51	0.24	0.58	0.19
1	21	1	replant	oilpalm-oilpalm	0.76	0.83	oilpalm	0.51	0.24	0.58	0.19
1	22	2	replant	rubber-rubber	0.79	0.44	rubber	0.49	0.24	0.58	0.19
1	22	1	switch	rubber-oilpalm	0.49	0.34	rubber	0.49	0.24	0.58	0.19
1	22	2	replant	rubber-rubber	0.81	0.5	rubber	0.49	0.24	0.58	0.19
1	23	1	replant	oilpalm-oilpalm	0.03	0.84	oilpalm	0.49	0.24	0.58	0.19
1	23	2	switch	oilpalm-rubber	0.7	0.68	rubber	0.49	0.24	0.58	0.19
1	23	2	switch	oilpalm-rubber	0.33	0.47	oilpalm	0.49	0.24	0.58	0.19
1	23	2	replant	rubber-rubber	0.83	0.38	rubber	0.49	0.24	0.58	0.19
1	23	1	replant	oilpalm-oilpalm	0.34	0.7	oilpalm	0.49	0.24	0.58	0.19
1	23	2	switch	oilpalm-rubber	0.66	0.39	rubber	0.49	0.24	0.58	0.19
1	23	2	switch	oilpalm-rubber	0.76	0.83	oilpalm	0.49	0.24	0.58	0.19
1	23	2	switch	oilpalm-rubber	0.69	0.83	oilpalm	0.49	0.24	0.58	0.19
1	24	2	switch	oilpalm-rubber	0.69	0.83	oilpalm	0.48	0.24	0.58	0.19
1	24	1	replant	oilpalm-oilpalm	0.21	0.7	oilpalm	0.48	0.24	0.58	0.19
1	24	2	switch	oilpalm-rubber	0.7	0.68	rubber	0.48	0.24	0.58	0.19
1	25	2	replant	rubber-rubber	0.69	0.83	oilpalm	0.48	0.24	0.58	0.19
1	25	2	replant	rubber-rubber	0.34	0.7	oilpalm	0.48	0.24	0.58	0.19
1	25	1	replant	oilpalm-oilpalm	0.23	0.71	oilpalm	0.48	0.24	0.58	0.19
1	25	2	replant	rubber-rubber	0.66	0.39	rubber	0.48	0.24	0.58	0.19
1	25	2	replant	rubber-rubber	0.66	0.27	rubber	0.48	0.24	0.58	0.19
1	26	2	replant	rubber-rubber	0.49	0.34	rubber	0.48	0.24	0.58	0.19
1	26	2	switch	oilpalm-rubber	0.69	0.83	oilpalm	0.48	0.24	0.58	0.19
1	26	2	replant	rubber-rubber	0.79	0.44	rubber	0.48	0.24	0.58	0.19
1	26	2	switch	oilpalm-rubber	0.7	0.68	rubber	0.48	0.24	0.58	0.19
1	27	1	replant	oilpalm-oilpalm	0.09	0.66	oilpalm	0.47	0.24	0.58	0.2
1	27	2	replant	rubber-rubber	0.66	0.39	rubber	0.47	0.24	0.58	0.2
1	27	2	switch	oilpalm-rubber	0.69	0.83	oilpalm	0.47	0.24	0.58	0.2
1	27	2	switch	oilpalm-rubber	0.7	0.68	rubber	0.47	0.24	0.58	0.2
1	27	2	switch	oilpalm-rubber	0.49	0.68	oilpalm	0.47	0.24	0.58	0.2
1	27	2	switch	oilpalm-rubber	0.57	0.65	oilpalm	0.47	0.24	0.58	0.2
1	27	2	replant	rubber-rubber	0.49	0.34	rubber	0.47	0.24	0.58	0.2
1	27	2	replant	rubber-rubber	0.34	0.7	oilpalm	0.47	0.24	0.58	0.2
1	27	1	replant	oilpalm-oilpalm	0.63	0.76	oilpalm	0.47	0.24	0.58	0.2
1	28	2	replant	rubber-rubber	0.79	0.44	rubber	0.46	0.24	0.58	0.2
1	28	2	replant	rubber-rubber	0.66	0.39	rubber	0.46	0.24	0.58	0.2
1	28	1	replant	oilpalm-oilpalm	0.03	0.84	oilpalm	0.46	0.24	0.58	0.2
1	28	2	replant	rubber-rubber	0.8	0.34	rubber	0.46	0.24	0.58	0.2
1	29	1	switch	rubber-oilpalm	0.49	0.34	rubber	0.46	0.24	0.57	0.19
1	29	1	replant	oilpalm-oilpalm	0.14	0.37	oilpalm	0.46	0.24	0.57	0.19
1	29	2	replant	rubber-rubber	0.34	0.7	oilpalm	0.46	0.24	0.57	0.19
1	29	1	replant	oilpalm-oilpalm	0.13	0.5	oilpalm	0.46	0.24	0.57	0.19
1	29	1	replant	oilpalm-oilpalm	0.17	0.87	oilpalm	0.46	0.24	0.57	0.19
1	29	2	replant	rubber-rubber	0.62	0.26	rubber	0.46	0.24	0.57	0.19
1	30	1	replant	oilpalm-oilpalm	0.03	0.84	oilpalm	0.45	0.24	0.57	0.2
1	31	1	replant	oilpalm-oilpalm	0.17	0.87	oilpalm	0.43	0.23	0.58	0.2
1	31	1	replant	oilpalm-oilpalm	0.4	0.48	oilpalm	0.43	0.23	0.58	0.2
1	31	2	switch	oilpalm-rubber	0.42	0.61	oilpalm	0.43	0.23	0.58	0.2
1	31	1	replant	oilpalm-oilpalm	0.41	0.57	oilpalm	0.43	0.23	0.58	0.2
1	31	1	replant	oilpalm-oilpalm	0.23	0.71	oilpalm	0.43	0.23	0.58	0.2
1	31	1	replant	oilpalm-oilpalm	0.34	0.7	oilpalm	0.43	0.23	0.58	0.2
1	32	1	replant	oilpalm-oilpalm	0.4	0.48	oilpalm	0.42	0.22	0.58	0.2
1	32	1	replant	oilpalm-oilpalm	0.42	0.57	oilpalm	0.42	0.22	0.58	0.2
1	32	1	replant	oilpalm-oilpalm	0.41	0.73	oilpalm	0.42	0.22	0.58	0.2
1	32	1	replant	oilpalm-oilpalm	0.17	0.87	oilpalm	0.42	0.22	0.58	0.2
1	32	1	switch	rubber-oilpalm	0.34	0.7	oilpalm	0.42	0.22	0.58	0.2
1	32	1	replant	oilpalm-oilpalm	0.41	0.57	oilpalm	0.42	0.22	0.58	0.2
1	34	1	replant	oilpalm-oilpalm	0.4	0.48	oilpalm	0.42	0.23	0.58	0.2
1	34	1	replant	oilpalm-oilpalm	0.41	0.73	oilpalm	0.42	0.23	0.58	0.2
1	34	1	replant	oilpalm-oilpalm	0.41	0.57	oilpalm	0.42	0.23	0.58	0.2
1	34	2	switch	oilpalm-rubber	0.28	0.52	oilpalm	0.42	0.23	0.58	0.2
1	35	1	switch	rubber-oilpalm	0.66	0.27	rubber	0.4	0.22	0.57	0.2
1	35	1	switch	rubber-oilpalm	0.49	0.34	rubber	0.4	0.22	0.57	0.2
1	35	1	replant	oilpalm-oilpalm	0.42	0.57	oilpalm	0.4	0.22	0.57	0.2
1	35	1	replant	oilpalm-oilpalm	0.41	0.73	oilpalm	0.4	0.22	0.57	0.2
1	35	1	replant	oilpalm-oilpalm	0.4	0.48	oilpalm	0.4	0.22	0.57	0.2
1	35	1	switch	rubber-oilpalm	0.62	0.26	rubber	0.4	0.22	0.57	0.2
1	35	1	replant	oilpalm-oilpalm	0.48	0.9	oilpalm	0.4	0.22	0.57	0.2
1	35	2	replant	rubber-rubber	0.42	0.61	oilpalm	0.4	0.22	0.57	0.2
1	35	2	replant	rubber-rubber	0.8	0.34	rubber	0.4	0.22	0.57	0.2
1	36	2	replant	rubber-rubber	0.28	0.52	oilpalm	0.4	0.22	0.57	0.2
1	36	2	replant	rubber-rubber	0.62	0.26	rubber	0.4	0.22	0.57	0.2
1	36	1	replant	oilpalm-oilpalm	0.05	0.88	oilpalm	0.4	0.22	0.57	0.2
1	36	1	replant	oilpalm-oilpalm	0.13	0.5	oilpalm	0.4	0.22	0.57	0.2
1	37	2	replant	rubber-rubber	0.66	0.27	rubber	0.39	0.21	0.57	0.2
1	37	2	switch	oilpalm-rubber	0.62	0.26	rubber	0.39	0.21	0.57	0.2
1	37	2	switch	oilpalm-rubber	0.34	0.7	oilpalm	0.39	0.21	0.57	0.2
1	37	2	switch	oilpalm-rubber	0.49	0.34	rubber	0.39	0.21	0.57	0.2
1	37	2	switch	oilpalm-rubber	0.45	0.68	oilpalm	0.39	0.21	0.57	0.2
1	37	2	switch	oilpalm-rubber	0.63	0.76	oilpalm	0.39	0.21	0.57	0.2
1	38	2	replant	rubber-rubber	0.28	0.52	oilpalm	0.39	0.21	0.57	0.2
1	38	2	replant	rubber-rubber	0.62	0.26	rubber	0.39	0.21	0.57	0.2
1	38	2	replant	rubber-rubber	0.66	0.27	rubber	0.39	0.21	0.57	0.2
1	39	1	replant	oilpalm-oilpalm	0.11	0.77	oilpalm	0.39	0.21	0.57	0.2
1	39	2	replant	rubber-rubber	0.45	0.68	oilpalm	0.39	0.21	0.57	0.2
1	39	2	replant	rubber-rubber	0.48	0.9	oilpalm	0.39	0.21	0.57	0.2
1	39	2	replant	rubber-rubber	0.49	0.34	rubber	0.39	0.21	0.57	0.2
1	39	2	replant	rubber-rubber	0.66	0.27	rubber	0.39	0.21	0.57	0.2
1	39	2	replant	rubber-rubber	0.34	0.7	oilpalm	0.39	0.21	0.57	0.2
1	40	1	replant	oilpalm-oilpalm	0.41	0.41	equal	0.37	0.2	0.57	0.21
1	41	2	switch	oilpalm-rubber	0.34	0.67	oilpalm	0.36	0.2	0.58	0.21
1	41	1	replant	oilpalm-oilpalm	0.23	0.71	oilpalm	0.36	0.2	0.58	0.21
1	41	2	replant	rubber-rubber	0.34	0.7	oilpalm	0.36	0.2	0.58	0.21
1	42	1	replant	oilpalm-oilpalm	0.08	0.54	oilpalm	0.36	0.2	0.58	0.21
1	42	1	replant	oilpalm-oilpalm	0.17	0.87	oilpalm	0.36	0.2	0.58	0.21
1	42	2	switch	oilpalm-rubber	0.49	0.34	rubber	0.36	0.2	0.58	0.21
1	43	2	switch	oilpalm-rubber	0.14	0.37	oilpalm	0.36	0.2	0.58	0.21
1	43	2	switch	oilpalm-rubber	0.13	0.5	oilpalm	0.36	0.2	0.58	0.21
1	43	2	switch	oilpalm-rubber	0.42	0.57	oilpalm	0.36	0.2	0.58	0.21
1	43	2	switch	oilpalm-rubber	0.41	0.41	equal	0.36	0.2	0.58	0.21
1	43	2	switch	oilpalm-rubber	0.4	0.48	oilpalm	0.36	0.2	0.58	0.21
1	43	2	replant	rubber-rubber	0.34	0.7	oilpalm	0.36	0.2	0.58	0.21
1	44	2	switch	oilpalm-rubber	0.4	0.48	oilpalm	0.36	0.2	0.58	0.21
1	44	1	replant	oilpalm-oilpalm	0.41	0.73	oilpalm	0.36	0.2	0.58	0.21
1	44	1	switch	rubber-oilpalm	0.08	0.54	oilpalm	0.36	0.2	0.58	0.21
1	44	1	replant	oilpalm-oilpalm	0.42	0.57	oilpalm	0.36	0.2	0.58	0.21
1	45	2	switch	oilpalm-rubber	0.39	0.83	oilpalm	0.33	0.19	0.6	0.2
1	45	2	switch	oilpalm-rubber	0.4	0.48	oilpalm	0.33	0.19	0.6	0.2
1	45	1	replant	oilpalm-oilpalm	0.41	0.73	oilpalm	0.33	0.19	0.6	0.2
1	45	1	replant	oilpalm-oilpalm	0.41	0.57	oilpalm	0.33	0.19	0.6	0.2
1	45	1	replant	oilpalm-oilpalm	0.42	0.57	oilpalm	0.33	0.19	0.6	0.2
1	46	1	replant	oilpalm-oilpalm	0.41	0.73	oilpalm	0.33	0.19	0.6	0.2
1	46	2	replant	rubber-rubber	0.34	0.67	oilpalm	0.33	0.19	0.6	0.2
1	46	1	switch	rubber-oilpalm	0.42	0.57	oilpalm	0.33	0.19	0.6	0.2
1	47	2	switch	oilpalm-rubber	0.41	0.57	oilpalm	0.33	0.19	0.6	0.2
1	47	1	replant	oilpalm-oilpalm	0.17	0.87	oilpalm	0.33	0.19	0.6	0.2
1	47	2	switch	oilpalm-rubber	0.4	0.48	oilpalm	0.33	0.19	0.6	0.2
1	48	2	switch	oilpalm-rubber	0.42	0.57	oilpalm	0.33	0.19	0.61	0.21
1	49	1	replant	oilpalm-oilpalm	0.21	0.7	oilpalm	0.33	0.19	0.61	0.21
1	49	1	replant	oilpalm-oilpalm	0.03	0.84	oilpalm	0.33	0.19	0.61	0.21
1	49	2	replant	rubber-rubber	0.66	0.27	rubber	0.33	0.19	0.61	0.21
1	49	2	switch	oilpalm-rubber	0.42	0.57	oilpalm	0.33	0.19	0.61	0.21
2	0	2	switch	oilpalm-rubber	0.87	0.79	rubber	0.57	0.22	0.6	0.19
2	0	2	switch	oilpalm-rubber	0.16	0.75	oilpalm	0.57	0.22	0.6	0.19
2	0	1	switch	rubber-oilpalm	0.73	0.95	oilpalm	0.57	0.22	0.6	0.19
2	0	1	switch	rubber-oilpalm	0.73	0.87	oilpalm	0.57	0.22	0.6	0.19
2	0	1	switch	rubber-oilpalm	0.32	0.84	oilpalm	0.57	0.22	0.6	0.19
2	0	2	switch	oilpalm-rubber	0.46	0.36	rubber	0.57	0.22	0.6	0.19
2	0	1	switch	rubber-oilpalm	0.31	0.71	oilpalm	0.57	0.22	0.6	0.19
2	0	2	switch	oilpalm-rubber	0.91	0.5	rubber	0.57	0.22	0.6	0.19
2	0	2	switch	oilpalm-rubber	0.72	0.61	rubber	0.57	0.22	0.6	0.19
2	0	2	switch	oilpalm-rubber	0.66	0.57	rubber	0.57	0.22	0.6	0.19
2	0	2	switch	oilpalm-rubber	0.84	0.34	rubber	0.57	0.22	0.6	0.19
2	0	1	switch	rubber-oilpalm	0.49	0.74	oilpalm	0.57	0.22	0.6	0.19
2	0	1	switch	rubber-oilpalm	0.58	0.89	oilpalm	0.57	0.22	0.6	0.19
2	0	1	switch	rubber-oilpalm	0.02	0.71	oilpalm	0.57	0.22	0.6	0.19
2	0	1	switch	rubber-oilpalm	0.72	0.78	oilpalm	0.57	0.22	0.6	0.19
2	0	2	switch	oilpalm-rubber	0.79	0.72	rubber	0.57	0.22	0.6	0.19
2	0	2	switch	oilpalm-rubber	0.72	0.07	rubber	0.57	0.22	0.6	0.19
2	0	1	switch	rubber-oilpalm	0.32	0.73	oilpalm	0.57	0.22	0.6	0.19
2	0	2	replant	rubber-rubber	0.81	0.84	oilpalm	0.57	0.22	0.6	0.19
2	0	2	switch	oilpalm-rubber	0.88	0.75	rubber	0.57	0.22	0.6	0.19
2	0	2	switch	oilpalm-rubber	0.39	0.87	oilpalm	0.57	0.22	0.6	0.19
2	0	1	switch	rubber-oilpalm	0.4	0.69	oilpalm	0.57	0.22	0.6	0.19
2	0	1	replant	oilpalm-oilpalm	0.38	0.56	oilpalm	0.57	0.22	0.6	0.19
2	0	1	switch	rubber-oilpalm	0.78	0.85	oilpalm	0.57	0.22	0.6	0.19
2	0	1	switch	rubber-oilpalm	0.59	0.81	oilpalm	0.57	0.22	0.6	0.19
2	0	2	switch	oilpalm-rubber	0.94	0.34	rubber	0.57	0.22	0.6	0.19
2	0	2	switch	oilpalm-rubber	0.67	0.69	oilpalm	0.57	0.22	0.6	0.19
2	0	1	switch	rubber-oilpalm	0.28	0.66	oilpalm	0.57	0.22	0.6	0.19
2	0	2	switch	oilpalm-rubber	0.2	0.65	oilpalm	0.57	0.22	0.6	0.19
2	0	1	switch	rubber-oilpalm	0.63	0.78	oilpalm	0.57	0.22	0.6	0.19
2	0	1	switch	rubber-oilpalm	0.17	0.81	oilpalm	0.57	0.22	0.6	0.19
2	1	1	replant	oilpalm-oilpalm	0.31	0.68	oilpalm	0.57	0.22	0.6	0.19
2	1	1	switch	rubber-oilpalm	0.4	0.69	oilpalm	0.57	0.22	0.6	0.19
2	1	2	replant	rubber-rubber	0.88	0.75	rubber	0.57	0.22	0.6	0.19
2	1	2	switch	oilpalm-rubber	0.66	0.57	rubber	0.57	0.22	0.6	0.19
2	1	2	switch	oilpalm-rubber	0.91	0.5	rubber	0.57	0.22	0.6	0.19
2	1	2	replant	rubber-rubber	0.16	0.75	oilpalm	0.57	0.22	0.6	0.19
2	1	1	replant	oilpalm-oilpalm	0.67	0.69	oilpalm	0.57	0.22	0.6	0.19
2	1	2	switch	oilpalm-rubber	0.94	0.34	rubber	0.57	0.22	0.6	0.19
2	1	2	replant	rubber-rubber	0.87	0.79	rubber	0.57	0.22	0.6	0.19
2	1	2	replant	rubber-rubber	0.78	0.75	rubber	0.57	0.22	0.6	0.19
2	1	1	switch	rubber-oilpalm	0.49	0.74	oilpalm	0.57	0.22	0.6	0.19
2	1	1	replant	oilpalm-oilpalm	0.32	0.73	oilpalm	0.57	0.22	0.6	0.19
2	1	2	replant	rubber-rubber	0.81	0.84	oilpalm	0.57	0.22	0.6	0.19
2	1	1	switch	rubber-oilpalm	0.58	0.89	oilpalm	0.57	0.22	0.6	0.19
2	1	1	replant	oilpalm-oilpalm	0.73	0.87	oilpalm	0.57	0.22	0.6	0.19
2	2	2	switch	oilpalm-rubber	0.94	0.34	rubber	0.57	0.22	0.6	0.19
2	2	1	replant	oilpalm-oilpalm	0.67	0.69	oilpalm	0.57	0.22	0.6	0.19
2	2	2	switch	oilpalm-rubber	0.81	0.84	oilpalm	0.57	0.22	0.6	0.19
2	2	1	replant	oilpalm-oilpalm	0.73	0.87	oilpalm	0.57	0.22	0.6	0.19
2	2	2	replant	rubber-rubber	0.87	0.79	rubber	0.57	0.22	0.6	0.19
2	2	2	switch	oilpalm-rubber	0.67	0.78	oilpalm	0.57	0.22	0.6	0.19
2	2	1	switch	rubber-oilpalm	0.16	0.48	oilpalm	0.57	0.22	0.6	0.19
2	2	1	replant	oilpalm-oilpalm	0.44	0.61	oilpalm	0.57	0.22	0.6	0.19
2	2	2	replant	rubber-rubber	0.88	0.75	rubber	0.57	0.22	0.6	0.19
2	3	2	replant	rubber-rubber	0.87	0.79	rubber	0.57	0.22	0.6	0.19
2	3	2	replant	rubber-rubber	0.79	0.7	rubber	0.57	0.22	0.6	0.19
2	3	2	switch	oilpalm-rubber	0.72	0.78	oilpalm	0.57	0.22	0.6	0.19
2	3	2	switch	oilpalm-rubber	0.81	0.84	oilpalm	0.57	0.22	0.6	0.19
2	3	2	replant	rubber-rubber	0.31	0.68	oilpalm	0.57	0.22	0.6	0.19
2	3	2	replant	rubber-rubber	0.78	0.75	rubber	0.57	0.22	0.6	0.19
2	3	2	replant	rubber-rubber	0.78	0.76	rubber	0.57	0.22	0.6	0.19
2	3	1	replant	oilpalm-oilpalm	0.32	0.84	oilpalm	0.57	0.22	0.6	0.19
2	3	2	switch	oilpalm-rubber	0.37	0.44	oilpalm	0.57	0.22	0.6	0.19
2	3	1	replant	oilpalm-oilpalm	0.67	0.69	oilpalm	0.57	0.22	0.6	0.19
2	3	2	switch	oilpalm-rubber	0.66	0.57	rubber	0.57	0.22	0.6	0.19
2	3	2	switch	oilpalm-rubber	0.72	0.61	rubber	0.57	0.22	0.6	0.19
2	3	1	replant	oilpalm-oilpalm	0.58	0.75	oilpalm	0.57	0.22	0.6	0.19
2	3	2	replant	rubber-rubber	0.68	0.68	equal	0.57	0.22	0.6	0.19
2	3	1	switch	rubber-oilpalm	0.62	0.72	oilpalm	0.57	0.22	0.6	0.19
2	3	2	replant	rubber-rubber	0.79	0.72	rubber	0.57	0.22	0.6	0.19
2	3	1	switch	rubber-oilpalm	0.44	0.61	oilpalm	0.57	0.22	0.6	0.19
2	3	2	switch	oilpalm-rubber	0.61	0.47	rubber	0.57	0.22	0.6	0.19
2	3	2	switch	oilpalm-rubber	0.94	0.34	rubber	0.57	0.22	0.6	0.19
2	3	2	replant	rubber-rubber	0.88	0.75	rubber	0.57	0.22	0.6	0.19
2	4	1	switch	rubber-oilpalm	0.38	0.56	oilpalm	0.57	0.22	0.6	0.19
2	4	1	switch	rubber-oilpalm	0.44	0.61	oilpalm	0.57	0.22	0.6	0.19
2	4	1	switch	rubber-oilpalm	0.67	0.69	oilpalm	0.57	0.22	0.6	0.19
2	4	1	switch	rubber-oilpalm	0.55	0.65	oilpalm	0.57	0.22	0.6	0.19
2	4	1	replant	oilpalm-oilpalm	0.59	0.76	oilpalm	0.57	0.22	0.6	0.19
2	4	2	replant	rubber-rubber	0.79	0.72	rubber	0.57	0.22	0.6	0.19
2	4	1	switch	rubber-oilpalm	0.62	0.72	oilpalm	0.57	0.22	0.6	0.19
2	4	2	replant	rubber-rubber	0.81	0.84	oilpalm	0.57	0.22	0.6	0.19
2	4	2	replant	rubber-rubber	0.79	0.7	rubber	0.57	0.22	0.6	0.19
2	4	1	switch	rubber-oilpalm	0.87	0.79	rubber	0.57	0.22	0.6	0.19
2	4	1	replant	oilpalm-oilpalm	0.58	0.89	oilpalm	0.57	0.22	0.6	0.19
2	4	2	replant	rubber-rubber	0.49	0.66	oilpalm	0.57	0.22	0.6	0.19
2	4	2	replant	rubber-rubber	0.68	0.68	equal	0.57	0.22	0.6	0.19
2	4	2	switch	oilpalm-rubber	0.78	0.85	oilpalm	0.57	0.22	0.6	0.19
2	4	2	replant	rubber-rubber	0.88	0.75	rubber	0.57	0.22	0.6	0.19
2	5	1	switch	rubber-oilpalm	0.67	0.69	oilpalm	0.57	0.22	0.6	0.19
2	5	2	switch	oilpalm-rubber	0.81	0.84	oilpalm	0.57	0.22	0.6	0.19
2	5	2	replant	rubber-rubber	0.79	0.72	rubber	0.57	0.22	0.6	0.19
2	5	2	replant	rubber-rubber	0.69	0.61	rubber	0.57	0.22	0.6	0.19
2	5	2	switch	oilpalm-rubber	0.79	0.7	rubber	0.57	0.22	0.6	0.19
2	5	2	switch	oilpalm-rubber	0.59	0.76	oilpalm	0.57	0.22	0.6	0.19
2	5	2	replant	rubber-rubber	0.68	0.68	equal	0.57	0.22	0.6	0.19
2	5	2	switch	oilpalm-rubber	0.73	0.79	oilpalm	0.57	0.22	0.6	0.19
2	5	2	switch	oilpalm-rubber	0.78	0.85	oilpalm	0.57	0.22	0.6	0.19
2	5	2	switch	oilpalm-rubber	0.45	0.65	oilpalm	0.57	0.22	0.6	0.19
2	6	2	replant	rubber-rubber	0.87	0.79	rubber	0.57	0.22	0.61	0.19
2	6	2	switch	oilpalm-rubber	0.66	0.57	rubber	0.57	0.22	0.61	0.19
2	6	2	switch	oilpalm-rubber	0.72	0.78	oilpalm	0.57	0.22	0.61	0.19
2	6	2	replant	rubber-rubber	0.68	0.68	equal	0.57	0.22	0.61	0.19
2	6	2	switch	oilpalm-rubber	0.81	0.84	oilpalm	0.57	0.22	0.61	0.19
2	6	2	replant	rubber-rubber	0.79	0.72	rubber	0.57	0.22	0.61	0.19
2	6	2	replant	rubber-rubber	0.79	0.7	rubber	0.57	0.22	0.61	0.19
2	6	2	switch	oilpalm-rubber	0.73	0.87	oilpalm	0.57	0.22	0.61	0.19
2	6	2	switch	oilpalm-rubber	0.73	0.47	rubber	0.57	0.22	0.61	0.19
2	7	1	replant	oilpalm-oilpalm	0.49	0.74	oilpalm	0.57	0.22	0.61	0.19
2	7	1	switch	rubber-oilpalm	0.38	0.56	oilpalm	0.57	0.22	0.61	0.19
2	7	2	replant	rubber-rubber	0.72	0.61	rubber	0.57	0.22	0.61	0.19
2	7	1	replant	oilpalm-oilpalm	0.44	0.79	oilpalm	0.57	0.22	0.61	0.19
2	7	1	switch	rubber-oilpalm	0.59	0.76	oilpalm	0.57	0.22	0.61	0.19
2	7	2	replant	rubber-rubber	0.72	0.61	rubber	0.57	0.22	0.61	0.19
2	7	2	replant	rubber-rubber	0.68	0.68	equal	0.57	0.22	0.61	0.19
2	7	2	replant	rubber-rubber	0.6	0.44	rubber	0.57	0.22	0.61	0.19
2	7	1	switch	rubber-oilpalm	0.67	0.69	oilpalm	0.57	0.22	0.61	0.19
2	7	2	replant	rubber-rubber	0.78	0.85	oilpalm	0.57	0.22	0.61	0.19
2	7	2	replant	rubber-rubber	0.69	0.61	rubber	0.57	0.22	0.61	0.19
2	7	2	replant	rubber-rubber	0.79	0.57	rubber	0.57	0.22	0.61	0.19
2	7	2	replant	rubber-rubber	0.66	0.46	rubber	0.57	0.22	0.61	0.19
2	7	2	replant	rubber-rubber	0.79	0.7	rubber	0.57	0.22	0.61	0.19
2	7	1	replant	oilpalm-oilpalm	0.58	0.89	oilpalm	0.57	0.22	0.61	0.19
2	7	2	replant	rubber-rubber	0.79	0.72	rubber	0.57	0.22	0.61	0.19
2	7	2	replant	rubber-rubber	0.69	0.39	rubber	0.57	0.22	0.61	0.19
2	7	1	replant	oilpalm-oilpalm	0.16	0.48	oilpalm	0.57	0.22	0.61	0.19
2	7	1	replant	oilpalm-oilpalm	0.17	0.81	oilpalm	0.57	0.22	0.61	0.19
2	8	2	replant	rubber-rubber	0.79	0.72	rubber	0.57	0.22	0.61	0.19
2	8	1	replant	oilpalm-oilpalm	0.16	0.69	oilpalm	0.57	0.22	0.61	0.19
2	8	2	replant	rubber-rubber	0.66	0.62	rubber	0.57	0.22	0.61	0.19
2	8	2	replant	rubber-rubber	0.7	0.63	rubber	0.57	0.22	0.61	0.19
2	8	2	replant	rubber-rubber	0.72	0.61	rubber	0.57	0.22	0.61	0.19
2	8	2	replant	rubber-rubber	0.69	0.61	rubber	0.57	0.22	0.61	0.19
2	8	1	switch	rubber-oilpalm	0.67	0.69	oilpalm	0.57	0.22	0.61	0.19
2	8	2	replant	rubber-rubber	0.72	0.61	rubber	0.57	0.22	0.61	0.19
2	8	2	replant	rubber-rubber	0.82	0.49	rubber	0.57	0.22	0.61	0.19
2	8	1	replant	oilpalm-oilpalm	0.28	0.66	oilpalm	0.57	0.22	0.61	0.19
2	8	1	replant	oilpalm-oilpalm	0.16	0.48	oilpalm	0.57	0.22	0.61	0.19
2	8	2	replant	rubber-rubber	0.67	0.64	rubber	0.57	0.22	0.61	0.19
2	8	1	switch	rubber-oilpalm	0.28	0.44	oilpalm	0.57	0.22	0.61	0.19
2	8	2	replant	rubber-rubber	0.94	0.34	rubber	0.57	0.22	0.61	0.19
2	8	2	switch	oilpalm-rubber	0.73	0.87	oilpalm	0.57	0.22	0.61	0.19
2	8	2	replant	rubber-rubber	0.82	0.61	rubber	0.57	0.22	0.61	0.19
2	8	2	switch	oilpalm-rubber	0.68	0.68	equal	0.57	0.22	0.61	0.19
2	8	2	replant	rubber-rubber	0.79	0.7	rubber	0.57	0.22	0.61	0.19
2	8	1	switch	rubber-oilpalm	0.61	0.47	rubber	0.57	0.22	0.61	0.19
2	8	2	replant	rubber-rubber	0.37	0.44	oilpalm	0.57	0.22	0.61	0.19
2	8	2	replant	rubber-rubber	0.69	0.68	rubber	0.57	0.22	0.61	0.19
2	8	1	replant	oilpalm-oilpalm	0.39	0.68	oilpalm	0.57	0.22	0.61	0.19
2	8	1	switch	rubber-oilpalm	0.66	0.57	rubber	0.57	0.22	0.61	0.19
2	8	1	switch	rubber-oilpalm	0.57	0.28	rubber	0.57	0.22	0.61	0.19
2	9	2	replant	rubber-rubber	0.82	0.61	rubber	0.57	0.22	0.61	0.19
2	9	1	replant	oilpalm-oilpalm	0.4	0.78	oilpalm	0.57	0.22	0.61	0.19
2	9	2	replant	rubber-rubber	0.73	0.47	rubber	0.57	0.22	0.61	0.19
2	9	2	replant	rubber-rubber	0.67	0.64	rubber	0.57	0.22	0.61	0.19
2	9	2	replant	rubber-rubber	0.91	0.5	rubber	0.57	0.22	0.61	0.19
2	9	2	replant	rubber-rubber	0.44	0.79	oilpalm	0.57	0.22	0.61	0.19
2	9	2	replant	rubber-rubber	0.79	0.7	rubber	0.57	0.22	0.61	0.19
2	9	1	switch	rubber-oilpalm	0.66	0.57	rubber	0.57	0.22	0.61	0.19
2	9	2	replant	rubber-rubber	0.69	0.61	rubber	0.57	0.22	0.61	0.19
2	9	2	replant	rubber-rubber	0.72	0.61	rubber	0.57	0.22	0.61	0.19
2	9	2	replant	rubber-rubber	0.79	0.72	rubber	0.57	0.22	0.61	0.19
2	9	2	switch	oilpalm-rubber	0.73	0.87	oilpalm	0.57	0.22	0.61	0.19
2	9	2	replant	rubber-rubber	0.72	0.61	rubber	0.57	0.22	0.61	0.19
2	9	2	replant	rubber-rubber	0.59	0.76	oilpalm	0.57	0.22	0.61	0.19
2	9	1	replant	oilpalm-oilpalm	0.1	0.49	oilpalm	0.57	0.22	0.61	0.19
2	10	2	switch	oilpalm-rubber	0.57	0.28	rubber	0.57	0.22	0.61	0.19
2	10	1	replant	oilpalm-oilpalm	0.38	0.56	oilpalm	0.57	0.22	0.61	0.19
2	10	2	switch	oilpalm-rubber	0.63	0.78	oilpalm	0.57	0.22	0.61	0.19
2	10	1	replant	oilpalm-oilpalm	0.14	0.47	oilpalm	0.57	0.22	0.61	0.19
2	10	1	replant	oilpalm-oilpalm	0.4	0.69	oilpalm	0.57	0.22	0.61	0.19
2	10	1	replant	oilpalm-oilpalm	0.67	0.69	oilpalm	0.57	0.22	0.61	0.19
2	10	1	replant	oilpalm-oilpalm	0.44	0.61	oilpalm	0.57	0.22	0.61	0.19
2	10	1	replant	oilpalm-oilpalm	0.49	0.74	oilpalm	0.57	0.22	0.61	0.19
2	11	2	replant	rubber-rubber	0.44	0.79	oilpalm	0.57	0.22	0.61	0.19
2	11	1	switch	rubber-oilpalm	0.66	0.57	rubber	0.57	0.22	0.61	0.19
2	11	2	switch	oilpalm-rubber	0.73	0.87	oilpalm	0.57	0.22	0.61	0.19
2	12	1	replant	oilpalm-oilpalm	0.5	0.88	oilpalm	0.57	0.22	0.6	0.19
2	12	2	replant	rubber-rubber	0.6	0.44	rubber	0.57	0.22	0.6	0.19
2	12	1	replant	oilpalm-oilpalm	0.16	0.48	oilpalm	0.57	0.22	0.6	0.19
2	12	2	replant	rubber-rubber	0.72	0.61	rubber	0.57	0.22	0.6	0.19
2	12	1	replant	oilpalm-oilpalm	0.38	0.56	oilpalm	0.57	0.22	0.6	0.19
2	12	2	replant	rubber-rubber	0.72	0.61	rubber	0.57	0.22	0.6	0.19
2	12	1	replant	oilpalm-oilpalm	0.59	0.81	oilpalm	0.57	0.22	0.6	0.19
2	12	2	replant	rubber-rubber	0.82	0.61	rubber	0.57	0.22	0.6	0.19
2	12	2	replant	rubber-rubber	0.73	0.47	rubber	0.57	0.22	0.6	0.19
2	12	2	replant	rubber-rubber	0.79	0.17	rubber	0.57	0.22	0.6	0.19
2	12	1	replant	oilpalm-oilpalm	0.49	0.74	oilpalm	0.57	0.22	0.6	0.19
2	12	1	switch	rubber-oilpalm	0.57	0.28	rubber	0.57	0.22	0.6	0.19
2	12	1	switch	rubber-oilpalm	0.66	0.57	rubber	0.57	0.22	0.6	0.19
2	12	2	switch	oilpalm-rubber	0.63	0.78	oilpalm	0.57	0.22	0.6	0.19
2	12	1	replant	oilpalm-oilpalm	0.61	0.47	rubber	0.57	0.22	0.6	0.19
2	13	2	switch	oilpalm-rubber	0.58	0.26	rubber	0.56	0.22	0.59	0.19
2	13	1	replant	oilpalm-oilpalm	0.38	0.56	oilpalm	0.56	0.22	0.59	0.19
2	13	1	replant	oilpalm-oilpalm	0.58	0.75	oilpalm	0.56	0.22	0.59	0.19
2	13	2	replant	rubber-rubber	0.82	0.61	rubber	0.56	0.22	0.59	0.19
2	13	1	replant	oilpalm-oilpalm	0.58	0.89	oilpalm	0.56	0.22	0.59	0.19
2	13	2	switch	oilpalm-rubber	0.73	0.87	oilpalm	0.56	0.22	0.59	0.19
2	13	1	replant	oilpalm-oilpalm	0.16	0.48	oilpalm	0.56	0.22	0.59	0.19
2	14	1	switch	rubber-oilpalm	0.61	0.47	rubber	0.55	0.22	0.59	0.19
2	14	1	replant	oilpalm-oilpalm	0.19	0.69	oilpalm	0.55	0.22	0.59	0.19
2	14	1	switch	rubber-oilpalm	0.66	0.57	rubber	0.55	0.22	0.59	0.19
2	15	1	replant	oilpalm-oilpalm	0.44	0.61	oilpalm	0.55	0.22	0.58	0.2
2	15	2	switch	oilpalm-rubber	0.52	0.64	oilpalm	0.55	0.22	0.58	0.2
2	15	1	replant	oilpalm-oilpalm	0.62	0.72	oilpalm	0.55	0.22	0.58	0.2
2	15	1	replant	oilpalm-oilpalm	0.4	0.69	oilpalm	0.55	0.22	0.58	0.2
2	15	1	replant	oilpalm-oilpalm	0.3	0.55	oilpalm	0.55	0.22	0.58	0.2
2	16	1	replant	oilpalm-oilpalm	0.45	0.79	oilpalm	0.53	0.22	0.58	0.2
2	16	2	switch	oilpalm-rubber	0.66	0.68	oilpalm	0.53	0.22	0.58	0.2
2	16	2	switch	oilpalm-rubber	0.66	0.57	rubber	0.53	0.22	0.58	0.2
2	16	1	replant	oilpalm-oilpalm	0.28	0.44	oilpalm	0.53	0.22	0.58	0.2
2	16	2	replant	rubber-rubber	0.88	0.4	rubber	0.53	0.22	0.58	0.2
2	16	1	replant	oilpalm-oilpalm	0.55	0.65	oilpalm	0.53	0.22	0.58	0.2
2	17	2	switch	oilpalm-rubber	0.66	0.57	rubber	0.54	0.22	0.58	0.2
2	17	2	replant	rubber-rubber	0.57	0.28	rubber	0.54	0.22	0.58	0.2
2	17	1	replant	oilpalm-oilpalm	0.14	0.6	oilpalm	0.54	0.22	0.58	0.2
2	17	1	replant	oilpalm-oilpalm	0.16	0.69	oilpalm	0.54	0.22	0.58	0.2
2	17	2	replant	rubber-rubber	0.62	0.36	rubber	0.54	0.22	0.58	0.2
2	17	2	switch	oilpalm-rubber	0.61	0.47	rubber	0.54	0.22	0.58	0.2
2	18	2	replant	rubber-rubber	0.66	0.68	oilpalm	0.53	0.22	0.58	0.2
2	18	1	replant	oilpalm-oilpalm	0.02	0.71	oilpalm	0.53	0.22	0.58	0.2
2	18	2	replant	rubber-rubber	0.55	0.65	oilpalm	0.53	0.22	0.58	0.2
2	18	2	replant	rubber-rubber	0.91	0.5	rubber	0.53	0.22	0.58	0.2
2	19	2	replant	rubber-rubber	0.61	0.47	rubber	0.52	0.23	0.57	0.2
2	19	1	replant	oilpalm-oilpalm	0.31	0.71	oilpalm	0.52	0.23	0.57	0.2
2	19	2	replant	rubber-rubber	0.62	0.36	rubber	0.52	0.23	0.57	0.2
2	19	2	replant	rubber-rubber	0.91	0.5	rubber	0.52	0.23	0.57	0.2
2	19	2	replant	rubber-rubber	0.69	0.39	rubber	0.52	0.23	0.57	0.2
2	19	2	switch	oilpalm-rubber	0.66	0.57	rubber	0.52	0.23	0.57	0.2
2	19	1	replant	oilpalm-oilpalm	0.37	0.79	oilpalm	0.52	0.23	0.57	0.2
2	19	1	switch	rubber-oilpalm	0.46	0.36	rubber	0.52	0.23	0.57	0.2
2	20	2	switch	oilpalm-rubber	0.62	0.71	oilpalm	0.51	0.22	0.57	0.21
2	20	2	replant	rubber-rubber	0.66	0.57	rubber	0.51	0.22	0.57	0.21
2	20	1	replant	oilpalm-oilpalm	0.38	0.56	oilpalm	0.51	0.22	0.57	0.21
2	20	2	replant	rubber-rubber	0.55	0.65	oilpalm	0.51	0.22	0.57	0.21
2	21	1	replant	oilpalm-oilpalm	0.4	0.69	oilpalm	0.51	0.23	0.57	0.21
2	21	1	replant	oilpalm-oilpalm	0.66	0.57	rubber	0.51	0.23	0.57	0.21
2	21	1	switch	rubber-oilpalm	0.46	0.36	rubber	0.51	0.23	0.57	0.21
2	21	2	switch	oilpalm-rubber	0.73	0.95	oilpalm	0.51	0.23	0.57	0.21
2	21	1	replant	oilpalm-oilpalm	0.31	0.71	oilpalm	0.51	0.23	0.57	0.21
2	21	1	replant	oilpalm-oilpalm	0.58	0.89	oilpalm	0.51	0.23	0.57	0.21
2	21	1	replant	oilpalm-oilpalm	0.44	0.61	oilpalm	0.51	0.23	0.57	0.21
2	22	2	replant	rubber-rubber	0.61	0.47	rubber	0.49	0.22	0.56	0.21
2	22	1	replant	oilpalm-oilpalm	0.22	0.72	oilpalm	0.49	0.22	0.56	0.21
2	22	2	replant	rubber-rubber	0.94	0.34	rubber	0.49	0.22	0.56	0.21
2	22	2	replant	rubber-rubber	0.57	0.28	rubber	0.49	0.22	0.56	0.21
2	22	2	replant	rubber-rubber	0.66	0.57	rubber	0.49	0.22	0.56	0.21
2	22	2	replant	rubber-rubber	0.91	0.5	rubber	0.49	0.22	0.56	0.21
2	22	1	replant	oilpalm-oilpalm	0.32	0.73	oilpalm	0.49	0.22	0.56	0.21
2	22	2	replant	rubber-rubber	0.84	0.34	rubber	0.49	0.22	0.56	0.21
2	22	2	replant	rubber-rubber	0.69	0.39	rubber	0.49	0.22	0.56	0.21
2	23	2	switch	oilpalm-rubber	0.45	0.79	oilpalm	0.49	0.22	0.56	0.21
2	23	2	switch	oilpalm-rubber	0.62	0.72	oilpalm	0.49	0.22	0.56	0.21
2	23	2	replant	rubber-rubber	0.91	0.5	rubber	0.49	0.22	0.56	0.21
2	23	2	switch	oilpalm-rubber	0.59	0.81	oilpalm	0.49	0.22	0.56	0.21
2	23	2	replant	rubber-rubber	0.72	0.07	rubber	0.49	0.22	0.56	0.21
2	23	2	switch	oilpalm-rubber	0.57	0.28	rubber	0.49	0.22	0.56	0.21
2	23	2	replant	rubber-rubber	0.62	0.36	rubber	0.49	0.22	0.56	0.21
2	23	2	switch	oilpalm-rubber	0.66	0.46	rubber	0.49	0.22	0.56	0.21
2	23	2	switch	oilpalm-rubber	0.66	0.57	rubber	0.49	0.22	0.56	0.21
2	23	2	switch	oilpalm-rubber	0.61	0.47	rubber	0.49	0.22	0.56	0.21
2	23	1	replant	oilpalm-oilpalm	0.32	0.84	oilpalm	0.49	0.22	0.56	0.21
2	23	2	switch	oilpalm-rubber	0.67	0.69	oilpalm	0.49	0.22	0.56	0.21
2	23	2	replant	rubber-rubber	0.84	0.34	rubber	0.49	0.22	0.56	0.21
2	24	2	replant	rubber-rubber	0.61	0.47	rubber	0.49	0.22	0.56	0.21
2	24	2	replant	rubber-rubber	0.91	0.5	rubber	0.49	0.22	0.56	0.21
2	24	2	switch	oilpalm-rubber	0.66	0.57	rubber	0.49	0.22	0.56	0.21
2	24	1	replant	oilpalm-oilpalm	0.17	0.81	oilpalm	0.49	0.22	0.56	0.21
2	25	2	replant	rubber-rubber	0.72	0.07	rubber	0.49	0.22	0.57	0.21
2	25	1	replant	oilpalm-oilpalm	0.14	0.47	oilpalm	0.49	0.22	0.57	0.21
2	25	1	replant	oilpalm-oilpalm	0.28	0.66	oilpalm	0.49	0.22	0.57	0.21
2	25	2	replant	rubber-rubber	0.67	0.69	oilpalm	0.49	0.22	0.57	0.21
2	26	2	replant	rubber-rubber	0.56	0.21	rubber	0.49	0.22	0.57	0.21
2	26	2	replant	rubber-rubber	0.69	0.39	rubber	0.49	0.22	0.57	0.21
2	26	1	replant	oilpalm-oilpalm	0.32	0.73	oilpalm	0.49	0.22	0.57	0.21
2	26	1	switch	rubber-oilpalm	0.66	0.46	rubber	0.49	0.22	0.57	0.21
2	27	2	replant	rubber-rubber	0.69	0.39	rubber	0.49	0.23	0.56	0.22
2	27	2	replant	rubber-rubber	0.66	0.46	rubber	0.49	0.23	0.56	0.22
2	27	2	switch	oilpalm-rubber	0.67	0.69	oilpalm	0.49	0.23	0.56	0.22
2	27	1	switch	rubber-oilpalm	0.46	0.36	rubber	0.49	0.23	0.56	0.22
2	27	2	replant	rubber-rubber	0.91	0.5	rubber	0.49	0.23	0.56	0.22
2	27	2	replant	rubber-rubber	0.62	0.36	rubber	0.49	0.23	0.56	0.22
2	28	1	replant	oilpalm-oilpalm	0.02	0.71	oilpalm	0.49	0.23	0.56	0.22
2	28	2	replant	rubber-rubber	0.94	0.34	rubber	0.49	0.23	0.56	0.22
2	28	2	replant	rubber-rubber	0.66	0.46	rubber	0.49	0.23	0.56	0.22
2	28	2	replant	rubber-rubber	0.72	0.07	rubber	0.49	0.23	0.56	0.22
2	28	2	replant	rubber-rubber	0.84	0.34	rubber	0.49	0.23	0.56	0.22
2	28	2	replant	rubber-rubber	0.62	0.36	rubber	0.49	0.23	0.56	0.22
2	29	1	replant	oilpalm-oilpalm	0.17	0.81	oilpalm	0.48	0.22	0.57	0.22
2	29	1	replant	oilpalm-oilpalm	0.16	0.48	oilpalm	0.48	0.22	0.57	0.22
2	29	2	switch	oilpalm-rubber	0.66	0.46	rubber	0.48	0.22	0.57	0.22
2	29	1	replant	oilpalm-oilpalm	0.49	0.74	oilpalm	0.48	0.22	0.57	0.22
2	29	2	replant	rubber-rubber	0.62	0.36	rubber	0.48	0.22	0.57	0.22
2	30	1	switch	rubber-oilpalm	0.46	0.36	rubber	0.46	0.22	0.56	0.22
2	31	1	replant	oilpalm-oilpalm	0.31	0.71	oilpalm	0.46	0.23	0.56	0.22
2	31	1	replant	oilpalm-oilpalm	0.37	0.79	oilpalm	0.46	0.23	0.56	0.22
2	31	1	replant	oilpalm-oilpalm	0.32	0.84	oilpalm	0.46	0.23	0.56	0.22
2	31	1	replant	oilpalm-oilpalm	0.38	0.56	oilpalm	0.46	0.23	0.56	0.22
2	31	1	replant	oilpalm-oilpalm	0.32	0.73	oilpalm	0.46	0.23	0.56	0.22
2	32	1	replant	oilpalm-oilpalm	0.44	0.61	oilpalm	0.46	0.23	0.56	0.22
2	32	2	switch	oilpalm-rubber	0.57	0.28	rubber	0.46	0.23	0.56	0.22
2	32	1	replant	oilpalm-oilpalm	0.38	0.56	oilpalm	0.46	0.23	0.56	0.22
2	32	1	replant	oilpalm-oilpalm	0.4	0.69	oilpalm	0.46	0.23	0.56	0.22
2	33	1	replant	oilpalm-oilpalm	0.17	0.81	oilpalm	0.45	0.23	0.55	0.22
2	33	1	replant	oilpalm-oilpalm	0.16	0.48	oilpalm	0.45	0.23	0.55	0.22
2	33	2	switch	oilpalm-rubber	0.39	0.68	oilpalm	0.45	0.23	0.55	0.22
2	34	2	replant	rubber-rubber	0.94	0.34	rubber	0.45	0.23	0.55	0.22
2	34	2	switch	oilpalm-rubber	0.4	0.78	oilpalm	0.45	0.23	0.55	0.22
2	34	1	replant	oilpalm-oilpalm	0.38	0.56	oilpalm	0.45	0.23	0.55	0.22
2	34	1	replant	oilpalm-oilpalm	0.16	0.69	oilpalm	0.45	0.23	0.55	0.22
2	34	1	replant	oilpalm-oilpalm	0.16	0.48	oilpalm	0.45	0.23	0.55	0.22
2	34	2	replant	rubber-rubber	0.58	0.26	rubber	0.45	0.23	0.55	0.22
2	34	1	replant	oilpalm-oilpalm	0.28	0.44	oilpalm	0.45	0.23	0.55	0.22
2	35	2	replant	rubber-rubber	0.94	0.34	rubber	0.45	0.24	0.57	0.22
2	35	2	replant	rubber-rubber	0.84	0.34	rubber	0.45	0.24	0.57	0.22
2	35	1	replant	oilpalm-oilpalm	0.44	0.61	oilpalm	0.45	0.24	0.57	0.22
2	35	1	switch	rubber-oilpalm	0.57	0.28	rubber	0.45	0.24	0.57	0.22
2	35	2	replant	rubber-rubber	0.39	0.68	oilpalm	0.45	0.24	0.57	0.22
2	35	1	replant	oilpalm-oilpalm	0.49	0.74	oilpalm	0.45	0.24	0.57	0.22
2	35	1	replant	oilpalm-oilpalm	0.28	0.66	oilpalm	0.45	0.24	0.57	0.22
2	35	1	replant	oilpalm-oilpalm	0.4	0.69	oilpalm	0.45	0.24	0.57	0.22
2	36	1	replant	oilpalm-oilpalm	0.14	0.47	oilpalm	0.43	0.22	0.57	0.22
2	36	2	replant	rubber-rubber	0.94	0.34	rubber	0.43	0.22	0.57	0.22
2	36	2	replant	rubber-rubber	0.4	0.78	oilpalm	0.43	0.22	0.57	0.22
2	36	2	replant	rubber-rubber	0.58	0.26	rubber	0.43	0.22	0.57	0.22
2	36	2	replant	rubber-rubber	0.72	0.07	rubber	0.43	0.22	0.57	0.22
2	36	2	replant	rubber-rubber	0.84	0.34	rubber	0.43	0.22	0.57	0.22
2	36	2	switch	oilpalm-rubber	0.1	0.49	oilpalm	0.43	0.22	0.57	0.22
2	37	2	replant	rubber-rubber	0.84	0.34	rubber	0.42	0.22	0.59	0.21
2	37	2	replant	rubber-rubber	0.57	0.28	rubber	0.42	0.22	0.59	0.21
2	37	2	replant	rubber-rubber	0.39	0.68	oilpalm	0.42	0.22	0.59	0.21
2	37	2	switch	oilpalm-rubber	0.28	0.44	oilpalm	0.42	0.22	0.59	0.21
2	37	1	replant	oilpalm-oilpalm	0.19	0.69	oilpalm	0.42	0.22	0.59	0.21
2	37	2	replant	rubber-rubber	0.94	0.34	rubber	0.42	0.22	0.59	0.21
2	38	2	replant	rubber-rubber	0.1	0.49	oilpalm	0.4	0.22	0.59	0.2
2	38	2	replant	rubber-rubber	0.4	0.78	oilpalm	0.4	0.22	0.59	0.2
2	38	2	replant	rubber-rubber	0.57	0.28	rubber	0.4	0.22	0.59	0.2
2	38	2	replant	rubber-rubber	0.94	0.34	rubber	0.4	0.22	0.59	0.2
2	38	2	switch	oilpalm-rubber	0.49	0.74	oilpalm	0.4	0.22	0.59	0.2
2	39	2	replant	rubber-rubber	0.94	0.34	rubber	0.39	0.22	0.6	0.2
2	39	1	replant	oilpalm-oilpalm	0.16	0.48	oilpalm	0.39	0.22	0.6	0.2
2	39	2	replant	rubber-rubber	0.57	0.28	rubber	0.39	0.22	0.6	0.2
2	39	2	replant	rubber-rubber	0.84	0.34	rubber	0.39	0.22	0.6	0.2
2	39	2	replant	rubber-rubber	0.19	0.69	oilpalm	0.39	0.22	0.6	0.2
2	40	2	switch	oilpalm-rubber	0.58	0.26	rubber	0.39	0.22	0.6	0.2
2	40	1	replant	oilpalm-oilpalm	0.16	0.48	oilpalm	0.39	0.22	0.6	0.2
2	40	1	replant	oilpalm-oilpalm	0.14	0.6	oilpalm	0.39	0.22	0.6	0.2
2	40	2	switch	oilpalm-rubber	0.58	0.89	oilpalm	0.39	0.22	0.6	0.2
2	41	2	replant	rubber-rubber	0.19	0.69	oilpalm	0.39	0.22	0.61	0.2
2	43	2	switch	oilpalm-rubber	0.46	0.36	rubber	0.38	0.22	0.6	0.21
2	43	2	switch	oilpalm-rubber	0.38	0.56	oilpalm	0.38	0.22	0.6	0.21
2	43	2	replant	rubber-rubber	0.58	0.89	oilpalm	0.38	0.22	0.6	0.21
2	43	2	replant	rubber-rubber	0.94	0.34	rubber	0.38	0.22	0.6	0.21
2	44	1	replant	oilpalm-oilpalm	0.02	0.71	oilpalm	0.37	0.22	0.6	0.21
2	44	1	replant	oilpalm-oilpalm	0.16	0.69	oilpalm	0.37	0.22	0.6	0.21
2	44	1	replant	oilpalm-oilpalm	0.4	0.69	oilpalm	0.37	0.22	0.6	0.21
2	44	1	replant	oilpalm-oilpalm	0.44	0.61	oilpalm	0.37	0.22	0.6	0.21
2	44	1	replant	oilpalm-oilpalm	0.38	0.56	oilpalm	0.37	0.22	0.6	0.21
2	44	1	replant	oilpalm-oilpalm	0.49	0.74	oilpalm	0.37	0.22	0.6	0.21
2	45	1	replant	oilpalm-oilpalm	0.44	0.61	oilpalm	0.37	0.22	0.59	0.2
2	45	1	replant	oilpalm-oilpalm	0.31	0.71	oilpalm	0.37	0.22	0.59	0.2
2	45	1	replant	oilpalm-oilpalm	0.49	0.74	oilpalm	0.37	0.22	0.59	0.2
2	45	1	replant	oilpalm-oilpalm	0.38	0.56	oilpalm	0.37	0.22	0.59	0.2
2	45	1	replant	oilpalm-oilpalm	0.37	0.79	oilpalm	0.37	0.22	0.59	0.2
2	45	1	replant	oilpalm-oilpalm	0.4	0.69	oilpalm	0.37	0.22	0.59	0.2
2	46	2	replant	rubber-rubber	0.19	0.69	oilpalm	0.37	0.22	0.59	0.2
2	46	1	switch	rubber-oilpalm	0.38	0.56	oilpalm	0.37	0.22	0.59	0.2
2	46	1	replant	oilpalm-oilpalm	0.22	0.72	oilpalm	0.37	0.22	0.59	0.2
2	47	2	switch	oilpalm-rubber	0.44	0.61	oilpalm	0.37	0.22	0.59	0.2
2	47	1	replant	oilpalm-oilpalm	0.32	0.73	oilpalm	0.37	0.22	0.59	0.2
2	47	1	replant	oilpalm-oilpalm	0.31	0.71	oilpalm	0.37	0.22	0.59	0.2
2	47	2	switch	oilpalm-rubber	0.46	0.36	rubber	0.37	0.22	0.59	0.2
2	47	1	replant	oilpalm-oilpalm	0.4	0.69	oilpalm	0.37	0.22	0.59	0.2
2	48	2	switch	oilpalm-rubber	0.44	0.61	oilpalm	0.37	0.22	0.59	0.2
2	48	2	switch	oilpalm-rubber	0.58	0.89	oilpalm	0.37	0.22	0.59	0.2
2	48	1	replant	oilpalm-oilpalm	0.32	0.84	oilpalm	0.37	0.22	0.59	0.2
2	48	2	switch	oilpalm-rubber	0.38	0.56	oilpalm	0.37	0.22	0.59	0.2
2	48	2	switch	oilpalm-rubber	0.46	0.36	rubber	0.37	0.22	0.59	0.2
2	49	2	replant	rubber-rubber	0.49	0.74	oilpalm	0.37	0.23	0.58	0.21
2	49	1	replant	oilpalm-oilpalm	0.17	0.81	oilpalm	0.37	0.23	0.58	0.21
2	49	1	switch	rubber-oilpalm	0.4	0.69	oilpalm	0.37	0.23	0.58	0.21
3	0	2	switch	oilpalm-rubber	0.78	0.48	rubber	0.59	0.21	0.6	0.21
3	0	2	switch	oilpalm-rubber	0.52	0.7	oilpalm	0.59	0.21	0.6	0.21
3	0	2	switch	oilpalm-rubber	0.86	0.55	rubber	0.59	0.21	0.6	0.21
3	0	2	switch	oilpalm-rubber	0.83	0.75	rubber	0.59	0.21	0.6	0.21
3	0	2	switch	oilpalm-rubber	0.66	0.72	oilpalm	0.59	0.21	0.6	0.21
3	0	2	switch	oilpalm-rubber	0.7	0.36	rubber	0.59	0.21	0.6	0.21
3	0	1	switch	rubber-oilpalm	0.35	0.91	oilpalm	0.59	0.21	0.6	0.21
3	0	1	switch	rubber-oilpalm	0.12	0.78	oilpalm	0.59	0.21	0.6	0.21
3	0	1	switch	rubber-oilpalm	0.4	0.84	oilpalm	0.59	0.21	0.6	0.21
3	0	2	switch	oilpalm-rubber	0.37	0.09	rubber	0.59	0.21	0.6	0.21
3	0	1	switch	rubber-oilpalm	0.01	0.91	oilpalm	0.59	0.21	0.6	0.21
3	0	1	switch	rubber-oilpalm	0.33	0.59	oilpalm	0.59	0.21	0.6	0.21
3	0	1	switch	rubber-oilpalm	0.69	0.94	oilpalm	0.59	0.21	0.6	0.21
3	0	2	switch	oilpalm-rubber	0.61	0.7	oilpalm	0.59	0.21	0.6	0.21
3	0	2	switch	oilpalm-rubber	0.65	0.85	oilpalm	0.59	0.21	0.6	0.21
3	0	2	switch	oilpalm-rubber	0.85	0.82	rubber	0.59	0.21	0.6	0.21
3	0	2	switch	oilpalm-rubber	0.93	0.42	rubber	0.59	0.21	0.6	0.21
3	0	2	switch	oilpalm-rubber	0.29	0.72	oilpalm	0.59	0.21	0.6	0.21
3	0	2	switch	oilpalm-rubber	0.68	0.2	rubber	0.59	0.21	0.6	0.21
3	0	1	switch	rubber-oilpalm	0.54	0.89	oilpalm	0.59	0.21	0.6	0.21
3	0	1	replant	oilpalm-oilpalm	0.63	0.84	oilpalm	0.59	0.21	0.6	0.21
3	0	2	replant	rubber-rubber	0.72	0.78	oilpalm	0.59	0.21	0.6	0.21
3	0	2	switch	oilpalm-rubber	0.66	0.78	oilpalm	0.59	0.21	0.6	0.21
3	0	2	switch	oilpalm-rubber	0.49	0.59	oilpalm	0.59	0.21	0.6	0.21
3	0	2	replant	rubber-rubber	0.62	0.89	oilpalm	0.59	0.21	0.6	0.21
3	0	1	switch	rubber-oilpalm	0.75	0.97	oilpalm	0.59	0.21	0.6	0.21
3	0	1	replant	oilpalm-oilpalm	0.75	0.79	oilpalm	0.59	0.21	0.6	0.21
3	0	1	switch	rubber-oilpalm	0.7	0.86	oilpalm	0.59	0.21	0.6	0.21
3	0	2	replant	rubber-rubber	0.9	0.87	rubber	0.59	0.21	0.6	0.21
3	0	2	switch	oilpalm-rubber	0.71	0.89	oilpalm	0.59	0.21	0.6	0.21
3	0	2	switch	oilpalm-rubber	0.68	0.72	oilpalm	0.59	0.21	0.6	0.21
3	0	2	switch	oilpalm-rubber	0.58	0.7	oilpalm	0.59	0.21	0.6	0.21
3	0	1	switch	rubber-oilpalm	0.13	0.72	oilpalm	0.59	0.21	0.6	0.21
3	0	1	switch	rubber-oilpalm	0.5	0.68	oilpalm	0.59	0.21	0.6	0.21
3	1	1	replant	oilpalm-oilpalm	0.33	0.59	oilpalm	0.59	0.21	0.6	0.21
3	1	2	switch	oilpalm-rubber	0.56	0.89	oilpalm	0.59	0.21	0.6	0.21
3	1	1	switch	rubber-oilpalm	0.54	0.89	oilpalm	0.59	0.21	0.6	0.21
3	1	2	switch	oilpalm-rubber	0.86	0.55	rubber	0.59	0.21	0.6	0.21
3	1	1	replant	oilpalm-oilpalm	0.69	0.94	oilpalm	0.59	0.21	0.6	0.21
3	1	1	switch	rubber-oilpalm	0.75	0.97	oilpalm	0.59	0.21	0.6	0.21
3	1	1	switch	rubber-oilpalm	0.63	0.84	oilpalm	0.59	0.21	0.6	0.21
3	1	2	replant	rubber-rubber	0.9	0.87	rubber	0.59	0.21	0.6	0.21
3	1	2	replant	rubber-rubber	0.85	0.82	rubber	0.59	0.21	0.6	0.21
3	1	1	switch	rubber-oilpalm	0.13	0.72	oilpalm	0.59	0.21	0.6	0.21
3	1	1	switch	rubber-oilpalm	0.62	0.89	oilpalm	0.59	0.21	0.6	0.21
3	1	1	switch	rubber-oilpalm	0.46	0.62	oilpalm	0.59	0.21	0.6	0.21
3	2	1	replant	oilpalm-oilpalm	0.75	0.97	oilpalm	0.59	0.21	0.6	0.21
3	2	2	replant	rubber-rubber	0.9	0.87	rubber	0.59	0.21	0.6	0.21
3	2	1	switch	rubber-oilpalm	0.13	0.72	oilpalm	0.59	0.21	0.6	0.21
3	2	1	switch	rubber-oilpalm	0.63	0.84	oilpalm	0.59	0.21	0.6	0.21
3	2	2	replant	rubber-rubber	0.62	0.89	oilpalm	0.59	0.21	0.6	0.21
3	2	2	replant	rubber-rubber	0.71	0.89	oilpalm	0.59	0.21	0.6	0.21
3	2	2	replant	rubber-rubber	0.85	0.82	rubber	0.59	0.21	0.6	0.21
3	2	2	switch	oilpalm-rubber	0.86	0.55	rubber	0.59	0.21	0.6	0.21
3	2	1	replant	oilpalm-oilpalm	0.54	0.89	oilpalm	0.59	0.21	0.6	0.21
3	2	1	switch	rubber-oilpalm	0.69	0.94	oilpalm	0.59	0.21	0.6	0.21
3	2	2	replant	rubber-rubber	0.65	0.85	oilpalm	0.59	0.21	0.6	0.21
3	2	1	replant	oilpalm-oilpalm	0.33	0.59	oilpalm	0.59	0.21	0.6	0.21
3	3	2	switch	oilpalm-rubber	0.86	0.55	rubber	0.59	0.21	0.6	0.21
3	3	2	replant	rubber-rubber	0.85	0.82	rubber	0.59	0.21	0.6	0.21
3	3	2	switch	oilpalm-rubber	0.75	0.79	oilpalm	0.59	0.21	0.6	0.21
3	3	2	replant	rubber-rubber	0.81	0.77	rubber	0.59	0.21	0.6	0.21
3	3	2	switch	oilpalm-rubber	0.72	0.78	oilpalm	0.59	0.21	0.6	0.21
3	3	1	replant	oilpalm-oilpalm	0.54	0.89	oilpalm	0.59	0.21	0.6	0.21
3	3	1	replant	oilpalm-oilpalm	0.47	0.56	oilpalm	0.59	0.21	0.6	0.21
3	3	2	replant	rubber-rubber	0.83	0.75	rubber	0.59	0.21	0.6	0.21
3	3	2	replant	rubber-rubber	0.76	0.7	rubber	0.59	0.21	0.6	0.21
3	3	2	switch	oilpalm-rubber	0.7	0.59	rubber	0.59	0.21	0.6	0.21
3	3	1	replant	oilpalm-oilpalm	0.29	0.56	oilpalm	0.59	0.21	0.6	0.21
3	3	1	switch	rubber-oilpalm	0.13	0.72	oilpalm	0.59	0.21	0.6	0.21
3	3	2	switch	oilpalm-rubber	0.62	0.89	oilpalm	0.59	0.21	0.6	0.21
3	3	2	replant	rubber-rubber	0.56	0.89	oilpalm	0.59	0.21	0.6	0.21
3	3	2	replant	rubber-rubber	0.68	0.72	oilpalm	0.59	0.21	0.6	0.21
3	3	1	replant	oilpalm-oilpalm	0.49	0.8	oilpalm	0.59	0.21	0.6	0.21
3	3	1	replant	oilpalm-oilpalm	0.69	0.94	oilpalm	0.59	0.21	0.6	0.21
3	3	1	replant	oilpalm-oilpalm	0.63	0.84	oilpalm	0.59	0.21	0.6	0.21
3	4	2	replant	rubber-rubber	0.62	0.89	oilpalm	0.59	0.21	0.6	0.21
3	4	2	switch	oilpalm-rubber	0.86	0.55	rubber	0.59	0.21	0.6	0.21
3	4	2	replant	rubber-rubber	0.72	0.78	oilpalm	0.59	0.21	0.6	0.21
3	4	1	switch	rubber-oilpalm	0.49	0.63	oilpalm	0.59	0.21	0.6	0.21
3	4	2	replant	rubber-rubber	0.81	0.73	rubber	0.59	0.21	0.6	0.21
3	4	1	switch	rubber-oilpalm	0.13	0.72	oilpalm	0.59	0.21	0.6	0.21
3	4	1	switch	rubber-oilpalm	0.5	0.64	oilpalm	0.59	0.21	0.6	0.21
3	4	2	replant	rubber-rubber	0.83	0.75	rubber	0.59	0.21	0.6	0.21
3	4	2	replant	rubber-rubber	0.68	0.72	oilpalm	0.59	0.21	0.6	0.21
3	4	1	replant	oilpalm-oilpalm	0.6	0.61	oilpalm	0.59	0.21	0.6	0.21
3	4	1	switch	rubber-oilpalm	0.72	0.64	rubber	0.59	0.21	0.6	0.21
3	4	1	switch	rubber-oilpalm	0.33	0.59	oilpalm	0.59	0.21	0.6	0.21
3	4	1	switch	rubber-oilpalm	0.29	0.56	oilpalm	0.59	0.21	0.6	0.21
3	4	1	replant	oilpalm-oilpalm	0.63	0.84	oilpalm	0.59	0.21	0.6	0.21
3	4	2	replant	rubber-rubber	0.85	0.82	rubber	0.59	0.21	0.6	0.21
3	5	2	replant	rubber-rubber	0.76	0.7	rubber	0.59	0.21	0.6	0.21
3	5	2	replant	rubber-rubber	0.86	0.55	rubber	0.59	0.21	0.6	0.21
3	5	2	replant	rubber-rubber	0.85	0.82	rubber	0.59	0.21	0.6	0.21
3	5	2	switch	oilpalm-rubber	0.69	0.94	oilpalm	0.59	0.21	0.6	0.21
3	5	2	switch	oilpalm-rubber	0.45	0.49	oilpalm	0.59	0.21	0.6	0.21
3	5	2	switch	oilpalm-rubber	0.12	0.53	oilpalm	0.59	0.21	0.6	0.21
3	5	1	switch	rubber-oilpalm	0.13	0.72	oilpalm	0.59	0.21	0.6	0.21
3	6	1	replant	oilpalm-oilpalm	0.13	0.72	oilpalm	0.58	0.21	0.6	0.21
3	6	2	replant	rubber-rubber	0.86	0.55	rubber	0.58	0.21	0.6	0.21
3	6	2	switch	oilpalm-rubber	0.7	0.36	rubber	0.58	0.21	0.6	0.21
3	6	2	replant	rubber-rubber	0.49	0.63	oilpalm	0.58	0.21	0.6	0.21
3	6	2	switch	oilpalm-rubber	0.75	0.97	oilpalm	0.58	0.21	0.6	0.21
3	6	2	switch	oilpalm-rubber	0.72	0.64	rubber	0.58	0.21	0.6	0.21
3	6	2	switch	oilpalm-rubber	0.33	0.23	rubber	0.58	0.21	0.6	0.21
3	6	2	switch	oilpalm-rubber	0.69	0.94	oilpalm	0.58	0.21	0.6	0.21
3	6	2	switch	oilpalm-rubber	0.7	0.59	rubber	0.58	0.21	0.6	0.21
3	7	1	switch	rubber-oilpalm	0.35	0.48	oilpalm	0.58	0.21	0.61	0.21
3	7	1	switch	rubber-oilpalm	0.45	0.49	oilpalm	0.58	0.21	0.61	0.21
3	7	1	replant	oilpalm-oilpalm	0.6	0.61	oilpalm	0.58	0.21	0.61	0.21
3	7	1	replant	oilpalm-oilpalm	0.46	0.62	oilpalm	0.58	0.21	0.61	0.21
3	7	2	switch	oilpalm-rubber	0.69	0.94	oilpalm	0.58	0.21	0.61	0.21
3	7	1	replant	oilpalm-oilpalm	0.34	0.45	oilpalm	0.58	0.21	0.61	0.21
3	7	1	replant	oilpalm-oilpalm	0.54	0.89	oilpalm	0.58	0.21	0.61	0.21
3	7	1	switch	rubber-oilpalm	0.64	0.53	rubber	0.58	0.21	0.61	0.21
3	7	2	replant	rubber-rubber	0.47	0.56	oilpalm	0.58	0.21	0.61	0.21
3	7	1	replant	oilpalm-oilpalm	0.29	0.56	oilpalm	0.58	0.21	0.61	0.21
3	7	2	replant	rubber-rubber	0.93	0.42	rubber	0.58	0.21	0.61	0.21
3	7	1	replant	oilpalm-oilpalm	0.49	0.8	oilpalm	0.58	0.21	0.61	0.21
3	7	1	replant	oilpalm-oilpalm	0.33	0.59	oilpalm	0.58	0.21	0.61	0.21
3	7	2	replant	rubber-rubber	0.76	0.7	rubber	0.58	0.21	0.61	0.21
3	7	1	switch	rubber-oilpalm	0.59	0.54	rubber	0.58	0.21	0.61	0.21
3	7	1	switch	rubber-oilpalm	0.13	0.72	oilpalm	0.58	0.21	0.61	0.21
3	7	2	switch	oilpalm-rubber	0.62	0.89	oilpalm	0.58	0.21	0.61	0.21
3	8	1	switch	rubber-oilpalm	0.64	0.34	rubber	0.58	0.21	0.6	0.22
3	8	1	switch	rubber-oilpalm	0.7	0.59	rubber	0.58	0.21	0.6	0.22
3	8	1	replant	oilpalm-oilpalm	0.6	0.61	oilpalm	0.58	0.21	0.6	0.22
3	8	2	replant	rubber-rubber	0.66	0.09	rubber	0.58	0.21	0.6	0.22
3	8	2	replant	rubber-rubber	0.86	0.55	rubber	0.58	0.21	0.6	0.22
3	8	2	replant	rubber-rubber	0.76	0.7	rubber	0.58	0.21	0.6	0.22
3	8	1	replant	oilpalm-oilpalm	0.5	0.64	oilpalm	0.58	0.21	0.6	0.22
3	8	1	switch	rubber-oilpalm	0.59	0.54	rubber	0.58	0.21	0.6	0.22
3	8	1	switch	rubber-oilpalm	0.72	0.64	rubber	0.58	0.21	0.6	0.22
3	8	2	switch	oilpalm-rubber	0.49	0.63	oilpalm	0.58	0.21	0.6	0.22
3	8	1	switch	rubber-oilpalm	0.64	0.57	rubber	0.58	0.21	0.6	0.22
3	8	2	switch	oilpalm-rubber	0.69	0.94	oilpalm	0.58	0.21	0.6	0.22
3	8	1	switch	rubber-oilpalm	0.13	0.72	oilpalm	0.58	0.21	0.6	0.22
3	8	1	switch	rubber-oilpalm	0.3	0.49	oilpalm	0.58	0.21	0.6	0.22
3	8	1	switch	rubber-oilpalm	0.53	0.28	rubber	0.58	0.21	0.6	0.22
3	8	1	replant	oilpalm-oilpalm	0.75	0.97	oilpalm	0.58	0.21	0.6	0.22
3	8	1	replant	oilpalm-oilpalm	0.6	0.43	rubber	0.58	0.21	0.6	0.22
3	8	1	switch	rubber-oilpalm	0.62	0.37	rubber	0.58	0.21	0.6	0.22
3	8	2	replant	rubber-rubber	0.89	0.65	rubber	0.58	0.21	0.6	0.22
3	9	1	switch	rubber-oilpalm	0.6	0.61	oilpalm	0.58	0.21	0.6	0.22
3	9	1	switch	rubber-oilpalm	0.62	0.37	rubber	0.58	0.21	0.6	0.22
3	9	1	switch	rubber-oilpalm	0.13	0.72	oilpalm	0.58	0.21	0.6	0.22
3	9	1	switch	rubber-oilpalm	0.7	0.59	rubber	0.58	0.21	0.6	0.22
3	9	2	replant	rubber-rubber	0.86	0.55	rubber	0.58	0.21	0.6	0.22
3	9	2	replant	rubber-rubber	0.72	0.64	rubber	0.58	0.21	0.6	0.22
3	9	1	replant	oilpalm-oilpalm	0.04	0.03	rubber	0.58	0.21	0.6	0.22
3	9	1	replant	oilpalm-oilpalm	0.29	0.94	oilpalm	0.58	0.21	0.6	0.22
3	9	1	switch	rubber-oilpalm	0.59	0.54	rubber	0.58	0.21	0.6	0.22
3	9	2	replant	rubber-rubber	0.64	0.53	rubber	0.58	0.21	0.6	0.22
3	9	2	replant	rubber-rubber	0.45	0.49	oilpalm	0.58	0.21	0.6	0.22
3	9	2	replant	rubber-rubber	0.64	0.57	rubber	0.58	0.21	0.6	0.22
3	9	2	replant	rubber-rubber	0.78	0.48	rubber	0.58	0.21	0.6	0.22
3	9	2	replant	rubber-rubber	0.71	0.59	rubber	0.58	0.21	0.6	0.22
3	9	1	replant	oilpalm-oilpalm	0.41	0.91	oilpalm	0.58	0.21	0.6	0.22
3	9	1	replant	oilpalm-oilpalm	0.01	0.91	oilpalm	0.58	0.21	0.6	0.22
3	10	2	switch	oilpalm-rubber	0.53	0.28	rubber	0.58	0.22	0.6	0.22
3	10	1	replant	oilpalm-oilpalm	0.63	0.84	oilpalm	0.58	0.22	0.6	0.22
3	10	1	replant	oilpalm-oilpalm	0.46	0.62	oilpalm	0.58	0.22	0.6	0.22
3	10	1	switch	rubber-oilpalm	0.75	0.97	oilpalm	0.58	0.22	0.6	0.22
3	10	1	replant	oilpalm-oilpalm	0.4	0.84	oilpalm	0.58	0.22	0.6	0.22
3	10	1	replant	oilpalm-oilpalm	0.54	0.89	oilpalm	0.58	0.22	0.6	0.22
3	10	1	switch	rubber-oilpalm	0.13	0.72	oilpalm	0.58	0.22	0.6	0.22
3	10	2	replant	rubber-rubber	0.49	0.63	oilpalm	0.58	0.22	0.6	0.22
3	11	1	switch	rubber-oilpalm	0.34	0.45	oilpalm	0.58	0.22	0.6	0.22
3	11	2	replant	rubber-rubber	0.76	0.7	rubber	0.58	0.22	0.6	0.22
3	11	1	switch	rubber-oilpalm	0.13	0.72	oilpalm	0.58	0.22	0.6	0.22
3	11	1	switch	rubber-oilpalm	0.64	0.53	rubber	0.58	0.22	0.6	0.22
3	11	1	replant	oilpalm-oilpalm	0.72	0.64	rubber	0.58	0.22	0.6	0.22
3	11	1	switch	rubber-oilpalm	0.62	0.37	rubber	0.58	0.22	0.6	0.22
3	11	1	switch	rubber-oilpalm	0.6	0.61	oilpalm	0.58	0.22	0.6	0.22
3	11	1	switch	rubber-oilpalm	0.7	0.59	rubber	0.58	0.22	0.6	0.22
3	12	1	replant	oilpalm-oilpalm	0.4	0.84	oilpalm	0.57	0.22	0.59	0.23
3	12	2	replant	rubber-rubber	0.45	0.49	oilpalm	0.57	0.22	0.59	0.23
3	12	1	replant	oilpalm-oilpalm	0.5	0.64	oilpalm	0.57	0.22	0.59	0.23
3	12	2	replant	rubber-rubber	0.78	0.48	rubber	0.57	0.22	0.59	0.23
3	12	2	replant	rubber-rubber	0.72	0.41	rubber	0.57	0.22	0.59	0.23
3	12	1	replant	oilpalm-oilpalm	0.35	0.48	oilpalm	0.57	0.22	0.59	0.23
3	12	2	replant	rubber-rubber	0.86	0.55	rubber	0.57	0.22	0.59	0.23
3	12	1	replant	oilpalm-oilpalm	0.59	0.54	rubber	0.57	0.22	0.59	0.23
3	12	1	replant	oilpalm-oilpalm	0.35	0.91	oilpalm	0.57	0.22	0.59	0.23
3	12	2	replant	rubber-rubber	0.76	0.7	rubber	0.57	0.22	0.59	0.23
3	12	2	switch	oilpalm-rubber	0.75	0.97	oilpalm	0.57	0.22	0.59	0.23
3	12	1	replant	oilpalm-oilpalm	0.41	0.57	oilpalm	0.57	0.22	0.59	0.23
3	12	1	replant	oilpalm-oilpalm	0.13	0.72	oilpalm	0.57	0.22	0.59	0.23
3	12	2	switch	oilpalm-rubber	0.6	0.76	oilpalm	0.57	0.22	0.59	0.23
3	12	2	switch	oilpalm-rubber	0.71	0.72	oilpalm	0.57	0.22	0.59	0.23
3	12	1	replant	oilpalm-oilpalm	0.29	0.69	oilpalm	0.57	0.22	0.59	0.23
3	13	2	switch	oilpalm-rubber	0.62	0.37	rubber	0.55	0.22	0.57	0.22
3	13	1	replant	oilpalm-oilpalm	0.13	0.72	oilpalm	0.55	0.22	0.57	0.22
3	13	2	switch	oilpalm-rubber	0.72	0.64	rubber	0.55	0.22	0.57	0.22
3	13	2	switch	oilpalm-rubber	0.69	0.78	oilpalm	0.55	0.22	0.57	0.22
3	13	2	switch	oilpalm-rubber	0.75	0.97	oilpalm	0.55	0.22	0.57	0.22
3	13	1	replant	oilpalm-oilpalm	0.55	0.66	oilpalm	0.55	0.22	0.57	0.22
3	14	2	switch	oilpalm-rubber	0.72	0.64	rubber	0.54	0.22	0.56	0.23
3	15	2	replant	rubber-rubber	0.49	0.63	oilpalm	0.54	0.22	0.56	0.23
3	15	2	switch	oilpalm-rubber	0.7	0.59	rubber	0.54	0.22	0.56	0.23
3	15	2	switch	oilpalm-rubber	0.75	0.97	oilpalm	0.54	0.22	0.56	0.23
3	15	2	switch	oilpalm-rubber	0.72	0.64	rubber	0.54	0.22	0.56	0.23
3	15	1	replant	oilpalm-oilpalm	0.45	0.74	oilpalm	0.54	0.22	0.56	0.23
3	15	1	replant	oilpalm-oilpalm	0.12	0.78	oilpalm	0.54	0.22	0.56	0.23
3	16	1	replant	oilpalm-oilpalm	0.55	0.66	oilpalm	0.53	0.21	0.55	0.23
3	16	1	replant	oilpalm-oilpalm	0.41	0.91	oilpalm	0.53	0.21	0.55	0.23
3	16	1	replant	oilpalm-oilpalm	0.63	0.84	oilpalm	0.53	0.21	0.55	0.23
3	16	1	replant	oilpalm-oilpalm	0.5	0.68	oilpalm	0.53	0.21	0.55	0.23
3	16	1	replant	oilpalm-oilpalm	0.41	0.71	oilpalm	0.53	0.21	0.55	0.23
3	16	1	replant	oilpalm-oilpalm	0.13	0.72	oilpalm	0.53	0.21	0.55	0.23
3	17	2	switch	oilpalm-rubber	0.7	0.86	oilpalm	0.53	0.21	0.55	0.23
3	17	2	switch	oilpalm-rubber	0.7	0.59	rubber	0.53	0.21	0.55	0.23
3	17	2	switch	oilpalm-rubber	0.37	0.09	rubber	0.53	0.21	0.55	0.23
3	17	1	replant	oilpalm-oilpalm	0.13	0.72	oilpalm	0.53	0.21	0.55	0.23
3	17	1	replant	oilpalm-oilpalm	0.01	0.91	oilpalm	0.53	0.21	0.55	0.23
3	18	2	replant	rubber-rubber	0.93	0.42	rubber	0.52	0.21	0.55	0.23
3	18	2	replant	rubber-rubber	0.7	0.36	rubber	0.52	0.21	0.55	0.23
3	18	2	replant	rubber-rubber	0.55	0.66	oilpalm	0.52	0.21	0.55	0.23
3	18	2	switch	oilpalm-rubber	0.7	0.59	rubber	0.52	0.21	0.55	0.23
3	18	1	replant	oilpalm-oilpalm	0.13	0.72	oilpalm	0.52	0.21	0.55	0.23
3	19	2	replant	rubber-rubber	0.62	0.37	rubber	0.51	0.21	0.55	0.24
3	19	2	switch	oilpalm-rubber	0.7	0.59	rubber	0.51	0.21	0.55	0.24
3	19	2	replant	rubber-rubber	0.53	0.28	rubber	0.51	0.21	0.55	0.24
3	19	1	replant	oilpalm-oilpalm	0.13	0.72	oilpalm	0.51	0.21	0.55	0.24
3	19	1	replant	oilpalm-oilpalm	0.05	0.66	oilpalm	0.51	0.21	0.55	0.24
3	20	2	replant	rubber-rubber	0.55	0.66	oilpalm	0.52	0.21	0.55	0.24
3	20	1	replant	oilpalm-oilpalm	0.13	0.72	oilpalm	0.52	0.21	0.55	0.24
3	20	1	replant	oilpalm-oilpalm	0.01	0.91	oilpalm	0.52	0.21	0.55	0.24
3	20	1	replant	oilpalm-oilpalm	0.4	0.84	oilpalm	0.52	0.21	0.55	0.24
3	21	1	replant	oilpalm-oilpalm	0.54	0.89	oilpalm	0.51	0.21	0.54	0.24
3	21	1	replant	oilpalm-oilpalm	0.64	0.57	rubber	0.51	0.21	0.54	0.24
3	21	1	switch	rubber-oilpalm	0.04	0.03	rubber	0.51	0.21	0.54	0.24
3	21	1	replant	oilpalm-oilpalm	0.3	0.49	oilpalm	0.51	0.21	0.54	0.24
3	21	1	replant	oilpalm-oilpalm	0.6	0.61	oilpalm	0.51	0.21	0.54	0.24
3	21	1	replant	oilpalm-oilpalm	0.35	0.91	oilpalm	0.51	0.21	0.54	0.24
3	21	1	replant	oilpalm-oilpalm	0.4	0.84	oilpalm	0.51	0.21	0.54	0.24
3	22	2	replant	rubber-rubber	0.64	0.34	rubber	0.5	0.22	0.53	0.24
3	22	1	switch	rubber-oilpalm	0.04	0.03	rubber	0.5	0.22	0.53	0.24
3	22	1	switch	rubber-oilpalm	0.6	0.43	rubber	0.5	0.22	0.53	0.24
3	22	2	replant	rubber-rubber	0.78	0.48	rubber	0.5	0.22	0.53	0.24
3	22	1	switch	rubber-oilpalm	0.53	0.28	rubber	0.5	0.22	0.53	0.24
3	22	2	replant	rubber-rubber	0.77	0.31	rubber	0.5	0.22	0.53	0.24
3	23	1	replant	oilpalm-oilpalm	0.63	0.84	oilpalm	0.5	0.22	0.53	0.24
3	23	2	switch	oilpalm-rubber	0.62	0.37	rubber	0.5	0.22	0.53	0.24
3	23	2	switch	oilpalm-rubber	0.55	0.66	oilpalm	0.5	0.22	0.53	0.24
3	23	2	replant	rubber-rubber	0.78	0.48	rubber	0.5	0.22	0.53	0.24
3	23	2	replant	rubber-rubber	0.64	0.34	rubber	0.5	0.22	0.53	0.24
3	23	2	switch	oilpalm-rubber	0.59	0.54	rubber	0.5	0.22	0.53	0.24
3	23	2	replant	rubber-rubber	0.93	0.42	rubber	0.5	0.22	0.53	0.24
3	23	2	switch	oilpalm-rubber	0.64	0.57	rubber	0.5	0.22	0.53	0.24
3	23	2	replant	rubber-rubber	0.63	0.39	rubber	0.5	0.22	0.53	0.24
3	23	2	replant	rubber-rubber	0.64	0.38	rubber	0.5	0.22	0.53	0.24
3	24	2	replant	rubber-rubber	0.78	0.48	rubber	0.5	0.22	0.53	0.24
3	24	2	switch	oilpalm-rubber	0.64	0.57	rubber	0.5	0.22	0.53	0.24
3	24	1	replant	oilpalm-oilpalm	0.33	0.59	oilpalm	0.5	0.22	0.53	0.24
3	25	1	replant	oilpalm-oilpalm	0.13	0.72	oilpalm	0.5	0.22	0.53	0.24
3	25	2	replant	rubber-rubber	0.59	0.54	rubber	0.5	0.22	0.53	0.24
3	25	2	replant	rubber-rubber	0.37	0.09	rubber	0.5	0.22	0.53	0.24
3	25	1	replant	oilpalm-oilpalm	0.12	0.78	oilpalm	0.5	0.22	0.53	0.24
3	26	2	replant	rubber-rubber	0.64	0.38	rubber	0.48	0.21	0.52	0.25
3	26	2	replant	rubber-rubber	0.6	0.32	rubber	0.48	0.21	0.52	0.25
3	26	2	replant	rubber-rubber	0.93	0.42	rubber	0.48	0.21	0.52	0.25
3	26	1	replant	oilpalm-oilpalm	0.13	0.72	oilpalm	0.48	0.21	0.52	0.25
3	26	2	replant	rubber-rubber	0.04	0.03	rubber	0.48	0.21	0.52	0.25
3	26	1	replant	oilpalm-oilpalm	0.29	0.56	oilpalm	0.48	0.21	0.52	0.25
3	26	2	replant	rubber-rubber	0.6	0.43	rubber	0.48	0.21	0.52	0.25
3	27	2	replant	rubber-rubber	0.7	0.36	rubber	0.48	0.21	0.52	0.25
3	27	2	switch	oilpalm-rubber	0.6	0.61	oilpalm	0.48	0.21	0.52	0.25
3	27	2	replant	rubber-rubber	0.62	0.37	rubber	0.48	0.21	0.52	0.25
3	27	2	replant	rubber-rubber	0.77	0.31	rubber	0.48	0.21	0.52	0.25
3	27	2	replant	rubber-rubber	0.64	0.38	rubber	0.48	0.21	0.52	0.25
3	27	2	replant	rubber-rubber	0.33	0.23	rubber	0.48	0.21	0.52	0.25
3	27	2	replant	rubber-rubber	0.84	0.08	rubber	0.48	0.21	0.52	0.25
3	27	1	switch	rubber-oilpalm	0.78	0.48	rubber	0.48	0.21	0.52	0.25
3	27	2	replant	rubber-rubber	0.6	0.43	rubber	0.48	0.21	0.52	0.25
3	27	2	replant	rubber-rubber	0.37	0.09	rubber	0.48	0.21	0.52	0.25
3	27	2	switch	oilpalm-rubber	0.53	0.28	rubber	0.48	0.21	0.52	0.25
3	27	2	replant	rubber-rubber	0.63	0.39	rubber	0.48	0.21	0.52	0.25
3	27	2	switch	oilpalm-rubber	0.63	0.84	oilpalm	0.48	0.21	0.52	0.25
3	28	2	switch	oilpalm-rubber	0.6	0.61	oilpalm	0.48	0.21	0.52	0.25
3	28	1	replant	oilpalm-oilpalm	0.01	0.91	oilpalm	0.48	0.21	0.52	0.25
3	28	2	replant	rubber-rubber	0.63	0.39	rubber	0.48	0.21	0.52	0.25
3	28	2	replant	rubber-rubber	0.64	0.34	rubber	0.48	0.21	0.52	0.25
3	28	1	switch	rubber-oilpalm	0.33	0.23	rubber	0.48	0.21	0.52	0.25
3	28	2	replant	rubber-rubber	0.93	0.42	rubber	0.48	0.21	0.52	0.25
3	28	2	replant	rubber-rubber	0.68	0.2	rubber	0.48	0.21	0.52	0.25
3	29	1	replant	oilpalm-oilpalm	0.13	0.72	oilpalm	0.47	0.22	0.52	0.25
3	29	1	replant	oilpalm-oilpalm	0.12	0.78	oilpalm	0.47	0.22	0.52	0.25
3	29	1	switch	rubber-oilpalm	0.33	0.23	rubber	0.47	0.22	0.52	0.25
3	29	2	replant	rubber-rubber	0.64	0.38	rubber	0.47	0.22	0.52	0.25
3	29	2	replant	rubber-rubber	0.63	0.39	rubber	0.47	0.22	0.52	0.25
3	29	2	replant	rubber-rubber	0.68	0.2	rubber	0.47	0.22	0.52	0.25
3	30	2	replant	rubber-rubber	0.93	0.42	rubber	0.47	0.22	0.52	0.25
3	30	2	replant	rubber-rubber	0.64	0.34	rubber	0.47	0.22	0.52	0.25
3	30	1	replant	oilpalm-oilpalm	0.13	0.72	oilpalm	0.47	0.22	0.52	0.25
3	30	2	replant	rubber-rubber	0.64	0.38	rubber	0.47	0.22	0.52	0.25
3	30	2	replant	rubber-rubber	0.53	0.28	rubber	0.47	0.22	0.52	0.25
3	30	2	replant	rubber-rubber	0.63	0.39	rubber	0.47	0.22	0.52	0.25
3	31	1	replant	oilpalm-oilpalm	0.33	0.59	oilpalm	0.47	0.22	0.52	0.25
3	31	1	replant	oilpalm-oilpalm	0.46	0.62	oilpalm	0.47	0.22	0.52	0.25
3	31	1	replant	oilpalm-oilpalm	0.29	0.56	oilpalm	0.47	0.22	0.52	0.25
3	31	1	replant	oilpalm-oilpalm	0.35	0.48	oilpalm	0.47	0.22	0.52	0.25
3	31	1	replant	oilpalm-oilpalm	0.35	0.91	oilpalm	0.47	0.22	0.52	0.25
3	31	1	replant	oilpalm-oilpalm	0.13	0.72	oilpalm	0.47	0.22	0.52	0.25
3	31	1	replant	oilpalm-oilpalm	0.41	0.57	oilpalm	0.47	0.22	0.52	0.25
3	32	1	replant	oilpalm-oilpalm	0.33	0.59	oilpalm	0.47	0.22	0.52	0.26
3	32	1	replant	oilpalm-oilpalm	0.13	0.72	oilpalm	0.47	0.22	0.52	0.26
3	32	2	switch	oilpalm-rubber	0.33	0.23	rubber	0.47	0.22	0.52	0.26
3	32	2	switch	oilpalm-rubber	0.49	0.8	oilpalm	0.47	0.22	0.52	0.26
3	32	1	replant	oilpalm-oilpalm	0.4	0.84	oilpalm	0.47	0.22	0.52	0.26
3	32	2	replant	rubber-rubber	0.6	0.61	oilpalm	0.47	0.22	0.52	0.26
3	33	2	replant	rubber-rubber	0.6	0.61	oilpalm	0.47	0.22	0.52	0.26
3	33	2	switch	oilpalm-rubber	0.34	0.45	oilpalm	0.47	0.22	0.52	0.26
3	33	1	replant	oilpalm-oilpalm	0.33	0.59	oilpalm	0.47	0.22	0.52	0.26
3	33	1	replant	oilpalm-oilpalm	0.41	0.91	oilpalm	0.47	0.22	0.52	0.26
3	33	1	replant	oilpalm-oilpalm	0.13	0.72	oilpalm	0.47	0.22	0.52	0.26
3	34	1	replant	oilpalm-oilpalm	0.13	0.72	oilpalm	0.47	0.22	0.52	0.26
3	34	1	replant	oilpalm-oilpalm	0.5	0.68	oilpalm	0.47	0.22	0.52	0.26
3	34	1	replant	oilpalm-oilpalm	0.33	0.59	oilpalm	0.47	0.22	0.52	0.26
3	34	1	switch	rubber-oilpalm	0.04	0.03	rubber	0.47	0.22	0.52	0.26
3	34	2	replant	rubber-rubber	0.64	0.38	rubber	0.47	0.22	0.52	0.26
3	34	1	switch	rubber-oilpalm	0.33	0.23	rubber	0.47	0.22	0.52	0.26
3	34	2	replant	rubber-rubber	0.37	0.09	rubber	0.47	0.22	0.52	0.26
3	34	1	replant	oilpalm-oilpalm	0.34	0.45	oilpalm	0.47	0.22	0.52	0.26
3	34	1	replant	oilpalm-oilpalm	0.29	0.56	oilpalm	0.47	0.22	0.52	0.26
3	35	2	switch	oilpalm-rubber	0.29	0.94	oilpalm	0.46	0.22	0.52	0.26
3	35	1	switch	rubber-oilpalm	0.33	0.23	rubber	0.46	0.22	0.52	0.26
3	35	1	replant	oilpalm-oilpalm	0.01	0.91	oilpalm	0.46	0.22	0.52	0.26
3	35	1	replant	oilpalm-oilpalm	0.3	0.49	oilpalm	0.46	0.22	0.52	0.26
3	35	1	switch	rubber-oilpalm	0.68	0.2	rubber	0.46	0.22	0.52	0.26
3	35	2	replant	rubber-rubber	0.21	0.12	rubber	0.46	0.22	0.52	0.26
3	35	2	replant	rubber-rubber	0.53	0.28	rubber	0.46	0.22	0.52	0.26
3	35	1	replant	oilpalm-oilpalm	0.46	0.62	oilpalm	0.46	0.22	0.52	0.26
3	35	2	replant	rubber-rubber	0.64	0.34	rubber	0.46	0.22	0.52	0.26
3	35	1	replant	oilpalm-oilpalm	0.33	0.59	oilpalm	0.46	0.22	0.52	0.26
3	35	1	replant	oilpalm-oilpalm	0.54	0.89	oilpalm	0.46	0.22	0.52	0.26
3	35	2	replant	rubber-rubber	0.64	0.38	rubber	0.46	0.22	0.52	0.26
3	35	1	replant	oilpalm-oilpalm	0.13	0.72	oilpalm	0.46	0.22	0.52	0.26
3	35	1	replant	oilpalm-oilpalm	0.04	0.03	rubber	0.46	0.22	0.52	0.26
3	36	1	switch	rubber-oilpalm	0.04	0.03	rubber	0.45	0.22	0.53	0.26
3	36	1	replant	oilpalm-oilpalm	0.13	0.72	oilpalm	0.45	0.22	0.53	0.26
3	36	2	replant	rubber-rubber	0.34	0.45	oilpalm	0.45	0.22	0.53	0.26
3	36	2	replant	rubber-rubber	0.64	0.34	rubber	0.45	0.22	0.53	0.26
3	36	2	replant	rubber-rubber	0.53	0.28	rubber	0.45	0.22	0.53	0.26
3	36	1	switch	rubber-oilpalm	0.37	0.09	rubber	0.45	0.22	0.53	0.26
3	37	2	switch	oilpalm-rubber	0.46	0.62	oilpalm	0.44	0.22	0.52	0.27
3	37	2	replant	rubber-rubber	0.29	0.94	oilpalm	0.44	0.22	0.52	0.27
3	37	2	replant	rubber-rubber	0.64	0.34	rubber	0.44	0.22	0.52	0.27
3	37	2	switch	oilpalm-rubber	0.29	0.69	oilpalm	0.44	0.22	0.52	0.27
3	38	2	switch	oilpalm-rubber	0.54	0.89	oilpalm	0.44	0.22	0.53	0.27
3	38	1	switch	rubber-oilpalm	0.37	0.09	rubber	0.44	0.22	0.53	0.27
3	38	2	replant	rubber-rubber	0.68	0.2	rubber	0.44	0.22	0.53	0.27
3	38	1	switch	rubber-oilpalm	0.34	0.45	oilpalm	0.44	0.22	0.53	0.27
3	38	2	replant	rubber-rubber	0.64	0.34	rubber	0.44	0.22	0.53	0.27
3	38	2	switch	oilpalm-rubber	0.45	0.74	oilpalm	0.44	0.22	0.53	0.27
3	39	2	replant	rubber-rubber	0.64	0.34	rubber	0.42	0.22	0.54	0.28
3	39	2	replant	rubber-rubber	0.46	0.62	oilpalm	0.42	0.22	0.54	0.28
3	39	1	replant	oilpalm-oilpalm	0.13	0.72	oilpalm	0.42	0.22	0.54	0.28
3	39	2	replant	rubber-rubber	0.64	0.38	rubber	0.42	0.22	0.54	0.28
3	40	2	replant	rubber-rubber	0.29	0.94	oilpalm	0.42	0.22	0.54	0.28
3	40	2	replant	rubber-rubber	0.45	0.74	oilpalm	0.42	0.22	0.54	0.28
3	40	1	replant	oilpalm-oilpalm	0.13	0.72	oilpalm	0.42	0.22	0.54	0.28
3	41	1	replant	oilpalm-oilpalm	0.12	0.78	oilpalm	0.41	0.22	0.55	0.28
3	41	2	switch	oilpalm-rubber	0.41	0.71	oilpalm	0.41	0.22	0.55	0.28
3	41	1	replant	oilpalm-oilpalm	0.13	0.72	oilpalm	0.41	0.22	0.55	0.28
3	41	2	replant	rubber-rubber	0.46	0.62	oilpalm	0.41	0.22	0.55	0.28
3	42	2	switch	oilpalm-rubber	0.37	0.09	rubber	0.4	0.2	0.56	0.28
3	42	1	replant	oilpalm-oilpalm	0.13	0.72	oilpalm	0.4	0.2	0.56	0.28
3	42	1	replant	oilpalm-oilpalm	0.05	0.66	oilpalm	0.4	0.2	0.56	0.28
3	43	2	switch	oilpalm-rubber	0.04	0.03	rubber	0.4	0.2	0.56	0.28
3	43	2	replant	rubber-rubber	0.46	0.62	oilpalm	0.4	0.2	0.56	0.28
3	43	1	replant	oilpalm-oilpalm	0.01	0.91	oilpalm	0.4	0.2	0.56	0.28
3	43	1	replant	oilpalm-oilpalm	0.13	0.72	oilpalm	0.4	0.2	0.56	0.28
3	44	1	replant	oilpalm-oilpalm	0.41	0.91	oilpalm	0.4	0.2	0.56	0.28
3	44	1	replant	oilpalm-oilpalm	0.41	0.57	oilpalm	0.4	0.2	0.56	0.28
3	44	2	switch	oilpalm-rubber	0.35	0.48	oilpalm	0.4	0.2	0.56	0.28
3	44	1	replant	oilpalm-oilpalm	0.35	0.91	oilpalm	0.4	0.2	0.56	0.28
3	44	1	replant	oilpalm-oilpalm	0.13	0.72	oilpalm	0.4	0.2	0.56	0.28
3	44	1	replant	oilpalm-oilpalm	0.4	0.84	oilpalm	0.4	0.2	0.56	0.28
3	45	1	replant	oilpalm-oilpalm	0.4	0.84	oilpalm	0.4	0.2	0.56	0.28
3	45	1	replant	oilpalm-oilpalm	0.13	0.72	oilpalm	0.4	0.2	0.56	0.28
3	45	1	replant	oilpalm-oilpalm	0.54	0.89	oilpalm	0.4	0.2	0.56	0.28
3	45	2	switch	oilpalm-rubber	0.5	0.68	oilpalm	0.4	0.2	0.56	0.28
3	45	1	replant	oilpalm-oilpalm	0.35	0.91	oilpalm	0.4	0.2	0.56	0.28
3	45	1	replant	oilpalm-oilpalm	0.01	0.91	oilpalm	0.4	0.2	0.56	0.28
3	46	1	replant	oilpalm-oilpalm	0.13	0.72	oilpalm	0.39	0.2	0.56	0.28
3	46	2	replant	rubber-rubber	0.46	0.62	oilpalm	0.39	0.2	0.56	0.28
3	46	1	replant	oilpalm-oilpalm	0.4	0.84	oilpalm	0.39	0.2	0.56	0.28
3	47	1	replant	oilpalm-oilpalm	0.13	0.72	oilpalm	0.38	0.2	0.55	0.28
3	47	2	switch	oilpalm-rubber	0.33	0.23	rubber	0.38	0.2	0.55	0.28
3	47	2	switch	oilpalm-rubber	0.3	0.49	oilpalm	0.38	0.2	0.55	0.28
3	47	1	replant	oilpalm-oilpalm	0.4	0.84	oilpalm	0.38	0.2	0.55	0.28
3	47	2	replant	rubber-rubber	0.54	0.89	oilpalm	0.38	0.2	0.55	0.28
3	48	2	switch	oilpalm-rubber	0.54	0.89	oilpalm	0.38	0.2	0.55	0.29
3	48	1	replant	oilpalm-oilpalm	0.13	0.72	oilpalm	0.38	0.2	0.55	0.29
3	48	2	switch	oilpalm-rubber	0.33	0.59	oilpalm	0.38	0.2	0.55	0.29
3	48	2	switch	oilpalm-rubber	0.33	0.23	rubber	0.38	0.2	0.55	0.29
3	49	2	replant	rubber-rubber	0.66	0.09	rubber	0.37	0.2	0.54	0.29
3	49	2	switch	oilpalm-rubber	0.54	0.89	oilpalm	0.37	0.2	0.54	0.29
3	49	1	replant	oilpalm-oilpalm	0.13	0.72	oilpalm	0.37	0.2	0.54	0.29
4	0	1	switch	rubber-oilpalm	0.62	0.84	oilpalm	0.59	0.19	0.61	0.2
4	0	1	switch	rubber-oilpalm	0.52	0.81	oilpalm	0.59	0.19	0.61	0.2
4	0	2	switch	oilpalm-rubber	0.61	0.16	rubber	0.59	0.19	0.61	0.2
4	0	2	replant	rubber-rubber	0.8	0.81	oilpalm	0.59	0.19	0.61	0.2
4	0	1	switch	rubber-oilpalm	0.41	0.72	oilpalm	0.59	0.19	0.61	0.2
4	0	1	switch	rubber-oilpalm	0.79	0.81	oilpalm	0.59	0.19	0.61	0.2
4	0	1	switch	rubber-oilpalm	0.39	0.84	oilpalm	0.59	0.19	0.61	0.2
4	0	1	switch	rubber-oilpalm	0.36	0.86	oilpalm	0.59	0.19	0.61	0.2
4	0	1	replant	oilpalm-oilpalm	0.45	0.52	oilpalm	0.59	0.19	0.61	0.2
4	0	2	switch	oilpalm-rubber	0.77	0.79	oilpalm	0.59	0.19	0.61	0.2
4	0	1	switch	rubber-oilpalm	0.75	0.89	oilpalm	0.59	0.19	0.61	0.2
4	0	2	switch	oilpalm-rubber	0.78	0.51	rubber	0.59	0.19	0.61	0.2
4	0	1	switch	rubber-oilpalm	0.79	0.78	rubber	0.59	0.19	0.61	0.2
4	0	1	switch	rubber-oilpalm	0.18	0.75	oilpalm	0.59	0.19	0.61	0.2
4	0	1	switch	rubber-oilpalm	0.46	0.74	oilpalm	0.59	0.19	0.61	0.2
4	0	2	switch	oilpalm-rubber	0.27	0.82	oilpalm	0.59	0.19	0.61	0.2
4	0	2	switch	oilpalm-rubber	0.57	0.41	rubber	0.59	0.19	0.61	0.2
4	0	1	replant	oilpalm-oilpalm	0.62	0.66	oilpalm	0.59	0.19	0.61	0.2
4	0	1	switch	rubber-oilpalm	0.69	0.85	oilpalm	0.59	0.19	0.61	0.2
4	0	1	switch	rubber-oilpalm	0.77	0.78	oilpalm	0.59	0.19	0.61	0.2
4	0	2	switch	oilpalm-rubber	0.79	0.58	rubber	0.59	0.19	0.61	0.2
4	0	1	switch	rubber-oilpalm	0.43	0.8	oilpalm	0.59	0.19	0.61	0.2
4	0	1	replant	oilpalm-oilpalm	0.38	0.51	oilpalm	0.59	0.19	0.61	0.2
4	0	1	switch	rubber-oilpalm	0.3	0.88	oilpalm	0.59	0.19	0.61	0.2
4	0	2	switch	oilpalm-rubber	0.94	0.65	rubber	0.59	0.19	0.61	0.2
4	0	1	replant	oilpalm-oilpalm	0.41	0.85	oilpalm	0.59	0.19	0.61	0.2
4	0	2	switch	oilpalm-rubber	0.92	0.73	rubber	0.59	0.19	0.61	0.2
4	0	2	switch	oilpalm-rubber	0.81	0.56	rubber	0.59	0.19	0.61	0.2
4	1	1	replant	oilpalm-oilpalm	0.69	0.85	oilpalm	0.59	0.19	0.61	0.2
4	1	1	switch	rubber-oilpalm	0.79	0.78	rubber	0.59	0.19	0.61	0.2
4	1	2	switch	oilpalm-rubber	0.94	0.65	rubber	0.59	0.19	0.61	0.2
4	1	2	replant	rubber-rubber	0.85	0.77	rubber	0.59	0.19	0.61	0.2
4	1	1	switch	rubber-oilpalm	0.38	0.51	oilpalm	0.59	0.19	0.61	0.2
4	1	1	switch	rubber-oilpalm	0.3	0.88	oilpalm	0.59	0.19	0.61	0.2
4	1	2	replant	rubber-rubber	0.77	0.77	equal	0.59	0.19	0.61	0.2
4	1	2	replant	rubber-rubber	0.8	0.81	oilpalm	0.59	0.19	0.61	0.2
4	1	1	replant	oilpalm-oilpalm	0.62	0.84	oilpalm	0.59	0.19	0.61	0.2
4	1	2	switch	oilpalm-rubber	0.78	0.51	rubber	0.59	0.19	0.61	0.2
4	1	1	replant	oilpalm-oilpalm	0.27	0.66	oilpalm	0.59	0.19	0.61	0.2
4	1	2	switch	oilpalm-rubber	0.68	0.82	oilpalm	0.59	0.19	0.61	0.2
4	1	1	switch	rubber-oilpalm	0.62	0.66	oilpalm	0.59	0.19	0.61	0.2
4	1	1	switch	rubber-oilpalm	0.43	0.8	oilpalm	0.59	0.19	0.61	0.2
4	1	1	replant	oilpalm-oilpalm	0.6	0.68	oilpalm	0.59	0.19	0.61	0.2
4	2	2	switch	oilpalm-rubber	0.8	0.81	oilpalm	0.59	0.19	0.61	0.2
4	2	2	replant	rubber-rubber	0.85	0.77	rubber	0.59	0.19	0.61	0.2
4	2	1	replant	oilpalm-oilpalm	0.38	0.51	oilpalm	0.59	0.19	0.61	0.2
4	2	2	replant	rubber-rubber	0.92	0.73	rubber	0.59	0.19	0.61	0.2
4	2	1	replant	oilpalm-oilpalm	0.42	0.55	oilpalm	0.59	0.19	0.61	0.2
4	2	1	switch	rubber-oilpalm	0.62	0.84	oilpalm	0.59	0.19	0.61	0.2
4	3	1	replant	oilpalm-oilpalm	0.62	0.66	oilpalm	0.59	0.19	0.61	0.2
4	3	2	replant	rubber-rubber	0.38	0.66	oilpalm	0.59	0.19	0.61	0.2
4	3	2	switch	oilpalm-rubber	0.7	0.59	rubber	0.59	0.19	0.61	0.2
4	3	2	switch	oilpalm-rubber	0.79	0.78	rubber	0.59	0.19	0.61	0.2
4	3	1	switch	rubber-oilpalm	0.77	0.77	equal	0.59	0.19	0.61	0.2
4	3	2	replant	rubber-rubber	0.92	0.73	rubber	0.59	0.19	0.61	0.2
4	3	2	replant	rubber-rubber	0.85	0.77	rubber	0.59	0.19	0.61	0.2
4	3	2	replant	rubber-rubber	0.8	0.81	oilpalm	0.59	0.19	0.61	0.2
4	3	1	replant	oilpalm-oilpalm	0.38	0.51	oilpalm	0.59	0.19	0.61	0.2
4	3	2	replant	rubber-rubber	0.68	0.82	oilpalm	0.59	0.19	0.61	0.2
4	3	1	replant	oilpalm-oilpalm	0.43	0.8	oilpalm	0.59	0.19	0.61	0.2
4	3	1	replant	oilpalm-oilpalm	0.31	0.81	oilpalm	0.59	0.19	0.61	0.2
4	3	1	replant	oilpalm-oilpalm	0.45	0.52	oilpalm	0.59	0.19	0.61	0.2
4	3	2	replant	rubber-rubber	0.87	0.76	rubber	0.59	0.19	0.61	0.2
4	3	2	switch	oilpalm-rubber	0.79	0.81	oilpalm	0.59	0.19	0.61	0.2
4	3	1	switch	rubber-oilpalm	0.62	0.7	oilpalm	0.59	0.19	0.61	0.2
4	4	1	replant	oilpalm-oilpalm	0.3	0.88	oilpalm	0.59	0.19	0.61	0.2
4	4	2	replant	rubber-rubber	0.85	0.77	rubber	0.59	0.19	0.61	0.2
4	4	1	switch	rubber-oilpalm	0.77	0.77	equal	0.59	0.19	0.61	0.2
4	4	1	replant	oilpalm-oilpalm	0.62	0.84	oilpalm	0.59	0.19	0.61	0.2
4	4	1	replant	oilpalm-oilpalm	0.51	0.49	rubber	0.59	0.19	0.61	0.2
4	4	2	replant	rubber-rubber	0.94	0.65	rubber	0.59	0.19	0.61	0.2
4	4	1	switch	rubber-oilpalm	0.62	0.66	oilpalm	0.59	0.19	0.61	0.2
4	4	2	replant	rubber-rubber	0.89	0.66	rubber	0.59	0.19	0.61	0.2
4	4	2	replant	rubber-rubber	0.81	0.56	rubber	0.59	0.19	0.61	0.2
4	4	1	replant	oilpalm-oilpalm	0.51	0.46	rubber	0.59	0.19	0.61	0.2
4	4	2	replant	rubber-rubber	0.92	0.73	rubber	0.59	0.19	0.61	0.2
4	4	2	replant	rubber-rubber	0.64	0.64	equal	0.59	0.19	0.61	0.2
4	4	2	replant	rubber-rubber	0.7	0.62	rubber	0.59	0.19	0.61	0.2
4	4	1	replant	oilpalm-oilpalm	0.43	0.8	oilpalm	0.59	0.19	0.61	0.2
4	4	2	replant	rubber-rubber	0.27	0.66	oilpalm	0.59	0.19	0.61	0.2
4	4	1	switch	rubber-oilpalm	0.38	0.51	oilpalm	0.59	0.19	0.61	0.2
4	4	2	replant	rubber-rubber	0.8	0.81	oilpalm	0.59	0.19	0.61	0.2
4	4	1	switch	rubber-oilpalm	0.6	0.68	oilpalm	0.59	0.19	0.61	0.2
4	4	2	switch	oilpalm-rubber	0.79	0.78	rubber	0.59	0.19	0.61	0.2
4	5	2	replant	rubber-rubber	0.8	0.81	oilpalm	0.59	0.19	0.61	0.2
4	5	2	replant	rubber-rubber	0.92	0.73	rubber	0.59	0.19	0.61	0.2
4	5	2	replant	rubber-rubber	0.94	0.65	rubber	0.59	0.19	0.61	0.2
4	5	2	switch	oilpalm-rubber	0.85	0.77	rubber	0.59	0.19	0.61	0.2
4	5	2	replant	rubber-rubber	0.79	0.78	rubber	0.59	0.19	0.61	0.2
4	5	2	replant	rubber-rubber	0.68	0.82	oilpalm	0.59	0.19	0.61	0.2
4	5	2	switch	oilpalm-rubber	0.79	0.58	rubber	0.59	0.19	0.61	0.2
4	5	2	switch	oilpalm-rubber	0.75	0.89	oilpalm	0.59	0.19	0.61	0.2
4	5	1	switch	rubber-oilpalm	0.6	0.68	oilpalm	0.59	0.19	0.61	0.2
4	6	2	replant	rubber-rubber	0.85	0.77	rubber	0.58	0.19	0.61	0.2
4	6	2	switch	oilpalm-rubber	0.75	0.89	oilpalm	0.58	0.19	0.61	0.2
4	6	2	replant	rubber-rubber	0.92	0.73	rubber	0.58	0.19	0.61	0.2
4	6	2	switch	oilpalm-rubber	0.7	0.62	rubber	0.58	0.19	0.61	0.2
4	6	2	switch	oilpalm-rubber	0.61	0.16	rubber	0.58	0.19	0.61	0.2
4	6	2	switch	oilpalm-rubber	0.41	0.85	oilpalm	0.58	0.19	0.61	0.2
4	6	2	switch	oilpalm-rubber	0.51	0.49	rubber	0.58	0.19	0.61	0.2
4	6	2	switch	oilpalm-rubber	0.77	0.77	equal	0.58	0.19	0.61	0.2
4	6	2	switch	oilpalm-rubber	0.51	0.46	rubber	0.58	0.19	0.61	0.2
4	7	1	replant	oilpalm-oilpalm	0.69	0.85	oilpalm	0.58	0.19	0.61	0.2
4	7	2	replant	rubber-rubber	0.85	0.77	rubber	0.58	0.19	0.61	0.2
4	7	1	switch	rubber-oilpalm	0.57	0.41	rubber	0.58	0.19	0.61	0.2
4	7	1	replant	oilpalm-oilpalm	0.62	0.66	oilpalm	0.58	0.19	0.61	0.2
4	7	1	replant	oilpalm-oilpalm	0.62	0.84	oilpalm	0.58	0.19	0.61	0.2
4	7	2	replant	rubber-rubber	0.79	0.78	rubber	0.58	0.19	0.61	0.2
4	7	1	replant	oilpalm-oilpalm	0.52	0.81	oilpalm	0.58	0.19	0.61	0.2
4	7	1	switch	rubber-oilpalm	0.46	0.58	oilpalm	0.58	0.19	0.61	0.2
4	7	2	switch	oilpalm-rubber	0.77	0.77	equal	0.58	0.19	0.61	0.2
4	7	2	replant	rubber-rubber	0.7	0.59	rubber	0.58	0.19	0.61	0.2
4	7	2	replant	rubber-rubber	0.82	0.66	rubber	0.58	0.19	0.61	0.2
4	7	2	replant	rubber-rubber	0.89	0.66	rubber	0.58	0.19	0.61	0.2
4	7	2	replant	rubber-rubber	0.79	0.81	oilpalm	0.58	0.19	0.61	0.2
4	7	1	replant	oilpalm-oilpalm	0.43	0.8	oilpalm	0.58	0.19	0.61	0.2
4	7	2	replant	rubber-rubber	0.83	0.62	rubber	0.58	0.19	0.61	0.2
4	7	1	replant	oilpalm-oilpalm	0.6	0.68	oilpalm	0.58	0.19	0.61	0.2
4	7	1	replant	oilpalm-oilpalm	0.5	0.83	oilpalm	0.58	0.19	0.61	0.2
4	7	1	switch	rubber-oilpalm	0.94	0.65	rubber	0.58	0.19	0.61	0.2
4	7	2	replant	rubber-rubber	0.92	0.73	rubber	0.58	0.19	0.61	0.2
4	7	2	switch	oilpalm-rubber	0.62	0.7	oilpalm	0.58	0.19	0.61	0.2
4	7	1	switch	rubber-oilpalm	0.38	0.51	oilpalm	0.58	0.19	0.61	0.2
4	8	2	replant	rubber-rubber	0.82	0.66	rubber	0.58	0.19	0.61	0.2
4	8	1	switch	rubber-oilpalm	0.51	0.49	rubber	0.58	0.19	0.61	0.2
4	8	1	switch	rubber-oilpalm	0.45	0.52	oilpalm	0.58	0.19	0.61	0.2
4	8	1	replant	oilpalm-oilpalm	0.6	0.49	rubber	0.58	0.19	0.61	0.2
4	8	2	replant	rubber-rubber	0.85	0.77	rubber	0.58	0.19	0.61	0.2
4	8	2	switch	oilpalm-rubber	0.51	0.75	oilpalm	0.58	0.19	0.61	0.2
4	8	1	switch	rubber-oilpalm	0.59	0.38	rubber	0.58	0.19	0.61	0.2
4	8	2	replant	rubber-rubber	0.81	0.56	rubber	0.58	0.19	0.61	0.2
4	8	2	replant	rubber-rubber	0.6	0.54	rubber	0.58	0.19	0.61	0.2
4	8	2	replant	rubber-rubber	0.7	0.62	rubber	0.58	0.19	0.61	0.2
4	8	2	replant	rubber-rubber	0.94	0.65	rubber	0.58	0.19	0.61	0.2
4	8	2	replant	rubber-rubber	0.83	0.62	rubber	0.58	0.19	0.61	0.2
4	8	1	replant	oilpalm-oilpalm	0.6	0.68	oilpalm	0.58	0.19	0.61	0.2
4	8	2	replant	rubber-rubber	0.78	0.51	rubber	0.58	0.19	0.61	0.2
4	8	1	replant	oilpalm-oilpalm	0.62	0.66	oilpalm	0.58	0.19	0.61	0.2
4	8	2	replant	rubber-rubber	0.79	0.58	rubber	0.58	0.19	0.61	0.2
4	8	1	replant	oilpalm-oilpalm	0.38	0.51	oilpalm	0.58	0.19	0.61	0.2
4	8	1	switch	rubber-oilpalm	0.51	0.46	rubber	0.58	0.19	0.61	0.2
4	8	2	replant	rubber-rubber	0.7	0.59	rubber	0.58	0.19	0.61	0.2
4	8	2	switch	oilpalm-rubber	0.75	0.89	oilpalm	0.58	0.19	0.61	0.2
4	8	2	replant	rubber-rubber	0.92	0.73	rubber	0.58	0.19	0.61	0.2
4	8	2	switch	oilpalm-rubber	0.77	0.77	equal	0.58	0.19	0.61	0.2
4	9	2	replant	rubber-rubber	0.52	0	rubber	0.59	0.19	0.6	0.2
4	9	1	replant	oilpalm-oilpalm	0.31	0.6	oilpalm	0.59	0.19	0.6	0.2
4	9	2	replant	rubber-rubber	0.7	0.33	rubber	0.59	0.19	0.6	0.2
4	9	1	switch	rubber-oilpalm	0.6	0.49	rubber	0.59	0.19	0.6	0.2
4	9	1	switch	rubber-oilpalm	0.59	0.38	rubber	0.59	0.19	0.6	0.2
4	9	2	replant	rubber-rubber	0.92	0.73	rubber	0.59	0.19	0.6	0.2
4	9	2	replant	rubber-rubber	0.81	0.56	rubber	0.59	0.19	0.6	0.2
4	9	2	replant	rubber-rubber	0.78	0.51	rubber	0.59	0.19	0.6	0.2
4	9	1	switch	rubber-oilpalm	0.38	0.51	oilpalm	0.59	0.19	0.6	0.2
4	9	2	replant	rubber-rubber	0.94	0.65	rubber	0.59	0.19	0.6	0.2
4	9	2	replant	rubber-rubber	0.77	0.77	equal	0.59	0.19	0.6	0.2
4	9	2	replant	rubber-rubber	0.72	0.45	rubber	0.59	0.19	0.6	0.2
4	9	2	replant	rubber-rubber	0.7	0.59	rubber	0.59	0.19	0.6	0.2
4	9	1	switch	rubber-oilpalm	0.51	0.49	rubber	0.59	0.19	0.6	0.2
4	9	2	replant	rubber-rubber	0.79	0.58	rubber	0.59	0.19	0.6	0.2
4	9	2	replant	rubber-rubber	0.82	0.66	rubber	0.59	0.19	0.6	0.2
4	9	2	replant	rubber-rubber	0.7	0.62	rubber	0.59	0.19	0.6	0.2
4	9	2	switch	oilpalm-rubber	0.72	0.72	equal	0.59	0.19	0.6	0.2
4	9	1	switch	rubber-oilpalm	0.51	0.46	rubber	0.59	0.19	0.6	0.2
4	10	1	replant	oilpalm-oilpalm	0.38	0.51	oilpalm	0.58	0.19	0.6	0.2
4	10	1	replant	oilpalm-oilpalm	0.51	0.49	rubber	0.58	0.19	0.6	0.2
4	10	1	replant	oilpalm-oilpalm	0.69	0.85	oilpalm	0.58	0.19	0.6	0.2
4	10	1	replant	oilpalm-oilpalm	0.41	0.72	oilpalm	0.58	0.19	0.6	0.2
4	10	1	replant	oilpalm-oilpalm	0.46	0.74	oilpalm	0.58	0.19	0.6	0.2
4	10	2	replant	rubber-rubber	0.77	0.77	equal	0.58	0.19	0.6	0.2
4	10	1	replant	oilpalm-oilpalm	0.3	0.88	oilpalm	0.58	0.19	0.6	0.2
4	10	2	switch	oilpalm-rubber	0.94	0.65	rubber	0.58	0.19	0.6	0.2
4	10	2	replant	rubber-rubber	0.51	0.75	oilpalm	0.58	0.19	0.6	0.2
4	11	1	replant	oilpalm-oilpalm	0.51	0.49	rubber	0.58	0.19	0.6	0.21
4	11	1	switch	rubber-oilpalm	0.59	0.38	rubber	0.58	0.19	0.6	0.21
4	11	1	switch	rubber-oilpalm	0.6	0.49	rubber	0.58	0.19	0.6	0.21
4	11	2	replant	rubber-rubber	0.77	0.77	equal	0.58	0.19	0.6	0.21
4	11	1	switch	rubber-oilpalm	0.38	0.51	oilpalm	0.58	0.19	0.6	0.21
4	12	1	replant	oilpalm-oilpalm	0.43	0.8	oilpalm	0.58	0.19	0.6	0.21
4	12	2	replant	rubber-rubber	0.81	0.56	rubber	0.58	0.19	0.6	0.21
4	12	1	replant	oilpalm-oilpalm	0.46	0.58	oilpalm	0.58	0.19	0.6	0.21
4	12	2	replant	rubber-rubber	0.78	0.51	rubber	0.58	0.19	0.6	0.21
4	12	1	replant	oilpalm-oilpalm	0.69	0.85	oilpalm	0.58	0.19	0.6	0.21
4	12	1	replant	oilpalm-oilpalm	0.77	0.78	oilpalm	0.58	0.19	0.6	0.21
4	12	1	replant	oilpalm-oilpalm	0.4	0.49	oilpalm	0.58	0.19	0.6	0.21
4	12	2	replant	rubber-rubber	0.77	0.77	equal	0.58	0.19	0.6	0.21
4	12	1	replant	oilpalm-oilpalm	0.62	0.66	oilpalm	0.58	0.19	0.6	0.21
4	12	1	replant	oilpalm-oilpalm	0.29	0.83	oilpalm	0.58	0.19	0.6	0.21
4	12	1	replant	oilpalm-oilpalm	0.62	0.84	oilpalm	0.58	0.19	0.6	0.21
4	12	1	replant	oilpalm-oilpalm	0.51	0.49	rubber	0.58	0.19	0.6	0.21
4	12	1	switch	rubber-oilpalm	0.38	0.51	oilpalm	0.58	0.19	0.6	0.21
4	12	2	switch	oilpalm-rubber	0.7	0.62	rubber	0.58	0.19	0.6	0.21
4	12	2	switch	oilpalm-rubber	0.59	0.85	oilpalm	0.58	0.19	0.6	0.21
4	12	2	replant	rubber-rubber	0.84	0.45	rubber	0.58	0.19	0.6	0.21
4	13	2	switch	oilpalm-rubber	0.59	0.38	rubber	0.58	0.19	0.6	0.21
4	13	2	switch	oilpalm-rubber	0.61	0.16	rubber	0.58	0.19	0.6	0.21
4	13	2	switch	oilpalm-rubber	0.47	0.66	oilpalm	0.58	0.19	0.6	0.21
4	13	1	replant	oilpalm-oilpalm	0.43	0.8	oilpalm	0.58	0.19	0.6	0.21
4	13	2	switch	oilpalm-rubber	0.65	0.84	oilpalm	0.58	0.19	0.6	0.21
4	13	1	replant	oilpalm-oilpalm	0.38	0.51	oilpalm	0.58	0.19	0.6	0.21
4	13	2	replant	rubber-rubber	0.7	0.62	rubber	0.58	0.19	0.6	0.21
4	13	1	replant	oilpalm-oilpalm	0.32	0.34	oilpalm	0.58	0.19	0.6	0.21
4	14	2	replant	rubber-rubber	0.7	0.62	rubber	0.58	0.19	0.59	0.21
4	14	1	switch	rubber-oilpalm	0.38	0.51	oilpalm	0.58	0.19	0.59	0.21
4	14	2	replant	rubber-rubber	0.59	0.85	oilpalm	0.58	0.19	0.59	0.21
4	14	2	switch	oilpalm-rubber	0.61	0.16	rubber	0.58	0.19	0.59	0.21
4	14	1	replant	oilpalm-oilpalm	0.46	0.58	oilpalm	0.58	0.19	0.59	0.21
4	15	1	replant	oilpalm-oilpalm	0.44	0.57	oilpalm	0.57	0.19	0.58	0.21
4	15	2	replant	rubber-rubber	0.47	0.66	oilpalm	0.57	0.19	0.58	0.21
4	15	1	replant	oilpalm-oilpalm	0.3	0.88	oilpalm	0.57	0.19	0.58	0.21
4	15	2	switch	oilpalm-rubber	0.51	0.56	oilpalm	0.57	0.19	0.58	0.21
4	15	2	replant	rubber-rubber	0.65	0.84	oilpalm	0.57	0.19	0.58	0.21
4	15	1	replant	oilpalm-oilpalm	0.29	0.83	oilpalm	0.57	0.19	0.58	0.21
4	15	2	replant	rubber-rubber	0.53	0.22	rubber	0.57	0.19	0.58	0.21
4	15	1	replant	oilpalm-oilpalm	0.53	0.56	oilpalm	0.57	0.19	0.58	0.21
4	16	1	replant	oilpalm-oilpalm	0.36	0.86	oilpalm	0.56	0.19	0.57	0.22
4	16	1	replant	oilpalm-oilpalm	0.41	0.72	oilpalm	0.56	0.19	0.57	0.22
4	16	1	replant	oilpalm-oilpalm	0.37	0.71	oilpalm	0.56	0.19	0.57	0.22
4	16	2	switch	oilpalm-rubber	0.28	0.13	rubber	0.56	0.19	0.57	0.22
4	16	1	replant	oilpalm-oilpalm	0.5	0.83	oilpalm	0.56	0.19	0.57	0.22
4	16	2	switch	oilpalm-rubber	0.77	0.78	oilpalm	0.56	0.19	0.57	0.22
4	16	1	replant	oilpalm-oilpalm	0.51	0.49	rubber	0.56	0.19	0.57	0.22
4	16	2	replant	rubber-rubber	0.59	0.85	oilpalm	0.56	0.19	0.57	0.22
4	17	2	switch	oilpalm-rubber	0.77	0.78	oilpalm	0.55	0.18	0.57	0.22
4	17	1	replant	oilpalm-oilpalm	0.36	0.84	oilpalm	0.55	0.18	0.57	0.22
4	18	2	replant	rubber-rubber	0.57	0.42	rubber	0.54	0.18	0.57	0.22
4	18	2	replant	rubber-rubber	0.37	0.71	oilpalm	0.54	0.18	0.57	0.22
4	18	1	switch	rubber-oilpalm	0.51	0.49	rubber	0.54	0.18	0.57	0.22
4	18	2	replant	rubber-rubber	0.44	0.57	oilpalm	0.54	0.18	0.57	0.22
4	19	2	switch	oilpalm-rubber	0.63	0.73	oilpalm	0.54	0.18	0.57	0.22
4	19	1	switch	rubber-oilpalm	0.51	0.49	rubber	0.54	0.18	0.57	0.22
4	19	1	replant	oilpalm-oilpalm	0.25	0.85	oilpalm	0.54	0.18	0.57	0.22
4	19	2	replant	rubber-rubber	0.61	0.16	rubber	0.54	0.18	0.57	0.22
4	19	1	switch	rubber-oilpalm	0.57	0.41	rubber	0.54	0.18	0.57	0.22
4	19	2	replant	rubber-rubber	0.95	0.49	rubber	0.54	0.18	0.57	0.22
4	19	1	switch	rubber-oilpalm	0.51	0.46	rubber	0.54	0.18	0.57	0.22
4	19	2	replant	rubber-rubber	0.51	0.56	oilpalm	0.54	0.18	0.57	0.22
4	19	1	replant	oilpalm-oilpalm	0.39	0.84	oilpalm	0.54	0.18	0.57	0.22
4	19	1	replant	oilpalm-oilpalm	0.18	0.75	oilpalm	0.54	0.18	0.57	0.22
4	19	2	replant	rubber-rubber	0.78	0.51	rubber	0.54	0.18	0.57	0.22
4	19	1	switch	rubber-oilpalm	0.38	0.51	oilpalm	0.54	0.18	0.57	0.22
4	20	1	replant	oilpalm-oilpalm	0.42	0.55	oilpalm	0.52	0.17	0.56	0.23
4	20	2	switch	oilpalm-rubber	0.65	0.76	oilpalm	0.52	0.17	0.56	0.23
4	20	1	replant	oilpalm-oilpalm	0.41	0.72	oilpalm	0.52	0.17	0.56	0.23
4	21	1	replant	oilpalm-oilpalm	0.46	0.74	oilpalm	0.52	0.17	0.56	0.23
4	21	1	replant	oilpalm-oilpalm	0.69	0.85	oilpalm	0.52	0.17	0.56	0.23
4	21	1	switch	rubber-oilpalm	0.51	0.46	rubber	0.52	0.17	0.56	0.23
4	21	2	replant	rubber-rubber	0.61	0.16	rubber	0.52	0.17	0.56	0.23
4	21	1	replant	oilpalm-oilpalm	0.38	0.51	oilpalm	0.52	0.17	0.56	0.23
4	21	1	switch	rubber-oilpalm	0.51	0.49	rubber	0.52	0.17	0.56	0.23
4	21	1	switch	rubber-oilpalm	0.57	0.41	rubber	0.52	0.17	0.56	0.23
4	21	1	replant	oilpalm-oilpalm	0.53	0.56	oilpalm	0.52	0.17	0.56	0.23
4	21	1	switch	rubber-oilpalm	0.6	0.49	rubber	0.52	0.17	0.56	0.23
4	21	2	replant	rubber-rubber	0.63	0.73	oilpalm	0.52	0.17	0.56	0.23
4	21	2	replant	rubber-rubber	0.78	0.51	rubber	0.52	0.17	0.56	0.23
4	21	1	replant	oilpalm-oilpalm	0.6	0.68	oilpalm	0.52	0.17	0.56	0.23
4	22	2	replant	rubber-rubber	0.65	0.76	oilpalm	0.52	0.17	0.56	0.23
4	22	2	replant	rubber-rubber	0.95	0.49	rubber	0.52	0.17	0.56	0.23
4	22	1	replant	oilpalm-oilpalm	0.38	0.51	oilpalm	0.52	0.17	0.56	0.23
4	22	2	replant	rubber-rubber	0.56	0.49	rubber	0.52	0.17	0.56	0.23
4	22	2	replant	rubber-rubber	0.83	0.21	rubber	0.52	0.17	0.56	0.23
4	22	2	replant	rubber-rubber	0.55	0.51	rubber	0.52	0.17	0.56	0.23
4	22	2	replant	rubber-rubber	0.78	0.51	rubber	0.52	0.17	0.56	0.23
4	22	1	replant	oilpalm-oilpalm	0.11	0.35	oilpalm	0.52	0.17	0.56	0.23
4	23	2	replant	rubber-rubber	0.74	0.41	rubber	0.51	0.17	0.56	0.23
4	23	2	replant	rubber-rubber	0.95	0.49	rubber	0.51	0.17	0.56	0.23
4	23	2	switch	oilpalm-rubber	0.69	0.85	oilpalm	0.51	0.17	0.56	0.23
4	23	1	switch	rubber-oilpalm	0.38	0.51	oilpalm	0.51	0.17	0.56	0.23
4	23	2	switch	oilpalm-rubber	0.57	0.41	rubber	0.51	0.17	0.56	0.23
4	23	2	switch	oilpalm-rubber	0.53	0.56	oilpalm	0.51	0.17	0.56	0.23
4	23	2	replant	rubber-rubber	0.84	0.45	rubber	0.51	0.17	0.56	0.23
4	23	2	switch	oilpalm-rubber	0.6	0.49	rubber	0.51	0.17	0.56	0.23
4	23	2	switch	oilpalm-rubber	0.57	0.42	rubber	0.51	0.17	0.56	0.23
4	23	1	replant	oilpalm-oilpalm	0.31	0.81	oilpalm	0.51	0.17	0.56	0.23
4	24	2	replant	rubber-rubber	0.69	0.85	oilpalm	0.51	0.17	0.56	0.23
4	24	1	switch	rubber-oilpalm	0.38	0.51	oilpalm	0.51	0.17	0.56	0.23
4	25	1	replant	oilpalm-oilpalm	0.52	0.81	oilpalm	0.51	0.17	0.55	0.23
4	25	2	replant	rubber-rubber	0.53	0.56	oilpalm	0.51	0.17	0.55	0.23
4	25	1	replant	oilpalm-oilpalm	0.25	0.85	oilpalm	0.51	0.17	0.55	0.23
4	25	2	switch	oilpalm-rubber	0.69	0.85	oilpalm	0.51	0.17	0.55	0.23
4	26	2	switch	oilpalm-rubber	0.69	0.85	oilpalm	0.51	0.17	0.55	0.23
4	26	2	replant	rubber-rubber	0.65	0.29	rubber	0.51	0.17	0.55	0.23
4	26	2	replant	rubber-rubber	0.6	0.49	rubber	0.51	0.17	0.55	0.23
4	26	1	switch	rubber-oilpalm	0.38	0.51	oilpalm	0.51	0.17	0.55	0.23
4	26	2	replant	rubber-rubber	0.57	0.42	rubber	0.51	0.17	0.55	0.23
4	27	2	replant	rubber-rubber	0.7	0.33	rubber	0.5	0.17	0.54	0.23
4	27	2	switch	oilpalm-rubber	0.53	0.56	oilpalm	0.5	0.17	0.54	0.23
4	27	2	switch	oilpalm-rubber	0.6	0.49	rubber	0.5	0.17	0.54	0.23
4	27	2	replant	rubber-rubber	0.74	0.41	rubber	0.5	0.17	0.54	0.23
4	27	2	replant	rubber-rubber	0.56	0.49	rubber	0.5	0.17	0.54	0.23
4	27	2	replant	rubber-rubber	0.11	0.35	oilpalm	0.5	0.17	0.54	0.23
4	27	1	replant	oilpalm-oilpalm	0.45	0.52	oilpalm	0.5	0.17	0.54	0.23
4	27	1	switch	rubber-oilpalm	0.57	0.42	rubber	0.5	0.17	0.54	0.23
4	27	2	replant	rubber-rubber	0.57	0.41	rubber	0.5	0.17	0.54	0.23
4	28	2	replant	rubber-rubber	0.74	0.41	rubber	0.5	0.17	0.54	0.23
4	28	2	replant	rubber-rubber	0.33	0.19	rubber	0.5	0.17	0.54	0.23
4	28	2	replant	rubber-rubber	0.57	0.42	rubber	0.5	0.17	0.54	0.23
4	29	2	replant	rubber-rubber	0.59	0.38	rubber	0.51	0.18	0.54	0.24
4	29	2	replant	rubber-rubber	0.74	0.41	rubber	0.51	0.18	0.54	0.24
4	29	2	switch	oilpalm-rubber	0.57	0.42	rubber	0.51	0.18	0.54	0.24
4	29	2	replant	rubber-rubber	0.57	0.41	rubber	0.51	0.18	0.54	0.24
4	29	2	replant	rubber-rubber	0.6	0.49	rubber	0.51	0.18	0.54	0.24
4	29	1	replant	oilpalm-oilpalm	0.51	0.46	rubber	0.51	0.18	0.54	0.24
4	29	2	replant	rubber-rubber	0.65	0.29	rubber	0.51	0.18	0.54	0.24
4	29	1	replant	oilpalm-oilpalm	0.18	0.75	oilpalm	0.51	0.18	0.54	0.24
4	30	1	switch	rubber-oilpalm	0.28	0.13	rubber	0.51	0.18	0.54	0.24
4	30	2	replant	rubber-rubber	0.57	0.41	rubber	0.51	0.18	0.54	0.24
4	30	1	replant	oilpalm-oilpalm	0.43	0.8	oilpalm	0.51	0.18	0.54	0.24
4	30	2	replant	rubber-rubber	0.37	0.3	rubber	0.51	0.18	0.54	0.24
4	30	2	replant	rubber-rubber	0.57	0.42	rubber	0.51	0.18	0.54	0.24
4	30	1	replant	oilpalm-oilpalm	0.62	0.66	oilpalm	0.51	0.18	0.54	0.24
4	30	2	replant	rubber-rubber	0.7	0.33	rubber	0.51	0.18	0.54	0.24
4	31	1	replant	oilpalm-oilpalm	0.3	0.88	oilpalm	0.51	0.18	0.54	0.24
4	31	1	replant	oilpalm-oilpalm	0.36	0.86	oilpalm	0.51	0.18	0.54	0.24
4	31	1	replant	oilpalm-oilpalm	0.38	0.51	oilpalm	0.51	0.18	0.54	0.24
4	31	1	replant	oilpalm-oilpalm	0.31	0.81	oilpalm	0.51	0.18	0.54	0.24
4	31	1	replant	oilpalm-oilpalm	0.39	0.84	oilpalm	0.51	0.18	0.54	0.24
4	31	1	switch	rubber-oilpalm	0.51	0.46	rubber	0.51	0.18	0.54	0.24
4	32	2	switch	oilpalm-rubber	0.57	0.41	rubber	0.5	0.18	0.54	0.24
4	32	1	replant	oilpalm-oilpalm	0.41	0.72	oilpalm	0.5	0.18	0.54	0.24
4	32	1	replant	oilpalm-oilpalm	0.38	0.51	oilpalm	0.5	0.18	0.54	0.24
4	32	1	replant	oilpalm-oilpalm	0.42	0.55	oilpalm	0.5	0.18	0.54	0.24
4	32	1	replant	oilpalm-oilpalm	0.3	0.88	oilpalm	0.5	0.18	0.54	0.24
4	32	1	replant	oilpalm-oilpalm	0.43	0.8	oilpalm	0.5	0.18	0.54	0.24
4	33	1	replant	oilpalm-oilpalm	0.31	0.6	oilpalm	0.49	0.17	0.53	0.24
4	33	2	replant	rubber-rubber	0.28	0.13	rubber	0.49	0.17	0.53	0.24
4	33	1	replant	oilpalm-oilpalm	0.3	0.88	oilpalm	0.49	0.17	0.53	0.24
4	34	1	replant	oilpalm-oilpalm	0.38	0.51	oilpalm	0.48	0.16	0.53	0.25
4	34	2	switch	oilpalm-rubber	0.46	0.58	oilpalm	0.48	0.16	0.53	0.25
4	34	2	replant	rubber-rubber	0.57	0.41	rubber	0.48	0.16	0.53	0.25
4	34	2	replant	rubber-rubber	0.7	0.33	rubber	0.48	0.16	0.53	0.25
4	34	1	switch	rubber-oilpalm	0.51	0.46	rubber	0.48	0.16	0.53	0.25
4	34	2	replant	rubber-rubber	0.59	0.38	rubber	0.48	0.16	0.53	0.25
4	35	1	replant	oilpalm-oilpalm	0.5	0.83	oilpalm	0.47	0.17	0.53	0.25
4	35	1	replant	oilpalm-oilpalm	0.45	0.52	oilpalm	0.47	0.17	0.53	0.25
4	35	2	replant	rubber-rubber	0.31	0.6	oilpalm	0.47	0.17	0.53	0.25
4	35	1	replant	oilpalm-oilpalm	0.38	0.51	oilpalm	0.47	0.17	0.53	0.25
4	35	2	replant	rubber-rubber	0.59	0.38	rubber	0.47	0.17	0.53	0.25
4	35	2	replant	rubber-rubber	0.57	0.41	rubber	0.47	0.17	0.53	0.25
4	35	1	replant	oilpalm-oilpalm	0.46	0.74	oilpalm	0.47	0.17	0.53	0.25
4	35	1	replant	oilpalm-oilpalm	0.51	0.49	rubber	0.47	0.17	0.53	0.25
4	35	1	replant	oilpalm-oilpalm	0.51	0.46	rubber	0.47	0.17	0.53	0.25
4	35	1	replant	oilpalm-oilpalm	0.42	0.55	oilpalm	0.47	0.17	0.53	0.25
4	35	1	switch	rubber-oilpalm	0.61	0.16	rubber	0.47	0.17	0.53	0.25
4	35	1	replant	oilpalm-oilpalm	0.43	0.8	oilpalm	0.47	0.17	0.53	0.25
4	35	2	switch	oilpalm-rubber	0.6	0.68	oilpalm	0.47	0.17	0.53	0.25
4	35	2	replant	rubber-rubber	0.7	0.33	rubber	0.47	0.17	0.53	0.25
4	35	1	switch	rubber-oilpalm	0.28	0.13	rubber	0.47	0.17	0.53	0.25
4	36	2	replant	rubber-rubber	0.7	0.33	rubber	0.46	0.16	0.53	0.25
4	36	2	switch	oilpalm-rubber	0.46	0.58	oilpalm	0.46	0.16	0.53	0.25
4	36	1	replant	oilpalm-oilpalm	0.32	0.34	oilpalm	0.46	0.16	0.53	0.25
4	36	2	replant	rubber-rubber	0.33	0.19	rubber	0.46	0.16	0.53	0.25
4	37	2	switch	oilpalm-rubber	0.45	0.52	oilpalm	0.46	0.16	0.55	0.25
4	37	2	switch	oilpalm-rubber	0.5	0.83	oilpalm	0.46	0.16	0.55	0.25
4	37	2	replant	rubber-rubber	0.7	0.33	rubber	0.46	0.16	0.55	0.25
4	37	2	switch	oilpalm-rubber	0.6	0.68	oilpalm	0.46	0.16	0.55	0.25
4	37	2	replant	rubber-rubber	0.31	0.6	oilpalm	0.46	0.16	0.55	0.25
4	37	2	switch	oilpalm-rubber	0.51	0.46	rubber	0.46	0.16	0.55	0.25
4	38	2	switch	oilpalm-rubber	0.4	0.49	oilpalm	0.46	0.16	0.55	0.25
4	38	2	replant	rubber-rubber	0.61	0.16	rubber	0.46	0.16	0.55	0.25
4	38	2	switch	oilpalm-rubber	0.62	0.66	oilpalm	0.46	0.16	0.55	0.25
4	38	2	replant	rubber-rubber	0.32	0.34	oilpalm	0.46	0.16	0.55	0.25
4	38	2	switch	oilpalm-rubber	0.51	0.49	rubber	0.46	0.16	0.55	0.25
4	38	2	replant	rubber-rubber	0.33	0.19	rubber	0.46	0.16	0.55	0.25
4	39	2	replant	rubber-rubber	0.45	0.52	oilpalm	0.45	0.16	0.55	0.25
4	39	2	replant	rubber-rubber	0.51	0.46	rubber	0.45	0.16	0.55	0.25
4	39	2	replant	rubber-rubber	0.5	0.83	oilpalm	0.45	0.16	0.55	0.25
4	39	2	replant	rubber-rubber	0.7	0.33	rubber	0.45	0.16	0.55	0.25
4	40	2	replant	rubber-rubber	0.51	0.46	rubber	0.45	0.15	0.56	0.25
4	40	1	replant	oilpalm-oilpalm	0.3	0.88	oilpalm	0.45	0.15	0.56	0.25
4	40	2	switch	oilpalm-rubber	0.29	0.83	oilpalm	0.45	0.15	0.56	0.25
4	40	2	replant	rubber-rubber	0.51	0.49	rubber	0.45	0.15	0.56	0.25
4	41	2	replant	rubber-rubber	0.51	0.46	rubber	0.44	0.15	0.56	0.25
4	41	2	switch	oilpalm-rubber	0.51	0.49	rubber	0.44	0.15	0.56	0.25
4	42	2	replant	rubber-rubber	0.45	0.52	oilpalm	0.44	0.15	0.57	0.25
4	42	2	switch	oilpalm-rubber	0.36	0.84	oilpalm	0.44	0.15	0.57	0.25
4	43	2	switch	oilpalm-rubber	0.38	0.51	oilpalm	0.44	0.15	0.57	0.25
4	43	2	replant	rubber-rubber	0.51	0.46	rubber	0.44	0.15	0.57	0.25
4	43	2	switch	oilpalm-rubber	0.51	0.49	rubber	0.44	0.15	0.57	0.25
4	43	2	switch	oilpalm-rubber	0.28	0.13	rubber	0.44	0.15	0.57	0.25
4	44	1	replant	oilpalm-oilpalm	0.36	0.86	oilpalm	0.44	0.15	0.57	0.25
4	44	1	replant	oilpalm-oilpalm	0.38	0.51	oilpalm	0.44	0.15	0.57	0.25
4	44	1	replant	oilpalm-oilpalm	0.43	0.8	oilpalm	0.44	0.15	0.57	0.25
4	44	2	switch	oilpalm-rubber	0.51	0.49	rubber	0.44	0.15	0.57	0.25
4	44	1	replant	oilpalm-oilpalm	0.41	0.72	oilpalm	0.44	0.15	0.57	0.25
4	44	1	replant	oilpalm-oilpalm	0.25	0.85	oilpalm	0.44	0.15	0.57	0.25
4	44	2	switch	oilpalm-rubber	0.45	0.52	oilpalm	0.44	0.15	0.57	0.25
4	44	1	replant	oilpalm-oilpalm	0.3	0.88	oilpalm	0.44	0.15	0.57	0.25
4	44	1	replant	oilpalm-oilpalm	0.46	0.74	oilpalm	0.44	0.15	0.57	0.25
4	44	2	replant	rubber-rubber	0.36	0.84	oilpalm	0.44	0.15	0.57	0.25
4	45	1	replant	oilpalm-oilpalm	0.39	0.84	oilpalm	0.44	0.15	0.57	0.26
4	45	1	replant	oilpalm-oilpalm	0.42	0.55	oilpalm	0.44	0.15	0.57	0.26
4	45	1	replant	oilpalm-oilpalm	0.46	0.74	oilpalm	0.44	0.15	0.57	0.26
4	45	1	replant	oilpalm-oilpalm	0.38	0.51	oilpalm	0.44	0.15	0.57	0.26
4	45	2	switch	oilpalm-rubber	0.51	0.49	rubber	0.44	0.15	0.57	0.26
4	45	2	switch	oilpalm-rubber	0.51	0.46	rubber	0.44	0.15	0.57	0.26
4	45	1	replant	oilpalm-oilpalm	0.43	0.8	oilpalm	0.44	0.15	0.57	0.26
4	45	1	replant	oilpalm-oilpalm	0.41	0.72	oilpalm	0.44	0.15	0.57	0.26
4	45	1	replant	oilpalm-oilpalm	0.18	0.75	oilpalm	0.44	0.15	0.57	0.26
4	46	1	replant	oilpalm-oilpalm	0.38	0.51	oilpalm	0.44	0.16	0.57	0.26
4	46	2	replant	rubber-rubber	0.61	0.16	rubber	0.44	0.16	0.57	0.26
4	46	1	replant	oilpalm-oilpalm	0.41	0.72	oilpalm	0.44	0.16	0.57	0.26
4	46	1	replant	oilpalm-oilpalm	0.43	0.8	oilpalm	0.44	0.16	0.57	0.26
4	46	2	replant	rubber-rubber	0.36	0.84	oilpalm	0.44	0.16	0.57	0.26
4	46	2	replant	rubber-rubber	0.45	0.52	oilpalm	0.44	0.16	0.57	0.26
4	47	2	switch	oilpalm-rubber	0.51	0.46	rubber	0.43	0.16	0.58	0.26
4	47	2	switch	oilpalm-rubber	0.38	0.51	oilpalm	0.43	0.16	0.58	0.26
4	47	2	switch	oilpalm-rubber	0.42	0.55	oilpalm	0.43	0.16	0.58	0.26
4	47	2	switch	oilpalm-rubber	0.51	0.49	rubber	0.43	0.16	0.58	0.26
4	47	1	replant	oilpalm-oilpalm	0.43	0.8	oilpalm	0.43	0.16	0.58	0.26
4	48	1	replant	oilpalm-oilpalm	0.31	0.81	oilpalm	0.43	0.16	0.58	0.27
4	48	2	switch	oilpalm-rubber	0.51	0.46	rubber	0.43	0.16	0.58	0.27
4	48	2	switch	oilpalm-rubber	0.51	0.49	rubber	0.43	0.16	0.58	0.27
4	48	2	switch	oilpalm-rubber	0.38	0.51	oilpalm	0.43	0.16	0.58	0.27
4	49	2	switch	oilpalm-rubber	0.51	0.49	rubber	0.41	0.15	0.59	0.27
4	49	2	switch	oilpalm-rubber	0.38	0.51	oilpalm	0.41	0.15	0.59	0.27
5	0	1	switch	rubber-oilpalm	0.28	0.85	oilpalm	0.59	0.2	0.63	0.2
5	0	2	switch	oilpalm-rubber	0.65	0.44	rubber	0.59	0.2	0.63	0.2
5	0	2	switch	oilpalm-rubber	0.79	0.17	rubber	0.59	0.2	0.63	0.2
5	0	1	switch	rubber-oilpalm	0.41	0.81	oilpalm	0.59	0.2	0.63	0.2
5	0	1	replant	oilpalm-oilpalm	0.7	0.86	oilpalm	0.59	0.2	0.63	0.2
5	0	2	switch	oilpalm-rubber	0.73	0.21	rubber	0.59	0.2	0.63	0.2
5	0	1	switch	rubber-oilpalm	0.68	0.89	oilpalm	0.59	0.2	0.63	0.2
5	0	1	switch	rubber-oilpalm	0.89	0.94	oilpalm	0.59	0.2	0.63	0.2
5	0	2	replant	rubber-rubber	0.81	0.81	equal	0.59	0.2	0.63	0.2
5	0	1	switch	rubber-oilpalm	0.48	0.73	oilpalm	0.59	0.2	0.63	0.2
5	0	1	replant	oilpalm-oilpalm	0.58	0.61	oilpalm	0.59	0.2	0.63	0.2
5	0	1	switch	rubber-oilpalm	0.3	0.52	oilpalm	0.59	0.2	0.63	0.2
5	0	1	switch	rubber-oilpalm	0.35	0.78	oilpalm	0.59	0.2	0.63	0.2
5	0	2	switch	oilpalm-rubber	0.53	0.55	oilpalm	0.59	0.2	0.63	0.2
5	0	2	switch	oilpalm-rubber	0.62	0.87	oilpalm	0.59	0.2	0.63	0.2
5	0	2	switch	oilpalm-rubber	0.53	0.27	rubber	0.59	0.2	0.63	0.2
5	0	2	replant	rubber-rubber	0.87	0.79	rubber	0.59	0.2	0.63	0.2
5	0	2	switch	oilpalm-rubber	0.61	0.88	oilpalm	0.59	0.2	0.63	0.2
5	0	2	replant	rubber-rubber	0.82	0.8	rubber	0.59	0.2	0.63	0.2
5	0	1	switch	rubber-oilpalm	0.51	0.9	oilpalm	0.59	0.2	0.63	0.2
5	0	2	switch	oilpalm-rubber	0.84	0.81	rubber	0.59	0.2	0.63	0.2
5	0	1	switch	rubber-oilpalm	0.5	0.81	oilpalm	0.59	0.2	0.63	0.2
5	0	1	switch	rubber-oilpalm	0.23	0.72	oilpalm	0.59	0.2	0.63	0.2
5	0	2	switch	oilpalm-rubber	0.69	0.45	rubber	0.59	0.2	0.63	0.2
5	0	2	replant	rubber-rubber	0.85	0.8	rubber	0.59	0.2	0.63	0.2
5	0	1	replant	oilpalm-oilpalm	0.54	0.65	oilpalm	0.59	0.2	0.63	0.2
5	0	1	replant	oilpalm-oilpalm	0.52	0.79	oilpalm	0.59	0.2	0.63	0.2
5	0	1	switch	rubber-oilpalm	0.75	0.85	oilpalm	0.59	0.2	0.63	0.2
5	0	2	switch	oilpalm-rubber	0.65	0.59	rubber	0.59	0.2	0.63	0.2
5	0	1	switch	rubber-oilpalm	0.34	0.8	oilpalm	0.59	0.2	0.63	0.2
5	0	2	replant	rubber-rubber	0.79	0.79	equal	0.59	0.2	0.63	0.2
5	0	1	switch	rubber-oilpalm	0.56	0.84	oilpalm	0.59	0.2	0.63	0.2
5	1	1	switch	rubber-oilpalm	0.89	0.94	oilpalm	0.59	0.2	0.63	0.2
5	1	1	replant	oilpalm-oilpalm	0.51	0.9	oilpalm	0.59	0.2	0.63	0.2
5	1	1	switch	rubber-oilpalm	0.28	0.85	oilpalm	0.59	0.2	0.63	0.2
5	1	1	switch	rubber-oilpalm	0.41	0.81	oilpalm	0.59	0.2	0.63	0.2
5	1	2	replant	rubber-rubber	0.84	0.81	rubber	0.59	0.2	0.63	0.2
5	1	2	replant	rubber-rubber	0.79	0.79	equal	0.59	0.2	0.63	0.2
5	1	1	replant	oilpalm-oilpalm	0.6	0.56	rubber	0.59	0.2	0.63	0.2
5	1	2	replant	rubber-rubber	0.87	0.79	rubber	0.59	0.2	0.63	0.2
5	1	1	switch	rubber-oilpalm	0.52	0.79	oilpalm	0.59	0.2	0.63	0.2
5	1	1	switch	rubber-oilpalm	0.7	0.86	oilpalm	0.59	0.2	0.63	0.2
5	1	1	replant	oilpalm-oilpalm	0.68	0.89	oilpalm	0.59	0.2	0.63	0.2
5	1	1	switch	rubber-oilpalm	0.48	0.73	oilpalm	0.59	0.2	0.63	0.2
5	1	1	replant	oilpalm-oilpalm	0.08	0.56	oilpalm	0.59	0.2	0.63	0.2
5	1	2	replant	rubber-rubber	0.85	0.8	rubber	0.59	0.2	0.63	0.2
5	2	2	replant	rubber-rubber	0.84	0.81	rubber	0.59	0.2	0.63	0.2
5	2	2	replant	rubber-rubber	0.85	0.8	rubber	0.59	0.2	0.63	0.2
5	2	2	replant	rubber-rubber	0.79	0.79	equal	0.59	0.2	0.63	0.2
5	2	1	replant	oilpalm-oilpalm	0.32	0.82	oilpalm	0.59	0.2	0.63	0.2
5	2	2	replant	rubber-rubber	0.81	0.81	equal	0.59	0.2	0.63	0.2
5	2	2	switch	oilpalm-rubber	0.89	0.94	oilpalm	0.59	0.2	0.63	0.2
5	2	1	replant	oilpalm-oilpalm	0.41	0.81	oilpalm	0.59	0.2	0.63	0.2
5	2	1	switch	rubber-oilpalm	0.51	0.9	oilpalm	0.59	0.2	0.63	0.2
5	2	2	switch	oilpalm-rubber	0.75	0.85	oilpalm	0.59	0.2	0.63	0.2
5	2	2	replant	rubber-rubber	0.87	0.79	rubber	0.59	0.2	0.63	0.2
5	3	2	switch	oilpalm-rubber	0.69	0.5	rubber	0.59	0.2	0.63	0.2
5	3	2	replant	rubber-rubber	0.87	0.79	rubber	0.59	0.2	0.63	0.2
5	3	1	replant	oilpalm-oilpalm	0.54	0.65	oilpalm	0.59	0.2	0.63	0.2
5	3	1	replant	oilpalm-oilpalm	0.64	0.87	oilpalm	0.59	0.2	0.63	0.2
5	3	1	replant	oilpalm-oilpalm	0.17	0.64	oilpalm	0.59	0.2	0.63	0.2
5	3	2	replant	rubber-rubber	0.84	0.81	rubber	0.59	0.2	0.63	0.2
5	3	1	replant	oilpalm-oilpalm	0.48	0.56	oilpalm	0.59	0.2	0.63	0.2
5	3	2	switch	oilpalm-rubber	0.66	0.76	oilpalm	0.59	0.2	0.63	0.2
5	3	2	replant	rubber-rubber	0.79	0.79	equal	0.59	0.2	0.63	0.2
5	3	2	switch	oilpalm-rubber	0.69	0.45	rubber	0.59	0.2	0.63	0.2
5	3	2	switch	oilpalm-rubber	0.89	0.94	oilpalm	0.59	0.2	0.63	0.2
5	3	1	replant	oilpalm-oilpalm	0.6	0.56	rubber	0.59	0.2	0.63	0.2
5	3	1	replant	oilpalm-oilpalm	0.23	0.72	oilpalm	0.59	0.2	0.63	0.2
5	3	1	replant	oilpalm-oilpalm	0.47	0.68	oilpalm	0.59	0.2	0.63	0.2
5	3	2	switch	oilpalm-rubber	0.55	0.7	oilpalm	0.59	0.2	0.63	0.2
5	3	2	replant	rubber-rubber	0.75	0.85	oilpalm	0.59	0.2	0.63	0.2
5	3	1	replant	oilpalm-oilpalm	0.47	0.78	oilpalm	0.59	0.2	0.63	0.2
5	4	1	replant	oilpalm-oilpalm	0.6	0.56	rubber	0.59	0.2	0.63	0.2
5	4	2	replant	rubber-rubber	0.78	0.75	rubber	0.59	0.2	0.63	0.2
5	4	1	replant	oilpalm-oilpalm	0.28	0.85	oilpalm	0.59	0.2	0.63	0.2
5	4	1	replant	oilpalm-oilpalm	0.53	0.55	oilpalm	0.59	0.2	0.63	0.2
5	4	1	switch	rubber-oilpalm	0.63	0.69	oilpalm	0.59	0.2	0.63	0.2
5	4	1	replant	oilpalm-oilpalm	0.85	0.8	rubber	0.59	0.2	0.63	0.2
5	4	2	replant	rubber-rubber	0.79	0.79	equal	0.59	0.2	0.63	0.2
5	4	2	replant	rubber-rubber	0.68	0.68	equal	0.59	0.2	0.63	0.2
5	4	2	replant	rubber-rubber	0.58	0.61	oilpalm	0.59	0.2	0.63	0.2
5	4	1	switch	rubber-oilpalm	0.65	0.69	oilpalm	0.59	0.2	0.63	0.2
5	4	1	switch	rubber-oilpalm	0.73	0.67	rubber	0.59	0.2	0.63	0.2
5	4	2	switch	oilpalm-rubber	0.89	0.94	oilpalm	0.59	0.2	0.63	0.2
5	4	2	switch	oilpalm-rubber	0.52	0.82	oilpalm	0.59	0.2	0.63	0.2
5	4	1	replant	oilpalm-oilpalm	0.53	0.65	oilpalm	0.59	0.2	0.63	0.2
5	4	2	replant	rubber-rubber	0.7	0.65	rubber	0.59	0.2	0.63	0.2
5	4	1	replant	oilpalm-oilpalm	0.14	0.4	oilpalm	0.59	0.2	0.63	0.2
5	4	1	switch	rubber-oilpalm	0.54	0.65	oilpalm	0.59	0.2	0.63	0.2
5	5	2	replant	rubber-rubber	0.66	0.76	oilpalm	0.59	0.2	0.63	0.2
5	5	1	switch	rubber-oilpalm	0.54	0.65	oilpalm	0.59	0.2	0.63	0.2
5	5	2	switch	oilpalm-rubber	0.89	0.94	oilpalm	0.59	0.2	0.63	0.2
5	5	2	replant	rubber-rubber	0.79	0.79	equal	0.59	0.2	0.63	0.2
5	5	2	replant	rubber-rubber	0.55	0.7	oilpalm	0.59	0.2	0.63	0.2
5	5	1	switch	rubber-oilpalm	0.73	0.67	rubber	0.59	0.2	0.63	0.2
5	5	2	switch	oilpalm-rubber	0.47	0.78	oilpalm	0.59	0.2	0.63	0.2
5	5	2	replant	rubber-rubber	0.85	0.8	rubber	0.59	0.2	0.63	0.2
5	6	2	replant	rubber-rubber	0.79	0.79	equal	0.59	0.2	0.63	0.2
5	6	2	switch	oilpalm-rubber	0.6	0.56	rubber	0.59	0.2	0.63	0.2
5	6	1	replant	oilpalm-oilpalm	0.32	0.7	oilpalm	0.59	0.2	0.63	0.2
5	6	2	replant	rubber-rubber	0.89	0.94	oilpalm	0.59	0.2	0.63	0.2
5	6	2	switch	oilpalm-rubber	0.85	0.8	rubber	0.59	0.2	0.63	0.2
5	6	2	switch	oilpalm-rubber	0.7	0.72	oilpalm	0.59	0.2	0.63	0.2
5	7	1	replant	oilpalm-oilpalm	0.41	0.81	oilpalm	0.59	0.2	0.62	0.21
5	7	1	replant	oilpalm-oilpalm	0.68	0.58	rubber	0.59	0.2	0.62	0.21
5	7	1	replant	oilpalm-oilpalm	0.56	0.84	oilpalm	0.59	0.2	0.62	0.21
5	7	1	switch	rubber-oilpalm	0.73	0.67	rubber	0.59	0.2	0.62	0.21
5	7	2	switch	oilpalm-rubber	0.85	0.8	rubber	0.59	0.2	0.62	0.21
5	7	2	replant	rubber-rubber	0.89	0.94	oilpalm	0.59	0.2	0.62	0.21
5	7	1	switch	rubber-oilpalm	0.45	0.4	rubber	0.59	0.2	0.62	0.21
5	7	2	replant	rubber-rubber	0.47	0.78	oilpalm	0.59	0.2	0.62	0.21
5	7	2	replant	rubber-rubber	0.79	0.79	equal	0.59	0.2	0.62	0.21
5	7	2	replant	rubber-rubber	0.66	0.76	oilpalm	0.59	0.2	0.62	0.21
5	7	1	replant	oilpalm-oilpalm	0.7	0.86	oilpalm	0.59	0.2	0.62	0.21
5	7	1	replant	oilpalm-oilpalm	0.66	0.51	rubber	0.59	0.2	0.62	0.21
5	7	2	replant	rubber-rubber	0.48	0.56	oilpalm	0.59	0.2	0.62	0.21
5	7	1	replant	oilpalm-oilpalm	0.28	0.85	oilpalm	0.59	0.2	0.62	0.21
5	7	1	replant	oilpalm-oilpalm	0.6	0.56	rubber	0.59	0.2	0.62	0.21
5	7	2	replant	rubber-rubber	0.7	0.65	rubber	0.59	0.2	0.62	0.21
5	7	1	replant	oilpalm-oilpalm	0.51	0.9	oilpalm	0.59	0.2	0.62	0.21
5	7	1	replant	oilpalm-oilpalm	0.63	0.69	oilpalm	0.59	0.2	0.62	0.21
5	7	1	replant	oilpalm-oilpalm	0.48	0.73	oilpalm	0.59	0.2	0.62	0.21
5	8	1	switch	rubber-oilpalm	0.45	0.4	rubber	0.58	0.2	0.62	0.21
5	8	1	switch	rubber-oilpalm	0.69	0.5	rubber	0.58	0.2	0.62	0.21
5	8	1	switch	rubber-oilpalm	0.66	0.51	rubber	0.58	0.2	0.62	0.21
5	8	1	switch	rubber-oilpalm	0.65	0.44	rubber	0.58	0.2	0.62	0.21
5	8	1	switch	rubber-oilpalm	0.46	0.55	oilpalm	0.58	0.2	0.62	0.21
5	8	1	replant	oilpalm-oilpalm	0.48	0.73	oilpalm	0.58	0.2	0.62	0.21
5	8	2	replant	rubber-rubber	0.7	0.65	rubber	0.58	0.2	0.62	0.21
5	8	1	switch	rubber-oilpalm	0.53	0.55	oilpalm	0.58	0.2	0.62	0.21
5	8	2	replant	rubber-rubber	0.79	0.79	equal	0.58	0.2	0.62	0.21
5	8	2	replant	rubber-rubber	0.72	0.51	rubber	0.58	0.2	0.62	0.21
5	8	2	replant	rubber-rubber	0.65	0.59	rubber	0.58	0.2	0.62	0.21
5	8	1	switch	rubber-oilpalm	0.41	0.38	rubber	0.58	0.2	0.62	0.21
5	8	1	replant	oilpalm-oilpalm	0.41	0.81	oilpalm	0.58	0.2	0.62	0.21
5	8	1	replant	oilpalm-oilpalm	0.6	0.56	rubber	0.58	0.2	0.62	0.21
5	8	1	replant	oilpalm-oilpalm	0.35	0.78	oilpalm	0.58	0.2	0.62	0.21
5	8	2	replant	rubber-rubber	0.78	0.63	rubber	0.58	0.2	0.62	0.21
5	8	1	switch	rubber-oilpalm	0.89	0.94	oilpalm	0.58	0.2	0.62	0.21
5	8	2	replant	rubber-rubber	0.73	0.2	rubber	0.58	0.2	0.62	0.21
5	8	1	switch	rubber-oilpalm	0.58	0.48	rubber	0.58	0.2	0.62	0.21
5	8	2	replant	rubber-rubber	0.82	0.67	rubber	0.58	0.2	0.62	0.21
5	9	2	replant	rubber-rubber	0.68	0.58	rubber	0.58	0.2	0.62	0.21
5	9	1	switch	rubber-oilpalm	0.41	0.38	rubber	0.58	0.2	0.62	0.21
5	9	1	switch	rubber-oilpalm	0.73	0.67	rubber	0.58	0.2	0.62	0.21
5	9	1	switch	rubber-oilpalm	0.7	0.65	rubber	0.58	0.2	0.62	0.21
5	9	1	switch	rubber-oilpalm	0.45	0.4	rubber	0.58	0.2	0.62	0.21
5	9	2	switch	oilpalm-rubber	0.61	0.81	oilpalm	0.58	0.2	0.62	0.21
5	9	2	replant	rubber-rubber	0.79	0.17	rubber	0.58	0.2	0.62	0.21
5	9	2	switch	oilpalm-rubber	0.7	0.86	oilpalm	0.58	0.2	0.62	0.21
5	9	1	switch	rubber-oilpalm	0.69	0.45	rubber	0.58	0.2	0.62	0.21
5	9	1	switch	rubber-oilpalm	0.6	0.56	rubber	0.58	0.2	0.62	0.21
5	9	2	replant	rubber-rubber	0.69	0.54	rubber	0.58	0.2	0.62	0.21
5	9	1	switch	rubber-oilpalm	0.69	0.5	rubber	0.58	0.2	0.62	0.21
5	9	2	replant	rubber-rubber	0.65	0.56	rubber	0.58	0.2	0.62	0.21
5	9	2	replant	rubber-rubber	0.65	0.59	rubber	0.58	0.2	0.62	0.21
5	9	2	replant	rubber-rubber	0.78	0.63	rubber	0.58	0.2	0.62	0.21
5	9	2	replant	rubber-rubber	0.47	0.78	oilpalm	0.58	0.2	0.62	0.21
5	9	1	replant	oilpalm-oilpalm	0.27	0.38	oilpalm	0.58	0.2	0.62	0.21
5	9	1	replant	oilpalm-oilpalm	0.03	0.88	oilpalm	0.58	0.2	0.62	0.21
5	9	2	switch	oilpalm-rubber	0.56	0.84	oilpalm	0.58	0.2	0.62	0.21
5	10	1	replant	oilpalm-oilpalm	0.32	0.7	oilpalm	0.57	0.2	0.61	0.21
5	10	1	switch	rubber-oilpalm	0.46	0.55	oilpalm	0.57	0.2	0.61	0.21
5	10	2	switch	oilpalm-rubber	0.89	0.94	oilpalm	0.57	0.2	0.61	0.21
5	10	2	switch	oilpalm-rubber	0.73	0.67	rubber	0.57	0.2	0.61	0.21
5	10	1	replant	oilpalm-oilpalm	0.54	0.65	oilpalm	0.57	0.2	0.61	0.21
5	10	1	replant	oilpalm-oilpalm	0.48	0.73	oilpalm	0.57	0.2	0.61	0.21
5	10	2	switch	oilpalm-rubber	0.65	0.44	rubber	0.57	0.2	0.61	0.21
5	11	1	replant	oilpalm-oilpalm	0.73	0.67	rubber	0.57	0.2	0.61	0.21
5	11	1	switch	rubber-oilpalm	0.6	0.56	rubber	0.57	0.2	0.61	0.21
5	11	2	replant	rubber-rubber	0.89	0.94	oilpalm	0.57	0.2	0.61	0.21
5	11	1	switch	rubber-oilpalm	0.69	0.5	rubber	0.57	0.2	0.61	0.21
5	11	1	switch	rubber-oilpalm	0.58	0.48	rubber	0.57	0.2	0.61	0.21
5	11	1	switch	rubber-oilpalm	0.56	0.84	oilpalm	0.57	0.2	0.61	0.21
5	12	1	replant	oilpalm-oilpalm	0.54	0.65	oilpalm	0.57	0.2	0.61	0.21
5	12	2	switch	oilpalm-rubber	0.7	0.65	rubber	0.57	0.2	0.61	0.21
5	12	1	replant	oilpalm-oilpalm	0.23	0.72	oilpalm	0.57	0.2	0.61	0.21
5	12	1	replant	oilpalm-oilpalm	0.41	0.81	oilpalm	0.57	0.2	0.61	0.21
5	12	2	replant	rubber-rubber	0.68	0.58	rubber	0.57	0.2	0.61	0.21
5	12	2	replant	rubber-rubber	0.89	0.94	oilpalm	0.57	0.2	0.61	0.21
5	12	2	switch	oilpalm-rubber	0.69	0.45	rubber	0.57	0.2	0.61	0.21
5	12	1	replant	oilpalm-oilpalm	0.26	0.66	oilpalm	0.57	0.2	0.61	0.21
5	12	2	replant	rubber-rubber	0.73	0.67	rubber	0.57	0.2	0.61	0.21
5	12	1	replant	oilpalm-oilpalm	0.68	0.89	oilpalm	0.57	0.2	0.61	0.21
5	12	1	replant	oilpalm-oilpalm	0.52	0.79	oilpalm	0.57	0.2	0.61	0.21
5	12	1	switch	rubber-oilpalm	0.62	0.38	rubber	0.57	0.2	0.61	0.21
5	12	1	switch	rubber-oilpalm	0.6	0.56	rubber	0.57	0.2	0.61	0.21
5	12	1	switch	rubber-oilpalm	0.41	0.38	rubber	0.57	0.2	0.61	0.21
5	12	1	replant	oilpalm-oilpalm	0.47	0.68	oilpalm	0.57	0.2	0.61	0.21
5	12	2	switch	oilpalm-rubber	0.7	0.86	oilpalm	0.57	0.2	0.61	0.21
5	12	1	replant	oilpalm-oilpalm	0.63	0.69	oilpalm	0.57	0.2	0.61	0.21
5	12	2	replant	rubber-rubber	0.78	0.63	rubber	0.57	0.2	0.61	0.21
5	13	1	switch	rubber-oilpalm	0.6	0.56	rubber	0.55	0.2	0.6	0.21
5	13	2	switch	oilpalm-rubber	0.65	0.69	oilpalm	0.55	0.2	0.6	0.21
5	13	2	replant	rubber-rubber	0.7	0.65	rubber	0.55	0.2	0.6	0.21
5	13	2	switch	oilpalm-rubber	0.69	0.45	rubber	0.55	0.2	0.6	0.21
5	13	1	replant	oilpalm-oilpalm	0.53	0.6	oilpalm	0.55	0.2	0.6	0.21
5	13	2	switch	oilpalm-rubber	0.69	0.5	rubber	0.55	0.2	0.6	0.21
5	13	1	replant	oilpalm-oilpalm	0.41	0.38	rubber	0.55	0.2	0.6	0.21
5	13	2	switch	oilpalm-rubber	0.61	0.94	oilpalm	0.55	0.2	0.6	0.21
5	13	2	switch	oilpalm-rubber	0.72	0.83	oilpalm	0.55	0.2	0.6	0.21
5	13	2	replant	rubber-rubber	0.78	0.63	rubber	0.55	0.2	0.6	0.21
5	13	2	replant	rubber-rubber	0.68	0.58	rubber	0.55	0.2	0.6	0.21
5	13	2	switch	oilpalm-rubber	0.46	0.55	oilpalm	0.55	0.2	0.6	0.21
5	13	2	switch	oilpalm-rubber	0.73	0.67	rubber	0.55	0.2	0.6	0.21
5	13	1	replant	oilpalm-oilpalm	0.03	0.88	oilpalm	0.55	0.2	0.6	0.21
5	14	2	replant	rubber-rubber	0.7	0.86	oilpalm	0.55	0.2	0.6	0.21
5	14	1	switch	rubber-oilpalm	0.6	0.56	rubber	0.55	0.2	0.6	0.21
5	14	2	replant	rubber-rubber	0.73	0.67	rubber	0.55	0.2	0.6	0.21
5	14	2	replant	rubber-rubber	0.7	0.65	rubber	0.55	0.2	0.6	0.21
5	14	1	replant	oilpalm-oilpalm	0.34	0.8	oilpalm	0.55	0.2	0.6	0.21
5	15	2	replant	rubber-rubber	0.61	0.94	oilpalm	0.54	0.2	0.59	0.22
5	15	1	switch	rubber-oilpalm	0.6	0.56	rubber	0.54	0.2	0.59	0.22
5	15	2	replant	rubber-rubber	0.46	0.55	oilpalm	0.54	0.2	0.59	0.22
5	15	1	switch	rubber-oilpalm	0.73	0.67	rubber	0.54	0.2	0.59	0.22
5	15	1	replant	oilpalm-oilpalm	0.54	0.65	oilpalm	0.54	0.2	0.59	0.22
5	16	2	replant	rubber-rubber	0.7	0.86	oilpalm	0.54	0.2	0.59	0.22
5	16	1	replant	oilpalm-oilpalm	0.52	0.79	oilpalm	0.54	0.2	0.59	0.22
5	16	2	switch	oilpalm-rubber	0.53	0.27	rubber	0.54	0.2	0.59	0.22
5	16	1	replant	oilpalm-oilpalm	0.6	0.56	rubber	0.54	0.2	0.59	0.22
5	16	2	switch	oilpalm-rubber	0.73	0.67	rubber	0.54	0.2	0.59	0.22
5	17	2	replant	rubber-rubber	0.9	0.17	rubber	0.54	0.2	0.58	0.22
5	17	1	replant	oilpalm-oilpalm	0.15	0.85	oilpalm	0.54	0.2	0.58	0.22
5	17	2	replant	rubber-rubber	0.61	0.94	oilpalm	0.54	0.2	0.58	0.22
5	17	2	switch	oilpalm-rubber	0.73	0.67	rubber	0.54	0.2	0.58	0.22
5	17	2	switch	oilpalm-rubber	0.34	0.23	rubber	0.54	0.2	0.58	0.22
5	17	2	switch	oilpalm-rubber	0.53	0.6	oilpalm	0.54	0.2	0.58	0.22
5	18	2	replant	rubber-rubber	0.69	0.45	rubber	0.53	0.2	0.58	0.22
5	18	1	switch	rubber-oilpalm	0.6	0.56	rubber	0.53	0.2	0.58	0.22
5	18	2	switch	oilpalm-rubber	0.56	0.59	oilpalm	0.53	0.2	0.58	0.22
5	18	2	replant	rubber-rubber	0.73	0.67	rubber	0.53	0.2	0.58	0.22
5	18	1	replant	oilpalm-oilpalm	0.31	0.7	oilpalm	0.53	0.2	0.58	0.22
5	19	1	switch	rubber-oilpalm	0.58	0.48	rubber	0.52	0.2	0.57	0.22
5	19	1	switch	rubber-oilpalm	0.69	0.5	rubber	0.52	0.2	0.57	0.22
5	19	2	replant	rubber-rubber	0.73	0.2	rubber	0.52	0.2	0.57	0.22
5	19	2	replant	rubber-rubber	0.62	0.38	rubber	0.52	0.2	0.57	0.22
5	19	2	replant	rubber-rubber	0.79	0.17	rubber	0.52	0.2	0.57	0.22
5	19	2	replant	rubber-rubber	0.65	0.44	rubber	0.52	0.2	0.57	0.22
5	19	2	replant	rubber-rubber	0.73	0.67	rubber	0.52	0.2	0.57	0.22
5	19	1	switch	rubber-oilpalm	0.6	0.56	rubber	0.52	0.2	0.57	0.22
5	19	2	switch	oilpalm-rubber	0.68	0.89	oilpalm	0.52	0.2	0.57	0.22
5	20	2	switch	oilpalm-rubber	0.73	0.67	rubber	0.52	0.2	0.57	0.23
5	20	1	replant	oilpalm-oilpalm	0.5	0.81	oilpalm	0.52	0.2	0.57	0.23
5	20	1	replant	oilpalm-oilpalm	0.28	0.85	oilpalm	0.52	0.2	0.57	0.23
5	21	1	replant	oilpalm-oilpalm	0.51	0.9	oilpalm	0.51	0.2	0.57	0.23
5	21	1	replant	oilpalm-oilpalm	0.64	0.87	oilpalm	0.51	0.2	0.57	0.23
5	21	1	switch	rubber-oilpalm	0.65	0.44	rubber	0.51	0.2	0.57	0.23
5	21	1	switch	rubber-oilpalm	0.58	0.48	rubber	0.51	0.2	0.57	0.23
5	21	1	replant	oilpalm-oilpalm	0.41	0.38	rubber	0.51	0.2	0.57	0.23
5	21	1	replant	oilpalm-oilpalm	0.63	0.69	oilpalm	0.51	0.2	0.57	0.23
5	21	2	replant	rubber-rubber	0.73	0.2	rubber	0.51	0.2	0.57	0.23
5	21	1	replant	oilpalm-oilpalm	0.6	0.56	rubber	0.51	0.2	0.57	0.23
5	21	1	switch	rubber-oilpalm	0.34	0.23	rubber	0.51	0.2	0.57	0.23
5	21	1	replant	oilpalm-oilpalm	0.53	0.65	oilpalm	0.51	0.2	0.57	0.23
5	21	2	replant	rubber-rubber	0.68	0.89	oilpalm	0.51	0.2	0.57	0.23
5	21	1	switch	rubber-oilpalm	0.69	0.5	rubber	0.51	0.2	0.57	0.23
5	21	2	replant	rubber-rubber	0.73	0.67	rubber	0.51	0.2	0.57	0.23
5	22	1	replant	oilpalm-oilpalm	0.3	0.52	oilpalm	0.51	0.2	0.57	0.23
5	22	1	switch	rubber-oilpalm	0.66	0.51	rubber	0.51	0.2	0.57	0.23
5	22	2	replant	rubber-rubber	0.69	0.45	rubber	0.51	0.2	0.57	0.23
5	22	2	replant	rubber-rubber	0.73	0.33	rubber	0.51	0.2	0.57	0.23
5	22	1	switch	rubber-oilpalm	0.6	0.56	rubber	0.51	0.2	0.57	0.23
5	22	1	replant	oilpalm-oilpalm	0.08	0.56	oilpalm	0.51	0.2	0.57	0.23
5	22	1	switch	rubber-oilpalm	0.69	0.5	rubber	0.51	0.2	0.57	0.23
5	23	2	replant	rubber-rubber	0.6	0.56	rubber	0.51	0.2	0.57	0.23
5	23	2	replant	rubber-rubber	0.77	0.18	rubber	0.51	0.2	0.57	0.23
5	23	2	switch	oilpalm-rubber	0.58	0.48	rubber	0.51	0.2	0.57	0.23
5	23	2	switch	oilpalm-rubber	0.66	0.51	rubber	0.51	0.2	0.57	0.23
5	23	1	replant	oilpalm-oilpalm	0.64	0.87	oilpalm	0.51	0.2	0.57	0.23
5	23	1	replant	oilpalm-oilpalm	0.32	0.82	oilpalm	0.51	0.2	0.57	0.23
5	23	2	replant	rubber-rubber	0.32	0.01	rubber	0.51	0.2	0.57	0.23
5	23	2	replant	rubber-rubber	0.73	0.21	rubber	0.51	0.2	0.57	0.23
5	23	2	switch	oilpalm-rubber	0.65	0.44	rubber	0.51	0.2	0.57	0.23
5	23	2	switch	oilpalm-rubber	0.34	0.23	rubber	0.51	0.2	0.57	0.23
5	24	2	switch	oilpalm-rubber	0.66	0.51	rubber	0.5	0.2	0.56	0.23
5	24	2	replant	rubber-rubber	0.64	0.87	oilpalm	0.5	0.2	0.56	0.23
5	24	2	replant	rubber-rubber	0.58	0.48	rubber	0.5	0.2	0.56	0.23
5	24	1	switch	rubber-oilpalm	0.6	0.56	rubber	0.5	0.2	0.56	0.23
5	24	2	replant	rubber-rubber	0.3	0.52	oilpalm	0.5	0.2	0.56	0.23
5	24	1	replant	oilpalm-oilpalm	0.69	0.5	rubber	0.5	0.2	0.56	0.23
5	24	2	switch	oilpalm-rubber	0.65	0.44	rubber	0.5	0.2	0.56	0.23
5	25	1	replant	oilpalm-oilpalm	0.08	0.56	oilpalm	0.5	0.2	0.56	0.23
5	25	2	replant	rubber-rubber	0.6	0.56	rubber	0.5	0.2	0.56	0.23
5	25	2	replant	rubber-rubber	0.66	0.51	rubber	0.5	0.2	0.56	0.23
5	25	1	replant	oilpalm-oilpalm	0.31	0.7	oilpalm	0.5	0.2	0.56	0.23
5	25	1	replant	oilpalm-oilpalm	0.17	0.64	oilpalm	0.5	0.2	0.56	0.23
5	25	1	replant	oilpalm-oilpalm	0.35	0.78	oilpalm	0.5	0.2	0.56	0.23
5	25	1	replant	oilpalm-oilpalm	0.64	0.87	oilpalm	0.5	0.2	0.56	0.23
5	26	2	replant	rubber-rubber	0.65	0.44	rubber	0.49	0.2	0.56	0.23
5	26	2	replant	rubber-rubber	0.32	0.01	rubber	0.49	0.2	0.56	0.23
5	26	2	replant	rubber-rubber	0.6	0.56	rubber	0.49	0.2	0.56	0.23
5	26	2	replant	rubber-rubber	0.3	0.52	oilpalm	0.49	0.2	0.56	0.23
5	26	1	replant	oilpalm-oilpalm	0.14	0.4	oilpalm	0.49	0.2	0.56	0.23
5	26	2	replant	rubber-rubber	0.69	0.5	rubber	0.49	0.2	0.56	0.23
5	26	2	replant	rubber-rubber	0.77	0.18	rubber	0.49	0.2	0.56	0.23
5	26	2	replant	rubber-rubber	0.34	0.23	rubber	0.49	0.2	0.56	0.23
5	26	2	replant	rubber-rubber	0.78	0.44	rubber	0.49	0.2	0.56	0.23
5	26	2	replant	rubber-rubber	0.69	0.45	rubber	0.49	0.2	0.56	0.23
5	27	2	switch	oilpalm-rubber	0.66	0.51	rubber	0.49	0.2	0.55	0.24
5	27	2	replant	rubber-rubber	0.51	0.3	rubber	0.49	0.2	0.55	0.24
5	27	2	replant	rubber-rubber	0.34	0.23	rubber	0.49	0.2	0.55	0.24
5	27	2	replant	rubber-rubber	0.62	0.38	rubber	0.49	0.2	0.55	0.24
5	27	2	replant	rubber-rubber	0.69	0.45	rubber	0.49	0.2	0.55	0.24
5	27	2	replant	rubber-rubber	0.7	0.36	rubber	0.49	0.2	0.55	0.24
5	27	2	switch	oilpalm-rubber	0.53	0.65	oilpalm	0.49	0.2	0.55	0.24
5	27	2	switch	oilpalm-rubber	0.6	0.56	rubber	0.49	0.2	0.55	0.24
5	27	2	switch	oilpalm-rubber	0.5	0.81	oilpalm	0.49	0.2	0.55	0.24
5	27	2	replant	rubber-rubber	0.65	0.44	rubber	0.49	0.2	0.55	0.24
5	27	2	switch	oilpalm-rubber	0.63	0.69	oilpalm	0.49	0.2	0.55	0.24
5	27	2	switch	oilpalm-rubber	0.69	0.5	rubber	0.49	0.2	0.55	0.24
5	27	1	replant	oilpalm-oilpalm	0.48	0.73	oilpalm	0.49	0.2	0.55	0.24
5	28	2	replant	rubber-rubber	0.3	0.52	oilpalm	0.49	0.2	0.55	0.23
5	28	2	switch	oilpalm-rubber	0.63	0.69	oilpalm	0.49	0.2	0.55	0.23
5	28	2	replant	rubber-rubber	0.6	0.56	rubber	0.49	0.2	0.55	0.23
5	28	2	replant	rubber-rubber	0.78	0.44	rubber	0.49	0.2	0.55	0.23
5	28	1	replant	oilpalm-oilpalm	0.08	0.56	oilpalm	0.49	0.2	0.55	0.23
5	28	1	switch	rubber-oilpalm	0.14	0.4	oilpalm	0.49	0.2	0.55	0.23
5	28	2	replant	rubber-rubber	0.69	0.45	rubber	0.49	0.2	0.55	0.23
5	28	2	replant	rubber-rubber	0.69	0.5	rubber	0.49	0.2	0.55	0.23
5	28	2	replant	rubber-rubber	0.65	0.44	rubber	0.49	0.2	0.55	0.23
5	29	2	replant	rubber-rubber	0.62	0.38	rubber	0.48	0.21	0.54	0.23
5	29	1	replant	oilpalm-oilpalm	0.41	0.81	oilpalm	0.48	0.21	0.54	0.23
5	29	2	replant	rubber-rubber	0.63	0.69	oilpalm	0.48	0.21	0.54	0.23
5	29	1	replant	oilpalm-oilpalm	0.23	0.72	oilpalm	0.48	0.21	0.54	0.23
5	29	2	replant	rubber-rubber	0.32	0.01	rubber	0.48	0.21	0.54	0.23
5	29	2	replant	rubber-rubber	0.65	0.44	rubber	0.48	0.21	0.54	0.23
5	29	2	switch	oilpalm-rubber	0.6	0.56	rubber	0.48	0.21	0.54	0.23
5	30	2	replant	rubber-rubber	0.32	0.01	rubber	0.48	0.21	0.54	0.23
5	30	1	switch	rubber-oilpalm	0.34	0.23	rubber	0.48	0.21	0.54	0.23
5	30	2	replant	rubber-rubber	0.65	0.44	rubber	0.48	0.21	0.54	0.23
5	30	2	replant	rubber-rubber	0.3	0.52	oilpalm	0.48	0.21	0.54	0.23
5	30	2	replant	rubber-rubber	0.6	0.56	rubber	0.48	0.21	0.54	0.23
5	31	1	replant	oilpalm-oilpalm	0.28	0.85	oilpalm	0.48	0.21	0.54	0.23
5	31	2	switch	oilpalm-rubber	0.64	0.87	oilpalm	0.48	0.21	0.54	0.23
5	31	2	replant	rubber-rubber	0.6	0.56	rubber	0.48	0.21	0.54	0.23
5	31	1	replant	oilpalm-oilpalm	0.23	0.72	oilpalm	0.48	0.21	0.54	0.23
5	32	1	replant	oilpalm-oilpalm	0.28	0.85	oilpalm	0.48	0.21	0.54	0.23
5	32	1	replant	oilpalm-oilpalm	0.3	0.52	oilpalm	0.48	0.21	0.54	0.23
5	32	1	replant	oilpalm-oilpalm	0.41	0.81	oilpalm	0.48	0.21	0.54	0.23
5	32	2	replant	rubber-rubber	0.6	0.56	rubber	0.48	0.21	0.54	0.23
5	32	1	replant	oilpalm-oilpalm	0.32	0.7	oilpalm	0.48	0.21	0.54	0.23
5	33	2	switch	oilpalm-rubber	0.27	0.38	oilpalm	0.47	0.21	0.54	0.24
5	33	1	replant	oilpalm-oilpalm	0.28	0.85	oilpalm	0.47	0.21	0.54	0.24
5	33	2	replant	rubber-rubber	0.6	0.56	rubber	0.47	0.21	0.54	0.24
5	34	2	switch	oilpalm-rubber	0.45	0.4	rubber	0.47	0.21	0.54	0.24
5	34	1	replant	oilpalm-oilpalm	0.41	0.81	oilpalm	0.47	0.21	0.54	0.24
5	34	2	replant	rubber-rubber	0.32	0.7	oilpalm	0.47	0.21	0.54	0.24
5	34	1	replant	oilpalm-oilpalm	0.28	0.85	oilpalm	0.47	0.21	0.54	0.24
5	34	1	replant	oilpalm-oilpalm	0.52	0.79	oilpalm	0.47	0.21	0.54	0.24
5	34	1	replant	oilpalm-oilpalm	0.03	0.88	oilpalm	0.47	0.21	0.54	0.24
5	34	1	replant	oilpalm-oilpalm	0.54	0.65	oilpalm	0.47	0.21	0.54	0.24
5	34	2	replant	rubber-rubber	0.6	0.56	rubber	0.47	0.21	0.54	0.24
5	34	2	replant	rubber-rubber	0.62	0.38	rubber	0.47	0.21	0.54	0.24
5	35	1	switch	rubber-oilpalm	0.34	0.23	rubber	0.47	0.21	0.55	0.24
5	35	1	switch	rubber-oilpalm	0.32	0.01	rubber	0.47	0.21	0.55	0.24
5	35	1	replant	oilpalm-oilpalm	0.41	0.38	rubber	0.47	0.21	0.55	0.24
5	35	2	replant	rubber-rubber	0.62	0.38	rubber	0.47	0.21	0.55	0.24
5	35	2	replant	rubber-rubber	0.27	0.38	oilpalm	0.47	0.21	0.55	0.24
5	35	2	replant	rubber-rubber	0.6	0.56	rubber	0.47	0.21	0.55	0.24
5	35	1	replant	oilpalm-oilpalm	0.51	0.9	oilpalm	0.47	0.21	0.55	0.24
5	35	1	replant	oilpalm-oilpalm	0.48	0.73	oilpalm	0.47	0.21	0.55	0.24
5	35	2	replant	rubber-rubber	0.79	0.17	rubber	0.47	0.21	0.55	0.24
5	35	2	replant	rubber-rubber	0.53	0.27	rubber	0.47	0.21	0.55	0.24
5	35	1	replant	oilpalm-oilpalm	0.35	0.78	oilpalm	0.47	0.21	0.55	0.24
5	35	1	replant	oilpalm-oilpalm	0.41	0.81	oilpalm	0.47	0.21	0.55	0.24
5	35	1	replant	oilpalm-oilpalm	0.28	0.85	oilpalm	0.47	0.21	0.55	0.24
5	35	2	replant	rubber-rubber	0.73	0.21	rubber	0.47	0.21	0.55	0.24
5	36	2	switch	oilpalm-rubber	0.47	0.68	oilpalm	0.46	0.21	0.55	0.24
5	36	2	replant	rubber-rubber	0.53	0.27	rubber	0.46	0.21	0.55	0.24
5	36	2	replant	rubber-rubber	0.73	0.21	rubber	0.46	0.21	0.55	0.24
5	36	2	replant	rubber-rubber	0.6	0.56	rubber	0.46	0.21	0.55	0.24
5	36	1	switch	rubber-oilpalm	0.34	0.23	rubber	0.46	0.21	0.55	0.24
5	36	1	switch	rubber-oilpalm	0.32	0.01	rubber	0.46	0.21	0.55	0.24
5	37	2	replant	rubber-rubber	0.53	0.27	rubber	0.45	0.21	0.54	0.24
5	37	2	switch	oilpalm-rubber	0.6	0.56	rubber	0.45	0.21	0.54	0.24
5	37	2	replant	rubber-rubber	0.73	0.21	rubber	0.45	0.21	0.54	0.24
5	37	2	switch	oilpalm-rubber	0.26	0.66	oilpalm	0.45	0.21	0.54	0.24
5	38	2	replant	rubber-rubber	0.73	0.2	rubber	0.45	0.21	0.55	0.24
5	38	2	replant	rubber-rubber	0.79	0.17	rubber	0.45	0.21	0.55	0.24
5	38	1	switch	rubber-oilpalm	0.32	0.01	rubber	0.45	0.21	0.55	0.24
5	38	2	replant	rubber-rubber	0.47	0.68	oilpalm	0.45	0.21	0.55	0.24
5	39	2	replant	rubber-rubber	0.26	0.66	oilpalm	0.44	0.21	0.55	0.24
5	39	1	replant	oilpalm-oilpalm	0.03	0.88	oilpalm	0.44	0.21	0.55	0.24
5	39	1	replant	oilpalm-oilpalm	0.15	0.85	oilpalm	0.44	0.21	0.55	0.24
5	39	1	replant	oilpalm-oilpalm	0.23	0.72	oilpalm	0.44	0.21	0.55	0.24
5	42	2	switch	oilpalm-rubber	0.41	0.38	rubber	0.42	0.21	0.54	0.25
5	42	2	switch	oilpalm-rubber	0.32	0.01	rubber	0.42	0.21	0.54	0.25
5	43	2	switch	oilpalm-rubber	0.41	0.38	rubber	0.42	0.22	0.54	0.26
5	43	2	switch	oilpalm-rubber	0.34	0.23	rubber	0.42	0.22	0.54	0.26
5	43	1	replant	oilpalm-oilpalm	0.31	0.7	oilpalm	0.42	0.22	0.54	0.26
5	44	1	replant	oilpalm-oilpalm	0.41	0.81	oilpalm	0.41	0.22	0.54	0.26
5	44	1	replant	oilpalm-oilpalm	0.52	0.79	oilpalm	0.41	0.22	0.54	0.26
5	44	1	replant	oilpalm-oilpalm	0.48	0.73	oilpalm	0.41	0.22	0.54	0.26
5	44	2	switch	oilpalm-rubber	0.41	0.38	rubber	0.41	0.22	0.54	0.26
5	45	1	replant	oilpalm-oilpalm	0.28	0.85	oilpalm	0.4	0.22	0.54	0.27
5	45	1	replant	oilpalm-oilpalm	0.51	0.9	oilpalm	0.4	0.22	0.54	0.27
5	45	1	replant	oilpalm-oilpalm	0.48	0.73	oilpalm	0.4	0.22	0.54	0.27
5	45	1	replant	oilpalm-oilpalm	0.41	0.81	oilpalm	0.4	0.22	0.54	0.27
5	45	1	replant	oilpalm-oilpalm	0.52	0.79	oilpalm	0.4	0.22	0.54	0.27
5	45	2	switch	oilpalm-rubber	0.41	0.38	rubber	0.4	0.22	0.54	0.27
5	45	1	replant	oilpalm-oilpalm	0.54	0.65	oilpalm	0.4	0.22	0.54	0.27
5	46	1	replant	oilpalm-oilpalm	0.08	0.56	oilpalm	0.39	0.2	0.55	0.26
5	46	1	replant	oilpalm-oilpalm	0.32	0.82	oilpalm	0.39	0.2	0.55	0.26
5	47	1	replant	oilpalm-oilpalm	0.48	0.73	oilpalm	0.39	0.21	0.56	0.27
5	47	2	switch	oilpalm-rubber	0.54	0.65	oilpalm	0.39	0.21	0.56	0.27
5	48	1	replant	oilpalm-oilpalm	0.51	0.9	oilpalm	0.39	0.21	0.56	0.27
5	48	2	switch	oilpalm-rubber	0.54	0.65	oilpalm	0.39	0.21	0.56	0.27
5	49	2	switch	oilpalm-rubber	0.54	0.65	oilpalm	0.39	0.21	0.57	0.27
5	49	1	replant	oilpalm-oilpalm	0.35	0.78	oilpalm	0.39	0.21	0.57	0.27
5	49	2	replant	rubber-rubber	0.79	0.17	rubber	0.39	0.21	0.57	0.27
5	49	1	replant	oilpalm-oilpalm	0.17	0.64	oilpalm	0.39	0.21	0.57	0.27
6	0	2	switch	oilpalm-rubber	0.73	0.47	rubber	0.59	0.22	0.62	0.2
6	0	2	replant	rubber-rubber	0.83	0.8	rubber	0.59	0.22	0.62	0.2
6	0	2	switch	oilpalm-rubber	0.95	0.77	rubber	0.59	0.22	0.62	0.2
6	0	1	switch	rubber-oilpalm	0.66	0.86	oilpalm	0.59	0.22	0.62	0.2
6	0	1	switch	rubber-oilpalm	0.03	0.71	oilpalm	0.59	0.22	0.62	0.2
6	0	2	switch	oilpalm-rubber	0.81	0.3	rubber	0.59	0.22	0.62	0.2
6	0	1	switch	rubber-oilpalm	0.72	0.85	oilpalm	0.59	0.22	0.62	0.2
6	0	2	replant	rubber-rubber	0.94	0.81	rubber	0.59	0.22	0.62	0.2
6	0	2	switch	oilpalm-rubber	0.74	0.77	oilpalm	0.59	0.22	0.62	0.2
[truncated: 5,865 more rows]
