# Supplementary material for: Land-use change in oil palm dominated tropical landscapes—An agent-based model to explore ecological and socio-economic trade-offs
Source: PLoS One. 2018 Jan 19;13(1):e0190506. doi: 10.1371/journal.pone.0190506 (PMC5774713; doi:10.1371/journal.pone.0190506)
Supplement: S1 Data — (ZIP) [file pone.0190506.s003.zip › HouseholdData/luc-data_js_2016_sc23.txt]

runnumber	step	p_landuse	luc_type	luc	op_ineff	rb_ineff	ineff_group	op_ineff_all_mu	op_ineff_all_sd	rb_ineff_all_mu	rb_ineff_all_sd
1	0	1	switch	rubber-oilpalm	0.21	0.69	oilpalm	0.54	0.22	0.58	0.17
1	0	1	replant	oilpalm-oilpalm	0.62	0.7	oilpalm	0.54	0.22	0.58	0.17
1	0	2	switch	oilpalm-rubber	0.55	0.55	equal	0.54	0.22	0.58	0.17
1	0	1	replant	oilpalm-oilpalm	0.5	0.58	oilpalm	0.54	0.22	0.58	0.17
1	0	2	switch	oilpalm-rubber	0.41	0.54	oilpalm	0.54	0.22	0.58	0.17
1	0	2	switch	oilpalm-rubber	0.76	0.36	rubber	0.54	0.22	0.58	0.17
1	0	1	switch	rubber-oilpalm	0.05	0.68	oilpalm	0.54	0.22	0.58	0.17
1	0	2	switch	oilpalm-rubber	0.65	0.84	oilpalm	0.54	0.22	0.58	0.17
1	0	1	replant	oilpalm-oilpalm	0.57	0.65	oilpalm	0.54	0.22	0.58	0.17
1	0	2	switch	oilpalm-rubber	0.53	0.28	rubber	0.54	0.22	0.58	0.17
1	0	2	switch	oilpalm-rubber	0.56	0.46	rubber	0.54	0.22	0.58	0.17
1	0	1	replant	oilpalm-oilpalm	0.66	0.78	oilpalm	0.54	0.22	0.58	0.17
1	0	2	replant	rubber-rubber	0.83	0.82	rubber	0.54	0.22	0.58	0.17
1	0	1	switch	rubber-oilpalm	0.26	0.75	oilpalm	0.54	0.22	0.58	0.17
1	0	1	switch	rubber-oilpalm	0.29	0.7	oilpalm	0.54	0.22	0.58	0.17
1	0	1	replant	oilpalm-oilpalm	0.6	0.7	oilpalm	0.54	0.22	0.58	0.17
1	0	2	switch	oilpalm-rubber	0.58	0.54	rubber	0.54	0.22	0.58	0.17
1	0	2	switch	oilpalm-rubber	0.24	0.49	oilpalm	0.54	0.22	0.58	0.17
1	0	2	switch	oilpalm-rubber	0.94	0.77	rubber	0.54	0.22	0.58	0.17
1	0	1	switch	rubber-oilpalm	0.08	0.69	oilpalm	0.54	0.22	0.58	0.17
1	0	1	switch	rubber-oilpalm	0.13	0.66	oilpalm	0.54	0.22	0.58	0.17
1	1	1	replant	oilpalm-oilpalm	0.53	0.6	oilpalm	0.52	0.22	0.57	0.17
1	1	1	replant	oilpalm-oilpalm	0.13	0.6	oilpalm	0.52	0.22	0.57	0.17
1	1	1	switch	rubber-oilpalm	0.29	0.64	oilpalm	0.52	0.22	0.57	0.17
1	1	2	switch	oilpalm-rubber	0.58	0.71	oilpalm	0.52	0.22	0.57	0.17
1	1	2	switch	oilpalm-rubber	0.56	0.64	oilpalm	0.52	0.22	0.57	0.17
1	1	1	switch	rubber-oilpalm	0.05	0.6	oilpalm	0.52	0.22	0.57	0.17
1	1	1	replant	oilpalm-oilpalm	0.56	0.66	oilpalm	0.52	0.22	0.57	0.17
1	1	1	switch	rubber-oilpalm	0.53	0.78	oilpalm	0.52	0.22	0.57	0.17
1	1	2	replant	rubber-rubber	0.94	0.77	rubber	0.52	0.22	0.57	0.17
1	1	2	replant	rubber-rubber	0.72	0.72	equal	0.52	0.22	0.57	0.17
1	1	1	switch	rubber-oilpalm	0.53	0.63	oilpalm	0.52	0.22	0.57	0.17
1	2	1	replant	oilpalm-oilpalm	0.08	0.69	oilpalm	0.51	0.23	0.56	0.17
1	2	1	replant	oilpalm-oilpalm	0.05	0.6	oilpalm	0.51	0.23	0.56	0.17
1	2	1	switch	rubber-oilpalm	0.49	0.62	oilpalm	0.51	0.23	0.56	0.17
1	2	1	switch	rubber-oilpalm	0.52	0.67	oilpalm	0.51	0.23	0.56	0.17
1	2	2	replant	rubber-rubber	0.94	0.77	rubber	0.51	0.23	0.56	0.17
1	2	2	switch	oilpalm-rubber	0.44	0.72	oilpalm	0.51	0.23	0.56	0.17
1	2	1	switch	rubber-oilpalm	0.47	0.78	oilpalm	0.51	0.23	0.56	0.17
1	2	1	replant	oilpalm-oilpalm	0.38	0.87	oilpalm	0.51	0.23	0.56	0.17
1	2	1	switch	rubber-oilpalm	0.13	0.56	oilpalm	0.51	0.23	0.56	0.17
1	2	1	switch	rubber-oilpalm	0.45	0.64	oilpalm	0.51	0.23	0.56	0.17
1	3	1	switch	rubber-oilpalm	0.13	0.53	oilpalm	0.5	0.23	0.55	0.17
1	3	1	switch	rubber-oilpalm	0.56	0.65	oilpalm	0.5	0.23	0.55	0.17
1	3	1	replant	oilpalm-oilpalm	0.35	0.46	oilpalm	0.5	0.23	0.55	0.17
1	3	1	switch	rubber-oilpalm	0.43	0.78	oilpalm	0.5	0.23	0.55	0.17
1	3	2	switch	oilpalm-rubber	0.44	0.59	oilpalm	0.5	0.23	0.55	0.17
1	3	1	replant	oilpalm-oilpalm	0.53	0.62	oilpalm	0.5	0.23	0.55	0.17
1	3	1	replant	oilpalm-oilpalm	0.38	0.64	oilpalm	0.5	0.23	0.55	0.17
1	3	1	replant	oilpalm-oilpalm	0.69	0.88	oilpalm	0.5	0.23	0.55	0.17
1	4	1	switch	rubber-oilpalm	0.44	0.55	oilpalm	0.49	0.23	0.55	0.16
1	4	1	replant	oilpalm-oilpalm	0.45	0.44	rubber	0.49	0.23	0.55	0.16
1	4	2	replant	rubber-rubber	0.73	0.72	rubber	0.49	0.23	0.55	0.16
1	4	1	replant	oilpalm-oilpalm	0.42	0.62	oilpalm	0.49	0.23	0.55	0.16
1	4	1	switch	rubber-oilpalm	0.52	0.55	oilpalm	0.49	0.23	0.55	0.16
1	4	2	replant	rubber-rubber	0.35	0.71	oilpalm	0.49	0.23	0.55	0.16
1	4	1	switch	rubber-oilpalm	0.43	0.63	oilpalm	0.49	0.23	0.55	0.16
1	4	1	replant	oilpalm-oilpalm	0.29	0.64	oilpalm	0.49	0.23	0.55	0.16
1	4	1	switch	rubber-oilpalm	0.42	0.58	oilpalm	0.49	0.23	0.55	0.16
1	4	1	replant	oilpalm-oilpalm	0.13	0.51	oilpalm	0.49	0.23	0.55	0.16
1	4	1	switch	rubber-oilpalm	0.32	0.46	oilpalm	0.49	0.23	0.55	0.16
1	4	1	switch	rubber-oilpalm	0.55	0.54	rubber	0.49	0.23	0.55	0.16
1	4	2	replant	rubber-rubber	0.72	0.72	equal	0.49	0.23	0.55	0.16
1	4	1	switch	rubber-oilpalm	0.22	0.5	oilpalm	0.49	0.23	0.55	0.16
1	4	1	switch	rubber-oilpalm	0.31	0.51	oilpalm	0.49	0.23	0.55	0.16
1	4	1	switch	rubber-oilpalm	0.33	0.56	oilpalm	0.49	0.23	0.55	0.16
1	4	1	switch	rubber-oilpalm	0.26	0.47	oilpalm	0.49	0.23	0.55	0.16
1	4	1	switch	rubber-oilpalm	0.35	0.58	oilpalm	0.49	0.23	0.55	0.16
1	4	1	switch	rubber-oilpalm	0.45	0.62	oilpalm	0.49	0.23	0.55	0.16
1	4	1	replant	oilpalm-oilpalm	0.26	0.4	oilpalm	0.49	0.23	0.55	0.16
1	4	1	switch	rubber-oilpalm	0.52	0.65	oilpalm	0.49	0.23	0.55	0.16
1	5	1	switch	rubber-oilpalm	0.32	0.57	oilpalm	0.48	0.23	0.54	0.16
1	5	1	switch	rubber-oilpalm	0.13	0.49	oilpalm	0.48	0.23	0.54	0.16
1	5	1	replant	oilpalm-oilpalm	0.3	0.46	oilpalm	0.48	0.23	0.54	0.16
1	5	2	replant	rubber-rubber	0.73	0.72	rubber	0.48	0.23	0.54	0.16
1	5	1	switch	rubber-oilpalm	0.48	0.65	oilpalm	0.48	0.23	0.54	0.16
1	5	2	replant	rubber-rubber	0.65	0.59	rubber	0.48	0.23	0.54	0.16
1	6	1	replant	oilpalm-oilpalm	0.29	0.46	oilpalm	0.47	0.23	0.54	0.16
1	6	2	switch	oilpalm-rubber	0.41	0.71	oilpalm	0.47	0.23	0.54	0.16
1	6	1	replant	oilpalm-oilpalm	0.21	0.69	oilpalm	0.47	0.23	0.54	0.16
1	6	2	switch	oilpalm-rubber	0.11	0.56	oilpalm	0.47	0.23	0.54	0.16
1	6	1	replant	oilpalm-oilpalm	0.21	0.69	oilpalm	0.47	0.23	0.54	0.16
1	7	1	replant	oilpalm-oilpalm	0.45	0.57	oilpalm	0.47	0.23	0.54	0.16
1	7	2	replant	rubber-rubber	0.76	0.36	rubber	0.47	0.23	0.54	0.16
1	7	1	switch	rubber-oilpalm	0.29	0.46	oilpalm	0.47	0.23	0.54	0.16
1	7	1	switch	rubber-oilpalm	0.36	0.44	oilpalm	0.47	0.23	0.54	0.16
1	7	1	switch	rubber-oilpalm	0.38	0.52	oilpalm	0.47	0.23	0.54	0.16
1	7	1	switch	rubber-oilpalm	0.19	0.35	oilpalm	0.47	0.23	0.54	0.16
1	7	2	replant	rubber-rubber	0.91	0.45	rubber	0.47	0.23	0.54	0.16
1	7	1	replant	oilpalm-oilpalm	0.29	0.64	oilpalm	0.47	0.23	0.54	0.16
1	7	1	replant	oilpalm-oilpalm	0.13	0.47	oilpalm	0.47	0.23	0.54	0.16
1	7	1	switch	rubber-oilpalm	0.4	0.53	oilpalm	0.47	0.23	0.54	0.16
1	7	1	switch	rubber-oilpalm	0.24	0.43	oilpalm	0.47	0.23	0.54	0.16
1	7	1	replant	oilpalm-oilpalm	0.3	0.57	oilpalm	0.47	0.23	0.54	0.16
1	7	1	switch	rubber-oilpalm	0.46	0.53	oilpalm	0.47	0.23	0.54	0.16
1	7	1	switch	rubber-oilpalm	0.41	0.58	oilpalm	0.47	0.23	0.54	0.16
1	7	1	switch	rubber-oilpalm	0.39	0.43	oilpalm	0.47	0.23	0.54	0.16
1	7	1	replant	oilpalm-oilpalm	0.22	0.45	oilpalm	0.47	0.23	0.54	0.16
1	7	1	replant	oilpalm-oilpalm	0.32	0.59	oilpalm	0.47	0.23	0.54	0.16
1	7	1	switch	rubber-oilpalm	0.61	0.57	rubber	0.47	0.23	0.54	0.16
1	7	1	replant	oilpalm-oilpalm	0.27	0.51	oilpalm	0.47	0.23	0.54	0.16
1	8	1	switch	rubber-oilpalm	0.45	0.55	oilpalm	0.46	0.23	0.54	0.16
1	8	1	switch	rubber-oilpalm	0.65	0.57	rubber	0.46	0.23	0.54	0.16
1	8	1	replant	oilpalm-oilpalm	0.26	0.51	oilpalm	0.46	0.23	0.54	0.16
1	8	2	replant	rubber-rubber	0.11	0.56	oilpalm	0.46	0.23	0.54	0.16
1	8	1	switch	rubber-oilpalm	0.59	0.48	rubber	0.46	0.23	0.54	0.16
1	8	1	switch	rubber-oilpalm	0.4	0.53	oilpalm	0.46	0.23	0.54	0.16
1	8	1	switch	rubber-oilpalm	0.27	0.33	oilpalm	0.46	0.23	0.54	0.16
1	8	1	switch	rubber-oilpalm	0.43	0.57	oilpalm	0.46	0.23	0.54	0.16
1	8	1	replant	oilpalm-oilpalm	0.41	0.78	oilpalm	0.46	0.23	0.54	0.16
1	8	1	replant	oilpalm-oilpalm	0.33	0.56	oilpalm	0.46	0.23	0.54	0.16
1	8	1	replant	oilpalm-oilpalm	0.39	0.67	oilpalm	0.46	0.23	0.54	0.16
1	8	2	replant	rubber-rubber	0.41	0.57	oilpalm	0.46	0.23	0.54	0.16
1	8	2	replant	rubber-rubber	0.8	0.55	rubber	0.46	0.23	0.54	0.16
1	8	1	switch	rubber-oilpalm	0.35	0.44	oilpalm	0.46	0.23	0.54	0.16
1	8	1	switch	rubber-oilpalm	0.29	0.46	oilpalm	0.46	0.23	0.54	0.16
1	8	1	switch	rubber-oilpalm	0.24	0.43	oilpalm	0.46	0.23	0.54	0.16
1	8	1	replant	oilpalm-oilpalm	0.39	0.43	oilpalm	0.46	0.23	0.54	0.16
1	8	2	replant	rubber-rubber	0.69	0.57	rubber	0.46	0.23	0.54	0.16
1	8	2	replant	rubber-rubber	0.91	0.53	rubber	0.46	0.23	0.54	0.16
1	8	1	switch	rubber-oilpalm	0.58	0.44	rubber	0.46	0.23	0.54	0.16
1	8	1	switch	rubber-oilpalm	0.22	0.43	oilpalm	0.46	0.23	0.54	0.16
1	8	1	replant	oilpalm-oilpalm	0.44	0.53	oilpalm	0.46	0.23	0.54	0.16
1	8	1	switch	rubber-oilpalm	0.13	0.47	oilpalm	0.46	0.23	0.54	0.16
1	8	1	switch	rubber-oilpalm	0.38	0.44	oilpalm	0.46	0.23	0.54	0.16
1	8	1	replant	oilpalm-oilpalm	0.29	0.64	oilpalm	0.46	0.23	0.54	0.16
1	8	2	replant	rubber-rubber	0.77	0.62	rubber	0.46	0.23	0.54	0.16
1	8	2	replant	rubber-rubber	0.6	0.15	rubber	0.46	0.23	0.54	0.16
1	8	1	switch	rubber-oilpalm	0.28	0.42	oilpalm	0.46	0.23	0.54	0.16
1	9	2	switch	oilpalm-rubber	0.4	0.53	oilpalm	0.46	0.23	0.54	0.15
1	9	1	switch	rubber-oilpalm	0.29	0.46	oilpalm	0.46	0.23	0.54	0.15
1	9	1	switch	rubber-oilpalm	0.13	0.47	oilpalm	0.46	0.23	0.54	0.15
1	9	1	switch	rubber-oilpalm	0.59	0.48	rubber	0.46	0.23	0.54	0.15
1	9	2	replant	rubber-rubber	0.91	0.44	rubber	0.46	0.23	0.54	0.15
1	9	1	replant	oilpalm-oilpalm	0.05	0.6	oilpalm	0.46	0.23	0.54	0.15
1	9	1	switch	rubber-oilpalm	0.38	0.44	oilpalm	0.46	0.23	0.54	0.15
1	9	2	replant	rubber-rubber	0.8	0.55	rubber	0.46	0.23	0.54	0.15
1	9	1	switch	rubber-oilpalm	0.44	0.55	oilpalm	0.46	0.23	0.54	0.15
1	9	1	replant	oilpalm-oilpalm	0.19	0.62	oilpalm	0.46	0.23	0.54	0.15
1	9	2	replant	rubber-rubber	0.78	0.49	rubber	0.46	0.23	0.54	0.15
1	9	1	switch	rubber-oilpalm	0.35	0.44	oilpalm	0.46	0.23	0.54	0.15
1	11	1	switch	rubber-oilpalm	0.59	0.48	rubber	0.45	0.23	0.54	0.16
1	11	1	switch	rubber-oilpalm	0.13	0.43	oilpalm	0.45	0.23	0.54	0.16
1	12	1	switch	rubber-oilpalm	0.35	0.44	oilpalm	0.44	0.22	0.53	0.16
1	12	2	replant	rubber-rubber	0.53	0.57	oilpalm	0.44	0.22	0.53	0.16
1	12	1	replant	oilpalm-oilpalm	0.19	0.62	oilpalm	0.44	0.22	0.53	0.16
1	12	1	replant	oilpalm-oilpalm	0.27	0.33	oilpalm	0.44	0.22	0.53	0.16
1	12	1	replant	oilpalm-oilpalm	0.13	0.39	oilpalm	0.44	0.22	0.53	0.16
1	12	1	switch	rubber-oilpalm	0.37	0.44	oilpalm	0.44	0.22	0.53	0.16
1	12	2	replant	rubber-rubber	0.7	0.32	rubber	0.44	0.22	0.53	0.16
1	12	1	switch	rubber-oilpalm	0.39	0.43	oilpalm	0.44	0.22	0.53	0.16
1	12	1	replant	oilpalm-oilpalm	0.24	0.43	oilpalm	0.44	0.22	0.53	0.16
1	12	1	replant	oilpalm-oilpalm	0.41	0.59	oilpalm	0.44	0.22	0.53	0.16
1	12	1	replant	oilpalm-oilpalm	0.41	0.62	oilpalm	0.44	0.22	0.53	0.16
1	12	1	replant	oilpalm-oilpalm	0.38	0.63	oilpalm	0.44	0.22	0.53	0.16
1	12	1	replant	oilpalm-oilpalm	0.41	0.58	oilpalm	0.44	0.22	0.53	0.16
1	12	1	replant	oilpalm-oilpalm	0.19	0.35	oilpalm	0.44	0.22	0.53	0.16
1	12	1	replant	oilpalm-oilpalm	0.39	0.53	oilpalm	0.44	0.22	0.53	0.16
1	12	1	switch	rubber-oilpalm	0.38	0.42	oilpalm	0.44	0.22	0.53	0.16
1	13	1	replant	oilpalm-oilpalm	0.4	0.65	oilpalm	0.44	0.22	0.54	0.15
1	13	1	replant	oilpalm-oilpalm	0.41	0.58	oilpalm	0.44	0.22	0.54	0.15
1	13	2	switch	oilpalm-rubber	0.59	0.48	rubber	0.44	0.22	0.54	0.15
1	13	1	replant	oilpalm-oilpalm	0.13	0.36	oilpalm	0.44	0.22	0.54	0.15
1	13	1	replant	oilpalm-oilpalm	0.28	0.33	oilpalm	0.44	0.22	0.54	0.15
1	13	1	replant	oilpalm-oilpalm	0.27	0.33	oilpalm	0.44	0.22	0.54	0.15
1	14	2	replant	rubber-rubber	0.68	0.33	rubber	0.43	0.22	0.53	0.16
1	14	1	replant	oilpalm-oilpalm	0.32	0.84	oilpalm	0.43	0.22	0.53	0.16
1	14	1	replant	oilpalm-oilpalm	0.61	0.57	rubber	0.43	0.22	0.53	0.16
1	14	1	replant	oilpalm-oilpalm	0.27	0.33	oilpalm	0.43	0.22	0.53	0.16
1	14	1	replant	oilpalm-oilpalm	0.13	0.35	oilpalm	0.43	0.22	0.53	0.16
1	15	1	replant	oilpalm-oilpalm	0.61	0.57	rubber	0.42	0.21	0.53	0.16
1	15	1	replant	oilpalm-oilpalm	0.39	0.79	oilpalm	0.42	0.21	0.53	0.16
1	15	1	replant	oilpalm-oilpalm	0.28	0.42	oilpalm	0.42	0.21	0.53	0.16
1	15	1	replant	oilpalm-oilpalm	0.13	0.34	oilpalm	0.42	0.21	0.53	0.16
1	15	1	replant	oilpalm-oilpalm	0.39	0.67	oilpalm	0.42	0.21	0.53	0.16
1	16	1	replant	oilpalm-oilpalm	0.31	0.68	oilpalm	0.42	0.21	0.53	0.16
1	16	2	replant	rubber-rubber	0.32	0.7	oilpalm	0.42	0.21	0.53	0.16
1	16	1	replant	oilpalm-oilpalm	0.29	0.64	oilpalm	0.42	0.21	0.53	0.16
1	16	1	replant	oilpalm-oilpalm	0.26	0.75	oilpalm	0.42	0.21	0.53	0.16
1	16	1	replant	oilpalm-oilpalm	0.13	0.33	oilpalm	0.42	0.21	0.53	0.16
1	16	1	replant	oilpalm-oilpalm	0.28	0.47	oilpalm	0.42	0.21	0.53	0.16
1	16	2	replant	rubber-rubber	0.76	0.36	rubber	0.42	0.21	0.53	0.16
1	16	1	replant	oilpalm-oilpalm	0.29	0.82	oilpalm	0.42	0.21	0.53	0.16
1	16	1	replant	oilpalm-oilpalm	0.16	0.68	oilpalm	0.42	0.21	0.53	0.16
1	16	1	replant	oilpalm-oilpalm	0.36	0.87	oilpalm	0.42	0.21	0.53	0.16
1	17	1	replant	oilpalm-oilpalm	0.4	0.67	oilpalm	0.42	0.22	0.53	0.16
1	17	1	replant	oilpalm-oilpalm	0.13	0.33	oilpalm	0.42	0.22	0.53	0.16
1	17	1	replant	oilpalm-oilpalm	0.06	0.65	oilpalm	0.42	0.22	0.53	0.16
1	17	1	replant	oilpalm-oilpalm	0.69	0.88	oilpalm	0.42	0.22	0.53	0.16
1	17	2	replant	rubber-rubber	0.93	0.39	rubber	0.42	0.22	0.53	0.16
1	17	1	replant	oilpalm-oilpalm	0.05	0.6	oilpalm	0.42	0.22	0.53	0.16
1	17	1	replant	oilpalm-oilpalm	0.24	0.43	oilpalm	0.42	0.22	0.53	0.16
1	18	1	replant	oilpalm-oilpalm	0.4	0.78	oilpalm	0.41	0.21	0.53	0.16
1	18	2	replant	rubber-rubber	0.67	0.43	rubber	0.41	0.21	0.53	0.16
1	18	2	replant	rubber-rubber	0.7	0.32	rubber	0.41	0.21	0.53	0.16
1	18	1	replant	oilpalm-oilpalm	0.27	0.35	oilpalm	0.41	0.21	0.53	0.16
1	19	1	replant	oilpalm-oilpalm	0.28	0.64	oilpalm	0.41	0.22	0.52	0.16
1	19	2	replant	rubber-rubber	0.69	0.66	rubber	0.41	0.22	0.52	0.16
1	19	2	replant	rubber-rubber	0.8	0.47	rubber	0.41	0.22	0.52	0.16
1	19	2	switch	oilpalm-rubber	0.36	0.87	oilpalm	0.41	0.22	0.52	0.16
1	19	2	replant	rubber-rubber	0.74	0.48	rubber	0.41	0.22	0.52	0.16
1	19	1	replant	oilpalm-oilpalm	0.25	0.69	oilpalm	0.41	0.22	0.52	0.16
1	19	2	replant	rubber-rubber	0.7	0.32	rubber	0.41	0.22	0.52	0.16
1	21	1	switch	rubber-oilpalm	0.13	0.33	oilpalm	0.41	0.21	0.51	0.16
1	21	1	replant	oilpalm-oilpalm	0.37	0.62	oilpalm	0.41	0.21	0.51	0.16
1	21	1	replant	oilpalm-oilpalm	0.35	0.44	oilpalm	0.41	0.21	0.51	0.16
1	21	1	switch	rubber-oilpalm	0.28	0.33	oilpalm	0.41	0.21	0.51	0.16
1	21	1	replant	oilpalm-oilpalm	0.19	0.35	oilpalm	0.41	0.21	0.51	0.16
1	21	1	replant	oilpalm-oilpalm	0.41	0.58	oilpalm	0.41	0.21	0.51	0.16
1	21	1	replant	oilpalm-oilpalm	0.3	0.57	oilpalm	0.41	0.21	0.51	0.16
1	21	2	switch	oilpalm-rubber	0.69	0.49	rubber	0.41	0.21	0.51	0.16
1	21	1	replant	oilpalm-oilpalm	0.16	0.68	oilpalm	0.41	0.21	0.51	0.16
1	21	1	replant	oilpalm-oilpalm	0.39	0.52	oilpalm	0.41	0.21	0.51	0.16
1	21	1	replant	oilpalm-oilpalm	0.39	0.67	oilpalm	0.41	0.21	0.51	0.16
1	21	1	replant	oilpalm-oilpalm	0.29	0.64	oilpalm	0.41	0.21	0.51	0.16
1	22	2	replant	rubber-rubber	0.67	0.43	rubber	0.41	0.21	0.5	0.16
1	22	1	switch	rubber-oilpalm	0.13	0.33	oilpalm	0.41	0.21	0.5	0.16
1	22	1	replant	oilpalm-oilpalm	0.39	0.67	oilpalm	0.41	0.21	0.5	0.16
1	22	2	replant	rubber-rubber	0.69	0.46	rubber	0.41	0.21	0.5	0.16
1	22	2	replant	rubber-rubber	0.74	0.48	rubber	0.41	0.21	0.5	0.16
1	22	2	replant	rubber-rubber	0.93	0.39	rubber	0.41	0.21	0.5	0.16
1	23	1	replant	oilpalm-oilpalm	0.08	0.69	oilpalm	0.41	0.21	0.5	0.16
1	23	2	replant	rubber-rubber	0.74	0.48	rubber	0.41	0.21	0.5	0.16
1	23	2	replant	rubber-rubber	0.91	0.3	rubber	0.41	0.21	0.5	0.16
1	23	2	replant	rubber-rubber	0.74	0.37	rubber	0.41	0.21	0.5	0.16
1	23	2	switch	oilpalm-rubber	0.61	0.57	rubber	0.41	0.21	0.5	0.16
1	23	2	switch	oilpalm-rubber	0.4	0.67	oilpalm	0.41	0.21	0.5	0.16
1	23	2	switch	oilpalm-rubber	0.59	0.48	rubber	0.41	0.21	0.5	0.16
1	24	2	switch	oilpalm-rubber	0.61	0.47	rubber	0.41	0.21	0.5	0.17
1	24	1	replant	oilpalm-oilpalm	0.21	0.69	oilpalm	0.41	0.21	0.5	0.17
1	24	1	replant	oilpalm-oilpalm	0.13	0.33	oilpalm	0.41	0.21	0.5	0.17
1	24	2	switch	oilpalm-rubber	0.59	0.48	rubber	0.41	0.21	0.5	0.17
1	25	2	replant	rubber-rubber	0.59	0.48	rubber	0.4	0.2	0.5	0.17
1	25	1	replant	oilpalm-oilpalm	0.36	0.52	oilpalm	0.4	0.2	0.5	0.17
1	25	1	replant	oilpalm-oilpalm	0.27	0.35	oilpalm	0.4	0.2	0.5	0.17
1	25	1	replant	oilpalm-oilpalm	0.41	0.78	oilpalm	0.4	0.2	0.5	0.17
1	25	1	replant	oilpalm-oilpalm	0.32	0.59	oilpalm	0.4	0.2	0.5	0.17
1	25	1	replant	oilpalm-oilpalm	0.27	0.33	oilpalm	0.4	0.2	0.5	0.17
1	25	1	replant	oilpalm-oilpalm	0.3	0.57	oilpalm	0.4	0.2	0.5	0.17
1	25	1	replant	oilpalm-oilpalm	0.29	0.46	oilpalm	0.4	0.2	0.5	0.17
1	26	2	switch	oilpalm-rubber	0.24	0.4	oilpalm	0.4	0.2	0.5	0.17
1	26	2	replant	rubber-rubber	0.74	0.48	rubber	0.4	0.2	0.5	0.17
1	26	1	replant	oilpalm-oilpalm	0.26	0.51	oilpalm	0.4	0.2	0.5	0.17
1	26	2	replant	rubber-rubber	0.78	0.2	rubber	0.4	0.2	0.5	0.17
1	27	2	replant	rubber-rubber	0.74	0.37	rubber	0.4	0.2	0.5	0.17
1	27	1	replant	oilpalm-oilpalm	0.4	0.53	oilpalm	0.4	0.2	0.5	0.17
1	27	1	replant	oilpalm-oilpalm	0.41	0.55	oilpalm	0.4	0.2	0.5	0.17
1	27	2	replant	rubber-rubber	0.74	0.48	rubber	0.4	0.2	0.5	0.17
1	27	2	replant	rubber-rubber	0.91	0.3	rubber	0.4	0.2	0.5	0.17
1	27	1	replant	oilpalm-oilpalm	0.21	0.69	oilpalm	0.4	0.2	0.5	0.17
1	27	1	replant	oilpalm-oilpalm	0.22	0.43	oilpalm	0.4	0.2	0.5	0.17
1	27	1	switch	rubber-oilpalm	0.13	0.33	oilpalm	0.4	0.2	0.5	0.17
1	27	1	switch	rubber-oilpalm	0.28	0.33	oilpalm	0.4	0.2	0.5	0.17
1	27	1	switch	rubber-oilpalm	0.27	0.33	oilpalm	0.4	0.2	0.5	0.17
1	27	1	replant	oilpalm-oilpalm	0.39	0.57	oilpalm	0.4	0.2	0.5	0.17
1	28	1	switch	rubber-oilpalm	0.13	0.32	oilpalm	0.4	0.2	0.49	0.17
1	28	2	replant	rubber-rubber	0.74	0.48	rubber	0.4	0.2	0.49	0.17
1	28	1	replant	oilpalm-oilpalm	0.05	0.6	oilpalm	0.4	0.2	0.49	0.17
1	29	2	replant	rubber-rubber	0.53	0.28	rubber	0.4	0.21	0.5	0.17
1	29	1	replant	oilpalm-oilpalm	0.13	0.32	oilpalm	0.4	0.21	0.5	0.17
1	29	2	switch	oilpalm-rubber	0.69	0.44	rubber	0.4	0.21	0.5	0.17
1	29	2	replant	rubber-rubber	0.37	0.16	rubber	0.4	0.21	0.5	0.17
1	29	1	replant	oilpalm-oilpalm	0.08	0.69	oilpalm	0.4	0.21	0.5	0.17
1	29	2	replant	rubber-rubber	0.74	0.37	rubber	0.4	0.21	0.5	0.17
1	29	2	replant	rubber-rubber	0.74	0.48	rubber	0.4	0.21	0.5	0.17
1	29	1	switch	rubber-oilpalm	0.24	0.37	oilpalm	0.4	0.21	0.5	0.17
1	29	1	replant	oilpalm-oilpalm	0.05	0.6	oilpalm	0.4	0.21	0.5	0.17
1	30	1	replant	oilpalm-oilpalm	0.13	0.32	oilpalm	0.4	0.21	0.5	0.17
1	30	2	replant	rubber-rubber	0.76	0.36	rubber	0.4	0.21	0.5	0.17
1	30	2	replant	rubber-rubber	0.74	0.37	rubber	0.4	0.21	0.5	0.17
1	30	1	switch	rubber-oilpalm	0.36	0.27	rubber	0.4	0.21	0.5	0.17
1	30	2	replant	rubber-rubber	0.7	0.32	rubber	0.4	0.21	0.5	0.17
1	30	1	replant	oilpalm-oilpalm	0.05	0.6	oilpalm	0.4	0.21	0.5	0.17
1	30	2	replant	rubber-rubber	0.29	0.1	rubber	0.4	0.21	0.5	0.17
1	31	1	replant	oilpalm-oilpalm	0.38	0.63	oilpalm	0.4	0.21	0.5	0.17
1	31	1	replant	oilpalm-oilpalm	0.39	0.53	oilpalm	0.4	0.21	0.5	0.17
1	31	1	replant	oilpalm-oilpalm	0.36	0.52	oilpalm	0.4	0.21	0.5	0.17
1	31	1	replant	oilpalm-oilpalm	0.13	0.32	oilpalm	0.4	0.21	0.5	0.17
1	31	1	replant	oilpalm-oilpalm	0.41	0.62	oilpalm	0.4	0.21	0.5	0.17
1	31	1	replant	oilpalm-oilpalm	0.28	0.64	oilpalm	0.4	0.21	0.5	0.17
1	31	1	replant	oilpalm-oilpalm	0.29	0.46	oilpalm	0.4	0.21	0.5	0.17
1	31	1	replant	oilpalm-oilpalm	0.4	0.65	oilpalm	0.4	0.21	0.5	0.17
1	31	1	replant	oilpalm-oilpalm	0.3	0.57	oilpalm	0.4	0.21	0.5	0.17
1	31	1	replant	oilpalm-oilpalm	0.4	0.53	oilpalm	0.4	0.21	0.5	0.17
1	31	1	replant	oilpalm-oilpalm	0.41	0.55	oilpalm	0.4	0.21	0.5	0.17
1	31	1	replant	oilpalm-oilpalm	0.37	0.62	oilpalm	0.4	0.21	0.5	0.17
1	31	1	replant	oilpalm-oilpalm	0.39	0.57	oilpalm	0.4	0.21	0.5	0.17
1	31	1	replant	oilpalm-oilpalm	0.27	0.33	oilpalm	0.4	0.21	0.5	0.17
1	31	1	replant	oilpalm-oilpalm	0.24	0.43	oilpalm	0.4	0.21	0.5	0.17
1	31	1	replant	oilpalm-oilpalm	0.36	0.27	rubber	0.4	0.21	0.5	0.17
1	31	1	replant	oilpalm-oilpalm	0.41	0.58	oilpalm	0.4	0.21	0.5	0.17
1	31	1	replant	oilpalm-oilpalm	0.39	0.67	oilpalm	0.4	0.21	0.5	0.17
1	31	1	replant	oilpalm-oilpalm	0.26	0.75	oilpalm	0.4	0.21	0.5	0.17
1	31	1	replant	oilpalm-oilpalm	0.29	0.64	oilpalm	0.4	0.21	0.5	0.17
1	32	1	replant	oilpalm-oilpalm	0.13	0.32	oilpalm	0.4	0.21	0.5	0.17
1	32	1	replant	oilpalm-oilpalm	0.41	0.78	oilpalm	0.4	0.21	0.5	0.17
1	32	1	replant	oilpalm-oilpalm	0.3	0.57	oilpalm	0.4	0.21	0.5	0.17
1	32	2	switch	oilpalm-rubber	0.33	0.56	oilpalm	0.4	0.21	0.5	0.17
1	32	1	replant	oilpalm-oilpalm	0.4	0.65	oilpalm	0.4	0.21	0.5	0.17
1	32	1	replant	oilpalm-oilpalm	0.41	0.55	oilpalm	0.4	0.21	0.5	0.17
1	32	1	replant	oilpalm-oilpalm	0.29	0.64	oilpalm	0.4	0.21	0.5	0.17
1	32	1	replant	oilpalm-oilpalm	0.37	0.62	oilpalm	0.4	0.21	0.5	0.17
1	32	1	replant	oilpalm-oilpalm	0.39	0.57	oilpalm	0.4	0.21	0.5	0.17
1	32	1	replant	oilpalm-oilpalm	0.41	0.58	oilpalm	0.4	0.21	0.5	0.17
1	32	1	replant	oilpalm-oilpalm	0.21	0.69	oilpalm	0.4	0.21	0.5	0.17
1	32	1	replant	oilpalm-oilpalm	0.29	0.46	oilpalm	0.4	0.21	0.5	0.17
1	32	2	switch	oilpalm-rubber	0.37	0.16	rubber	0.4	0.21	0.5	0.17
1	32	1	replant	oilpalm-oilpalm	0.41	0.62	oilpalm	0.4	0.21	0.5	0.17
1	32	1	replant	oilpalm-oilpalm	0.28	0.64	oilpalm	0.4	0.21	0.5	0.17
1	32	1	replant	oilpalm-oilpalm	0.39	0.79	oilpalm	0.4	0.21	0.5	0.17
1	32	1	replant	oilpalm-oilpalm	0.28	0.42	oilpalm	0.4	0.21	0.5	0.17
1	33	1	replant	oilpalm-oilpalm	0.29	0.64	oilpalm	0.38	0.19	0.5	0.17
1	33	1	replant	oilpalm-oilpalm	0.19	0.62	oilpalm	0.38	0.19	0.5	0.17
1	33	1	replant	oilpalm-oilpalm	0.29	0.46	oilpalm	0.38	0.19	0.5	0.17
1	33	1	replant	oilpalm-oilpalm	0.28	0.64	oilpalm	0.38	0.19	0.5	0.17
1	33	1	replant	oilpalm-oilpalm	0.3	0.57	oilpalm	0.38	0.19	0.5	0.17
1	33	1	replant	oilpalm-oilpalm	0.19	0.35	oilpalm	0.38	0.19	0.5	0.17
1	33	1	replant	oilpalm-oilpalm	0.13	0.32	oilpalm	0.38	0.19	0.5	0.17
1	34	1	replant	oilpalm-oilpalm	0.4	0.53	oilpalm	0.38	0.19	0.5	0.17
1	34	1	replant	oilpalm-oilpalm	0.29	0.46	oilpalm	0.38	0.19	0.5	0.17
1	34	1	replant	oilpalm-oilpalm	0.26	0.51	oilpalm	0.38	0.19	0.5	0.17
1	34	1	replant	oilpalm-oilpalm	0.29	0.64	oilpalm	0.38	0.19	0.5	0.17
1	34	1	replant	oilpalm-oilpalm	0.24	0.43	oilpalm	0.38	0.19	0.5	0.17
1	34	1	replant	oilpalm-oilpalm	0.37	0.62	oilpalm	0.38	0.19	0.5	0.17
1	34	1	replant	oilpalm-oilpalm	0.13	0.32	oilpalm	0.38	0.19	0.5	0.17
1	34	1	replant	oilpalm-oilpalm	0.39	0.57	oilpalm	0.38	0.19	0.5	0.17
1	34	1	replant	oilpalm-oilpalm	0.22	0.43	oilpalm	0.38	0.19	0.5	0.17
1	34	2	replant	rubber-rubber	0.76	0.36	rubber	0.38	0.19	0.5	0.17
1	34	2	replant	rubber-rubber	0.53	0.28	rubber	0.38	0.19	0.5	0.17
1	34	1	replant	oilpalm-oilpalm	0.36	0.52	oilpalm	0.38	0.19	0.5	0.17
1	34	1	replant	oilpalm-oilpalm	0.3	0.57	oilpalm	0.38	0.19	0.5	0.17
1	34	1	replant	oilpalm-oilpalm	0.35	0.44	oilpalm	0.38	0.19	0.5	0.17
1	34	1	replant	oilpalm-oilpalm	0.4	0.65	oilpalm	0.38	0.19	0.5	0.17
1	34	1	replant	oilpalm-oilpalm	0.32	0.59	oilpalm	0.38	0.19	0.5	0.17
1	34	2	replant	rubber-rubber	0.41	0.52	oilpalm	0.38	0.19	0.5	0.17
1	34	1	switch	rubber-oilpalm	0.36	0.27	rubber	0.38	0.19	0.5	0.17
1	34	1	replant	oilpalm-oilpalm	0.41	0.58	oilpalm	0.38	0.19	0.5	0.17
1	34	1	replant	oilpalm-oilpalm	0.39	0.43	oilpalm	0.38	0.19	0.5	0.17
1	35	1	replant	oilpalm-oilpalm	0.13	0.32	oilpalm	0.37	0.19	0.5	0.18
1	35	1	replant	oilpalm-oilpalm	0.35	0.44	oilpalm	0.37	0.19	0.5	0.18
1	35	2	switch	oilpalm-rubber	0.39	0.43	oilpalm	0.37	0.19	0.5	0.18
1	35	1	replant	oilpalm-oilpalm	0.36	0.27	rubber	0.37	0.19	0.5	0.18
1	35	2	replant	rubber-rubber	0.7	0.32	rubber	0.37	0.19	0.5	0.18
1	35	1	replant	oilpalm-oilpalm	0.29	0.64	oilpalm	0.37	0.19	0.5	0.18
1	35	1	replant	oilpalm-oilpalm	0.39	0.67	oilpalm	0.37	0.19	0.5	0.18
1	35	1	replant	oilpalm-oilpalm	0.29	0.46	oilpalm	0.37	0.19	0.5	0.18
1	35	1	replant	oilpalm-oilpalm	0.27	0.33	oilpalm	0.37	0.19	0.5	0.18
1	35	1	replant	oilpalm-oilpalm	0.41	0.78	oilpalm	0.37	0.19	0.5	0.18
1	35	1	replant	oilpalm-oilpalm	0.05	0.6	oilpalm	0.37	0.19	0.5	0.18
1	35	1	replant	oilpalm-oilpalm	0.39	0.53	oilpalm	0.37	0.19	0.5	0.18
1	35	1	replant	oilpalm-oilpalm	0.24	0.43	oilpalm	0.37	0.19	0.5	0.18
1	35	1	switch	rubber-oilpalm	0.37	0.16	rubber	0.37	0.19	0.5	0.18
1	35	1	replant	oilpalm-oilpalm	0.39	0.57	oilpalm	0.37	0.19	0.5	0.18
1	35	1	replant	oilpalm-oilpalm	0.26	0.51	oilpalm	0.37	0.19	0.5	0.18
1	35	1	replant	oilpalm-oilpalm	0.37	0.62	oilpalm	0.37	0.19	0.5	0.18
1	35	2	replant	rubber-rubber	0.76	0.36	rubber	0.37	0.19	0.5	0.18
1	36	1	replant	oilpalm-oilpalm	0.13	0.32	oilpalm	0.35	0.18	0.51	0.17
1	36	2	replant	rubber-rubber	0.7	0.32	rubber	0.35	0.18	0.51	0.17
1	36	1	replant	oilpalm-oilpalm	0.29	0.46	oilpalm	0.35	0.18	0.51	0.17
1	36	2	switch	oilpalm-rubber	0.39	0.43	oilpalm	0.35	0.18	0.51	0.17
1	36	2	replant	rubber-rubber	0.76	0.36	rubber	0.35	0.18	0.51	0.17
1	36	2	replant	rubber-rubber	0.29	0.1	rubber	0.35	0.18	0.51	0.17
1	36	1	switch	rubber-oilpalm	0.4	0.28	rubber	0.35	0.18	0.51	0.17
1	36	2	switch	oilpalm-rubber	0.41	0.5	oilpalm	0.35	0.18	0.51	0.17
1	37	2	switch	oilpalm-rubber	0.26	0.51	oilpalm	0.35	0.18	0.51	0.17
1	37	2	switch	oilpalm-rubber	0.41	0.49	oilpalm	0.35	0.18	0.51	0.17
1	37	2	switch	oilpalm-rubber	0.41	0.59	oilpalm	0.35	0.18	0.51	0.17
1	37	2	replant	rubber-rubber	0.34	0.28	rubber	0.35	0.18	0.51	0.17
1	37	2	replant	rubber-rubber	0.76	0.36	rubber	0.35	0.18	0.51	0.17
1	37	2	switch	oilpalm-rubber	0.22	0.43	oilpalm	0.35	0.18	0.51	0.17
1	37	2	switch	oilpalm-rubber	0.39	0.79	oilpalm	0.35	0.18	0.51	0.17
1	38	2	replant	rubber-rubber	0.29	0.1	rubber	0.35	0.18	0.5	0.17
1	38	1	replant	oilpalm-oilpalm	0.06	0.65	oilpalm	0.35	0.18	0.5	0.17
1	38	2	switch	oilpalm-rubber	0.38	0.63	oilpalm	0.35	0.18	0.5	0.17
1	38	2	replant	rubber-rubber	0.76	0.36	rubber	0.35	0.18	0.5	0.17
1	38	2	switch	oilpalm-rubber	0.41	0.49	oilpalm	0.35	0.18	0.5	0.17
1	38	2	replant	rubber-rubber	0.7	0.32	rubber	0.35	0.18	0.5	0.17
1	39	1	replant	oilpalm-oilpalm	0.19	0.62	oilpalm	0.35	0.18	0.5	0.17
1	39	2	replant	rubber-rubber	0.41	0.59	oilpalm	0.35	0.18	0.5	0.17
1	39	1	replant	oilpalm-oilpalm	0.27	0.33	oilpalm	0.35	0.18	0.5	0.17
1	39	2	replant	rubber-rubber	0.76	0.36	rubber	0.35	0.18	0.5	0.17
1	39	1	replant	oilpalm-oilpalm	0.28	0.47	oilpalm	0.35	0.18	0.5	0.17
1	39	1	replant	oilpalm-oilpalm	0.24	0.43	oilpalm	0.35	0.18	0.5	0.17
1	39	1	switch	rubber-oilpalm	0.26	0.51	oilpalm	0.35	0.18	0.5	0.17
1	39	1	replant	oilpalm-oilpalm	0.13	0.32	oilpalm	0.35	0.18	0.5	0.17
1	39	1	replant	oilpalm-oilpalm	0.19	0.35	oilpalm	0.35	0.18	0.5	0.17
1	40	1	replant	oilpalm-oilpalm	0.27	0.33	oilpalm	0.35	0.17	0.5	0.17
1	40	1	replant	oilpalm-oilpalm	0.16	0.68	oilpalm	0.35	0.17	0.5	0.17
1	40	1	replant	oilpalm-oilpalm	0.13	0.32	oilpalm	0.35	0.17	0.5	0.17
1	40	2	switch	oilpalm-rubber	0.37	0.16	rubber	0.35	0.17	0.5	0.17
1	40	1	replant	oilpalm-oilpalm	0.28	0.33	oilpalm	0.35	0.17	0.5	0.17
1	40	1	replant	oilpalm-oilpalm	0.29	0.46	oilpalm	0.35	0.17	0.5	0.17
1	40	2	switch	oilpalm-rubber	0.36	0.27	rubber	0.35	0.17	0.5	0.17
1	41	2	switch	oilpalm-rubber	0.36	0.27	rubber	0.35	0.17	0.5	0.17
1	41	2	switch	oilpalm-rubber	0.29	0.82	oilpalm	0.35	0.17	0.5	0.17
1	41	1	replant	oilpalm-oilpalm	0.13	0.32	oilpalm	0.35	0.17	0.5	0.17
1	41	2	switch	oilpalm-rubber	0.27	0.33	oilpalm	0.35	0.17	0.5	0.17
1	42	2	switch	oilpalm-rubber	0.27	0.33	oilpalm	0.35	0.17	0.5	0.17
1	42	2	switch	oilpalm-rubber	0.28	0.42	oilpalm	0.35	0.17	0.5	0.17
1	42	2	switch	oilpalm-rubber	0.27	0.35	oilpalm	0.35	0.17	0.5	0.17
1	42	2	switch	oilpalm-rubber	0.28	0.47	oilpalm	0.35	0.17	0.5	0.17
1	43	2	switch	oilpalm-rubber	0.27	0.33	oilpalm	0.34	0.16	0.5	0.17
1	43	2	switch	oilpalm-rubber	0.35	0.44	oilpalm	0.34	0.16	0.5	0.17
1	43	2	switch	oilpalm-rubber	0.37	0.16	rubber	0.34	0.16	0.5	0.17
1	43	1	replant	oilpalm-oilpalm	0.26	0.75	oilpalm	0.34	0.16	0.5	0.17
1	43	2	switch	oilpalm-rubber	0.27	0.33	oilpalm	0.34	0.16	0.5	0.17
1	43	2	switch	oilpalm-rubber	0.13	0.32	oilpalm	0.34	0.16	0.5	0.17
1	43	2	switch	oilpalm-rubber	0.22	0.34	oilpalm	0.34	0.16	0.5	0.17
1	43	2	switch	oilpalm-rubber	0.39	0.53	oilpalm	0.34	0.16	0.5	0.17
1	43	1	replant	oilpalm-oilpalm	0.25	0.69	oilpalm	0.34	0.16	0.5	0.17
1	43	2	switch	oilpalm-rubber	0.29	0.46	oilpalm	0.34	0.16	0.5	0.17
1	43	2	switch	oilpalm-rubber	0.24	0.43	oilpalm	0.34	0.16	0.5	0.17
1	43	1	replant	oilpalm-oilpalm	0.29	0.64	oilpalm	0.34	0.16	0.5	0.17
1	43	1	replant	oilpalm-oilpalm	0.05	0.6	oilpalm	0.34	0.16	0.5	0.17
1	43	2	switch	oilpalm-rubber	0.4	0.78	oilpalm	0.34	0.16	0.5	0.17
1	44	1	replant	oilpalm-oilpalm	0.4	0.65	oilpalm	0.32	0.13	0.5	0.17
1	44	2	switch	oilpalm-rubber	0.35	0.44	oilpalm	0.32	0.13	0.5	0.17
1	44	1	replant	oilpalm-oilpalm	0.39	0.67	oilpalm	0.32	0.13	0.5	0.17
1	44	1	replant	oilpalm-oilpalm	0.41	0.78	oilpalm	0.32	0.13	0.5	0.17
1	44	1	replant	oilpalm-oilpalm	0.41	0.62	oilpalm	0.32	0.13	0.5	0.17
1	44	1	replant	oilpalm-oilpalm	0.37	0.62	oilpalm	0.32	0.13	0.5	0.17
1	44	2	switch	oilpalm-rubber	0.13	0.32	oilpalm	0.32	0.13	0.5	0.17
1	44	1	replant	oilpalm-oilpalm	0.41	0.58	oilpalm	0.32	0.13	0.5	0.17
1	45	2	switch	oilpalm-rubber	0.13	0.32	oilpalm	0.32	0.13	0.5	0.17
1	45	1	replant	oilpalm-oilpalm	0.37	0.62	oilpalm	0.32	0.13	0.5	0.17
1	45	2	switch	oilpalm-rubber	0.35	0.44	oilpalm	0.32	0.13	0.5	0.17
1	45	1	replant	oilpalm-oilpalm	0.39	0.67	oilpalm	0.32	0.13	0.5	0.17
1	45	1	replant	oilpalm-oilpalm	0.41	0.78	oilpalm	0.32	0.13	0.5	0.17
1	45	1	replant	oilpalm-oilpalm	0.41	0.58	oilpalm	0.32	0.13	0.5	0.17
1	45	1	replant	oilpalm-oilpalm	0.28	0.64	oilpalm	0.32	0.13	0.5	0.17
1	46	1	replant	oilpalm-oilpalm	0.13	0.32	oilpalm	0.31	0.12	0.5	0.17
1	47	2	switch	oilpalm-rubber	0.3	0.57	oilpalm	0.31	0.12	0.5	0.17
1	47	2	switch	oilpalm-rubber	0.41	0.58	oilpalm	0.31	0.12	0.5	0.17
1	47	1	replant	oilpalm-oilpalm	0.39	0.67	oilpalm	0.31	0.12	0.5	0.17
1	47	1	replant	oilpalm-oilpalm	0.29	0.64	oilpalm	0.31	0.12	0.5	0.17
1	47	2	switch	oilpalm-rubber	0.27	0.35	oilpalm	0.31	0.12	0.5	0.17
1	47	2	switch	oilpalm-rubber	0.18	0.35	oilpalm	0.31	0.12	0.5	0.17
1	47	2	switch	oilpalm-rubber	0.27	0.33	oilpalm	0.31	0.12	0.5	0.17
1	47	1	replant	oilpalm-oilpalm	0.16	0.68	oilpalm	0.31	0.12	0.5	0.17
1	47	2	switch	oilpalm-rubber	0.13	0.32	oilpalm	0.31	0.12	0.5	0.17
1	48	2	switch	oilpalm-rubber	0.29	0.46	oilpalm	0.3	0.13	0.49	0.17
1	48	2	switch	oilpalm-rubber	0.39	0.53	oilpalm	0.3	0.13	0.49	0.17
1	48	2	switch	oilpalm-rubber	0.27	0.33	oilpalm	0.3	0.13	0.49	0.17
1	48	2	switch	oilpalm-rubber	0.36	0.52	oilpalm	0.3	0.13	0.49	0.17
1	48	2	switch	oilpalm-rubber	0.36	0.27	rubber	0.3	0.13	0.49	0.17
1	48	2	switch	oilpalm-rubber	0.32	0.59	oilpalm	0.3	0.13	0.49	0.17
1	48	2	switch	oilpalm-rubber	0.13	0.32	oilpalm	0.3	0.13	0.49	0.17
1	48	1	replant	oilpalm-oilpalm	0.41	0.78	oilpalm	0.3	0.13	0.49	0.17
1	48	2	switch	oilpalm-rubber	0.3	0.57	oilpalm	0.3	0.13	0.49	0.17
1	48	2	switch	oilpalm-rubber	0.27	0.33	oilpalm	0.3	0.13	0.49	0.17
1	48	1	replant	oilpalm-oilpalm	0.08	0.69	oilpalm	0.3	0.13	0.49	0.17
1	49	1	switch	rubber-oilpalm	0.29	0.64	oilpalm	0.3	0.13	0.49	0.18
1	49	2	replant	rubber-rubber	0.6	0.15	rubber	0.3	0.13	0.49	0.18
1	49	2	switch	oilpalm-rubber	0.13	0.32	oilpalm	0.3	0.13	0.49	0.18
1	49	1	replant	oilpalm-oilpalm	0.21	0.69	oilpalm	0.3	0.13	0.49	0.18
2	0	1	switch	rubber-oilpalm	0.23	0.64	oilpalm	0.56	0.21	0.6	0.18
2	0	1	replant	oilpalm-oilpalm	0.58	0.64	oilpalm	0.56	0.21	0.6	0.18
2	0	1	switch	rubber-oilpalm	0.61	0.7	oilpalm	0.56	0.21	0.6	0.18
2	0	1	replant	oilpalm-oilpalm	0.55	0.66	oilpalm	0.56	0.21	0.6	0.18
2	0	1	switch	rubber-oilpalm	0.51	0.75	oilpalm	0.56	0.21	0.6	0.18
2	0	2	switch	oilpalm-rubber	0.76	0.53	rubber	0.56	0.21	0.6	0.18
2	0	1	switch	rubber-oilpalm	0.57	0.74	oilpalm	0.56	0.21	0.6	0.18
2	0	1	replant	oilpalm-oilpalm	0.63	0.75	oilpalm	0.56	0.21	0.6	0.18
2	0	1	switch	rubber-oilpalm	0.01	0.69	oilpalm	0.56	0.21	0.6	0.18
2	0	1	replant	oilpalm-oilpalm	0.51	0.6	oilpalm	0.56	0.21	0.6	0.18
2	0	1	switch	rubber-oilpalm	0.24	0.71	oilpalm	0.56	0.21	0.6	0.18
2	0	2	replant	rubber-rubber	0.68	0.91	oilpalm	0.56	0.21	0.6	0.18
2	0	1	switch	rubber-oilpalm	0.62	0.68	oilpalm	0.56	0.21	0.6	0.18
2	0	2	switch	oilpalm-rubber	0.28	0.88	oilpalm	0.56	0.21	0.6	0.18
2	0	1	replant	oilpalm-oilpalm	0.67	0.72	oilpalm	0.56	0.21	0.6	0.18
2	0	2	switch	oilpalm-rubber	0.58	0.3	rubber	0.56	0.21	0.6	0.18
2	0	1	replant	oilpalm-oilpalm	0.62	0.68	oilpalm	0.56	0.21	0.6	0.18
2	0	2	switch	oilpalm-rubber	0.81	0.67	rubber	0.56	0.21	0.6	0.18
2	1	1	switch	rubber-oilpalm	0.53	0.65	oilpalm	0.53	0.21	0.58	0.17
2	1	2	replant	rubber-rubber	0.68	0.91	oilpalm	0.53	0.21	0.58	0.17
2	1	1	replant	oilpalm-oilpalm	0.5	0.6	oilpalm	0.53	0.21	0.58	0.17
2	1	1	switch	rubber-oilpalm	0.51	0.61	oilpalm	0.53	0.21	0.58	0.17
2	1	1	replant	oilpalm-oilpalm	0.67	0.7	oilpalm	0.53	0.21	0.58	0.17
2	1	1	switch	rubber-oilpalm	0.7	0.74	oilpalm	0.53	0.21	0.58	0.17
2	1	2	switch	oilpalm-rubber	0.72	0.53	rubber	0.53	0.21	0.58	0.17
2	1	1	switch	rubber-oilpalm	0.51	0.55	oilpalm	0.53	0.21	0.58	0.17
2	1	1	switch	rubber-oilpalm	0.01	0.64	oilpalm	0.53	0.21	0.58	0.17
2	1	2	replant	rubber-rubber	0.8	0.74	rubber	0.53	0.21	0.58	0.17
2	1	1	replant	oilpalm-oilpalm	0.51	0.6	oilpalm	0.53	0.21	0.58	0.17
2	2	2	switch	oilpalm-rubber	0.55	0.66	oilpalm	0.52	0.21	0.57	0.18
2	2	1	switch	rubber-oilpalm	0.46	0.57	oilpalm	0.52	0.21	0.57	0.18
2	2	2	switch	oilpalm-rubber	0.68	0.91	oilpalm	0.52	0.21	0.57	0.18
2	2	1	switch	rubber-oilpalm	0.53	0.59	oilpalm	0.52	0.21	0.57	0.18
2	2	1	replant	oilpalm-oilpalm	0.01	0.64	oilpalm	0.52	0.21	0.57	0.18
2	2	1	replant	oilpalm-oilpalm	0.46	0.65	oilpalm	0.52	0.21	0.57	0.18
2	2	1	replant	oilpalm-oilpalm	0.35	0.47	oilpalm	0.52	0.21	0.57	0.18
2	3	1	replant	oilpalm-oilpalm	0.19	0.44	oilpalm	0.5	0.22	0.56	0.18
2	3	2	replant	rubber-rubber	0.68	0.91	oilpalm	0.5	0.22	0.56	0.18
2	3	1	switch	rubber-oilpalm	0.44	0.6	oilpalm	0.5	0.22	0.56	0.18
2	3	1	replant	oilpalm-oilpalm	0.4	0.53	oilpalm	0.5	0.22	0.56	0.18
2	3	2	replant	rubber-rubber	0.81	0.68	rubber	0.5	0.22	0.56	0.18
2	3	2	switch	oilpalm-rubber	0.52	0.35	rubber	0.5	0.22	0.56	0.18
2	3	1	switch	rubber-oilpalm	0.48	0.58	oilpalm	0.5	0.22	0.56	0.18
2	3	1	replant	oilpalm-oilpalm	0.25	0.86	oilpalm	0.5	0.22	0.56	0.18
2	3	1	switch	rubber-oilpalm	0.67	0.68	oilpalm	0.5	0.22	0.56	0.18
2	3	2	switch	oilpalm-rubber	0.4	0.25	rubber	0.5	0.22	0.56	0.18
2	3	1	switch	rubber-oilpalm	0.5	0.59	oilpalm	0.5	0.22	0.56	0.18
2	3	1	replant	oilpalm-oilpalm	0.64	0.67	oilpalm	0.5	0.22	0.56	0.18
2	4	1	switch	rubber-oilpalm	0.34	0.4	oilpalm	0.49	0.22	0.55	0.18
2	4	2	replant	rubber-rubber	0.68	0.91	oilpalm	0.49	0.22	0.55	0.18
2	4	1	switch	rubber-oilpalm	0.4	0.53	oilpalm	0.49	0.22	0.55	0.18
2	4	1	switch	rubber-oilpalm	0.45	0.56	oilpalm	0.49	0.22	0.55	0.18
2	4	1	switch	rubber-oilpalm	0.42	0.56	oilpalm	0.49	0.22	0.55	0.18
2	4	1	replant	oilpalm-oilpalm	0.21	0.46	oilpalm	0.49	0.22	0.55	0.18
2	4	2	replant	rubber-rubber	0.8	0.69	rubber	0.49	0.22	0.55	0.18
2	4	1	switch	rubber-oilpalm	0.09	0.46	oilpalm	0.49	0.22	0.55	0.18
2	4	1	switch	rubber-oilpalm	0.39	0.55	oilpalm	0.49	0.22	0.55	0.18
2	4	1	switch	rubber-oilpalm	0.38	0.6	oilpalm	0.49	0.22	0.55	0.18
2	4	2	replant	rubber-rubber	0.81	0.67	rubber	0.49	0.22	0.55	0.18
2	4	1	switch	rubber-oilpalm	0.34	0.49	oilpalm	0.49	0.22	0.55	0.18
2	5	1	replant	oilpalm-oilpalm	0.38	0.76	oilpalm	0.48	0.22	0.55	0.19
2	5	2	switch	oilpalm-rubber	0.34	0.65	oilpalm	0.48	0.22	0.55	0.19
2	5	1	replant	oilpalm-oilpalm	0.18	0.67	oilpalm	0.48	0.22	0.55	0.19
2	5	2	replant	rubber-rubber	0.68	0.91	oilpalm	0.48	0.22	0.55	0.19
2	6	2	switch	oilpalm-rubber	0.59	0.66	oilpalm	0.48	0.23	0.55	0.18
2	6	2	switch	oilpalm-rubber	0.68	0.91	oilpalm	0.48	0.23	0.55	0.18
2	6	2	switch	oilpalm-rubber	0.44	0.28	rubber	0.48	0.23	0.55	0.18
2	6	1	replant	oilpalm-oilpalm	0.67	0.68	oilpalm	0.48	0.23	0.55	0.18
2	6	2	switch	oilpalm-rubber	0.39	0.55	oilpalm	0.48	0.23	0.55	0.18
2	7	1	switch	rubber-oilpalm	0.3	0.53	oilpalm	0.48	0.23	0.54	0.18
2	7	1	replant	oilpalm-oilpalm	0.56	0.7	oilpalm	0.48	0.23	0.54	0.18
2	7	1	switch	rubber-oilpalm	0.26	0.24	rubber	0.48	0.23	0.54	0.18
2	7	1	switch	rubber-oilpalm	0.09	0.46	oilpalm	0.48	0.23	0.54	0.18
2	7	1	switch	rubber-oilpalm	0.43	0.57	oilpalm	0.47	0.23	0.54	0.18
2	7	1	replant	oilpalm-oilpalm	0.31	0.85	oilpalm	0.47	0.23	0.54	0.18
2	7	1	switch	rubber-oilpalm	0.29	0.44	oilpalm	0.47	0.23	0.54	0.18
2	7	2	replant	rubber-rubber	0.68	0.91	oilpalm	0.48	0.23	0.54	0.18
2	7	1	switch	rubber-oilpalm	0.3	0.54	oilpalm	0.48	0.23	0.54	0.18
2	7	1	switch	rubber-oilpalm	0.29	0.51	oilpalm	0.48	0.23	0.54	0.18
2	7	1	switch	rubber-oilpalm	0.31	0.39	oilpalm	0.48	0.23	0.54	0.18
2	7	1	replant	oilpalm-oilpalm	0.32	0.35	oilpalm	0.48	0.23	0.54	0.18
2	7	1	replant	oilpalm-oilpalm	0.31	0.55	oilpalm	0.48	0.23	0.54	0.18
2	7	1	switch	rubber-oilpalm	0.56	0.5	rubber	0.48	0.23	0.54	0.18
2	7	1	switch	rubber-oilpalm	0.33	0.58	oilpalm	0.47	0.23	0.54	0.18
2	7	1	switch	rubber-oilpalm	0.31	0.41	oilpalm	0.48	0.23	0.54	0.18
2	8	2	replant	rubber-rubber	0.97	0.6	rubber	0.47	0.23	0.54	0.19
2	8	1	switch	rubber-oilpalm	0.41	0.54	oilpalm	0.47	0.23	0.54	0.19
2	8	1	switch	rubber-oilpalm	0.56	0.5	rubber	0.47	0.23	0.54	0.19
2	8	1	switch	rubber-oilpalm	0.27	0.53	oilpalm	0.47	0.23	0.54	0.19
2	8	1	switch	rubber-oilpalm	0.26	0.24	rubber	0.47	0.23	0.54	0.19
2	8	2	replant	rubber-rubber	0.84	0.62	rubber	0.47	0.23	0.54	0.19
2	8	1	replant	oilpalm-oilpalm	0.3	0.39	oilpalm	0.47	0.23	0.54	0.19
2	8	1	switch	rubber-oilpalm	0.28	0.41	oilpalm	0.47	0.23	0.54	0.19
2	8	2	switch	oilpalm-rubber	0.68	0.91	oilpalm	0.47	0.23	0.54	0.19
2	8	2	replant	rubber-rubber	0.53	0.23	rubber	0.47	0.23	0.54	0.19
2	8	2	replant	rubber-rubber	0.72	0.53	rubber	0.47	0.23	0.54	0.19
2	8	1	switch	rubber-oilpalm	0.55	0.44	rubber	0.47	0.23	0.54	0.19
2	8	2	replant	rubber-rubber	0.59	0.58	rubber	0.47	0.23	0.54	0.19
2	8	1	switch	rubber-oilpalm	0.68	0.61	rubber	0.47	0.23	0.54	0.19
2	8	1	switch	rubber-oilpalm	0.28	0.52	oilpalm	0.47	0.23	0.54	0.19
2	8	1	switch	rubber-oilpalm	0.44	0.28	rubber	0.47	0.23	0.54	0.19
2	8	2	replant	rubber-rubber	0.7	0.61	rubber	0.47	0.23	0.54	0.19
2	8	2	replant	rubber-rubber	0.82	0.56	rubber	0.47	0.23	0.54	0.19
2	8	1	replant	oilpalm-oilpalm	0.19	0.78	oilpalm	0.47	0.23	0.54	0.19
2	8	1	switch	rubber-oilpalm	0.28	0.21	rubber	0.47	0.23	0.54	0.19
2	8	1	replant	oilpalm-oilpalm	0.23	0.64	oilpalm	0.47	0.23	0.54	0.19
2	8	1	switch	rubber-oilpalm	0.19	0.4	oilpalm	0.47	0.23	0.54	0.19
2	8	1	switch	rubber-oilpalm	0.43	0.57	oilpalm	0.47	0.23	0.54	0.19
2	8	1	replant	oilpalm-oilpalm	0.09	0.46	oilpalm	0.47	0.23	0.54	0.19
2	8	2	replant	rubber-rubber	0.78	0.54	rubber	0.47	0.23	0.54	0.19
2	8	1	switch	rubber-oilpalm	0.3	0.48	oilpalm	0.47	0.23	0.54	0.19
2	9	2	replant	rubber-rubber	0.84	0.62	rubber	0.46	0.23	0.54	0.19
2	9	2	switch	oilpalm-rubber	0.67	0.68	oilpalm	0.46	0.23	0.54	0.19
2	9	1	switch	rubber-oilpalm	0.41	0.54	oilpalm	0.46	0.23	0.54	0.19
2	9	2	replant	rubber-rubber	0.72	0.53	rubber	0.46	0.23	0.54	0.19
2	9	2	replant	rubber-rubber	0.3	0.58	oilpalm	0.46	0.23	0.54	0.19
2	9	1	switch	rubber-oilpalm	0.27	0.52	oilpalm	0.46	0.23	0.54	0.19
2	9	1	replant	oilpalm-oilpalm	0.29	0.39	oilpalm	0.46	0.23	0.54	0.19
2	9	2	replant	rubber-rubber	0.78	0.54	rubber	0.46	0.23	0.54	0.19
2	9	2	replant	rubber-rubber	0.7	0.61	rubber	0.46	0.23	0.54	0.19
2	9	1	switch	rubber-oilpalm	0.27	0.41	oilpalm	0.46	0.23	0.54	0.19
2	9	1	switch	rubber-oilpalm	0.4	0.43	oilpalm	0.46	0.23	0.54	0.19
2	9	2	replant	rubber-rubber	0.82	0.56	rubber	0.46	0.23	0.54	0.19
2	10	1	replant	oilpalm-oilpalm	0.28	0.68	oilpalm	0.46	0.23	0.53	0.19
2	10	1	replant	oilpalm-oilpalm	0.3	0.48	oilpalm	0.46	0.23	0.53	0.19
2	10	1	replant	oilpalm-oilpalm	0.4	0.76	oilpalm	0.46	0.23	0.53	0.19
2	10	1	replant	oilpalm-oilpalm	0.28	0.39	oilpalm	0.46	0.23	0.53	0.19
2	10	1	replant	oilpalm-oilpalm	0.43	0.57	oilpalm	0.46	0.23	0.53	0.19
2	10	1	replant	oilpalm-oilpalm	0.27	0.21	rubber	0.46	0.23	0.53	0.19
2	10	1	replant	oilpalm-oilpalm	0.26	0.6	oilpalm	0.46	0.23	0.53	0.19
2	10	1	replant	oilpalm-oilpalm	0.23	0.64	oilpalm	0.46	0.23	0.53	0.19
2	11	1	switch	rubber-oilpalm	0.26	0.51	oilpalm	0.46	0.23	0.53	0.19
2	11	2	replant	rubber-rubber	0.81	0.29	rubber	0.46	0.23	0.53	0.19
2	12	1	replant	oilpalm-oilpalm	0.14	0.73	oilpalm	0.45	0.23	0.53	0.19
2	12	1	replant	oilpalm-oilpalm	0.23	0.64	oilpalm	0.45	0.23	0.53	0.19
2	12	2	replant	rubber-rubber	0.84	0.62	rubber	0.45	0.23	0.53	0.19
2	12	1	replant	oilpalm-oilpalm	0.27	0.21	rubber	0.45	0.23	0.53	0.19
2	12	2	replant	rubber-rubber	0.78	0.54	rubber	0.45	0.23	0.53	0.19
2	12	1	replant	oilpalm-oilpalm	0.26	0.41	oilpalm	0.45	0.23	0.53	0.19
2	12	1	replant	oilpalm-oilpalm	0.43	0.65	oilpalm	0.45	0.23	0.53	0.19
2	12	2	replant	rubber-rubber	0.82	0.56	rubber	0.45	0.23	0.53	0.19
2	12	1	replant	oilpalm-oilpalm	0.26	0.26	equal	0.45	0.23	0.53	0.19
2	12	1	replant	oilpalm-oilpalm	0.09	0.46	oilpalm	0.45	0.23	0.53	0.19
2	12	1	replant	oilpalm-oilpalm	0.26	0.55	oilpalm	0.45	0.23	0.53	0.19
2	12	1	replant	oilpalm-oilpalm	0.28	0.39	oilpalm	0.45	0.23	0.53	0.19
2	12	2	replant	rubber-rubber	0.65	0.34	rubber	0.45	0.23	0.53	0.19
2	12	2	replant	rubber-rubber	0.59	0.54	rubber	0.45	0.23	0.53	0.19
2	12	1	replant	oilpalm-oilpalm	0.41	0.56	oilpalm	0.45	0.23	0.53	0.19
2	13	1	replant	oilpalm-oilpalm	0.26	0.55	oilpalm	0.45	0.23	0.53	0.19
2	13	1	replant	oilpalm-oilpalm	0.64	0.67	oilpalm	0.45	0.23	0.53	0.19
2	13	1	replant	oilpalm-oilpalm	0.46	0.87	oilpalm	0.45	0.23	0.53	0.19
2	13	1	replant	oilpalm-oilpalm	0.09	0.46	oilpalm	0.45	0.23	0.53	0.19
2	13	1	replant	oilpalm-oilpalm	0.27	0.21	rubber	0.45	0.23	0.53	0.19
2	13	1	replant	oilpalm-oilpalm	0.43	0.57	oilpalm	0.45	0.23	0.53	0.19
2	13	2	switch	oilpalm-rubber	0.67	0.83	oilpalm	0.45	0.23	0.53	0.19
2	14	1	replant	oilpalm-oilpalm	0.26	0.55	oilpalm	0.44	0.23	0.52	0.19
2	14	1	replant	oilpalm-oilpalm	0.21	0.71	oilpalm	0.44	0.23	0.52	0.19
2	15	2	replant	rubber-rubber	0.58	0.3	rubber	0.44	0.22	0.52	0.19
2	15	1	replant	oilpalm-oilpalm	0.25	0.9	oilpalm	0.44	0.22	0.52	0.19
2	15	1	replant	oilpalm-oilpalm	0.01	0.64	oilpalm	0.44	0.22	0.52	0.19
2	16	1	replant	oilpalm-oilpalm	0.68	0.61	rubber	0.44	0.22	0.51	0.2
2	16	1	replant	oilpalm-oilpalm	0.27	0.57	oilpalm	0.44	0.22	0.51	0.2
2	16	1	replant	oilpalm-oilpalm	0.27	0.21	rubber	0.44	0.22	0.51	0.2
2	16	1	replant	oilpalm-oilpalm	0.14	0.34	oilpalm	0.44	0.22	0.51	0.2
2	16	1	replant	oilpalm-oilpalm	0.31	0.8	oilpalm	0.44	0.22	0.51	0.2
2	16	1	replant	oilpalm-oilpalm	0.27	0.81	oilpalm	0.44	0.22	0.51	0.2
2	16	1	replant	oilpalm-oilpalm	0.31	0.74	oilpalm	0.44	0.22	0.51	0.2
2	16	1	replant	oilpalm-oilpalm	0.56	0.5	rubber	0.44	0.22	0.51	0.2
2	17	2	switch	oilpalm-rubber	0.3	0.3	equal	0.43	0.22	0.51	0.2
2	17	2	switch	oilpalm-rubber	0.68	0.69	oilpalm	0.43	0.22	0.51	0.2
2	17	1	replant	oilpalm-oilpalm	0.27	0.84	oilpalm	0.43	0.22	0.51	0.2
2	17	2	replant	rubber-rubber	0.58	0.3	rubber	0.43	0.22	0.51	0.2
2	17	2	switch	oilpalm-rubber	0.26	0.24	rubber	0.43	0.22	0.51	0.2
2	18	1	switch	rubber-oilpalm	0.68	0.61	rubber	0.42	0.22	0.51	0.2
2	18	1	replant	oilpalm-oilpalm	0.01	0.64	oilpalm	0.42	0.22	0.51	0.2
2	18	2	replant	rubber-rubber	0.78	0.35	rubber	0.42	0.22	0.51	0.2
2	18	1	replant	oilpalm-oilpalm	0.25	0.75	oilpalm	0.42	0.22	0.51	0.2
2	18	1	switch	rubber-oilpalm	0.26	0.25	rubber	0.42	0.22	0.51	0.2
2	19	1	replant	oilpalm-oilpalm	0.16	0.94	oilpalm	0.42	0.22	0.51	0.2
2	19	1	switch	rubber-oilpalm	0.27	0.21	rubber	0.42	0.22	0.51	0.2
2	19	1	replant	oilpalm-oilpalm	0.26	0.24	rubber	0.42	0.22	0.51	0.2
2	19	1	switch	rubber-oilpalm	0.56	0.5	rubber	0.42	0.22	0.51	0.2
2	19	1	switch	rubber-oilpalm	0.26	0.25	rubber	0.42	0.22	0.51	0.2
2	19	1	replant	oilpalm-oilpalm	0.3	0.5	oilpalm	0.42	0.22	0.51	0.2
2	19	2	replant	rubber-rubber	0.8	0.23	rubber	0.42	0.22	0.51	0.2
2	19	1	replant	oilpalm-oilpalm	0.33	0.66	oilpalm	0.42	0.22	0.51	0.2
2	19	1	replant	oilpalm-oilpalm	0.26	0.73	oilpalm	0.42	0.22	0.51	0.2
2	19	1	switch	rubber-oilpalm	0.3	0.3	equal	0.42	0.22	0.51	0.2
2	19	2	replant	rubber-rubber	0.65	0.26	rubber	0.42	0.22	0.51	0.2
2	20	1	replant	oilpalm-oilpalm	0.4	0.53	oilpalm	0.41	0.21	0.5	0.21
2	20	1	replant	oilpalm-oilpalm	0.23	0.64	oilpalm	0.41	0.21	0.5	0.21
2	20	1	replant	oilpalm-oilpalm	0.26	0.24	rubber	0.41	0.21	0.5	0.21
2	20	1	replant	oilpalm-oilpalm	0.01	0.64	oilpalm	0.41	0.21	0.5	0.21
2	21	1	replant	oilpalm-oilpalm	0.22	0.53	oilpalm	0.4	0.21	0.5	0.22
2	21	1	replant	oilpalm-oilpalm	0.67	0.63	rubber	0.4	0.21	0.5	0.22
2	21	1	replant	oilpalm-oilpalm	0.19	0.4	oilpalm	0.4	0.21	0.5	0.22
2	21	1	replant	oilpalm-oilpalm	0.3	0.48	oilpalm	0.4	0.21	0.5	0.22
2	21	1	replant	oilpalm-oilpalm	0.26	0.51	oilpalm	0.4	0.21	0.5	0.22
2	21	1	replant	oilpalm-oilpalm	0.26	0.58	oilpalm	0.4	0.21	0.5	0.22
2	21	1	switch	rubber-oilpalm	0.26	0.23	rubber	0.4	0.21	0.5	0.22
2	21	1	switch	rubber-oilpalm	0.27	0.21	rubber	0.4	0.21	0.5	0.22
2	22	1	switch	rubber-oilpalm	0.44	0.28	rubber	0.4	0.21	0.5	0.22
2	22	1	replant	oilpalm-oilpalm	0.3	0.48	oilpalm	0.4	0.21	0.5	0.22
2	22	1	replant	oilpalm-oilpalm	0.27	0.19	rubber	0.4	0.21	0.5	0.22
2	23	2	switch	oilpalm-rubber	0.67	0.63	rubber	0.4	0.21	0.49	0.22
2	23	2	replant	rubber-rubber	0.78	0.35	rubber	0.4	0.21	0.49	0.22
2	23	2	switch	oilpalm-rubber	0.68	0.61	rubber	0.4	0.21	0.49	0.22
2	23	2	switch	oilpalm-rubber	0.27	0.17	rubber	0.4	0.21	0.49	0.22
2	23	2	switch	oilpalm-rubber	0.64	0.67	oilpalm	0.4	0.21	0.49	0.22
2	23	2	switch	oilpalm-rubber	0.56	0.5	rubber	0.4	0.21	0.49	0.22
2	24	2	switch	oilpalm-rubber	0.67	0.62	rubber	0.4	0.21	0.49	0.23
2	24	2	replant	rubber-rubber	0.78	0.35	rubber	0.4	0.21	0.49	0.23
2	24	2	switch	oilpalm-rubber	0.27	0.16	rubber	0.4	0.21	0.49	0.23
2	24	2	switch	oilpalm-rubber	0.68	0.61	rubber	0.4	0.21	0.49	0.23
2	24	1	replant	oilpalm-oilpalm	0.28	0.4	oilpalm	0.4	0.21	0.49	0.23
2	25	1	replant	oilpalm-oilpalm	0.3	0.48	oilpalm	0.4	0.21	0.49	0.23
2	25	1	replant	oilpalm-oilpalm	0.01	0.64	oilpalm	0.4	0.21	0.49	0.23
2	25	1	replant	oilpalm-oilpalm	0.25	0.86	oilpalm	0.4	0.21	0.49	0.23
2	25	1	replant	oilpalm-oilpalm	0.09	0.46	oilpalm	0.4	0.21	0.49	0.23
2	25	1	replant	oilpalm-oilpalm	0.25	0.51	oilpalm	0.4	0.21	0.49	0.23
2	25	2	replant	rubber-rubber	0.56	0.5	rubber	0.4	0.21	0.49	0.23
2	25	1	replant	oilpalm-oilpalm	0.21	0.71	oilpalm	0.4	0.21	0.49	0.23
2	26	1	replant	oilpalm-oilpalm	0.09	0.46	oilpalm	0.39	0.2	0.49	0.23
2	26	2	replant	rubber-rubber	0.58	0.2	rubber	0.39	0.2	0.49	0.23
2	26	2	switch	oilpalm-rubber	0.67	0.62	rubber	0.39	0.2	0.49	0.23
2	26	2	replant	rubber-rubber	0.65	0.15	rubber	0.39	0.2	0.49	0.23
2	26	1	replant	oilpalm-oilpalm	0.18	0.67	oilpalm	0.39	0.2	0.49	0.23
2	26	1	replant	oilpalm-oilpalm	0.21	0.46	oilpalm	0.39	0.2	0.49	0.23
2	26	2	replant	rubber-rubber	0.69	0.19	rubber	0.39	0.2	0.49	0.23
2	27	1	replant	oilpalm-oilpalm	0.27	0.68	oilpalm	0.38	0.2	0.49	0.23
2	27	1	replant	oilpalm-oilpalm	0.31	0.76	oilpalm	0.38	0.2	0.49	0.23
2	27	1	replant	oilpalm-oilpalm	0.41	0.54	oilpalm	0.38	0.2	0.49	0.23
2	27	2	replant	rubber-rubber	0.65	0.16	rubber	0.38	0.2	0.49	0.23
2	27	2	replant	rubber-rubber	0.78	0.35	rubber	0.38	0.2	0.49	0.23
2	27	2	replant	rubber-rubber	0.7	0.27	rubber	0.38	0.2	0.49	0.23
2	27	1	replant	oilpalm-oilpalm	0.27	0.44	oilpalm	0.38	0.2	0.49	0.23
2	28	1	replant	oilpalm-oilpalm	0.01	0.64	oilpalm	0.38	0.2	0.49	0.23
2	28	2	replant	rubber-rubber	0.78	0.35	rubber	0.38	0.2	0.49	0.23
2	29	1	replant	oilpalm-oilpalm	0.26	0.6	oilpalm	0.38	0.2	0.49	0.23
2	29	1	replant	oilpalm-oilpalm	0.16	0.94	oilpalm	0.38	0.2	0.49	0.23
2	29	1	replant	oilpalm-oilpalm	0.28	0.39	oilpalm	0.38	0.2	0.49	0.23
2	29	1	replant	oilpalm-oilpalm	0.33	0.56	oilpalm	0.38	0.2	0.49	0.23
2	29	1	switch	rubber-oilpalm	0.26	0.19	rubber	0.38	0.2	0.49	0.23
2	29	1	replant	oilpalm-oilpalm	0.01	0.64	oilpalm	0.38	0.2	0.49	0.23
2	30	1	replant	oilpalm-oilpalm	0.01	0.64	oilpalm	0.38	0.19	0.49	0.23
2	30	2	replant	rubber-rubber	0.78	0.35	rubber	0.38	0.19	0.49	0.23
2	30	2	replant	rubber-rubber	0.88	0.21	rubber	0.38	0.19	0.49	0.23
2	31	1	replant	oilpalm-oilpalm	0.19	0.4	oilpalm	0.38	0.19	0.49	0.23
2	31	1	replant	oilpalm-oilpalm	0.26	0.6	oilpalm	0.38	0.19	0.49	0.23
2	31	1	replant	oilpalm-oilpalm	0.26	0.58	oilpalm	0.38	0.19	0.49	0.23
2	31	1	replant	oilpalm-oilpalm	0.23	0.64	oilpalm	0.38	0.19	0.49	0.23
2	31	1	replant	oilpalm-oilpalm	0.4	0.53	oilpalm	0.38	0.19	0.49	0.23
2	31	1	replant	oilpalm-oilpalm	0.34	0.57	oilpalm	0.38	0.19	0.49	0.23
2	31	1	replant	oilpalm-oilpalm	0.26	0.55	oilpalm	0.38	0.19	0.49	0.23
2	31	1	replant	oilpalm-oilpalm	0.21	0.71	oilpalm	0.38	0.19	0.49	0.23
2	31	1	replant	oilpalm-oilpalm	0.22	0.53	oilpalm	0.38	0.19	0.49	0.23
2	31	1	replant	oilpalm-oilpalm	0.25	0.51	oilpalm	0.38	0.19	0.49	0.23
2	31	1	replant	oilpalm-oilpalm	0.28	0.4	oilpalm	0.38	0.19	0.49	0.23
2	31	1	replant	oilpalm-oilpalm	0.25	0.9	oilpalm	0.38	0.19	0.49	0.23
2	31	1	replant	oilpalm-oilpalm	0.09	0.46	oilpalm	0.38	0.19	0.49	0.23
2	31	1	replant	oilpalm-oilpalm	0.33	0.56	oilpalm	0.38	0.19	0.49	0.23
2	31	1	replant	oilpalm-oilpalm	0.25	0.75	oilpalm	0.38	0.19	0.49	0.23
2	31	1	replant	oilpalm-oilpalm	0.26	0.23	rubber	0.38	0.19	0.49	0.23
2	31	1	replant	oilpalm-oilpalm	0.43	0.65	oilpalm	0.38	0.19	0.49	0.23
2	31	1	replant	oilpalm-oilpalm	0.3	0.48	oilpalm	0.38	0.19	0.49	0.23
2	32	1	replant	oilpalm-oilpalm	0.4	0.53	oilpalm	0.38	0.19	0.49	0.23
2	32	2	switch	oilpalm-rubber	0.44	0.28	rubber	0.38	0.19	0.49	0.23
2	32	1	replant	oilpalm-oilpalm	0.19	0.78	oilpalm	0.38	0.19	0.49	0.23
2	32	1	replant	oilpalm-oilpalm	0.41	0.54	oilpalm	0.38	0.19	0.49	0.23
2	32	1	replant	oilpalm-oilpalm	0.26	0.58	oilpalm	0.38	0.19	0.49	0.23
2	32	1	replant	oilpalm-oilpalm	0.26	0.55	oilpalm	0.38	0.19	0.49	0.23
2	33	1	replant	oilpalm-oilpalm	0.26	0.41	oilpalm	0.37	0.19	0.49	0.23
2	33	1	replant	oilpalm-oilpalm	0.26	0.58	oilpalm	0.37	0.19	0.49	0.23
2	33	2	switch	oilpalm-rubber	0.26	0.19	rubber	0.37	0.19	0.49	0.23
2	33	2	switch	oilpalm-rubber	0.26	0.24	rubber	0.37	0.19	0.49	0.23
2	33	1	replant	oilpalm-oilpalm	0.09	0.46	oilpalm	0.37	0.19	0.49	0.23
2	33	2	switch	oilpalm-rubber	0.27	0.14	rubber	0.37	0.19	0.49	0.23
2	34	1	replant	oilpalm-oilpalm	0.3	0.3	equal	0.37	0.19	0.49	0.23
2	34	1	replant	oilpalm-oilpalm	0.26	0.58	oilpalm	0.37	0.19	0.49	0.23
2	34	1	replant	oilpalm-oilpalm	0.26	0.41	oilpalm	0.37	0.19	0.49	0.23
2	34	1	replant	oilpalm-oilpalm	0.26	0.55	oilpalm	0.37	0.19	0.49	0.23
2	34	1	replant	oilpalm-oilpalm	0.22	0.53	oilpalm	0.37	0.19	0.49	0.23
2	34	1	replant	oilpalm-oilpalm	0.28	0.39	oilpalm	0.37	0.19	0.49	0.23
2	34	1	switch	rubber-oilpalm	0.26	0.22	rubber	0.37	0.19	0.49	0.23
2	34	1	switch	rubber-oilpalm	0.4	0.21	rubber	0.37	0.19	0.49	0.23
2	34	1	replant	oilpalm-oilpalm	0.09	0.46	oilpalm	0.37	0.19	0.49	0.23
2	34	2	replant	rubber-rubber	0.78	0.35	rubber	0.37	0.19	0.49	0.23
2	34	1	replant	oilpalm-oilpalm	0.25	0.51	oilpalm	0.37	0.19	0.49	0.23
2	34	2	replant	rubber-rubber	0.19	0.51	oilpalm	0.37	0.19	0.49	0.23
2	34	2	replant	rubber-rubber	0.57	0.21	rubber	0.37	0.19	0.49	0.23
2	34	1	replant	oilpalm-oilpalm	0.26	0.51	oilpalm	0.37	0.19	0.49	0.23
2	34	1	switch	rubber-oilpalm	0.44	0.28	rubber	0.37	0.19	0.49	0.23
2	34	1	replant	oilpalm-oilpalm	0.23	0.64	oilpalm	0.37	0.19	0.49	0.23
2	34	1	switch	rubber-oilpalm	0.27	0.14	rubber	0.37	0.19	0.49	0.23
2	34	2	replant	rubber-rubber	0.69	0.18	rubber	0.37	0.19	0.49	0.23
2	34	1	replant	oilpalm-oilpalm	0.19	0.4	oilpalm	0.37	0.19	0.49	0.23
2	34	1	replant	oilpalm-oilpalm	0.26	0.57	oilpalm	0.37	0.19	0.49	0.23
2	34	1	replant	oilpalm-oilpalm	0.27	0.44	oilpalm	0.37	0.19	0.49	0.23
2	35	2	replant	rubber-rubber	0.78	0.35	rubber	0.35	0.18	0.49	0.23
2	35	1	replant	oilpalm-oilpalm	0.41	0.54	oilpalm	0.35	0.18	0.49	0.23
2	35	1	switch	rubber-oilpalm	0.58	0.2	rubber	0.35	0.18	0.49	0.23
2	35	1	replant	oilpalm-oilpalm	0.26	0.41	oilpalm	0.35	0.18	0.49	0.23
2	35	1	replant	oilpalm-oilpalm	0.3	0.48	oilpalm	0.35	0.18	0.49	0.23
2	35	2	replant	rubber-rubber	0.7	0.27	rubber	0.35	0.18	0.49	0.23
2	35	2	replant	rubber-rubber	0.88	0.21	rubber	0.35	0.18	0.49	0.23
2	35	1	replant	oilpalm-oilpalm	0.28	0.39	oilpalm	0.35	0.18	0.49	0.23
2	35	1	replant	oilpalm-oilpalm	0.26	0.24	rubber	0.35	0.18	0.49	0.23
2	35	1	replant	oilpalm-oilpalm	0.44	0.28	rubber	0.35	0.18	0.49	0.23
2	35	1	switch	rubber-oilpalm	0.39	0.21	rubber	0.35	0.18	0.49	0.23
2	35	1	replant	oilpalm-oilpalm	0.26	0.51	oilpalm	0.35	0.18	0.49	0.23
2	35	1	replant	oilpalm-oilpalm	0.26	0.19	rubber	0.35	0.18	0.49	0.23
2	35	1	replant	oilpalm-oilpalm	0.22	0.57	oilpalm	0.35	0.18	0.49	0.23
2	35	1	switch	rubber-oilpalm	0.52	0.28	rubber	0.35	0.18	0.49	0.23
2	35	1	switch	rubber-oilpalm	0.27	0.14	rubber	0.35	0.18	0.49	0.23
2	35	1	replant	oilpalm-oilpalm	0.22	0.53	oilpalm	0.35	0.18	0.49	0.23
2	36	2	replant	rubber-rubber	0.65	0.16	rubber	0.33	0.17	0.5	0.23
2	36	1	switch	rubber-oilpalm	0.42	0.18	rubber	0.33	0.17	0.5	0.23
2	36	2	replant	rubber-rubber	0.69	0.18	rubber	0.33	0.17	0.5	0.23
2	36	2	replant	rubber-rubber	0.19	0.3	oilpalm	0.33	0.17	0.5	0.23
2	36	1	replant	oilpalm-oilpalm	0.28	0.39	oilpalm	0.33	0.17	0.5	0.23
2	36	2	replant	rubber-rubber	0.57	0.21	rubber	0.33	0.17	0.5	0.23
2	36	1	switch	rubber-oilpalm	0.27	0.14	rubber	0.33	0.17	0.5	0.23
2	36	2	replant	rubber-rubber	0.21	0.18	rubber	0.33	0.17	0.5	0.23
2	36	2	replant	rubber-rubber	0.78	0.35	rubber	0.33	0.17	0.5	0.23
2	36	2	replant	rubber-rubber	0.37	0.21	rubber	0.33	0.17	0.5	0.23
2	36	1	replant	oilpalm-oilpalm	0.26	0.51	oilpalm	0.33	0.17	0.5	0.23
2	37	1	replant	oilpalm-oilpalm	0.26	0.41	oilpalm	0.32	0.17	0.49	0.23
2	37	2	replant	rubber-rubber	0.69	0.17	rubber	0.32	0.17	0.49	0.23
2	37	2	switch	oilpalm-rubber	0.26	0.87	oilpalm	0.32	0.17	0.49	0.23
2	37	2	switch	oilpalm-rubber	0.44	0.28	rubber	0.32	0.17	0.49	0.23
2	37	2	switch	oilpalm-rubber	0.3	0.3	equal	0.32	0.17	0.49	0.23
2	38	2	switch	oilpalm-rubber	0.14	0.73	oilpalm	0.31	0.17	0.49	0.23
2	38	2	replant	rubber-rubber	0.44	0.28	rubber	0.31	0.17	0.49	0.23
2	38	2	replant	rubber-rubber	0.44	0.28	rubber	0.31	0.17	0.49	0.23
2	38	2	replant	rubber-rubber	0.69	0.17	rubber	0.31	0.17	0.49	0.23
2	38	1	switch	rubber-oilpalm	0.31	0.21	rubber	0.31	0.17	0.49	0.23
2	38	1	replant	oilpalm-oilpalm	0.14	0.34	oilpalm	0.31	0.17	0.49	0.23
2	38	2	replant	rubber-rubber	0.57	0.21	rubber	0.31	0.17	0.49	0.23
2	38	2	replant	rubber-rubber	0.29	0.16	rubber	0.31	0.17	0.49	0.23
2	39	1	replant	oilpalm-oilpalm	0.23	0.51	oilpalm	0.31	0.17	0.48	0.23
2	39	1	replant	oilpalm-oilpalm	0.24	0.55	oilpalm	0.31	0.17	0.48	0.23
2	39	1	replant	oilpalm-oilpalm	0.26	0.22	rubber	0.31	0.17	0.48	0.23
2	39	1	replant	oilpalm-oilpalm	0.26	0.41	oilpalm	0.31	0.17	0.48	0.23
2	39	1	replant	oilpalm-oilpalm	0.23	0.64	oilpalm	0.31	0.17	0.48	0.23
2	39	2	replant	rubber-rubber	0.26	0.44	oilpalm	0.31	0.17	0.48	0.23
2	39	1	replant	oilpalm-oilpalm	0.19	0.57	oilpalm	0.31	0.17	0.48	0.23
2	39	1	replant	oilpalm-oilpalm	0.26	0.48	oilpalm	0.31	0.17	0.48	0.23
2	39	1	replant	oilpalm-oilpalm	0.25	0.14	rubber	0.31	0.17	0.48	0.23
2	39	2	replant	rubber-rubber	0.44	0.28	rubber	0.31	0.17	0.48	0.23
2	39	1	replant	oilpalm-oilpalm	0.22	0.56	oilpalm	0.31	0.17	0.48	0.23
2	39	1	replant	oilpalm-oilpalm	0.25	0.6	oilpalm	0.31	0.17	0.48	0.23
2	39	2	replant	rubber-rubber	0.28	0.18	rubber	0.31	0.17	0.48	0.23
2	39	1	replant	oilpalm-oilpalm	0.24	0.65	oilpalm	0.31	0.17	0.48	0.23
2	39	1	replant	oilpalm-oilpalm	0.09	0.46	oilpalm	0.31	0.17	0.48	0.23
2	39	1	replant	oilpalm-oilpalm	0.26	0.39	oilpalm	0.31	0.17	0.48	0.23
2	39	1	replant	oilpalm-oilpalm	0.27	0.84	oilpalm	0.31	0.17	0.48	0.23
2	40	1	replant	oilpalm-oilpalm	0.27	0.68	oilpalm	0.31	0.17	0.47	0.23
2	40	1	replant	oilpalm-oilpalm	0.24	0.55	oilpalm	0.31	0.17	0.47	0.23
2	40	1	replant	oilpalm-oilpalm	0.19	0.57	oilpalm	0.31	0.17	0.47	0.23
2	40	1	replant	oilpalm-oilpalm	0.26	0.39	oilpalm	0.31	0.17	0.47	0.23
2	40	1	replant	oilpalm-oilpalm	0.23	0.64	oilpalm	0.31	0.17	0.47	0.23
2	40	1	replant	oilpalm-oilpalm	0.09	0.46	oilpalm	0.31	0.17	0.47	0.23
2	40	2	replant	rubber-rubber	0.44	0.28	rubber	0.31	0.17	0.47	0.23
2	41	1	replant	oilpalm-oilpalm	0.01	0.64	oilpalm	0.3	0.17	0.47	0.23
2	41	1	replant	oilpalm-oilpalm	0.23	0.55	oilpalm	0.3	0.17	0.47	0.23
2	41	2	switch	oilpalm-rubber	0.25	0.14	rubber	0.3	0.17	0.47	0.23
2	41	1	replant	oilpalm-oilpalm	0.2	0.71	oilpalm	0.3	0.17	0.47	0.23
2	42	2	switch	oilpalm-rubber	0.26	0.22	rubber	0.3	0.17	0.47	0.23
2	42	2	switch	oilpalm-rubber	0.25	0.8	oilpalm	0.3	0.17	0.47	0.23
2	42	2	switch	oilpalm-rubber	0.25	0.24	rubber	0.3	0.17	0.47	0.23
2	42	2	switch	oilpalm-rubber	0.25	0.14	rubber	0.3	0.17	0.47	0.23
2	43	1	replant	oilpalm-oilpalm	0.24	0.9	oilpalm	0.3	0.18	0.47	0.23
2	43	2	switch	oilpalm-rubber	0.24	0.16	rubber	0.3	0.18	0.47	0.23
2	43	2	switch	oilpalm-rubber	0.25	0.21	rubber	0.3	0.18	0.47	0.23
2	43	2	switch	oilpalm-rubber	0.25	0.22	rubber	0.3	0.18	0.47	0.23
2	43	2	switch	oilpalm-rubber	0.23	0.81	oilpalm	0.3	0.18	0.47	0.23
2	43	2	switch	oilpalm-rubber	0.24	0.39	oilpalm	0.3	0.18	0.47	0.23
2	43	2	switch	oilpalm-rubber	0.25	0.24	rubber	0.3	0.18	0.47	0.23
2	43	2	switch	oilpalm-rubber	0.24	0.57	oilpalm	0.3	0.18	0.47	0.23
2	43	2	switch	oilpalm-rubber	0.41	0.54	oilpalm	0.3	0.18	0.47	0.23
2	43	2	switch	oilpalm-rubber	0.24	0.5	oilpalm	0.3	0.18	0.47	0.23
2	43	2	switch	oilpalm-rubber	0.25	0.66	oilpalm	0.3	0.18	0.47	0.23
2	44	2	switch	oilpalm-rubber	0.25	0.24	rubber	0.3	0.18	0.46	0.23
2	44	1	replant	oilpalm-oilpalm	0.24	0.75	oilpalm	0.3	0.18	0.46	0.23
2	44	1	replant	oilpalm-oilpalm	0.41	0.54	oilpalm	0.3	0.18	0.46	0.23
2	44	1	replant	oilpalm-oilpalm	0.01	0.64	oilpalm	0.3	0.18	0.46	0.23
2	45	1	replant	oilpalm-oilpalm	0.23	0.64	oilpalm	0.29	0.17	0.45	0.23
2	45	1	replant	oilpalm-oilpalm	0.4	0.53	oilpalm	0.29	0.17	0.45	0.23
2	45	1	replant	oilpalm-oilpalm	0.01	0.64	oilpalm	0.29	0.17	0.45	0.23
2	45	1	replant	oilpalm-oilpalm	0.16	0.94	oilpalm	0.29	0.17	0.45	0.23
2	45	2	switch	oilpalm-rubber	0.25	0.22	rubber	0.29	0.17	0.45	0.23
2	46	2	replant	rubber-rubber	0.25	0.66	oilpalm	0.28	0.15	0.46	0.23
2	46	2	switch	oilpalm-rubber	0.24	0.73	oilpalm	0.28	0.15	0.46	0.23
2	47	2	switch	oilpalm-rubber	0.24	0.48	oilpalm	0.26	0.11	0.47	0.22
2	47	2	switch	oilpalm-rubber	0.24	0.4	oilpalm	0.26	0.11	0.47	0.22
2	47	2	switch	oilpalm-rubber	0.4	0.53	oilpalm	0.26	0.11	0.47	0.22
2	47	2	switch	oilpalm-rubber	0.21	0.53	oilpalm	0.26	0.11	0.47	0.22
2	47	2	switch	oilpalm-rubber	0.19	0.4	oilpalm	0.26	0.11	0.47	0.22
2	47	2	switch	oilpalm-rubber	0.21	0.51	oilpalm	0.26	0.11	0.47	0.22
2	47	2	switch	oilpalm-rubber	0.25	0.58	oilpalm	0.26	0.11	0.47	0.22
2	48	2	switch	oilpalm-rubber	0.22	0.19	rubber	0.26	0.11	0.48	0.22
2	48	2	switch	oilpalm-rubber	0.41	0.54	oilpalm	0.26	0.11	0.48	0.22
2	48	2	switch	oilpalm-rubber	0.24	0.48	oilpalm	0.26	0.11	0.48	0.22
2	48	2	switch	oilpalm-rubber	0.22	0.51	oilpalm	0.26	0.11	0.48	0.22
2	49	2	replant	rubber-rubber	0.53	0.23	rubber	0.26	0.11	0.48	0.22
2	49	1	switch	rubber-oilpalm	0.25	0.58	oilpalm	0.26	0.11	0.48	0.22
2	49	2	switch	oilpalm-rubber	0.24	0.48	oilpalm	0.26	0.11	0.48	0.22
2	49	1	replant	oilpalm-oilpalm	0.24	0.86	oilpalm	0.26	0.11	0.48	0.22
3	0	1	switch	rubber-oilpalm	0.31	0.83	oilpalm	0.56	0.19	0.6	0.19
3	0	1	switch	rubber-oilpalm	0.61	0.77	oilpalm	0.56	0.19	0.6	0.19
3	0	1	switch	rubber-oilpalm	0.72	0.88	oilpalm	0.56	0.19	0.6	0.19
3	0	1	switch	rubber-oilpalm	0.5	0.77	oilpalm	0.56	0.19	0.6	0.19
3	0	2	switch	oilpalm-rubber	0.72	0.29	rubber	0.56	0.19	0.6	0.19
3	0	1	switch	rubber-oilpalm	0.32	0.76	oilpalm	0.56	0.19	0.6	0.19
3	0	1	replant	oilpalm-oilpalm	0.64	0.7	oilpalm	0.56	0.19	0.6	0.19
3	0	2	switch	oilpalm-rubber	0.48	0.11	rubber	0.56	0.19	0.6	0.19
3	0	1	switch	rubber-oilpalm	0.24	0.66	oilpalm	0.56	0.19	0.6	0.19
3	0	2	switch	oilpalm-rubber	0.57	0.96	oilpalm	0.56	0.19	0.6	0.19
3	0	1	switch	rubber-oilpalm	0.39	0.68	oilpalm	0.56	0.19	0.6	0.19
3	0	1	replant	oilpalm-oilpalm	0.54	0.76	oilpalm	0.56	0.19	0.6	0.19
3	0	1	switch	rubber-oilpalm	0.28	0.72	oilpalm	0.56	0.19	0.6	0.19
3	0	2	replant	rubber-rubber	0.78	0.78	equal	0.56	0.19	0.6	0.19
3	0	2	switch	oilpalm-rubber	0.44	0.52	oilpalm	0.56	0.19	0.6	0.19
3	0	1	switch	rubber-oilpalm	0.4	0.67	oilpalm	0.56	0.19	0.6	0.19
3	0	2	switch	oilpalm-rubber	0.37	0.78	oilpalm	0.56	0.19	0.6	0.19
3	0	1	switch	rubber-oilpalm	0.39	0.64	oilpalm	0.56	0.19	0.6	0.19
3	0	2	switch	oilpalm-rubber	0.42	0.75	oilpalm	0.56	0.19	0.6	0.19
3	0	2	switch	oilpalm-rubber	0.64	0.62	rubber	0.56	0.19	0.6	0.19
3	0	2	switch	oilpalm-rubber	0.6	0.61	oilpalm	0.56	0.19	0.6	0.19
3	0	2	switch	oilpalm-rubber	0.43	0.62	oilpalm	0.56	0.19	0.6	0.19
3	0	2	switch	oilpalm-rubber	0.38	0	rubber	0.56	0.19	0.6	0.19
3	0	1	switch	rubber-oilpalm	0.58	0.77	oilpalm	0.56	0.19	0.6	0.19
3	0	2	switch	oilpalm-rubber	0.62	0.9	oilpalm	0.56	0.19	0.6	0.19
3	0	2	switch	oilpalm-rubber	0.7	0.48	rubber	0.56	0.19	0.6	0.19
3	0	2	switch	oilpalm-rubber	0.8	0.67	rubber	0.56	0.19	0.6	0.19
3	0	1	switch	rubber-oilpalm	0.47	0.78	oilpalm	0.56	0.19	0.6	0.19
3	1	1	switch	rubber-oilpalm	0.28	0.72	oilpalm	0.54	0.19	0.58	0.18
3	1	1	switch	rubber-oilpalm	0.54	0.73	oilpalm	0.54	0.19	0.58	0.18
3	1	1	replant	oilpalm-oilpalm	0.5	0.6	oilpalm	0.54	0.19	0.58	0.18
3	1	1	switch	rubber-oilpalm	0.32	0.7	oilpalm	0.54	0.19	0.58	0.18
3	1	1	replant	oilpalm-oilpalm	0.51	0.62	oilpalm	0.54	0.19	0.58	0.18
3	1	1	switch	rubber-oilpalm	0.39	0.62	oilpalm	0.54	0.19	0.58	0.18
3	1	1	replant	oilpalm-oilpalm	0.39	0.48	oilpalm	0.54	0.19	0.58	0.18
3	2	1	replant	oilpalm-oilpalm	0.28	0.72	oilpalm	0.52	0.19	0.56	0.18
3	2	1	replant	oilpalm-oilpalm	0.39	0.48	oilpalm	0.52	0.19	0.56	0.18
3	2	1	replant	oilpalm-oilpalm	0.39	0.64	oilpalm	0.52	0.19	0.56	0.18
3	2	2	switch	oilpalm-rubber	0.43	0.85	oilpalm	0.52	0.19	0.56	0.18
3	2	1	replant	oilpalm-oilpalm	0.31	0.5	oilpalm	0.52	0.19	0.56	0.18
3	3	1	replant	oilpalm-oilpalm	0.56	0.59	oilpalm	0.51	0.2	0.54	0.18
3	3	1	switch	rubber-oilpalm	0.51	0.69	oilpalm	0.51	0.2	0.54	0.18
3	3	1	replant	oilpalm-oilpalm	0.49	0.53	oilpalm	0.51	0.2	0.54	0.18
3	3	1	replant	oilpalm-oilpalm	0.39	0.43	oilpalm	0.51	0.2	0.54	0.18
3	3	2	switch	oilpalm-rubber	0.48	0.63	oilpalm	0.51	0.2	0.54	0.18
3	3	1	replant	oilpalm-oilpalm	0.47	0.78	oilpalm	0.51	0.2	0.54	0.18
3	3	2	switch	oilpalm-rubber	0.58	0.66	oilpalm	0.51	0.2	0.54	0.18
3	4	1	switch	rubber-oilpalm	0.44	0.54	oilpalm	0.5	0.2	0.53	0.19
3	4	1	replant	oilpalm-oilpalm	0.4	0.38	rubber	0.5	0.2	0.53	0.19
3	4	2	replant	rubber-rubber	0.87	0.7	rubber	0.5	0.2	0.53	0.19
3	4	2	replant	rubber-rubber	0.39	0.54	oilpalm	0.5	0.2	0.53	0.19
3	4	1	replant	oilpalm-oilpalm	0.5	0.77	oilpalm	0.5	0.2	0.53	0.19
3	4	1	switch	rubber-oilpalm	0.53	0.57	oilpalm	0.5	0.2	0.53	0.19
3	4	1	switch	rubber-oilpalm	0.29	0.5	oilpalm	0.5	0.2	0.53	0.19
3	4	2	replant	rubber-rubber	0.8	0.67	rubber	0.5	0.2	0.53	0.19
3	4	1	switch	rubber-oilpalm	0.32	0.44	oilpalm	0.5	0.2	0.53	0.19
3	5	2	replant	rubber-rubber	0.48	0.63	oilpalm	0.49	0.21	0.52	0.19
3	5	2	switch	oilpalm-rubber	0.27	0.73	oilpalm	0.49	0.21	0.52	0.19
3	5	1	replant	oilpalm-oilpalm	0.06	0.28	oilpalm	0.49	0.21	0.52	0.19
3	5	2	replant	rubber-rubber	0.8	0.67	rubber	0.49	0.21	0.52	0.19
3	5	1	switch	rubber-oilpalm	0.5	0.55	oilpalm	0.49	0.21	0.52	0.19
3	6	2	switch	oilpalm-rubber	0.4	0.38	rubber	0.48	0.21	0.51	0.19
3	6	2	switch	oilpalm-rubber	0.4	0.21	rubber	0.48	0.21	0.51	0.19
3	6	2	replant	rubber-rubber	0.37	0.47	oilpalm	0.48	0.21	0.51	0.19
3	6	2	replant	rubber-rubber	0.41	0.63	oilpalm	0.48	0.21	0.51	0.19
3	6	2	switch	oilpalm-rubber	0.3	0.37	oilpalm	0.48	0.21	0.51	0.19
3	7	1	switch	rubber-oilpalm	0.3	0.37	oilpalm	0.47	0.21	0.51	0.19
3	7	1	switch	rubber-oilpalm	0.4	0.38	rubber	0.47	0.21	0.51	0.19
3	7	1	replant	oilpalm-oilpalm	0.26	0.77	oilpalm	0.47	0.21	0.51	0.19
3	7	1	switch	rubber-oilpalm	0.06	0.28	oilpalm	0.47	0.21	0.51	0.19
3	7	1	switch	rubber-oilpalm	0.48	0.44	rubber	0.47	0.21	0.51	0.19
3	7	1	switch	rubber-oilpalm	0.37	0.51	oilpalm	0.47	0.21	0.51	0.19
3	7	1	replant	oilpalm-oilpalm	0.29	0.46	oilpalm	0.47	0.21	0.51	0.19
3	7	1	replant	oilpalm-oilpalm	0.25	0.33	oilpalm	0.47	0.21	0.51	0.19
3	7	1	replant	oilpalm-oilpalm	0.26	0.28	oilpalm	0.47	0.21	0.51	0.19
3	7	1	replant	oilpalm-oilpalm	0.36	0.47	oilpalm	0.47	0.21	0.51	0.19
3	7	1	switch	rubber-oilpalm	0.38	0.48	oilpalm	0.47	0.21	0.51	0.19
3	7	1	switch	rubber-oilpalm	0.44	0.54	oilpalm	0.47	0.21	0.51	0.19
3	7	1	switch	rubber-oilpalm	0.28	0.36	oilpalm	0.47	0.21	0.51	0.19
3	8	1	switch	rubber-oilpalm	0.31	0.43	oilpalm	0.46	0.21	0.5	0.19
3	8	1	switch	rubber-oilpalm	0.39	0.5	oilpalm	0.46	0.21	0.5	0.19
3	8	1	switch	rubber-oilpalm	0.7	0.44	rubber	0.46	0.21	0.5	0.19
3	8	2	replant	rubber-rubber	0.81	0.44	rubber	0.46	0.21	0.5	0.19
3	8	1	switch	rubber-oilpalm	0.4	0.38	rubber	0.46	0.21	0.5	0.19
3	8	1	switch	rubber-oilpalm	0.29	0.45	oilpalm	0.46	0.21	0.5	0.19
3	8	1	switch	rubber-oilpalm	0.43	0.47	oilpalm	0.46	0.21	0.5	0.19
3	8	2	replant	rubber-rubber	0.48	0.63	oilpalm	0.46	0.21	0.5	0.19
3	8	1	replant	oilpalm-oilpalm	0.29	0.7	oilpalm	0.46	0.21	0.5	0.19
3	8	1	switch	rubber-oilpalm	0.34	0.46	oilpalm	0.46	0.21	0.5	0.19
3	8	1	switch	rubber-oilpalm	0.28	0.35	oilpalm	0.46	0.21	0.5	0.19
3	8	1	switch	rubber-oilpalm	0.26	0.39	oilpalm	0.46	0.21	0.5	0.19
3	8	2	replant	rubber-rubber	0.62	0.28	rubber	0.46	0.21	0.5	0.19
3	8	1	switch	rubber-oilpalm	0.06	0.28	oilpalm	0.46	0.21	0.5	0.19
3	8	1	switch	rubber-oilpalm	0.36	0.47	oilpalm	0.46	0.21	0.5	0.19
3	8	1	switch	rubber-oilpalm	0.24	0.32	oilpalm	0.46	0.21	0.5	0.19
3	8	1	switch	rubber-oilpalm	0.34	0.45	oilpalm	0.46	0.21	0.5	0.19
3	8	1	switch	rubber-oilpalm	0.48	0.44	rubber	0.46	0.21	0.5	0.19
3	8	2	replant	rubber-rubber	0.58	0.47	rubber	0.46	0.21	0.5	0.19
3	8	1	switch	rubber-oilpalm	0.26	0.4	oilpalm	0.46	0.21	0.5	0.19
3	8	2	replant	rubber-rubber	0.69	0.4	rubber	0.46	0.21	0.5	0.19
3	8	1	switch	rubber-oilpalm	0.35	0.49	oilpalm	0.46	0.21	0.5	0.19
3	8	1	replant	oilpalm-oilpalm	0.25	0.28	oilpalm	0.46	0.21	0.5	0.19
3	8	1	switch	rubber-oilpalm	0.48	0.11	rubber	0.46	0.21	0.5	0.19
3	8	1	switch	rubber-oilpalm	0.41	0.53	oilpalm	0.46	0.21	0.5	0.19
3	8	1	switch	rubber-oilpalm	0.28	0.34	oilpalm	0.46	0.21	0.5	0.19
3	8	2	switch	oilpalm-rubber	0.4	0.86	oilpalm	0.46	0.21	0.5	0.19
3	8	2	replant	rubber-rubber	0.88	0.49	rubber	0.46	0.21	0.5	0.19
3	8	1	switch	rubber-oilpalm	0.53	0.36	rubber	0.46	0.21	0.5	0.19
3	8	1	switch	rubber-oilpalm	0.28	0.35	oilpalm	0.46	0.21	0.5	0.19
3	8	1	replant	oilpalm-oilpalm	0.29	0.37	oilpalm	0.46	0.21	0.5	0.19
3	9	1	switch	rubber-oilpalm	0.55	0.44	rubber	0.45	0.21	0.5	0.19
3	9	1	switch	rubber-oilpalm	0.35	0.48	oilpalm	0.45	0.21	0.5	0.19
3	9	2	replant	rubber-rubber	0.31	0.43	oilpalm	0.45	0.21	0.5	0.19
3	9	1	switch	rubber-oilpalm	0.28	0.37	oilpalm	0.45	0.21	0.5	0.19
3	9	2	replant	rubber-rubber	0.81	0.44	rubber	0.45	0.21	0.5	0.19
3	9	1	switch	rubber-oilpalm	0.48	0.44	rubber	0.45	0.21	0.5	0.19
3	9	2	replant	rubber-rubber	0.8	0.49	rubber	0.45	0.21	0.5	0.19
3	9	1	replant	oilpalm-oilpalm	0.28	0.83	oilpalm	0.45	0.21	0.5	0.19
3	9	1	switch	rubber-oilpalm	0.4	0.47	oilpalm	0.45	0.21	0.5	0.19
3	9	1	switch	rubber-oilpalm	0.25	0.38	oilpalm	0.45	0.21	0.5	0.19
3	9	2	replant	rubber-rubber	0.9	0.37	rubber	0.45	0.21	0.5	0.19
3	9	2	replant	rubber-rubber	0.62	0.28	rubber	0.45	0.21	0.5	0.19
3	10	1	replant	oilpalm-oilpalm	0.31	0.46	oilpalm	0.44	0.21	0.49	0.19
3	10	1	replant	oilpalm-oilpalm	0.24	0.4	oilpalm	0.44	0.21	0.49	0.19
3	10	1	replant	oilpalm-oilpalm	0.24	0.28	oilpalm	0.44	0.21	0.49	0.19
3	10	1	replant	oilpalm-oilpalm	0.24	0.38	oilpalm	0.44	0.21	0.49	0.19
3	10	1	replant	oilpalm-oilpalm	0.06	0.28	oilpalm	0.44	0.21	0.49	0.19
3	10	1	replant	oilpalm-oilpalm	0.32	0.69	oilpalm	0.44	0.21	0.49	0.19
3	10	1	replant	oilpalm-oilpalm	0.26	0.34	oilpalm	0.44	0.21	0.49	0.19
3	10	1	replant	oilpalm-oilpalm	0.28	0.37	oilpalm	0.44	0.21	0.49	0.19
3	10	1	replant	oilpalm-oilpalm	0.24	0.66	oilpalm	0.44	0.21	0.49	0.19
3	11	1	switch	rubber-oilpalm	0.28	0.37	oilpalm	0.44	0.22	0.49	0.19
3	11	1	replant	oilpalm-oilpalm	0.24	0.4	oilpalm	0.44	0.22	0.49	0.19
3	11	1	switch	rubber-oilpalm	0.33	0.11	rubber	0.44	0.22	0.49	0.19
3	11	1	switch	rubber-oilpalm	0.38	0	rubber	0.44	0.22	0.49	0.19
3	12	1	replant	oilpalm-oilpalm	0.3	0.78	oilpalm	0.43	0.22	0.49	0.19
3	12	1	replant	oilpalm-oilpalm	0.29	0.45	oilpalm	0.43	0.22	0.49	0.19
3	12	1	switch	rubber-oilpalm	0.65	0.42	rubber	0.43	0.22	0.49	0.19
3	12	1	switch	rubber-oilpalm	0.39	0.42	oilpalm	0.43	0.22	0.49	0.19
3	12	1	switch	rubber-oilpalm	0.53	0.36	rubber	0.43	0.22	0.49	0.19
3	12	1	replant	oilpalm-oilpalm	0.31	0.88	oilpalm	0.43	0.22	0.49	0.19
3	12	1	switch	rubber-oilpalm	0.22	0.32	oilpalm	0.43	0.22	0.49	0.19
3	12	1	switch	rubber-oilpalm	0.23	0.35	oilpalm	0.43	0.22	0.49	0.19
3	12	1	replant	oilpalm-oilpalm	0.24	0.28	oilpalm	0.43	0.22	0.49	0.19
3	12	1	replant	oilpalm-oilpalm	0.29	0.81	oilpalm	0.43	0.22	0.49	0.19
3	12	2	replant	rubber-rubber	0.4	0.45	oilpalm	0.43	0.22	0.49	0.19
3	12	1	replant	oilpalm-oilpalm	0.23	0.4	oilpalm	0.43	0.22	0.49	0.19
3	12	1	replant	oilpalm-oilpalm	0.31	0.47	oilpalm	0.43	0.22	0.49	0.19
3	12	1	switch	rubber-oilpalm	0.38	0.21	rubber	0.43	0.22	0.49	0.19
3	12	1	replant	oilpalm-oilpalm	0.36	0.62	oilpalm	0.43	0.22	0.49	0.19
3	12	1	switch	rubber-oilpalm	0.28	0.37	oilpalm	0.43	0.22	0.49	0.19
3	13	1	replant	oilpalm-oilpalm	0.29	0.81	oilpalm	0.43	0.22	0.49	0.19
3	13	1	replant	oilpalm-oilpalm	0.28	0.37	oilpalm	0.43	0.22	0.49	0.19
3	13	1	replant	oilpalm-oilpalm	0.36	0.62	oilpalm	0.43	0.22	0.49	0.19
3	13	2	switch	oilpalm-rubber	0.32	0	rubber	0.43	0.22	0.49	0.19
3	13	1	replant	oilpalm-oilpalm	0.23	0.34	oilpalm	0.43	0.22	0.49	0.19
3	13	1	replant	oilpalm-oilpalm	0.29	0.45	oilpalm	0.43	0.22	0.49	0.19
3	14	1	replant	oilpalm-oilpalm	0.31	0.83	oilpalm	0.42	0.22	0.49	0.2
3	14	1	replant	oilpalm-oilpalm	0.29	0.45	oilpalm	0.42	0.22	0.49	0.2
3	15	1	replant	oilpalm-oilpalm	0.21	0.51	oilpalm	0.42	0.22	0.49	0.2
3	15	1	replant	oilpalm-oilpalm	0.28	0.63	oilpalm	0.42	0.22	0.49	0.2
3	15	1	replant	oilpalm-oilpalm	0.3	0.47	oilpalm	0.42	0.22	0.49	0.2
3	15	1	replant	oilpalm-oilpalm	0.28	0.37	oilpalm	0.42	0.22	0.49	0.2
3	16	1	replant	oilpalm-oilpalm	0.27	0.35	oilpalm	0.41	0.22	0.48	0.2
3	16	1	replant	oilpalm-oilpalm	0.28	0.69	oilpalm	0.41	0.22	0.48	0.2
3	16	1	replant	oilpalm-oilpalm	0.22	0.4	oilpalm	0.41	0.22	0.48	0.2
3	16	1	replant	oilpalm-oilpalm	0.21	0.51	oilpalm	0.41	0.22	0.48	0.2
3	16	1	replant	oilpalm-oilpalm	0.3	0.85	oilpalm	0.41	0.22	0.48	0.2
3	16	1	replant	oilpalm-oilpalm	0.27	0.7	oilpalm	0.41	0.22	0.48	0.2
3	16	1	replant	oilpalm-oilpalm	0.28	0.37	oilpalm	0.41	0.22	0.48	0.2
3	16	1	replant	oilpalm-oilpalm	0.19	0.93	oilpalm	0.41	0.22	0.48	0.2
3	17	1	replant	oilpalm-oilpalm	0.22	0.57	oilpalm	0.4	0.21	0.48	0.2
3	17	1	replant	oilpalm-oilpalm	0.28	0.74	oilpalm	0.4	0.21	0.48	0.2
3	17	1	replant	oilpalm-oilpalm	0.2	0.48	oilpalm	0.4	0.21	0.48	0.2
3	17	1	replant	oilpalm-oilpalm	0.26	0.95	oilpalm	0.4	0.21	0.48	0.2
3	18	2	replant	rubber-rubber	0.62	0.28	rubber	0.4	0.21	0.48	0.2
3	18	2	replant	rubber-rubber	0.72	0.29	rubber	0.4	0.21	0.48	0.2
3	18	1	switch	rubber-oilpalm	0.27	0.34	oilpalm	0.4	0.21	0.48	0.2
3	19	1	replant	oilpalm-oilpalm	0.22	0.82	oilpalm	0.4	0.21	0.48	0.21
3	19	1	replant	oilpalm-oilpalm	0.18	0.64	oilpalm	0.4	0.21	0.48	0.21
3	19	2	replant	rubber-rubber	0.6	0.36	rubber	0.4	0.21	0.48	0.21
3	19	2	replant	rubber-rubber	0.81	0.4	rubber	0.4	0.21	0.48	0.21
3	19	1	replant	oilpalm-oilpalm	0.21	0.27	oilpalm	0.4	0.21	0.48	0.21
3	19	1	replant	oilpalm-oilpalm	0.27	0.7	oilpalm	0.4	0.21	0.48	0.21
3	19	1	replant	oilpalm-oilpalm	0.33	0.62	oilpalm	0.4	0.21	0.48	0.21
3	19	2	replant	rubber-rubber	0.75	0.3	rubber	0.4	0.21	0.48	0.21
3	19	2	replant	rubber-rubber	0.75	0.37	rubber	0.4	0.21	0.48	0.21
3	19	1	switch	rubber-oilpalm	0.28	0.37	oilpalm	0.4	0.21	0.48	0.21
3	19	1	replant	oilpalm-oilpalm	0.23	0.67	oilpalm	0.4	0.21	0.48	0.21
3	19	1	replant	oilpalm-oilpalm	0.28	0.5	oilpalm	0.4	0.21	0.48	0.21
3	20	1	replant	oilpalm-oilpalm	0.26	0.34	oilpalm	0.4	0.21	0.47	0.21
3	21	1	replant	oilpalm-oilpalm	0.27	0.7	oilpalm	0.39	0.2	0.47	0.22
3	21	1	switch	rubber-oilpalm	0.24	0.28	oilpalm	0.39	0.2	0.47	0.22
3	21	1	replant	oilpalm-oilpalm	0.22	0.26	oilpalm	0.39	0.2	0.47	0.22
3	21	1	replant	oilpalm-oilpalm	0.28	0.37	oilpalm	0.39	0.2	0.47	0.22
3	21	1	switch	rubber-oilpalm	0.28	0.42	oilpalm	0.39	0.2	0.47	0.22
3	22	1	switch	rubber-oilpalm	0.28	0.42	oilpalm	0.37	0.2	0.48	0.22
3	22	1	replant	oilpalm-oilpalm	0.23	0.67	oilpalm	0.37	0.2	0.48	0.22
3	22	1	replant	oilpalm-oilpalm	0.39	0.48	oilpalm	0.37	0.2	0.48	0.22
3	22	1	switch	rubber-oilpalm	0.28	0.37	oilpalm	0.37	0.2	0.48	0.22
3	22	1	replant	oilpalm-oilpalm	0.31	0.77	oilpalm	0.37	0.2	0.48	0.22
3	22	1	switch	rubber-oilpalm	0.4	0.38	rubber	0.37	0.2	0.48	0.22
3	22	1	replant	oilpalm-oilpalm	0.24	0.28	oilpalm	0.37	0.2	0.48	0.22
3	22	1	replant	oilpalm-oilpalm	0.22	0.25	oilpalm	0.37	0.2	0.48	0.22
3	23	2	switch	oilpalm-rubber	0.28	0.77	oilpalm	0.37	0.2	0.48	0.22
3	23	2	switch	oilpalm-rubber	0.31	0.77	oilpalm	0.37	0.2	0.48	0.22
3	23	1	replant	oilpalm-oilpalm	0.26	0.72	oilpalm	0.37	0.2	0.48	0.22
3	24	1	replant	oilpalm-oilpalm	0.26	0.77	oilpalm	0.37	0.2	0.47	0.22
3	25	1	replant	oilpalm-oilpalm	0.28	0.53	oilpalm	0.37	0.2	0.46	0.23
3	25	1	replant	oilpalm-oilpalm	0.24	0.66	oilpalm	0.37	0.2	0.46	0.23
3	25	1	replant	oilpalm-oilpalm	0.29	0.47	oilpalm	0.37	0.2	0.46	0.23
3	25	1	replant	oilpalm-oilpalm	0.28	0.47	oilpalm	0.37	0.2	0.46	0.23
3	25	1	replant	oilpalm-oilpalm	0.28	0.37	oilpalm	0.37	0.2	0.46	0.23
3	25	1	replant	oilpalm-oilpalm	0.29	0.48	oilpalm	0.37	0.2	0.46	0.23
3	25	1	replant	oilpalm-oilpalm	0.22	0.32	oilpalm	0.37	0.2	0.46	0.23
3	25	2	switch	oilpalm-rubber	0.22	0.14	rubber	0.37	0.2	0.46	0.23
3	25	1	replant	oilpalm-oilpalm	0.31	0.43	oilpalm	0.37	0.2	0.46	0.23
3	25	1	replant	oilpalm-oilpalm	0.28	0.47	oilpalm	0.37	0.2	0.46	0.23
3	25	1	replant	oilpalm-oilpalm	0.28	0.5	oilpalm	0.37	0.2	0.46	0.23
3	25	1	replant	oilpalm-oilpalm	0.29	0.45	oilpalm	0.37	0.2	0.46	0.23
3	26	1	switch	rubber-oilpalm	0.28	0.37	oilpalm	0.37	0.2	0.46	0.23
3	26	1	switch	rubber-oilpalm	0.31	0.42	oilpalm	0.37	0.2	0.46	0.23
3	26	2	replant	rubber-rubber	0.75	0.09	rubber	0.37	0.2	0.46	0.23
3	26	2	replant	rubber-rubber	0.32	0.11	rubber	0.37	0.2	0.46	0.23
3	26	1	replant	oilpalm-oilpalm	0.28	0.45	oilpalm	0.37	0.2	0.46	0.23
3	27	1	replant	oilpalm-oilpalm	0.41	0.44	oilpalm	0.37	0.2	0.45	0.24
3	27	1	switch	rubber-oilpalm	0.4	0.38	rubber	0.37	0.2	0.45	0.24
3	27	2	replant	rubber-rubber	0.72	0.37	rubber	0.37	0.2	0.45	0.24
3	27	1	replant	oilpalm-oilpalm	0.32	0.69	oilpalm	0.37	0.2	0.45	0.24
3	27	2	replant	rubber-rubber	0.28	0.39	oilpalm	0.37	0.2	0.45	0.24
3	27	2	replant	rubber-rubber	0.85	0.28	rubber	0.37	0.2	0.45	0.24
3	27	1	switch	rubber-oilpalm	0.28	0.37	oilpalm	0.37	0.2	0.45	0.24
3	27	2	switch	oilpalm-rubber	0.36	0.21	rubber	0.37	0.2	0.45	0.24
3	28	1	switch	rubber-oilpalm	0.28	0.37	oilpalm	0.37	0.2	0.45	0.24
3	28	1	switch	rubber-oilpalm	0.22	0.32	oilpalm	0.37	0.2	0.45	0.24
3	28	1	switch	rubber-oilpalm	0.24	0.28	oilpalm	0.37	0.2	0.45	0.24
3	28	2	replant	rubber-rubber	0.22	0.05	rubber	0.37	0.2	0.45	0.24
3	28	1	replant	oilpalm-oilpalm	0.28	0.46	oilpalm	0.37	0.2	0.45	0.24
3	28	2	replant	rubber-rubber	0.75	0.3	rubber	0.37	0.2	0.45	0.24
3	28	2	replant	rubber-rubber	0.81	0.37	rubber	0.37	0.2	0.45	0.24
3	29	1	switch	rubber-oilpalm	0.28	0.38	oilpalm	0.37	0.2	0.45	0.24
3	29	2	replant	rubber-rubber	0.72	0.37	rubber	0.37	0.2	0.45	0.24
3	29	1	replant	oilpalm-oilpalm	0.06	0.28	oilpalm	0.37	0.2	0.45	0.24
3	29	1	replant	oilpalm-oilpalm	0.28	0.78	oilpalm	0.37	0.2	0.45	0.24
3	29	2	replant	rubber-rubber	0.63	0.05	rubber	0.37	0.2	0.45	0.24
3	29	2	replant	rubber-rubber	0.32	0	rubber	0.37	0.2	0.45	0.24
3	29	2	replant	rubber-rubber	0.85	0.28	rubber	0.37	0.2	0.45	0.24
3	29	1	switch	rubber-oilpalm	0.28	0.37	oilpalm	0.37	0.2	0.45	0.24
3	30	2	replant	rubber-rubber	0.85	0.28	rubber	0.37	0.2	0.45	0.25
3	30	2	replant	rubber-rubber	0.72	0.2	rubber	0.37	0.2	0.45	0.25
3	30	2	replant	rubber-rubber	0.36	0.21	rubber	0.37	0.2	0.45	0.25
3	31	1	replant	oilpalm-oilpalm	0.31	0.83	oilpalm	0.36	0.18	0.46	0.25
3	31	1	replant	oilpalm-oilpalm	0.28	0.53	oilpalm	0.36	0.18	0.46	0.25
3	31	1	replant	oilpalm-oilpalm	0.26	0.72	oilpalm	0.36	0.18	0.46	0.25
3	31	1	replant	oilpalm-oilpalm	0.33	0.62	oilpalm	0.36	0.18	0.46	0.25
3	31	1	replant	oilpalm-oilpalm	0.24	0.28	oilpalm	0.36	0.18	0.46	0.25
3	31	1	replant	oilpalm-oilpalm	0.31	0.43	oilpalm	0.36	0.18	0.46	0.25
3	31	1	replant	oilpalm-oilpalm	0.28	0.45	oilpalm	0.36	0.18	0.46	0.25
3	31	1	replant	oilpalm-oilpalm	0.28	0.69	oilpalm	0.36	0.18	0.46	0.25
3	31	1	replant	oilpalm-oilpalm	0.39	0.48	oilpalm	0.36	0.18	0.46	0.25
3	31	1	replant	oilpalm-oilpalm	0.24	0.66	oilpalm	0.36	0.18	0.46	0.25
3	31	1	replant	oilpalm-oilpalm	0.28	0.37	oilpalm	0.36	0.18	0.46	0.25
3	31	1	replant	oilpalm-oilpalm	0.28	0.78	oilpalm	0.36	0.18	0.46	0.25
3	31	1	replant	oilpalm-oilpalm	0.27	0.7	oilpalm	0.36	0.18	0.46	0.25
3	31	1	replant	oilpalm-oilpalm	0.29	0.47	oilpalm	0.36	0.18	0.46	0.25
3	31	1	replant	oilpalm-oilpalm	0.22	0.4	oilpalm	0.36	0.18	0.46	0.25
3	31	2	switch	oilpalm-rubber	0.28	0.56	oilpalm	0.36	0.18	0.46	0.25
3	31	1	replant	oilpalm-oilpalm	0.28	0.63	oilpalm	0.36	0.18	0.46	0.25
3	31	1	replant	oilpalm-oilpalm	0.28	0.46	oilpalm	0.36	0.18	0.46	0.25
3	31	1	replant	oilpalm-oilpalm	0.29	0.45	oilpalm	0.36	0.18	0.46	0.25
3	31	1	replant	oilpalm-oilpalm	0.28	0.88	oilpalm	0.36	0.18	0.46	0.25
3	31	1	replant	oilpalm-oilpalm	0.28	0.5	oilpalm	0.36	0.18	0.46	0.25
3	31	1	replant	oilpalm-oilpalm	0.29	0.48	oilpalm	0.36	0.18	0.46	0.25
3	32	1	replant	oilpalm-oilpalm	0.24	0.66	oilpalm	0.35	0.18	0.45	0.25
3	32	1	replant	oilpalm-oilpalm	0.41	0.44	oilpalm	0.35	0.18	0.45	0.25
3	32	1	replant	oilpalm-oilpalm	0.28	0.37	oilpalm	0.35	0.18	0.45	0.25
3	32	2	switch	oilpalm-rubber	0.32	0.11	rubber	0.35	0.18	0.45	0.25
3	32	1	replant	oilpalm-oilpalm	0.33	0.62	oilpalm	0.35	0.18	0.45	0.25
3	32	1	replant	oilpalm-oilpalm	0.28	0.5	oilpalm	0.35	0.18	0.45	0.25
3	32	1	replant	oilpalm-oilpalm	0.27	0.7	oilpalm	0.35	0.18	0.45	0.25
3	32	1	replant	oilpalm-oilpalm	0.26	0.72	oilpalm	0.35	0.18	0.45	0.25
3	32	2	switch	oilpalm-rubber	0.22	0.02	rubber	0.35	0.18	0.45	0.25
3	32	1	replant	oilpalm-oilpalm	0.28	0.53	oilpalm	0.35	0.18	0.45	0.25
3	32	1	replant	oilpalm-oilpalm	0.39	0.48	oilpalm	0.35	0.18	0.45	0.25
3	32	2	switch	oilpalm-rubber	0.27	0.35	oilpalm	0.35	0.18	0.45	0.25
3	33	2	switch	oilpalm-rubber	0.22	0.02	rubber	0.35	0.18	0.45	0.25
3	33	2	switch	oilpalm-rubber	0.28	0.42	oilpalm	0.35	0.18	0.45	0.25
3	33	2	switch	oilpalm-rubber	0.24	0.28	oilpalm	0.35	0.18	0.45	0.25
3	33	1	replant	oilpalm-oilpalm	0.34	0.42	oilpalm	0.35	0.18	0.45	0.25
3	33	1	replant	oilpalm-oilpalm	0.28	0.37	oilpalm	0.35	0.18	0.45	0.25
3	33	1	replant	oilpalm-oilpalm	0.06	0.28	oilpalm	0.35	0.18	0.45	0.25
3	34	1	replant	oilpalm-oilpalm	0.28	0.53	oilpalm	0.35	0.18	0.45	0.25
3	34	1	replant	oilpalm-oilpalm	0.41	0.44	oilpalm	0.35	0.18	0.45	0.25
3	34	2	replant	rubber-rubber	0.32	0.11	rubber	0.35	0.18	0.45	0.25
3	34	1	replant	oilpalm-oilpalm	0.28	0.37	oilpalm	0.35	0.18	0.45	0.25
3	34	1	replant	oilpalm-oilpalm	0.29	0.45	oilpalm	0.35	0.18	0.45	0.25
3	34	1	replant	oilpalm-oilpalm	0.29	0.47	oilpalm	0.35	0.18	0.45	0.25
3	34	1	replant	oilpalm-oilpalm	0.22	0.4	oilpalm	0.35	0.18	0.45	0.25
3	34	1	replant	oilpalm-oilpalm	0.4	0.38	rubber	0.35	0.18	0.45	0.25
3	34	2	replant	rubber-rubber	0.72	0.2	rubber	0.35	0.18	0.45	0.25
3	34	1	replant	oilpalm-oilpalm	0.28	0.46	oilpalm	0.35	0.18	0.45	0.25
3	34	1	replant	oilpalm-oilpalm	0.29	0.48	oilpalm	0.35	0.18	0.45	0.25
3	34	1	replant	oilpalm-oilpalm	0.27	0.34	oilpalm	0.35	0.18	0.45	0.25
3	34	1	replant	oilpalm-oilpalm	0.26	0.77	oilpalm	0.35	0.18	0.45	0.25
3	34	1	replant	oilpalm-oilpalm	0.22	0.32	oilpalm	0.35	0.18	0.45	0.25
3	34	1	replant	oilpalm-oilpalm	0.26	0.34	oilpalm	0.35	0.18	0.45	0.25
3	35	2	replant	rubber-rubber	0.81	0.37	rubber	0.36	0.18	0.44	0.26
3	35	1	replant	oilpalm-oilpalm	0.06	0.28	oilpalm	0.36	0.18	0.44	0.26
3	35	1	replant	oilpalm-oilpalm	0.28	0.46	oilpalm	0.36	0.18	0.44	0.26
3	35	1	replant	oilpalm-oilpalm	0.28	0.5	oilpalm	0.36	0.18	0.44	0.26
3	35	1	replant	oilpalm-oilpalm	0.31	0.43	oilpalm	0.36	0.18	0.44	0.26
3	35	1	switch	rubber-oilpalm	0.22	0.02	rubber	0.36	0.18	0.44	0.26
3	35	1	replant	oilpalm-oilpalm	0.28	0.47	oilpalm	0.36	0.18	0.44	0.26
3	35	1	switch	rubber-oilpalm	0.53	0.36	rubber	0.36	0.18	0.44	0.26
3	35	1	replant	oilpalm-oilpalm	0.28	0.37	oilpalm	0.36	0.18	0.44	0.26
3	35	1	replant	oilpalm-oilpalm	0.29	0.47	oilpalm	0.36	0.18	0.44	0.26
3	35	1	replant	oilpalm-oilpalm	0.41	0.44	oilpalm	0.36	0.18	0.44	0.26
3	35	1	switch	rubber-oilpalm	0.32	0.11	rubber	0.36	0.18	0.44	0.26
3	35	1	replant	oilpalm-oilpalm	0.27	0.7	oilpalm	0.36	0.18	0.44	0.26
3	35	1	replant	oilpalm-oilpalm	0.28	0.45	oilpalm	0.36	0.18	0.44	0.26
3	35	2	replant	rubber-rubber	0.72	0.19	rubber	0.36	0.18	0.44	0.26
3	35	1	replant	oilpalm-oilpalm	0.29	0.48	oilpalm	0.36	0.18	0.44	0.26
3	35	2	replant	rubber-rubber	0.75	0.3	rubber	0.36	0.18	0.44	0.26
3	35	1	replant	oilpalm-oilpalm	0.28	0.53	oilpalm	0.36	0.18	0.44	0.26
3	35	1	replant	oilpalm-oilpalm	0.27	0.34	oilpalm	0.36	0.18	0.44	0.26
3	35	1	replant	oilpalm-oilpalm	0.34	0.42	oilpalm	0.36	0.18	0.44	0.26
3	35	2	replant	rubber-rubber	0.85	0.28	rubber	0.36	0.18	0.44	0.26
3	35	1	replant	oilpalm-oilpalm	0.24	0.28	oilpalm	0.36	0.18	0.44	0.26
3	35	1	replant	oilpalm-oilpalm	0.29	0.45	oilpalm	0.36	0.18	0.44	0.26
3	35	2	replant	rubber-rubber	0.72	0.28	rubber	0.36	0.18	0.44	0.26
3	35	1	replant	oilpalm-oilpalm	0.22	0.32	oilpalm	0.36	0.18	0.44	0.26
3	35	2	switch	oilpalm-rubber	0.28	0.83	oilpalm	0.36	0.18	0.44	0.26
3	35	2	replant	rubber-rubber	0.33	0.13	rubber	0.36	0.18	0.44	0.26
3	35	1	switch	rubber-oilpalm	0.32	0	rubber	0.36	0.18	0.44	0.26
3	35	1	replant	oilpalm-oilpalm	0.4	0.38	rubber	0.36	0.18	0.44	0.26
3	36	2	replant	rubber-rubber	0.75	0.3	rubber	0.35	0.18	0.45	0.26
3	36	1	switch	rubber-oilpalm	0.22	0.02	rubber	0.35	0.18	0.45	0.26
3	36	2	replant	rubber-rubber	0.28	0.13	rubber	0.35	0.18	0.45	0.26
3	36	1	switch	rubber-oilpalm	0.32	0.11	rubber	0.35	0.18	0.45	0.26
3	36	1	switch	rubber-oilpalm	0.31	0	rubber	0.35	0.18	0.45	0.26
3	36	2	replant	rubber-rubber	0.72	0.15	rubber	0.35	0.18	0.45	0.26
3	36	2	replant	rubber-rubber	0.85	0.28	rubber	0.35	0.18	0.45	0.26
3	36	2	replant	rubber-rubber	0.36	0.21	rubber	0.35	0.18	0.45	0.26
3	36	1	replant	oilpalm-oilpalm	0.29	0.48	oilpalm	0.35	0.18	0.45	0.26
3	36	1	replant	oilpalm-oilpalm	0.28	0.37	oilpalm	0.35	0.18	0.45	0.26
3	36	1	replant	oilpalm-oilpalm	0.28	0.47	oilpalm	0.35	0.18	0.45	0.26
3	36	1	switch	rubber-oilpalm	0.24	0.28	oilpalm	0.35	0.18	0.45	0.26
3	37	1	switch	rubber-oilpalm	0.32	0.11	rubber	0.35	0.18	0.45	0.26
3	37	2	replant	rubber-rubber	0.53	0.36	rubber	0.35	0.18	0.45	0.26
3	37	1	replant	oilpalm-oilpalm	0.34	0.42	oilpalm	0.35	0.18	0.45	0.26
3	37	2	switch	oilpalm-rubber	0.29	0.81	oilpalm	0.35	0.18	0.45	0.26
3	37	2	switch	oilpalm-rubber	0.41	0.44	oilpalm	0.35	0.18	0.45	0.26
3	37	1	replant	oilpalm-oilpalm	0.19	0.51	oilpalm	0.35	0.18	0.45	0.26
3	37	2	replant	rubber-rubber	0.85	0.28	rubber	0.35	0.18	0.45	0.26
3	38	1	replant	oilpalm-oilpalm	0.19	0.93	oilpalm	0.35	0.18	0.44	0.25
3	38	1	switch	rubber-oilpalm	0.3	0	rubber	0.35	0.18	0.44	0.25
3	38	2	replant	rubber-rubber	0.33	0.11	rubber	0.35	0.18	0.44	0.25
3	38	2	replant	rubber-rubber	0.81	0.37	rubber	0.35	0.18	0.44	0.25
3	38	2	replant	rubber-rubber	0.27	0.28	oilpalm	0.35	0.18	0.44	0.25
3	38	2	replant	rubber-rubber	0.72	0.15	rubber	0.35	0.18	0.44	0.25
3	38	2	switch	oilpalm-rubber	0.41	0.4	rubber	0.35	0.18	0.44	0.25
3	39	1	replant	oilpalm-oilpalm	0.28	0.42	oilpalm	0.35	0.18	0.44	0.25
3	39	1	replant	oilpalm-oilpalm	0.26	0.34	oilpalm	0.35	0.18	0.44	0.25
3	39	1	replant	oilpalm-oilpalm	0.22	0.32	oilpalm	0.35	0.18	0.44	0.25
3	39	1	replant	oilpalm-oilpalm	0.24	0.28	oilpalm	0.35	0.18	0.44	0.25
3	39	1	replant	oilpalm-oilpalm	0.22	0.4	oilpalm	0.35	0.18	0.44	0.25
3	39	2	replant	rubber-rubber	0.29	0.42	oilpalm	0.35	0.18	0.44	0.25
3	39	2	replant	rubber-rubber	0.85	0.28	rubber	0.35	0.18	0.44	0.25
3	39	1	replant	oilpalm-oilpalm	0.21	0.02	rubber	0.35	0.18	0.44	0.25
3	39	2	replant	rubber-rubber	0.75	0.3	rubber	0.35	0.18	0.44	0.25
3	39	1	replant	oilpalm-oilpalm	0.24	0.66	oilpalm	0.35	0.18	0.44	0.25
3	39	2	replant	rubber-rubber	0.41	0.38	rubber	0.35	0.18	0.44	0.25
3	40	1	replant	oilpalm-oilpalm	0.28	0.37	oilpalm	0.35	0.18	0.45	0.25
3	40	1	replant	oilpalm-oilpalm	0.18	0.51	oilpalm	0.35	0.18	0.45	0.25
3	40	1	replant	oilpalm-oilpalm	0.29	0.47	oilpalm	0.35	0.18	0.45	0.25
3	40	1	replant	oilpalm-oilpalm	0.33	0.62	oilpalm	0.35	0.18	0.45	0.25
3	40	2	replant	rubber-rubber	0.41	0.37	rubber	0.35	0.18	0.45	0.25
3	40	1	replant	oilpalm-oilpalm	0.22	0.4	oilpalm	0.35	0.18	0.45	0.25
3	40	2	switch	oilpalm-rubber	0.32	0.11	rubber	0.35	0.18	0.45	0.25
3	40	1	replant	oilpalm-oilpalm	0.28	0.78	oilpalm	0.35	0.18	0.45	0.25
3	40	1	replant	oilpalm-oilpalm	0.29	0.45	oilpalm	0.35	0.18	0.45	0.25
3	40	1	replant	oilpalm-oilpalm	0.28	0.46	oilpalm	0.35	0.18	0.45	0.25
3	40	1	replant	oilpalm-oilpalm	0.24	0.28	oilpalm	0.35	0.18	0.45	0.25
3	41	1	replant	oilpalm-oilpalm	0.31	0.83	oilpalm	0.34	0.17	0.45	0.25
3	41	2	replant	rubber-rubber	0.41	0.37	rubber	0.34	0.17	0.45	0.25
3	41	1	replant	oilpalm-oilpalm	0.28	0.37	oilpalm	0.34	0.17	0.45	0.25
3	41	2	switch	oilpalm-rubber	0.19	0.27	oilpalm	0.34	0.17	0.45	0.25
3	41	2	switch	oilpalm-rubber	0.3	0.85	oilpalm	0.34	0.17	0.45	0.25
3	41	1	replant	oilpalm-oilpalm	0.29	0.45	oilpalm	0.34	0.17	0.45	0.25
3	41	2	switch	oilpalm-rubber	0.21	0.02	rubber	0.34	0.17	0.45	0.25
3	41	1	replant	oilpalm-oilpalm	0.21	0.4	oilpalm	0.34	0.17	0.45	0.25
3	42	1	replant	oilpalm-oilpalm	0.13	0.64	oilpalm	0.34	0.17	0.45	0.25
3	42	2	switch	oilpalm-rubber	0.34	0.42	oilpalm	0.34	0.17	0.45	0.25
3	42	2	switch	oilpalm-rubber	0.32	0.11	rubber	0.34	0.17	0.45	0.25
3	42	1	replant	oilpalm-oilpalm	0.23	0.67	oilpalm	0.34	0.17	0.45	0.25
3	42	2	switch	oilpalm-rubber	0.25	0.95	oilpalm	0.34	0.17	0.45	0.25
3	42	2	switch	oilpalm-rubber	0.28	0.37	oilpalm	0.34	0.17	0.45	0.25
3	42	2	switch	oilpalm-rubber	0.21	0.02	rubber	0.34	0.17	0.45	0.25
3	42	2	switch	oilpalm-rubber	0.28	0.74	oilpalm	0.34	0.17	0.45	0.25
3	42	2	switch	oilpalm-rubber	0.3	0	rubber	0.34	0.17	0.45	0.25
3	43	2	switch	oilpalm-rubber	0.28	0.37	oilpalm	0.34	0.18	0.43	0.24
3	43	2	switch	oilpalm-rubber	0.29	0.47	oilpalm	0.34	0.18	0.43	0.24
3	43	2	switch	oilpalm-rubber	0.26	0.34	oilpalm	0.34	0.18	0.43	0.24
3	43	2	switch	oilpalm-rubber	0.28	0.35	oilpalm	0.34	0.18	0.43	0.24
3	43	1	replant	oilpalm-oilpalm	0.26	0.7	oilpalm	0.34	0.18	0.43	0.24
3	43	2	switch	oilpalm-rubber	0.24	0.28	oilpalm	0.34	0.18	0.43	0.24
3	43	2	switch	oilpalm-rubber	0.53	0.36	rubber	0.34	0.18	0.43	0.24
3	43	2	switch	oilpalm-rubber	0.22	0.57	oilpalm	0.34	0.18	0.43	0.24
3	43	2	switch	oilpalm-rubber	0.29	0.35	oilpalm	0.34	0.18	0.43	0.24
3	43	2	switch	oilpalm-rubber	0.32	0.11	rubber	0.34	0.18	0.43	0.24
3	43	2	switch	oilpalm-rubber	0.27	0.34	oilpalm	0.34	0.18	0.43	0.24
3	43	2	switch	oilpalm-rubber	0.2	0.36	oilpalm	0.34	0.18	0.43	0.24
3	43	2	switch	oilpalm-rubber	0.2	0.02	rubber	0.34	0.18	0.43	0.24
3	44	1	replant	oilpalm-oilpalm	0.31	0.62	oilpalm	0.34	0.18	0.41	0.24
3	44	1	replant	oilpalm-oilpalm	0.32	0.69	oilpalm	0.34	0.18	0.41	0.24
3	44	2	switch	oilpalm-rubber	0.28	0.37	oilpalm	0.34	0.18	0.41	0.24
3	44	1	replant	oilpalm-oilpalm	0.28	0.63	oilpalm	0.34	0.18	0.41	0.24
3	45	1	replant	oilpalm-oilpalm	0.25	0.7	oilpalm	0.33	0.17	0.41	0.25
3	45	1	replant	oilpalm-oilpalm	0.3	0.62	oilpalm	0.33	0.17	0.41	0.25
3	45	2	switch	oilpalm-rubber	0.28	0.37	oilpalm	0.33	0.17	0.41	0.25
3	45	2	switch	oilpalm-rubber	0.24	0.28	oilpalm	0.33	0.17	0.41	0.25
3	45	1	replant	oilpalm-oilpalm	0.28	0.5	oilpalm	0.33	0.17	0.41	0.25
3	46	2	switch	oilpalm-rubber	0.18	0.82	oilpalm	0.32	0.16	0.4	0.25
3	46	2	switch	oilpalm-rubber	0.28	0.63	oilpalm	0.32	0.16	0.4	0.25
3	46	2	switch	oilpalm-rubber	0.28	0.37	oilpalm	0.32	0.16	0.4	0.25
3	46	2	switch	oilpalm-rubber	0.28	0.88	oilpalm	0.32	0.16	0.4	0.25
3	47	2	switch	oilpalm-rubber	0.28	0.69	oilpalm	0.32	0.16	0.39	0.25
3	47	2	switch	oilpalm-rubber	0.29	0.21	rubber	0.32	0.16	0.39	0.25
3	47	2	switch	oilpalm-rubber	0.22	0.32	oilpalm	0.32	0.16	0.39	0.25
3	47	2	switch	oilpalm-rubber	0.39	0.48	oilpalm	0.32	0.16	0.39	0.25
3	47	2	switch	oilpalm-rubber	0.31	0.43	oilpalm	0.32	0.16	0.39	0.25
3	47	2	switch	oilpalm-rubber	0.27	0.26	rubber	0.32	0.16	0.39	0.25
3	47	2	switch	oilpalm-rubber	0.4	0.38	rubber	0.32	0.16	0.39	0.25
3	47	2	switch	oilpalm-rubber	0.28	0.5	oilpalm	0.32	0.16	0.39	0.25
3	47	2	switch	oilpalm-rubber	0.28	0.37	oilpalm	0.32	0.16	0.39	0.25
3	47	2	switch	oilpalm-rubber	0.28	0.38	oilpalm	0.32	0.16	0.39	0.25
3	47	1	replant	oilpalm-oilpalm	0.23	0.67	oilpalm	0.32	0.16	0.39	0.25
3	47	1	replant	oilpalm-oilpalm	0.25	0.7	oilpalm	0.32	0.16	0.39	0.25
3	47	2	switch	oilpalm-rubber	0.31	0.42	oilpalm	0.32	0.16	0.39	0.25
3	47	2	switch	oilpalm-rubber	0.28	0.42	oilpalm	0.32	0.16	0.39	0.25
3	48	2	switch	oilpalm-rubber	0.28	0.53	oilpalm	0.32	0.16	0.39	0.25
3	48	2	switch	oilpalm-rubber	0.28	0.5	oilpalm	0.32	0.16	0.39	0.25
3	48	2	switch	oilpalm-rubber	0.28	0.42	oilpalm	0.32	0.16	0.39	0.25
3	48	2	switch	oilpalm-rubber	0.28	0.47	oilpalm	0.32	0.16	0.39	0.25
3	48	2	switch	oilpalm-rubber	0.28	0.37	oilpalm	0.32	0.16	0.39	0.25
3	48	2	switch	oilpalm-rubber	0.24	0.28	oilpalm	0.32	0.16	0.39	0.25
3	48	2	switch	oilpalm-rubber	0.28	0.37	oilpalm	0.32	0.16	0.39	0.25
3	48	2	switch	oilpalm-rubber	0.31	0.42	oilpalm	0.32	0.16	0.39	0.25
3	48	2	switch	oilpalm-rubber	0.32	0.11	rubber	0.32	0.16	0.39	0.25
3	48	2	switch	oilpalm-rubber	0.28	0.48	oilpalm	0.32	0.16	0.39	0.25
3	48	1	replant	oilpalm-oilpalm	0.26	0.72	oilpalm	0.32	0.16	0.39	0.25
3	48	2	switch	oilpalm-rubber	0.25	0.45	oilpalm	0.32	0.16	0.39	0.25
3	48	1	replant	oilpalm-oilpalm	0.26	0.77	oilpalm	0.32	0.16	0.39	0.25
3	49	2	replant	rubber-rubber	0.62	0.02	rubber	0.31	0.15	0.39	0.24
3	49	2	switch	oilpalm-rubber	0.27	0.37	oilpalm	0.31	0.15	0.39	0.24
3	49	2	replant	rubber-rubber	0.69	0.01	rubber	0.31	0.15	0.39	0.24
3	49	2	replant	rubber-rubber	0.28	0.63	oilpalm	0.31	0.15	0.39	0.24
3	49	2	replant	rubber-rubber	0.28	0.69	oilpalm	0.31	0.15	0.39	0.24
4	0	1	switch	rubber-oilpalm	0.39	0.68	oilpalm	0.55	0.19	0.57	0.18
4	0	2	switch	oilpalm-rubber	0.33	0.36	oilpalm	0.55	0.19	0.57	0.18
4	0	1	switch	rubber-oilpalm	0.44	0.87	oilpalm	0.55	0.19	0.57	0.18
4	0	2	switch	oilpalm-rubber	0.61	0.23	rubber	0.55	0.19	0.57	0.18
4	0	2	switch	oilpalm-rubber	0.59	0.48	rubber	0.55	0.19	0.57	0.18
4	0	1	switch	rubber-oilpalm	0.46	0.73	oilpalm	0.55	0.19	0.57	0.18
4	0	1	replant	oilpalm-oilpalm	0.44	0.65	oilpalm	0.55	0.19	0.57	0.18
4	0	1	replant	oilpalm-oilpalm	0.64	0.68	oilpalm	0.55	0.19	0.57	0.18
4	0	1	switch	rubber-oilpalm	0.51	0.68	oilpalm	0.55	0.19	0.57	0.18
4	0	1	switch	rubber-oilpalm	0.7	0.75	oilpalm	0.55	0.19	0.57	0.18
4	0	2	switch	oilpalm-rubber	0.55	0.46	rubber	0.55	0.19	0.57	0.18
4	0	2	switch	oilpalm-rubber	0.73	0.61	rubber	0.55	0.19	0.57	0.18
4	0	2	switch	oilpalm-rubber	0.74	0.66	rubber	0.55	0.19	0.57	0.18
4	0	1	switch	rubber-oilpalm	0.19	0.57	oilpalm	0.55	0.19	0.57	0.18
4	0	1	switch	rubber-oilpalm	0.02	0.56	oilpalm	0.55	0.19	0.57	0.18
4	0	2	switch	oilpalm-rubber	0.54	0.37	rubber	0.55	0.19	0.57	0.18
4	0	2	switch	oilpalm-rubber	0.7	0.23	rubber	0.55	0.19	0.57	0.18
4	1	2	switch	oilpalm-rubber	0.68	0.55	rubber	0.52	0.2	0.56	0.18
4	1	2	replant	rubber-rubber	0.75	0.81	oilpalm	0.52	0.2	0.56	0.18
4	1	1	replant	oilpalm-oilpalm	0.44	0.87	oilpalm	0.52	0.2	0.56	0.18
4	1	2	switch	oilpalm-rubber	0.65	0.59	rubber	0.52	0.2	0.56	0.18
4	1	1	replant	oilpalm-oilpalm	0.35	0.61	oilpalm	0.52	0.2	0.56	0.18
4	1	2	switch	oilpalm-rubber	0.51	0.43	rubber	0.52	0.2	0.56	0.18
4	1	1	replant	oilpalm-oilpalm	0.19	0.54	oilpalm	0.52	0.2	0.56	0.18
4	1	1	switch	rubber-oilpalm	0.7	0.75	oilpalm	0.52	0.2	0.56	0.18
4	2	1	replant	oilpalm-oilpalm	0.42	0.49	oilpalm	0.51	0.2	0.54	0.19
4	2	2	switch	oilpalm-rubber	0.46	0.89	oilpalm	0.51	0.2	0.54	0.19
4	3	1	replant	oilpalm-oilpalm	0.33	0.36	oilpalm	0.49	0.21	0.54	0.18
4	3	2	switch	oilpalm-rubber	0.64	0.55	rubber	0.49	0.21	0.54	0.18
4	3	1	replant	oilpalm-oilpalm	0.19	0.52	oilpalm	0.49	0.21	0.54	0.18
4	3	1	replant	oilpalm-oilpalm	0.02	0.56	oilpalm	0.49	0.21	0.54	0.18
4	3	2	switch	oilpalm-rubber	0.31	0.78	oilpalm	0.49	0.21	0.54	0.18
4	3	1	replant	oilpalm-oilpalm	0.44	0.51	oilpalm	0.49	0.21	0.54	0.18
4	3	1	replant	oilpalm-oilpalm	0.17	0.48	oilpalm	0.49	0.21	0.54	0.18
4	3	1	replant	oilpalm-oilpalm	0.39	0.45	oilpalm	0.49	0.21	0.54	0.18
4	3	1	replant	oilpalm-oilpalm	0.35	0.45	oilpalm	0.49	0.21	0.54	0.18
4	3	1	switch	rubber-oilpalm	0.21	0.48	oilpalm	0.49	0.21	0.54	0.18
4	3	1	replant	oilpalm-oilpalm	0.4	0.64	oilpalm	0.49	0.21	0.54	0.18
4	3	2	switch	oilpalm-rubber	0.45	0.23	rubber	0.49	0.21	0.54	0.18
4	3	2	switch	oilpalm-rubber	0.59	0.53	rubber	0.49	0.21	0.54	0.18
4	4	1	switch	rubber-oilpalm	0.34	0.48	oilpalm	0.49	0.21	0.53	0.18
4	4	1	switch	rubber-oilpalm	0.3	0.49	oilpalm	0.49	0.21	0.53	0.18
4	4	1	switch	rubber-oilpalm	0.22	0.49	oilpalm	0.49	0.21	0.53	0.18
4	4	2	switch	oilpalm-rubber	0.39	0.64	oilpalm	0.49	0.21	0.53	0.18
4	4	1	switch	rubber-oilpalm	0.28	0.53	oilpalm	0.49	0.21	0.53	0.18
4	4	1	switch	rubber-oilpalm	0.35	0.49	oilpalm	0.49	0.21	0.53	0.18
4	4	1	replant	oilpalm-oilpalm	0.44	0.43	rubber	0.49	0.21	0.53	0.18
4	4	1	replant	oilpalm-oilpalm	0.56	0.57	oilpalm	0.49	0.21	0.53	0.18
4	4	1	replant	oilpalm-oilpalm	0.34	0.76	oilpalm	0.49	0.21	0.53	0.18
4	4	1	replant	oilpalm-oilpalm	0.58	0.51	rubber	0.49	0.21	0.53	0.18
4	4	1	switch	rubber-oilpalm	0.24	0.53	oilpalm	0.49	0.21	0.53	0.18
4	4	1	switch	rubber-oilpalm	0.19	0.52	oilpalm	0.49	0.21	0.53	0.18
4	4	1	replant	oilpalm-oilpalm	0.17	0.48	oilpalm	0.49	0.21	0.53	0.18
4	4	1	switch	rubber-oilpalm	0.22	0.46	oilpalm	0.49	0.21	0.53	0.18
4	4	1	replant	oilpalm-oilpalm	0.32	0.5	oilpalm	0.49	0.21	0.53	0.18
4	4	1	replant	oilpalm-oilpalm	0.35	0.61	oilpalm	0.49	0.21	0.53	0.18
4	5	1	switch	rubber-oilpalm	0.28	0.48	oilpalm	0.48	0.21	0.52	0.18
4	5	1	replant	oilpalm-oilpalm	0.18	0.62	oilpalm	0.48	0.21	0.52	0.18
4	5	1	replant	oilpalm-oilpalm	0.3	0.76	oilpalm	0.48	0.21	0.52	0.18
4	5	1	replant	oilpalm-oilpalm	0.57	0.8	oilpalm	0.48	0.21	0.52	0.18
4	5	2	replant	rubber-rubber	0.8	0.56	rubber	0.48	0.21	0.52	0.18
4	5	2	switch	oilpalm-rubber	0.7	0.23	rubber	0.48	0.21	0.52	0.18
4	5	2	switch	oilpalm-rubber	0.18	0.48	oilpalm	0.48	0.21	0.52	0.18
4	6	2	switch	oilpalm-rubber	0.33	0.92	oilpalm	0.47	0.21	0.52	0.18
4	6	2	switch	oilpalm-rubber	0.33	0.36	oilpalm	0.47	0.21	0.52	0.18
4	6	2	switch	oilpalm-rubber	0.36	0.23	rubber	0.47	0.21	0.52	0.18
4	6	2	replant	rubber-rubber	0.35	0.61	oilpalm	0.47	0.21	0.52	0.18
4	7	1	switch	rubber-oilpalm	0.53	0.5	rubber	0.46	0.22	0.52	0.18
4	7	1	switch	rubber-oilpalm	0.3	0.39	oilpalm	0.46	0.22	0.52	0.18
4	7	1	switch	rubber-oilpalm	0.27	0.39	oilpalm	0.46	0.22	0.52	0.18
4	7	1	replant	oilpalm-oilpalm	0.12	0.33	oilpalm	0.46	0.22	0.52	0.18
4	7	1	replant	oilpalm-oilpalm	0.36	0.46	oilpalm	0.46	0.22	0.52	0.18
4	7	1	replant	oilpalm-oilpalm	0.19	0.52	oilpalm	0.46	0.22	0.52	0.18
4	7	2	replant	rubber-rubber	0.85	0.42	rubber	0.46	0.22	0.52	0.18
4	7	1	replant	oilpalm-oilpalm	0.28	0.38	oilpalm	0.46	0.22	0.52	0.18
4	7	1	switch	rubber-oilpalm	0.31	0.48	oilpalm	0.46	0.22	0.52	0.18
4	7	1	switch	rubber-oilpalm	0.33	0.48	oilpalm	0.46	0.22	0.52	0.18
4	7	1	replant	oilpalm-oilpalm	0.43	0.83	oilpalm	0.46	0.22	0.52	0.18
4	7	1	switch	rubber-oilpalm	0.36	0.37	oilpalm	0.46	0.22	0.52	0.18
4	7	1	switch	rubber-oilpalm	0.38	0.5	oilpalm	0.46	0.22	0.52	0.18
4	7	1	switch	rubber-oilpalm	0.32	0.42	oilpalm	0.46	0.22	0.52	0.18
4	7	1	switch	rubber-oilpalm	0.25	0.48	oilpalm	0.46	0.22	0.52	0.18
4	7	1	switch	rubber-oilpalm	0.17	0.48	oilpalm	0.46	0.22	0.52	0.18
4	7	1	replant	oilpalm-oilpalm	0.47	0.44	rubber	0.46	0.22	0.52	0.18
4	7	1	switch	rubber-oilpalm	0.24	0.5	oilpalm	0.46	0.22	0.52	0.18
4	7	1	replant	oilpalm-oilpalm	0.57	0.8	oilpalm	0.46	0.22	0.52	0.18
4	7	1	switch	rubber-oilpalm	0.27	0.49	oilpalm	0.46	0.22	0.52	0.18
4	7	1	replant	oilpalm-oilpalm	0.34	0.87	oilpalm	0.46	0.22	0.52	0.18
4	8	1	switch	rubber-oilpalm	0.68	0.47	rubber	0.46	0.22	0.51	0.18
4	8	2	replant	rubber-rubber	0.18	0.48	oilpalm	0.46	0.22	0.51	0.18
4	8	1	switch	rubber-oilpalm	0.29	0.37	oilpalm	0.46	0.22	0.51	0.18
4	8	1	replant	oilpalm-oilpalm	0.29	0.35	oilpalm	0.46	0.22	0.51	0.18
4	8	1	switch	rubber-oilpalm	0.6	0.5	rubber	0.46	0.22	0.51	0.18
4	8	2	replant	rubber-rubber	0.73	0.61	rubber	0.46	0.22	0.51	0.18
4	8	1	switch	rubber-oilpalm	0.52	0.5	rubber	0.46	0.22	0.51	0.18
4	8	2	replant	rubber-rubber	0.33	0.51	oilpalm	0.46	0.22	0.51	0.18
4	8	1	switch	rubber-oilpalm	0.38	0.42	oilpalm	0.46	0.22	0.51	0.18
4	8	1	switch	rubber-oilpalm	0.12	0.33	oilpalm	0.46	0.22	0.51	0.18
4	8	1	switch	rubber-oilpalm	0.68	0.55	rubber	0.46	0.22	0.51	0.18
4	8	1	switch	rubber-oilpalm	0.56	0.53	rubber	0.46	0.22	0.51	0.18
4	8	1	switch	rubber-oilpalm	0.55	0.55	equal	0.46	0.22	0.51	0.18
4	8	2	replant	rubber-rubber	0.8	0.56	rubber	0.46	0.22	0.51	0.18
4	8	1	replant	oilpalm-oilpalm	0.29	0.75	oilpalm	0.46	0.22	0.51	0.18
4	8	1	switch	rubber-oilpalm	0.27	0.49	oilpalm	0.46	0.22	0.51	0.18
4	8	1	switch	rubber-oilpalm	0.35	0.45	oilpalm	0.46	0.22	0.51	0.18
4	8	1	switch	rubber-oilpalm	0.35	0.37	oilpalm	0.46	0.22	0.51	0.18
4	8	1	switch	rubber-oilpalm	0.47	0.44	rubber	0.46	0.22	0.51	0.18
4	8	1	switch	rubber-oilpalm	0.33	0.48	oilpalm	0.46	0.22	0.51	0.18
4	8	2	switch	oilpalm-rubber	0.45	0.75	oilpalm	0.46	0.22	0.51	0.18
4	8	1	switch	rubber-oilpalm	0.27	0.39	oilpalm	0.46	0.22	0.51	0.18
4	8	1	switch	rubber-oilpalm	0.27	0.36	oilpalm	0.46	0.22	0.51	0.18
4	8	2	replant	rubber-rubber	0.3	0.45	oilpalm	0.46	0.22	0.51	0.18
4	8	2	switch	oilpalm-rubber	0.36	0.86	oilpalm	0.46	0.22	0.51	0.18
4	8	2	replant	rubber-rubber	0.63	0.08	rubber	0.46	0.22	0.51	0.18
4	8	1	switch	rubber-oilpalm	0.32	0.36	oilpalm	0.46	0.22	0.51	0.18
4	8	1	switch	rubber-oilpalm	0.34	0.23	rubber	0.46	0.22	0.51	0.18
4	9	1	switch	rubber-oilpalm	0.33	0.48	oilpalm	0.45	0.22	0.51	0.18
4	9	1	replant	oilpalm-oilpalm	0.47	0.44	rubber	0.45	0.22	0.51	0.18
4	9	2	replant	rubber-rubber	0.66	0.42	rubber	0.45	0.22	0.51	0.18
4	9	1	switch	rubber-oilpalm	0.26	0.35	oilpalm	0.45	0.22	0.51	0.18
4	9	1	switch	rubber-oilpalm	0.33	0.37	oilpalm	0.45	0.22	0.51	0.18
4	9	1	switch	rubber-oilpalm	0.51	0.5	rubber	0.45	0.22	0.51	0.18
4	9	2	switch	oilpalm-rubber	0.31	0.87	oilpalm	0.45	0.22	0.51	0.18
4	9	1	switch	rubber-oilpalm	0.56	0.53	rubber	0.45	0.22	0.51	0.18
4	9	2	replant	rubber-rubber	0.73	0.61	rubber	0.45	0.22	0.51	0.18
4	9	2	switch	oilpalm-rubber	0.3	0.81	oilpalm	0.45	0.22	0.51	0.18
4	9	1	switch	rubber-oilpalm	0.27	0.49	oilpalm	0.45	0.22	0.51	0.18
4	9	1	switch	rubber-oilpalm	0.6	0.5	rubber	0.45	0.22	0.51	0.18
4	9	1	replant	oilpalm-oilpalm	0.02	0.56	oilpalm	0.45	0.22	0.51	0.18
4	9	2	switch	oilpalm-rubber	0.35	0.61	oilpalm	0.45	0.22	0.51	0.18
4	9	2	replant	rubber-rubber	0.8	0.56	rubber	0.45	0.22	0.51	0.18
4	10	1	replant	oilpalm-oilpalm	0.27	0.36	oilpalm	0.45	0.22	0.51	0.17
4	10	1	replant	oilpalm-oilpalm	0.28	0.48	oilpalm	0.45	0.22	0.51	0.17
4	10	2	switch	oilpalm-rubber	0.68	0.47	rubber	0.45	0.22	0.51	0.17
4	10	1	replant	oilpalm-oilpalm	0.36	0.42	oilpalm	0.45	0.22	0.51	0.17
4	10	1	replant	oilpalm-oilpalm	0.51	0.49	rubber	0.45	0.22	0.51	0.17
4	11	1	switch	rubber-oilpalm	0.51	0.49	rubber	0.45	0.22	0.5	0.17
4	11	1	replant	oilpalm-oilpalm	0.7	0.75	oilpalm	0.45	0.22	0.5	0.17
4	11	1	switch	rubber-oilpalm	0.27	0.49	oilpalm	0.45	0.22	0.5	0.17
4	11	1	switch	rubber-oilpalm	0.68	0.55	rubber	0.45	0.22	0.5	0.17
4	11	2	replant	rubber-rubber	0.31	0.66	oilpalm	0.45	0.22	0.5	0.17
4	12	1	replant	oilpalm-oilpalm	0.37	0.8	oilpalm	0.45	0.22	0.5	0.17
4	12	1	replant	oilpalm-oilpalm	0.56	0.53	rubber	0.45	0.22	0.5	0.17
4	12	2	replant	rubber-rubber	0.45	0.59	oilpalm	0.45	0.22	0.5	0.17
4	12	1	replant	oilpalm-oilpalm	0.26	0.46	oilpalm	0.45	0.22	0.5	0.17
4	12	1	switch	rubber-oilpalm	0.22	0.35	oilpalm	0.45	0.22	0.5	0.17
4	12	1	replant	oilpalm-oilpalm	0.32	0.36	oilpalm	0.45	0.22	0.5	0.17
4	12	1	replant	oilpalm-oilpalm	0.25	0.76	oilpalm	0.45	0.22	0.5	0.17
4	12	1	replant	oilpalm-oilpalm	0.27	0.39	oilpalm	0.45	0.22	0.5	0.17
4	12	2	replant	rubber-rubber	0.73	0.61	rubber	0.45	0.22	0.5	0.17
4	12	1	replant	oilpalm-oilpalm	0.24	0.36	oilpalm	0.45	0.22	0.5	0.17
4	12	2	replant	rubber-rubber	0.36	0.55	oilpalm	0.45	0.22	0.5	0.17
4	12	2	replant	rubber-rubber	0.35	0.61	oilpalm	0.45	0.22	0.5	0.17
4	12	1	switch	rubber-oilpalm	0.24	0.07	rubber	0.45	0.22	0.5	0.17
4	12	1	switch	rubber-oilpalm	0.59	0.37	rubber	0.45	0.22	0.5	0.17
4	12	1	replant	oilpalm-oilpalm	0.31	0.75	oilpalm	0.45	0.22	0.5	0.17
4	12	1	switch	rubber-oilpalm	0.3	0.37	oilpalm	0.45	0.22	0.5	0.17
4	12	1	switch	rubber-oilpalm	0.51	0.49	rubber	0.45	0.22	0.5	0.17
4	12	2	replant	rubber-rubber	0.8	0.56	rubber	0.45	0.22	0.5	0.17
4	12	1	switch	rubber-oilpalm	0.25	0.36	oilpalm	0.45	0.22	0.5	0.17
4	13	1	replant	oilpalm-oilpalm	0.51	0.49	rubber	0.43	0.22	0.5	0.17
4	13	1	replant	oilpalm-oilpalm	0.39	0.73	oilpalm	0.43	0.22	0.5	0.17
4	13	2	replant	rubber-rubber	0.73	0.61	rubber	0.43	0.22	0.5	0.17
4	13	1	replant	oilpalm-oilpalm	0.43	0.83	oilpalm	0.43	0.22	0.5	0.17
4	13	2	replant	rubber-rubber	0.7	0.75	oilpalm	0.43	0.22	0.5	0.17
4	13	1	replant	oilpalm-oilpalm	0.22	0.46	oilpalm	0.43	0.22	0.5	0.17
4	13	1	replant	oilpalm-oilpalm	0.3	0.37	oilpalm	0.43	0.22	0.5	0.17
4	14	1	replant	oilpalm-oilpalm	0.19	0.52	oilpalm	0.43	0.22	0.5	0.17
4	14	1	replant	oilpalm-oilpalm	0.51	0.45	rubber	0.43	0.22	0.5	0.17
4	14	2	replant	rubber-rubber	0.35	0.61	oilpalm	0.43	0.22	0.5	0.17
4	14	1	replant	oilpalm-oilpalm	0.3	0.37	oilpalm	0.43	0.22	0.5	0.17
4	15	2	replant	rubber-rubber	0.48	0.24	rubber	0.43	0.22	0.49	0.17
4	15	1	replant	oilpalm-oilpalm	0.15	0.76	oilpalm	0.43	0.22	0.49	0.17
4	15	1	replant	oilpalm-oilpalm	0.36	0.42	oilpalm	0.43	0.22	0.49	0.17
4	15	1	replant	oilpalm-oilpalm	0.29	0.36	oilpalm	0.43	0.22	0.49	0.17
4	15	1	replant	oilpalm-oilpalm	0.26	0.48	oilpalm	0.43	0.22	0.49	0.17
4	15	1	replant	oilpalm-oilpalm	0.3	0.39	oilpalm	0.43	0.22	0.49	0.17
4	15	1	replant	oilpalm-oilpalm	0.16	0.45	oilpalm	0.43	0.22	0.49	0.17
4	15	1	replant	oilpalm-oilpalm	0.24	0.77	oilpalm	0.43	0.22	0.49	0.17
4	15	2	replant	rubber-rubber	0.7	0.75	oilpalm	0.43	0.22	0.49	0.17
4	16	2	switch	oilpalm-rubber	0.51	0.42	rubber	0.42	0.21	0.49	0.18
4	16	1	replant	oilpalm-oilpalm	0.24	0.68	oilpalm	0.42	0.21	0.49	0.18
4	16	1	replant	oilpalm-oilpalm	0.29	0.23	rubber	0.42	0.21	0.49	0.18
4	16	2	replant	rubber-rubber	0.35	0.61	oilpalm	0.42	0.21	0.49	0.18
4	16	1	replant	oilpalm-oilpalm	0.56	0.53	rubber	0.42	0.21	0.49	0.18
4	16	1	replant	oilpalm-oilpalm	0.27	0.49	oilpalm	0.42	0.21	0.49	0.18
4	17	1	replant	oilpalm-oilpalm	0.26	0.53	oilpalm	0.42	0.21	0.49	0.18
4	17	1	replant	oilpalm-oilpalm	0.23	0.36	oilpalm	0.42	0.21	0.49	0.18
4	17	1	replant	oilpalm-oilpalm	0.22	0.49	oilpalm	0.42	0.21	0.49	0.18
4	18	1	replant	oilpalm-oilpalm	0.27	0.81	oilpalm	0.41	0.21	0.49	0.18
4	18	1	replant	oilpalm-oilpalm	0.22	0.49	oilpalm	0.41	0.21	0.49	0.18
4	18	2	replant	rubber-rubber	0.53	0.15	rubber	0.41	0.21	0.49	0.18
4	18	1	switch	rubber-oilpalm	0.25	0.37	oilpalm	0.41	0.21	0.49	0.18
4	18	2	replant	rubber-rubber	0.85	0.4	rubber	0.41	0.21	0.49	0.18
4	18	2	replant	rubber-rubber	0.81	0.49	rubber	0.41	0.21	0.49	0.18
4	18	2	replant	rubber-rubber	0.51	0.41	rubber	0.41	0.21	0.49	0.18
4	18	1	switch	rubber-oilpalm	0.56	0.51	rubber	0.41	0.21	0.49	0.18
4	19	1	switch	rubber-oilpalm	0.29	0.23	rubber	0.41	0.21	0.49	0.18
4	19	1	switch	rubber-oilpalm	0.51	0.41	rubber	0.41	0.21	0.49	0.18
4	19	2	replant	rubber-rubber	0.68	0.55	rubber	0.41	0.21	0.49	0.18
4	19	1	replant	oilpalm-oilpalm	0.3	0.37	oilpalm	0.41	0.21	0.49	0.18
4	19	1	replant	oilpalm-oilpalm	0.44	0.75	oilpalm	0.41	0.21	0.49	0.18
4	19	1	replant	oilpalm-oilpalm	0.24	0.71	oilpalm	0.41	0.21	0.49	0.18
4	19	2	replant	rubber-rubber	0.75	0.54	rubber	0.41	0.21	0.49	0.18
4	19	2	switch	oilpalm-rubber	0.57	0.71	oilpalm	0.41	0.21	0.49	0.18
4	19	2	replant	rubber-rubber	0.54	0.32	rubber	0.41	0.21	0.49	0.18
4	19	1	switch	rubber-oilpalm	0.22	0.35	oilpalm	0.41	0.21	0.49	0.18
4	19	2	replant	rubber-rubber	0.68	0.47	rubber	0.41	0.21	0.49	0.18
4	20	1	replant	oilpalm-oilpalm	0.24	0.68	oilpalm	0.41	0.21	0.49	0.18
4	20	1	replant	oilpalm-oilpalm	0.37	0.8	oilpalm	0.41	0.21	0.49	0.18
4	20	2	switch	oilpalm-rubber	0.24	0.07	rubber	0.41	0.21	0.49	0.18
4	21	1	switch	rubber-oilpalm	0.29	0.23	rubber	0.41	0.21	0.49	0.19
4	21	1	replant	oilpalm-oilpalm	0.49	0.41	rubber	0.41	0.21	0.49	0.19
4	21	1	switch	rubber-oilpalm	0.3	0.37	oilpalm	0.41	0.21	0.49	0.19
4	21	2	replant	rubber-rubber	0.57	0.71	oilpalm	0.41	0.21	0.49	0.19
4	21	1	replant	oilpalm-oilpalm	0.3	0.39	oilpalm	0.41	0.21	0.49	0.19
4	21	1	switch	rubber-oilpalm	0.28	0.35	oilpalm	0.41	0.21	0.49	0.19
4	21	1	replant	oilpalm-oilpalm	0.24	0.5	oilpalm	0.41	0.21	0.49	0.19
4	21	1	replant	oilpalm-oilpalm	0.56	0.51	rubber	0.41	0.21	0.49	0.19
4	21	1	switch	rubber-oilpalm	0.54	0.32	rubber	0.41	0.21	0.49	0.19
4	21	1	replant	oilpalm-oilpalm	0.24	0.53	oilpalm	0.41	0.21	0.49	0.19
4	21	1	switch	rubber-oilpalm	0.47	0.44	rubber	0.41	0.21	0.49	0.19
4	22	2	switch	oilpalm-rubber	0.68	0.47	rubber	0.41	0.21	0.49	0.19
4	22	2	replant	rubber-rubber	0.81	0.49	rubber	0.41	0.21	0.49	0.19
4	22	2	replant	rubber-rubber	0.7	0.5	rubber	0.41	0.21	0.49	0.19
4	22	1	switch	rubber-oilpalm	0.47	0.44	rubber	0.41	0.21	0.49	0.19
4	22	1	switch	rubber-oilpalm	0.6	0.47	rubber	0.41	0.21	0.49	0.19
4	22	1	switch	rubber-oilpalm	0.49	0.41	rubber	0.41	0.21	0.49	0.19
4	22	1	switch	rubber-oilpalm	0.25	0.37	oilpalm	0.41	0.21	0.49	0.19
4	22	1	replant	oilpalm-oilpalm	0.44	0.87	oilpalm	0.41	0.21	0.49	0.19
4	22	2	replant	rubber-rubber	0.63	0.08	rubber	0.41	0.21	0.49	0.19
4	23	2	replant	rubber-rubber	0.57	0.71	oilpalm	0.41	0.21	0.49	0.19
4	23	2	switch	oilpalm-rubber	0.24	0.07	rubber	0.41	0.21	0.49	0.19
4	23	2	replant	rubber-rubber	0.7	0.22	rubber	0.41	0.21	0.49	0.19
4	23	2	replant	rubber-rubber	0.73	0.2	rubber	0.41	0.21	0.49	0.19
4	23	2	replant	rubber-rubber	0.81	0.49	rubber	0.41	0.21	0.49	0.19
4	23	2	replant	rubber-rubber	0.85	0.36	rubber	0.41	0.21	0.49	0.19
4	24	1	replant	oilpalm-oilpalm	0.29	0.42	oilpalm	0.41	0.21	0.49	0.19
4	24	1	replant	oilpalm-oilpalm	0.25	0.48	oilpalm	0.41	0.21	0.49	0.19
4	24	2	replant	rubber-rubber	0.6	0.46	rubber	0.41	0.21	0.49	0.19
4	24	2	replant	rubber-rubber	0.49	0.41	rubber	0.41	0.21	0.49	0.19
4	25	1	replant	oilpalm-oilpalm	0.28	0.48	oilpalm	0.41	0.21	0.48	0.19
4	25	2	replant	rubber-rubber	0.24	0.07	rubber	0.41	0.21	0.48	0.19
4	25	1	replant	oilpalm-oilpalm	0.28	0.45	oilpalm	0.41	0.21	0.48	0.19
4	25	2	replant	rubber-rubber	0.49	0.41	rubber	0.41	0.21	0.48	0.19
4	26	1	replant	oilpalm-oilpalm	0.33	0.48	oilpalm	0.4	0.21	0.48	0.19
4	26	1	replant	oilpalm-oilpalm	0.02	0.56	oilpalm	0.4	0.21	0.48	0.19
4	26	1	switch	rubber-oilpalm	0.47	0.44	rubber	0.4	0.21	0.48	0.19
4	26	2	replant	rubber-rubber	0.49	0.41	rubber	0.4	0.21	0.48	0.19
4	26	1	replant	oilpalm-oilpalm	0.18	0.62	oilpalm	0.4	0.21	0.48	0.19
4	27	2	switch	oilpalm-rubber	0.52	0.55	oilpalm	0.39	0.2	0.48	0.2
4	27	2	replant	rubber-rubber	0.24	0.07	rubber	0.39	0.2	0.48	0.2
4	27	1	switch	rubber-oilpalm	0.49	0.41	rubber	0.39	0.2	0.48	0.2
4	27	1	replant	oilpalm-oilpalm	0.17	0.48	oilpalm	0.39	0.2	0.48	0.2
4	27	2	replant	rubber-rubber	0.3	0.26	rubber	0.39	0.2	0.48	0.2
4	27	2	switch	oilpalm-rubber	0.32	0.5	oilpalm	0.39	0.2	0.48	0.2
4	27	2	replant	rubber-rubber	0.63	0.08	rubber	0.39	0.2	0.48	0.2
4	27	2	replant	rubber-rubber	0.7	0.23	rubber	0.39	0.2	0.48	0.2
4	27	2	replant	rubber-rubber	0.85	0.29	rubber	0.39	0.2	0.48	0.2
4	28	2	replant	rubber-rubber	0.49	0.21	rubber	0.38	0.2	0.48	0.2
4	28	1	switch	rubber-oilpalm	0.48	0.41	rubber	0.38	0.2	0.48	0.2
4	29	1	replant	oilpalm-oilpalm	0.27	0.39	oilpalm	0.38	0.2	0.47	0.2
4	29	2	switch	oilpalm-rubber	0.3	0.76	oilpalm	0.38	0.2	0.47	0.2
4	29	1	replant	oilpalm-oilpalm	0.12	0.33	oilpalm	0.38	0.2	0.47	0.2
4	29	2	replant	rubber-rubber	0.47	0.54	oilpalm	0.38	0.2	0.47	0.2
4	29	1	switch	rubber-oilpalm	0.46	0.41	rubber	0.38	0.2	0.47	0.2
4	29	2	replant	rubber-rubber	0.7	0.22	rubber	0.38	0.2	0.47	0.2
4	29	1	replant	oilpalm-oilpalm	0.19	0.52	oilpalm	0.38	0.2	0.47	0.2
4	30	2	replant	rubber-rubber	0.32	0.36	oilpalm	0.36	0.2	0.47	0.21
4	30	1	replant	oilpalm-oilpalm	0.02	0.56	oilpalm	0.36	0.2	0.47	0.21
4	30	2	replant	rubber-rubber	0.58	0.4	rubber	0.36	0.2	0.47	0.21
4	30	2	replant	rubber-rubber	0.24	0.07	rubber	0.36	0.2	0.47	0.21
4	30	1	replant	oilpalm-oilpalm	0.2	0.36	oilpalm	0.36	0.2	0.47	0.21
4	30	2	replant	rubber-rubber	0.85	0.25	rubber	0.36	0.2	0.47	0.21
4	30	1	switch	rubber-oilpalm	0.27	0.21	rubber	0.36	0.2	0.47	0.21
4	30	1	switch	rubber-oilpalm	0.45	0.41	rubber	0.36	0.2	0.47	0.21
4	30	1	replant	oilpalm-oilpalm	0.23	0.76	oilpalm	0.36	0.2	0.47	0.21
4	30	1	switch	rubber-oilpalm	0.17	0.21	oilpalm	0.36	0.2	0.47	0.21
4	31	1	replant	oilpalm-oilpalm	0.21	0.49	oilpalm	0.35	0.19	0.47	0.21
4	31	1	replant	oilpalm-oilpalm	0.32	0.35	oilpalm	0.35	0.19	0.47	0.21
4	31	1	replant	oilpalm-oilpalm	0.28	0.45	oilpalm	0.35	0.19	0.47	0.21
4	31	1	switch	rubber-oilpalm	0.44	0.41	rubber	0.35	0.19	0.47	0.21
4	31	1	replant	oilpalm-oilpalm	0.28	0.42	oilpalm	0.35	0.19	0.47	0.21
4	31	1	replant	oilpalm-oilpalm	0.31	0.48	oilpalm	0.35	0.19	0.47	0.21
4	31	1	switch	rubber-oilpalm	0.44	0.54	oilpalm	0.35	0.19	0.47	0.21
4	31	1	replant	oilpalm-oilpalm	0.24	0.53	oilpalm	0.35	0.19	0.47	0.21
4	31	1	replant	oilpalm-oilpalm	0.33	0.73	oilpalm	0.35	0.19	0.47	0.21
4	31	2	replant	rubber-rubber	0.3	0.76	oilpalm	0.35	0.19	0.47	0.21
4	31	1	replant	oilpalm-oilpalm	0.22	0.5	oilpalm	0.35	0.19	0.47	0.21
4	31	1	replant	oilpalm-oilpalm	0.22	0.46	oilpalm	0.35	0.19	0.47	0.21
4	31	1	replant	oilpalm-oilpalm	0.22	0.48	oilpalm	0.35	0.19	0.47	0.21
4	31	1	replant	oilpalm-oilpalm	0.21	0.68	oilpalm	0.35	0.19	0.47	0.21
4	31	1	replant	oilpalm-oilpalm	0.17	0.48	oilpalm	0.35	0.19	0.47	0.21
4	31	1	replant	oilpalm-oilpalm	0.28	0.35	oilpalm	0.35	0.19	0.47	0.21
4	31	1	replant	oilpalm-oilpalm	0.19	0.52	oilpalm	0.35	0.19	0.47	0.21
4	31	1	replant	oilpalm-oilpalm	0.24	0.48	oilpalm	0.35	0.19	0.47	0.21
4	31	1	replant	oilpalm-oilpalm	0.25	0.48	oilpalm	0.35	0.19	0.47	0.21
4	31	1	replant	oilpalm-oilpalm	0.31	0.42	oilpalm	0.35	0.19	0.47	0.21
4	31	1	replant	oilpalm-oilpalm	0.2	0.36	oilpalm	0.35	0.19	0.47	0.21
4	32	2	switch	oilpalm-rubber	0.27	0.19	rubber	0.35	0.19	0.47	0.21
4	32	1	replant	oilpalm-oilpalm	0.28	0.45	oilpalm	0.35	0.19	0.47	0.21
4	32	1	replant	oilpalm-oilpalm	0.2	0.75	oilpalm	0.35	0.19	0.47	0.21
4	32	1	replant	oilpalm-oilpalm	0.28	0.35	oilpalm	0.35	0.19	0.47	0.21
4	32	2	switch	oilpalm-rubber	0.43	0.41	rubber	0.35	0.19	0.47	0.21
4	32	1	replant	oilpalm-oilpalm	0.25	0.48	oilpalm	0.35	0.19	0.47	0.21
4	32	1	replant	oilpalm-oilpalm	0.19	0.52	oilpalm	0.35	0.19	0.47	0.21
4	32	1	replant	oilpalm-oilpalm	0.19	0.36	oilpalm	0.35	0.19	0.47	0.21
4	32	2	switch	oilpalm-rubber	0.28	0.2	rubber	0.35	0.19	0.47	0.21
4	32	1	replant	oilpalm-oilpalm	0.28	0.42	oilpalm	0.35	0.19	0.47	0.21
4	32	1	replant	oilpalm-oilpalm	0.24	0.48	oilpalm	0.35	0.19	0.47	0.21
4	33	1	replant	oilpalm-oilpalm	0.28	0.35	oilpalm	0.35	0.19	0.46	0.22
4	33	2	switch	oilpalm-rubber	0.27	0.19	rubber	0.35	0.19	0.46	0.22
4	33	1	replant	oilpalm-oilpalm	0.17	0.48	oilpalm	0.35	0.19	0.46	0.22
4	33	1	replant	oilpalm-oilpalm	0.27	0.49	oilpalm	0.35	0.19	0.46	0.22
4	33	1	replant	oilpalm-oilpalm	0.19	0.36	oilpalm	0.35	0.19	0.46	0.22
4	33	2	switch	oilpalm-rubber	0.28	0.2	rubber	0.35	0.19	0.46	0.22
4	33	1	replant	oilpalm-oilpalm	0.21	0.5	oilpalm	0.35	0.19	0.46	0.22
4	33	1	replant	oilpalm-oilpalm	0.28	0.42	oilpalm	0.35	0.19	0.46	0.22
4	33	2	replant	rubber-rubber	0.3	0.76	oilpalm	0.35	0.19	0.46	0.22
4	33	1	replant	oilpalm-oilpalm	0.12	0.33	oilpalm	0.35	0.19	0.46	0.22
4	33	1	replant	oilpalm-oilpalm	0.28	0.83	oilpalm	0.35	0.19	0.46	0.22
4	33	1	replant	oilpalm-oilpalm	0.19	0.52	oilpalm	0.35	0.19	0.46	0.22
4	34	1	replant	oilpalm-oilpalm	0.25	0.48	oilpalm	0.35	0.19	0.46	0.22
4	34	1	replant	oilpalm-oilpalm	0.19	0.52	oilpalm	0.35	0.19	0.46	0.22
4	34	1	switch	rubber-oilpalm	0.32	0.28	rubber	0.35	0.19	0.46	0.22
4	34	1	switch	rubber-oilpalm	0.43	0.41	rubber	0.35	0.19	0.46	0.22
4	34	2	replant	rubber-rubber	0.19	0.75	oilpalm	0.35	0.19	0.46	0.22
4	34	1	replant	oilpalm-oilpalm	0.19	0.36	oilpalm	0.35	0.19	0.46	0.22
4	34	1	replant	oilpalm-oilpalm	0.24	0.48	oilpalm	0.35	0.19	0.46	0.22
4	34	1	replant	oilpalm-oilpalm	0.3	0.39	oilpalm	0.35	0.19	0.46	0.22
4	34	1	replant	oilpalm-oilpalm	0.28	0.42	oilpalm	0.35	0.19	0.46	0.22
4	34	1	replant	oilpalm-oilpalm	0.28	0.45	oilpalm	0.35	0.19	0.46	0.22
4	34	1	replant	oilpalm-oilpalm	0.17	0.21	oilpalm	0.35	0.19	0.46	0.22
4	34	1	replant	oilpalm-oilpalm	0.31	0.48	oilpalm	0.35	0.19	0.46	0.22
4	34	1	switch	rubber-oilpalm	0.12	0.33	oilpalm	0.35	0.19	0.46	0.22
4	35	1	switch	rubber-oilpalm	0.24	0.07	rubber	0.34	0.19	0.46	0.22
4	35	1	replant	oilpalm-oilpalm	0.02	0.56	oilpalm	0.34	0.19	0.46	0.22
4	35	1	replant	oilpalm-oilpalm	0.28	0.35	oilpalm	0.34	0.19	0.46	0.22
4	35	1	switch	rubber-oilpalm	0.3	0.17	rubber	0.34	0.19	0.46	0.22
4	35	1	replant	oilpalm-oilpalm	0.31	0.48	oilpalm	0.34	0.19	0.46	0.22
4	35	1	replant	oilpalm-oilpalm	0.43	0.44	oilpalm	0.34	0.19	0.46	0.22
4	35	1	replant	oilpalm-oilpalm	0.27	0.49	oilpalm	0.34	0.19	0.46	0.22
4	35	1	replant	oilpalm-oilpalm	0.28	0.42	oilpalm	0.34	0.19	0.46	0.22
4	35	1	replant	oilpalm-oilpalm	0.17	0.21	oilpalm	0.34	0.19	0.46	0.22
4	35	2	replant	rubber-rubber	0.85	0.25	rubber	0.34	0.19	0.46	0.22
4	35	1	switch	rubber-oilpalm	0.43	0.41	rubber	0.34	0.19	0.46	0.22
4	35	2	replant	rubber-rubber	0.7	0.23	rubber	0.34	0.19	0.46	0.22
4	35	1	switch	rubber-oilpalm	0.27	0.19	rubber	0.34	0.19	0.46	0.22
4	35	1	switch	rubber-oilpalm	0.28	0.2	rubber	0.34	0.19	0.46	0.22
4	35	1	replant	oilpalm-oilpalm	0.44	0.87	oilpalm	0.34	0.19	0.46	0.22
4	35	1	replant	oilpalm-oilpalm	0.27	0.39	oilpalm	0.34	0.19	0.46	0.22
4	35	1	replant	oilpalm-oilpalm	0.28	0.45	oilpalm	0.34	0.19	0.46	0.22
4	36	1	replant	oilpalm-oilpalm	0.31	0.48	oilpalm	0.33	0.18	0.46	0.22
4	36	2	replant	rubber-rubber	0.7	0.19	rubber	0.33	0.18	0.46	0.22
4	36	1	replant	oilpalm-oilpalm	0.28	0.75	oilpalm	0.33	0.18	0.46	0.22
4	36	1	replant	oilpalm-oilpalm	0.27	0.49	oilpalm	0.33	0.18	0.46	0.22
4	36	1	switch	rubber-oilpalm	0.27	0.19	rubber	0.33	0.18	0.46	0.22
4	36	2	replant	rubber-rubber	0.19	0.75	oilpalm	0.33	0.18	0.46	0.22
4	36	1	switch	rubber-oilpalm	0.24	0.07	rubber	0.33	0.18	0.46	0.22
4	36	2	replant	rubber-rubber	0.32	0.26	rubber	0.33	0.18	0.46	0.22
4	36	1	switch	rubber-oilpalm	0.43	0.32	rubber	0.33	0.18	0.46	0.22
4	36	1	replant	oilpalm-oilpalm	0.28	0.2	rubber	0.33	0.18	0.46	0.22
4	36	2	replant	rubber-rubber	0.7	0.23	rubber	0.33	0.18	0.46	0.22
4	37	2	replant	rubber-rubber	0.7	0.23	rubber	0.32	0.19	0.47	0.22
4	37	1	replant	oilpalm-oilpalm	0.12	0.33	oilpalm	0.32	0.19	0.47	0.22
4	37	1	switch	rubber-oilpalm	0.43	0.28	rubber	0.32	0.19	0.47	0.22
4	37	1	replant	oilpalm-oilpalm	0.16	0.45	oilpalm	0.32	0.19	0.47	0.22
4	37	1	switch	rubber-oilpalm	0.28	0.2	rubber	0.32	0.19	0.47	0.22
4	38	2	replant	rubber-rubber	0.7	0.23	rubber	0.32	0.19	0.46	0.22
4	38	2	replant	rubber-rubber	0.28	0.46	oilpalm	0.32	0.19	0.46	0.22
4	38	2	switch	oilpalm-rubber	0.44	0.87	oilpalm	0.32	0.19	0.46	0.22
4	38	2	replant	rubber-rubber	0.85	0.12	rubber	0.32	0.19	0.46	0.22
4	38	2	replant	rubber-rubber	0.43	0.26	rubber	0.32	0.19	0.46	0.22
4	38	1	switch	rubber-oilpalm	0.1	0.26	oilpalm	0.32	0.19	0.46	0.22
4	39	1	replant	oilpalm-oilpalm	0.17	0.21	oilpalm	0.31	0.19	0.46	0.22
4	39	1	replant	oilpalm-oilpalm	0.19	0.36	oilpalm	0.31	0.19	0.46	0.22
4	39	1	replant	oilpalm-oilpalm	0.19	0.36	oilpalm	0.31	0.19	0.46	0.22
4	39	1	replant	oilpalm-oilpalm	0.19	0.35	oilpalm	0.31	0.19	0.46	0.22
4	39	1	replant	oilpalm-oilpalm	0.21	0.76	oilpalm	0.31	0.19	0.46	0.22
4	39	1	replant	oilpalm-oilpalm	0.21	0.37	oilpalm	0.31	0.19	0.46	0.22
4	39	1	replant	oilpalm-oilpalm	0.27	0.39	oilpalm	0.31	0.19	0.46	0.22
4	39	1	replant	oilpalm-oilpalm	0.24	0.48	oilpalm	0.31	0.19	0.46	0.22
4	39	1	replant	oilpalm-oilpalm	0.37	0.8	oilpalm	0.31	0.19	0.46	0.22
4	39	1	replant	oilpalm-oilpalm	0.27	0.49	oilpalm	0.31	0.19	0.46	0.22
4	40	1	replant	oilpalm-oilpalm	0.28	0.83	oilpalm	0.31	0.19	0.46	0.22
4	40	2	switch	oilpalm-rubber	0.43	0.24	rubber	0.31	0.19	0.46	0.22
4	40	2	switch	oilpalm-rubber	0.28	0.2	rubber	0.31	0.19	0.46	0.22
4	40	1	replant	oilpalm-oilpalm	0.31	0.73	oilpalm	0.31	0.19	0.46	0.22
4	40	1	replant	oilpalm-oilpalm	0.19	0.36	oilpalm	0.31	0.19	0.46	0.22
4	40	1	replant	oilpalm-oilpalm	0.28	0.42	oilpalm	0.31	0.19	0.46	0.22
4	41	2	switch	oilpalm-rubber	0.13	0.77	oilpalm	0.3	0.19	0.46	0.22
4	41	2	switch	oilpalm-rubber	0.43	0.24	rubber	0.3	0.19	0.46	0.22
4	41	1	replant	oilpalm-oilpalm	0.19	0.52	oilpalm	0.3	0.19	0.46	0.22
4	41	2	switch	oilpalm-rubber	0.15	0.76	oilpalm	0.3	0.19	0.46	0.22
4	41	1	replant	oilpalm-oilpalm	0.27	0.81	oilpalm	0.3	0.19	0.46	0.22
4	41	2	switch	oilpalm-rubber	0.28	0.2	rubber	0.3	0.19	0.46	0.22
4	42	1	replant	oilpalm-oilpalm	0.2	0.48	oilpalm	0.3	0.19	0.45	0.22
4	42	1	replant	oilpalm-oilpalm	0.21	0.71	oilpalm	0.3	0.19	0.45	0.22
4	42	2	switch	oilpalm-rubber	0.28	0.42	oilpalm	0.3	0.19	0.45	0.22
4	42	2	switch	oilpalm-rubber	0.3	0.39	oilpalm	0.3	0.19	0.45	0.22
4	42	2	switch	oilpalm-rubber	0.16	0.35	oilpalm	0.3	0.19	0.45	0.22
4	42	2	switch	oilpalm-rubber	0.44	0.87	oilpalm	0.3	0.19	0.45	0.22
4	42	2	switch	oilpalm-rubber	0.56	0.51	rubber	0.3	0.19	0.45	0.22
4	42	2	switch	oilpalm-rubber	0.28	0.19	rubber	0.3	0.19	0.45	0.22
4	42	2	switch	oilpalm-rubber	0.43	0.24	rubber	0.3	0.19	0.45	0.22
4	43	2	switch	oilpalm-rubber	0.19	0.36	oilpalm	0.3	0.19	0.44	0.22
4	43	2	switch	oilpalm-rubber	0.43	0.24	rubber	0.3	0.19	0.44	0.22
4	43	2	switch	oilpalm-rubber	0.28	0.42	oilpalm	0.3	0.19	0.44	0.22
4	43	2	replant	rubber-rubber	0.13	0.77	oilpalm	0.3	0.19	0.44	0.22
4	43	2	switch	oilpalm-rubber	0.2	0.17	rubber	0.3	0.19	0.44	0.22
4	43	2	switch	oilpalm-rubber	0.21	0.37	oilpalm	0.3	0.19	0.44	0.22
4	43	2	switch	oilpalm-rubber	0.26	0.19	rubber	0.3	0.19	0.44	0.22
4	43	2	switch	oilpalm-rubber	0.16	0.23	oilpalm	0.3	0.19	0.44	0.22
4	43	2	switch	oilpalm-rubber	0.17	0.21	oilpalm	0.3	0.19	0.44	0.22
4	43	2	switch	oilpalm-rubber	0.2	0.49	oilpalm	0.3	0.19	0.44	0.22
4	43	1	replant	oilpalm-oilpalm	0.2	0.68	oilpalm	0.3	0.19	0.44	0.22
4	43	2	switch	oilpalm-rubber	0.28	0.18	rubber	0.3	0.19	0.44	0.22
4	43	2	switch	oilpalm-rubber	0.43	0.44	oilpalm	0.3	0.19	0.44	0.22
4	43	2	switch	oilpalm-rubber	0.27	0.49	oilpalm	0.3	0.19	0.44	0.22
4	43	2	switch	oilpalm-rubber	0.19	0.36	oilpalm	0.3	0.19	0.44	0.22
4	43	2	switch	oilpalm-rubber	0.56	0.37	rubber	0.3	0.19	0.44	0.22
4	44	2	switch	oilpalm-rubber	0.43	0.24	rubber	0.3	0.19	0.43	0.22
4	44	2	switch	oilpalm-rubber	0.26	0.53	oilpalm	0.3	0.19	0.43	0.22
4	44	1	switch	rubber-oilpalm	0.2	0.48	oilpalm	0.3	0.19	0.43	0.22
4	44	2	switch	oilpalm-rubber	0.39	0.54	oilpalm	0.3	0.19	0.43	0.22
4	44	2	switch	oilpalm-rubber	0.43	0.37	rubber	0.3	0.19	0.43	0.22
4	44	2	replant	rubber-rubber	0.44	0.87	oilpalm	0.3	0.19	0.43	0.22
4	44	2	switch	oilpalm-rubber	0.17	0.19	oilpalm	0.3	0.19	0.43	0.22
4	44	1	replant	oilpalm-oilpalm	0.2	0.46	oilpalm	0.3	0.19	0.43	0.22
4	44	2	switch	oilpalm-rubber	0.28	0.18	rubber	0.3	0.19	0.43	0.22
4	45	1	replant	oilpalm-oilpalm	0.28	0.75	oilpalm	0.29	0.18	0.42	0.22
4	45	2	switch	oilpalm-rubber	0.3	0.3	equal	0.29	0.18	0.42	0.22
4	45	1	replant	oilpalm-oilpalm	0.2	0.68	oilpalm	0.29	0.18	0.42	0.22
4	45	1	replant	oilpalm-oilpalm	0.37	0.8	oilpalm	0.29	0.18	0.42	0.22
4	45	2	switch	oilpalm-rubber	0.43	0.24	rubber	0.29	0.18	0.42	0.22
4	45	1	replant	oilpalm-oilpalm	0.2	0.47	oilpalm	0.29	0.18	0.42	0.22
4	45	2	switch	oilpalm-rubber	0.43	0.32	rubber	0.29	0.18	0.42	0.22
4	45	2	switch	oilpalm-rubber	0.56	0.27	rubber	0.29	0.18	0.42	0.22
4	46	2	switch	oilpalm-rubber	0.43	0.24	rubber	0.29	0.18	0.41	0.22
4	47	2	switch	oilpalm-rubber	0.21	0.42	oilpalm	0.28	0.16	0.41	0.22
4	47	2	switch	oilpalm-rubber	0.2	0.09	rubber	0.28	0.16	0.41	0.22
4	47	2	switch	oilpalm-rubber	0.24	0.53	oilpalm	0.28	0.16	0.41	0.22
4	47	2	switch	oilpalm-rubber	0.43	0.26	rubber	0.28	0.16	0.41	0.22
4	47	2	switch	oilpalm-rubber	0.43	0.24	rubber	0.28	0.16	0.41	0.22
4	47	2	switch	oilpalm-rubber	0.21	0.5	oilpalm	0.28	0.16	0.41	0.22
4	47	2	switch	oilpalm-rubber	0.2	0.47	oilpalm	0.28	0.16	0.41	0.22
4	47	2	switch	oilpalm-rubber	0.21	0.19	rubber	0.28	0.16	0.41	0.22
4	48	2	switch	oilpalm-rubber	0.24	0.48	oilpalm	0.28	0.16	0.4	0.23
4	48	2	switch	oilpalm-rubber	0.43	0.25	rubber	0.28	0.16	0.4	0.23
4	48	2	switch	oilpalm-rubber	0.16	0.45	oilpalm	0.28	0.16	0.4	0.23
4	48	2	switch	oilpalm-rubber	0.18	0.48	oilpalm	0.28	0.16	0.4	0.23
4	48	2	switch	oilpalm-rubber	0.26	0.19	rubber	0.28	0.16	0.4	0.23
4	48	2	switch	oilpalm-rubber	0.31	0.48	oilpalm	0.28	0.16	0.4	0.23
4	48	2	switch	oilpalm-rubber	0.43	0.24	rubber	0.28	0.16	0.4	0.23
4	49	2	replant	rubber-rubber	0.66	0.08	rubber	0.28	0.16	0.39	0.23
4	49	2	replant	rubber-rubber	0.56	0.24	rubber	0.28	0.16	0.39	0.23
4	49	2	replant	rubber-rubber	0.63	0.08	rubber	0.28	0.16	0.39	0.23
4	49	2	switch	oilpalm-rubber	0.43	0.24	rubber	0.28	0.16	0.39	0.23
5	0	1	switch	rubber-oilpalm	0.41	0.61	oilpalm	0.54	0.23	0.61	0.13
5	0	2	switch	oilpalm-rubber	0.69	0.59	rubber	0.54	0.23	0.61	0.13
5	0	1	replant	oilpalm-oilpalm	0.59	0.67	oilpalm	0.54	0.23	0.61	0.13
5	0	2	switch	oilpalm-rubber	0.63	0.63	equal	0.54	0.23	0.61	0.13
5	0	1	replant	oilpalm-oilpalm	0.71	0.7	rubber	0.54	0.23	0.61	0.13
5	0	1	switch	rubber-oilpalm	0.15	0.67	oilpalm	0.54	0.23	0.61	0.13
5	0	1	switch	rubber-oilpalm	0.28	0.49	oilpalm	0.54	0.23	0.61	0.13
5	0	1	replant	oilpalm-oilpalm	0.57	0.74	oilpalm	0.54	0.23	0.61	0.13
5	0	1	switch	rubber-oilpalm	0.7	0.79	oilpalm	0.54	0.23	0.61	0.13
5	0	2	switch	oilpalm-rubber	0.6	0.57	rubber	0.54	0.23	0.61	0.13
5	0	2	switch	oilpalm-rubber	0.51	0.48	rubber	0.54	0.23	0.61	0.13
5	0	1	switch	rubber-oilpalm	0.52	0.73	oilpalm	0.54	0.23	0.61	0.13
5	0	1	switch	rubber-oilpalm	0.19	0.68	oilpalm	0.54	0.23	0.61	0.13
5	0	1	switch	rubber-oilpalm	0.11	0.67	oilpalm	0.54	0.23	0.61	0.13
5	0	2	switch	oilpalm-rubber	0.58	0.42	rubber	0.54	0.23	0.61	0.13
5	0	2	switch	oilpalm-rubber	0.92	0.56	rubber	0.54	0.23	0.61	0.13
5	0	1	replant	oilpalm-oilpalm	0.54	0.65	oilpalm	0.54	0.23	0.61	0.13
5	0	1	replant	oilpalm-oilpalm	0.63	0.65	oilpalm	0.54	0.23	0.61	0.13
5	0	1	switch	rubber-oilpalm	0.24	0.71	oilpalm	0.54	0.23	0.61	0.13
5	0	1	replant	oilpalm-oilpalm	0.3	0.51	oilpalm	0.54	0.23	0.61	0.13
5	0	1	switch	rubber-oilpalm	0.46	0.64	oilpalm	0.54	0.23	0.61	0.13
5	0	2	replant	rubber-rubber	0.88	0.81	rubber	0.54	0.23	0.61	0.13
5	0	2	switch	oilpalm-rubber	0.61	0.57	rubber	0.54	0.23	0.61	0.13
5	0	2	switch	oilpalm-rubber	0.17	0.52	oilpalm	0.54	0.23	0.61	0.13
5	0	2	switch	oilpalm-rubber	0.05	0.46	oilpalm	0.54	0.23	0.61	0.13
5	0	1	switch	rubber-oilpalm	0.28	0.74	oilpalm	0.54	0.23	0.61	0.13
5	0	2	switch	oilpalm-rubber	0.48	0.61	oilpalm	0.54	0.23	0.61	0.13
5	1	2	switch	oilpalm-rubber	0.57	0.67	oilpalm	0.52	0.23	0.59	0.13
5	1	1	replant	oilpalm-oilpalm	0.42	0.68	oilpalm	0.52	0.23	0.59	0.13
5	1	1	replant	oilpalm-oilpalm	0.47	0.61	oilpalm	0.52	0.23	0.59	0.13
5	1	1	replant	oilpalm-oilpalm	0.52	0.56	oilpalm	0.52	0.23	0.59	0.13
5	1	1	switch	rubber-oilpalm	0.42	0.65	oilpalm	0.52	0.23	0.59	0.13
5	1	1	switch	rubber-oilpalm	0.46	0.67	oilpalm	0.52	0.23	0.59	0.13
5	1	1	switch	rubber-oilpalm	0.71	0.69	rubber	0.52	0.23	0.59	0.13
5	2	1	switch	rubber-oilpalm	0.45	0.55	oilpalm	0.5	0.23	0.58	0.14
5	2	1	replant	oilpalm-oilpalm	0.31	0.48	oilpalm	0.5	0.23	0.58	0.14
5	2	1	switch	rubber-oilpalm	0.38	0.6	oilpalm	0.5	0.23	0.58	0.14
5	2	1	switch	rubber-oilpalm	0.43	0.59	oilpalm	0.5	0.23	0.58	0.14
5	2	1	switch	rubber-oilpalm	0.39	0.63	oilpalm	0.5	0.23	0.58	0.14
5	2	1	replant	oilpalm-oilpalm	0.58	0.68	oilpalm	0.5	0.23	0.58	0.14
5	3	1	replant	oilpalm-oilpalm	0.3	0.91	oilpalm	0.49	0.23	0.57	0.15
5	3	1	replant	oilpalm-oilpalm	0.4	0.61	oilpalm	0.49	0.23	0.57	0.15
5	3	1	switch	rubber-oilpalm	0.42	0.58	oilpalm	0.49	0.23	0.57	0.15
5	3	2	switch	oilpalm-rubber	0.42	0.76	oilpalm	0.49	0.23	0.57	0.15
5	3	2	switch	oilpalm-rubber	0.5	0.84	oilpalm	0.49	0.23	0.57	0.15
5	3	1	replant	oilpalm-oilpalm	0.28	0.4	oilpalm	0.49	0.23	0.57	0.15
5	3	2	switch	oilpalm-rubber	0.72	0.51	rubber	0.49	0.23	0.57	0.15
5	3	2	switch	oilpalm-rubber	0.58	0.71	oilpalm	0.49	0.23	0.57	0.15
5	3	2	replant	rubber-rubber	0.57	0.67	oilpalm	0.49	0.23	0.57	0.15
5	3	1	switch	rubber-oilpalm	0.63	0.68	oilpalm	0.49	0.23	0.57	0.15
5	3	1	replant	oilpalm-oilpalm	0.41	0.4	rubber	0.49	0.23	0.57	0.15
5	3	1	switch	rubber-oilpalm	0.32	0.57	oilpalm	0.49	0.23	0.57	0.15
5	3	1	replant	oilpalm-oilpalm	0.17	0.75	oilpalm	0.49	0.23	0.57	0.15
5	3	1	replant	oilpalm-oilpalm	0.3	0.45	oilpalm	0.49	0.23	0.57	0.15
5	3	1	replant	oilpalm-oilpalm	0.34	0.73	oilpalm	0.49	0.23	0.57	0.15
5	3	1	replant	oilpalm-oilpalm	0.41	0.51	oilpalm	0.49	0.23	0.57	0.15
5	4	1	switch	rubber-oilpalm	0.71	0.69	rubber	0.48	0.24	0.56	0.15
5	4	1	switch	rubber-oilpalm	0.29	0.59	oilpalm	0.48	0.24	0.56	0.15
5	4	1	switch	rubber-oilpalm	0.29	0.57	oilpalm	0.48	0.24	0.56	0.15
5	4	1	switch	rubber-oilpalm	0.38	0.47	oilpalm	0.48	0.24	0.56	0.15
5	4	2	replant	rubber-rubber	0.31	0.6	oilpalm	0.48	0.24	0.56	0.15
5	4	2	replant	rubber-rubber	0.4	0.61	oilpalm	0.48	0.24	0.56	0.15
5	4	2	replant	rubber-rubber	0.57	0.67	oilpalm	0.48	0.24	0.56	0.15
5	4	1	switch	rubber-oilpalm	0.3	0.45	oilpalm	0.48	0.24	0.56	0.15
5	4	1	switch	rubber-oilpalm	0.63	0.59	rubber	0.48	0.24	0.56	0.15
5	4	1	switch	rubber-oilpalm	0.34	0.54	oilpalm	0.48	0.24	0.56	0.15
5	4	2	replant	rubber-rubber	0.79	0.68	rubber	0.48	0.24	0.56	0.15
5	4	2	switch	oilpalm-rubber	0.27	0.91	oilpalm	0.48	0.24	0.56	0.15
5	4	2	replant	rubber-rubber	0.58	0.68	oilpalm	0.48	0.24	0.56	0.15
5	4	1	replant	oilpalm-oilpalm	0.41	0.4	rubber	0.48	0.24	0.56	0.15
5	4	1	switch	rubber-oilpalm	0.63	0.68	oilpalm	0.48	0.24	0.56	0.15
5	4	1	replant	oilpalm-oilpalm	0.28	0.37	oilpalm	0.48	0.24	0.56	0.15
5	4	1	switch	rubber-oilpalm	0.29	0.59	oilpalm	0.48	0.24	0.56	0.15
5	4	1	switch	rubber-oilpalm	0.41	0.57	oilpalm	0.48	0.24	0.56	0.15
5	5	2	switch	oilpalm-rubber	0.13	0.74	oilpalm	0.48	0.24	0.55	0.15
5	5	2	replant	rubber-rubber	0.5	0.72	oilpalm	0.48	0.24	0.55	0.15
5	5	2	switch	oilpalm-rubber	0.29	0.68	oilpalm	0.48	0.24	0.55	0.15
5	5	1	replant	oilpalm-oilpalm	0.26	0.54	oilpalm	0.48	0.24	0.55	0.15
5	5	2	replant	rubber-rubber	0.69	0.59	rubber	0.48	0.24	0.55	0.15
5	5	1	replant	oilpalm-oilpalm	0.44	0.8	oilpalm	0.48	0.24	0.55	0.15
5	5	2	replant	rubber-rubber	0.79	0.68	rubber	0.48	0.24	0.55	0.15
5	6	2	switch	oilpalm-rubber	0.63	0.59	rubber	0.48	0.24	0.55	0.14
5	6	1	replant	oilpalm-oilpalm	0.31	0.68	oilpalm	0.48	0.24	0.55	0.14
5	6	2	switch	oilpalm-rubber	0.71	0.69	rubber	0.48	0.24	0.55	0.14
5	6	2	switch	oilpalm-rubber	0.41	0.4	rubber	0.48	0.24	0.55	0.14
5	6	2	switch	oilpalm-rubber	0.63	0.68	oilpalm	0.48	0.24	0.55	0.14
5	7	2	replant	rubber-rubber	0.51	0.44	rubber	0.48	0.24	0.55	0.15
5	7	1	switch	rubber-oilpalm	0.25	0.42	oilpalm	0.48	0.24	0.55	0.15
5	7	1	switch	rubber-oilpalm	0.37	0.45	oilpalm	0.48	0.24	0.55	0.15
5	7	1	switch	rubber-oilpalm	0.1	0.5	oilpalm	0.48	0.24	0.55	0.15
5	7	1	switch	rubber-oilpalm	0.3	0.51	oilpalm	0.48	0.24	0.55	0.15
5	7	1	replant	oilpalm-oilpalm	0.3	0.73	oilpalm	0.48	0.24	0.55	0.15
5	7	1	switch	rubber-oilpalm	0.3	0.52	oilpalm	0.48	0.24	0.55	0.15
5	7	2	replant	rubber-rubber	0.72	0.5	rubber	0.48	0.24	0.55	0.15
5	7	1	replant	oilpalm-oilpalm	0.28	0.32	oilpalm	0.48	0.24	0.55	0.15
5	7	2	replant	rubber-rubber	0.79	0.68	rubber	0.48	0.24	0.55	0.15
5	7	1	replant	oilpalm-oilpalm	0.35	0.85	oilpalm	0.48	0.24	0.55	0.15
5	7	1	replant	oilpalm-oilpalm	0.33	0.74	oilpalm	0.48	0.24	0.55	0.15
5	7	2	replant	rubber-rubber	0.71	0.69	rubber	0.48	0.24	0.55	0.15
5	7	1	replant	oilpalm-oilpalm	0.35	0.5	oilpalm	0.48	0.24	0.55	0.15
5	7	2	replant	rubber-rubber	0.53	0.39	rubber	0.48	0.24	0.55	0.15
5	7	1	switch	rubber-oilpalm	0.36	0.47	oilpalm	0.48	0.24	0.55	0.15
5	7	1	switch	rubber-oilpalm	0.26	0.57	oilpalm	0.48	0.24	0.55	0.15
5	7	1	replant	oilpalm-oilpalm	0.54	0.43	rubber	0.48	0.24	0.55	0.15
5	7	1	switch	rubber-oilpalm	0.41	0.57	oilpalm	0.48	0.24	0.55	0.15
5	7	1	replant	oilpalm-oilpalm	0.29	0.59	oilpalm	0.48	0.24	0.55	0.15
5	7	2	replant	rubber-rubber	0.36	0.58	oilpalm	0.48	0.24	0.55	0.15
5	7	2	replant	rubber-rubber	0.69	0.59	rubber	0.48	0.24	0.55	0.15
5	7	1	switch	rubber-oilpalm	0.29	0.56	oilpalm	0.48	0.24	0.55	0.15
5	7	2	switch	oilpalm-rubber	0.63	0.68	oilpalm	0.48	0.24	0.55	0.15
5	7	1	replant	oilpalm-oilpalm	0.38	0.6	oilpalm	0.48	0.24	0.55	0.15
5	8	1	switch	rubber-oilpalm	0.28	0.37	oilpalm	0.47	0.24	0.54	0.15
5	8	1	switch	rubber-oilpalm	0.24	0.37	oilpalm	0.47	0.24	0.54	0.15
5	8	1	switch	rubber-oilpalm	0.37	0.45	oilpalm	0.47	0.24	0.54	0.15
5	8	2	replant	rubber-rubber	0.79	0.68	rubber	0.47	0.24	0.54	0.15
5	8	1	switch	rubber-oilpalm	0.41	0.4	rubber	0.47	0.24	0.54	0.15
5	8	2	replant	rubber-rubber	0.63	0.68	oilpalm	0.47	0.24	0.54	0.15
5	8	1	switch	rubber-oilpalm	0.29	0.59	oilpalm	0.47	0.24	0.54	0.15
5	8	1	replant	oilpalm-oilpalm	0.27	0.63	oilpalm	0.47	0.24	0.54	0.15
5	8	2	replant	rubber-rubber	0.71	0.69	rubber	0.47	0.24	0.54	0.15
5	8	1	switch	rubber-oilpalm	0.35	0.5	oilpalm	0.47	0.24	0.54	0.15
5	8	2	replant	rubber-rubber	0.92	0.32	rubber	0.47	0.24	0.54	0.15
5	8	1	switch	rubber-oilpalm	0.25	0.37	oilpalm	0.47	0.24	0.54	0.15
5	8	2	replant	rubber-rubber	0.95	0.32	rubber	0.47	0.24	0.54	0.15
5	8	1	switch	rubber-oilpalm	0.3	0.52	oilpalm	0.47	0.24	0.54	0.15
5	8	2	replant	rubber-rubber	0.69	0.59	rubber	0.47	0.24	0.54	0.15
5	8	1	replant	oilpalm-oilpalm	0.26	0.57	oilpalm	0.47	0.24	0.54	0.15
5	8	2	replant	rubber-rubber	0.77	0.48	rubber	0.47	0.24	0.54	0.15
5	8	1	switch	rubber-oilpalm	0.28	0.32	oilpalm	0.47	0.24	0.54	0.15
5	8	1	switch	rubber-oilpalm	0.41	0.57	oilpalm	0.47	0.24	0.54	0.15
5	8	1	switch	rubber-oilpalm	0.34	0.48	oilpalm	0.47	0.24	0.54	0.15
5	8	1	switch	rubber-oilpalm	0.24	0.41	oilpalm	0.47	0.24	0.54	0.15
5	8	2	replant	rubber-rubber	0.27	0.54	oilpalm	0.47	0.24	0.54	0.15
5	8	1	switch	rubber-oilpalm	0.36	0.47	oilpalm	0.47	0.24	0.54	0.15
5	8	2	replant	rubber-rubber	0.66	0.62	rubber	0.47	0.24	0.54	0.15
5	8	1	switch	rubber-oilpalm	0.52	0.41	rubber	0.47	0.24	0.54	0.15
5	8	1	switch	rubber-oilpalm	0.43	0.44	oilpalm	0.47	0.24	0.54	0.15
5	8	1	switch	rubber-oilpalm	0.3	0.51	oilpalm	0.47	0.24	0.54	0.15
5	8	1	switch	rubber-oilpalm	0.33	0.41	oilpalm	0.47	0.24	0.54	0.15
5	8	2	replant	rubber-rubber	0.72	0.5	rubber	0.47	0.24	0.54	0.15
5	9	2	replant	rubber-rubber	0.95	0.32	rubber	0.47	0.24	0.54	0.15
5	9	1	switch	rubber-oilpalm	0.36	0.47	oilpalm	0.47	0.24	0.54	0.15
5	9	1	switch	rubber-oilpalm	0.41	0.57	oilpalm	0.47	0.24	0.54	0.15
5	9	2	switch	oilpalm-rubber	0.32	0.74	oilpalm	0.47	0.24	0.54	0.15
5	9	1	switch	rubber-oilpalm	0.24	0.37	oilpalm	0.47	0.24	0.54	0.15
5	9	1	replant	oilpalm-oilpalm	0.31	0.79	oilpalm	0.47	0.24	0.54	0.15
5	9	2	replant	rubber-rubber	0.72	0.5	rubber	0.47	0.24	0.54	0.15
5	9	2	replant	rubber-rubber	0.79	0.68	rubber	0.47	0.24	0.54	0.15
5	9	1	switch	rubber-oilpalm	0.38	0.41	oilpalm	0.47	0.24	0.54	0.15
5	9	1	replant	oilpalm-oilpalm	0.32	0.77	oilpalm	0.47	0.24	0.54	0.15
5	9	2	replant	rubber-rubber	0.75	0.3	rubber	0.47	0.24	0.54	0.15
5	9	2	replant	rubber-rubber	0.71	0.69	rubber	0.47	0.24	0.54	0.15
5	9	2	switch	oilpalm-rubber	0.29	0.56	oilpalm	0.47	0.24	0.54	0.15
5	9	2	replant	rubber-rubber	0.84	0.54	rubber	0.47	0.24	0.54	0.15
5	9	1	switch	rubber-oilpalm	0.37	0.45	oilpalm	0.47	0.24	0.54	0.15
5	10	1	replant	oilpalm-oilpalm	0.33	0.41	oilpalm	0.47	0.24	0.54	0.15
5	10	2	replant	rubber-rubber	0.63	0.68	oilpalm	0.47	0.24	0.54	0.15
5	10	1	replant	oilpalm-oilpalm	0.37	0.45	oilpalm	0.47	0.24	0.54	0.15
5	10	1	replant	oilpalm-oilpalm	0.36	0.47	oilpalm	0.47	0.24	0.54	0.15
5	10	1	replant	oilpalm-oilpalm	0.28	0.36	oilpalm	0.47	0.24	0.54	0.15
5	10	2	replant	rubber-rubber	0.71	0.69	rubber	0.47	0.24	0.54	0.15
5	10	1	replant	oilpalm-oilpalm	0.41	0.57	oilpalm	0.47	0.24	0.54	0.15
5	11	1	switch	rubber-oilpalm	0.41	0.57	oilpalm	0.46	0.23	0.54	0.14
5	11	1	switch	rubber-oilpalm	0.29	0.49	oilpalm	0.46	0.23	0.54	0.14
5	11	1	switch	rubber-oilpalm	0.51	0.42	rubber	0.46	0.23	0.54	0.14
5	11	1	switch	rubber-oilpalm	0.27	0.41	oilpalm	0.46	0.23	0.54	0.14
5	11	2	replant	rubber-rubber	0.71	0.69	rubber	0.46	0.23	0.54	0.14
5	11	1	switch	rubber-oilpalm	0.36	0.47	oilpalm	0.46	0.23	0.54	0.14
5	11	2	replant	rubber-rubber	0.63	0.68	oilpalm	0.46	0.23	0.54	0.14
5	11	2	replant	rubber-rubber	0.69	0.59	rubber	0.46	0.23	0.54	0.14
5	12	1	replant	oilpalm-oilpalm	0.3	0.51	oilpalm	0.46	0.23	0.54	0.15
5	12	2	replant	rubber-rubber	0.32	0.5	oilpalm	0.46	0.23	0.54	0.15
5	12	2	replant	rubber-rubber	0.72	0.5	rubber	0.46	0.23	0.54	0.15
5	12	1	replant	oilpalm-oilpalm	0.36	0.47	oilpalm	0.46	0.23	0.54	0.15
5	12	1	replant	oilpalm-oilpalm	0.42	0.75	oilpalm	0.46	0.23	0.54	0.15
5	12	2	switch	oilpalm-rubber	0.37	0.55	oilpalm	0.46	0.23	0.54	0.15
5	12	2	replant	rubber-rubber	0.71	0.69	rubber	0.46	0.23	0.54	0.15
5	12	1	replant	oilpalm-oilpalm	0.24	0.37	oilpalm	0.46	0.23	0.54	0.15
5	12	1	replant	oilpalm-oilpalm	0.7	0.79	oilpalm	0.46	0.23	0.54	0.15
5	12	1	switch	rubber-oilpalm	0.54	0.43	rubber	0.46	0.23	0.54	0.15
5	12	1	replant	oilpalm-oilpalm	0.3	0.73	oilpalm	0.46	0.23	0.54	0.15
5	12	2	replant	rubber-rubber	0.72	0.44	rubber	0.46	0.23	0.54	0.15
5	12	1	switch	rubber-oilpalm	0.7	0.49	rubber	0.46	0.23	0.54	0.15
5	12	1	replant	oilpalm-oilpalm	0.26	0.59	oilpalm	0.46	0.23	0.54	0.15
5	12	1	replant	oilpalm-oilpalm	0.41	0.57	oilpalm	0.46	0.23	0.54	0.15
5	12	1	switch	rubber-oilpalm	0.37	0.45	oilpalm	0.46	0.23	0.54	0.15
5	12	2	replant	rubber-rubber	0.9	0.34	rubber	0.46	0.23	0.54	0.15
5	12	2	replant	rubber-rubber	0.77	0.47	rubber	0.46	0.23	0.54	0.15
5	12	1	switch	rubber-oilpalm	0.25	0.35	oilpalm	0.46	0.23	0.54	0.15
5	13	1	replant	oilpalm-oilpalm	0.41	0.57	oilpalm	0.46	0.23	0.54	0.15
5	13	1	replant	oilpalm-oilpalm	0.7	0.79	oilpalm	0.46	0.23	0.54	0.15
5	13	1	replant	oilpalm-oilpalm	0.33	0.41	oilpalm	0.46	0.23	0.54	0.15
5	13	1	replant	oilpalm-oilpalm	0.32	0.77	oilpalm	0.46	0.23	0.54	0.15
5	13	2	replant	rubber-rubber	0.72	0.5	rubber	0.46	0.23	0.54	0.15
5	13	1	replant	oilpalm-oilpalm	0.3	0.51	oilpalm	0.46	0.23	0.54	0.15
5	13	1	replant	oilpalm-oilpalm	0.36	0.47	oilpalm	0.46	0.23	0.54	0.15
5	14	1	replant	oilpalm-oilpalm	0.41	0.57	oilpalm	0.46	0.24	0.54	0.15
5	14	1	switch	rubber-oilpalm	0.54	0.43	rubber	0.46	0.24	0.54	0.15
5	14	1	replant	oilpalm-oilpalm	0.2	0.54	oilpalm	0.46	0.24	0.54	0.15
5	15	1	switch	rubber-oilpalm	0.41	0.57	oilpalm	0.46	0.24	0.53	0.15
5	15	1	replant	oilpalm-oilpalm	0.27	0.63	oilpalm	0.46	0.24	0.53	0.15
5	15	1	replant	oilpalm-oilpalm	0.41	0.4	rubber	0.46	0.24	0.53	0.15
5	16	1	replant	oilpalm-oilpalm	0.24	0.37	oilpalm	0.46	0.24	0.53	0.15
5	16	2	switch	oilpalm-rubber	0.71	0.69	rubber	0.46	0.24	0.53	0.15
5	16	2	replant	rubber-rubber	0.77	0.44	rubber	0.46	0.24	0.53	0.15
5	16	1	replant	oilpalm-oilpalm	0.19	0.57	oilpalm	0.46	0.24	0.53	0.15
5	16	1	replant	oilpalm-oilpalm	0.29	0.52	oilpalm	0.46	0.24	0.53	0.15
5	16	1	replant	oilpalm-oilpalm	0.41	0.57	oilpalm	0.46	0.24	0.53	0.15
5	16	1	replant	oilpalm-oilpalm	0.63	0.59	rubber	0.46	0.24	0.53	0.15
5	16	1	replant	oilpalm-oilpalm	0.3	0.51	oilpalm	0.46	0.24	0.53	0.15
5	17	1	switch	rubber-oilpalm	0.41	0.57	oilpalm	0.45	0.24	0.52	0.16
5	17	1	replant	oilpalm-oilpalm	0.3	0.51	oilpalm	0.45	0.24	0.52	0.16
5	17	1	replant	oilpalm-oilpalm	0.11	0.54	oilpalm	0.45	0.24	0.52	0.16
5	17	2	switch	oilpalm-rubber	0.7	0.79	oilpalm	0.45	0.24	0.52	0.16
5	18	1	switch	rubber-oilpalm	0.63	0.59	rubber	0.44	0.25	0.52	0.16
5	18	1	replant	oilpalm-oilpalm	0.11	0.67	oilpalm	0.44	0.25	0.52	0.16
5	18	2	switch	oilpalm-rubber	0.7	0.79	oilpalm	0.44	0.25	0.52	0.16
5	18	1	switch	rubber-oilpalm	0.41	0.57	oilpalm	0.44	0.25	0.52	0.16
5	19	1	replant	oilpalm-oilpalm	0.28	0.74	oilpalm	0.42	0.24	0.52	0.17
5	19	1	replant	oilpalm-oilpalm	0.3	0.38	oilpalm	0.42	0.24	0.52	0.17
[truncated: 7,057 more rows]
