# Supplementary material for: Land-use change in oil palm dominated tropical landscapes—An agent-based model to explore ecological and socio-economic trade-offs
Source: PLoS One. 2018 Jan 19;13(1):e0190506. doi: 10.1371/journal.pone.0190506 (PMC5774713; doi:10.1371/journal.pone.0190506)
Supplement: S1 Data — (ZIP) [file pone.0190506.s003.zip › HouseholdData/random_seed_js_2016_sc23_R11.txt]

1999589828
