# Supplementary material for: Land-use change in oil palm dominated tropical landscapes—An agent-based model to explore ecological and socio-economic trade-offs
Source: PLoS One. 2018 Jan 19;13(1):e0190506. doi: 10.1371/journal.pone.0190506 (PMC5774713; doi:10.1371/journal.pone.0190506)
Supplement: S1 Data — (ZIP) [file pone.0190506.s003.zip › LandscapeData/js_2016_sc11.csv]

BehaviorSpace results (NetLogo 5.3.1)
J:\Jan\LUC_3\model\scr\my_luc_model.nlogo
js_2016_sc11
03/10/2017 13:47:44:484 +0100
min-pxcor	max-pxcor	min-pycor	max-pycor
0	99	0	99
[run number]	price-fluctuation-%	which-map	same-wealth	patch-age	land-use-change-decision	setlanduse	op-inefficiency-alpha	consumption_base	learning-spillover?	land-use-change?	price_scenario	initial-wealth	rb-inefficiency-alpha	heterogenous-hhs?	setup-hh-network	palm-oil-price	rubber-price	rb-price-mu	rb-inefficiency-lambda	min-wealth	op-inefficiency-lambda	consumption_frac_wealth	reproducable?	consumption-on?	consumption_frac_cash	time-horizon	rb-price-sd	discount-rate	log-normal-sd	hh-nw-param1	op-price-mu	export-view?	log-normal-mean	hh-nw-param2	write-hh-data-to-file?	op-price-sd	write-maps?	spillover-share	[step]	count turtles	pcount_op	pcount_rm	pcount_ra	pcount_fo	oilpalm_carbon	rubberagro_carbon	rubbermono_carbon	big_plantation_carbon	forest_carbon
1	0	"hundred-farmers3"	10000	0	"only-one-field-per-year"	2	3.168	1000	false	true	"constant_prices"	"log-normal"	3.445	false	"hh-nw-kernel-distance"	90	1100	3	0.093	30	0.069	0.05	false	true	0.1	10	0	0.1	1	10	0	false	7	50	true	0	false	1	0	100	0.50186799501868	0.49813200498132004	0	0	0	0	0	0	0
1	0	"hundred-farmers3"	10000	0	"only-one-field-per-year"	2	3.168	1000	false	true	"constant_prices"	"log-normal"	3.445	false	"hh-nw-kernel-distance"	90	1100	3	0.093	30	0.069	0.05	false	true	0.1	10	0	0.1	1	10	0	false	7	50	true	0	false	1	1	100	0.38978829389788294	0.6102117061021171	0	0	5877.744159164953	0	8501.899152226715	0	365310
1	0	"hundred-farmers3"	10000	0	"only-one-field-per-year"	2	3.168	1000	false	true	"constant_prices"	"log-normal"	3.445	false	"hh-nw-kernel-distance"	90	1100	3	0.093	30	0.069	0.05	false	true	0.1	10	0	0.1	1	10	0	false	7	50	true	0	false	1	2	100	0.35118306351183065	0.6488169364881694	0	0	5391.032322312022	0	8837.3534812211	0	365310
1	0	"hundred-farmers3"	10000	0	"only-one-field-per-year"	2	3.168	1000	false	true	"constant_prices"	"log-normal"	3.445	false	"hh-nw-kernel-distance"	90	1100	3	0.093	30	0.069	0.05	false	true	0.1	10	0	0.1	1	10	0	false	7	50	true	0	false	1	3	100	0.3368617683686177	0.6631382316313823	0	0	5326.782704124061	0	9154.905715517707	0	365310
1	0	"hundred-farmers3"	10000	0	"only-one-field-per-year"	2	3.168	1000	false	true	"constant_prices"	"log-normal"	3.445	false	"hh-nw-kernel-distance"	90	1100	3	0.093	30	0.069	0.05	false	true	0.1	10	0	0.1	1	10	0	false	7	50	true	0	false	1	4	100	0.3001245330012453	0.6998754669987547	0	0	4790.427756123484	0	9462.00445045801	0	365310
1	0	"hundred-farmers3"	10000	0	"only-one-field-per-year"	2	3.168	1000	false	true	"constant_prices"	"log-normal"	3.445	false	"hh-nw-kernel-distance"	90	1100	3	0.093	30	0.069	0.05	false	true	0.1	10	0	0.1	1	10	0	false	7	50	true	0	false	1	5	100	0.26774595267745954	0.7322540473225405	0	0	4316.865572653811	0	9771.612915152355	0	365310
1	0	"hundred-farmers3"	10000	0	"only-one-field-per-year"	2	3.168	1000	false	true	"constant_prices"	"log-normal"	3.445	false	"hh-nw-kernel-distance"	90	1100	3	0.093	30	0.069	0.05	false	true	0.1	10	0	0.1	1	10	0	false	7	50	true	0	false	1	6	100	0.23910336239103364	0.7608966376089664	0	0	3896.9041896833314	0	10102.91879697665	0	365310
1	0	"hundred-farmers3"	10000	0	"only-one-field-per-year"	2	3.168	1000	false	true	"constant_prices"	"log-normal"	3.445	false	"hh-nw-kernel-distance"	90	1100	3	0.093	30	0.069	0.05	false	true	0.1	10	0	0.1	1	10	0	false	7	50	true	0	false	1	7	99	0.2300498753117207	0.7699501246882793	0	0	3839.281114802493	0	10477.172025030111	0	365400
1	0	"hundred-farmers3"	10000	0	"only-one-field-per-year"	2	3.168	1000	false	true	"constant_prices"	"log-normal"	3.445	false	"hh-nw-kernel-distance"	90	1100	3	0.093	30	0.069	0.05	false	true	0.1	10	0	0.1	1	10	0	false	7	50	true	0	false	1	8	98	0.1941323345817728	0.8058676654182272	0	0	3244.059592669931	0	10904.835153609789	0	365490
1	0	"hundred-farmers3"	10000	0	"only-one-field-per-year"	2	3.168	1000	false	true	"constant_prices"	"log-normal"	3.445	false	"hh-nw-kernel-distance"	90	1100	3	0.093	30	0.069	0.05	false	true	0.1	10	0	0.1	1	10	0	false	7	50	true	0	false	1	9	97	0.18125	0.81875	0	0	3085.517007993572	0	11392.161956683616	0	365580
1	0	"hundred-farmers3"	10000	0	"only-one-field-per-year"	2	3.168	1000	false	true	"constant_prices"	"log-normal"	3.445	false	"hh-nw-kernel-distance"	90	1100	3	0.093	30	0.069	0.05	false	true	0.1	10	0	0.1	1	10	0	false	7	50	true	0	false	1	10	97	0.17	0.83	0	0	2956.8086983036856	0	11945.215979978528	0	365580
1	0	"hundred-farmers3"	10000	0	"only-one-field-per-year"	2	3.168	1000	false	true	"constant_prices"	"log-normal"	3.445	false	"hh-nw-kernel-distance"	90	1100	3	0.093	30	0.069	0.05	false	true	0.1	10	0	0.1	1	10	0	false	7	50	true	0	false	1	11	96	0.14912280701754385	0.8508771929824561	0	0	2622.07770300779	0	12519.452233814472	0	365760
1	0	"hundred-farmers3"	10000	0	"only-one-field-per-year"	2	3.168	1000	false	true	"constant_prices"	"log-normal"	3.445	false	"hh-nw-kernel-distance"	90	1100	3	0.093	30	0.069	0.05	false	true	0.1	10	0	0.1	1	10	0	false	7	50	true	0	false	1	12	94	0.14826498422712933	0.8517350157728707	0	0	2659.508010369856	0	12731.554560223498	0	366255
1	0	"hundred-farmers3"	10000	0	"only-one-field-per-year"	2	3.168	1000	false	true	"constant_prices"	"log-normal"	3.445	false	"hh-nw-kernel-distance"	90	1100	3	0.093	30	0.069	0.05	false	true	0.1	10	0	0.1	1	10	0	false	7	50	true	0	false	1	13	92	0.14631043256997456	0.8536895674300254	0	0	2667.8964194868463	0	12789.894886426837	0	366840
1	0	"hundred-farmers3"	10000	0	"only-one-field-per-year"	2	3.168	1000	false	true	"constant_prices"	"log-normal"	3.445	false	"hh-nw-kernel-distance"	90	1100	3	0.093	30	0.069	0.05	false	true	0.1	10	0	0.1	1	10	0	false	7	50	true	0	false	1	14	91	0.10962396430847673	0.8903760356915232	0	0	2005.3118161369007	0	13109.182407938013	0	366975
1	0	"hundred-farmers3"	10000	0	"only-one-field-per-year"	2	3.168	1000	false	true	"constant_prices"	"log-normal"	3.445	false	"hh-nw-kernel-distance"	90	1100	3	0.093	30	0.069	0.05	false	true	0.1	10	0	0.1	1	10	0	false	7	50	true	0	false	1	15	91	0.0841300191204589	0.9158699808795411	0	0	1560.6225323708466	0	13497.026732182328	0	366975
1	0	"hundred-farmers3"	10000	0	"only-one-field-per-year"	2	3.168	1000	false	true	"constant_prices"	"log-normal"	3.445	false	"hh-nw-kernel-distance"	90	1100	3	0.093	30	0.069	0.05	false	true	0.1	10	0	0.1	1	10	0	false	7	50	true	0	false	1	16	91	0.052262587635436585	0.9477374123645634	0	0	978.8333280602067	0	13607.247684521757	0	366975
1	0	"hundred-farmers3"	10000	0	"only-one-field-per-year"	2	3.168	1000	false	true	"constant_prices"	"log-normal"	3.445	false	"hh-nw-kernel-distance"	90	1100	3	0.093	30	0.069	0.05	false	true	0.1	10	0	0.1	1	10	0	false	7	50	true	0	false	1	17	91	0.027405991077119184	0.9725940089228808	0	0	513.7790695177964	0	13830.285145438476	0	366975
1	0	"hundred-farmers3"	10000	0	"only-one-field-per-year"	2	3.168	1000	false	true	"constant_prices"	"log-normal"	3.445	false	"hh-nw-kernel-distance"	90	1100	3	0.093	30	0.069	0.05	false	true	0.1	10	0	0.1	1	10	0	false	7	50	true	0	false	1	18	90	0.015964240102171137	0.9840357598978289	0	0	303.17929439809285	0	14050.622495314683	0	367110
1	0	"hundred-farmers3"	10000	0	"only-one-field-per-year"	2	3.168	1000	false	true	"constant_prices"	"log-normal"	3.445	false	"hh-nw-kernel-distance"	90	1100	3	0.093	30	0.069	0.05	false	true	0.1	10	0	0.1	1	10	0	false	7	50	true	0	false	1	19	90	0	1	0	0	0	0	14372.59065496773	0	367110
1	0	"hundred-farmers3"	10000	0	"only-one-field-per-year"	2	3.168	1000	false	true	"constant_prices"	"log-normal"	3.445	false	"hh-nw-kernel-distance"	90	1100	3	0.093	30	0.069	0.05	false	true	0.1	10	0	0.1	1	10	0	false	7	50	true	0	false	1	20	90	0	1	0	0	0	0	14359.021314700112	0	367110
1	0	"hundred-farmers3"	10000	0	"only-one-field-per-year"	2	3.168	1000	false	true	"constant_prices"	"log-normal"	3.445	false	"hh-nw-kernel-distance"	90	1100	3	0.093	30	0.069	0.05	false	true	0.1	10	0	0.1	1	10	0	false	7	50	true	0	false	1	21	90	0	1	0	0	0	0	14800.772392955385	0	367110
1	0	"hundred-farmers3"	10000	0	"only-one-field-per-year"	2	3.168	1000	false	true	"constant_prices"	"log-normal"	3.445	false	"hh-nw-kernel-distance"	90	1100	3	0.093	30	0.069	0.05	false	true	0.1	10	0	0.1	1	10	0	false	7	50	true	0	false	1	22	90	0	1	0	0	0	0	14318.564398833269	0	367110
1	0	"hundred-farmers3"	10000	0	"only-one-field-per-year"	2	3.168	1000	false	true	"constant_prices"	"log-normal"	3.445	false	"hh-nw-kernel-distance"	90	1100	3	0.093	30	0.069	0.05	false	true	0.1	10	0	0.1	1	10	0	false	7	50	true	0	false	1	23	90	0	1	0	0	0	0	14016.938724774243	0	367110
1	0	"hundred-farmers3"	10000	0	"only-one-field-per-year"	2	3.168	1000	false	true	"constant_prices"	"log-normal"	3.445	false	"hh-nw-kernel-distance"	90	1100	3	0.093	30	0.069	0.05	false	true	0.1	10	0	0.1	1	10	0	false	7	50	true	0	false	1	24	90	0	1	0	0	0	0	13586.243462347427	0	367110
1	0	"hundred-farmers3"	10000	0	"only-one-field-per-year"	2	3.168	1000	false	true	"constant_prices"	"log-normal"	3.445	false	"hh-nw-kernel-distance"	90	1100	3	0.093	30	0.069	0.05	false	true	0.1	10	0	0.1	1	10	0	false	7	50	true	0	false	1	25	90	0	1	0	0	0	0	13588.960785621328	0	367110
1	0	"hundred-farmers3"	10000	0	"only-one-field-per-year"	2	3.168	1000	false	true	"constant_prices"	"log-normal"	3.445	false	"hh-nw-kernel-distance"	90	1100	3	0.093	30	0.069	0.05	false	true	0.1	10	0	0.1	1	10	0	false	7	50	true	0	false	1	26	90	0	1	0	0	0	0	13793.995164094078	0	367110
1	0	"hundred-farmers3"	10000	0	"only-one-field-per-year"	2	3.168	1000	false	true	"constant_prices"	"log-normal"	3.445	false	"hh-nw-kernel-distance"	90	1100	3	0.093	30	0.069	0.05	false	true	0.1	10	0	0.1	1	10	0	false	7	50	true	0	false	1	27	90	0	1	0	0	0	0	14368.17178106907	0	367110
1	0	"hundred-farmers3"	10000	0	"only-one-field-per-year"	2	3.168	1000	false	true	"constant_prices"	"log-normal"	3.445	false	"hh-nw-kernel-distance"	90	1100	3	0.093	30	0.069	0.05	false	true	0.1	10	0	0.1	1	10	0	false	7	50	true	0	false	1	28	90	0	1	0	0	0	0	14458.879148039323	0	367110
1	0	"hundred-farmers3"	10000	0	"only-one-field-per-year"	2	3.168	1000	false	true	"constant_prices"	"log-normal"	3.445	false	"hh-nw-kernel-distance"	90	1100	3	0.093	30	0.069	0.05	false	true	0.1	10	0	0.1	1	10	0	false	7	50	true	0	false	1	29	90	0	1	0	0	0	0	14830.125487183694	0	367110
1	0	"hundred-farmers3"	10000	0	"only-one-field-per-year"	2	3.168	1000	false	true	"constant_prices"	"log-normal"	3.445	false	"hh-nw-kernel-distance"	90	1100	3	0.093	30	0.069	0.05	false	true	0.1	10	0	0.1	1	10	0	false	7	50	true	0	false	1	30	90	0	1	0	0	0	0	15368.3215814862	0	367110
1	0	"hundred-farmers3"	10000	0	"only-one-field-per-year"	2	3.168	1000	false	true	"constant_prices"	"log-normal"	3.445	false	"hh-nw-kernel-distance"	90	1100	3	0.093	30	0.069	0.05	false	true	0.1	10	0	0.1	1	10	0	false	7	50	true	0	false	1	31	90	0	1	0	0	0	0	15883.15145036508	0	367110
1	0	"hundred-farmers3"	10000	0	"only-one-field-per-year"	2	3.168	1000	false	true	"constant_prices"	"log-normal"	3.445	false	"hh-nw-kernel-distance"	90	1100	3	0.093	30	0.069	0.05	false	true	0.1	10	0	0.1	1	10	0	false	7	50	true	0	false	1	32	90	0	1	0	0	0	0	16588.894736311846	0	367110
1	0	"hundred-farmers3"	10000	0	"only-one-field-per-year"	2	3.168	1000	false	true	"constant_prices"	"log-normal"	3.445	false	"hh-nw-kernel-distance"	90	1100	3	0.093	30	0.069	0.05	false	true	0.1	10	0	0.1	1	10	0	false	7	50	true	0	false	1	33	90	0	1	0	0	0	0	16611.59394990548	0	367110
1	0	"hundred-farmers3"	10000	0	"only-one-field-per-year"	2	3.168	1000	false	true	"constant_prices"	"log-normal"	3.445	false	"hh-nw-kernel-distance"	90	1100	3	0.093	30	0.069	0.05	false	true	0.1	10	0	0.1	1	10	0	false	7	50	true	0	false	1	34	90	0	1	0	0	0	0	17023.920361888144	0	367110
1	0	"hundred-farmers3"	10000	0	"only-one-field-per-year"	2	3.168	1000	false	true	"constant_prices"	"log-normal"	3.445	false	"hh-nw-kernel-distance"	90	1100	3	0.093	30	0.069	0.05	false	true	0.1	10	0	0.1	1	10	0	false	7	50	true	0	false	1	35	90	0	1	0	0	0	0	17522.362968216927	0	367110
1	0	"hundred-farmers3"	10000	0	"only-one-field-per-year"	2	3.168	1000	false	true	"constant_prices"	"log-normal"	3.445	false	"hh-nw-kernel-distance"	90	1100	3	0.093	30	0.069	0.05	false	true	0.1	10	0	0.1	1	10	0	false	7	50	true	0	false	1	36	90	0	1	0	0	0	0	17995.87309705438	0	367110
1	0	"hundred-farmers3"	10000	0	"only-one-field-per-year"	2	3.168	1000	false	true	"constant_prices"	"log-normal"	3.445	false	"hh-nw-kernel-distance"	90	1100	3	0.093	30	0.069	0.05	false	true	0.1	10	0	0.1	1	10	0	false	7	50	true	0	false	1	37	90	0	1	0	0	0	0	18527.145344170563	0	367110
1	0	"hundred-farmers3"	10000	0	"only-one-field-per-year"	2	3.168	1000	false	true	"constant_prices"	"log-normal"	3.445	false	"hh-nw-kernel-distance"	90	1100	3	0.093	30	0.069	0.05	false	true	0.1	10	0	0.1	1	10	0	false	7	50	true	0	false	1	38	90	0	1	0	0	0	0	18602.555724024744	0	367110
1	0	"hundred-farmers3"	10000	0	"only-one-field-per-year"	2	3.168	1000	false	true	"constant_prices"	"log-normal"	3.445	false	"hh-nw-kernel-distance"	90	1100	3	0.093	30	0.069	0.05	false	true	0.1	10	0	0.1	1	10	0	false	7	50	true	0	false	1	39	90	0	1	0	0	0	0	18664.321622576546	0	367110
1	0	"hundred-farmers3"	10000	0	"only-one-field-per-year"	2	3.168	1000	false	true	"constant_prices"	"log-normal"	3.445	false	"hh-nw-kernel-distance"	90	1100	3	0.093	30	0.069	0.05	false	true	0.1	10	0	0.1	1	10	0	false	7	50	true	0	false	1	40	90	0	1	0	0	0	0	19112.443457789606	0	367110
1	0	"hundred-farmers3"	10000	0	"only-one-field-per-year"	2	3.168	1000	false	true	"constant_prices"	"log-normal"	3.445	false	"hh-nw-kernel-distance"	90	1100	3	0.093	30	0.069	0.05	false	true	0.1	10	0	0.1	1	10	0	false	7	50	true	0	false	1	41	90	0	1	0	0	0	0	19204.061044289363	0	367110
1	0	"hundred-farmers3"	10000	0	"only-one-field-per-year"	2	3.168	1000	false	true	"constant_prices"	"log-normal"	3.445	false	"hh-nw-kernel-distance"	90	1100	3	0.093	30	0.069	0.05	false	true	0.1	10	0	0.1	1	10	0	false	7	50	true	0	false	1	42	90	0	1	0	0	0	0	17463.08076148242	0	367110
1	0	"hundred-farmers3"	10000	0	"only-one-field-per-year"	2	3.168	1000	false	true	"constant_prices"	"log-normal"	3.445	false	"hh-nw-kernel-distance"	90	1100	3	0.093	30	0.069	0.05	false	true	0.1	10	0	0.1	1	10	0	false	7	50	true	0	false	1	43	90	0	1	0	0	0	0	16910.489544177748	0	367110
1	0	"hundred-farmers3"	10000	0	"only-one-field-per-year"	2	3.168	1000	false	true	"constant_prices"	"log-normal"	3.445	false	"hh-nw-kernel-distance"	90	1100	3	0.093	30	0.069	0.05	false	true	0.1	10	0	0.1	1	10	0	false	7	50	true	0	false	1	44	90	0	1	0	0	0	0	16906.553514043364	0	367110
1	0	"hundred-farmers3"	10000	0	"only-one-field-per-year"	2	3.168	1000	false	true	"constant_prices"	"log-normal"	3.445	false	"hh-nw-kernel-distance"	90	1100	3	0.093	30	0.069	0.05	false	true	0.1	10	0	0.1	1	10	0	false	7	50	true	0	false	1	45	90	0	1	0	0	0	0	16359.539634144467	0	367110
1	0	"hundred-farmers3"	10000	0	"only-one-field-per-year"	2	3.168	1000	false	true	"constant_prices"	"log-normal"	3.445	false	"hh-nw-kernel-distance"	90	1100	3	0.093	30	0.069	0.05	false	true	0.1	10	0	0.1	1	10	0	false	7	50	true	0	false	1	46	90	0	1	0	0	0	0	15954.325587843066	0	367110
1	0	"hundred-farmers3"	10000	0	"only-one-field-per-year"	2	3.168	1000	false	true	"constant_prices"	"log-normal"	3.445	false	"hh-nw-kernel-distance"	90	1100	3	0.093	30	0.069	0.05	false	true	0.1	10	0	0.1	1	10	0	false	7	50	true	0	false	1	47	90	0	1	0	0	0	0	15605.138794231596	0	367110
1	0	"hundred-farmers3"	10000	0	"only-one-field-per-year"	2	3.168	1000	false	true	"constant_prices"	"log-normal"	3.445	false	"hh-nw-kernel-distance"	90	1100	3	0.093	30	0.069	0.05	false	true	0.1	10	0	0.1	1	10	0	false	7	50	true	0	false	1	48	90	0	1	0	0	0	0	15771.10987792421	0	367110
1	0	"hundred-farmers3"	10000	0	"only-one-field-per-year"	2	3.168	1000	false	true	"constant_prices"	"log-normal"	3.445	false	"hh-nw-kernel-distance"	90	1100	3	0.093	30	0.069	0.05	false	true	0.1	10	0	0.1	1	10	0	false	7	50	true	0	false	1	49	90	0	1	0	0	0	0	15326.121399620348	0	367110
1	0	"hundred-farmers3"	10000	0	"only-one-field-per-year"	2	3.168	1000	false	true	"constant_prices"	"log-normal"	3.445	false	"hh-nw-kernel-distance"	90	1100	3	0.093	30	0.069	0.05	false	true	0.1	10	0	0.1	1	10	0	false	7	50	true	0	false	1	50	90	0	1	0	0	0	0	15479.451223095466	0	367110
2	0	"hundred-farmers3"	10000	0	"only-one-field-per-year"	2	3.168	1000	false	true	"constant_prices"	"log-normal"	3.445	false	"hh-nw-kernel-distance"	90	1100	3	0.093	30	0.069	0.05	false	true	0.1	10	0	0.1	1	10	0	false	7	50	true	0	false	1	0	100	0.50186799501868	0.49813200498132004	0	0	0	0	0	0	0
2	0	"hundred-farmers3"	10000	0	"only-one-field-per-year"	2	3.168	1000	false	true	"constant_prices"	"log-normal"	3.445	false	"hh-nw-kernel-distance"	90	1100	3	0.093	30	0.069	0.05	false	true	0.1	10	0	0.1	1	10	0	false	7	50	true	0	false	1	1	100	0.3916562889165629	0.6083437110834371	0	0	5737.307615610092	0	7357.397302526894	0	365310
2	0	"hundred-farmers3"	10000	0	"only-one-field-per-year"	2	3.168	1000	false	true	"constant_prices"	"log-normal"	3.445	false	"hh-nw-kernel-distance"	90	1100	3	0.093	30	0.069	0.05	false	true	0.1	10	0	0.1	1	10	0	false	7	50	true	0	false	1	2	100	0.3667496886674969	0.6332503113325031	0	0	5489.543851409199	0	7733.461450864074	0	365310
2	0	"hundred-farmers3"	10000	0	"only-one-field-per-year"	2	3.168	1000	false	true	"constant_prices"	"log-normal"	3.445	false	"hh-nw-kernel-distance"	90	1100	3	0.093	30	0.069	0.05	false	true	0.1	10	0	0.1	1	10	0	false	7	50	true	0	false	1	3	100	0.3424657534246575	0.6575342465753424	0	0	5228.299181612827	0	8113.924685925119	0	365310
2	0	"hundred-farmers3"	10000	0	"only-one-field-per-year"	2	3.168	1000	false	true	"constant_prices"	"log-normal"	3.445	false	"hh-nw-kernel-distance"	90	1100	3	0.093	30	0.069	0.05	false	true	0.1	10	0	0.1	1	10	0	false	7	50	true	0	false	1	4	100	0.32814445828144456	0.6718555417185554	0	0	5143.395934998902	0	8504.893813688546	0	365310
2	0	"hundred-farmers3"	10000	0	"only-one-field-per-year"	2	3.168	1000	false	true	"constant_prices"	"log-normal"	3.445	false	"hh-nw-kernel-distance"	90	1100	3	0.093	30	0.069	0.05	false	true	0.1	10	0	0.1	1	10	0	false	7	50	true	0	false	1	5	100	0.3044831880448319	0.6955168119551681	0	0	4863.146377933437	0	8914.258233961405	0	365310
2	0	"hundred-farmers3"	10000	0	"only-one-field-per-year"	2	3.168	1000	false	true	"constant_prices"	"log-normal"	3.445	false	"hh-nw-kernel-distance"	90	1100	3	0.093	30	0.069	0.05	false	true	0.1	10	0	0.1	1	10	0	false	7	50	true	0	false	1	6	99	0.2574812967581047	0.7425187032418953	0	0	4093.3644616591137	0	9324.88515696232	0	365400
2	0	"hundred-farmers3"	10000	0	"only-one-field-per-year"	2	3.168	1000	false	true	"constant_prices"	"log-normal"	3.445	false	"hh-nw-kernel-distance"	90	1100	3	0.093	30	0.069	0.05	false	true	0.1	10	0	0.1	1	10	0	false	7	50	true	0	false	1	7	99	0.24438902743142144	0.7556109725685786	0	0	3978.440266526454	0	9804.990245438597	0	365400
2	0	"hundred-farmers3"	10000	0	"only-one-field-per-year"	2	3.168	1000	false	true	"constant_prices"	"log-normal"	3.445	false	"hh-nw-kernel-distance"	90	1100	3	0.093	30	0.069	0.05	false	true	0.1	10	0	0.1	1	10	0	false	7	50	true	0	false	1	8	97	0.223125	0.776875	0	0	3679.1092968354083	0	10296.766516919786	0	365580
2	0	"hundred-farmers3"	10000	0	"only-one-field-per-year"	2	3.168	1000	false	true	"constant_prices"	"log-normal"	3.445	false	"hh-nw-kernel-distance"	90	1100	3	0.093	30	0.069	0.05	false	true	0.1	10	0	0.1	1	10	0	false	7	50	true	0	false	1	9	94	0.20175989943431805	0.798240100565682	0	0	3352.631073260972	0	10838.093541650172	0	365985
2	0	"hundred-farmers3"	10000	0	"only-one-field-per-year"	2	3.168	1000	false	true	"constant_prices"	"log-normal"	3.445	false	"hh-nw-kernel-distance"	90	1100	3	0.093	30	0.069	0.05	false	true	0.1	10	0	0.1	1	10	0	false	7	50	true	0	false	1	10	94	0.18541797611565053	0.8145820238843494	0	0	3136.776610172439	0	11434.935211823582	0	365985
2	0	"hundred-farmers3"	10000	0	"only-one-field-per-year"	2	3.168	1000	false	true	"constant_prices"	"log-normal"	3.445	false	"hh-nw-kernel-distance"	90	1100	3	0.093	30	0.069	0.05	false	true	0.1	10	0	0.1	1	10	0	false	7	50	true	0	false	1	11	94	0.17661847894406035	0.8233815210559396	0	0	3059.1065993346842	0	12057.269933350988	0	365985
2	0	"hundred-farmers3"	10000	0	"only-one-field-per-year"	2	3.168	1000	false	true	"constant_prices"	"log-normal"	3.445	false	"hh-nw-kernel-distance"	90	1100	3	0.093	30	0.069	0.05	false	true	0.1	10	0	0.1	1	10	0	false	7	50	true	0	false	1	12	94	0.16027655562539284	0.8397234443746072	0	0	2826.062869888953	0	12416.594971290833	0	365985
2	0	"hundred-farmers3"	10000	0	"only-one-field-per-year"	2	3.168	1000	false	true	"constant_prices"	"log-normal"	3.445	false	"hh-nw-kernel-distance"	90	1100	3	0.093	30	0.069	0.05	false	true	0.1	10	0	0.1	1	10	0	false	7	50	true	0	false	1	13	93	0.14511041009463724	0.8548895899053628	0	0	2595.684214750212	0	12483.552988664409	0	366255
2	0	"hundred-farmers3"	10000	0	"only-one-field-per-year"	2	3.168	1000	false	true	"constant_prices"	"log-normal"	3.445	false	"hh-nw-kernel-distance"	90	1100	3	0.093	30	0.069	0.05	false	true	0.1	10	0	0.1	1	10	0	false	7	50	true	0	false	1	14	93	0.12555205047318613	0.8744479495268139	0	0	2280.7656774977113	0	12531.73953818028	0	366255
2	0	"hundred-farmers3"	10000	0	"only-one-field-per-year"	2	3.168	1000	false	true	"constant_prices"	"log-normal"	3.445	false	"hh-nw-kernel-distance"	90	1100	3	0.093	30	0.069	0.05	false	true	0.1	10	0	0.1	1	10	0	false	7	50	true	0	false	1	15	93	0.11798107255520504	0.8820189274447949	0	0	2191.932738074079	0	12878.200543573921	0	366255
2	0	"hundred-farmers3"	10000	0	"only-one-field-per-year"	2	3.168	1000	false	true	"constant_prices"	"log-normal"	3.445	false	"hh-nw-kernel-distance"	90	1100	3	0.093	30	0.069	0.05	false	true	0.1	10	0	0.1	1	10	0	false	7	50	true	0	false	1	16	92	0.09171410499683745	0.9082858950031626	0	0	1726.5845727667574	0	13352.278403529179	0	366435
2	0	"hundred-farmers3"	10000	0	"only-one-field-per-year"	2	3.168	1000	false	true	"constant_prices"	"log-normal"	3.445	false	"hh-nw-kernel-distance"	90	1100	3	0.093	30	0.069	0.05	false	true	0.1	10	0	0.1	1	10	0	false	7	50	true	0	false	1	17	92	0.0480708412397217	0.9519291587602783	0	0	913.71476941765	0	13895.900464054499	0	366435
2	0	"hundred-farmers3"	10000	0	"only-one-field-per-year"	2	3.168	1000	false	true	"constant_prices"	"log-normal"	3.445	false	"hh-nw-kernel-distance"	90	1100	3	0.093	30	0.069	0.05	false	true	0.1	10	0	0.1	1	10	0	false	7	50	true	0	false	1	18	92	0.013915243516761544	0.9860847564832385	0	0	264.5461579607824	0	14104.022104391963	0	366435
2	0	"hundred-farmers3"	10000	0	"only-one-field-per-year"	2	3.168	1000	false	true	"constant_prices"	"log-normal"	3.445	false	"hh-nw-kernel-distance"	90	1100	3	0.093	30	0.069	0.05	false	true	0.1	10	0	0.1	1	10	0	false	7	50	true	0	false	1	19	92	0.003795066413662239	0.9962049335863378	0	0	72.6263036126907	0	14350.859393189909	0	366435
2	0	"hundred-farmers3"	10000	0	"only-one-field-per-year"	2	3.168	1000	false	true	"constant_prices"	"log-normal"	3.445	false	"hh-nw-kernel-distance"	90	1100	3	0.093	30	0.069	0.05	false	true	0.1	10	0	0.1	1	10	0	false	7	50	true	0	false	1	20	91	0	1	0	0	0	0	14190.088949408702	0	366570
2	0	"hundred-farmers3"	10000	0	"only-one-field-per-year"	2	3.168	1000	false	true	"constant_prices"	"log-normal"	3.445	false	"hh-nw-kernel-distance"	90	1100	3	0.093	30	0.069	0.05	false	true	0.1	10	0	0.1	1	10	0	false	7	50	true	0	false	1	21	91	0	1	0	0	0	0	14100.84155568733	0	366570
2	0	"hundred-farmers3"	10000	0	"only-one-field-per-year"	2	3.168	1000	false	true	"constant_prices"	"log-normal"	3.445	false	"hh-nw-kernel-distance"	90	1100	3	0.093	30	0.069	0.05	false	true	0.1	10	0	0.1	1	10	0	false	7	50	true	0	false	1	22	91	0	1	0	0	0	0	14194.10888224816	0	366570
2	0	"hundred-farmers3"	10000	0	"only-one-field-per-year"	2	3.168	1000	false	true	"constant_prices"	"log-normal"	3.445	false	"hh-nw-kernel-distance"	90	1100	3	0.093	30	0.069	0.05	false	true	0.1	10	0	0.1	1	10	0	false	7	50	true	0	false	1	23	91	0	1	0	0	0	0	14636.5331792441	0	366570
2	0	"hundred-farmers3"	10000	0	"only-one-field-per-year"	2	3.168	1000	false	true	"constant_prices"	"log-normal"	3.445	false	"hh-nw-kernel-distance"	90	1100	3	0.093	30	0.069	0.05	false	true	0.1	10	0	0.1	1	10	0	false	7	50	true	0	false	1	24	91	0	1	0	0	0	0	15005.959953629721	0	366570
2	0	"hundred-farmers3"	10000	0	"only-one-field-per-year"	2	3.168	1000	false	true	"constant_prices"	"log-normal"	3.445	false	"hh-nw-kernel-distance"	90	1100	3	0.093	30	0.069	0.05	false	true	0.1	10	0	0.1	1	10	0	false	7	50	true	0	false	1	25	91	0	1	0	0	0	0	14861.506785209122	0	366570
2	0	"hundred-farmers3"	10000	0	"only-one-field-per-year"	2	3.168	1000	false	true	"constant_prices"	"log-normal"	3.445	false	"hh-nw-kernel-distance"	90	1100	3	0.093	30	0.069	0.05	false	true	0.1	10	0	0.1	1	10	0	false	7	50	true	0	false	1	26	91	0	1	0	0	0	0	15325.086053349374	0	366570
2	0	"hundred-farmers3"	10000	0	"only-one-field-per-year"	2	3.168	1000	false	true	"constant_prices"	"log-normal"	3.445	false	"hh-nw-kernel-distance"	90	1100	3	0.093	30	0.069	0.05	false	true	0.1	10	0	0.1	1	10	0	false	7	50	true	0	false	1	27	91	0	1	0	0	0	0	15815.372176039215	0	366570
2	0	"hundred-farmers3"	10000	0	"only-one-field-per-year"	2	3.168	1000	false	true	"constant_prices"	"log-normal"	3.445	false	"hh-nw-kernel-distance"	90	1100	3	0.093	30	0.069	0.05	false	true	0.1	10	0	0.1	1	10	0	false	7	50	true	0	false	1	28	91	0	1	0	0	0	0	15880.160499775808	0	366570
2	0	"hundred-farmers3"	10000	0	"only-one-field-per-year"	2	3.168	1000	false	true	"constant_prices"	"log-normal"	3.445	false	"hh-nw-kernel-distance"	90	1100	3	0.093	30	0.069	0.05	false	true	0.1	10	0	0.1	1	10	0	false	7	50	true	0	false	1	29	91	0	1	0	0	0	0	16385.537852218156	0	366570
2	0	"hundred-farmers3"	10000	0	"only-one-field-per-year"	2	3.168	1000	false	true	"constant_prices"	"log-normal"	3.445	false	"hh-nw-kernel-distance"	90	1100	3	0.093	30	0.069	0.05	false	true	0.1	10	0	0.1	1	10	0	false	7	50	true	0	false	1	30	91	0	1	0	0	0	0	16193.53513029368	0	366570
2	0	"hundred-farmers3"	10000	0	"only-one-field-per-year"	2	3.168	1000	false	true	"constant_prices"	"log-normal"	3.445	false	"hh-nw-kernel-distance"	90	1100	3	0.093	30	0.069	0.05	false	true	0.1	10	0	0.1	1	10	0	false	7	50	true	0	false	1	31	91	0	1	0	0	0	0	16557.62887683002	0	366570
2	0	"hundred-farmers3"	10000	0	"only-one-field-per-year"	2	3.168	1000	false	true	"constant_prices"	"log-normal"	3.445	false	"hh-nw-kernel-distance"	90	1100	3	0.093	30	0.069	0.05	false	true	0.1	10	0	0.1	1	10	0	false	7	50	true	0	false	1	32	91	0	1	0	0	0	0	16947.893500092792	0	366570
2	0	"hundred-farmers3"	10000	0	"only-one-field-per-year"	2	3.168	1000	false	true	"constant_prices"	"log-normal"	3.445	false	"hh-nw-kernel-distance"	90	1100	3	0.093	30	0.069	0.05	false	true	0.1	10	0	0.1	1	10	0	false	7	50	true	0	false	1	33	91	0	1	0	0	0	0	17350.009887120963	0	366570
2	0	"hundred-farmers3"	10000	0	"only-one-field-per-year"	2	3.168	1000	false	true	"constant_prices"	"log-normal"	3.445	false	"hh-nw-kernel-distance"	90	1100	3	0.093	30	0.069	0.05	false	true	0.1	10	0	0.1	1	10	0	false	7	50	true	0	false	1	34	91	0	1	0	0	0	0	17781.475756421514	0	366570
2	0	"hundred-farmers3"	10000	0	"only-one-field-per-year"	2	3.168	1000	false	true	"constant_prices"	"log-normal"	3.445	false	"hh-nw-kernel-distance"	90	1100	3	0.093	30	0.069	0.05	false	true	0.1	10	0	0.1	1	10	0	false	7	50	true	0	false	1	35	91	0	1	0	0	0	0	18085.731529647495	0	366570
2	0	"hundred-farmers3"	10000	0	"only-one-field-per-year"	2	3.168	1000	false	true	"constant_prices"	"log-normal"	3.445	false	"hh-nw-kernel-distance"	90	1100	3	0.093	30	0.069	0.05	false	true	0.1	10	0	0.1	1	10	0	false	7	50	true	0	false	1	36	91	0	1	0	0	0	0	17974.347469601656	0	366570
2	0	"hundred-farmers3"	10000	0	"only-one-field-per-year"	2	3.168	1000	false	true	"constant_prices"	"log-normal"	3.445	false	"hh-nw-kernel-distance"	90	1100	3	0.093	30	0.069	0.05	false	true	0.1	10	0	0.1	1	10	0	false	7	50	true	0	false	1	37	91	0	1	0	0	0	0	17874.526745489475	0	366570
2	0	"hundred-farmers3"	10000	0	"only-one-field-per-year"	2	3.168	1000	false	true	"constant_prices"	"log-normal"	3.445	false	"hh-nw-kernel-distance"	90	1100	3	0.093	30	0.069	0.05	false	true	0.1	10	0	0.1	1	10	0	false	7	50	true	0	false	1	38	91	0	1	0	0	0	0	17756.328119022783	0	366570
2	0	"hundred-farmers3"	10000	0	"only-one-field-per-year"	2	3.168	1000	false	true	"constant_prices"	"log-normal"	3.445	false	"hh-nw-kernel-distance"	90	1100	3	0.093	30	0.069	0.05	false	true	0.1	10	0	0.1	1	10	0	false	7	50	true	0	false	1	39	91	0	1	0	0	0	0	17939.359226200395	0	366570
2	0	"hundred-farmers3"	10000	0	"only-one-field-per-year"	2	3.168	1000	false	true	"constant_prices"	"log-normal"	3.445	false	"hh-nw-kernel-distance"	90	1100	3	0.093	30	0.069	0.05	false	true	0.1	10	0	0.1	1	10	0	false	7	50	true	0	false	1	40	91	0	1	0	0	0	0	18216.647023003854	0	366570
2	0	"hundred-farmers3"	10000	0	"only-one-field-per-year"	2	3.168	1000	false	true	"constant_prices"	"log-normal"	3.445	false	"hh-nw-kernel-distance"	90	1100	3	0.093	30	0.069	0.05	false	true	0.1	10	0	0.1	1	10	0	false	7	50	true	0	false	1	41	91	0	1	0	0	0	0	17710.79905057211	0	366570
2	0	"hundred-farmers3"	10000	0	"only-one-field-per-year"	2	3.168	1000	false	true	"constant_prices"	"log-normal"	3.445	false	"hh-nw-kernel-distance"	90	1100	3	0.093	30	0.069	0.05	false	true	0.1	10	0	0.1	1	10	0	false	7	50	true	0	false	1	42	91	0	1	0	0	0	0	16295.599447490618	0	366570
2	0	"hundred-farmers3"	10000	0	"only-one-field-per-year"	2	3.168	1000	false	true	"constant_prices"	"log-normal"	3.445	false	"hh-nw-kernel-distance"	90	1100	3	0.093	30	0.069	0.05	false	true	0.1	10	0	0.1	1	10	0	false	7	50	true	0	false	1	43	91	0	1	0	0	0	0	16102.959992853885	0	366570
2	0	"hundred-farmers3"	10000	0	"only-one-field-per-year"	2	3.168	1000	false	true	"constant_prices"	"log-normal"	3.445	false	"hh-nw-kernel-distance"	90	1100	3	0.093	30	0.069	0.05	false	true	0.1	10	0	0.1	1	10	0	false	7	50	true	0	false	1	44	91	0	1	0	0	0	0	15924.696487954046	0	366570
2	0	"hundred-farmers3"	10000	0	"only-one-field-per-year"	2	3.168	1000	false	true	"constant_prices"	"log-normal"	3.445	false	"hh-nw-kernel-distance"	90	1100	3	0.093	30	0.069	0.05	false	true	0.1	10	0	0.1	1	10	0	false	7	50	true	0	false	1	45	91	0	1	0	0	0	0	16045.648854132372	0	366570
2	0	"hundred-farmers3"	10000	0	"only-one-field-per-year"	2	3.168	1000	false	true	"constant_prices"	"log-normal"	3.445	false	"hh-nw-kernel-distance"	90	1100	3	0.093	30	0.069	0.05	false	true	0.1	10	0	0.1	1	10	0	false	7	50	true	0	false	1	46	91	0	1	0	0	0	0	15902.3886565433	0	366570
2	0	"hundred-farmers3"	10000	0	"only-one-field-per-year"	2	3.168	1000	false	true	"constant_prices"	"log-normal"	3.445	false	"hh-nw-kernel-distance"	90	1100	3	0.093	30	0.069	0.05	false	true	0.1	10	0	0.1	1	10	0	false	7	50	true	0	false	1	47	91	0	1	0	0	0	0	15271.324501286117	0	366570
2	0	"hundred-farmers3"	10000	0	"only-one-field-per-year"	2	3.168	1000	false	true	"constant_prices"	"log-normal"	3.445	false	"hh-nw-kernel-distance"	90	1100	3	0.093	30	0.069	0.05	false	true	0.1	10	0	0.1	1	10	0	false	7	50	true	0	false	1	48	91	0	1	0	0	0	0	15438.032100694429	0	366570
2	0	"hundred-farmers3"	10000	0	"only-one-field-per-year"	2	3.168	1000	false	true	"constant_prices"	"log-normal"	3.445	false	"hh-nw-kernel-distance"	90	1100	3	0.093	30	0.069	0.05	false	true	0.1	10	0	0.1	1	10	0	false	7	50	true	0	false	1	49	91	0	1	0	0	0	0	15442.12559647005	0	366570
2	0	"hundred-farmers3"	10000	0	"only-one-field-per-year"	2	3.168	1000	false	true	"constant_prices"	"log-normal"	3.445	false	"hh-nw-kernel-distance"	90	1100	3	0.093	30	0.069	0.05	false	true	0.1	10	0	0.1	1	10	0	false	7	50	true	0	false	1	50	91	0	1	0	0	0	0	15501.70907345288	0	366570
3	0	"hundred-farmers3"	10000	0	"only-one-field-per-year"	2	3.168	1000	false	true	"constant_prices"	"log-normal"	3.445	false	"hh-nw-kernel-distance"	90	1100	3	0.093	30	0.069	0.05	false	true	0.1	10	0	0.1	1	10	0	false	7	50	true	0	false	1	0	100	0.50186799501868	0.49813200498132004	0	0	0	0	0	0	0
3	0	"hundred-farmers3"	10000	0	"only-one-field-per-year"	2	3.168	1000	false	true	"constant_prices"	"log-normal"	3.445	false	"hh-nw-kernel-distance"	90	1100	3	0.093	30	0.069	0.05	false	true	0.1	10	0	0.1	1	10	0	false	7	50	true	0	false	1	1	100	0.38293897882938976	0.6170610211706102	0	0	5539.767362219835	0	7768.92856345673	0	365310
3	0	"hundred-farmers3"	10000	0	"only-one-field-per-year"	2	3.168	1000	false	true	"constant_prices"	"log-normal"	3.445	false	"hh-nw-kernel-distance"	90	1100	3	0.093	30	0.069	0.05	false	true	0.1	10	0	0.1	1	10	0	false	7	50	true	0	false	1	2	100	0.3586550435865504	0.6413449564134496	0	0	5320.724412596676	0	8108.3456588697045	0	365310
3	0	"hundred-farmers3"	10000	0	"only-one-field-per-year"	2	3.168	1000	false	true	"constant_prices"	"log-normal"	3.445	false	"hh-nw-kernel-distance"	90	1100	3	0.093	30	0.069	0.05	false	true	0.1	10	0	0.1	1	10	0	false	7	50	true	0	false	1	3	100	0.338107098381071	0.661892901618929	0	0	5131.252612983073	0	8445.021771186182	0	365310
3	0	"hundred-farmers3"	10000	0	"only-one-field-per-year"	2	3.168	1000	false	true	"constant_prices"	"log-normal"	3.445	false	"hh-nw-kernel-distance"	90	1100	3	0.093	30	0.069	0.05	false	true	0.1	10	0	0.1	1	10	0	false	7	50	true	0	false	1	4	100	0.3163138231631382	0.6836861768368617	0	0	4901.4442332819	0	8788.379786911939	0	365310
3	0	"hundred-farmers3"	10000	0	"only-one-field-per-year"	2	3.168	1000	false	true	"constant_prices"	"log-normal"	3.445	false	"hh-nw-kernel-distance"	90	1100	3	0.093	30	0.069	0.05	false	true	0.1	10	0	0.1	1	10	0	false	7	50	true	0	false	1	5	100	0.2901618929016189	0.709838107098381	0	0	4566.56744609691	0	9152.007018166842	0	365310
3	0	"hundred-farmers3"	10000	0	"only-one-field-per-year"	2	3.168	1000	false	true	"constant_prices"	"log-normal"	3.445	false	"hh-nw-kernel-distance"	90	1100	3	0.093	30	0.069	0.05	false	true	0.1	10	0	0.1	1	10	0	false	7	50	true	0	false	1	6	100	0.286425902864259	0.7135740971357409	0	0	4658.746432321459	0	9552.635030837806	0	365310
3	0	"hundred-farmers3"	10000	0	"only-one-field-per-year"	2	3.168	1000	false	true	"constant_prices"	"log-normal"	3.445	false	"hh-nw-kernel-distance"	90	1100	3	0.093	30	0.069	0.05	false	true	0.1	10	0	0.1	1	10	0	false	7	50	true	0	false	1	7	100	0.2727272727272727	0.7272727272727273	0	0	4544.8840468356575	0	10004.983719194272	0	365310
3	0	"hundred-farmers3"	10000	0	"only-one-field-per-year"	2	3.168	1000	false	true	"constant_prices"	"log-normal"	3.445	false	"hh-nw-kernel-distance"	90	1100	3	0.093	30	0.069	0.05	false	true	0.1	10	0	0.1	1	10	0	false	7	50	true	0	false	1	8	98	0.23782771535580524	0.7621722846441947	0	0	3984.453633649802	0	10483.401798474477	0	365490
3	0	"hundred-farmers3"	10000	0	"only-one-field-per-year"	2	3.168	1000	false	true	"constant_prices"	"log-normal"	3.445	false	"hh-nw-kernel-distance"	90	1100	3	0.093	30	0.069	0.05	false	true	0.1	10	0	0.1	1	10	0	false	7	50	true	0	false	1	9	97	0.223125	0.776875	0	0	3813.677767226966	0	11037.16419097107	0	365580
3	0	"hundred-farmers3"	10000	0	"only-one-field-per-year"	2	3.168	1000	false	true	"constant_prices"	"log-normal"	3.445	false	"hh-nw-kernel-distance"	90	1100	3	0.093	30	0.069	0.05	false	true	0.1	10	0	0.1	1	10	0	false	7	50	true	0	false	1	10	97	0.1825	0.8175	0	0	3124.312531889624	0	11635.943595096955	0	365580
3	0	"hundred-farmers3"	10000	0	"only-one-field-per-year"	2	3.168	1000	false	true	"constant_prices"	"log-normal"	3.445	false	"hh-nw-kernel-distance"	90	1100	3	0.093	30	0.069	0.05	false	true	0.1	10	0	0.1	1	10	0	false	7	50	true	0	false	1	11	95	0.17347580138277813	0.8265241986172219	0	0	3019.920848182155	0	12206.549392153956	0	365985
3	0	"hundred-farmers3"	10000	0	"only-one-field-per-year"	2	3.168	1000	false	true	"constant_prices"	"log-normal"	3.445	false	"hh-nw-kernel-distance"	90	1100	3	0.093	30	0.069	0.05	false	true	0.1	10	0	0.1	1	10	0	false	7	50	true	0	false	1	12	95	0.15147705845380263	0.8485229415461973	0	0	2673.492669027152	0	12437.287564122751	0	365985
3	0	"hundred-farmers3"	10000	0	"only-one-field-per-year"	2	3.168	1000	false	true	"constant_prices"	"log-normal"	3.445	false	"hh-nw-kernel-distance"	90	1100	3	0.093	30	0.069	0.05	false	true	0.1	10	0	0.1	1	10	0	false	7	50	true	0	false	1	13	95	0.12884978001257072	0.8711502199874293	0	0	2302.5027122759384	0	12293.94008279705	0	365985
3	0	"hundred-farmers3"	10000	0	"only-one-field-per-year"	2	3.168	1000	false	true	"constant_prices"	"log-normal"	3.445	false	"hh-nw-kernel-distance"	90	1100	3	0.093	30	0.069	0.05	false	true	0.1	10	0	0.1	1	10	0	false	7	50	true	0	false	1	14	95	0.10936517913262099	0.890634820867379	0	0	1976.679326973401	0	12664.63343897501	0	365985
3	0	"hundred-farmers3"	10000	0	"only-one-field-per-year"	2	3.168	1000	false	true	"constant_prices"	"log-normal"	3.445	false	"hh-nw-kernel-distance"	90	1100	3	0.093	30	0.069	0.05	false	true	0.1	10	0	0.1	1	10	0	false	7	50	true	0	false	1	15	95	0.09805153991200503	0.901948460087995	0	0	1806.4702740545931	0	12524.515894591357	0	365985
3	0	"hundred-farmers3"	10000	0	"only-one-field-per-year"	2	3.168	1000	false	true	"constant_prices"	"log-normal"	3.445	false	"hh-nw-kernel-distance"	90	1100	3	0.093	30	0.069	0.05	false	true	0.1	10	0	0.1	1	10	0	false	7	50	true	0	false	1	16	95	0.08296668761785041	0.9170333123821496	0	0	1555.5681227803493	0	12522.743679707997	0	365985
3	0	"hundred-farmers3"	10000	0	"only-one-field-per-year"	2	3.168	1000	false	true	"constant_prices"	"log-normal"	3.445	false	"hh-nw-kernel-distance"	90	1100	3	0.093	30	0.069	0.05	false	true	0.1	10	0	0.1	1	10	0	false	7	50	true	0	false	1	17	95	0.056568196103079824	0.9434318038969202	0	0	1073.8376183701503	0	12388.62066971406	0	365985
3	0	"hundred-farmers3"	10000	0	"only-one-field-per-year"	2	3.168	1000	false	true	"constant_prices"	"log-normal"	3.445	false	"hh-nw-kernel-distance"	90	1100	3	0.093	30	0.069	0.05	false	true	0.1	10	0	0.1	1	10	0	false	7	50	true	0	false	1	18	95	0.02765556253928347	0.9723444374607165	0	0	529.9399931754807	0	12922.811500795038	0	365985
3	0	"hundred-farmers3"	10000	0	"only-one-field-per-year"	2	3.168	1000	false	true	"constant_prices"	"log-normal"	3.445	false	"hh-nw-kernel-distance"	90	1100	3	0.093	30	0.069	0.05	false	true	0.1	10	0	0.1	1	10	0	false	7	50	true	0	false	1	19	95	0.02011313639220616	0.9798868636077939	0	0	392.7523980472256	0	13476.438865416485	0	365985
3	0	"hundred-farmers3"	10000	0	"only-one-field-per-year"	2	3.168	1000	false	true	"constant_prices"	"log-normal"	3.445	false	"hh-nw-kernel-distance"	90	1100	3	0.093	30	0.069	0.05	false	true	0.1	10	0	0.1	1	10	0	false	7	50	true	0	false	1	20	95	0	1	0	0	0	0	13575.156783047865	0	365985
3	0	"hundred-farmers3"	10000	0	"only-one-field-per-year"	2	3.168	1000	false	true	"constant_prices"	"log-normal"	3.445	false	"hh-nw-kernel-distance"	90	1100	3	0.093	30	0.069	0.05	false	true	0.1	10	0	0.1	1	10	0	false	7	50	true	0	false	1	21	95	0	1	0	0	0	0	13547.819581214164	0	365985
3	0	"hundred-farmers3"	10000	0	"only-one-field-per-year"	2	3.168	1000	false	true	"constant_prices"	"log-normal"	3.445	false	"hh-nw-kernel-distance"	90	1100	3	0.093	30	0.069	0.05	false	true	0.1	10	0	0.1	1	10	0	false	7	50	true	0	false	1	22	95	0	1	0	0	0	0	14203.331639576047	0	365985
3	0	"hundred-farmers3"	10000	0	"only-one-field-per-year"	2	3.168	1000	false	true	"constant_prices"	"log-normal"	3.445	false	"hh-nw-kernel-distance"	90	1100	3	0.093	30	0.069	0.05	false	true	0.1	10	0	0.1	1	10	0	false	7	50	true	0	false	1	23	95	0	1	0	0	0	0	14705.330645022277	0	365985
3	0	"hundred-farmers3"	10000	0	"only-one-field-per-year"	2	3.168	1000	false	true	"constant_prices"	"log-normal"	3.445	false	"hh-nw-kernel-distance"	90	1100	3	0.093	30	0.069	0.05	false	true	0.1	10	0	0.1	1	10	0	false	7	50	true	0	false	1	24	95	0	1	0	0	0	0	14768.71015474732	0	365985
3	0	"hundred-farmers3"	10000	0	"only-one-field-per-year"	2	3.168	1000	false	true	"constant_prices"	"log-normal"	3.445	false	"hh-nw-kernel-distance"	90	1100	3	0.093	30	0.069	0.05	false	true	0.1	10	0	0.1	1	10	0	false	7	50	true	0	false	1	25	95	0	1	0	0	0	0	15393.188585703809	0	365985
3	0	"hundred-farmers3"	10000	0	"only-one-field-per-year"	2	3.168	1000	false	true	"constant_prices"	"log-normal"	3.445	false	"hh-nw-kernel-distance"	90	1100	3	0.093	30	0.069	0.05	false	true	0.1	10	0	0.1	1	10	0	false	7	50	true	0	false	1	26	95	0	1	0	0	0	0	15627.924122904868	0	365985
3	0	"hundred-farmers3"	10000	0	"only-one-field-per-year"	2	3.168	1000	false	true	"constant_prices"	"log-normal"	3.445	false	"hh-nw-kernel-distance"	90	1100	3	0.093	30	0.069	0.05	false	true	0.1	10	0	0.1	1	10	0	false	7	50	true	0	false	1	27	95	0	1	0	0	0	0	15692.878633955848	0	365985
3	0	"hundred-farmers3"	10000	0	"only-one-field-per-year"	2	3.168	1000	false	true	"constant_prices"	"log-normal"	3.445	false	"hh-nw-kernel-distance"	90	1100	3	0.093	30	0.069	0.05	false	true	0.1	10	0	0.1	1	10	0	false	7	50	true	0	false	1	28	95	0	1	0	0	0	0	15794.005747326348	0	365985
3	0	"hundred-farmers3"	10000	0	"only-one-field-per-year"	2	3.168	1000	false	true	"constant_prices"	"log-normal"	3.445	false	"hh-nw-kernel-distance"	90	1100	3	0.093	30	0.069	0.05	false	true	0.1	10	0	0.1	1	10	0	false	7	50	true	0	false	1	29	95	0	1	0	0	0	0	16345.136776192314	0	365985
3	0	"hundred-farmers3"	10000	0	"only-one-field-per-year"	2	3.168	1000	false	true	"constant_prices"	"log-normal"	3.445	false	"hh-nw-kernel-distance"	90	1100	3	0.093	30	0.069	0.05	false	true	0.1	10	0	0.1	1	10	0	false	7	50	true	0	false	1	30	95	0	1	0	0	0	0	16695.51972150604	0	365985
3	0	"hundred-farmers3"	10000	0	"only-one-field-per-year"	2	3.168	1000	false	true	"constant_prices"	"log-normal"	3.445	false	"hh-nw-kernel-distance"	90	1100	3	0.093	30	0.069	0.05	false	true	0.1	10	0	0.1	1	10	0	false	7	50	true	0	false	1	31	95	0	1	0	0	0	0	17283.9327925013	0	365985
3	0	"hundred-farmers3"	10000	0	"only-one-field-per-year"	2	3.168	1000	false	true	"constant_prices"	"log-normal"	3.445	false	"hh-nw-kernel-distance"	90	1100	3	0.093	30	0.069	0.05	false	true	0.1	10	0	0.1	1	10	0	false	7	50	true	0	false	1	32	95	0	1	0	0	0	0	17367.65234059603	0	365985
3	0	"hundred-farmers3"	10000	0	"only-one-field-per-year"	2	3.168	1000	false	true	"constant_prices"	"log-normal"	3.445	false	"hh-nw-kernel-distance"	90	1100	3	0.093	30	0.069	0.05	false	true	0.1	10	0	0.1	1	10	0	false	7	50	true	0	false	1	33	95	0	1	0	0	0	0	17700.559048846553	0	365985
3	0	"hundred-farmers3"	10000	0	"only-one-field-per-year"	2	3.168	1000	false	true	"constant_prices"	"log-normal"	3.445	false	"hh-nw-kernel-distance"	90	1100	3	0.093	30	0.069	0.05	false	true	0.1	10	0	0.1	1	10	0	false	7	50	true	0	false	1	34	95	0	1	0	0	0	0	18010.328009883622	0	365985
3	0	"hundred-farmers3"	10000	0	"only-one-field-per-year"	2	3.168	1000	false	true	"constant_prices"	"log-normal"	3.445	false	"hh-nw-kernel-distance"	90	1100	3	0.093	30	0.069	0.05	false	true	0.1	10	0	0.1	1	10	0	false	7	50	true	0	false	1	35	95	0	1	0	0	0	0	18519.36719055511	0	365985
3	0	"hundred-farmers3"	10000	0	"only-one-field-per-year"	2	3.168	1000	false	true	"constant_prices"	"log-normal"	3.445	false	"hh-nw-kernel-distance"	90	1100	3	0.093	30	0.069	0.05	false	true	0.1	10	0	0.1	1	10	0	false	7	50	true	0	false	1	36	95	0	1	0	0	0	0	18553.228577078502	0	365985
3	0	"hundred-farmers3"	10000	0	"only-one-field-per-year"	2	3.168	1000	false	true	"constant_prices"	"log-normal"	3.445	false	"hh-nw-kernel-distance"	90	1100	3	0.093	30	0.069	0.05	false	true	0.1	10	0	0.1	1	10	0	false	7	50	true	0	false	1	37	95	0	1	0	0	0	0	18739.583900020207	0	365985
3	0	"hundred-farmers3"	10000	0	"only-one-field-per-year"	2	3.168	1000	false	true	"constant_prices"	"log-normal"	3.445	false	"hh-nw-kernel-distance"	90	1100	3	0.093	30	0.069	0.05	false	true	0.1	10	0	0.1	1	10	0	false	7	50	true	0	false	1	38	95	0	1	0	0	0	0	18549.15456741969	0	365985
3	0	"hundred-farmers3"	10000	0	"only-one-field-per-year"	2	3.168	1000	false	true	"constant_prices"	"log-normal"	3.445	false	"hh-nw-kernel-distance"	90	1100	3	0.093	30	0.069	0.05	false	true	0.1	10	0	0.1	1	10	0	false	7	50	true	0	false	1	39	95	0	1	0	0	0	0	18859.759317505566	0	365985
3	0	"hundred-farmers3"	10000	0	"only-one-field-per-year"	2	3.168	1000	false	true	"constant_prices"	"log-normal"	3.445	false	"hh-nw-kernel-distance"	90	1100	3	0.093	30	0.069	0.05	false	true	0.1	10	0	0.1	1	10	0	false	7	50	true	0	false	1	40	95	0	1	0	0	0	0	18734.0151891527	0	365985
3	0	"hundred-farmers3"	10000	0	"only-one-field-per-year"	2	3.168	1000	false	true	"constant_prices"	"log-normal"	3.445	false	"hh-nw-kernel-distance"	90	1100	3	0.093	30	0.069	0.05	false	true	0.1	10	0	0.1	1	10	0	false	7	50	true	0	false	1	41	95	0	1	0	0	0	0	17968.55952445142	0	365985
3	0	"hundred-farmers3"	10000	0	"only-one-field-per-year"	2	3.168	1000	false	true	"constant_prices"	"log-normal"	3.445	false	"hh-nw-kernel-distance"	90	1100	3	0.093	30	0.069	0.05	false	true	0.1	10	0	0.1	1	10	0	false	7	50	true	0	false	1	42	95	0	1	0	0	0	0	16669.895939550654	0	365985
3	0	"hundred-farmers3"	10000	0	"only-one-field-per-year"	2	3.168	1000	false	true	"constant_prices"	"log-normal"	3.445	false	"hh-nw-kernel-distance"	90	1100	3	0.093	30	0.069	0.05	false	true	0.1	10	0	0.1	1	10	0	false	7	50	true	0	false	1	43	95	0	1	0	0	0	0	16455.422169081598	0	365985
3	0	"hundred-farmers3"	10000	0	"only-one-field-per-year"	2	3.168	1000	false	true	"constant_prices"	"log-normal"	3.445	false	"hh-nw-kernel-distance"	90	1100	3	0.093	30	0.069	0.05	false	true	0.1	10	0	0.1	1	10	0	false	7	50	true	0	false	1	44	95	0	1	0	0	0	0	16322.248128651048	0	365985
3	0	"hundred-farmers3"	10000	0	"only-one-field-per-year"	2	3.168	1000	false	true	"constant_prices"	"log-normal"	3.445	false	"hh-nw-kernel-distance"	90	1100	3	0.093	30	0.069	0.05	false	true	0.1	10	0	0.1	1	10	0	false	7	50	true	0	false	1	45	95	0	1	0	0	0	0	16163.177505900114	0	365985
3	0	"hundred-farmers3"	10000	0	"only-one-field-per-year"	2	3.168	1000	false	true	"constant_prices"	"log-normal"	3.445	false	"hh-nw-kernel-distance"	90	1100	3	0.093	30	0.069	0.05	false	true	0.1	10	0	0.1	1	10	0	false	7	50	true	0	false	1	46	95	0	1	0	0	0	0	15918.462129655685	0	365985
3	0	"hundred-farmers3"	10000	0	"only-one-field-per-year"	2	3.168	1000	false	true	"constant_prices"	"log-normal"	3.445	false	"hh-nw-kernel-distance"	90	1100	3	0.093	30	0.069	0.05	false	true	0.1	10	0	0.1	1	10	0	false	7	50	true	0	false	1	47	95	0	1	0	0	0	0	16234.029842671127	0	365985
3	0	"hundred-farmers3"	10000	0	"only-one-field-per-year"	2	3.168	1000	false	true	"constant_prices"	"log-normal"	3.445	false	"hh-nw-kernel-distance"	90	1100	3	0.093	30	0.069	0.05	false	true	0.1	10	0	0.1	1	10	0	false	7	50	true	0	false	1	48	95	0	1	0	0	0	0	16362.14246540002	0	365985
3	0	"hundred-farmers3"	10000	0	"only-one-field-per-year"	2	3.168	1000	false	true	"constant_prices"	"log-normal"	3.445	false	"hh-nw-kernel-distance"	90	1100	3	0.093	30	0.069	0.05	false	true	0.1	10	0	0.1	1	10	0	false	7	50	true	0	false	1	49	95	0	1	0	0	0	0	16030.695596514235	0	365985
3	0	"hundred-farmers3"	10000	0	"only-one-field-per-year"	2	3.168	1000	false	true	"constant_prices"	"log-normal"	3.445	false	"hh-nw-kernel-distance"	90	1100	3	0.093	30	0.069	0.05	false	true	0.1	10	0	0.1	1	10	0	false	7	50	true	0	false	1	50	95	0	1	0	0	0	0	16231.82743731379	0	365985
4	0	"hundred-farmers3"	10000	0	"only-one-field-per-year"	2	3.168	1000	false	true	"constant_prices"	"log-normal"	3.445	false	"hh-nw-kernel-distance"	90	1100	3	0.093	30	0.069	0.05	false	true	0.1	10	0	0.1	1	10	0	false	7	50	true	0	false	1	0	100	0.50186799501868	0.49813200498132004	0	0	0	0	0	0	0
4	0	"hundred-farmers3"	10000	0	"only-one-field-per-year"	2	3.168	1000	false	true	"constant_prices"	"log-normal"	3.445	false	"hh-nw-kernel-distance"	90	1100	3	0.093	30	0.069	0.05	false	true	0.1	10	0	0.1	1	10	0	false	7	50	true	0	false	1	1	100	0.39227895392278955	0.6077210460772104	0	0	5783.426464258354	0	7757.328583956419	0	365310
4	0	"hundred-farmers3"	10000	0	"only-one-field-per-year"	2	3.168	1000	false	true	"constant_prices"	"log-normal"	3.445	false	"hh-nw-kernel-distance"	90	1100	3	0.093	30	0.069	0.05	false	true	0.1	10	0	0.1	1	10	0	false	7	50	true	0	false	1	2	100	0.3586550435865504	0.6413449564134496	0	0	5365.176630597101	0	8134.478004067005	0	365310
4	0	"hundred-farmers3"	10000	0	"only-one-field-per-year"	2	3.168	1000	false	true	"constant_prices"	"log-normal"	3.445	false	"hh-nw-kernel-distance"	90	1100	3	0.093	30	0.069	0.05	false	true	0.1	10	0	0.1	1	10	0	false	7	50	true	0	false	1	3	100	0.33374844333748444	0.6662515566625156	0	0	5081.69494617164	0	8499.731190790106	0	365310
4	0	"hundred-farmers3"	10000	0	"only-one-field-per-year"	2	3.168	1000	false	true	"constant_prices"	"log-normal"	3.445	false	"hh-nw-kernel-distance"	90	1100	3	0.093	30	0.069	0.05	false	true	0.1	10	0	0.1	1	10	0	false	7	50	true	0	false	1	4	100	0.3013698630136986	0.6986301369863014	0	0	4631.5573374262685	0	8860.561271413855	0	365310
4	0	"hundred-farmers3"	10000	0	"only-one-field-per-year"	2	3.168	1000	false	true	"constant_prices"	"log-normal"	3.445	false	"hh-nw-kernel-distance"	90	1100	3	0.093	30	0.069	0.05	false	true	0.1	10	0	0.1	1	10	0	false	7	50	true	0	false	1	5	100	0.28268991282689915	0.7173100871731009	0	0	4437.446944676168	0	9229.957234571857	0	365310
4	0	"hundred-farmers3"	10000	0	"only-one-field-per-year"	2	3.168	1000	false	true	"constant_prices"	"log-normal"	3.445	false	"hh-nw-kernel-distance"	90	1100	3	0.093	30	0.069	0.05	false	true	0.1	10	0	0.1	1	10	0	false	7	50	true	0	false	1	6	100	0.26089663760896636	0.7391033623910336	0	0	4166.093967707838	0	9625.589878673927	0	365310
4	0	"hundred-farmers3"	10000	0	"only-one-field-per-year"	2	3.168	1000	false	true	"constant_prices"	"log-normal"	3.445	false	"hh-nw-kernel-distance"	90	1100	3	0.093	30	0.069	0.05	false	true	0.1	10	0	0.1	1	10	0	false	7	50	true	0	false	1	7	98	0.2484394506866417	0.7515605493133583	0	0	4060.5719230539203	0	10054.33229452153	0	365490
4	0	"hundred-farmers3"	10000	0	"only-one-field-per-year"	2	3.168	1000	false	true	"constant_prices"	"log-normal"	3.445	false	"hh-nw-kernel-distance"	90	1100	3	0.093	30	0.069	0.05	false	true	0.1	10	0	0.1	1	10	0	false	7	50	true	0	false	1	8	96	0.2467125860989355	0.7532874139010645	0	0	4146.400567683573	0	10518.064293317526	0	365715
4	0	"hundred-farmers3"	10000	0	"only-one-field-per-year"	2	3.168	1000	false	true	"constant_prices"	"log-normal"	3.445	false	"hh-nw-kernel-distance"	90	1100	3	0.093	30	0.069	0.05	false	true	0.1	10	0	0.1	1	10	0	false	7	50	true	0	false	1	9	95	0.22145545796737767	0.7785445420326224	0	0	3768.2961628293574	0	11038.59050461294	0	365850
4	0	"hundred-farmers3"	10000	0	"only-one-field-per-year"	2	3.168	1000	false	true	"constant_prices"	"log-normal"	3.445	false	"hh-nw-kernel-distance"	90	1100	3	0.093	30	0.069	0.05	false	true	0.1	10	0	0.1	1	10	0	false	7	50	true	0	false	1	10	94	0.2138364779874214	0.7861635220125787	0	0	3721.7023215700374	0	11613.342305667013	0	366030
4	0	"hundred-farmers3"	10000	0	"only-one-field-per-year"	2	3.168	1000	false	true	"constant_prices"	"log-normal"	3.445	false	"hh-nw-kernel-distance"	90	1100	3	0.093	30	0.069	0.05	false	true	0.1	10	0	0.1	1	10	0	false	7	50	true	0	false	1	11	94	0.18427672955974841	0.8157232704402516	0	0	3246.883925052102	0	12233.293433718105	0	366030
4	0	"hundred-farmers3"	10000	0	"only-one-field-per-year"	2	3.168	1000	false	true	"constant_prices"	"log-normal"	3.445	false	"hh-nw-kernel-distance"	90	1100	3	0.093	30	0.069	0.05	false	true	0.1	10	0	0.1	1	10	0	false	7	50	true	0	false	1	12	94	0.16037735849056603	0.839622641509434	0	0	2867.477259207221	0	12751.41746587856	0	366030
4	0	"hundred-farmers3"	10000	0	"only-one-field-per-year"	2	3.168	1000	false	true	"constant_prices"	"log-normal"	3.445	false	"hh-nw-kernel-distance"	90	1100	3	0.093	30	0.069	0.05	false	true	0.1	10	0	0.1	1	10	0	false	7	50	true	0	false	1	13	94	0.1509433962264151	0.8490566037735849	0	0	2757.178553226232	0	13032.042549587037	0	366030
4	0	"hundred-farmers3"	10000	0	"only-one-field-per-year"	2	3.168	1000	false	true	"constant_prices"	"log-normal"	3.445	false	"hh-nw-kernel-distance"	90	1100	3	0.093	30	0.069	0.05	false	true	0.1	10	0	0.1	1	10	0	false	7	50	true	0	false	1	14	94	0.10817610062893082	0.8918238993710692	0	0	1983.0050714007562	0	13426.526202042613	0	366030
4	0	"hundred-farmers3"	10000	0	"only-one-field-per-year"	2	3.168	1000	false	true	"constant_prices"	"log-normal"	3.445	false	"hh-nw-kernel-distance"	90	1100	3	0.093	30	0.069	0.05	false	true	0.1	10	0	0.1	1	10	0	false	7	50	true	0	false	1	15	94	0.0830188679245283	0.9169811320754717	0	0	1538.9186083885577	0	13574.637519182843	0	366030
4	0	"hundred-farmers3"	10000	0	"only-one-field-per-year"	2	3.168	1000	false	true	"constant_prices"	"log-normal"	3.445	false	"hh-nw-kernel-distance"	90	1100	3	0.093	30	0.069	0.05	false	true	0.1	10	0	0.1	1	10	0	false	7	50	true	0	false	1	16	94	0.0660377358490566	0.9339622641509434	0	0	1243.4737266653733	0	13914.328466847126	0	366030
4	0	"hundred-farmers3"	10000	0	"only-one-field-per-year"	2	3.168	1000	false	true	"constant_prices"	"log-normal"	3.445	false	"hh-nw-kernel-distance"	90	1100	3	0.093	30	0.069	0.05	false	true	0.1	10	0	0.1	1	10	0	false	7	50	true	0	false	1	17	94	0.050314465408805034	0.949685534591195	0	0	956.784953417353	0	14231.246058070576	0	366030
4	0	"hundred-farmers3"	10000	0	"only-one-field-per-year"	2	3.168	1000	false	true	"constant_prices"	"log-normal"	3.445	false	"hh-nw-kernel-distance"	90	1100	3	0.093	30	0.069	0.05	false	true	0.1	10	0	0.1	1	10	0	false	7	50	true	0	false	1	18	94	0.030817610062893082	0.9691823899371069	0	0	593.1148128369738	0	14536.135036295422	0	366030
4	0	"hundred-farmers3"	10000	0	"only-one-field-per-year"	2	3.168	1000	false	true	"constant_prices"	"log-normal"	3.445	false	"hh-nw-kernel-distance"	90	1100	3	0.093	30	0.069	0.05	false	true	0.1	10	0	0.1	1	10	0	false	7	50	true	0	false	1	19	94	0	1	0	0	0	0	14594.031014868999	0	366030
4	0	"hundred-farmers3"	10000	0	"only-one-field-per-year"	2	3.168	1000	false	true	"constant_prices"	"log-normal"	3.445	false	"hh-nw-kernel-distance"	90	1100	3	0.093	30	0.069	0.05	false	true	0.1	10	0	0.1	1	10	0	false	7	50	true	0	false	1	20	94	0	1	0	0	0	0	14463.037496115216	0	366030
4	0	"hundred-farmers3"	10000	0	"only-one-field-per-year"	2	3.168	1000	false	true	"constant_prices"	"log-normal"	3.445	false	"hh-nw-kernel-distance"	90	1100	3	0.093	30	0.069	0.05	false	true	0.1	10	0	0.1	1	10	0	false	7	50	true	0	false	1	21	94	0	1	0	0	0	0	14754.27489627077	0	366030
4	0	"hundred-farmers3"	10000	0	"only-one-field-per-year"	2	3.168	1000	false	true	"constant_prices"	"log-normal"	3.445	false	"hh-nw-kernel-distance"	90	1100	3	0.093	30	0.069	0.05	false	true	0.1	10	0	0.1	1	10	0	false	7	50	true	0	false	1	22	94	0	1	0	0	0	0	13919.78414383289	0	366030
4	0	"hundred-farmers3"	10000	0	"only-one-field-per-year"	2	3.168	1000	false	true	"constant_prices"	"log-normal"	3.445	false	"hh-nw-kernel-distance"	90	1100	3	0.093	30	0.069	0.05	false	true	0.1	10	0	0.1	1	10	0	false	7	50	true	0	false	1	23	94	0	1	0	0	0	0	14141.721413121879	0	366030
4	0	"hundred-farmers3"	10000	0	"only-one-field-per-year"	2	3.168	1000	false	true	"constant_prices"	"log-normal"	3.445	false	"hh-nw-kernel-distance"	90	1100	3	0.093	30	0.069	0.05	false	true	0.1	10	0	0.1	1	10	0	false	7	50	true	0	false	1	24	94	0	1	0	0	0	0	14259.821599796152	0	366030
4	0	"hundred-farmers3"	10000	0	"only-one-field-per-year"	2	3.168	1000	false	true	"constant_prices"	"log-normal"	3.445	false	"hh-nw-kernel-distance"	90	1100	3	0.093	30	0.069	0.05	false	true	0.1	10	0	0.1	1	10	0	false	7	50	true	0	false	1	25	94	0	1	0	0	0	0	14255.221809371213	0	366030
4	0	"hundred-farmers3"	10000	0	"only-one-field-per-year"	2	3.168	1000	false	true	"constant_prices"	"log-normal"	3.445	false	"hh-nw-kernel-distance"	90	1100	3	0.093	30	0.069	0.05	false	true	0.1	10	0	0.1	1	10	0	false	7	50	true	0	false	1	26	94	0	1	0	0	0	0	14548.236663129908	0	366030
4	0	"hundred-farmers3"	10000	0	"only-one-field-per-year"	2	3.168	1000	false	true	"constant_prices"	"log-normal"	3.445	false	"hh-nw-kernel-distance"	90	1100	3	0.093	30	0.069	0.05	false	true	0.1	10	0	0.1	1	10	0	false	7	50	true	0	false	1	27	94	0	1	0	0	0	0	14870.867493790201	0	366030
4	0	"hundred-farmers3"	10000	0	"only-one-field-per-year"	2	3.168	1000	false	true	"constant_prices"	"log-normal"	3.445	false	"hh-nw-kernel-distance"	90	1100	3	0.093	30	0.069	0.05	false	true	0.1	10	0	0.1	1	10	0	false	7	50	true	0	false	1	28	94	0	1	0	0	0	0	15482.338103775539	0	366030
4	0	"hundred-farmers3"	10000	0	"only-one-field-per-year"	2	3.168	1000	false	true	"constant_prices"	"log-normal"	3.445	false	"hh-nw-kernel-distance"	90	1100	3	0.093	30	0.069	0.05	false	true	0.1	10	0	0.1	1	10	0	false	7	50	true	0	false	1	29	94	0	1	0	0	0	0	15645.048281385587	0	366030
4	0	"hundred-farmers3"	10000	0	"only-one-field-per-year"	2	3.168	1000	false	true	"constant_prices"	"log-normal"	3.445	false	"hh-nw-kernel-distance"	90	1100	3	0.093	30	0.069	0.05	false	true	0.1	10	0	0.1	1	10	0	false	7	50	true	0	false	1	30	94	0	1	0	0	0	0	16172.820582897855	0	366030
4	0	"hundred-farmers3"	10000	0	"only-one-field-per-year"	2	3.168	1000	false	true	"constant_prices"	"log-normal"	3.445	false	"hh-nw-kernel-distance"	90	1100	3	0.093	30	0.069	0.05	false	true	0.1	10	0	0.1	1	10	0	false	7	50	true	0	false	1	31	94	0	1	0	0	0	0	16281.64274255458	0	366030
4	0	"hundred-farmers3"	10000	0	"only-one-field-per-year"	2	3.168	1000	false	true	"constant_prices"	"log-normal"	3.445	false	"hh-nw-kernel-distance"	90	1100	3	0.093	30	0.069	0.05	false	true	0.1	10	0	0.1	1	10	0	false	7	50	true	0	false	1	32	94	0	1	0	0	0	0	16666.100481815014	0	366030
4	0	"hundred-farmers3"	10000	0	"only-one-field-per-year"	2	3.168	1000	false	true	"constant_prices"	"log-normal"	3.445	false	"hh-nw-kernel-distance"	90	1100	3	0.093	30	0.069	0.05	false	true	0.1	10	0	0.1	1	10	0	false	7	50	true	0	false	1	33	94	0	1	0	0	0	0	16922.37359251806	0	366030
4	0	"hundred-farmers3"	10000	0	"only-one-field-per-year"	2	3.168	1000	false	true	"constant_prices"	"log-normal"	3.445	false	"hh-nw-kernel-distance"	90	1100	3	0.093	30	0.069	0.05	false	true	0.1	10	0	0.1	1	10	0	false	7	50	true	0	false	1	34	94	0	1	0	0	0	0	17571.153008072433	0	366030
4	0	"hundred-farmers3"	10000	0	"only-one-field-per-year"	2	3.168	1000	false	true	"constant_prices"	"log-normal"	3.445	false	"hh-nw-kernel-distance"	90	1100	3	0.093	30	0.069	0.05	false	true	0.1	10	0	0.1	1	10	0	false	7	50	true	0	false	1	35	94	0	1	0	0	0	0	17656.750237463802	0	366030
4	0	"hundred-farmers3"	10000	0	"only-one-field-per-year"	2	3.168	1000	false	true	"constant_prices"	"log-normal"	3.445	false	"hh-nw-kernel-distance"	90	1100	3	0.093	30	0.069	0.05	false	true	0.1	10	0	0.1	1	10	0	false	7	50	true	0	false	1	36	94	0	1	0	0	0	0	17999.349681980748	0	366030
4	0	"hundred-farmers3"	10000	0	"only-one-field-per-year"	2	3.168	1000	false	true	"constant_prices"	"log-normal"	3.445	false	"hh-nw-kernel-distance"	90	1100	3	0.093	30	0.069	0.05	false	true	0.1	10	0	0.1	1	10	0	false	7	50	true	0	false	1	37	94	0	1	0	0	0	0	18323.143506015498	0	366030
4	0	"hundred-farmers3"	10000	0	"only-one-field-per-year"	2	3.168	1000	false	true	"constant_prices"	"log-normal"	3.445	false	"hh-nw-kernel-distance"	90	1100	3	0.093	30	0.069	0.05	false	true	0.1	10	0	0.1	1	10	0	false	7	50	true	0	false	1	38	94	0	1	0	0	0	0	18763.27014736075	0	366030
4	0	"hundred-farmers3"	10000	0	"only-one-field-per-year"	2	3.168	1000	false	true	"constant_prices"	"log-normal"	3.445	false	"hh-nw-kernel-distance"	90	1100	3	0.093	30	0.069	0.05	false	true	0.1	10	0	0.1	1	10	0	false	7	50	true	0	false	1	39	94	0	1	0	0	0	0	18575.388352133323	0	366030
4	0	"hundred-farmers3"	10000	0	"only-one-field-per-year"	2	3.168	1000	false	true	"constant_prices"	"log-normal"	3.445	false	"hh-nw-kernel-distance"	90	1100	3	0.093	30	0.069	0.05	false	true	0.1	10	0	0.1	1	10	0	false	7	50	true	0	false	1	40	94	0	1	0	0	0	0	18566.92667745644	0	366030
4	0	"hundred-farmers3"	10000	0	"only-one-field-per-year"	2	3.168	1000	false	true	"constant_prices"	"log-normal"	3.445	false	"hh-nw-kernel-distance"	90	1100	3	0.093	30	0.069	0.05	false	true	0.1	10	0	0.1	1	10	0	false	7	50	true	0	false	1	41	94	0	1	0	0	0	0	18416.872603210315	0	366030
4	0	"hundred-farmers3"	10000	0	"only-one-field-per-year"	2	3.168	1000	false	true	"constant_prices"	"log-normal"	3.445	false	"hh-nw-kernel-distance"	90	1100	3	0.093	30	0.069	0.05	false	true	0.1	10	0	0.1	1	10	0	false	7	50	true	0	false	1	42	94	0	1	0	0	0	0	16866.563833686938	0	366030
4	0	"hundred-farmers3"	10000	0	"only-one-field-per-year"	2	3.168	1000	false	true	"constant_prices"	"log-normal"	3.445	false	"hh-nw-kernel-distance"	90	1100	3	0.093	30	0.069	0.05	false	true	0.1	10	0	0.1	1	10	0	false	7	50	true	0	false	1	43	94	0	1	0	0	0	0	16466.55374509369	0	366030
4	0	"hundred-farmers3"	10000	0	"only-one-field-per-year"	2	3.168	1000	false	true	"constant_prices"	"log-normal"	3.445	false	"hh-nw-kernel-distance"	90	1100	3	0.093	30	0.069	0.05	false	true	0.1	10	0	0.1	1	10	0	false	7	50	true	0	false	1	44	94	0	1	0	0	0	0	16254.267739549965	0	366030
4	0	"hundred-farmers3"	10000	0	"only-one-field-per-year"	2	3.168	1000	false	true	"constant_prices"	"log-normal"	3.445	false	"hh-nw-kernel-distance"	90	1100	3	0.093	30	0.069	0.05	false	true	0.1	10	0	0.1	1	10	0	false	7	50	true	0	false	1	45	94	0	1	0	0	0	0	15857.01916274595	0	366030
4	0	"hundred-farmers3"	10000	0	"only-one-field-per-year"	2	3.168	1000	false	true	"constant_prices"	"log-normal"	3.445	false	"hh-nw-kernel-distance"	90	1100	3	0.093	30	0.069	0.05	false	true	0.1	10	0	0.1	1	10	0	false	7	50	true	0	false	1	46	94	0	1	0	0	0	0	15786.335332244864	0	366030
4	0	"hundred-farmers3"	10000	0	"only-one-field-per-year"	2	3.168	1000	false	true	"constant_prices"	"log-normal"	3.445	false	"hh-nw-kernel-distance"	90	1100	3	0.093	30	0.069	0.05	false	true	0.1	10	0	0.1	1	10	0	false	7	50	true	0	false	1	47	94	0	1	0	0	0	0	15664.785852700234	0	366030
4	0	"hundred-farmers3"	10000	0	"only-one-field-per-year"	2	3.168	1000	false	true	"constant_prices"	"log-normal"	3.445	false	"hh-nw-kernel-distance"	90	1100	3	0.093	30	0.069	0.05	false	true	0.1	10	0	0.1	1	10	0	false	7	50	true	0	false	1	48	94	0	1	0	0	0	0	15818.286104988678	0	366030
4	0	"hundred-farmers3"	10000	0	"only-one-field-per-year"	2	3.168	1000	false	true	"constant_prices"	"log-normal"	3.445	false	"hh-nw-kernel-distance"	90	1100	3	0.093	30	0.069	0.05	false	true	0.1	10	0	0.1	1	10	0	false	7	50	true	0	false	1	49	94	0	1	0	0	0	0	16244.699613507722	0	366030
4	0	"hundred-farmers3"	10000	0	"only-one-field-per-year"	2	3.168	1000	false	true	"constant_prices"	"log-normal"	3.445	false	"hh-nw-kernel-distance"	90	1100	3	0.093	30	0.069	0.05	false	true	0.1	10	0	0.1	1	10	0	false	7	50	true	0	false	1	50	94	0	1	0	0	0	0	16184.925340162035	0	366030
5	0	"hundred-farmers3"	10000	0	"only-one-field-per-year"	2	3.168	1000	false	true	"constant_prices"	"log-normal"	3.445	false	"hh-nw-kernel-distance"	90	1100	3	0.093	30	0.069	0.05	false	true	0.1	10	0	0.1	1	10	0	false	7	50	true	0	false	1	0	100	0.50186799501868	0.49813200498132004	0	0	0	0	0	0	0
5	0	"hundred-farmers3"	10000	0	"only-one-field-per-year"	2	3.168	1000	false	true	"constant_prices"	"log-normal"	3.445	false	"hh-nw-kernel-distance"	90	1100	3	0.093	30	0.069	0.05	false	true	0.1	10	0	0.1	1	10	0	false	7	50	true	0	false	1	1	100	0.40473225404732255	0.5952677459526775	0	0	5847.336681529666	0	7918.818776183168	0	365310
5	0	"hundred-farmers3"	10000	0	"only-one-field-per-year"	2	3.168	1000	false	true	"constant_prices"	"log-normal"	3.445	false	"hh-nw-kernel-distance"	90	1100	3	0.093	30	0.069	0.05	false	true	0.1	10	0	0.1	1	10	0	false	7	50	true	0	false	1	2	100	0.37359900373599003	0.6264009962640099	0	0	5515.061787133734	0	8260.703501835484	0	365310
5	0	"hundred-farmers3"	10000	0	"only-one-field-per-year"	2	3.168	1000	false	true	"constant_prices"	"log-normal"	3.445	false	"hh-nw-kernel-distance"	90	1100	3	0.093	30	0.069	0.05	false	true	0.1	10	0	0.1	1	10	0	false	7	50	true	0	false	1	3	100	0.34993773349937735	0.6500622665006227	0	0	5272.417621155642	0	8582.843528394462	0	365310
5	0	"hundred-farmers3"	10000	0	"only-one-field-per-year"	2	3.168	1000	false	true	"constant_prices"	"log-normal"	3.445	false	"hh-nw-kernel-distance"	90	1100	3	0.093	30	0.069	0.05	false	true	0.1	10	0	0.1	1	10	0	false	7	50	true	0	false	1	4	100	0.3312577833125778	0.6687422166874222	0	0	5112.631941289752	0	8893.656194192094	0	365310
5	0	"hundred-farmers3"	10000	0	"only-one-field-per-year"	2	3.168	1000	false	true	"constant_prices"	"log-normal"	3.445	false	"hh-nw-kernel-distance"	90	1100	3	0.093	30	0.069	0.05	false	true	0.1	10	0	0.1	1	10	0	false	7	50	true	0	false	1	5	100	0.30759651307596514	0.6924034869240349	0	0	4834.487083611802	0	9208.771206299862	0	365310
5	0	"hundred-farmers3"	10000	0	"only-one-field-per-year"	2	3.168	1000	false	true	"constant_prices"	"log-normal"	3.445	false	"hh-nw-kernel-distance"	90	1100	3	0.093	30	0.069	0.05	false	true	0.1	10	0	0.1	1	10	0	false	7	50	true	0	false	1	6	100	0.2982565379825654	0.7017434620174346	0	0	4825.104750549642	0	9549.696661368842	0	365310
5	0	"hundred-farmers3"	10000	0	"only-one-field-per-year"	2	3.168	1000	false	true	"constant_prices"	"log-normal"	3.445	false	"hh-nw-kernel-distance"	90	1100	3	0.093	30	0.069	0.05	false	true	0.1	10	0	0.1	1	10	0	false	7	50	true	0	false	1	7	99	0.2805486284289277	0.7194513715710723	0	0	4631.621721641552	0	9929.555107035356	0	365400
5	0	"hundred-farmers3"	10000	0	"only-one-field-per-year"	2	3.168	1000	false	true	"constant_prices"	"log-normal"	3.445	false	"hh-nw-kernel-distance"	90	1100	3	0.093	30	0.069	0.05	false	true	0.1	10	0	0.1	1	10	0	false	7	50	true	0	false	1	8	98	0.26092384519350814	0.7390761548064919	0	0	4387.22119807432	0	10346.187307405977	0	365490
5	0	"hundred-farmers3"	10000	0	"only-one-field-per-year"	2	3.168	1000	false	true	"constant_prices"	"log-normal"	3.445	false	"hh-nw-kernel-distance"	90	1100	3	0.093	30	0.069	0.05	false	true	0.1	10	0	0.1	1	10	0	false	7	50	true	0	false	1	9	96	0.24200626959247648	0.7579937304075235	0	0	4128.985945040662	0	10828.19426794866	0	365805
5	0	"hundred-farmers3"	10000	0	"only-one-field-per-year"	2	3.168	1000	false	true	"constant_prices"	"log-normal"	3.445	false	"hh-nw-kernel-distance"	90	1100	3	0.093	30	0.069	0.05	false	true	0.1	10	0	0.1	1	10	0	false	7	50	true	0	false	1	10	94	0.22418136020151133	0.7758186397984886	0	0	3882.356176544643	0	11331.605713432571	0	366120
5	0	"hundred-farmers3"	10000	0	"only-one-field-per-year"	2	3.168	1000	false	true	"constant_prices"	"log-normal"	3.445	false	"hh-nw-kernel-distance"	90	1100	3	0.093	30	0.069	0.05	false	true	0.1	10	0	0.1	1	10	0	false	7	50	true	0	false	1	11	93	0.18520859671302148	0.8147914032869785	0	0	3213.7286928580083	0	11868.987641258476	0	366390
5	0	"hundred-farmers3"	10000	0	"only-one-field-per-year"	2	3.168	1000	false	true	"constant_prices"	"log-normal"	3.445	false	"hh-nw-kernel-distance"	90	1100	3	0.093	30	0.069	0.05	false	true	0.1	10	0	0.1	1	10	0	false	7	50	true	0	false	1	12	91	0.1700636942675159	0.8299363057324841	0	0	2981.7505327273507	0	12039.322500338089	0	366930
5	0	"hundred-farmers3"	10000	0	"only-one-field-per-year"	2	3.168	1000	false	true	"constant_prices"	"log-normal"	3.445	false	"hh-nw-kernel-distance"	90	1100	3	0.093	30	0.069	0.05	false	true	0.1	10	0	0.1	1	10	0	false	7	50	true	0	false	1	13	91	0.14904458598726114	0.8509554140127389	0	0	2655.458644561407	0	12030.745380002258	0	366930
5	0	"hundred-farmers3"	10000	0	"only-one-field-per-year"	2	3.168	1000	false	true	"constant_prices"	"log-normal"	3.445	false	"hh-nw-kernel-distance"	90	1100	3	0.093	30	0.069	0.05	false	true	0.1	10	0	0.1	1	10	0	false	7	50	true	0	false	1	14	91	0.12038216560509554	0.8796178343949045	0	0	2167.9986557670186	0	12293.139969032814	0	366930
5	0	"hundred-farmers3"	10000	0	"only-one-field-per-year"	2	3.168	1000	false	true	"constant_prices"	"log-normal"	3.445	false	"hh-nw-kernel-distance"	90	1100	3	0.093	30	0.069	0.05	false	true	0.1	10	0	0.1	1	10	0	false	7	50	true	0	false	1	15	90	0.10121716848174248	0.8987828315182576	0	0	1837.98229704706	0	12539.14662731929	0	367335
5	0	"hundred-farmers3"	10000	0	"only-one-field-per-year"	2	3.168	1000	false	true	"constant_prices"	"log-normal"	3.445	false	"hh-nw-kernel-distance"	90	1100	3	0.093	30	0.069	0.05	false	true	0.1	10	0	0.1	1	10	0	false	7	50	true	0	false	1	16	90	0.08456117873158232	0.9154388212684177	0	0	1562.699193931574	0	12292.472546419856	0	367335
5	0	"hundred-farmers3"	10000	0	"only-one-field-per-year"	2	3.168	1000	false	true	"constant_prices"	"log-normal"	3.445	false	"hh-nw-kernel-distance"	90	1100	3	0.093	30	0.069	0.05	false	true	0.1	10	0	0.1	1	10	0	false	7	50	true	0	false	1	17	90	0.053171044202434334	0.9468289557975657	0	0	988.7930499710168	0	12530.728300518114	0	367335
5	0	"hundred-farmers3"	10000	0	"only-one-field-per-year"	2	3.168	1000	false	true	"constant_prices"	"log-normal"	3.445	false	"hh-nw-kernel-distance"	90	1100	3	0.093	30	0.069	0.05	false	true	0.1	10	0	0.1	1	10	0	false	7	50	true	0	false	1	18	90	0.028827674567584883	0.9711723254324152	0	0	542.02377681921	0	12854.276745792222	0	367335
5	0	"hundred-farmers3"	10000	0	"only-one-field-per-year"	2	3.168	1000	false	true	"constant_prices"	"log-normal"	3.445	false	"hh-nw-kernel-distance"	90	1100	3	0.093	30	0.069	0.05	false	true	0.1	10	0	0.1	1	10	0	false	7	50	true	0	false	1	19	90	0.021780909673286355	0.9782190903267136	0	0	418.62542922281233	0	12746.519094626396	0	367335
5	0	"hundred-farmers3"	10000	0	"only-one-field-per-year"	2	3.168	1000	false	true	"constant_prices"	"log-normal"	3.445	false	"hh-nw-kernel-distance"	90	1100	3	0.093	30	0.069	0.05	false	true	0.1	10	0	0.1	1	10	0	false	7	50	true	0	false	1	20	90	0.010249839846252402	0.9897501601537476	0	0	198.2277110622281	0	12802.162835733447	0	367335
5	0	"hundred-farmers3"	10000	0	"only-one-field-per-year"	2	3.168	1000	false	true	"constant_prices"	"log-normal"	3.445	false	"hh-nw-kernel-distance"	90	1100	3	0.093	30	0.069	0.05	false	true	0.1	10	0	0.1	1	10	0	false	7	50	true	0	false	1	21	90	0	1	0	0	0	0	12983.067857995935	0	367335
5	0	"hundred-farmers3"	10000	0	"only-one-field-per-year"	2	3.168	1000	false	true	"constant_prices"	"log-normal"	3.445	false	"hh-nw-kernel-distance"	90	1100	3	0.093	30	0.069	0.05	false	true	0.1	10	0	0.1	1	10	0	false	7	50	true	0	false	1	22	90	0	1	0	0	0	0	13291.805891058157	0	367335
5	0	"hundred-farmers3"	10000	0	"only-one-field-per-year"	2	3.168	1000	false	true	"constant_prices"	"log-normal"	3.445	false	"hh-nw-kernel-distance"	90	1100	3	0.093	30	0.069	0.05	false	true	0.1	10	0	0.1	1	10	0	false	7	50	true	0	false	1	23	90	0	1	0	0	0	0	13493.172101984184	0	367335
5	0	"hundred-farmers3"	10000	0	"only-one-field-per-year"	2	3.168	1000	false	true	"constant_prices"	"log-normal"	3.445	false	"hh-nw-kernel-distance"	90	1100	3	0.093	30	0.069	0.05	false	true	0.1	10	0	0.1	1	10	0	false	7	50	true	0	false	1	24	89	0	1	0	0	0	0	13390.64779088624	0	367425
5	0	"hundred-farmers3"	10000	0	"only-one-field-per-year"	2	3.168	1000	false	true	"constant_prices"	"log-normal"	3.445	false	"hh-nw-kernel-distance"	90	1100	3	0.093	30	0.069	0.05	false	true	0.1	10	0	0.1	1	10	0	false	7	50	true	0	false	1	25	89	0	1	0	0	0	0	13944.88846346596	0	367425
5	0	"hundred-farmers3"	10000	0	"only-one-field-per-year"	2	3.168	1000	false	true	"constant_prices"	"log-normal"	3.445	false	"hh-nw-kernel-distance"	90	1100	3	0.093	30	0.069	0.05	false	true	0.1	10	0	0.1	1	10	0	false	7	50	true	0	false	1	26	89	0	1	0	0	0	0	14223.958778841135	0	367425
5	0	"hundred-farmers3"	10000	0	"only-one-field-per-year"	2	3.168	1000	false	true	"constant_prices"	"log-normal"	3.445	false	"hh-nw-kernel-distance"	90	1100	3	0.093	30	0.069	0.05	false	true	0.1	10	0	0.1	1	10	0	false	7	50	true	0	false	1	27	89	0	1	0	0	0	0	14889.99941448642	0	367425
5	0	"hundred-farmers3"	10000	0	"only-one-field-per-year"	2	3.168	1000	false	true	"constant_prices"	"log-normal"	3.445	false	"hh-nw-kernel-distance"	90	1100	3	0.093	30	0.069	0.05	false	true	0.1	10	0	0.1	1	10	0	false	7	50	true	0	false	1	28	89	0	1	0	0	0	0	15316.074088167197	0	367425
5	0	"hundred-farmers3"	10000	0	"only-one-field-per-year"	2	3.168	1000	false	true	"constant_prices"	"log-normal"	3.445	false	"hh-nw-kernel-distance"	90	1100	3	0.093	30	0.069	0.05	false	true	0.1	10	0	0.1	1	10	0	false	7	50	true	0	false	1	29	89	0	1	0	0	0	0	15697.029276982652	0	367425
5	0	"hundred-farmers3"	10000	0	"only-one-field-per-year"	2	3.168	1000	false	true	"constant_prices"	"log-normal"	3.445	false	"hh-nw-kernel-distance"	90	1100	3	0.093	30	0.069	0.05	false	true	0.1	10	0	0.1	1	10	0	false	7	50	true	0	false	1	30	89	0	1	0	0	0	0	15878.24535328394	0	367425
5	0	"hundred-farmers3"	10000	0	"only-one-field-per-year"	2	3.168	1000	false	true	"constant_prices"	"log-normal"	3.445	false	"hh-nw-kernel-distance"	90	1100	3	0.093	30	0.069	0.05	false	true	0.1	10	0	0.1	1	10	0	false	7	50	true	0	false	1	31	89	0	1	0	0	0	0	15823.898289215616	0	367425
5	0	"hundred-farmers3"	10000	0	"only-one-field-per-year"	2	3.168	1000	false	true	"constant_prices"	"log-normal"	3.445	false	"hh-nw-kernel-distance"	90	1100	3	0.093	30	0.069	0.05	false	true	0.1	10	0	0.1	1	10	0	false	7	50	true	0	false	1	32	89	0	1	0	0	0	0	16231.798350427554	0	367425
5	0	"hundred-farmers3"	10000	0	"only-one-field-per-year"	2	3.168	1000	false	true	"constant_prices"	"log-normal"	3.445	false	"hh-nw-kernel-distance"	90	1100	3	0.093	30	0.069	0.05	false	true	0.1	10	0	0.1	1	10	0	false	7	50	true	0	false	1	33	89	0	1	0	0	0	0	16878.72590696294	0	367425
5	0	"hundred-farmers3"	10000	0	"only-one-field-per-year"	2	3.168	1000	false	true	"constant_prices"	"log-normal"	3.445	false	"hh-nw-kernel-distance"	90	1100	3	0.093	30	0.069	0.05	false	true	0.1	10	0	0.1	1	10	0	false	7	50	true	0	false	1	34	89	0	1	0	0	0	0	17398.030434249467	0	367425
5	0	"hundred-farmers3"	10000	0	"only-one-field-per-year"	2	3.168	1000	false	true	"constant_prices"	"log-normal"	3.445	false	"hh-nw-kernel-distance"	90	1100	3	0.093	30	0.069	0.05	false	true	0.1	10	0	0.1	1	10	0	false	7	50	true	0	false	1	35	89	0	1	0	0	0	0	17646.681214759516	0	367425
5	0	"hundred-farmers3"	10000	0	"only-one-field-per-year"	2	3.168	1000	false	true	"constant_prices"	"log-normal"	3.445	false	"hh-nw-kernel-distance"	90	1100	3	0.093	30	0.069	0.05	false	true	0.1	10	0	0.1	1	10	0	false	7	50	true	0	false	1	36	89	0	1	0	0	0	0	17982.518665568427	0	367425
5	0	"hundred-farmers3"	10000	0	"only-one-field-per-year"	2	3.168	1000	false	true	"constant_prices"	"log-normal"	3.445	false	"hh-nw-kernel-distance"	90	1100	3	0.093	30	0.069	0.05	false	true	0.1	10	0	0.1	1	10	0	false	7	50	true	0	false	1	37	89	0	1	0	0	0	0	18235.81913064122	0	367425
5	0	"hundred-farmers3"	10000	0	"only-one-field-per-year"	2	3.168	1000	false	true	"constant_prices"	"log-normal"	3.445	false	"hh-nw-kernel-distance"	90	1100	3	0.093	30	0.069	0.05	false	true	0.1	10	0	0.1	1	10	0	false	7	50	true	0	false	1	38	89	0	1	0	0	0	0	18643.603272712284	0	367425
5	0	"hundred-farmers3"	10000	0	"only-one-field-per-year"	2	3.168	1000	false	true	"constant_prices"	"log-normal"	3.445	false	"hh-nw-kernel-distance"	90	1100	3	0.093	30	0.069	0.05	false	true	0.1	10	0	0.1	1	10	0	false	7	50	true	0	false	1	39	89	0	1	0	0	0	0	18867.60604495014	0	367425
5	0	"hundred-farmers3"	10000	0	"only-one-field-per-year"	2	3.168	1000	false	true	"constant_prices"	"log-normal"	3.445	false	"hh-nw-kernel-distance"	90	1100	3	0.093	30	0.069	0.05	false	true	0.1	10	0	0.1	1	10	0	false	7	50	true	0	false	1	40	89	0	1	0	0	0	0	18831.13413045511	0	367425
5	0	"hundred-farmers3"	10000	0	"only-one-field-per-year"	2	3.168	1000	false	true	"constant_prices"	"log-normal"	3.445	false	"hh-nw-kernel-distance"	90	1100	3	0.093	30	0.069	0.05	false	true	0.1	10	0	0.1	1	10	0	false	7	50	true	0	false	1	41	89	0	1	0	0	0	0	18677.727478402387	0	367425
5	0	"hundred-farmers3"	10000	0	"only-one-field-per-year"	2	3.168	1000	false	true	"constant_prices"	"log-normal"	3.445	false	"hh-nw-kernel-distance"	90	1100	3	0.093	30	0.069	0.05	false	true	0.1	10	0	0.1	1	10	0	false	7	50	true	0	false	1	42	89	0	1	0	0	0	0	17293.147682660063	0	367425
5	0	"hundred-farmers3"	10000	0	"only-one-field-per-year"	2	3.168	1000	false	true	"constant_prices"	"log-normal"	3.445	false	"hh-nw-kernel-distance"	90	1100	3	0.093	30	0.069	0.05	false	true	0.1	10	0	0.1	1	10	0	false	7	50	true	0	false	1	43	89	0	1	0	0	0	0	16919.808294753686	0	367425
5	0	"hundred-farmers3"	10000	0	"only-one-field-per-year"	2	3.168	1000	false	true	"constant_prices"	"log-normal"	3.445	false	"hh-nw-kernel-distance"	90	1100	3	0.093	30	0.069	0.05	false	true	0.1	10	0	0.1	1	10	0	false	7	50	true	0	false	1	44	89	0	1	0	0	0	0	16697.486915552723	0	367425
5	0	"hundred-farmers3"	10000	0	"only-one-field-per-year"	2	3.168	1000	false	true	"constant_prices"	"log-normal"	3.445	false	"hh-nw-kernel-distance"	90	1100	3	0.093	30	0.069	0.05	false	true	0.1	10	0	0.1	1	10	0	false	7	50	true	0	false	1	45	89	0	1	0	0	0	0	16575.460656326493	0	367425
5	0	"hundred-farmers3"	10000	0	"only-one-field-per-year"	2	3.168	1000	false	true	"constant_prices"	"log-normal"	3.445	false	"hh-nw-kernel-distance"	90	1100	3	0.093	30	0.069	0.05	false	true	0.1	10	0	0.1	1	10	0	false	7	50	true	0	false	1	46	89	0	1	0	0	0	0	16332.730279447112	0	367425
5	0	"hundred-farmers3"	10000	0	"only-one-field-per-year"	2	3.168	1000	false	true	"constant_prices"	"log-normal"	3.445	false	"hh-nw-kernel-distance"	90	1100	3	0.093	30	0.069	0.05	false	true	0.1	10	0	0.1	1	10	0	false	7	50	true	0	false	1	47	89	0	1	0	0	0	0	16441.778969171326	0	367425
5	0	"hundred-farmers3"	10000	0	"only-one-field-per-year"	2	3.168	1000	false	true	"constant_prices"	"log-normal"	3.445	false	"hh-nw-kernel-distance"	90	1100	3	0.093	30	0.069	0.05	false	true	0.1	10	0	0.1	1	10	0	false	7	50	true	0	false	1	48	89	0	1	0	0	0	0	16379.721447399937	0	367425
5	0	"hundred-farmers3"	10000	0	"only-one-field-per-year"	2	3.168	1000	false	true	"constant_prices"	"log-normal"	3.445	false	"hh-nw-kernel-distance"	90	1100	3	0.093	30	0.069	0.05	false	true	0.1	10	0	0.1	1	10	0	false	7	50	true	0	false	1	49	89	0	1	0	0	0	0	16321.035905526365	0	367425
5	0	"hundred-farmers3"	10000	0	"only-one-field-per-year"	2	3.168	1000	false	true	"constant_prices"	"log-normal"	3.445	false	"hh-nw-kernel-distance"	90	1100	3	0.093	30	0.069	0.05	false	true	0.1	10	0	0.1	1	10	0	false	7	50	true	0	false	1	50	89	0	1	0	0	0	0	16312.992285471553	0	367425
6	0	"hundred-farmers3"	10000	0	"only-one-field-per-year"	2	3.168	1000	false	true	"constant_prices"	"log-normal"	3.445	false	"hh-nw-kernel-distance"	90	1100	3	0.093	30	0.069	0.05	false	true	0.1	10	0	0.1	1	10	0	false	7	50	true	0	false	1	0	100	0.50186799501868	0.49813200498132004	0	0	0	0	0	0	0
6	0	"hundred-farmers3"	10000	0	"only-one-field-per-year"	2	3.168	1000	false	true	"constant_prices"	"log-normal"	3.445	false	"hh-nw-kernel-distance"	90	1100	3	0.093	30	0.069	0.05	false	true	0.1	10	0	0.1	1	10	0	false	7	50	true	0	false	1	1	100	0.4277708592777086	0.5722291407222914	0	0	6404.9946794171565	0	6734.174128101481	0	365310
6	0	"hundred-farmers3"	10000	0	"only-one-field-per-year"	2	3.168	1000	false	true	"constant_prices"	"log-normal"	3.445	false	"hh-nw-kernel-distance"	90	1100	3	0.093	30	0.069	0.05	false	true	0.1	10	0	0.1	1	10	0	false	7	50	true	0	false	1	2	100	0.38978829389788294	0.6102117061021171	0	0	6063.907149306559	0	7081.059924429129	0	365310
6	0	"hundred-farmers3"	10000	0	"only-one-field-per-year"	2	3.168	1000	false	true	"constant_prices"	"log-normal"	3.445	false	"hh-nw-kernel-distance"	90	1100	3	0.093	30	0.069	0.05	false	true	0.1	10	0	0.1	1	10	0	false	7	50	true	0	false	1	3	100	0.3592777085927771	0.6407222914072229	0	0	5676.687837488873	0	7451.324967948153	0	365310
6	0	"hundred-farmers3"	10000	0	"only-one-field-per-year"	2	3.168	1000	false	true	"constant_prices"	"log-normal"	3.445	false	"hh-nw-kernel-distance"	90	1100	3	0.093	30	0.069	0.05	false	true	0.1	10	0	0.1	1	10	0	false	7	50	true	0	false	1	4	100	0.3181818181818182	0.6818181818181818	0	0	5059.880283898373	0	7846.868715142138	0	365310
6	0	"hundred-farmers3"	10000	0	"only-one-field-per-year"	2	3.168	1000	false	true	"constant_prices"	"log-normal"	3.445	false	"hh-nw-kernel-distance"	90	1100	3	0.093	30	0.069	0.05	false	true	0.1	10	0	0.1	1	10	0	false	7	50	true	0	false	1	5	100	0.2808219178082192	0.7191780821917808	0	0	4494.379410588577	0	8270.176402481133	0	365310
6	0	"hundred-farmers3"	10000	0	"only-one-field-per-year"	2	3.168	1000	false	true	"constant_prices"	"log-normal"	3.445	false	"hh-nw-kernel-distance"	90	1100	3	0.093	30	0.069	0.05	false	true	0.1	10	0	0.1	1	10	0	false	7	50	true	0	false	1	6	100	0.2590286425902864	0.7409713574097135	0	0	4216.897142749063	0	8726.840427290577	0	365310
6	0	"hundred-farmers3"	10000	0	"only-one-field-per-year"	2	3.168	1000	false	true	"constant_prices"	"log-normal"	3.445	false	"hh-nw-kernel-distance"	90	1100	3	0.093	30	0.069	0.05	false	true	0.1	10	0	0.1	1	10	0	false	7	50	true	0	false	1	7	100	0.24097135740971357	0.7590286425902865	0	0	4001.0023987199984	0	9224.992465897598	0	365310
6	0	"hundred-farmers3"	10000	0	"only-one-field-per-year"	2	3.168	1000	false	true	"constant_prices"	"log-normal"	3.445	false	"hh-nw-kernel-distance"	90	1100	3	0.093	30	0.069	0.05	false	true	0.1	10	0	0.1	1	10	0	false	7	50	true	0	false	1	8	99	0.22443890274314215	0.7755610972568578	0	0	3796.9156586993768	0	9742.652498713629	0	365400
6	0	"hundred-farmers3"	10000	0	"only-one-field-per-year"	2	3.168	1000	false	true	"constant_prices"	"log-normal"	3.445	false	"hh-nw-kernel-distance"	90	1100	3	0.093	30	0.069	0.05	false	true	0.1	10	0	0.1	1	10	0	false	7	50	true	0	false	1	9	98	0.18800749531542785	0.8119925046845722	0	0	3184.6330871429705	0	10329.038936178596	0	365535
6	0	"hundred-farmers3"	10000	0	"only-one-field-per-year"	2	3.168	1000	false	true	"constant_prices"	"log-normal"	3.445	false	"hh-nw-kernel-distance"	90	1100	3	0.093	30	0.069	0.05	false	true	0.1	10	0	0.1	1	10	0	false	7	50	true	0	false	1	10	98	0.16677076826983137	0.8332292317301686	0	0	2860.895608055761	0	10972.285940071528	0	365535
6	0	"hundred-farmers3"	10000	0	"only-one-field-per-year"	2	3.168	1000	false	true	"constant_prices"	"log-normal"	3.445	false	"hh-nw-kernel-distance"	90	1100	3	0.093	30	0.069	0.05	false	true	0.1	10	0	0.1	1	10	0	false	7	50	true	0	false	1	11	98	0.14740787008119924	0.8525921299188007	0	0	2563.012969029882	0	11655.27814685598	0	365535
6	0	"hundred-farmers3"	10000	0	"only-one-field-per-year"	2	3.168	1000	false	true	"constant_prices"	"log-normal"	3.445	false	"hh-nw-kernel-distance"	90	1100	3	0.093	30	0.069	0.05	false	true	0.1	10	0	0.1	1	10	0	false	7	50	true	0	false	1	12	96	0.14133165829145727	0.8586683417085427	0	0	2501.775395625645	0	11494.906700397072	0	365940
6	0	"hundred-farmers3"	10000	0	"only-one-field-per-year"	2	3.168	1000	false	true	"constant_prices"	"log-normal"	3.445	false	"hh-nw-kernel-distance"	90	1100	3	0.093	30	0.069	0.05	false	true	0.1	10	0	0.1	1	10	0	false	7	50	true	0	false	1	13	96	0.11871859296482412	0.8812814070351759	0	0	2125.6333447522024	0	11986.256976489878	0	365940
6	0	"hundred-farmers3"	10000	0	"only-one-field-per-year"	2	3.168	1000	false	true	"constant_prices"	"log-normal"	3.445	false	"hh-nw-kernel-distance"	90	1100	3	0.093	30	0.069	0.05	false	true	0.1	10	0	0.1	1	10	0	false	7	50	true	0	false	1	14	96	0.10866834170854271	0.8913316582914573	0	0	1985.3782283864023	0	12536.38409297267	0	365940
6	0	"hundred-farmers3"	10000	0	"only-one-field-per-year"	2	3.168	1000	false	true	"constant_prices"	"log-normal"	3.445	false	"hh-nw-kernel-distance"	90	1100	3	0.093	30	0.069	0.05	false	true	0.1	10	0	0.1	1	10	0	false	7	50	true	0	false	1	15	96	0.08605527638190955	0.9139447236180904	0	0	1590.2563907269969	0	12506.596438108958	0	365940
6	0	"hundred-farmers3"	10000	0	"only-one-field-per-year"	2	3.168	1000	false	true	"constant_prices"	"log-normal"	3.445	false	"hh-nw-kernel-distance"	90	1100	3	0.093	30	0.069	0.05	false	true	0.1	10	0	0.1	1	10	0	false	7	50	true	0	false	1	16	95	0.06482064191315293	0.935179358086847	0	0	1208.33074738697	0	12673.658017016898	0	366075
6	0	"hundred-farmers3"	10000	0	"only-one-field-per-year"	2	3.168	1000	false	true	"constant_prices"	"log-normal"	3.445	false	"hh-nw-kernel-distance"	90	1100	3	0.093	30	0.069	0.05	false	true	0.1	10	0	0.1	1	10	0	false	7	50	true	0	false	1	17	95	0.05223410950283197	0.9477658904971681	0	0	990.8137917941232	0	12878.507475700671	0	366075
6	0	"hundred-farmers3"	10000	0	"only-one-field-per-year"	2	3.168	1000	false	true	"constant_prices"	"log-normal"	3.445	false	"hh-nw-kernel-distance"	90	1100	3	0.093	30	0.069	0.05	false	true	0.1	10	0	0.1	1	10	0	false	7	50	true	0	false	1	18	95	0.02391441157960982	0.9760855884203902	0	0	456.1595201515949	0	13250.289726194218	0	366075
6	0	"hundred-farmers3"	10000	0	"only-one-field-per-year"	2	3.168	1000	false	true	"constant_prices"	"log-normal"	3.445	false	"hh-nw-kernel-distance"	90	1100	3	0.093	30	0.069	0.05	false	true	0.1	10	0	0.1	1	10	0	false	7	50	true	0	false	1	19	95	0.006922592825676526	0.9930774071743235	0	0	132.56479375023847	0	13721.280969096913	0	366075
6	0	"hundred-farmers3"	10000	0	"only-one-field-per-year"	2	3.168	1000	false	true	"constant_prices"	"log-normal"	3.445	false	"hh-nw-kernel-distance"	90	1100	3	0.093	30	0.069	0.05	false	true	0.1	10	0	0.1	1	10	0	false	7	50	true	0	false	1	20	95	0.0012586532410320957	0.9987413467589679	0	0	24.208767870896903	0	14313.16038937793	0	366075
6	0	"hundred-farmers3"	10000	0	"only-one-field-per-year"	2	3.168	1000	false	true	"constant_prices"	"log-normal"	3.445	false	"hh-nw-kernel-distance"	90	1100	3	0.093	30	0.069	0.05	false	true	0.1	10	0	0.1	1	10	0	false	7	50	true	0	false	1	21	95	0	1	0	0	0	0	14081.51235200488	0	366075
6	0	"hundred-farmers3"	10000	0	"only-one-field-per-year"	2	3.168	1000	false	true	"constant_prices"	"log-normal"	3.445	false	"hh-nw-kernel-distance"	90	1100	3	0.093	30	0.069	0.05	false	true	0.1	10	0	0.1	1	10	0	false	7	50	true	0	false	1	22	94	0	1	0	0	0	0	14290.800917405115	0	366165
6	0	"hundred-farmers3"	10000	0	"only-one-field-per-year"	2	3.168	1000	false	true	"constant_prices"	"log-normal"	3.445	false	"hh-nw-kernel-distance"	90	1100	3	0.093	30	0.069	0.05	false	true	0.1	10	0	0.1	1	10	0	false	7	50	true	0	false	1	23	94	0	1	0	0	0	0	14930.787620463465	0	366165
6	0	"hundred-farmers3"	10000	0	"only-one-field-per-year"	2	3.168	1000	false	true	"constant_prices"	"log-normal"	3.445	false	"hh-nw-kernel-distance"	90	1100	3	0.093	30	0.069	0.05	false	true	0.1	10	0	0.1	1	10	0	false	7	50	true	0	false	1	24	94	0	1	0	0	0	0	15297.171931233375	0	366165
6	0	"hundred-farmers3"	10000	0	"only-one-field-per-year"	2	3.168	1000	false	true	"constant_prices"	"log-normal"	3.445	false	"hh-nw-kernel-distance"	90	1100	3	0.093	30	0.069	0.05	false	true	0.1	10	0	0.1	1	10	0	false	7	50	true	0	false	1	25	94	0	1	0	0	0	0	15851.690753617313	0	366165
6	0	"hundred-farmers3"	10000	0	"only-one-field-per-year"	2	3.168	1000	false	true	"constant_prices"	"log-normal"	3.445	false	"hh-nw-kernel-distance"	90	1100	3	0.093	30	0.069	0.05	false	true	0.1	10	0	0.1	1	10	0	false	7	50	true	0	false	1	26	94	0	1	0	0	0	0	16525.785042930354	0	366165
6	0	"hundred-farmers3"	10000	0	"only-one-field-per-year"	2	3.168	1000	false	true	"constant_prices"	"log-normal"	3.445	false	"hh-nw-kernel-distance"	90	1100	3	0.093	30	0.069	0.05	false	true	0.1	10	0	0.1	1	10	0	false	7	50	true	0	false	1	27	94	0	1	0	0	0	0	17088.718996842854	0	366165
6	0	"hundred-farmers3"	10000	0	"only-one-field-per-year"	2	3.168	1000	false	true	"constant_prices"	"log-normal"	3.445	false	"hh-nw-kernel-distance"	90	1100	3	0.093	30	0.069	0.05	false	true	0.1	10	0	0.1	1	10	0	false	7	50	true	0	false	1	28	94	0	1	0	0	0	0	17265.699653132488	0	366165
6	0	"hundred-farmers3"	10000	0	"only-one-field-per-year"	2	3.168	1000	false	true	"constant_prices"	"log-normal"	3.445	false	"hh-nw-kernel-distance"	90	1100	3	0.093	30	0.069	0.05	false	true	0.1	10	0	0.1	1	10	0	false	7	50	true	0	false	1	29	94	0	1	0	0	0	0	17661.22863139994	0	366165
6	0	"hundred-farmers3"	10000	0	"only-one-field-per-year"	2	3.168	1000	false	true	"constant_prices"	"log-normal"	3.445	false	"hh-nw-kernel-distance"	90	1100	3	0.093	30	0.069	0.05	false	true	0.1	10	0	0.1	1	10	0	false	7	50	true	0	false	1	30	94	0	1	0	0	0	0	17914.276490169872	0	366165
6	0	"hundred-farmers3"	10000	0	"only-one-field-per-year"	2	3.168	1000	false	true	"constant_prices"	"log-normal"	3.445	false	"hh-nw-kernel-distance"	90	1100	3	0.093	30	0.069	0.05	false	true	0.1	10	0	0.1	1	10	0	false	7	50	true	0	false	1	31	94	0	1	0	0	0	0	18193.500665459196	0	366165
6	0	"hundred-farmers3"	10000	0	"only-one-field-per-year"	2	3.168	1000	false	true	"constant_prices"	"log-normal"	3.445	false	"hh-nw-kernel-distance"	90	1100	3	0.093	30	0.069	0.05	false	true	0.1	10	0	0.1	1	10	0	false	7	50	true	0	false	1	32	94	0	1	0	0	0	0	18495.59624471804	0	366165
6	0	"hundred-farmers3"	10000	0	"only-one-field-per-year"	2	3.168	1000	false	true	"constant_prices"	"log-normal"	3.445	false	"hh-nw-kernel-distance"	90	1100	3	0.093	30	0.069	0.05	false	true	0.1	10	0	0.1	1	10	0	false	7	50	true	0	false	1	33	94	0	1	0	0	0	0	18895.23029359773	0	366165
6	0	"hundred-farmers3"	10000	0	"only-one-field-per-year"	2	3.168	1000	false	true	"constant_prices"	"log-normal"	3.445	false	"hh-nw-kernel-distance"	90	1100	3	0.093	30	0.069	0.05	false	true	0.1	10	0	0.1	1	10	0	false	7	50	true	0	false	1	34	94	0	1	0	0	0	0	18900.112706187792	0	366165
6	0	"hundred-farmers3"	10000	0	"only-one-field-per-year"	2	3.168	1000	false	true	"constant_prices"	"log-normal"	3.445	false	"hh-nw-kernel-distance"	90	1100	3	0.093	30	0.069	0.05	false	true	0.1	10	0	0.1	1	10	0	false	7	50	true	0	false	1	35	94	0	1	0	0	0	0	18855.344976755885	0	366165
6	0	"hundred-farmers3"	10000	0	"only-one-field-per-year"	2	3.168	1000	false	true	"constant_prices"	"log-normal"	3.445	false	"hh-nw-kernel-distance"	90	1100	3	0.093	30	0.069	0.05	false	true	0.1	10	0	0.1	1	10	0	false	7	50	true	0	false	1	36	94	0	1	0	0	0	0	18783.85348335886	0	366165
6	0	"hundred-farmers3"	10000	0	"only-one-field-per-year"	2	3.168	1000	false	true	"constant_prices"	"log-normal"	3.445	false	"hh-nw-kernel-distance"	90	1100	3	0.093	30	0.069	0.05	false	true	0.1	10	0	0.1	1	10	0	false	7	50	true	0	false	1	37	94	0	1	0	0	0	0	18311.303694484683	0	366165
6	0	"hundred-farmers3"	10000	0	"only-one-field-per-year"	2	3.168	1000	false	true	"constant_prices"	"log-normal"	3.445	false	"hh-nw-kernel-distance"	90	1100	3	0.093	30	0.069	0.05	false	true	0.1	10	0	0.1	1	10	0	false	7	50	true	0	false	1	38	94	0	1	0	0	0	0	18086.66222008653	0	366165
6	0	"hundred-farmers3"	10000	0	"only-one-field-per-year"	2	3.168	1000	false	true	"constant_prices"	"log-normal"	3.445	false	"hh-nw-kernel-distance"	90	1100	3	0.093	30	0.069	0.05	false	true	0.1	10	0	0.1	1	10	0	false	7	50	true	0	false	1	39	94	0	1	0	0	0	0	18245.408434003963	0	366165
6	0	"hundred-farmers3"	10000	0	"only-one-field-per-year"	2	3.168	1000	false	true	"constant_prices"	"log-normal"	3.445	false	"hh-nw-kernel-distance"	90	1100	3	0.093	30	0.069	0.05	false	true	0.1	10	0	0.1	1	10	0	false	7	50	true	0	false	1	40	94	0	1	0	0	0	0	17986.464938299727	0	366165
6	0	"hundred-farmers3"	10000	0	"only-one-field-per-year"	2	3.168	1000	false	true	"constant_prices"	"log-normal"	3.445	false	"hh-nw-kernel-distance"	90	1100	3	0.093	30	0.069	0.05	false	true	0.1	10	0	0.1	1	10	0	false	7	50	true	0	false	1	41	94	0	1	0	0	0	0	17990.158629400565	0	366165
6	0	"hundred-farmers3"	10000	0	"only-one-field-per-year"	2	3.168	1000	false	true	"constant_prices"	"log-normal"	3.445	false	"hh-nw-kernel-distance"	90	1100	3	0.093	30	0.069	0.05	false	true	0.1	10	0	0.1	1	10	0	false	7	50	true	0	false	1	42	94	0	1	0	0	0	0	16623.946187277397	0	366165
6	0	"hundred-farmers3"	10000	0	"only-one-field-per-year"	2	3.168	1000	false	true	"constant_prices"	"log-normal"	3.445	false	"hh-nw-kernel-distance"	90	1100	3	0.093	30	0.069	0.05	false	true	0.1	10	0	0.1	1	10	0	false	7	50	true	0	false	1	43	94	0	1	0	0	0	0	16092.479262652821	0	366165
6	0	"hundred-farmers3"	10000	0	"only-one-field-per-year"	2	3.168	1000	false	true	"constant_prices"	"log-normal"	3.445	false	"hh-nw-kernel-distance"	90	1100	3	0.093	30	0.069	0.05	false	true	0.1	10	0	0.1	1	10	0	false	7	50	true	0	false	1	44	94	0	1	0	0	0	0	15756.132758605623	0	366165
6	0	"hundred-farmers3"	10000	0	"only-one-field-per-year"	2	3.168	1000	false	true	"constant_prices"	"log-normal"	3.445	false	"hh-nw-kernel-distance"	90	1100	3	0.093	30	0.069	0.05	false	true	0.1	10	0	0.1	1	10	0	false	7	50	true	0	false	1	45	94	0	1	0	0	0	0	15236.190216960316	0	366165
6	0	"hundred-farmers3"	10000	0	"only-one-field-per-year"	2	3.168	1000	false	true	"constant_prices"	"log-normal"	3.445	false	"hh-nw-kernel-distance"	90	1100	3	0.093	30	0.069	0.05	false	true	0.1	10	0	0.1	1	10	0	false	7	50	true	0	false	1	46	94	0	1	0	0	0	0	14783.774917402554	0	366165
6	0	"hundred-farmers3"	10000	0	"only-one-field-per-year"	2	3.168	1000	false	true	"constant_prices"	"log-normal"	3.445	false	"hh-nw-kernel-distance"	90	1100	3	0.093	30	0.069	0.05	false	true	0.1	10	0	0.1	1	10	0	false	7	50	true	0	false	1	47	94	0	1	0	0	0	0	14726.23666853588	0	366165
6	0	"hundred-farmers3"	10000	0	"only-one-field-per-year"	2	3.168	1000	false	true	"constant_prices"	"log-normal"	3.445	false	"hh-nw-kernel-distance"	90	1100	3	0.093	30	0.069	0.05	false	true	0.1	10	0	0.1	1	10	0	false	7	50	true	0	false	1	48	94	0	1	0	0	0	0	14793.310409736532	0	366165
6	0	"hundred-farmers3"	10000	0	"only-one-field-per-year"	2	3.168	1000	false	true	"constant_prices"	"log-normal"	3.445	false	"hh-nw-kernel-distance"	90	1100	3	0.093	30	0.069	0.05	false	true	0.1	10	0	0.1	1	10	0	false	7	50	true	0	false	1	49	94	0	1	0	0	0	0	14934.20639635874	0	366165
6	0	"hundred-farmers3"	10000	0	"only-one-field-per-year"	2	3.168	1000	false	true	"constant_prices"	"log-normal"	3.445	false	"hh-nw-kernel-distance"	90	1100	3	0.093	30	0.069	0.05	false	true	0.1	10	0	0.1	1	10	0	false	7	50	true	0	false	1	50	94	0	1	0	0	0	0	14654.859984747669	0	366165
7	0	"hundred-farmers3"	10000	0	"only-one-field-per-year"	2	3.168	1000	false	true	"constant_prices"	"log-normal"	3.445	false	"hh-nw-kernel-distance"	90	1100	3	0.093	30	0.069	0.05	false	true	0.1	10	0	0.1	1	10	0	false	7	50	true	0	false	1	0	100	0.50186799501868	0.49813200498132004	0	0	0	0	0	0	0
7	0	"hundred-farmers3"	10000	0	"only-one-field-per-year"	2	3.168	1000	false	true	"constant_prices"	"log-normal"	3.445	false	"hh-nw-kernel-distance"	90	1100	3	0.093	30	0.069	0.05	false	true	0.1	10	0	0.1	1	10	0	false	7	50	true	0	false	1	1	100	0.4122042341220423	0.5877957658779577	0	0	6312.171948082092	0	6927.560975888349	0	365310
7	0	"hundred-farmers3"	10000	0	"only-one-field-per-year"	2	3.168	1000	false	true	"constant_prices"	"log-normal"	3.445	false	"hh-nw-kernel-distance"	90	1100	3	0.093	30	0.069	0.05	false	true	0.1	10	0	0.1	1	10	0	false	7	50	true	0	false	1	2	100	0.39103362391033625	0.6089663760896638	0	0	6132.424198738042	0	7253.212399675763	0	365310
7	0	"hundred-farmers3"	10000	0	"only-one-field-per-year"	2	3.168	1000	false	true	"constant_prices"	"log-normal"	3.445	false	"hh-nw-kernel-distance"	90	1100	3	0.093	30	0.069	0.05	false	true	0.1	10	0	0.1	1	10	0	false	7	50	true	0	false	1	3	100	0.34993773349937735	0.6500622665006227	0	0	5541.736777510683	0	7591.209692868536	0	365310
7	0	"hundred-farmers3"	10000	0	"only-one-field-per-year"	2	3.168	1000	false	true	"constant_prices"	"log-normal"	3.445	false	"hh-nw-kernel-distance"	90	1100	3	0.093	30	0.069	0.05	false	true	0.1	10	0	0.1	1	10	0	false	7	50	true	0	false	1	4	100	0.3175591531755915	0.6824408468244084	0	0	5098.744622312146	0	7951.8495056519905	0	365310
7	0	"hundred-farmers3"	10000	0	"only-one-field-per-year"	2	3.168	1000	false	true	"constant_prices"	"log-normal"	3.445	false	"hh-nw-kernel-distance"	90	1100	3	0.093	30	0.069	0.05	false	true	0.1	10	0	0.1	1	10	0	false	7	50	true	0	false	1	5	100	0.27895392278953923	0.7210460772104608	0	0	4508.397350671426	0	8347.092633588594	0	365310
7	0	"hundred-farmers3"	10000	0	"only-one-field-per-year"	2	3.168	1000	false	true	"constant_prices"	"log-normal"	3.445	false	"hh-nw-kernel-distance"	90	1100	3	0.093	30	0.069	0.05	false	true	0.1	10	0	0.1	1	10	0	false	7	50	true	0	false	1	6	100	0.25093399750934	0.74906600249066	0	0	4107.013619467808	0	8788.805897291297	0	365310
7	0	"hundred-farmers3"	10000	0	"only-one-field-per-year"	2	3.168	1000	false	true	"constant_prices"	"log-normal"	3.445	false	"hh-nw-kernel-distance"	90	1100	3	0.093	30	0.069	0.05	false	true	0.1	10	0	0.1	1	10	0	false	7	50	true	0	false	1	7	99	0.22942643391521197	0.770573566084788	0	0	3806.8505218151927	0	9285.759557397794	0	365400
7	0	"hundred-farmers3"	10000	0	"only-one-field-per-year"	2	3.168	1000	false	true	"constant_prices"	"log-normal"	3.445	false	"hh-nw-kernel-distance"	90	1100	3	0.093	30	0.069	0.05	false	true	0.1	10	0	0.1	1	10	0	false	7	50	true	0	false	1	8	97	0.199375	0.800625	0	0	3322.7282040106884	0	9821.805233033385	0	365580
7	0	"hundred-farmers3"	10000	0	"only-one-field-per-year"	2	3.168	1000	false	true	"constant_prices"	"log-normal"	3.445	false	"hh-nw-kernel-distance"	90	1100	3	0.093	30	0.069	0.05	false	true	0.1	10	0	0.1	1	10	0	false	7	50	true	0	false	1	9	94	0.18867924528301888	0.8113207547169812	0	0	3192.4122135051657	0	10383.655151264347	0	366030
7	0	"hundred-farmers3"	10000	0	"only-one-field-per-year"	2	3.168	1000	false	true	"constant_prices"	"log-normal"	3.445	false	"hh-nw-kernel-distance"	90	1100	3	0.093	30	0.069	0.05	false	true	0.1	10	0	0.1	1	10	0	false	7	50	true	0	false	1	10	93	0.18032786885245902	0.819672131147541	0	0	3116.568397808205	0	11009.240299659563	0	366210
7	0	"hundred-farmers3"	10000	0	"only-one-field-per-year"	2	3.168	1000	false	true	"constant_prices"	"log-normal"	3.445	false	"hh-nw-kernel-distance"	90	1100	3	0.093	30	0.069	0.05	false	true	0.1	10	0	0.1	1	10	0	false	7	50	true	0	false	1	11	93	0.16897856242118536	0.8310214375788146	0	0	2984.374258609517	0	11683.5990251732	0	366210
7	0	"hundred-farmers3"	10000	0	"only-one-field-per-year"	2	3.168	1000	false	true	"constant_prices"	"log-normal"	3.445	false	"hh-nw-kernel-distance"	90	1100	3	0.093	30	0.069	0.05	false	true	0.1	10	0	0.1	1	10	0	false	7	50	true	0	false	1	12	91	0.1346031746031746	0.8653968253968254	0	0	2373.815777930653	0	12067.146041948383	0	366705
7	0	"hundred-farmers3"	10000	0	"only-one-field-per-year"	2	3.168	1000	false	true	"constant_prices"	"log-normal"	3.445	false	"hh-nw-kernel-distance"	90	1100	3	0.093	30	0.069	0.05	false	true	0.1	10	0	0.1	1	10	0	false	7	50	true	0	false	1	13	91	0.10793650793650794	0.8920634920634921	0	0	1918.8697639966547	0	12474.273026583805	0	366705
7	0	"hundred-farmers3"	10000	0	"only-one-field-per-year"	2	3.168	1000	false	true	"constant_prices"	"log-normal"	3.445	false	"hh-nw-kernel-distance"	90	1100	3	0.093	30	0.069	0.05	false	true	0.1	10	0	0.1	1	10	0	false	7	50	true	0	false	1	14	91	0.09523809523809523	0.9047619047619048	0	0	1721.110063725313	0	12867.944003368204	0	366705
7	0	"hundred-farmers3"	10000	0	"only-one-field-per-year"	2	3.168	1000	false	true	"constant_prices"	"log-normal"	3.445	false	"hh-nw-kernel-distance"	90	1100	3	0.093	30	0.069	0.05	false	true	0.1	10	0	0.1	1	10	0	false	7	50	true	0	false	1	15	91	0.06349206349206349	0.9365079365079365	0	0	1146.746709306198	0	13513.591676422278	0	366705
7	0	"hundred-farmers3"	10000	0	"only-one-field-per-year"	2	3.168	1000	false	true	"constant_prices"	"log-normal"	3.445	false	"hh-nw-kernel-distance"	90	1100	3	0.093	30	0.069	0.05	false	true	0.1	10	0	0.1	1	10	0	false	7	50	true	0	false	1	16	91	0.06222222222222222	0.9377777777777778	0	0	1151.4564646155852	0	13537.496824211245	0	366705
7	0	"hundred-farmers3"	10000	0	"only-one-field-per-year"	2	3.168	1000	false	true	"constant_prices"	"log-normal"	3.445	false	"hh-nw-kernel-distance"	90	1100	3	0.093	30	0.069	0.05	false	true	0.1	10	0	0.1	1	10	0	false	7	50	true	0	false	1	17	91	0.05206349206349206	0.947936507936508	0	0	981.9790850104447	0	13830.213961966838	0	366705
7	0	"hundred-farmers3"	10000	0	"only-one-field-per-year"	2	3.168	1000	false	true	"constant_prices"	"log-normal"	3.445	false	"hh-nw-kernel-distance"	90	1100	3	0.093	30	0.069	0.05	false	true	0.1	10	0	0.1	1	10	0	false	7	50	true	0	false	1	18	91	0.02666666666666667	0.9733333333333334	0	0	508.62777271133683	0	13546.497237813779	0	366705
7	0	"hundred-farmers3"	10000	0	"only-one-field-per-year"	2	3.168	1000	false	true	"constant_prices"	"log-normal"	3.445	false	"hh-nw-kernel-distance"	90	1100	3	0.093	30	0.069	0.05	false	true	0.1	10	0	0.1	1	10	0	false	7	50	true	0	false	1	19	91	0.017142857142857144	0.9828571428571429	0	0	332.800174381865	0	13999.043251234873	0	366705
7	0	"hundred-farmers3"	10000	0	"only-one-field-per-year"	2	3.168	1000	false	true	"constant_prices"	"log-normal"	3.445	false	"hh-nw-kernel-distance"	90	1100	3	0.093	30	0.069	0.05	false	true	0.1	10	0	0.1	1	10	0	false	7	50	true	0	false	1	20	91	0	1	0	0	0	0	14040.526472767162	0	366705
7	0	"hundred-farmers3"	10000	0	"only-one-field-per-year"	2	3.168	1000	false	true	"constant_prices"	"log-normal"	3.445	false	"hh-nw-kernel-distance"	90	1100	3	0.093	30	0.069	0.05	false	true	0.1	10	0	0.1	1	10	0	false	7	50	true	0	false	1	21	91	0	1	0	0	0	0	14133.02133621061	0	366705
7	0	"hundred-farmers3"	10000	0	"only-one-field-per-year"	2	3.168	1000	false	true	"constant_prices"	"log-normal"	3.445	false	"hh-nw-kernel-distance"	90	1100	3	0.093	30	0.069	0.05	false	true	0.1	10	0	0.1	1	10	0	false	7	50	true	0	false	1	22	91	0	1	0	0	0	0	14223.834759851261	0	366705
7	0	"hundred-farmers3"	10000	0	"only-one-field-per-year"	2	3.168	1000	false	true	"constant_prices"	"log-normal"	3.445	false	"hh-nw-kernel-distance"	90	1100	3	0.093	30	0.069	0.05	false	true	0.1	10	0	0.1	1	10	0	false	7	50	true	0	false	1	23	91	0	1	0	0	0	0	14683.640798517761	0	366705
7	0	"hundred-farmers3"	10000	0	"only-one-field-per-year"	2	3.168	1000	false	true	"constant_prices"	"log-normal"	3.445	false	"hh-nw-kernel-distance"	90	1100	3	0.093	30	0.069	0.05	false	true	0.1	10	0	0.1	1	10	0	false	7	50	true	0	false	1	24	91	0	1	0	0	0	0	15295.63340486394	0	366705
7	0	"hundred-farmers3"	10000	0	"only-one-field-per-year"	2	3.168	1000	false	true	"constant_prices"	"log-normal"	3.445	false	"hh-nw-kernel-distance"	90	1100	3	0.093	30	0.069	0.05	false	true	0.1	10	0	0.1	1	10	0	false	7	50	true	0	false	1	25	91	0	1	0	0	0	0	15371.50141513789	0	366705
7	0	"hundred-farmers3"	10000	0	"only-one-field-per-year"	2	3.168	1000	false	true	"constant_prices"	"log-normal"	3.445	false	"hh-nw-kernel-distance"	90	1100	3	0.093	30	0.069	0.05	false	true	0.1	10	0	0.1	1	10	0	false	7	50	true	0	false	1	26	91	0	1	0	0	0	0	15756.975407136772	0	366705
7	0	"hundred-farmers3"	10000	0	"only-one-field-per-year"	2	3.168	1000	false	true	"constant_prices"	"log-normal"	3.445	false	"hh-nw-kernel-distance"	90	1100	3	0.093	30	0.069	0.05	false	true	0.1	10	0	0.1	1	10	0	false	7	50	true	0	false	1	27	91	0	1	0	0	0	0	16004.2736497246	0	366705
7	0	"hundred-farmers3"	10000	0	"only-one-field-per-year"	2	3.168	1000	false	true	"constant_prices"	"log-normal"	3.445	false	"hh-nw-kernel-distance"	90	1100	3	0.093	30	0.069	0.05	false	true	0.1	10	0	0.1	1	10	0	false	7	50	true	0	false	1	28	91	0	1	0	0	0	0	16218.408889794318	0	366705
7	0	"hundred-farmers3"	10000	0	"only-one-field-per-year"	2	3.168	1000	false	true	"constant_prices"	"log-normal"	3.445	false	"hh-nw-kernel-distance"	90	1100	3	0.093	30	0.069	0.05	false	true	0.1	10	0	0.1	1	10	0	false	7	50	true	0	false	1	29	91	0	1	0	0	0	0	16561.525387258032	0	366705
7	0	"hundred-farmers3"	10000	0	"only-one-field-per-year"	2	3.168	1000	false	true	"constant_prices"	"log-normal"	3.445	false	"hh-nw-kernel-distance"	90	1100	3	0.093	30	0.069	0.05	false	true	0.1	10	0	0.1	1	10	0	false	7	50	true	0	false	1	30	91	0	1	0	0	0	0	17007.360475356287	0	366705
7	0	"hundred-farmers3"	10000	0	"only-one-field-per-year"	2	3.168	1000	false	true	"constant_prices"	"log-normal"	3.445	false	"hh-nw-kernel-distance"	90	1100	3	0.093	30	0.069	0.05	false	true	0.1	10	0	0.1	1	10	0	false	7	50	true	0	false	1	31	91	0	1	0	0	0	0	17592.926249804892	0	366705
7	0	"hundred-farmers3"	10000	0	"only-one-field-per-year"	2	3.168	1000	false	true	"constant_prices"	"log-normal"	3.445	false	"hh-nw-kernel-distance"	90	1100	3	0.093	30	0.069	0.05	false	true	0.1	10	0	0.1	1	10	0	false	7	50	true	0	false	1	32	91	0	1	0	0	0	0	17921.20099335616	0	366705
7	0	"hundred-farmers3"	10000	0	"only-one-field-per-year"	2	3.168	1000	false	true	"constant_prices"	"log-normal"	3.445	false	"hh-nw-kernel-distance"	90	1100	3	0.093	30	0.069	0.05	false	true	0.1	10	0	0.1	1	10	0	false	7	50	true	0	false	1	33	91	0	1	0	0	0	0	18199.7385404349	0	366705
7	0	"hundred-farmers3"	10000	0	"only-one-field-per-year"	2	3.168	1000	false	true	"constant_prices"	"log-normal"	3.445	false	"hh-nw-kernel-distance"	90	1100	3	0.093	30	0.069	0.05	false	true	0.1	10	0	0.1	1	10	0	false	7	50	true	0	false	1	34	91	0	1	0	0	0	0	18242.009993181746	0	366705
7	0	"hundred-farmers3"	10000	0	"only-one-field-per-year"	2	3.168	1000	false	true	"constant_prices"	"log-normal"	3.445	false	"hh-nw-kernel-distance"	90	1100	3	0.093	30	0.069	0.05	false	true	0.1	10	0	0.1	1	10	0	false	7	50	true	0	false	1	35	91	0	1	0	0	0	0	18475.635141113304	0	366705
7	0	"hundred-farmers3"	10000	0	"only-one-field-per-year"	2	3.168	1000	false	true	"constant_prices"	"log-normal"	3.445	false	"hh-nw-kernel-distance"	90	1100	3	0.093	30	0.069	0.05	false	true	0.1	10	0	0.1	1	10	0	false	7	50	true	0	false	1	36	91	0	1	0	0	0	0	18608.40568090337	0	366705
7	0	"hundred-farmers3"	10000	0	"only-one-field-per-year"	2	3.168	1000	false	true	"constant_prices"	"log-normal"	3.445	false	"hh-nw-kernel-distance"	90	1100	3	0.093	30	0.069	0.05	false	true	0.1	10	0	0.1	1	10	0	false	7	50	true	0	false	1	37	91	0	1	0	0	0	0	18566.640916921755	0	366705
7	0	"hundred-farmers3"	10000	0	"only-one-field-per-year"	2	3.168	1000	false	true	"constant_prices"	"log-normal"	3.445	false	"hh-nw-kernel-distance"	90	1100	3	0.093	30	0.069	0.05	false	true	0.1	10	0	0.1	1	10	0	false	7	50	true	0	false	1	38	91	0	1	0	0	0	0	18585.035899796476	0	366705
7	0	"hundred-farmers3"	10000	0	"only-one-field-per-year"	2	3.168	1000	false	true	"constant_prices"	"log-normal"	3.445	false	"hh-nw-kernel-distance"	90	1100	3	0.093	30	0.069	0.05	false	true	0.1	10	0	0.1	1	10	0	false	7	50	true	0	false	1	39	91	0	1	0	0	0	0	18402.398242517287	0	366705
7	0	"hundred-farmers3"	10000	0	"only-one-field-per-year"	2	3.168	1000	false	true	"constant_prices"	"log-normal"	3.445	false	"hh-nw-kernel-distance"	90	1100	3	0.093	30	0.069	0.05	false	true	0.1	10	0	0.1	1	10	0	false	7	50	true	0	false	1	40	91	0	1	0	0	0	0	17876.854508825876	0	366705
7	0	"hundred-farmers3"	10000	0	"only-one-field-per-year"	2	3.168	1000	false	true	"constant_prices"	"log-normal"	3.445	false	"hh-nw-kernel-distance"	90	1100	3	0.093	30	0.069	0.05	false	true	0.1	10	0	0.1	1	10	0	false	7	50	true	0	false	1	41	91	0	1	0	0	0	0	17380.50446214952	0	366705
7	0	"hundred-farmers3"	10000	0	"only-one-field-per-year"	2	3.168	1000	false	true	"constant_prices"	"log-normal"	3.445	false	"hh-nw-kernel-distance"	90	1100	3	0.093	30	0.069	0.05	false	true	0.1	10	0	0.1	1	10	0	false	7	50	true	0	false	1	42	91	0	1	0	0	0	0	16495.042089436636	0	366705
7	0	"hundred-farmers3"	10000	0	"only-one-field-per-year"	2	3.168	1000	false	true	"constant_prices"	"log-normal"	3.445	false	"hh-nw-kernel-distance"	90	1100	3	0.093	30	0.069	0.05	false	true	0.1	10	0	0.1	1	10	0	false	7	50	true	0	false	1	43	91	0	1	0	0	0	0	16340.640243774997	0	366705
7	0	"hundred-farmers3"	10000	0	"only-one-field-per-year"	2	3.168	1000	false	true	"constant_prices"	"log-normal"	3.445	false	"hh-nw-kernel-distance"	90	1100	3	0.093	30	0.069	0.05	false	true	0.1	10	0	0.1	1	10	0	false	7	50	true	0	false	1	44	91	0	1	0	0	0	0	15724.163495165181	0	366705
7	0	"hundred-farmers3"	10000	0	"only-one-field-per-year"	2	3.168	1000	false	true	"constant_prices"	"log-normal"	3.445	false	"hh-nw-kernel-distance"	90	1100	3	0.093	30	0.069	0.05	false	true	0.1	10	0	0.1	1	10	0	false	7	50	true	0	false	1	45	91	0	1	0	0	0	0	15329.10065608707	0	366705
7	0	"hundred-farmers3"	10000	0	"only-one-field-per-year"	2	3.168	1000	false	true	"constant_prices"	"log-normal"	3.445	false	"hh-nw-kernel-distance"	90	1100	3	0.093	30	0.069	0.05	false	true	0.1	10	0	0.1	1	10	0	false	7	50	true	0	false	1	46	91	0	1	0	0	0	0	14815.176796702746	0	366705
7	0	"hundred-farmers3"	10000	0	"only-one-field-per-year"	2	3.168	1000	false	true	"constant_prices"	"log-normal"	3.445	false	"hh-nw-kernel-distance"	90	1100	3	0.093	30	0.069	0.05	false	true	0.1	10	0	0.1	1	10	0	false	7	50	true	0	false	1	47	91	0	1	0	0	0	0	14588.99085760719	0	366705
7	0	"hundred-farmers3"	10000	0	"only-one-field-per-year"	2	3.168	1000	false	true	"constant_prices"	"log-normal"	3.445	false	"hh-nw-kernel-distance"	90	1100	3	0.093	30	0.069	0.05	false	true	0.1	10	0	0.1	1	10	0	false	7	50	true	0	false	1	48	91	0	1	0	0	0	0	14585.662079702168	0	366705
7	0	"hundred-farmers3"	10000	0	"only-one-field-per-year"	2	3.168	1000	false	true	"constant_prices"	"log-normal"	3.445	false	"hh-nw-kernel-distance"	90	1100	3	0.093	30	0.069	0.05	false	true	0.1	10	0	0.1	1	10	0	false	7	50	true	0	false	1	49	91	0	1	0	0	0	0	14398.813601904678	0	366705
7	0	"hundred-farmers3"	10000	0	"only-one-field-per-year"	2	3.168	1000	false	true	"constant_prices"	"log-normal"	3.445	false	"hh-nw-kernel-distance"	90	1100	3	0.093	30	0.069	0.05	false	true	0.1	10	0	0.1	1	10	0	false	7	50	true	0	false	1	50	91	0	1	0	0	0	0	14701.264039600628	0	366705
8	0	"hundred-farmers3"	10000	0	"only-one-field-per-year"	2	3.168	1000	false	true	"constant_prices"	"log-normal"	3.445	false	"hh-nw-kernel-distance"	90	1100	3	0.093	30	0.069	0.05	false	true	0.1	10	0	0.1	1	10	0	false	7	50	true	0	false	1	0	100	0.50186799501868	0.49813200498132004	0	0	0	0	0	0	0
8	0	"hundred-farmers3"	10000	0	"only-one-field-per-year"	2	3.168	1000	false	true	"constant_prices"	"log-normal"	3.445	false	"hh-nw-kernel-distance"	90	1100	3	0.093	30	0.069	0.05	false	true	0.1	10	0	0.1	1	10	0	false	7	50	true	0	false	1	1	100	0.3854296388542964	0.6145703611457036	0	0	5685.765039552928	0	7130.972267034708	0	365310
8	0	"hundred-farmers3"	10000	0	"only-one-field-per-year"	2	3.168	1000	false	true	"constant_prices"	"log-normal"	3.445	false	"hh-nw-kernel-distance"	90	1100	3	0.093	30	0.069	0.05	false	true	0.1	10	0	0.1	1	10	0	false	7	50	true	0	false	1	2	100	0.34184308841843086	0.6581569115815691	0	0	5067.951756276459	0	7499.708777580722	0	365310
8	0	"hundred-farmers3"	10000	0	"only-one-field-per-year"	2	3.168	1000	false	true	"constant_prices"	"log-normal"	3.445	false	"hh-nw-kernel-distance"	90	1100	3	0.093	30	0.069	0.05	false	true	0.1	10	0	0.1	1	10	0	false	7	50	true	0	false	1	3	100	0.3275217932752179	0.6724782067247821	0	0	4987.122414693897	0	7860.029805875215	0	365310
8	0	"hundred-farmers3"	10000	0	"only-one-field-per-year"	2	3.168	1000	false	true	"constant_prices"	"log-normal"	3.445	false	"hh-nw-kernel-distance"	90	1100	3	0.093	30	0.069	0.05	false	true	0.1	10	0	0.1	1	10	0	false	7	50	true	0	false	1	4	100	0.31569115815691157	0.6843088418430884	0	0	4946.261205116603	0	8221.675452902698	0	365310
8	0	"hundred-farmers3"	10000	0	"only-one-field-per-year"	2	3.168	1000	false	true	"constant_prices"	"log-normal"	3.445	false	"hh-nw-kernel-distance"	90	1100	3	0.093	30	0.069	0.05	false	true	0.1	10	0	0.1	1	10	0	false	7	50	true	0	false	1	5	100	0.2920298879202989	0.7079701120797012	0	0	4653.766673549733	0	8602.273235261877	0	365310
8	0	"hundred-farmers3"	10000	0	"only-one-field-per-year"	2	3.168	1000	false	true	"constant_prices"	"log-normal"	3.445	false	"hh-nw-kernel-distance"	90	1100	3	0.093	30	0.069	0.05	false	true	0.1	10	0	0.1	1	10	0	false	7	50	true	0	false	1	6	99	0.2874064837905237	0.7125935162094763	0	0	4718.99565156444	0	8995.64092741434	0	365400
8	0	"hundred-farmers3"	10000	0	"only-one-field-per-year"	2	3.168	1000	false	true	"constant_prices"	"log-normal"	3.445	false	"hh-nw-kernel-distance"	90	1100	3	0.093	30	0.069	0.05	false	true	0.1	10	0	0.1	1	10	0	false	7	50	true	0	false	1	7	99	0.27057356608478805	0.729426433915212	0	0	4540.6027936439705	0	9480.093219032999	0	365400
8	0	"hundred-farmers3"	10000	0	"only-one-field-per-year"	2	3.168	1000	false	true	"constant_prices"	"log-normal"	3.445	false	"hh-nw-kernel-distance"	90	1100	3	0.093	30	0.069	0.05	false	true	0.1	10	0	0.1	1	10	0	false	7	50	true	0	false	1	8	99	0.2543640897755611	0.7456359102244389	0	0	4362.279633665667	0	10035.952528500151	0	365400
8	0	"hundred-farmers3"	10000	0	"only-one-field-per-year"	2	3.168	1000	false	true	"constant_prices"	"log-normal"	3.445	false	"hh-nw-kernel-distance"	90	1100	3	0.093	30	0.069	0.05	false	true	0.1	10	0	0.1	1	10	0	false	7	50	true	0	false	1	9	98	0.23595505617977527	0.7640449438202247	0	0	4122.1641425080425	0	10628.165568571545	0	365490
8	0	"hundred-farmers3"	10000	0	"only-one-field-per-year"	2	3.168	1000	false	true	"constant_prices"	"log-normal"	3.445	false	"hh-nw-kernel-distance"	90	1100	3	0.093	30	0.069	0.05	false	true	0.1	10	0	0.1	1	10	0	false	7	50	true	0	false	1	10	98	0.2103620474406991	0.7896379525593009	0	0	3734.0997086429697	0	11294.90622018126	0	365490
8	0	"hundred-farmers3"	10000	0	"only-one-field-per-year"	2	3.168	1000	false	true	"constant_prices"	"log-normal"	3.445	false	"hh-nw-kernel-distance"	90	1100	3	0.093	30	0.069	0.05	false	true	0.1	10	0	0.1	1	10	0	false	7	50	true	0	false	1	11	95	0.17684078036500944	0.8231592196349906	0	0	3145.4087800298616	0	11903.570280461772	0	366075
8	0	"hundred-farmers3"	10000	0	"only-one-field-per-year"	2	3.168	1000	false	true	"constant_prices"	"log-normal"	3.445	false	"hh-nw-kernel-distance"	90	1100	3	0.093	30	0.069	0.05	false	true	0.1	10	0	0.1	1	10	0	false	7	50	true	0	false	1	12	95	0.1642542479546885	0.8357457520453115	0	0	2984.286316891259	0	12437.746706960592	0	366075
8	0	"hundred-farmers3"	10000	0	"only-one-field-per-year"	2	3.168	1000	false	true	"constant_prices"	"log-normal"	3.445	false	"hh-nw-kernel-distance"	90	1100	3	0.093	30	0.069	0.05	false	true	0.1	10	0	0.1	1	10	0	false	7	50	true	0	false	1	13	90	0.14074550128534705	0.859254498714653	0	0	2542.7400992434286	0	12211.909991347233	0	367560
8	0	"hundred-farmers3"	10000	0	"only-one-field-per-year"	2	3.168	1000	false	true	"constant_prices"	"log-normal"	3.445	false	"hh-nw-kernel-distance"	90	1100	3	0.093	30	0.069	0.05	false	true	0.1	10	0	0.1	1	10	0	false	7	50	true	0	false	1	14	90	0.09125964010282776	0.9087403598971723	0	0	1649.4237895417868	0	12718.676907420228	0	367560
8	0	"hundred-farmers3"	10000	0	"only-one-field-per-year"	2	3.168	1000	false	true	"constant_prices"	"log-normal"	3.445	false	"hh-nw-kernel-distance"	90	1100	3	0.093	30	0.069	0.05	false	true	0.1	10	0	0.1	1	10	0	false	7	50	true	0	false	1	15	90	0.07647814910025708	0.9235218508997429	0	0	1401.3466544917458	0	12937.56900359225	0	367560
8	0	"hundred-farmers3"	10000	0	"only-one-field-per-year"	2	3.168	1000	false	true	"constant_prices"	"log-normal"	3.445	false	"hh-nw-kernel-distance"	90	1100	3	0.093	30	0.069	0.05	false	true	0.1	10	0	0.1	1	10	0	false	7	50	true	0	false	1	16	90	0.04948586118251928	0.9505141388174807	0	0	915.8431104057875	0	12962.541716525795	0	367560
8	0	"hundred-farmers3"	10000	0	"only-one-field-per-year"	2	3.168	1000	false	true	"constant_prices"	"log-normal"	3.445	false	"hh-nw-kernel-distance"	90	1100	3	0.093	30	0.069	0.05	false	true	0.1	10	0	0.1	1	10	0	false	7	50	true	0	false	1	17	90	0.02506426735218509	0.9749357326478149	0	0	467.37398239007	0	13331.461068919985	0	367560
8	0	"hundred-farmers3"	10000	0	"only-one-field-per-year"	2	3.168	1000	false	true	"constant_prices"	"log-normal"	3.445	false	"hh-nw-kernel-distance"	90	1100	3	0.093	30	0.069	0.05	false	true	0.1	10	0	0.1	1	10	0	false	7	50	true	0	false	1	18	89	0.0077269800386349004	0.9922730199613651	0	0	144.0857481459924	0	13663.263397547376	0	367695
8	0	"hundred-farmers3"	10000	0	"only-one-field-per-year"	2	3.168	1000	false	true	"constant_prices"	"log-normal"	3.445	false	"hh-nw-kernel-distance"	90	1100	3	0.093	30	0.069	0.05	false	true	0.1	10	0	0.1	1	10	0	false	7	50	true	0	false	1	19	89	0.0025756600128783	0.9974243399871217	0	0	48.417535741793806	0	14054.795418950605	0	367695
8	0	"hundred-farmers3"	10000	0	"only-one-field-per-year"	2	3.168	1000	false	true	"constant_prices"	"log-normal"	3.445	false	"hh-nw-kernel-distance"	90	1100	3	0.093	30	0.069	0.05	false	true	0.1	10	0	0.1	1	10	0	false	7	50	true	0	false	1	20	89	0	1	0	0	0	0	13819.721204146163	0	367695
8	0	"hundred-farmers3"	10000	0	"only-one-field-per-year"	2	3.168	1000	false	true	"constant_prices"	"log-normal"	3.445	false	"hh-nw-kernel-distance"	90	1100	3	0.093	30	0.069	0.05	false	true	0.1	10	0	0.1	1	10	0	false	7	50	true	0	false	1	21	88	0	1	0	0	0	0	14325.87255847775	0	367785
8	0	"hundred-farmers3"	10000	0	"only-one-field-per-year"	2	3.168	1000	false	true	"constant_prices"	"log-normal"	3.445	false	"hh-nw-kernel-distance"	90	1100	3	0.093	30	0.069	0.05	false	true	0.1	10	0	0.1	1	10	0	false	7	50	true	0	false	1	22	88	0	1	0	0	0	0	14623.186880829884	0	367785
8	0	"hundred-farmers3"	10000	0	"only-one-field-per-year"	2	3.168	1000	false	true	"constant_prices"	"log-normal"	3.445	false	"hh-nw-kernel-distance"	90	1100	3	0.093	30	0.069	0.05	false	true	0.1	10	0	0.1	1	10	0	false	7	50	true	0	false	1	23	88	0	1	0	0	0	0	14779.447972787792	0	367785
8	0	"hundred-farmers3"	10000	0	"only-one-field-per-year"	2	3.168	1000	false	true	"constant_prices"	"log-normal"	3.445	false	"hh-nw-kernel-distance"	90	1100	3	0.093	30	0.069	0.05	false	true	0.1	10	0	0.1	1	10	0	false	7	50	true	0	false	1	24	88	0	1	0	0	0	0	14196.886359475333	0	367785
8	0	"hundred-farmers3"	10000	0	"only-one-field-per-year"	2	3.168	1000	false	true	"constant_prices"	"log-normal"	3.445	false	"hh-nw-kernel-distance"	90	1100	3	0.093	30	0.069	0.05	false	true	0.1	10	0	0.1	1	10	0	false	7	50	true	0	false	1	25	88	0	1	0	0	0	0	14516.06604886674	0	367785
8	0	"hundred-farmers3"	10000	0	"only-one-field-per-year"	2	3.168	1000	false	true	"constant_prices"	"log-normal"	3.445	false	"hh-nw-kernel-distance"	90	1100	3	0.093	30	0.069	0.05	false	true	0.1	10	0	0.1	1	10	0	false	7	50	true	0	false	1	26	88	0	1	0	0	0	0	15121.924812654244	0	367785
8	0	"hundred-farmers3"	10000	0	"only-one-field-per-year"	2	3.168	1000	false	true	"constant_prices"	"log-normal"	3.445	false	"hh-nw-kernel-distance"	90	1100	3	0.093	30	0.069	0.05	false	true	0.1	10	0	0.1	1	10	0	false	7	50	true	0	false	1	27	88	0	1	0	0	0	0	15504.82289387182	0	367785
8	0	"hundred-farmers3"	10000	0	"only-one-field-per-year"	2	3.168	1000	false	true	"constant_prices"	"log-normal"	3.445	false	"hh-nw-kernel-distance"	90	1100	3	0.093	30	0.069	0.05	false	true	0.1	10	0	0.1	1	10	0	false	7	50	true	0	false	1	28	88	0	1	0	0	0	0	15673.366183399856	0	367785
8	0	"hundred-farmers3"	10000	0	"only-one-field-per-year"	2	3.168	1000	false	true	"constant_prices"	"log-normal"	3.445	false	"hh-nw-kernel-distance"	90	1100	3	0.093	30	0.069	0.05	false	true	0.1	10	0	0.1	1	10	0	false	7	50	true	0	false	1	29	88	0	1	0	0	0	0	15525.276688303375	0	367785
8	0	"hundred-farmers3"	10000	0	"only-one-field-per-year"	2	3.168	1000	false	true	"constant_prices"	"log-normal"	3.445	false	"hh-nw-kernel-distance"	90	1100	3	0.093	30	0.069	0.05	false	true	0.1	10	0	0.1	1	10	0	false	7	50	true	0	false	1	30	88	0	1	0	0	0	0	16060.460900366994	0	367785
8	0	"hundred-farmers3"	10000	0	"only-one-field-per-year"	2	3.168	1000	false	true	"constant_prices"	"log-normal"	3.445	false	"hh-nw-kernel-distance"	90	1100	3	0.093	30	0.069	0.05	false	true	0.1	10	0	0.1	1	10	0	false	7	50	true	0	false	1	31	88	0	1	0	0	0	0	16549.708252822198	0	367785
8	0	"hundred-farmers3"	10000	0	"only-one-field-per-year"	2	3.168	1000	false	true	"constant_prices"	"log-normal"	3.445	false	"hh-nw-kernel-distance"	90	1100	3	0.093	30	0.069	0.05	false	true	0.1	10	0	0.1	1	10	0	false	7	50	true	0	false	1	32	88	0	1	0	0	0	0	16846.88377307887	0	367785
8	0	"hundred-farmers3"	10000	0	"only-one-field-per-year"	2	3.168	1000	false	true	"constant_prices"	"log-normal"	3.445	false	"hh-nw-kernel-distance"	90	1100	3	0.093	30	0.069	0.05	false	true	0.1	10	0	0.1	1	10	0	false	7	50	true	0	false	1	33	88	0	1	0	0	0	0	16935.956428642967	0	367785
8	0	"hundred-farmers3"	10000	0	"only-one-field-per-year"	2	3.168	1000	false	true	"constant_prices"	"log-normal"	3.445	false	"hh-nw-kernel-distance"	90	1100	3	0.093	30	0.069	0.05	false	true	0.1	10	0	0.1	1	10	0	false	7	50	true	0	false	1	34	88	0	1	0	0	0	0	17255.000328081936	0	367785
8	0	"hundred-farmers3"	10000	0	"only-one-field-per-year"	2	3.168	1000	false	true	"constant_prices"	"log-normal"	3.445	false	"hh-nw-kernel-distance"	90	1100	3	0.093	30	0.069	0.05	false	true	0.1	10	0	0.1	1	10	0	false	7	50	true	0	false	1	35	88	0	1	0	0	0	0	17187.610587754712	0	367785
8	0	"hundred-farmers3"	10000	0	"only-one-field-per-year"	2	3.168	1000	false	true	"constant_prices"	"log-normal"	3.445	false	"hh-nw-kernel-distance"	90	1100	3	0.093	30	0.069	0.05	false	true	0.1	10	0	0.1	1	10	0	false	7	50	true	0	false	1	36	88	0	1	0	0	0	0	17581.654601306524	0	367785
8	0	"hundred-farmers3"	10000	0	"only-one-field-per-year"	2	3.168	1000	false	true	"constant_prices"	"log-normal"	3.445	false	"hh-nw-kernel-distance"	90	1100	3	0.093	30	0.069	0.05	false	true	0.1	10	0	0.1	1	10	0	false	7	50	true	0	false	1	37	88	0	1	0	0	0	0	18025.08553863259	0	367785
8	0	"hundred-farmers3"	10000	0	"only-one-field-per-year"	2	3.168	1000	false	true	"constant_prices"	"log-normal"	3.445	false	"hh-nw-kernel-distance"	90	1100	3	0.093	30	0.069	0.05	false	true	0.1	10	0	0.1	1	10	0	false	7	50	true	0	false	1	38	88	0	1	0	0	0	0	18209.44154510645	0	367785
8	0	"hundred-farmers3"	10000	0	"only-one-field-per-year"	2	3.168	1000	false	true	"constant_prices"	"log-normal"	3.445	false	"hh-nw-kernel-distance"	90	1100	3	0.093	30	0.069	0.05	false	true	0.1	10	0	0.1	1	10	0	false	7	50	true	0	false	1	39	88	0	1	0	0	0	0	18311.645401431397	0	367785
8	0	"hundred-farmers3"	10000	0	"only-one-field-per-year"	2	3.168	1000	false	true	"constant_prices"	"log-normal"	3.445	false	"hh-nw-kernel-distance"	90	1100	3	0.093	30	0.069	0.05	false	true	0.1	10	0	0.1	1	10	0	false	7	50	true	0	false	1	40	88	0	1	0	0	0	0	17631.241311545058	0	367785
8	0	"hundred-farmers3"	10000	0	"only-one-field-per-year"	2	3.168	1000	false	true	"constant_prices"	"log-normal"	3.445	false	"hh-nw-kernel-distance"	90	1100	3	0.093	30	0.069	0.05	false	true	0.1	10	0	0.1	1	10	0	false	7	50	true	0	false	1	41	88	0	1	0	0	0	0	17518.384148699806	0	367785
8	0	"hundred-farmers3"	10000	0	"only-one-field-per-year"	2	3.168	1000	false	true	"constant_prices"	"log-normal"	3.445	false	"hh-nw-kernel-distance"	90	1100	3	0.093	30	0.069	0.05	false	true	0.1	10	0	0.1	1	10	0	false	7	50	true	0	false	1	42	88	0	1	0	0	0	0	16011.557167497322	0	367785
8	0	"hundred-farmers3"	10000	0	"only-one-field-per-year"	2	3.168	1000	false	true	"constant_prices"	"log-normal"	3.445	false	"hh-nw-kernel-distance"	90	1100	3	0.093	30	0.069	0.05	false	true	0.1	10	0	0.1	1	10	0	false	7	50	true	0	false	1	43	88	0	1	0	0	0	0	15367.513559449439	0	367785
8	0	"hundred-farmers3"	10000	0	"only-one-field-per-year"	2	3.168	1000	false	true	"constant_prices"	"log-normal"	3.445	false	"hh-nw-kernel-distance"	90	1100	3	0.093	30	0.069	0.05	false	true	0.1	10	0	0.1	1	10	0	false	7	50	true	0	false	1	44	88	0	1	0	0	0	0	15399.38964210851	0	367785
8	0	"hundred-farmers3"	10000	0	"only-one-field-per-year"	2	3.168	1000	false	true	"constant_prices"	"log-normal"	3.445	false	"hh-nw-kernel-distance"	90	1100	3	0.093	30	0.069	0.05	false	true	0.1	10	0	0.1	1	10	0	false	7	50	true	0	false	1	45	88	0	1	0	0	0	0	15486.241146078497	0	367785
8	0	"hundred-farmers3"	10000	0	"only-one-field-per-year"	2	3.168	1000	false	true	"constant_prices"	"log-normal"	3.445	false	"hh-nw-kernel-distance"	90	1100	3	0.093	30	0.069	0.05	false	true	0.1	10	0	0.1	1	10	0	false	7	50	true	0	false	1	46	88	0	1	0	0	0	0	15350.411969533388	0	367785
8	0	"hundred-farmers3"	10000	0	"only-one-field-per-year"	2	3.168	1000	false	true	"constant_prices"	"log-normal"	3.445	false	"hh-nw-kernel-distance"	90	1100	3	0.093	30	0.069	0.05	false	true	0.1	10	0	0.1	1	10	0	false	7	50	true	0	false	1	47	88	0	1	0	0	0	0	15641.219696831531	0	367785
8	0	"hundred-farmers3"	10000	0	"only-one-field-per-year"	2	3.168	1000	false	true	"constant_prices"	"log-normal"	3.445	false	"hh-nw-kernel-distance"	90	1100	3	0.093	30	0.069	0.05	false	true	0.1	10	0	0.1	1	10	0	false	7	50	true	0	false	1	48	88	0	1	0	0	0	0	15702.505455584615	0	367785
8	0	"hundred-farmers3"	10000	0	"only-one-field-per-year"	2	3.168	1000	false	true	"constant_prices"	"log-normal"	3.445	false	"hh-nw-kernel-distance"	90	1100	3	0.093	30	0.069	0.05	false	true	0.1	10	0	0.1	1	10	0	false	7	50	true	0	false	1	49	88	0	1	0	0	0	0	15835.87850723364	0	367785
8	0	"hundred-farmers3"	10000	0	"only-one-field-per-year"	2	3.168	1000	false	true	"constant_prices"	"log-normal"	3.445	false	"hh-nw-kernel-distance"	90	1100	3	0.093	30	0.069	0.05	false	true	0.1	10	0	0.1	1	10	0	false	7	50	true	0	false	1	50	88	0	1	0	0	0	0	15993.290920613943	0	367785
9	0	"hundred-farmers3"	10000	0	"only-one-field-per-year"	2	3.168	1000	false	true	"constant_prices"	"log-normal"	3.445	false	"hh-nw-kernel-distance"	90	1100	3	0.093	30	0.069	0.05	false	true	0.1	10	0	0.1	1	10	0	false	7	50	true	0	false	1	0	100	0.50186799501868	0.49813200498132004	0	0	0	0	0	0	0
9	0	"hundred-farmers3"	10000	0	"only-one-field-per-year"	2	3.168	1000	false	true	"constant_prices"	"log-normal"	3.445	false	"hh-nw-kernel-distance"	90	1100	3	0.093	30	0.069	0.05	false	true	0.1	10	0	0.1	1	10	0	false	7	50	true	0	false	1	1	100	0.3848069738480697	0.6151930261519303	0	0	5817.923352757665	0	7484.005729567727	0	365310
9	0	"hundred-farmers3"	10000	0	"only-one-field-per-year"	2	3.168	1000	false	true	"constant_prices"	"log-normal"	3.445	false	"hh-nw-kernel-distance"	90	1100	3	0.093	30	0.069	0.05	false	true	0.1	10	0	0.1	1	10	0	false	7	50	true	0	false	1	2	100	0.32689912826899126	0.6731008717310087	0	0	4923.438904978823	0	7868.138860691722	0	365310
9	0	"hundred-farmers3"	10000	0	"only-one-field-per-year"	2	3.168	1000	false	true	"constant_prices"	"log-normal"	3.445	false	"hh-nw-kernel-distance"	90	1100	3	0.093	30	0.069	0.05	false	true	0.1	10	0	0.1	1	10	0	false	7	50	true	0	false	1	3	100	0.30884184308841844	0.6911581569115816	0	0	4759.306090461451	0	8243.656008215357	0	365310
9	0	"hundred-farmers3"	10000	0	"only-one-field-per-year"	2	3.168	1000	false	true	"constant_prices"	"log-normal"	3.445	false	"hh-nw-kernel-distance"	90	1100	3	0.093	30	0.069	0.05	false	true	0.1	10	0	0.1	1	10	0	false	7	50	true	0	false	1	4	100	0.30199252801992527	0.6980074719800747	0	0	4805.983392847152	0	8614.115600195999	0	365310
9	0	"hundred-farmers3"	10000	0	"only-one-field-per-year"	2	3.168	1000	false	true	"constant_prices"	"log-normal"	3.445	false	"hh-nw-kernel-distance"	90	1100	3	0.093	30	0.069	0.05	false	true	0.1	10	0	0.1	1	10	0	false	7	50	true	0	false	1	5	100	0.29514321295143214	0.7048567870485679	0	0	4838.9572240488	0	8991.71913812393	0	365310
9	0	"hundred-farmers3"	10000	0	"only-one-field-per-year"	2	3.168	1000	false	true	"constant_prices"	"log-normal"	3.445	false	"hh-nw-kernel-distance"	90	1100	3	0.093	30	0.069	0.05	false	true	0.1	10	0	0.1	1	10	0	false	7	50	true	0	false	1	6	100	0.24844333748443337	0.7515566625155666	0	0	4072.7573069172495	0	9397.946479635426	0	365310
9	0	"hundred-farmers3"	10000	0	"only-one-field-per-year"	2	3.168	1000	false	true	"constant_prices"	"log-normal"	3.445	false	"hh-nw-kernel-distance"	90	1100	3	0.093	30	0.069	0.05	false	true	0.1	10	0	0.1	1	10	0	false	7	50	true	0	false	1	7	99	0.23815461346633415	0.7618453865336658	0	0	3998.6196066828475	0	9827.792404889355	0	365400
9	0	"hundred-farmers3"	10000	0	"only-one-field-per-year"	2	3.168	1000	false	true	"constant_prices"	"log-normal"	3.445	false	"hh-nw-kernel-distance"	90	1100	3	0.093	30	0.069	0.05	false	true	0.1	10	0	0.1	1	10	0	false	7	50	true	0	false	1	8	97	0.2125	0.7875	0	0	3605.432136074526	0	10333.655962393126	0	365580
9	0	"hundred-farmers3"	10000	0	"only-one-field-per-year"	2	3.168	1000	false	true	"constant_prices"	"log-normal"	3.445	false	"hh-nw-kernel-distance"	90	1100	3	0.093	30	0.069	0.05	false	true	0.1	10	0	0.1	1	10	0	false	7	50	true	0	false	1	9	97	0.20125	0.79875	0	0	3493.8696010226113	0	10924.888000939638	0	365580
9	0	"hundred-farmers3"	10000	0	"only-one-field-per-year"	2	3.168	1000	false	true	"constant_prices"	"log-normal"	3.445	false	"hh-nw-kernel-distance"	90	1100	3	0.093	30	0.069	0.05	false	true	0.1	10	0	0.1	1	10	0	false	7	50	true	0	false	1	10	97	0.171875	0.828125	0	0	3014.61542677986	0	11570.32417940874	0	365580
9	0	"hundred-farmers3"	10000	0	"only-one-field-per-year"	2	3.168	1000	false	true	"constant_prices"	"log-normal"	3.445	false	"hh-nw-kernel-distance"	90	1100	3	0.093	30	0.069	0.05	false	true	0.1	10	0	0.1	1	10	0	false	7	50	true	0	false	1	11	97	0.141875	0.858125	0	0	2506.905342580037	0	12248.2443569663	0	365580
9	0	"hundred-farmers3"	10000	0	"only-one-field-per-year"	2	3.168	1000	false	true	"constant_prices"	"log-normal"	3.445	false	"hh-nw-kernel-distance"	90	1100	3	0.093	30	0.069	0.05	false	true	0.1	10	0	0.1	1	10	0	false	7	50	true	0	false	1	12	94	0.12295081967213115	0.8770491803278688	0	0	2181.612431866014	0	12345.559498198283	0	366210
9	0	"hundred-farmers3"	10000	0	"only-one-field-per-year"	2	3.168	1000	false	true	"constant_prices"	"log-normal"	3.445	false	"hh-nw-kernel-distance"	90	1100	3	0.093	30	0.069	0.05	false	true	0.1	10	0	0.1	1	10	0	false	7	50	true	0	false	1	13	93	0.11805555555555555	0.8819444444444444	0	0	2142.236934693195	0	12568.04330231422	0	366300
9	0	"hundred-farmers3"	10000	0	"only-one-field-per-year"	2	3.168	1000	false	true	"constant_prices"	"log-normal"	3.445	false	"hh-nw-kernel-distance"	90	1100	3	0.093	30	0.069	0.05	false	true	0.1	10	0	0.1	1	10	0	false	7	50	true	0	false	1	14	90	0.08773045136681501	0.912269548633185	0	0	1578.841060921818	0	12641.665730853741	0	366795
9	0	"hundred-farmers3"	10000	0	"only-one-field-per-year"	2	3.168	1000	false	true	"constant_prices"	"log-normal"	3.445	false	"hh-nw-kernel-distance"	90	1100	3	0.093	30	0.069	0.05	false	true	0.1	10	0	0.1	1	10	0	false	7	50	true	0	false	1	15	90	0.0743801652892562	0.9256198347107438	0	0	1360.2768764775326	0	12974.476076990806	0	366795
9	0	"hundred-farmers3"	10000	0	"only-one-field-per-year"	2	3.168	1000	false	true	"constant_prices"	"log-normal"	3.445	false	"hh-nw-kernel-distance"	90	1100	3	0.093	30	0.069	0.05	false	true	0.1	10	0	0.1	1	10	0	false	7	50	true	0	false	1	16	90	0.05721551176096631	0.9427844882390337	0	0	1059.9294345852347	0	13512.977681416403	0	366795
9	0	"hundred-farmers3"	10000	0	"only-one-field-per-year"	2	3.168	1000	false	true	"constant_prices"	"log-normal"	3.445	false	"hh-nw-kernel-distance"	90	1100	3	0.093	30	0.069	0.05	false	true	0.1	10	0	0.1	1	10	0	false	7	50	true	0	false	1	17	90	0.04577240940877304	0.954227590591227	0	0	861.6112543775538	0	13955.73766265489	0	366795
9	0	"hundred-farmers3"	10000	0	"only-one-field-per-year"	2	3.168	1000	false	true	"constant_prices"	"log-normal"	3.445	false	"hh-nw-kernel-distance"	90	1100	3	0.093	30	0.069	0.05	false	true	0.1	10	0	0.1	1	10	0	false	7	50	true	0	false	1	18	90	0.02670057215511761	0.9732994278448824	0	0	510.6897987735116	0	13974.463538810413	0	366795
9	0	"hundred-farmers3"	10000	0	"only-one-field-per-year"	2	3.168	1000	false	true	"constant_prices"	"log-normal"	3.445	false	"hh-nw-kernel-distance"	90	1100	3	0.093	30	0.069	0.05	false	true	0.1	10	0	0.1	1	10	0	false	7	50	true	0	false	1	19	90	0.01080737444373808	0.989192625556262	0	0	207.03523658105013	0	14134.282697331062	0	366795
9	0	"hundred-farmers3"	10000	0	"only-one-field-per-year"	2	3.168	1000	false	true	"constant_prices"	"log-normal"	3.445	false	"hh-nw-kernel-distance"	90	1100	3	0.093	30	0.069	0.05	false	true	0.1	10	0	0.1	1	10	0	false	7	50	true	0	false	1	20	90	0.008264462809917356	0.9917355371900827	0	0	159.028484755315	0	14411.592621110816	0	366795
9	0	"hundred-farmers3"	10000	0	"only-one-field-per-year"	2	3.168	1000	false	true	"constant_prices"	"log-normal"	3.445	false	"hh-nw-kernel-distance"	90	1100	3	0.093	30	0.069	0.05	false	true	0.1	10	0	0.1	1	10	0	false	7	50	true	0	false	1	21	90	0.008264462809917356	0.9917355371900827	0	0	162.69548260528182	0	14543.900931647258	0	366795
9	0	"hundred-farmers3"	10000	0	"only-one-field-per-year"	2	3.168	1000	false	true	"constant_prices"	"log-normal"	3.445	false	"hh-nw-kernel-distance"	90	1100	3	0.093	30	0.069	0.05	false	true	0.1	10	0	0.1	1	10	0	false	7	50	true	0	false	1	22	90	0.0012714558169103624	0.9987285441830897	0	0	26.93703017488965	0	14426.045023168075	0	366795
9	0	"hundred-farmers3"	10000	0	"only-one-field-per-year"	2	3.168	1000	false	true	"constant_prices"	"log-normal"	3.445	false	"hh-nw-kernel-distance"	90	1100	3	0.093	30	0.069	0.05	false	true	0.1	10	0	0.1	1	10	0	false	7	50	true	0	false	1	23	90	0.0012714558169103624	0.9987285441830897	0	0	27.45016257157878	0	14845.111618149916	0	366795
9	0	"hundred-farmers3"	10000	0	"only-one-field-per-year"	2	3.168	1000	false	true	"constant_prices"	"log-normal"	3.445	false	"hh-nw-kernel-distance"	90	1100	3	0.093	30	0.069	0.05	false	true	0.1	10	0	0.1	1	10	0	false	7	50	true	0	false	1	24	90	0.0012714558169103624	0.9987285441830897	0	0	27.95387729402298	0	15094.701361106405	0	366795
9	0	"hundred-farmers3"	10000	0	"only-one-field-per-year"	2	3.168	1000	false	true	"constant_prices"	"log-normal"	3.445	false	"hh-nw-kernel-distance"	90	1100	3	0.093	30	0.069	0.05	false	true	0.1	10	0	0.1	1	10	0	false	7	50	true	0	false	1	25	90	0	1	0	0	0	0	15538.30693248206	0	366795
9	0	"hundred-farmers3"	10000	0	"only-one-field-per-year"	2	3.168	1000	false	true	"constant_prices"	"log-normal"	3.445	false	"hh-nw-kernel-distance"	90	1100	3	0.093	30	0.069	0.05	false	true	0.1	10	0	0.1	1	10	0	false	7	50	true	0	false	1	26	90	0	1	0	0	0	0	15645.819533206013	0	366795
9	0	"hundred-farmers3"	10000	0	"only-one-field-per-year"	2	3.168	1000	false	true	"constant_prices"	"log-normal"	3.445	false	"hh-nw-kernel-distance"	90	1100	3	0.093	30	0.069	0.05	false	true	0.1	10	0	0.1	1	10	0	false	7	50	true	0	false	1	27	90	0	1	0	0	0	0	16029.132782580913	0	366795
9	0	"hundred-farmers3"	10000	0	"only-one-field-per-year"	2	3.168	1000	false	true	"constant_prices"	"log-normal"	3.445	false	"hh-nw-kernel-distance"	90	1100	3	0.093	30	0.069	0.05	false	true	0.1	10	0	0.1	1	10	0	false	7	50	true	0	false	1	28	90	0	1	0	0	0	0	16171.333071015528	0	366795
9	0	"hundred-farmers3"	10000	0	"only-one-field-per-year"	2	3.168	1000	false	true	"constant_prices"	"log-normal"	3.445	false	"hh-nw-kernel-distance"	90	1100	3	0.093	30	0.069	0.05	false	true	0.1	10	0	0.1	1	10	0	false	7	50	true	0	false	1	29	90	0	1	0	0	0	0	16579.73360712938	0	366795
9	0	"hundred-farmers3"	10000	0	"only-one-field-per-year"	2	3.168	1000	false	true	"constant_prices"	"log-normal"	3.445	false	"hh-nw-kernel-distance"	90	1100	3	0.093	30	0.069	0.05	false	true	0.1	10	0	0.1	1	10	0	false	7	50	true	0	false	1	30	90	0	1	0	0	0	0	16545.39848627488	0	366795
9	0	"hundred-farmers3"	10000	0	"only-one-field-per-year"	2	3.168	1000	false	true	"constant_prices"	"log-normal"	3.445	false	"hh-nw-kernel-distance"	90	1100	3	0.093	30	0.069	0.05	false	true	0.1	10	0	0.1	1	10	0	false	7	50	true	0	false	1	31	90	0	1	0	0	0	0	16737.116007535722	0	366795
9	0	"hundred-farmers3"	10000	0	"only-one-field-per-year"	2	3.168	1000	false	true	"constant_prices"	"log-normal"	3.445	false	"hh-nw-kernel-distance"	90	1100	3	0.093	30	0.069	0.05	false	true	0.1	10	0	0.1	1	10	0	false	7	50	true	0	false	1	32	90	0	1	0	0	0	0	17107.93128959572	0	366795
9	0	"hundred-farmers3"	10000	0	"only-one-field-per-year"	2	3.168	1000	false	true	"constant_prices"	"log-normal"	3.445	false	"hh-nw-kernel-distance"	90	1100	3	0.093	30	0.069	0.05	false	true	0.1	10	0	0.1	1	10	0	false	7	50	true	0	false	1	33	90	0	1	0	0	0	0	17305.634162739792	0	366795
9	0	"hundred-farmers3"	10000	0	"only-one-field-per-year"	2	3.168	1000	false	true	"constant_prices"	"log-normal"	3.445	false	"hh-nw-kernel-distance"	90	1100	3	0.093	30	0.069	0.05	false	true	0.1	10	0	0.1	1	10	0	false	7	50	true	0	false	1	34	90	0	1	0	0	0	0	17653.995280025338	0	366795
9	0	"hundred-farmers3"	10000	0	"only-one-field-per-year"	2	3.168	1000	false	true	"constant_prices"	"log-normal"	3.445	false	"hh-nw-kernel-distance"	90	1100	3	0.093	30	0.069	0.05	false	true	0.1	10	0	0.1	1	10	0	false	7	50	true	0	false	1	35	90	0	1	0	0	0	0	17555.532331509952	0	366795
9	0	"hundred-farmers3"	10000	0	"only-one-field-per-year"	2	3.168	1000	false	true	"constant_prices"	"log-normal"	3.445	false	"hh-nw-kernel-distance"	90	1100	3	0.093	30	0.069	0.05	false	true	0.1	10	0	0.1	1	10	0	false	7	50	true	0	false	1	36	90	0	1	0	0	0	0	17628.97252806157	0	366795
9	0	"hundred-farmers3"	10000	0	"only-one-field-per-year"	2	3.168	1000	false	true	"constant_prices"	"log-normal"	3.445	false	"hh-nw-kernel-distance"	90	1100	3	0.093	30	0.069	0.05	false	true	0.1	10	0	0.1	1	10	0	false	7	50	true	0	false	1	37	90	0	1	0	0	0	0	17935.559593992253	0	366795
9	0	"hundred-farmers3"	10000	0	"only-one-field-per-year"	2	3.168	1000	false	true	"constant_prices"	"log-normal"	3.445	false	"hh-nw-kernel-distance"	90	1100	3	0.093	30	0.069	0.05	false	true	0.1	10	0	0.1	1	10	0	false	7	50	true	0	false	1	38	90	0	1	0	0	0	0	18286.00995196619	0	366795
9	0	"hundred-farmers3"	10000	0	"only-one-field-per-year"	2	3.168	1000	false	true	"constant_prices"	"log-normal"	3.445	false	"hh-nw-kernel-distance"	90	1100	3	0.093	30	0.069	0.05	false	true	0.1	10	0	0.1	1	10	0	false	7	50	true	0	false	1	39	90	0	1	0	0	0	0	18534.097172832255	0	366795
9	0	"hundred-farmers3"	10000	0	"only-one-field-per-year"	2	3.168	1000	false	true	"constant_prices"	"log-normal"	3.445	false	"hh-nw-kernel-distance"	90	1100	3	0.093	30	0.069	0.05	false	true	0.1	10	0	0.1	1	10	0	false	7	50	true	0	false	1	40	90	0	1	0	0	0	0	18416.65843535225	0	366795
9	0	"hundred-farmers3"	10000	0	"only-one-field-per-year"	2	3.168	1000	false	true	"constant_prices"	"log-normal"	3.445	false	"hh-nw-kernel-distance"	90	1100	3	0.093	30	0.069	0.05	false	true	0.1	10	0	0.1	1	10	0	false	7	50	true	0	false	1	41	90	0	1	0	0	0	0	18315.5345224794	0	366795
9	0	"hundred-farmers3"	10000	0	"only-one-field-per-year"	2	3.168	1000	false	true	"constant_prices"	"log-normal"	3.445	false	"hh-nw-kernel-distance"	90	1100	3	0.093	30	0.069	0.05	false	true	0.1	10	0	0.1	1	10	0	false	7	50	true	0	false	1	42	90	0	1	0	0	0	0	16327.038746151979	0	366795
9	0	"hundred-farmers3"	10000	0	"only-one-field-per-year"	2	3.168	1000	false	true	"constant_prices"	"log-normal"	3.445	false	"hh-nw-kernel-distance"	90	1100	3	0.093	30	0.069	0.05	false	true	0.1	10	0	0.1	1	10	0	false	7	50	true	0	false	1	43	90	0	1	0	0	0	0	15673.146328856437	0	366795
9	0	"hundred-farmers3"	10000	0	"only-one-field-per-year"	2	3.168	1000	false	true	"constant_prices"	"log-normal"	3.445	false	"hh-nw-kernel-distance"	90	1100	3	0.093	30	0.069	0.05	false	true	0.1	10	0	0.1	1	10	0	false	7	50	true	0	false	1	44	90	0	1	0	0	0	0	15357.499743526838	0	366795
9	0	"hundred-farmers3"	10000	0	"only-one-field-per-year"	2	3.168	1000	false	true	"constant_prices"	"log-normal"	3.445	false	"hh-nw-kernel-distance"	90	1100	3	0.093	30	0.069	0.05	false	true	0.1	10	0	0.1	1	10	0	false	7	50	true	0	false	1	45	90	0	1	0	0	0	0	15573.735095881935	0	366795
9	0	"hundred-farmers3"	10000	0	"only-one-field-per-year"	2	3.168	1000	false	true	"constant_prices"	"log-normal"	3.445	false	"hh-nw-kernel-distance"	90	1100	3	0.093	30	0.069	0.05	false	true	0.1	10	0	0.1	1	10	0	false	7	50	true	0	false	1	46	90	0	1	0	0	0	0	15819.97158768602	0	366795
9	0	"hundred-farmers3"	10000	0	"only-one-field-per-year"	2	3.168	1000	false	true	"constant_prices"	"log-normal"	3.445	false	"hh-nw-kernel-distance"	90	1100	3	0.093	30	0.069	0.05	false	true	0.1	10	0	0.1	1	10	0	false	7	50	true	0	false	1	47	90	0	1	0	0	0	0	15119.554955111938	0	366795
9	0	"hundred-farmers3"	10000	0	"only-one-field-per-year"	2	3.168	1000	false	true	"constant_prices"	"log-normal"	3.445	false	"hh-nw-kernel-distance"	90	1100	3	0.093	30	0.069	0.05	false	true	0.1	10	0	0.1	1	10	0	false	7	50	true	0	false	1	48	90	0	1	0	0	0	0	15311.502190906842	0	366795
9	0	"hundred-farmers3"	10000	0	"only-one-field-per-year"	2	3.168	1000	false	true	"constant_prices"	"log-normal"	3.445	false	"hh-nw-kernel-distance"	90	1100	3	0.093	30	0.069	0.05	false	true	0.1	10	0	0.1	1	10	0	false	7	50	true	0	false	1	49	90	0	1	0	0	0	0	15196.297510941344	0	366795
9	0	"hundred-farmers3"	10000	0	"only-one-field-per-year"	2	3.168	1000	false	true	"constant_prices"	"log-normal"	3.445	false	"hh-nw-kernel-distance"	90	1100	3	0.093	30	0.069	0.05	false	true	0.1	10	0	0.1	1	10	0	false	7	50	true	0	false	1	50	90	0	1	0	0	0	0	15494.116323926684	0	366795
10	0	"hundred-farmers3"	10000	0	"only-one-field-per-year"	2	3.168	1000	false	true	"constant_prices"	"log-normal"	3.445	false	"hh-nw-kernel-distance"	90	1100	3	0.093	30	0.069	0.05	false	true	0.1	10	0	0.1	1	10	0	false	7	50	true	0	false	1	0	100	0.50186799501868	0.49813200498132004	0	0	0	0	0	0	0
10	0	"hundred-farmers3"	10000	0	"only-one-field-per-year"	2	3.168	1000	false	true	"constant_prices"	"log-normal"	3.445	false	"hh-nw-kernel-distance"	90	1100	3	0.093	30	0.069	0.05	false	true	0.1	10	0	0.1	1	10	0	false	7	50	true	0	false	1	1	100	0.37359900373599003	0.6264009962640099	0	0	5434.955185065713	0	6803.171734955812	0	365310
10	0	"hundred-farmers3"	10000	0	"only-one-field-per-year"	2	3.168	1000	false	true	"constant_prices"	"log-normal"	3.445	false	"hh-nw-kernel-distance"	90	1100	3	0.093	30	0.069	0.05	false	true	0.1	10	0	0.1	1	10	0	false	7	50	true	0	false	1	2	100	0.3443337484433375	0.6556662515566625	0	0	5080.859987444648	0	7178.473784026836	0	365310
10	0	"hundred-farmers3"	10000	0	"only-one-field-per-year"	2	3.168	1000	false	true	"constant_prices"	"log-normal"	3.445	false	"hh-nw-kernel-distance"	90	1100	3	0.093	30	0.069	0.05	false	true	0.1	10	0	0.1	1	10	0	false	7	50	true	0	false	1	3	100	0.3163138231631382	0.6836861768368617	0	0	4753.613772199352	0	7553.239339715279	0	365310
10	0	"hundred-farmers3"	10000	0	"only-one-field-per-year"	2	3.168	1000	false	true	"constant_prices"	"log-normal"	3.445	false	"hh-nw-kernel-distance"	90	1100	3	0.093	30	0.069	0.05	false	true	0.1	10	0	0.1	1	10	0	false	7	50	true	0	false	1	4	100	0.2982565379825654	0.7017434620174346	0	0	4587.379466128437	0	7936.141233741575	0	365310
10	0	"hundred-farmers3"	10000	0	"only-one-field-per-year"	2	3.168	1000	false	true	"constant_prices"	"log-normal"	3.445	false	"hh-nw-kernel-distance"	90	1100	3	0.093	30	0.069	0.05	false	true	0.1	10	0	0.1	1	10	0	false	7	50	true	0	false	1	5	100	0.29265255292652553	0.7073474470734745	0	0	4652.452241094352	0	8343.980271032087	0	365310
10	0	"hundred-farmers3"	10000	0	"only-one-field-per-year"	2	3.168	1000	false	true	"constant_prices"	"log-normal"	3.445	false	"hh-nw-kernel-distance"	90	1100	3	0.093	30	0.069	0.05	false	true	0.1	10	0	0.1	1	10	0	false	7	50	true	0	false	1	6	100	0.2808219178082192	0.7191780821917808	0	0	4583.203145849929	0	8798.971028665139	0	365310
10	0	"hundred-farmers3"	10000	0	"only-one-field-per-year"	2	3.168	1000	false	true	"constant_prices"	"log-normal"	3.445	false	"hh-nw-kernel-distance"	90	1100	3	0.093	30	0.069	0.05	false	true	0.1	10	0	0.1	1	10	0	false	7	50	true	0	false	1	7	98	0.24344569288389514	0.7565543071161048	0	0	3983.0066593188317	0	9264.035408011177	0	365490
10	0	"hundred-farmers3"	10000	0	"only-one-field-per-year"	2	3.168	1000	false	true	"constant_prices"	"log-normal"	3.445	false	"hh-nw-kernel-distance"	90	1100	3	0.093	30	0.069	0.05	false	true	0.1	10	0	0.1	1	10	0	false	7	50	true	0	false	1	8	96	0.20601127113337508	0.793988728866625	0	0	3360.4659881206226	0	9842.499054685652	0	365715
10	0	"hundred-farmers3"	10000	0	"only-one-field-per-year"	2	3.168	1000	false	true	"constant_prices"	"log-normal"	3.445	false	"hh-nw-kernel-distance"	90	1100	3	0.093	30	0.069	0.05	false	true	0.1	10	0	0.1	1	10	0	false	7	50	true	0	false	1	9	94	0.19371069182389938	0.8062893081761007	0	0	3212.0715548539088	0	10475.831210127399	0	366030
10	0	"hundred-farmers3"	10000	0	"only-one-field-per-year"	2	3.168	1000	false	true	"constant_prices"	"log-normal"	3.445	false	"hh-nw-kernel-distance"	90	1100	3	0.093	30	0.069	0.05	false	true	0.1	10	0	0.1	1	10	0	false	7	50	true	0	false	1	10	94	0.18679245283018867	0.8132075471698114	0	0	3178.087749719183	0	11169.537718805166	0	366030
10	0	"hundred-farmers3"	10000	0	"only-one-field-per-year"	2	3.168	1000	false	true	"constant_prices"	"log-normal"	3.445	false	"hh-nw-kernel-distance"	90	1100	3	0.093	30	0.069	0.05	false	true	0.1	10	0	0.1	1	10	0	false	7	50	true	0	false	1	11	94	0.17295597484276728	0.8270440251572327	0	0	3001.5959366433453	0	11884.078337140903	0	366030
10	0	"hundred-farmers3"	10000	0	"only-one-field-per-year"	2	3.168	1000	false	true	"constant_prices"	"log-normal"	3.445	false	"hh-nw-kernel-distance"	90	1100	3	0.093	30	0.069	0.05	false	true	0.1	10	0	0.1	1	10	0	false	7	50	true	0	false	1	12	94	0.14779874213836477	0.8522012578616353	0	0	2593.1588266348126	0	12393.577754021833	0	366030
10	0	"hundred-farmers3"	10000	0	"only-one-field-per-year"	2	3.168	1000	false	true	"constant_prices"	"log-normal"	3.445	false	"hh-nw-kernel-distance"	90	1100	3	0.093	30	0.069	0.05	false	true	0.1	10	0	0.1	1	10	0	false	7	50	true	0	false	1	13	94	0.12515723270440252	0.8748427672955975	0	0	2220.698401677984	0	12948.640563626977	0	366030
10	0	"hundred-farmers3"	10000	0	"only-one-field-per-year"	2	3.168	1000	false	true	"constant_prices"	"log-normal"	3.445	false	"hh-nw-kernel-distance"	90	1100	3	0.093	30	0.069	0.05	false	true	0.1	10	0	0.1	1	10	0	false	7	50	true	0	false	1	14	94	0.10628930817610063	0.8937106918238994	0	0	1910.544738501484	0	13410.848672782275	0	366030
10	0	"hundred-farmers3"	10000	0	"only-one-field-per-year"	2	3.168	1000	false	true	"constant_prices"	"log-normal"	3.445	false	"hh-nw-kernel-distance"	90	1100	3	0.093	30	0.069	0.05	false	true	0.1	10	0	0.1	1	10	0	false	7	50	true	0	false	1	15	92	0.09355246523388117	0.9064475347661188	0	0	1701.9093849157698	0	13710.768279946917	0	366390
10	0	"hundred-farmers3"	10000	0	"only-one-field-per-year"	2	3.168	1000	false	true	"constant_prices"	"log-normal"	3.445	false	"hh-nw-kernel-distance"	90	1100	3	0.093	30	0.069	0.05	false	true	0.1	10	0	0.1	1	10	0	false	7	50	true	0	false	1	16	92	0.08217446270543616	0.9178255372945638	0	0	1523.2670091999462	0	13529.158746279314	0	366390
10	0	"hundred-farmers3"	10000	0	"only-one-field-per-year"	2	3.168	1000	false	true	"constant_prices"	"log-normal"	3.445	false	"hh-nw-kernel-distance"	90	1100	3	0.093	30	0.069	0.05	false	true	0.1	10	0	0.1	1	10	0	false	7	50	true	0	false	1	17	92	0.06510745891276865	0.9348925410872313	0	0	1227.006035505093	0	13089.484334325925	0	366390
10	0	"hundred-farmers3"	10000	0	"only-one-field-per-year"	2	3.168	1000	false	true	"constant_prices"	"log-normal"	3.445	false	"hh-nw-kernel-distance"	90	1100	3	0.093	30	0.069	0.05	false	true	0.1	10	0	0.1	1	10	0	false	7	50	true	0	false	1	18	92	0.0461441213653603	0.9538558786346397	0	0	881.8010710295895	0	13362.529508820047	0	366390
10	0	"hundred-farmers3"	10000	0	"only-one-field-per-year"	2	3.168	1000	false	true	"constant_prices"	"log-normal"	3.445	false	"hh-nw-kernel-distance"	90	1100	3	0.093	30	0.069	0.05	false	true	0.1	10	0	0.1	1	10	0	false	7	50	true	0	false	1	19	91	0.011399620012666244	0.9886003799873337	0	0	218.44860684995373	0	13770.830560556924	0	366525
10	0	"hundred-farmers3"	10000	0	"only-one-field-per-year"	2	3.168	1000	false	true	"constant_prices"	"log-normal"	3.445	false	"hh-nw-kernel-distance"	90	1100	3	0.093	30	0.069	0.05	false	true	0.1	10	0	0.1	1	10	0	false	7	50	true	0	false	1	20	91	0.011399620012666244	0.9886003799873337	0	0	223.56306389090108	0	14143.352711521582	0	366525
10	0	"hundred-farmers3"	10000	0	"only-one-field-per-year"	2	3.168	1000	false	true	"constant_prices"	"log-normal"	3.445	false	"hh-nw-kernel-distance"	90	1100	3	0.093	30	0.069	0.05	false	true	0.1	10	0	0.1	1	10	0	false	7	50	true	0	false	1	21	91	0.001266624445851805	0.9987333755541482	0	0	25.880261465382016	0	14584.478893755231	0	366525
10	0	"hundred-farmers3"	10000	0	"only-one-field-per-year"	2	3.168	1000	false	true	"constant_prices"	"log-normal"	3.445	false	"hh-nw-kernel-distance"	90	1100	3	0.093	30	0.069	0.05	false	true	0.1	10	0	0.1	1	10	0	false	7	50	true	0	false	1	22	91	0	1	0	0	0	0	14638.046903243525	0	366525
10	0	"hundred-farmers3"	10000	0	"only-one-field-per-year"	2	3.168	1000	false	true	"constant_prices"	"log-normal"	3.445	false	"hh-nw-kernel-distance"	90	1100	3	0.093	30	0.069	0.05	false	true	0.1	10	0	0.1	1	10	0	false	7	50	true	0	false	1	23	91	0	1	0	0	0	0	14797.690206957326	0	366525
10	0	"hundred-farmers3"	10000	0	"only-one-field-per-year"	2	3.168	1000	false	true	"constant_prices"	"log-normal"	3.445	false	"hh-nw-kernel-distance"	90	1100	3	0.093	30	0.069	0.05	false	true	0.1	10	0	0.1	1	10	0	false	7	50	true	0	false	1	24	91	0	1	0	0	0	0	15008.7833273781	0	366525
10	0	"hundred-farmers3"	10000	0	"only-one-field-per-year"	2	3.168	1000	false	true	"constant_prices"	"log-normal"	3.445	false	"hh-nw-kernel-distance"	90	1100	3	0.093	30	0.069	0.05	false	true	0.1	10	0	0.1	1	10	0	false	7	50	true	0	false	1	25	91	0	1	0	0	0	0	15281.210862669186	0	366525
10	0	"hundred-farmers3"	10000	0	"only-one-field-per-year"	2	3.168	1000	false	true	"constant_prices"	"log-normal"	3.445	false	"hh-nw-kernel-distance"	90	1100	3	0.093	30	0.069	0.05	false	true	0.1	10	0	0.1	1	10	0	false	7	50	true	0	false	1	26	91	0	1	0	0	0	0	15998.15755984241	0	366525
10	0	"hundred-farmers3"	10000	0	"only-one-field-per-year"	2	3.168	1000	false	true	"constant_prices"	"log-normal"	3.445	false	"hh-nw-kernel-distance"	90	1100	3	0.093	30	0.069	0.05	false	true	0.1	10	0	0.1	1	10	0	false	7	50	true	0	false	1	27	91	0	1	0	0	0	0	16528.713935837273	0	366525
10	0	"hundred-farmers3"	10000	0	"only-one-field-per-year"	2	3.168	1000	false	true	"constant_prices"	"log-normal"	3.445	false	"hh-nw-kernel-distance"	90	1100	3	0.093	30	0.069	0.05	false	true	0.1	10	0	0.1	1	10	0	false	7	50	true	0	false	1	28	91	0	1	0	0	0	0	16946.10515538525	0	366525
10	0	"hundred-farmers3"	10000	0	"only-one-field-per-year"	2	3.168	1000	false	true	"constant_prices"	"log-normal"	3.445	false	"hh-nw-kernel-distance"	90	1100	3	0.093	30	0.069	0.05	false	true	0.1	10	0	0.1	1	10	0	false	7	50	true	0	false	1	29	91	0	1	0	0	0	0	17077.952711471553	0	366525
10	0	"hundred-farmers3"	10000	0	"only-one-field-per-year"	2	3.168	1000	false	true	"constant_prices"	"log-normal"	3.445	false	"hh-nw-kernel-distance"	90	1100	3	0.093	30	0.069	0.05	false	true	0.1	10	0	0.1	1	10	0	false	7	50	true	0	false	1	30	91	0	1	0	0	0	0	17121.28924475681	0	366525
10	0	"hundred-farmers3"	10000	0	"only-one-field-per-year"	2	3.168	1000	false	true	"constant_prices"	"log-normal"	3.445	false	"hh-nw-kernel-distance"	90	1100	3	0.093	30	0.069	0.05	false	true	0.1	10	0	0.1	1	10	0	false	7	50	true	0	false	1	31	91	0	1	0	0	0	0	17231.18255105601	0	366525
10	0	"hundred-farmers3"	10000	0	"only-one-field-per-year"	2	3.168	1000	false	true	"constant_prices"	"log-normal"	3.445	false	"hh-nw-kernel-distance"	90	1100	3	0.093	30	0.069	0.05	false	true	0.1	10	0	0.1	1	10	0	false	7	50	true	0	false	1	32	91	0	1	0	0	0	0	17637.593478385555	0	366525
10	0	"hundred-farmers3"	10000	0	"only-one-field-per-year"	2	3.168	1000	false	true	"constant_prices"	"log-normal"	3.445	false	"hh-nw-kernel-distance"	90	1100	3	0.093	30	0.069	0.05	false	true	0.1	10	0	0.1	1	10	0	false	7	50	true	0	false	1	33	91	0	1	0	0	0	0	17606.601783912767	0	366525
10	0	"hundred-farmers3"	10000	0	"only-one-field-per-year"	2	3.168	1000	false	true	"constant_prices"	"log-normal"	3.445	false	"hh-nw-kernel-distance"	90	1100	3	0.093	30	0.069	0.05	false	true	0.1	10	0	0.1	1	10	0	false	7	50	true	0	false	1	34	91	0	1	0	0	0	0	17873.49300378819	0	366525
10	0	"hundred-farmers3"	10000	0	"only-one-field-per-year"	2	3.168	1000	false	true	"constant_prices"	"log-normal"	3.445	false	"hh-nw-kernel-distance"	90	1100	3	0.093	30	0.069	0.05	false	true	0.1	10	0	0.1	1	10	0	false	7	50	true	0	false	1	35	91	0	1	0	0	0	0	18079.358130347002	0	366525
10	0	"hundred-farmers3"	10000	0	"only-one-field-per-year"	2	3.168	1000	false	true	"constant_prices"	"log-normal"	3.445	false	"hh-nw-kernel-distance"	90	1100	3	0.093	30	0.069	0.05	false	true	0.1	10	0	0.1	1	10	0	false	7	50	true	0	false	1	36	91	0	1	0	0	0	0	17999.249745191217	0	366525
10	0	"hundred-farmers3"	10000	0	"only-one-field-per-year"	2	3.168	1000	false	true	"constant_prices"	"log-normal"	3.445	false	"hh-nw-kernel-distance"	90	1100	3	0.093	30	0.069	0.05	false	true	0.1	10	0	0.1	1	10	0	false	7	50	true	0	false	1	37	91	0	1	0	0	0	0	18330.210247417825	0	366525
10	0	"hundred-farmers3"	10000	0	"only-one-field-per-year"	2	3.168	1000	false	true	"constant_prices"	"log-normal"	3.445	false	"hh-nw-kernel-distance"	90	1100	3	0.093	30	0.069	0.05	false	true	0.1	10	0	0.1	1	10	0	false	7	50	true	0	false	1	38	91	0	1	0	0	0	0	18360.25879306423	0	366525
10	0	"hundred-farmers3"	10000	0	"only-one-field-per-year"	2	3.168	1000	false	true	"constant_prices"	"log-normal"	3.445	false	"hh-nw-kernel-distance"	90	1100	3	0.093	30	0.069	0.05	false	true	0.1	10	0	0.1	1	10	0	false	7	50	true	0	false	1	39	91	0	1	0	0	0	0	18340.911274743532	0	366525
10	0	"hundred-farmers3"	10000	0	"only-one-field-per-year"	2	3.168	1000	false	true	"constant_prices"	"log-normal"	3.445	false	"hh-nw-kernel-distance"	90	1100	3	0.093	30	0.069	0.05	false	true	0.1	10	0	0.1	1	10	0	false	7	50	true	0	false	1	40	91	0	1	0	0	0	0	18096.46065885552	0	366525
10	0	"hundred-farmers3"	10000	0	"only-one-field-per-year"	2	3.168	1000	false	true	"constant_prices"	"log-normal"	3.445	false	"hh-nw-kernel-distance"	90	1100	3	0.093	30	0.069	0.05	false	true	0.1	10	0	0.1	1	10	0	false	7	50	true	0	false	1	41	91	0	1	0	0	0	0	17376.689952666606	0	366525
10	0	"hundred-farmers3"	10000	0	"only-one-field-per-year"	2	3.168	1000	false	true	"constant_prices"	"log-normal"	3.445	false	"hh-nw-kernel-distance"	90	1100	3	0.093	30	0.069	0.05	false	true	0.1	10	0	0.1	1	10	0	false	7	50	true	0	false	1	42	91	0	1	0	0	0	0	15359.950005594028	0	366525
10	0	"hundred-farmers3"	10000	0	"only-one-field-per-year"	2	3.168	1000	false	true	"constant_prices"	"log-normal"	3.445	false	"hh-nw-kernel-distance"	90	1100	3	0.093	30	0.069	0.05	false	true	0.1	10	0	0.1	1	10	0	false	7	50	true	0	false	1	43	91	0	1	0	0	0	0	15063.468115871574	0	366525
10	0	"hundred-farmers3"	10000	0	"only-one-field-per-year"	2	3.168	1000	false	true	"constant_prices"	"log-normal"	3.445	false	"hh-nw-kernel-distance"	90	1100	3	0.093	30	0.069	0.05	false	true	0.1	10	0	0.1	1	10	0	false	7	50	true	0	false	1	44	91	0	1	0	0	0	0	14878.729080536823	0	366525
10	0	"hundred-farmers3"	10000	0	"only-one-field-per-year"	2	3.168	1000	false	true	"constant_prices"	"log-normal"	3.445	false	"hh-nw-kernel-distance"	90	1100	3	0.093	30	0.069	0.05	false	true	0.1	10	0	0.1	1	10	0	false	7	50	true	0	false	1	45	91	0	1	0	0	0	0	14813.982380718768	0	366525
10	0	"hundred-farmers3"	10000	0	"only-one-field-per-year"	2	3.168	1000	false	true	"constant_prices"	"log-normal"	3.445	false	"hh-nw-kernel-distance"	90	1100	3	0.093	30	0.069	0.05	false	true	0.1	10	0	0.1	1	10	0	false	7	50	true	0	false	1	46	91	0	1	0	0	0	0	15090.090044314646	0	366525
10	0	"hundred-farmers3"	10000	0	"only-one-field-per-year"	2	3.168	1000	false	true	"constant_prices"	"log-normal"	3.445	false	"hh-nw-kernel-distance"	90	1100	3	0.093	30	0.069	0.05	false	true	0.1	10	0	0.1	1	10	0	false	7	50	true	0	false	1	47	91	0	1	0	0	0	0	15303.76935657836	0	366525
10	0	"hundred-farmers3"	10000	0	"only-one-field-per-year"	2	3.168	1000	false	true	"constant_prices"	"log-normal"	3.445	false	"hh-nw-kernel-distance"	90	1100	3	0.093	30	0.069	0.05	false	true	0.1	10	0	0.1	1	10	0	false	7	50	true	0	false	1	48	91	0	1	0	0	0	0	14918.302479816793	0	366525
10	0	"hundred-farmers3"	10000	0	"only-one-field-per-year"	2	3.168	1000	false	true	"constant_prices"	"log-normal"	3.445	false	"hh-nw-kernel-distance"	90	1100	3	0.093	30	0.069	0.05	false	true	0.1	10	0	0.1	1	10	0	false	7	50	true	0	false	1	49	91	0	1	0	0	0	0	14602.155162464687	0	366525
10	0	"hundred-farmers3"	10000	0	"only-one-field-per-year"	2	3.168	1000	false	true	"constant_prices"	"log-normal"	3.445	false	"hh-nw-kernel-distance"	90	1100	3	0.093	30	0.069	0.05	false	true	0.1	10	0	0.1	1	10	0	false	7	50	true	0	false	1	50	91	0	1	0	0	0	0	14935.268642742249	0	366525
11	0	"hundred-farmers3"	10000	0	"only-one-field-per-year"	2	3.168	1000	false	true	"constant_prices"	"log-normal"	3.445	false	"hh-nw-kernel-distance"	90	1100	3	0.093	30	0.069	0.05	false	true	0.1	10	0	0.1	1	10	0	false	7	50	true	0	false	1	0	100	0.50186799501868	0.49813200498132004	0	0	0	0	0	0	0
11	0	"hundred-farmers3"	10000	0	"only-one-field-per-year"	2	3.168	1000	false	true	"constant_prices"	"log-normal"	3.445	false	"hh-nw-kernel-distance"	90	1100	3	0.093	30	0.069	0.05	false	true	0.1	10	0	0.1	1	10	0	false	7	50	true	0	false	1	1	100	0.4140722291407223	0.5859277708592777	0	0	5825.600403101811	0	7389.470176173423	0	365310
11	0	"hundred-farmers3"	10000	0	"only-one-field-per-year"	2	3.168	1000	false	true	"constant_prices"	"log-normal"	3.445	false	"hh-nw-kernel-distance"	90	1100	3	0.093	30	0.069	0.05	false	true	0.1	10	0	0.1	1	10	0	false	7	50	true	0	false	1	2	100	0.39103362391033625	0.6089663760896638	0	0	5649.585292734062	0	7873.407280000998	0	365310
11	0	"hundred-farmers3"	10000	0	"only-one-field-per-year"	2	3.168	1000	false	true	"constant_prices"	"log-normal"	3.445	false	"hh-nw-kernel-distance"	90	1100	3	0.093	30	0.069	0.05	false	true	0.1	10	0	0.1	1	10	0	false	7	50	true	0	false	1	3	100	0.3642590286425903	0.6357409713574097	0	0	5365.3248786232025	0	8340.862582006532	0	365310
11	0	"hundred-farmers3"	10000	0	"only-one-field-per-year"	2	3.168	1000	false	true	"constant_prices"	"log-normal"	3.445	false	"hh-nw-kernel-distance"	90	1100	3	0.093	30	0.069	0.05	false	true	0.1	10	0	0.1	1	10	0	false	7	50	true	0	false	1	4	100	0.350560398505604	0.6494396014943961	0	0	5318.001322707386	0	8790.602442114772	0	365310
11	0	"hundred-farmers3"	10000	0	"only-one-field-per-year"	2	3.168	1000	false	true	"constant_prices"	"log-normal"	3.445	false	"hh-nw-kernel-distance"	90	1100	3	0.093	30	0.069	0.05	false	true	0.1	10	0	0.1	1	10	0	false	7	50	true	0	false	1	5	100	0.34308841843088417	0.6569115815691158	0	0	5378.614295386841	0	9226.674088372713	0	365310
11	0	"hundred-farmers3"	10000	0	"only-one-field-per-year"	2	3.168	1000	false	true	"constant_prices"	"log-normal"	3.445	false	"hh-nw-kernel-distance"	90	1100	3	0.093	30	0.069	0.05	false	true	0.1	10	0	0.1	1	10	0	false	7	50	true	0	false	1	6	100	0.33499377334993774	0.6650062266500623	0	0	5415.102205838915	0	9659.455266814191	0	365310
11	0	"hundred-farmers3"	10000	0	"only-one-field-per-year"	2	3.168	1000	false	true	"constant_prices"	"log-normal"	3.445	false	"hh-nw-kernel-distance"	90	1100	3	0.093	30	0.069	0.05	false	true	0.1	10	0	0.1	1	10	0	false	7	50	true	0	false	1	7	99	0.30423940149625933	0.6957605985037406	0	0	4979.473072846605	0	10076.77733049509	0	365400
11	0	"hundred-farmers3"	10000	0	"only-one-field-per-year"	2	3.168	1000	false	true	"constant_prices"	"log-normal"	3.445	false	"hh-nw-kernel-distance"	90	1100	3	0.093	30	0.069	0.05	false	true	0.1	10	0	0.1	1	10	0	false	7	50	true	0	false	1	8	99	0.2899002493765586	0.7100997506234414	0	0	4856.9930220778515	0	10541.333138733682	0	365400
11	0	"hundred-farmers3"	10000	0	"only-one-field-per-year"	2	3.168	1000	false	true	"constant_prices"	"log-normal"	3.445	false	"hh-nw-kernel-distance"	90	1100	3	0.093	30	0.069	0.05	false	true	0.1	10	0	0.1	1	10	0	false	7	50	true	0	false	1	9	98	0.24921923797626483	0.7507807620237351	0	0	4193.279017459955	0	11023.221872567883	0	365535
11	0	"hundred-farmers3"	10000	0	"only-one-field-per-year"	2	3.168	1000	false	true	"constant_prices"	"log-normal"	3.445	false	"hh-nw-kernel-distance"	90	1100	3	0.093	30	0.069	0.05	false	true	0.1	10	0	0.1	1	10	0	false	7	50	true	0	false	1	10	96	0.2335216572504708	0.7664783427495292	0	0	3990.1250692055582	0	11477.907645310495	0	365895
11	0	"hundred-farmers3"	10000	0	"only-one-field-per-year"	2	3.168	1000	false	true	"constant_prices"	"log-normal"	3.445	false	"hh-nw-kernel-distance"	90	1100	3	0.093	30	0.069	0.05	false	true	0.1	10	0	0.1	1	10	0	false	7	50	true	0	false	1	11	95	0.21550094517958412	0.7844990548204159	0	0	3738.306592895333	0	11942.772087797135	0	366165
11	0	"hundred-farmers3"	10000	0	"only-one-field-per-year"	2	3.168	1000	false	true	"constant_prices"	"log-normal"	3.445	false	"hh-nw-kernel-distance"	90	1100	3	0.093	30	0.069	0.05	false	true	0.1	10	0	0.1	1	10	0	false	7	50	true	0	false	1	12	95	0.20793950850661624	0.7920604914933838	0	0	3697.6730125445624	0	12149.299612033346	0	366165
11	0	"hundred-farmers3"	10000	0	"only-one-field-per-year"	2	3.168	1000	false	true	"constant_prices"	"log-normal"	3.445	false	"hh-nw-kernel-distance"	90	1100	3	0.093	30	0.069	0.05	false	true	0.1	10	0	0.1	1	10	0	false	7	50	true	0	false	1	13	95	0.17076244486452427	0.8292375551354757	0	0	3068.405853808975	0	12249.745756363925	0	366165
11	0	"hundred-farmers3"	10000	0	"only-one-field-per-year"	2	3.168	1000	false	true	"constant_prices"	"log-normal"	3.445	false	"hh-nw-kernel-distance"	90	1100	3	0.093	30	0.069	0.05	false	true	0.1	10	0	0.1	1	10	0	false	7	50	true	0	false	1	14	93	0.13986013986013987	0.8601398601398601	0	0	2516.9101971645387	0	12200.021406194735	0	366795
11	0	"hundred-farmers3"	10000	0	"only-one-field-per-year"	2	3.168	1000	false	true	"constant_prices"	"log-normal"	3.445	false	"hh-nw-kernel-distance"	90	1100	3	0.093	30	0.069	0.05	false	true	0.1	10	0	0.1	1	10	0	false	7	50	true	0	false	1	15	93	0.13159567705022251	0.8684043229497775	0	0	2422.151692619125	0	11973.995421938096	0	366795
11	0	"hundred-farmers3"	10000	0	"only-one-field-per-year"	2	3.168	1000	false	true	"constant_prices"	"log-normal"	3.445	false	"hh-nw-kernel-distance"	90	1100	3	0.093	30	0.069	0.05	false	true	0.1	10	0	0.1	1	10	0	false	7	50	true	0	false	1	16	93	0.09218054672600128	0.9078194532739987	0	0	1710.5778015988824	0	12119.542112486879	0	366795
11	0	"hundred-farmers3"	10000	0	"only-one-field-per-year"	2	3.168	1000	false	true	"constant_prices"	"log-normal"	3.445	false	"hh-nw-kernel-distance"	90	1100	3	0.093	30	0.069	0.05	false	true	0.1	10	0	0.1	1	10	0	false	7	50	true	0	false	1	17	93	0.07819453273998729	0.9218054672600127	0	0	1480.3907987202733	0	12128.607428751302	0	366795
11	0	"hundred-farmers3"	10000	0	"only-one-field-per-year"	2	3.168	1000	false	true	"constant_prices"	"log-normal"	3.445	false	"hh-nw-kernel-distance"	90	1100	3	0.093	30	0.069	0.05	false	true	0.1	10	0	0.1	1	10	0	false	7	50	true	0	false	1	18	93	0.04322949777495232	0.9567705022250477	0	0	828.1050125835037	0	12095.863774021664	0	366795
11	0	"hundred-farmers3"	10000	0	"only-one-field-per-year"	2	3.168	1000	false	true	"constant_prices"	"log-normal"	3.445	false	"hh-nw-kernel-distance"	90	1100	3	0.093	30	0.069	0.05	false	true	0.1	10	0	0.1	1	10	0	false	7	50	true	0	false	1	19	93	0.010171646535282899	0.9898283534647171	0	0	196.20816088866817	0	12455.827871397822	0	366795
11	0	"hundred-farmers3"	10000	0	"only-one-field-per-year"	2	3.168	1000	false	true	"constant_prices"	"log-normal"	3.445	false	"hh-nw-kernel-distance"	90	1100	3	0.093	30	0.069	0.05	false	true	0.1	10	0	0.1	1	10	0	false	7	50	true	0	false	1	20	93	0	1	0	0	0	0	12941.299521476873	0	366795
11	0	"hundred-farmers3"	10000	0	"only-one-field-per-year"	2	3.168	1000	false	true	"constant_prices"	"log-normal"	3.445	false	"hh-nw-kernel-distance"	90	1100	3	0.093	30	0.069	0.05	false	true	0.1	10	0	0.1	1	10	0	false	7	50	true	0	false	1	21	93	0	1	0	0	0	0	13342.22630212445	0	366795
11	0	"hundred-farmers3"	10000	0	"only-one-field-per-year"	2	3.168	1000	false	true	"constant_prices"	"log-normal"	3.445	false	"hh-nw-kernel-distance"	90	1100	3	0.093	30	0.069	0.05	false	true	0.1	10	0	0.1	1	10	0	false	7	50	true	0	false	1	22	93	0	1	0	0	0	0	13928.26948665569	0	366795
11	0	"hundred-farmers3"	10000	0	"only-one-field-per-year"	2	3.168	1000	false	true	"constant_prices"	"log-normal"	3.445	false	"hh-nw-kernel-distance"	90	1100	3	0.093	30	0.069	0.05	false	true	0.1	10	0	0.1	1	10	0	false	7	50	true	0	false	1	23	92	0	1	0	0	0	0	14388.656689154648	0	366885
11	0	"hundred-farmers3"	10000	0	"only-one-field-per-year"	2	3.168	1000	false	true	"constant_prices"	"log-normal"	3.445	false	"hh-nw-kernel-distance"	90	1100	3	0.093	30	0.069	0.05	false	true	0.1	10	0	0.1	1	10	0	false	7	50	true	0	false	1	24	92	0	1	0	0	0	0	14958.776817432026	0	366885
11	0	"hundred-farmers3"	10000	0	"only-one-field-per-year"	2	3.168	1000	false	true	"constant_prices"	"log-normal"	3.445	false	"hh-nw-kernel-distance"	90	1100	3	0.093	30	0.069	0.05	false	true	0.1	10	0	0.1	1	10	0	false	7	50	true	0	false	1	25	92	0	1	0	0	0	0	15081.931516722087	0	366885
11	0	"hundred-farmers3"	10000	0	"only-one-field-per-year"	2	3.168	1000	false	true	"constant_prices"	"log-normal"	3.445	false	"hh-nw-kernel-distance"	90	1100	3	0.093	30	0.069	0.05	false	true	0.1	10	0	0.1	1	10	0	false	7	50	true	0	false	1	26	92	0	1	0	0	0	0	15440.92464123137	0	366885
11	0	"hundred-farmers3"	10000	0	"only-one-field-per-year"	2	3.168	1000	false	true	"constant_prices"	"log-normal"	3.445	false	"hh-nw-kernel-distance"	90	1100	3	0.093	30	0.069	0.05	false	true	0.1	10	0	0.1	1	10	0	false	7	50	true	0	false	1	27	92	0	1	0	0	0	0	15938.036347308902	0	366885
11	0	"hundred-farmers3"	10000	0	"only-one-field-per-year"	2	3.168	1000	false	true	"constant_prices"	"log-normal"	3.445	false	"hh-nw-kernel-distance"	90	1100	3	0.093	30	0.069	0.05	false	true	0.1	10	0	0.1	1	10	0	false	7	50	true	0	false	1	28	92	0	1	0	0	0	0	16037.227413519347	0	366885
11	0	"hundred-farmers3"	10000	0	"only-one-field-per-year"	2	3.168	1000	false	true	"constant_prices"	"log-normal"	3.445	false	"hh-nw-kernel-distance"	90	1100	3	0.093	30	0.069	0.05	false	true	0.1	10	0	0.1	1	10	0	false	7	50	true	0	false	1	29	92	0	1	0	0	0	0	16541.883659020747	0	366885
11	0	"hundred-farmers3"	10000	0	"only-one-field-per-year"	2	3.168	1000	false	true	"constant_prices"	"log-normal"	3.445	false	"hh-nw-kernel-distance"	90	1100	3	0.093	30	0.069	0.05	false	true	0.1	10	0	0.1	1	10	0	false	7	50	true	0	false	1	30	92	0	1	0	0	0	0	16272.73695569364	0	366885
11	0	"hundred-farmers3"	10000	0	"only-one-field-per-year"	2	3.168	1000	false	true	"constant_prices"	"log-normal"	3.445	false	"hh-nw-kernel-distance"	90	1100	3	0.093	30	0.069	0.05	false	true	0.1	10	0	0.1	1	10	0	false	7	50	true	0	false	1	31	92	0	1	0	0	0	0	15978.39060198581	0	366885
11	0	"hundred-farmers3"	10000	0	"only-one-field-per-year"	2	3.168	1000	false	true	"constant_prices"	"log-normal"	3.445	false	"hh-nw-kernel-distance"	90	1100	3	0.093	30	0.069	0.05	false	true	0.1	10	0	0.1	1	10	0	false	7	50	true	0	false	1	32	92	0	1	0	0	0	0	16135.29599656002	0	366885
11	0	"hundred-farmers3"	10000	0	"only-one-field-per-year"	2	3.168	1000	false	true	"constant_prices"	"log-normal"	3.445	false	"hh-nw-kernel-distance"	90	1100	3	0.093	30	0.069	0.05	false	true	0.1	10	0	0.1	1	10	0	false	7	50	true	0	false	1	33	92	0	1	0	0	0	0	16197.470751402041	0	366885
11	0	"hundred-farmers3"	10000	0	"only-one-field-per-year"	2	3.168	1000	false	true	"constant_prices"	"log-normal"	3.445	false	"hh-nw-kernel-distance"	90	1100	3	0.093	30	0.069	0.05	false	true	0.1	10	0	0.1	1	10	0	false	7	50	true	0	false	1	34	92	0	1	0	0	0	0	16205.735546521164	0	366885
11	0	"hundred-farmers3"	10000	0	"only-one-field-per-year"	2	3.168	1000	false	true	"constant_prices"	"log-normal"	3.445	false	"hh-nw-kernel-distance"	90	1100	3	0.093	30	0.069	0.05	false	true	0.1	10	0	0.1	1	10	0	false	7	50	true	0	false	1	35	92	0	1	0	0	0	0	16684.626525457043	0	366885
11	0	"hundred-farmers3"	10000	0	"only-one-field-per-year"	2	3.168	1000	false	true	"constant_prices"	"log-normal"	3.445	false	"hh-nw-kernel-distance"	90	1100	3	0.093	30	0.069	0.05	false	true	0.1	10	0	0.1	1	10	0	false	7	50	true	0	false	1	36	92	0	1	0	0	0	0	16707.974405966008	0	366885
11	0	"hundred-farmers3"	10000	0	"only-one-field-per-year"	2	3.168	1000	false	true	"constant_prices"	"log-normal"	3.445	false	"hh-nw-kernel-distance"	90	1100	3	0.093	30	0.069	0.05	false	true	0.1	10	0	0.1	1	10	0	false	7	50	true	0	false	1	37	92	0	1	0	0	0	0	16767.84373988072	0	366885
11	0	"hundred-farmers3"	10000	0	"only-one-field-per-year"	2	3.168	1000	false	true	"constant_prices"	"log-normal"	3.445	false	"hh-nw-kernel-distance"	90	1100	3	0.093	30	0.069	0.05	false	true	0.1	10	0	0.1	1	10	0	false	7	50	true	0	false	1	38	92	0	1	0	0	0	0	17029.31759298994	0	366885
11	0	"hundred-farmers3"	10000	0	"only-one-field-per-year"	2	3.168	1000	false	true	"constant_prices"	"log-normal"	3.445	false	"hh-nw-kernel-distance"	90	1100	3	0.093	30	0.069	0.05	false	true	0.1	10	0	0.1	1	10	0	false	7	50	true	0	false	1	39	92	0	1	0	0	0	0	17270.969848252913	0	366885
11	0	"hundred-farmers3"	10000	0	"only-one-field-per-year"	2	3.168	1000	false	true	"constant_prices"	"log-normal"	3.445	false	"hh-nw-kernel-distance"	90	1100	3	0.093	30	0.069	0.05	false	true	0.1	10	0	0.1	1	10	0	false	7	50	true	0	false	1	40	92	0	1	0	0	0	0	17720.935071047694	0	366885
11	0	"hundred-farmers3"	10000	0	"only-one-field-per-year"	2	3.168	1000	false	true	"constant_prices"	"log-normal"	3.445	false	"hh-nw-kernel-distance"	90	1100	3	0.093	30	0.069	0.05	false	true	0.1	10	0	0.1	1	10	0	false	7	50	true	0	false	1	41	92	0	1	0	0	0	0	17975.592215540983	0	366885
11	0	"hundred-farmers3"	10000	0	"only-one-field-per-year"	2	3.168	1000	false	true	"constant_prices"	"log-normal"	3.445	false	"hh-nw-kernel-distance"	90	1100	3	0.093	30	0.069	0.05	false	true	0.1	10	0	0.1	1	10	0	false	7	50	true	0	false	1	42	92	0	1	0	0	0	0	16972.83299835188	0	366885
11	0	"hundred-farmers3"	10000	0	"only-one-field-per-year"	2	3.168	1000	false	true	"constant_prices"	"log-normal"	3.445	false	"hh-nw-kernel-distance"	90	1100	3	0.093	30	0.069	0.05	false	true	0.1	10	0	0.1	1	10	0	false	7	50	true	0	false	1	43	92	0	1	0	0	0	0	16933.63138978077	0	366885
11	0	"hundred-farmers3"	10000	0	"only-one-field-per-year"	2	3.168	1000	false	true	"constant_prices"	"log-normal"	3.445	false	"hh-nw-kernel-distance"	90	1100	3	0.093	30	0.069	0.05	false	true	0.1	10	0	0.1	1	10	0	false	7	50	true	0	false	1	44	92	0	1	0	0	0	0	16785.171282348318	0	366885
11	0	"hundred-farmers3"	10000	0	"only-one-field-per-year"	2	3.168	1000	false	true	"constant_prices"	"log-normal"	3.445	false	"hh-nw-kernel-distance"	90	1100	3	0.093	30	0.069	0.05	false	true	0.1	10	0	0.1	1	10	0	false	7	50	true	0	false	1	45	92	0	1	0	0	0	0	16921.663219931426	0	366885
11	0	"hundred-farmers3"	10000	0	"only-one-field-per-year"	2	3.168	1000	false	true	"constant_prices"	"log-normal"	3.445	false	"hh-nw-kernel-distance"	90	1100	3	0.093	30	0.069	0.05	false	true	0.1	10	0	0.1	1	10	0	false	7	50	true	0	false	1	46	92	0	1	0	0	0	0	17184.7965157198	0	366885
11	0	"hundred-farmers3"	10000	0	"only-one-field-per-year"	2	3.168	1000	false	true	"constant_prices"	"log-normal"	3.445	false	"hh-nw-kernel-distance"	90	1100	3	0.093	30	0.069	0.05	false	true	0.1	10	0	0.1	1	10	0	false	7	50	true	0	false	1	47	92	0	1	0	0	0	0	17421.829551853345	0	366885
11	0	"hundred-farmers3"	10000	0	"only-one-field-per-year"	2	3.168	1000	false	true	"constant_prices"	"log-normal"	3.445	false	"hh-nw-kernel-distance"	90	1100	3	0.093	30	0.069	0.05	false	true	0.1	10	0	0.1	1	10	0	false	7	50	true	0	false	1	48	92	0	1	0	0	0	0	17117.698777839913	0	366885
11	0	"hundred-farmers3"	10000	0	"only-one-field-per-year"	2	3.168	1000	false	true	"constant_prices"	"log-normal"	3.445	false	"hh-nw-kernel-distance"	90	1100	3	0.093	30	0.069	0.05	false	true	0.1	10	0	0.1	1	10	0	false	7	50	true	0	false	1	49	92	0	1	0	0	0	0	17221.13613080716	0	366885
11	0	"hundred-farmers3"	10000	0	"only-one-field-per-year"	2	3.168	1000	false	true	"constant_prices"	"log-normal"	3.445	false	"hh-nw-kernel-distance"	90	1100	3	0.093	30	0.069	0.05	false	true	0.1	10	0	0.1	1	10	0	false	7	50	true	0	false	1	50	92	0	1	0	0	0	0	16712.19396619288	0	366885
12	0	"hundred-farmers3"	10000	0	"only-one-field-per-year"	2	3.168	1000	false	true	"constant_prices"	"log-normal"	3.445	false	"hh-nw-kernel-distance"	90	1100	3	0.093	30	0.069	0.05	false	true	0.1	10	0	0.1	1	10	0	false	7	50	true	0	false	1	0	100	0.50186799501868	0.49813200498132004	0	0	0	0	0	0	0
12	0	"hundred-farmers3"	10000	0	"only-one-field-per-year"	2	3.168	1000	false	true	"constant_prices"	"log-normal"	3.445	false	"hh-nw-kernel-distance"	90	1100	3	0.093	30	0.069	0.05	false	true	0.1	10	0	0.1	1	10	0	false	7	50	true	0	false	1	1	100	0.3723536737235367	0.6276463262764632	0	0	5461.810209021929	0	6772.931748472463	0	365310
12	0	"hundred-farmers3"	10000	0	"only-one-field-per-year"	2	3.168	1000	false	true	"constant_prices"	"log-normal"	3.445	false	"hh-nw-kernel-distance"	90	1100	3	0.093	30	0.069	0.05	false	true	0.1	10	0	0.1	1	10	0	false	7	50	true	0	false	1	2	100	0.3480697384806974	0.6519302615193027	0	0	5200.794280915333	0	7133.298611887632	0	365310
12	0	"hundred-farmers3"	10000	0	"only-one-field-per-year"	2	3.168	1000	false	true	"constant_prices"	"log-normal"	3.445	false	"hh-nw-kernel-distance"	90	1100	3	0.093	30	0.069	0.05	false	true	0.1	10	0	0.1	1	10	0	false	7	50	true	0	false	1	3	100	0.3206724782067248	0.6793275217932753	0	0	4870.730211875214	0	7503.60767999039	0	365310
12	0	"hundred-farmers3"	10000	0	"only-one-field-per-year"	2	3.168	1000	false	true	"constant_prices"	"log-normal"	3.445	false	"hh-nw-kernel-distance"	90	1100	3	0.093	30	0.069	0.05	false	true	0.1	10	0	0.1	1	10	0	false	7	50	true	0	false	1	4	100	0.3001245330012453	0.6998754669987547	0	0	4652.307842357332	0	7895.085565115644	0	365310
12	0	"hundred-farmers3"	10000	0	"only-one-field-per-year"	2	3.168	1000	false	true	"constant_prices"	"log-normal"	3.445	false	"hh-nw-kernel-distance"	90	1100	3	0.093	30	0.069	0.05	false	true	0.1	10	0	0.1	1	10	0	false	7	50	true	0	false	1	5	100	0.29140722291407223	0.7085927770859277	0	0	4649.073254561548	0	8322.474255602612	0	365310
12	0	"hundred-farmers3"	10000	0	"only-one-field-per-year"	2	3.168	1000	false	true	"constant_prices"	"log-normal"	3.445	false	"hh-nw-kernel-distance"	90	1100	3	0.093	30	0.069	0.05	false	true	0.1	10	0	0.1	1	10	0	false	7	50	true	0	false	1	6	100	0.2851805728518057	0.7148194271481942	0	0	4690.652106634622	0	8802.144736702701	0	365310
12	0	"hundred-farmers3"	10000	0	"only-one-field-per-year"	2	3.168	1000	false	true	"constant_prices"	"log-normal"	3.445	false	"hh-nw-kernel-distance"	90	1100	3	0.093	30	0.069	0.05	false	true	0.1	10	0	0.1	1	10	0	false	7	50	true	0	false	1	7	99	0.24625935162094764	0.7537406483790524	0	0	4066.79876484486	0	9318.803473329117	0	365400
12	0	"hundred-farmers3"	10000	0	"only-one-field-per-year"	2	3.168	1000	false	true	"constant_prices"	"log-normal"	3.445	false	"hh-nw-kernel-distance"	90	1100	3	0.093	30	0.069	0.05	false	true	0.1	10	0	0.1	1	10	0	false	7	50	true	0	false	1	8	98	0.22596754057428214	0.7740324594257179	0	0	3791.7822826601687	0	9925.893787495688	0	365490
12	0	"hundred-farmers3"	10000	0	"only-one-field-per-year"	2	3.168	1000	false	true	"constant_prices"	"log-normal"	3.445	false	"hh-nw-kernel-distance"	90	1100	3	0.093	30	0.069	0.05	false	true	0.1	10	0	0.1	1	10	0	false	7	50	true	0	false	1	9	97	0.20375	0.79625	0	0	3465.190872098595	0	10588.873324485552	0	365580
12	0	"hundred-farmers3"	10000	0	"only-one-field-per-year"	2	3.168	1000	false	true	"constant_prices"	"log-normal"	3.445	false	"hh-nw-kernel-distance"	90	1100	3	0.093	30	0.069	0.05	false	true	0.1	10	0	0.1	1	10	0	false	7	50	true	0	false	1	10	97	0.184375	0.815625	0	0	3187.613910251658	0	11293.023741277215	0	365580
12	0	"hundred-farmers3"	10000	0	"only-one-field-per-year"	2	3.168	1000	false	true	"constant_prices"	"log-normal"	3.445	false	"hh-nw-kernel-distance"	90	1100	3	0.093	30	0.069	0.05	false	true	0.1	10	0	0.1	1	10	0	false	7	50	true	0	false	1	11	96	0.1587202007528231	0.8412797992471769	0	0	2761.9225274667824	0	11978.373907785264	0	365850
12	0	"hundred-farmers3"	10000	0	"only-one-field-per-year"	2	3.168	1000	false	true	"constant_prices"	"log-normal"	3.445	false	"hh-nw-kernel-distance"	90	1100	3	0.093	30	0.069	0.05	false	true	0.1	10	0	0.1	1	10	0	false	7	50	true	0	false	1	12	96	0.1411543287327478	0.8588456712672522	0	0	2492.46663778259	0	12301.562559101907	0	365850
12	0	"hundred-farmers3"	10000	0	"only-one-field-per-year"	2	3.168	1000	false	true	"constant_prices"	"log-normal"	3.445	false	"hh-nw-kernel-distance"	90	1100	3	0.093	30	0.069	0.05	false	true	0.1	10	0	0.1	1	10	0	false	7	50	true	0	false	1	13	96	0.13613550815558345	0.8638644918444166	0	0	2463.589760377032	0	12547.76230775611	0	365850
12	0	"hundred-farmers3"	10000	0	"only-one-field-per-year"	2	3.168	1000	false	true	"constant_prices"	"log-normal"	3.445	false	"hh-nw-kernel-distance"	90	1100	3	0.093	30	0.069	0.05	false	true	0.1	10	0	0.1	1	10	0	false	7	50	true	0	false	1	14	96	0.1028858218318695	0.8971141781681304	0	0	1873.063337612274	0	13121.944278697707	0	365850
12	0	"hundred-farmers3"	10000	0	"only-one-field-per-year"	2	3.168	1000	false	true	"constant_prices"	"log-normal"	3.445	false	"hh-nw-kernel-distance"	90	1100	3	0.093	30	0.069	0.05	false	true	0.1	10	0	0.1	1	10	0	false	7	50	true	0	false	1	15	95	0.09056603773584905	0.909433962264151	0	0	1658.4894662091192	0	13335.765351792961	0	366030
12	0	"hundred-farmers3"	10000	0	"only-one-field-per-year"	2	3.168	1000	false	true	"constant_prices"	"log-normal"	3.445	false	"hh-nw-kernel-distance"	90	1100	3	0.093	30	0.069	0.05	false	true	0.1	10	0	0.1	1	10	0	false	7	50	true	0	false	1	16	95	0.08930817610062892	0.9106918238993711	0	0	1676.7866349059532	0	13676.052315503048	0	366030
12	0	"hundred-farmers3"	10000	0	"only-one-field-per-year"	2	3.168	1000	false	true	"constant_prices"	"log-normal"	3.445	false	"hh-nw-kernel-distance"	90	1100	3	0.093	30	0.069	0.05	false	true	0.1	10	0	0.1	1	10	0	false	7	50	true	0	false	1	17	94	0.06742281033396345	0.9325771896660365	0	0	1284.6166723820895	0	13508.462988932653	0	366165
12	0	"hundred-farmers3"	10000	0	"only-one-field-per-year"	2	3.168	1000	false	true	"constant_prices"	"log-normal"	3.445	false	"hh-nw-kernel-distance"	90	1100	3	0.093	30	0.069	0.05	false	true	0.1	10	0	0.1	1	10	0	false	7	50	true	0	false	1	18	94	0.020793950850661626	0.9792060491493384	0	0	397.98609602056257	0	13940.197452703947	0	366165
12	0	"hundred-farmers3"	10000	0	"only-one-field-per-year"	2	3.168	1000	false	true	"constant_prices"	"log-normal"	3.445	false	"hh-nw-kernel-distance"	90	1100	3	0.093	30	0.069	0.05	false	true	0.1	10	0	0.1	1	10	0	false	7	50	true	0	false	1	19	94	0.00315059861373661	0.9968494013862634	0	0	60.52191967724226	0	14195.488929982193	0	366165
12	0	"hundred-farmers3"	10000	0	"only-one-field-per-year"	2	3.168	1000	false	true	"constant_prices"	"log-normal"	3.445	false	"hh-nw-kernel-distance"	90	1100	3	0.093	30	0.069	0.05	false	true	0.1	10	0	0.1	1	10	0	false	7	50	true	0	false	1	20	94	0	1	0	0	0	0	14104.010421586061	0	366165
12	0	"hundred-farmers3"	10000	0	"only-one-field-per-year"	2	3.168	1000	false	true	"constant_prices"	"log-normal"	3.445	false	"hh-nw-kernel-distance"	90	1100	3	0.093	30	0.069	0.05	false	true	0.1	10	0	0.1	1	10	0	false	7	50	true	0	false	1	21	94	0	1	0	0	0	0	14417.255103032125	0	366165
12	0	"hundred-farmers3"	10000	0	"only-one-field-per-year"	2	3.168	1000	false	true	"constant_prices"	"log-normal"	3.445	false	"hh-nw-kernel-distance"	90	1100	3	0.093	30	0.069	0.05	false	true	0.1	10	0	0.1	1	10	0	false	7	50	true	0	false	1	22	94	0	1	0	0	0	0	14964.383667756609	0	366165
12	0	"hundred-farmers3"	10000	0	"only-one-field-per-year"	2	3.168	1000	false	true	"constant_prices"	"log-normal"	3.445	false	"hh-nw-kernel-distance"	90	1100	3	0.093	30	0.069	0.05	false	true	0.1	10	0	0.1	1	10	0	false	7	50	true	0	false	1	23	94	0	1	0	0	0	0	15487.76298937838	0	366165
12	0	"hundred-farmers3"	10000	0	"only-one-field-per-year"	2	3.168	1000	false	true	"constant_prices"	"log-normal"	3.445	false	"hh-nw-kernel-distance"	90	1100	3	0.093	30	0.069	0.05	false	true	0.1	10	0	0.1	1	10	0	false	7	50	true	0	false	1	24	94	0	1	0	0	0	0	15538.480220369314	0	366165
12	0	"hundred-farmers3"	10000	0	"only-one-field-per-year"	2	3.168	1000	false	true	"constant_prices"	"log-normal"	3.445	false	"hh-nw-kernel-distance"	90	1100	3	0.093	30	0.069	0.05	false	true	0.1	10	0	0.1	1	10	0	false	7	50	true	0	false	1	25	94	0	1	0	0	0	0	15893.41415396212	0	366165
12	0	"hundred-farmers3"	10000	0	"only-one-field-per-year"	2	3.168	1000	false	true	"constant_prices"	"log-normal"	3.445	false	"hh-nw-kernel-distance"	90	1100	3	0.093	30	0.069	0.05	false	true	0.1	10	0	0.1	1	10	0	false	7	50	true	0	false	1	26	94	0	1	0	0	0	0	15886.42395663123	0	366165
12	0	"hundred-farmers3"	10000	0	"only-one-field-per-year"	2	3.168	1000	false	true	"constant_prices"	"log-normal"	3.445	false	"hh-nw-kernel-distance"	90	1100	3	0.093	30	0.069	0.05	false	true	0.1	10	0	0.1	1	10	0	false	7	50	true	0	false	1	27	94	0	1	0	0	0	0	16382.135831846992	0	366165
12	0	"hundred-farmers3"	10000	0	"only-one-field-per-year"	2	3.168	1000	false	true	"constant_prices"	"log-normal"	3.445	false	"hh-nw-kernel-distance"	90	1100	3	0.093	30	0.069	0.05	false	true	0.1	10	0	0.1	1	10	0	false	7	50	true	0	false	1	28	94	0	1	0	0	0	0	16777.199471331118	0	366165
12	0	"hundred-farmers3"	10000	0	"only-one-field-per-year"	2	3.168	1000	false	true	"constant_prices"	"log-normal"	3.445	false	"hh-nw-kernel-distance"	90	1100	3	0.093	30	0.069	0.05	false	true	0.1	10	0	0.1	1	10	0	false	7	50	true	0	false	1	29	94	0	1	0	0	0	0	17056.54220175798	0	366165
12	0	"hundred-farmers3"	10000	0	"only-one-field-per-year"	2	3.168	1000	false	true	"constant_prices"	"log-normal"	3.445	false	"hh-nw-kernel-distance"	90	1100	3	0.093	30	0.069	0.05	false	true	0.1	10	0	0.1	1	10	0	false	7	50	true	0	false	1	30	94	0	1	0	0	0	0	17152.8955613791	0	366165
12	0	"hundred-farmers3"	10000	0	"only-one-field-per-year"	2	3.168	1000	false	true	"constant_prices"	"log-normal"	3.445	false	"hh-nw-kernel-distance"	90	1100	3	0.093	30	0.069	0.05	false	true	0.1	10	0	0.1	1	10	0	false	7	50	true	0	false	1	31	94	0	1	0	0	0	0	17474.628642504995	0	366165
12	0	"hundred-farmers3"	10000	0	"only-one-field-per-year"	2	3.168	1000	false	true	"constant_prices"	"log-normal"	3.445	false	"hh-nw-kernel-distance"	90	1100	3	0.093	30	0.069	0.05	false	true	0.1	10	0	0.1	1	10	0	false	7	50	true	0	false	1	32	94	0	1	0	0	0	0	17863.394086172106	0	366165
12	0	"hundred-farmers3"	10000	0	"only-one-field-per-year"	2	3.168	1000	false	true	"constant_prices"	"log-normal"	3.445	false	"hh-nw-kernel-distance"	90	1100	3	0.093	30	0.069	0.05	false	true	0.1	10	0	0.1	1	10	0	false	7	50	true	0	false	1	33	94	0	1	0	0	0	0	18074.5966018651	0	366165
12	0	"hundred-farmers3"	10000	0	"only-one-field-per-year"	2	3.168	1000	false	true	"constant_prices"	"log-normal"	3.445	false	"hh-nw-kernel-distance"	90	1100	3	0.093	30	0.069	0.05	false	true	0.1	10	0	0.1	1	10	0	false	7	50	true	0	false	1	34	94	0	1	0	0	0	0	18127.30877112701	0	366165
12	0	"hundred-farmers3"	10000	0	"only-one-field-per-year"	2	3.168	1000	false	true	"constant_prices"	"log-normal"	3.445	false	"hh-nw-kernel-distance"	90	1100	3	0.093	30	0.069	0.05	false	true	0.1	10	0	0.1	1	10	0	false	7	50	true	0	false	1	35	94	0	1	0	0	0	0	18245.14791832774	0	366165
12	0	"hundred-farmers3"	10000	0	"only-one-field-per-year"	2	3.168	1000	false	true	"constant_prices"	"log-normal"	3.445	false	"hh-nw-kernel-distance"	90	1100	3	0.093	30	0.069	0.05	false	true	0.1	10	0	0.1	1	10	0	false	7	50	true	0	false	1	36	94	0	1	0	0	0	0	18518.986661649273	0	366165
12	0	"hundred-farmers3"	10000	0	"only-one-field-per-year"	2	3.168	1000	false	true	"constant_prices"	"log-normal"	3.445	false	"hh-nw-kernel-distance"	90	1100	3	0.093	30	0.069	0.05	false	true	0.1	10	0	0.1	1	10	0	false	7	50	true	0	false	1	37	94	0	1	0	0	0	0	18511.176727432026	0	366165
12	0	"hundred-farmers3"	10000	0	"only-one-field-per-year"	2	3.168	1000	false	true	"constant_prices"	"log-normal"	3.445	false	"hh-nw-kernel-distance"	90	1100	3	0.093	30	0.069	0.05	false	true	0.1	10	0	0.1	1	10	0	false	7	50	true	0	false	1	38	94	0	1	0	0	0	0	18427.78500539375	0	366165
12	0	"hundred-farmers3"	10000	0	"only-one-field-per-year"	2	3.168	1000	false	true	"constant_prices"	"log-normal"	3.445	false	"hh-nw-kernel-distance"	90	1100	3	0.093	30	0.069	0.05	false	true	0.1	10	0	0.1	1	10	0	false	7	50	true	0	false	1	39	94	0	1	0	0	0	0	17859.745446208937	0	366165
12	0	"hundred-farmers3"	10000	0	"only-one-field-per-year"	2	3.168	1000	false	true	"constant_prices"	"log-normal"	3.445	false	"hh-nw-kernel-distance"	90	1100	3	0.093	30	0.069	0.05	false	true	0.1	10	0	0.1	1	10	0	false	7	50	true	0	false	1	40	94	0	1	0	0	0	0	17819.430784262528	0	366165
12	0	"hundred-farmers3"	10000	0	"only-one-field-per-year"	2	3.168	1000	false	true	"constant_prices"	"log-normal"	3.445	false	"hh-nw-kernel-distance"	90	1100	3	0.093	30	0.069	0.05	false	true	0.1	10	0	0.1	1	10	0	false	7	50	true	0	false	1	41	94	0	1	0	0	0	0	17152.04397247507	0	366165
12	0	"hundred-farmers3"	10000	0	"only-one-field-per-year"	2	3.168	1000	false	true	"constant_prices"	"log-normal"	3.445	false	"hh-nw-kernel-distance"	90	1100	3	0.093	30	0.069	0.05	false	true	0.1	10	0	0.1	1	10	0	false	7	50	true	0	false	1	42	94	0	1	0	0	0	0	15333.764596595625	0	366165
12	0	"hundred-farmers3"	10000	0	"only-one-field-per-year"	2	3.168	1000	false	true	"constant_prices"	"log-normal"	3.445	false	"hh-nw-kernel-distance"	90	1100	3	0.093	30	0.069	0.05	false	true	0.1	10	0	0.1	1	10	0	false	7	50	true	0	false	1	43	94	0	1	0	0	0	0	15138.698147730238	0	366165
12	0	"hundred-farmers3"	10000	0	"only-one-field-per-year"	2	3.168	1000	false	true	"constant_prices"	"log-normal"	3.445	false	"hh-nw-kernel-distance"	90	1100	3	0.093	30	0.069	0.05	false	true	0.1	10	0	0.1	1	10	0	false	7	50	true	0	false	1	44	94	0	1	0	0	0	0	14876.259682353188	0	366165
12	0	"hundred-farmers3"	10000	0	"only-one-field-per-year"	2	3.168	1000	false	true	"constant_prices"	"log-normal"	3.445	false	"hh-nw-kernel-distance"	90	1100	3	0.093	30	0.069	0.05	false	true	0.1	10	0	0.1	1	10	0	false	7	50	true	0	false	1	45	94	0	1	0	0	0	0	14792.424812042953	0	366165
12	0	"hundred-farmers3"	10000	0	"only-one-field-per-year"	2	3.168	1000	false	true	"constant_prices"	"log-normal"	3.445	false	"hh-nw-kernel-distance"	90	1100	3	0.093	30	0.069	0.05	false	true	0.1	10	0	0.1	1	10	0	false	7	50	true	0	false	1	46	94	0	1	0	0	0	0	15063.114191456947	0	366165
12	0	"hundred-farmers3"	10000	0	"only-one-field-per-year"	2	3.168	1000	false	true	"constant_prices"	"log-normal"	3.445	false	"hh-nw-kernel-distance"	90	1100	3	0.093	30	0.069	0.05	false	true	0.1	10	0	0.1	1	10	0	false	7	50	true	0	false	1	47	94	0	1	0	0	0	0	15396.970682750054	0	366165
12	0	"hundred-farmers3"	10000	0	"only-one-field-per-year"	2	3.168	1000	false	true	"constant_prices"	"log-normal"	3.445	false	"hh-nw-kernel-distance"	90	1100	3	0.093	30	0.069	0.05	false	true	0.1	10	0	0.1	1	10	0	false	7	50	true	0	false	1	48	94	0	1	0	0	0	0	15015.751854664302	0	366165
12	0	"hundred-farmers3"	10000	0	"only-one-field-per-year"	2	3.168	1000	false	true	"constant_prices"	"log-normal"	3.445	false	"hh-nw-kernel-distance"	90	1100	3	0.093	30	0.069	0.05	false	true	0.1	10	0	0.1	1	10	0	false	7	50	true	0	false	1	49	94	0	1	0	0	0	0	15138.49176442082	0	366165
12	0	"hundred-farmers3"	10000	0	"only-one-field-per-year"	2	3.168	1000	false	true	"constant_prices"	"log-normal"	3.445	false	"hh-nw-kernel-distance"	90	1100	3	0.093	30	0.069	0.05	false	true	0.1	10	0	0.1	1	10	0	false	7	50	true	0	false	1	50	94	0	1	0	0	0	0	15272.676538701568	0	366165
13	0	"hundred-farmers3"	10000	0	"only-one-field-per-year"	2	3.168	1000	false	true	"constant_prices"	"log-normal"	3.445	false	"hh-nw-kernel-distance"	90	1100	3	0.093	30	0.069	0.05	false	true	0.1	10	0	0.1	1	10	0	false	7	50	true	0	false	1	0	100	0.50186799501868	0.49813200498132004	0	0	0	0	0	0	0
13	0	"hundred-farmers3"	10000	0	"only-one-field-per-year"	2	3.168	1000	false	true	"constant_prices"	"log-normal"	3.445	false	"hh-nw-kernel-distance"	90	1100	3	0.093	30	0.069	0.05	false	true	0.1	10	0	0.1	1	10	0	false	7	50	true	0	false	1	1	100	0.38729763387297633	0.6127023661270237	0	0	5591.207605832911	0	7003.051079180156	0	365310
13	0	"hundred-farmers3"	10000	0	"only-one-field-per-year"	2	3.168	1000	false	true	"constant_prices"	"log-normal"	3.445	false	"hh-nw-kernel-distance"	90	1100	3	0.093	30	0.069	0.05	false	true	0.1	10	0	0.1	1	10	0	false	7	50	true	0	false	1	2	100	0.3586550435865504	0.6413449564134496	0	0	5311.644060814621	0	7398.681790448486	0	365310
13	0	"hundred-farmers3"	10000	0	"only-one-field-per-year"	2	3.168	1000	false	true	"constant_prices"	"log-normal"	3.445	false	"hh-nw-kernel-distance"	90	1100	3	0.093	30	0.069	0.05	false	true	0.1	10	0	0.1	1	10	0	false	7	50	true	0	false	1	3	100	0.338107098381071	0.661892901618929	0	0	5119.221329587003	0	7794.812661922	0	365310
13	0	"hundred-farmers3"	10000	0	"only-one-field-per-year"	2	3.168	1000	false	true	"constant_prices"	"log-normal"	3.445	false	"hh-nw-kernel-distance"	90	1100	3	0.093	30	0.069	0.05	false	true	0.1	10	0	0.1	1	10	0	false	7	50	true	0	false	1	4	100	0.33250311332503113	0.6674968866749689	0	0	5209.823725756723	0	8196.57034775521	0	365310
13	0	"hundred-farmers3"	10000	0	"only-one-field-per-year"	2	3.168	1000	false	true	"constant_prices"	"log-normal"	3.445	false	"hh-nw-kernel-distance"	90	1100	3	0.093	30	0.069	0.05	false	true	0.1	10	0	0.1	1	10	0	false	7	50	true	0	false	1	5	100	0.3194271481942715	0.6805728518057285	0	0	5141.107286896089	0	8613.96495756058	0	365310
13	0	"hundred-farmers3"	10000	0	"only-one-field-per-year"	2	3.168	1000	false	true	"constant_prices"	"log-normal"	3.445	false	"hh-nw-kernel-distance"	90	1100	3	0.093	30	0.069	0.05	false	true	0.1	10	0	0.1	1	10	0	false	7	50	true	0	false	1	6	100	0.31569115815691157	0.6843088418430884	0	0	5245.286233444468	0	9062.000795739794	0	365310
13	0	"hundred-farmers3"	10000	0	"only-one-field-per-year"	2	3.168	1000	false	true	"constant_prices"	"log-normal"	3.445	false	"hh-nw-kernel-distance"	90	1100	3	0.093	30	0.069	0.05	false	true	0.1	10	0	0.1	1	10	0	false	7	50	true	0	false	1	7	99	0.3011221945137157	0.6988778054862843	0	0	5118.607475931332	0	9533.485356551506	0	365400
13	0	"hundred-farmers3"	10000	0	"only-one-field-per-year"	2	3.168	1000	false	true	"constant_prices"	"log-normal"	3.445	false	"hh-nw-kernel-distance"	90	1100	3	0.093	30	0.069	0.05	false	true	0.1	10	0	0.1	1	10	0	false	7	50	true	0	false	1	8	96	0.2736380713838447	0.7263619286161553	0	0	4707.174769980378	0	10038.081585791073	0	365715
13	0	"hundred-farmers3"	10000	0	"only-one-field-per-year"	2	3.168	1000	false	true	"constant_prices"	"log-normal"	3.445	false	"hh-nw-kernel-distance"	90	1100	3	0.093	30	0.069	0.05	false	true	0.1	10	0	0.1	1	10	0	false	7	50	true	0	false	1	9	96	0.22542266750156542	0.7745773324984345	0	0	3894.0299493785155	0	10625.531324101894	0	365715
13	0	"hundred-farmers3"	10000	0	"only-one-field-per-year"	2	3.168	1000	false	true	"constant_prices"	"log-normal"	3.445	false	"hh-nw-kernel-distance"	90	1100	3	0.093	30	0.069	0.05	false	true	0.1	10	0	0.1	1	10	0	false	7	50	true	0	false	1	10	95	0.21316614420062696	0.786833855799373	0	0	3760.947814951354	0	11217.164453874266	0	365805
13	0	"hundred-farmers3"	10000	0	"only-one-field-per-year"	2	3.168	1000	false	true	"constant_prices"	"log-normal"	3.445	false	"hh-nw-kernel-distance"	90	1100	3	0.093	30	0.069	0.05	false	true	0.1	10	0	0.1	1	10	0	false	7	50	true	0	false	1	11	95	0.1786833855799373	0.8213166144200627	0	0	3185.9318376657197	0	11846.106906545188	0	365805
13	0	"hundred-farmers3"	10000	0	"only-one-field-per-year"	2	3.168	1000	false	true	"constant_prices"	"log-normal"	3.445	false	"hh-nw-kernel-distance"	90	1100	3	0.093	30	0.069	0.05	false	true	0.1	10	0	0.1	1	10	0	false	7	50	true	0	false	1	12	94	0.16729559748427672	0.8327044025157233	0	0	3038.698585134136	0	11765.14601677102	0	366030
13	0	"hundred-farmers3"	10000	0	"only-one-field-per-year"	2	3.168	1000	false	true	"constant_prices"	"log-normal"	3.445	false	"hh-nw-kernel-distance"	90	1100	3	0.093	30	0.069	0.05	false	true	0.1	10	0	0.1	1	10	0	false	7	50	true	0	false	1	13	93	0.14240705734089476	0.8575929426591052	0	0	2607.323524863912	0	12094.459549893782	0	366165
13	0	"hundred-farmers3"	10000	0	"only-one-field-per-year"	2	3.168	1000	false	true	"constant_prices"	"log-normal"	3.445	false	"hh-nw-kernel-distance"	90	1100	3	0.093	30	0.069	0.05	false	true	0.1	10	0	0.1	1	10	0	false	7	50	true	0	false	1	14	92	0.11160431198478123	0.8883956880152187	0	0	2053.5367646890822	0	11869.884247410791	0	366615
13	0	"hundred-farmers3"	10000	0	"only-one-field-per-year"	2	3.168	1000	false	true	"constant_prices"	"log-normal"	3.445	false	"hh-nw-kernel-distance"	90	1100	3	0.093	30	0.069	0.05	false	true	0.1	10	0	0.1	1	10	0	false	7	50	true	0	false	1	15	92	0.08116677235256817	0.9188332276474318	0	0	1502.0040173575258	0	12345.686134427597	0	366615
13	0	"hundred-farmers3"	10000	0	"only-one-field-per-year"	2	3.168	1000	false	true	"constant_prices"	"log-normal"	3.445	false	"hh-nw-kernel-distance"	90	1100	3	0.093	30	0.069	0.05	false	true	0.1	10	0	0.1	1	10	0	false	7	50	true	0	false	1	16	92	0.055168040583386174	0.9448319594166138	0	0	1028.355700905371	0	12483.267798358114	0	366615
13	0	"hundred-farmers3"	10000	0	"only-one-field-per-year"	2	3.168	1000	false	true	"constant_prices"	"log-normal"	3.445	false	"hh-nw-kernel-distance"	90	1100	3	0.093	30	0.069	0.05	false	true	0.1	10	0	0.1	1	10	0	false	7	50	true	0	false	1	17	92	0.03551046290424857	0.9644895370957515	0	0	669.6637533015771	0	12806.549335766891	0	366615
13	0	"hundred-farmers3"	10000	0	"only-one-field-per-year"	2	3.168	1000	false	true	"constant_prices"	"log-normal"	3.445	false	"hh-nw-kernel-distance"	90	1100	3	0.093	30	0.069	0.05	false	true	0.1	10	0	0.1	1	10	0	false	7	50	true	0	false	1	18	92	0.019023462270133164	0.9809765377298668	0	0	363.1315180634533	0	12916.454783330853	0	366615
13	0	"hundred-farmers3"	10000	0	"only-one-field-per-year"	2	3.168	1000	false	true	"constant_prices"	"log-normal"	3.445	false	"hh-nw-kernel-distance"	90	1100	3	0.093	30	0.069	0.05	false	true	0.1	10	0	0.1	1	10	0	false	7	50	true	0	false	1	19	92	0	1	0	0	0	0	13350.494832864233	0	366615
13	0	"hundred-farmers3"	10000	0	"only-one-field-per-year"	2	3.168	1000	false	true	"constant_prices"	"log-normal"	3.445	false	"hh-nw-kernel-distance"	90	1100	3	0.093	30	0.069	0.05	false	true	0.1	10	0	0.1	1	10	0	false	7	50	true	0	false	1	20	92	0	1	0	0	0	0	13750.281673568661	0	366615
13	0	"hundred-farmers3"	10000	0	"only-one-field-per-year"	2	3.168	1000	false	true	"constant_prices"	"log-normal"	3.445	false	"hh-nw-kernel-distance"	90	1100	3	0.093	30	0.069	0.05	false	true	0.1	10	0	0.1	1	10	0	false	7	50	true	0	false	1	21	92	0	1	0	0	0	0	14295.057202079328	0	366615
13	0	"hundred-farmers3"	10000	0	"only-one-field-per-year"	2	3.168	1000	false	true	"constant_prices"	"log-normal"	3.445	false	"hh-nw-kernel-distance"	90	1100	3	0.093	30	0.069	0.05	false	true	0.1	10	0	0.1	1	10	0	false	7	50	true	0	false	1	22	92	0	1	0	0	0	0	14396.88141185223	0	366615
13	0	"hundred-farmers3"	10000	0	"only-one-field-per-year"	2	3.168	1000	false	true	"constant_prices"	"log-normal"	3.445	false	"hh-nw-kernel-distance"	90	1100	3	0.093	30	0.069	0.05	false	true	0.1	10	0	0.1	1	10	0	false	7	50	true	0	false	1	23	92	0	1	0	0	0	0	14956.449669576996	0	366615
13	0	"hundred-farmers3"	10000	0	"only-one-field-per-year"	2	3.168	1000	false	true	"constant_prices"	"log-normal"	3.445	false	"hh-nw-kernel-distance"	90	1100	3	0.093	30	0.069	0.05	false	true	0.1	10	0	0.1	1	10	0	false	7	50	true	0	false	1	24	92	0	1	0	0	0	0	15199.91309970614	0	366615
13	0	"hundred-farmers3"	10000	0	"only-one-field-per-year"	2	3.168	1000	false	true	"constant_prices"	"log-normal"	3.445	false	"hh-nw-kernel-distance"	90	1100	3	0.093	30	0.069	0.05	false	true	0.1	10	0	0.1	1	10	0	false	7	50	true	0	false	1	25	92	0	1	0	0	0	0	15492.406153221275	0	366615
13	0	"hundred-farmers3"	10000	0	"only-one-field-per-year"	2	3.168	1000	false	true	"constant_prices"	"log-normal"	3.445	false	"hh-nw-kernel-distance"	90	1100	3	0.093	30	0.069	0.05	false	true	0.1	10	0	0.1	1	10	0	false	7	50	true	0	false	1	26	92	0	1	0	0	0	0	15846.264705971269	0	366615
13	0	"hundred-farmers3"	10000	0	"only-one-field-per-year"	2	3.168	1000	false	true	"constant_prices"	"log-normal"	3.445	false	"hh-nw-kernel-distance"	90	1100	3	0.093	30	0.069	0.05	false	true	0.1	10	0	0.1	1	10	0	false	7	50	true	0	false	1	27	92	0	1	0	0	0	0	16290.303585414415	0	366615
13	0	"hundred-farmers3"	10000	0	"only-one-field-per-year"	2	3.168	1000	false	true	"constant_prices"	"log-normal"	3.445	false	"hh-nw-kernel-distance"	90	1100	3	0.093	30	0.069	0.05	false	true	0.1	10	0	0.1	1	10	0	false	7	50	true	0	false	1	28	92	0	1	0	0	0	0	16535.644938285346	0	366615
13	0	"hundred-farmers3"	10000	0	"only-one-field-per-year"	2	3.168	1000	false	true	"constant_prices"	"log-normal"	3.445	false	"hh-nw-kernel-distance"	90	1100	3	0.093	30	0.069	0.05	false	true	0.1	10	0	0.1	1	10	0	false	7	50	true	0	false	1	29	92	0	1	0	0	0	0	17002.302633852247	0	366615
13	0	"hundred-farmers3"	10000	0	"only-one-field-per-year"	2	3.168	1000	false	true	"constant_prices"	"log-normal"	3.445	false	"hh-nw-kernel-distance"	90	1100	3	0.093	30	0.069	0.05	false	true	0.1	10	0	0.1	1	10	0	false	7	50	true	0	false	1	30	92	0	1	0	0	0	0	17090.17844680213	0	366615
13	0	"hundred-farmers3"	10000	0	"only-one-field-per-year"	2	3.168	1000	false	true	"constant_prices"	"log-normal"	3.445	false	"hh-nw-kernel-distance"	90	1100	3	0.093	30	0.069	0.05	false	true	0.1	10	0	0.1	1	10	0	false	7	50	true	0	false	1	31	92	0	1	0	0	0	0	17520.777210540993	0	366615
13	0	"hundred-farmers3"	10000	0	"only-one-field-per-year"	2	3.168	1000	false	true	"constant_prices"	"log-normal"	3.445	false	"hh-nw-kernel-distance"	90	1100	3	0.093	30	0.069	0.05	false	true	0.1	10	0	0.1	1	10	0	false	7	50	true	0	false	1	32	92	0	1	0	0	0	0	17566.621168548587	0	366615
13	0	"hundred-farmers3"	10000	0	"only-one-field-per-year"	2	3.168	1000	false	true	"constant_prices"	"log-normal"	3.445	false	"hh-nw-kernel-distance"	90	1100	3	0.093	30	0.069	0.05	false	true	0.1	10	0	0.1	1	10	0	false	7	50	true	0	false	1	33	92	0	1	0	0	0	0	17495.87018824737	0	366615
13	0	"hundred-farmers3"	10000	0	"only-one-field-per-year"	2	3.168	1000	false	true	"constant_prices"	"log-normal"	3.445	false	"hh-nw-kernel-distance"	90	1100	3	0.093	30	0.069	0.05	false	true	0.1	10	0	0.1	1	10	0	false	7	50	true	0	false	1	34	92	0	1	0	0	0	0	17517.15848823681	0	366615
13	0	"hundred-farmers3"	10000	0	"only-one-field-per-year"	2	3.168	1000	false	true	"constant_prices"	"log-normal"	3.445	false	"hh-nw-kernel-distance"	90	1100	3	0.093	30	0.069	0.05	false	true	0.1	10	0	0.1	1	10	0	false	7	50	true	0	false	1	35	92	0	1	0	0	0	0	17809.079753423706	0	366615
13	0	"hundred-farmers3"	10000	0	"only-one-field-per-year"	2	3.168	1000	false	true	"constant_prices"	"log-normal"	3.445	false	"hh-nw-kernel-distance"	90	1100	3	0.093	30	0.069	0.05	false	true	0.1	10	0	0.1	1	10	0	false	7	50	true	0	false	1	36	92	0	1	0	0	0	0	18066.72110367826	0	366615
13	0	"hundred-farmers3"	10000	0	"only-one-field-per-year"	2	3.168	1000	false	true	"constant_prices"	"log-normal"	3.445	false	"hh-nw-kernel-distance"	90	1100	3	0.093	30	0.069	0.05	false	true	0.1	10	0	0.1	1	10	0	false	7	50	true	0	false	1	37	92	0	1	0	0	0	0	18146.930628513124	0	366615
13	0	"hundred-farmers3"	10000	0	"only-one-field-per-year"	2	3.168	1000	false	true	"constant_prices"	"log-normal"	3.445	false	"hh-nw-kernel-distance"	90	1100	3	0.093	30	0.069	0.05	false	true	0.1	10	0	0.1	1	10	0	false	7	50	true	0	false	1	38	92	0	1	0	0	0	0	17995.339387202523	0	366615
13	0	"hundred-farmers3"	10000	0	"only-one-field-per-year"	2	3.168	1000	false	true	"constant_prices"	"log-normal"	3.445	false	"hh-nw-kernel-distance"	90	1100	3	0.093	30	0.069	0.05	false	true	0.1	10	0	0.1	1	10	0	false	7	50	true	0	false	1	39	92	0	1	0	0	0	0	17791.90364624665	0	366615
13	0	"hundred-farmers3"	10000	0	"only-one-field-per-year"	2	3.168	1000	false	true	"constant_prices"	"log-normal"	3.445	false	"hh-nw-kernel-distance"	90	1100	3	0.093	30	0.069	0.05	false	true	0.1	10	0	0.1	1	10	0	false	7	50	true	0	false	1	40	92	0	1	0	0	0	0	17993.2845545055	0	366615
13	0	"hundred-farmers3"	10000	0	"only-one-field-per-year"	2	3.168	1000	false	true	"constant_prices"	"log-normal"	3.445	false	"hh-nw-kernel-distance"	90	1100	3	0.093	30	0.069	0.05	false	true	0.1	10	0	0.1	1	10	0	false	7	50	true	0	false	1	41	92	0	1	0	0	0	0	17955.34047196103	0	366615
13	0	"hundred-farmers3"	10000	0	"only-one-field-per-year"	2	3.168	1000	false	true	"constant_prices"	"log-normal"	3.445	false	"hh-nw-kernel-distance"	90	1100	3	0.093	30	0.069	0.05	false	true	0.1	10	0	0.1	1	10	0	false	7	50	true	0	false	1	42	92	0	1	0	0	0	0	15948.943146908625	0	366615
13	0	"hundred-farmers3"	10000	0	"only-one-field-per-year"	2	3.168	1000	false	true	"constant_prices"	"log-normal"	3.445	false	"hh-nw-kernel-distance"	90	1100	3	0.093	30	0.069	0.05	false	true	0.1	10	0	0.1	1	10	0	false	7	50	true	0	false	1	43	92	0	1	0	0	0	0	15680.36814337017	0	366615
13	0	"hundred-farmers3"	10000	0	"only-one-field-per-year"	2	3.168	1000	false	true	"constant_prices"	"log-normal"	3.445	false	"hh-nw-kernel-distance"	90	1100	3	0.093	30	0.069	0.05	false	true	0.1	10	0	0.1	1	10	0	false	7	50	true	0	false	1	44	92	0	1	0	0	0	0	15599.534669937733	0	366615
13	0	"hundred-farmers3"	10000	0	"only-one-field-per-year"	2	3.168	1000	false	true	"constant_prices"	"log-normal"	3.445	false	"hh-nw-kernel-distance"	90	1100	3	0.093	30	0.069	0.05	false	true	0.1	10	0	0.1	1	10	0	false	7	50	true	0	false	1	45	92	0	1	0	0	0	0	15872.746232342777	0	366615
13	0	"hundred-farmers3"	10000	0	"only-one-field-per-year"	2	3.168	1000	false	true	"constant_prices"	"log-normal"	3.445	false	"hh-nw-kernel-distance"	90	1100	3	0.093	30	0.069	0.05	false	true	0.1	10	0	0.1	1	10	0	false	7	50	true	0	false	1	46	92	0	1	0	0	0	0	15981.88249383523	0	366615
13	0	"hundred-farmers3"	10000	0	"only-one-field-per-year"	2	3.168	1000	false	true	"constant_prices"	"log-normal"	3.445	false	"hh-nw-kernel-distance"	90	1100	3	0.093	30	0.069	0.05	false	true	0.1	10	0	0.1	1	10	0	false	7	50	true	0	false	1	47	92	0	1	0	0	0	0	16336.138967886156	0	366615
13	0	"hundred-farmers3"	10000	0	"only-one-field-per-year"	2	3.168	1000	false	true	"constant_prices"	"log-normal"	3.445	false	"hh-nw-kernel-distance"	90	1100	3	0.093	30	0.069	0.05	false	true	0.1	10	0	0.1	1	10	0	false	7	50	true	0	false	1	48	92	0	1	0	0	0	0	16466.51719694956	0	366615
13	0	"hundred-farmers3"	10000	0	"only-one-field-per-year"	2	3.168	1000	false	true	"constant_prices"	"log-normal"	3.445	false	"hh-nw-kernel-distance"	90	1100	3	0.093	30	0.069	0.05	false	true	0.1	10	0	0.1	1	10	0	false	7	50	true	0	false	1	49	92	0	1	0	0	0	0	16322.229606117742	0	366615
13	0	"hundred-farmers3"	10000	0	"only-one-field-per-year"	2	3.168	1000	false	true	"constant_prices"	"log-normal"	3.445	false	"hh-nw-kernel-distance"	90	1100	3	0.093	30	0.069	0.05	false	true	0.1	10	0	0.1	1	10	0	false	7	50	true	0	false	1	50	92	0	1	0	0	0	0	15767.48648094969	0	366615
14	0	"hundred-farmers3"	10000	0	"only-one-field-per-year"	2	3.168	1000	false	true	"constant_prices"	"log-normal"	3.445	false	"hh-nw-kernel-distance"	90	1100	3	0.093	30	0.069	0.05	false	true	0.1	10	0	0.1	1	10	0	false	7	50	true	0	false	1	0	100	0.50186799501868	0.49813200498132004	0	0	0	0	0	0	0
14	0	"hundred-farmers3"	10000	0	"only-one-field-per-year"	2	3.168	1000	false	true	"constant_prices"	"log-normal"	3.445	false	"hh-nw-kernel-distance"	90	1100	3	0.093	30	0.069	0.05	false	true	0.1	10	0	0.1	1	10	0	false	7	50	true	0	false	1	1	100	0.4066002490660025	0.5933997509339975	0	0	5931.33108988809	0	7479.6824945581275	0	365310
14	0	"hundred-farmers3"	10000	0	"only-one-field-per-year"	2	3.168	1000	false	true	"constant_prices"	"log-normal"	3.445	false	"hh-nw-kernel-distance"	90	1100	3	0.093	30	0.069	0.05	false	true	0.1	10	0	0.1	1	10	0	false	7	50	true	0	false	1	2	100	0.363013698630137	0.636986301369863	0	0	5340.557784904575	0	7816.822003097345	0	365310
14	0	"hundred-farmers3"	10000	0	"only-one-field-per-year"	2	3.168	1000	false	true	"constant_prices"	"log-normal"	3.445	false	"hh-nw-kernel-distance"	90	1100	3	0.093	30	0.069	0.05	false	true	0.1	10	0	0.1	1	10	0	false	7	50	true	0	false	1	3	100	0.34059775840597756	0.6594022415940224	0	0	5100.579751666085	0	8141.9420522584705	0	365310
14	0	"hundred-farmers3"	10000	0	"only-one-field-per-year"	2	3.168	1000	false	true	"constant_prices"	"log-normal"	3.445	false	"hh-nw-kernel-distance"	90	1100	3	0.093	30	0.069	0.05	false	true	0.1	10	0	0.1	1	10	0	false	7	50	true	0	false	1	4	100	0.32254047322540474	0.6774595267745953	0	0	4946.344529321923	0	8463.5848197364	0	365310
14	0	"hundred-farmers3"	10000	0	"only-one-field-per-year"	2	3.168	1000	false	true	"constant_prices"	"log-normal"	3.445	false	"hh-nw-kernel-distance"	90	1100	3	0.093	30	0.069	0.05	false	true	0.1	10	0	0.1	1	10	0	false	7	50	true	0	false	1	5	100	0.30635118306351183	0.6936488169364882	0	0	4815.437443630279	0	8797.279843164733	0	365310
14	0	"hundred-farmers3"	10000	0	"only-one-field-per-year"	2	3.168	1000	false	true	"constant_prices"	"log-normal"	3.445	false	"hh-nw-kernel-distance"	90	1100	3	0.093	30	0.069	0.05	false	true	0.1	10	0	0.1	1	10	0	false	7	50	true	0	false	1	6	100	0.2876712328767123	0.7123287671232876	0	0	4619.499817983817	0	9164.9495459802	0	365310
14	0	"hundred-farmers3"	10000	0	"only-one-field-per-year"	2	3.168	1000	false	true	"constant_prices"	"log-normal"	3.445	false	"hh-nw-kernel-distance"	90	1100	3	0.093	30	0.069	0.05	false	true	0.1	10	0	0.1	1	10	0	false	7	50	true	0	false	1	7	100	0.2602739726027397	0.7397260273972602	0	0	4235.755929688236	0	9588.583613180786	0	365310
14	0	"hundred-farmers3"	10000	0	"only-one-field-per-year"	2	3.168	1000	false	true	"constant_prices"	"log-normal"	3.445	false	"hh-nw-kernel-distance"	90	1100	3	0.093	30	0.069	0.05	false	true	0.1	10	0	0.1	1	10	0	false	7	50	true	0	false	1	8	99	0.24688279301745636	0.7531172069825436	0	0	4106.671829923258	0	10077.960070269333	0	365400
14	0	"hundred-farmers3"	10000	0	"only-one-field-per-year"	2	3.168	1000	false	true	"constant_prices"	"log-normal"	3.445	false	"hh-nw-kernel-distance"	90	1100	3	0.093	30	0.069	0.05	false	true	0.1	10	0	0.1	1	10	0	false	7	50	true	0	false	1	9	96	0.2225705329153605	0.7774294670846394	0	0	3731.2698526792688	0	10607.557203861525	0	365805
14	0	"hundred-farmers3"	10000	0	"only-one-field-per-year"	2	3.168	1000	false	true	"constant_prices"	"log-normal"	3.445	false	"hh-nw-kernel-distance"	90	1100	3	0.093	30	0.069	0.05	false	true	0.1	10	0	0.1	1	10	0	false	7	50	true	0	false	1	10	95	0.2042740414833438	0.7957259585166562	0	0	3475.4276718569477	0	11191.51759101222	0	365985
14	0	"hundred-farmers3"	10000	0	"only-one-field-per-year"	2	3.168	1000	false	true	"constant_prices"	"log-normal"	3.445	false	"hh-nw-kernel-distance"	90	1100	3	0.093	30	0.069	0.05	false	true	0.1	10	0	0.1	1	10	0	false	7	50	true	0	false	1	11	94	0.19798234552332913	0.8020176544766708	0	0	3444.207929348079	0	11791.47192033664	0	366210
14	0	"hundred-farmers3"	10000	0	"only-one-field-per-year"	2	3.168	1000	false	true	"constant_prices"	"log-normal"	3.445	false	"hh-nw-kernel-distance"	90	1100	3	0.093	30	0.069	0.05	false	true	0.1	10	0	0.1	1	10	0	false	7	50	true	0	false	1	12	93	0.1848101265822785	0.8151898734177215	0	0	3270.5795518194122	0	12156.101381418575	0	366480
14	0	"hundred-farmers3"	10000	0	"only-one-field-per-year"	2	3.168	1000	false	true	"constant_prices"	"log-normal"	3.445	false	"hh-nw-kernel-distance"	90	1100	3	0.093	30	0.069	0.05	false	true	0.1	10	0	0.1	1	10	0	false	7	50	true	0	false	1	13	93	0.15886075949367087	0.8411392405063292	0	0	2850.4630394677347	0	12385.698134929287	0	366480
14	0	"hundred-farmers3"	10000	0	"only-one-field-per-year"	2	3.168	1000	false	true	"constant_prices"	"log-normal"	3.445	false	"hh-nw-kernel-distance"	90	1100	3	0.093	30	0.069	0.05	false	true	0.1	10	0	0.1	1	10	0	false	7	50	true	0	false	1	14	93	0.13860759493670885	0.8613924050632912	0	0	2525.030407835798	0	12531.42267440906	0	366480
14	0	"hundred-farmers3"	10000	0	"only-one-field-per-year"	2	3.168	1000	false	true	"constant_prices"	"log-normal"	3.445	false	"hh-nw-kernel-distance"	90	1100	3	0.093	30	0.069	0.05	false	true	0.1	10	0	0.1	1	10	0	false	7	50	true	0	false	1	15	93	0.11962025316455696	0.8803797468354431	0	0	2214.5007985860693	0	12514.131769182766	0	366480
14	0	"hundred-farmers3"	10000	0	"only-one-field-per-year"	2	3.168	1000	false	true	"constant_prices"	"log-normal"	3.445	false	"hh-nw-kernel-distance"	90	1100	3	0.093	30	0.069	0.05	false	true	0.1	10	0	0.1	1	10	0	false	7	50	true	0	false	1	16	93	0.06835443037974684	0.9316455696202531	0	0	1263.5721703369645	0	13034.199078750782	0	366480
14	0	"hundred-farmers3"	10000	0	"only-one-field-per-year"	2	3.168	1000	false	true	"constant_prices"	"log-normal"	3.445	false	"hh-nw-kernel-distance"	90	1100	3	0.093	30	0.069	0.05	false	true	0.1	10	0	0.1	1	10	0	false	7	50	true	0	false	1	17	93	0.056962025316455694	0.9430379746835443	0	0	1072.399064167125	0	13330.923446959188	0	366480
14	0	"hundred-farmers3"	10000	0	"only-one-field-per-year"	2	3.168	1000	false	true	"constant_prices"	"log-normal"	3.445	false	"hh-nw-kernel-distance"	90	1100	3	0.093	30	0.069	0.05	false	true	0.1	10	0	0.1	1	10	0	false	7	50	true	0	false	1	18	93	0.03481012658227848	0.9651898734177216	0	0	663.7285225902527	0	12824.411618297641	0	366480
14	0	"hundred-farmers3"	10000	0	"only-one-field-per-year"	2	3.168	1000	false	true	"constant_prices"	"log-normal"	3.445	false	"hh-nw-kernel-distance"	90	1100	3	0.093	30	0.069	0.05	false	true	0.1	10	0	0.1	1	10	0	false	7	50	true	0	false	1	19	93	0.00569620253164557	0.9943037974683544	0	0	105.37342379704519	0	13313.111603098516	0	366480
14	0	"hundred-farmers3"	10000	0	"only-one-field-per-year"	2	3.168	1000	false	true	"constant_prices"	"log-normal"	3.445	false	"hh-nw-kernel-distance"	90	1100	3	0.093	30	0.069	0.05	false	true	0.1	10	0	0.1	1	10	0	false	7	50	true	0	false	1	20	93	0.004430379746835443	0.9955696202531645	0	0	82.68868415920838	0	13698.703915131997	0	366480
14	0	"hundred-farmers3"	10000	0	"only-one-field-per-year"	2	3.168	1000	false	true	"constant_prices"	"log-normal"	3.445	false	"hh-nw-kernel-distance"	90	1100	3	0.093	30	0.069	0.05	false	true	0.1	10	0	0.1	1	10	0	false	7	50	true	0	false	1	21	93	0.004430379746835443	0.9955696202531645	0	0	84.73068754813916	0	13820.259371145778	0	366480
14	0	"hundred-farmers3"	10000	0	"only-one-field-per-year"	2	3.168	1000	false	true	"constant_prices"	"log-normal"	3.445	false	"hh-nw-kernel-distance"	90	1100	3	0.093	30	0.069	0.05	false	true	0.1	10	0	0.1	1	10	0	false	7	50	true	0	false	1	22	93	0.004430379746835443	0.9955696202531645	0	0	86.7246235897248	0	14084.797957590774	0	366480
14	0	"hundred-farmers3"	10000	0	"only-one-field-per-year"	2	3.168	1000	false	true	"constant_prices"	"log-normal"	3.445	false	"hh-nw-kernel-distance"	90	1100	3	0.093	30	0.069	0.05	false	true	0.1	10	0	0.1	1	10	0	false	7	50	true	0	false	1	23	93	0	1	0	0	0	0	14190.646313456975	0	366480
14	0	"hundred-farmers3"	10000	0	"only-one-field-per-year"	2	3.168	1000	false	true	"constant_prices"	"log-normal"	3.445	false	"hh-nw-kernel-distance"	90	1100	3	0.093	30	0.069	0.05	false	true	0.1	10	0	0.1	1	10	0	false	7	50	true	0	false	1	24	93	0	1	0	0	0	0	14107.115557078103	0	366480
14	0	"hundred-farmers3"	10000	0	"only-one-field-per-year"	2	3.168	1000	false	true	"constant_prices"	"log-normal"	3.445	false	"hh-nw-kernel-distance"	90	1100	3	0.093	30	0.069	0.05	false	true	0.1	10	0	0.1	1	10	0	false	7	50	true	0	false	1	25	93	0	1	0	0	0	0	14454.58711107076	0	366480
14	0	"hundred-farmers3"	10000	0	"only-one-field-per-year"	2	3.168	1000	false	true	"constant_prices"	"log-normal"	3.445	false	"hh-nw-kernel-distance"	90	1100	3	0.093	30	0.069	0.05	false	true	0.1	10	0	0.1	1	10	0	false	7	50	true	0	false	1	26	93	0	1	0	0	0	0	14645.880449047252	0	366480
14	0	"hundred-farmers3"	10000	0	"only-one-field-per-year"	2	3.168	1000	false	true	"constant_prices"	"log-normal"	3.445	false	"hh-nw-kernel-distance"	90	1100	3	0.093	30	0.069	0.05	false	true	0.1	10	0	0.1	1	10	0	false	7	50	true	0	false	1	27	93	0	1	0	0	0	0	15292.890288024602	0	366480
14	0	"hundred-farmers3"	10000	0	"only-one-field-per-year"	2	3.168	1000	false	true	"constant_prices"	"log-normal"	3.445	false	"hh-nw-kernel-distance"	90	1100	3	0.093	30	0.069	0.05	false	true	0.1	10	0	0.1	1	10	0	false	7	50	true	0	false	1	28	93	0	1	0	0	0	0	15926.611345118285	0	366480
14	0	"hundred-farmers3"	10000	0	"only-one-field-per-year"	2	3.168	1000	false	true	"constant_prices"	"log-normal"	3.445	false	"hh-nw-kernel-distance"	90	1100	3	0.093	30	0.069	0.05	false	true	0.1	10	0	0.1	1	10	0	false	7	50	true	0	false	1	29	93	0	1	0	0	0	0	15893.453515026238	0	366480
14	0	"hundred-farmers3"	10000	0	"only-one-field-per-year"	2	3.168	1000	false	true	"constant_prices"	"log-normal"	3.445	false	"hh-nw-kernel-distance"	90	1100	3	0.093	30	0.069	0.05	false	true	0.1	10	0	0.1	1	10	0	false	7	50	true	0	false	1	30	93	0	1	0	0	0	0	16097.775063286634	0	366480
14	0	"hundred-farmers3"	10000	0	"only-one-field-per-year"	2	3.168	1000	false	true	"constant_prices"	"log-normal"	3.445	false	"hh-nw-kernel-distance"	90	1100	3	0.093	30	0.069	0.05	false	true	0.1	10	0	0.1	1	10	0	false	7	50	true	0	false	1	31	93	0	1	0	0	0	0	16362.467692572285	0	366480
14	0	"hundred-farmers3"	10000	0	"only-one-field-per-year"	2	3.168	1000	false	true	"constant_prices"	"log-normal"	3.445	false	"hh-nw-kernel-distance"	90	1100	3	0.093	30	0.069	0.05	false	true	0.1	10	0	0.1	1	10	0	false	7	50	true	0	false	1	32	93	0	1	0	0	0	0	16920.432660332426	0	366480
14	0	"hundred-farmers3"	10000	0	"only-one-field-per-year"	2	3.168	1000	false	true	"constant_prices"	"log-normal"	3.445	false	"hh-nw-kernel-distance"	90	1100	3	0.093	30	0.069	0.05	false	true	0.1	10	0	0.1	1	10	0	false	7	50	true	0	false	1	33	93	0	1	0	0	0	0	17491.481449458075	0	366480
14	0	"hundred-farmers3"	10000	0	"only-one-field-per-year"	2	3.168	1000	false	true	"constant_prices"	"log-normal"	3.445	false	"hh-nw-kernel-distance"	90	1100	3	0.093	30	0.069	0.05	false	true	0.1	10	0	0.1	1	10	0	false	7	50	true	0	false	1	34	93	0	1	0	0	0	0	17708.71139456759	0	366480
14	0	"hundred-farmers3"	10000	0	"only-one-field-per-year"	2	3.168	1000	false	true	"constant_prices"	"log-normal"	3.445	false	"hh-nw-kernel-distance"	90	1100	3	0.093	30	0.069	0.05	false	true	0.1	10	0	0.1	1	10	0	false	7	50	true	0	false	1	35	93	0	1	0	0	0	0	17998.47796805065	0	366480
14	0	"hundred-farmers3"	10000	0	"only-one-field-per-year"	2	3.168	1000	false	true	"constant_prices"	"log-normal"	3.445	false	"hh-nw-kernel-distance"	90	1100	3	0.093	30	0.069	0.05	false	true	0.1	10	0	0.1	1	10	0	false	7	50	true	0	false	1	36	93	0	1	0	0	0	0	18319.601903537237	0	366480
14	0	"hundred-farmers3"	10000	0	"only-one-field-per-year"	2	3.168	1000	false	true	"constant_prices"	"log-normal"	3.445	false	"hh-nw-kernel-distance"	90	1100	3	0.093	30	0.069	0.05	false	true	0.1	10	0	0.1	1	10	0	false	7	50	true	0	false	1	37	93	0	1	0	0	0	0	18600.544663564804	0	366480
14	0	"hundred-farmers3"	10000	0	"only-one-field-per-year"	2	3.168	1000	false	true	"constant_prices"	"log-normal"	3.445	false	"hh-nw-kernel-distance"	90	1100	3	0.093	30	0.069	0.05	false	true	0.1	10	0	0.1	1	10	0	false	7	50	true	0	false	1	38	93	0	1	0	0	0	0	18679.75362222669	0	366480
14	0	"hundred-farmers3"	10000	0	"only-one-field-per-year"	2	3.168	1000	false	true	"constant_prices"	"log-normal"	3.445	false	"hh-nw-kernel-distance"	90	1100	3	0.093	30	0.069	0.05	false	true	0.1	10	0	0.1	1	10	0	false	7	50	true	0	false	1	39	93	0	1	0	0	0	0	18995.07244537707	0	366480
14	0	"hundred-farmers3"	10000	0	"only-one-field-per-year"	2	3.168	1000	false	true	"constant_prices"	"log-normal"	3.445	false	"hh-nw-kernel-distance"	90	1100	3	0.093	30	0.069	0.05	false	true	0.1	10	0	0.1	1	10	0	false	7	50	true	0	false	1	40	93	0	1	0	0	0	0	19091.37235875415	0	366480
14	0	"hundred-farmers3"	10000	0	"only-one-field-per-year"	2	3.168	1000	false	true	"constant_prices"	"log-normal"	3.445	false	"hh-nw-kernel-distance"	90	1100	3	0.093	30	0.069	0.05	false	true	0.1	10	0	0.1	1	10	0	false	7	50	true	0	false	1	41	93	0	1	0	0	0	0	18412.54042933867	0	366480
14	0	"hundred-farmers3"	10000	0	"only-one-field-per-year"	2	3.168	1000	false	true	"constant_prices"	"log-normal"	3.445	false	"hh-nw-kernel-distance"	90	1100	3	0.093	30	0.069	0.05	false	true	0.1	10	0	0.1	1	10	0	false	7	50	true	0	false	1	42	93	0	1	0	0	0	0	17107.236135921365	0	366480
14	0	"hundred-farmers3"	10000	0	"only-one-field-per-year"	2	3.168	1000	false	true	"constant_prices"	"log-normal"	3.445	false	"hh-nw-kernel-distance"	90	1100	3	0.093	30	0.069	0.05	false	true	0.1	10	0	0.1	1	10	0	false	7	50	true	0	false	1	43	93	0	1	0	0	0	0	16512.052332651765	0	366480
14	0	"hundred-farmers3"	10000	0	"only-one-field-per-year"	2	3.168	1000	false	true	"constant_prices"	"log-normal"	3.445	false	"hh-nw-kernel-distance"	90	1100	3	0.093	30	0.069	0.05	false	true	0.1	10	0	0.1	1	10	0	false	7	50	true	0	false	1	44	93	0	1	0	0	0	0	16207.417196282444	0	366480
14	0	"hundred-farmers3"	10000	0	"only-one-field-per-year"	2	3.168	1000	false	true	"constant_prices"	"log-normal"	3.445	false	"hh-nw-kernel-distance"	90	1100	3	0.093	30	0.069	0.05	false	true	0.1	10	0	0.1	1	10	0	false	7	50	true	0	false	1	45	93	0	1	0	0	0	0	16069.849971665819	0	366480
14	0	"hundred-farmers3"	10000	0	"only-one-field-per-year"	2	3.168	1000	false	true	"constant_prices"	"log-normal"	3.445	false	"hh-nw-kernel-distance"	90	1100	3	0.093	30	0.069	0.05	false	true	0.1	10	0	0.1	1	10	0	false	7	50	true	0	false	1	46	93	0	1	0	0	0	0	15966.650889328732	0	366480
14	0	"hundred-farmers3"	10000	0	"only-one-field-per-year"	2	3.168	1000	false	true	"constant_prices"	"log-normal"	3.445	false	"hh-nw-kernel-distance"	90	1100	3	0.093	30	0.069	0.05	false	true	0.1	10	0	0.1	1	10	0	false	7	50	true	0	false	1	47	93	0	1	0	0	0	0	15887.684851745427	0	366480
14	0	"hundred-farmers3"	10000	0	"only-one-field-per-year"	2	3.168	1000	false	true	"constant_prices"	"log-normal"	3.445	false	"hh-nw-kernel-distance"	90	1100	3	0.093	30	0.069	0.05	false	true	0.1	10	0	0.1	1	10	0	false	7	50	true	0	false	1	48	93	0	1	0	0	0	0	15647.724264635495	0	366480
14	0	"hundred-farmers3"	10000	0	"only-one-field-per-year"	2	3.168	1000	false	true	"constant_prices"	"log-normal"	3.445	false	"hh-nw-kernel-distance"	90	1100	3	0.093	30	0.069	0.05	false	true	0.1	10	0	0.1	1	10	0	false	7	50	true	0	false	1	49	93	0	1	0	0	0	0	15787.470888375752	0	366480
14	0	"hundred-farmers3"	10000	0	"only-one-field-per-year"	2	3.168	1000	false	true	"constant_prices"	"log-normal"	3.445	false	"hh-nw-kernel-distance"	90	1100	3	0.093	30	0.069	0.05	false	true	0.1	10	0	0.1	1	10	0	false	7	50	true	0	false	1	50	93	0	1	0	0	0	0	15708.391300619889	0	366480
15	0	"hundred-farmers3"	10000	0	"only-one-field-per-year"	2	3.168	1000	false	true	"constant_prices"	"log-normal"	3.445	false	"hh-nw-kernel-distance"	90	1100	3	0.093	30	0.069	0.05	false	true	0.1	10	0	0.1	1	10	0	false	7	50	true	0	false	1	0	100	0.50186799501868	0.49813200498132004	0	0	0	0	0	0	0
15	0	"hundred-farmers3"	10000	0	"only-one-field-per-year"	2	3.168	1000	false	true	"constant_prices"	"log-normal"	3.445	false	"hh-nw-kernel-distance"	90	1100	3	0.093	30	0.069	0.05	false	true	0.1	10	0	0.1	1	10	0	false	7	50	true	0	false	1	1	100	0.38107098381070986	0.6189290161892902	0	0	5517.083547333167	0	6859.13637238059	0	365310
15	0	"hundred-farmers3"	10000	0	"only-one-field-per-year"	2	3.168	1000	false	true	"constant_prices"	"log-normal"	3.445	false	"hh-nw-kernel-distance"	90	1100	3	0.093	30	0.069	0.05	false	true	0.1	10	0	0.1	1	10	0	false	7	50	true	0	false	1	2	100	0.350560398505604	0.6494396014943961	0	0	5166.821690558429	0	7206.924187318258	0	365310
15	0	"hundred-farmers3"	10000	0	"only-one-field-per-year"	2	3.168	1000	false	true	"constant_prices"	"log-normal"	3.445	false	"hh-nw-kernel-distance"	90	1100	3	0.093	30	0.069	0.05	false	true	0.1	10	0	0.1	1	10	0	false	7	50	true	0	false	1	3	100	0.3331257783312578	0.6668742216687422	0	0	5026.618982431689	0	7561.560446751955	0	365310
15	0	"hundred-farmers3"	10000	0	"only-one-field-per-year"	2	3.168	1000	false	true	"constant_prices"	"log-normal"	3.445	false	"hh-nw-kernel-distance"	90	1100	3	0.093	30	0.069	0.05	false	true	0.1	10	0	0.1	1	10	0	false	7	50	true	0	false	1	4	100	0.3044831880448319	0.6955168119551681	0	0	4656.074536537611	0	7933.70237338827	0	365310
15	0	"hundred-farmers3"	10000	0	"only-one-field-per-year"	2	3.168	1000	false	true	"constant_prices"	"log-normal"	3.445	false	"hh-nw-kernel-distance"	90	1100	3	0.093	30	0.069	0.05	false	true	0.1	10	0	0.1	1	10	0	false	7	50	true	0	false	1	5	100	0.2889165628891656	0.7110834371108343	0	0	4526.738227004238	0	8337.73673341749	0	365310
15	0	"hundred-farmers3"	10000	0	"only-one-field-per-year"	2	3.168	1000	false	true	"constant_prices"	"log-normal"	3.445	false	"hh-nw-kernel-distance"	90	1100	3	0.093	30	0.069	0.05	false	true	0.1	10	0	0.1	1	10	0	false	7	50	true	0	false	1	6	100	0.27085927770859275	0.7291407222914073	0	0	4334.029005367656	0	8790.895740456084	0	365310
15	0	"hundred-farmers3"	10000	0	"only-one-field-per-year"	2	3.168	1000	false	true	"constant_prices"	"log-normal"	3.445	false	"hh-nw-kernel-distance"	90	1100	3	0.093	30	0.069	0.05	false	true	0.1	10	0	0.1	1	10	0	false	7	50	true	0	false	1	7	98	0.2515605493133583	0.7484394506866417	0	0	4090.306105009582	0	9278.711103844897	0	365490
15	0	"hundred-farmers3"	10000	0	"only-one-field-per-year"	2	3.168	1000	false	true	"constant_prices"	"log-normal"	3.445	false	"hh-nw-kernel-distance"	90	1100	3	0.093	30	0.069	0.05	false	true	0.1	10	0	0.1	1	10	0	false	7	50	true	0	false	1	8	95	0.24200626959247648	0.7579937304075235	0	0	4018.078894482361	0	9825.16045867753	0	365805
15	0	"hundred-farmers3"	10000	0	"only-one-field-per-year"	2	3.168	1000	false	true	"constant_prices"	"log-normal"	3.445	false	"hh-nw-kernel-distance"	90	1100	3	0.093	30	0.069	0.05	false	true	0.1	10	0	0.1	1	10	0	false	7	50	true	0	false	1	9	93	0.22229219143576825	0.7777078085642317	0	0	3738.2310426759414	0	10425.293758373815	0	366120
15	0	"hundred-farmers3"	10000	0	"only-one-field-per-year"	2	3.168	1000	false	true	"constant_prices"	"log-normal"	3.445	false	"hh-nw-kernel-distance"	90	1100	3	0.093	30	0.069	0.05	false	true	0.1	10	0	0.1	1	10	0	false	7	50	true	0	false	1	10	91	0.19632678910702978	0.8036732108929703	0	0	3321.2111955553933	0	11032.847912499828	0	366525
15	0	"hundred-farmers3"	10000	0	"only-one-field-per-year"	2	3.168	1000	false	true	"constant_prices"	"log-normal"	3.445	false	"hh-nw-kernel-distance"	90	1100	3	0.093	30	0.069	0.05	false	true	0.1	10	0	0.1	1	10	0	false	7	50	true	0	false	1	11	89	0.19017230376515634	0.8098276962348436	0	0	3272.7745670226104	0	11645.144722066338	0	367065
15	0	"hundred-farmers3"	10000	0	"only-one-field-per-year"	2	3.168	1000	false	true	"constant_prices"	"log-normal"	3.445	false	"hh-nw-kernel-distance"	90	1100	3	0.093	30	0.069	0.05	false	true	0.1	10	0	0.1	1	10	0	false	7	50	true	0	false	1	12	89	0.1742182514358647	0.8257817485641353	0	0	3056.996734716082	0	11837.281723893515	0	367065
15	0	"hundred-farmers3"	10000	0	"only-one-field-per-year"	2	3.168	1000	false	true	"constant_prices"	"log-normal"	3.445	false	"hh-nw-kernel-distance"	90	1100	3	0.093	30	0.069	0.05	false	true	0.1	10	0	0.1	1	10	0	false	7	50	true	0	false	1	13	89	0.1537970644543714	0.8462029355456286	0	0	2744.9164252786086	0	12163.988311250607	0	367065
15	0	"hundred-farmers3"	10000	0	"only-one-field-per-year"	2	3.168	1000	false	true	"constant_prices"	"log-normal"	3.445	false	"hh-nw-kernel-distance"	90	1100	3	0.093	30	0.069	0.05	false	true	0.1	10	0	0.1	1	10	0	false	7	50	true	0	false	1	14	89	0.12380344607530312	0.8761965539246969	0	0	2232.7695834571637	0	12526.804976490688	0	367065
15	0	"hundred-farmers3"	10000	0	"only-one-field-per-year"	2	3.168	1000	false	true	"constant_prices"	"log-normal"	3.445	false	"hh-nw-kernel-distance"	90	1100	3	0.093	30	0.069	0.05	false	true	0.1	10	0	0.1	1	10	0	false	7	50	true	0	false	1	15	88	0.10677749360613811	0.8932225063938619	0	0	1943.2101283629438	0	12920.94756397087	0	367200
15	0	"hundred-farmers3"	10000	0	"only-one-field-per-year"	2	3.168	1000	false	true	"constant_prices"	"log-normal"	3.445	false	"hh-nw-kernel-distance"	90	1100	3	0.093	30	0.069	0.05	false	true	0.1	10	0	0.1	1	10	0	false	7	50	true	0	false	1	16	88	0.08439897698209718	0.9156010230179028	0	0	1559.1328591422778	0	13332.325390088603	0	367200
15	0	"hundred-farmers3"	10000	0	"only-one-field-per-year"	2	3.168	1000	false	true	"constant_prices"	"log-normal"	3.445	false	"hh-nw-kernel-distance"	90	1100	3	0.093	30	0.069	0.05	false	true	0.1	10	0	0.1	1	10	0	false	7	50	true	0	false	1	17	88	0.03644501278772379	0.9635549872122762	0	0	662.1238308026578	0	13502.62998937113	0	367200
15	0	"hundred-farmers3"	10000	0	"only-one-field-per-year"	2	3.168	1000	false	true	"constant_prices"	"log-normal"	3.445	false	"hh-nw-kernel-distance"	90	1100	3	0.093	30	0.069	0.05	false	true	0.1	10	0	0.1	1	10	0	false	7	50	true	0	false	1	18	88	0.024936061381074168	0.9750639386189258	0	0	453.81471779649524	0	13675.537158762065	0	367200
15	0	"hundred-farmers3"	10000	0	"only-one-field-per-year"	2	3.168	1000	false	true	"constant_prices"	"log-normal"	3.445	false	"hh-nw-kernel-distance"	90	1100	3	0.093	30	0.069	0.05	false	true	0.1	10	0	0.1	1	10	0	false	7	50	true	0	false	1	19	88	0.024936061381074168	0.9750639386189258	0	0	465.36153377600294	0	14008.953127188175	0	367200
15	0	"hundred-farmers3"	10000	0	"only-one-field-per-year"	2	3.168	1000	false	true	"constant_prices"	"log-normal"	3.445	false	"hh-nw-kernel-distance"	90	1100	3	0.093	30	0.069	0.05	false	true	0.1	10	0	0.1	1	10	0	false	7	50	true	0	false	1	20	88	0.024936061381074168	0.9750639386189258	0	0	476.62854157754214	0	13869.520109427365	0	367200
15	0	"hundred-farmers3"	10000	0	"only-one-field-per-year"	2	3.168	1000	false	true	"constant_prices"	"log-normal"	3.445	false	"hh-nw-kernel-distance"	90	1100	3	0.093	30	0.069	0.05	false	true	0.1	10	0	0.1	1	10	0	false	7	50	true	0	false	1	21	88	0	1	0	0	0	0	13749.991310988455	0	367200
15	0	"hundred-farmers3"	10000	0	"only-one-field-per-year"	2	3.168	1000	false	true	"constant_prices"	"log-normal"	3.445	false	"hh-nw-kernel-distance"	90	1100	3	0.093	30	0.069	0.05	false	true	0.1	10	0	0.1	1	10	0	false	7	50	true	0	false	1	22	88	0	1	0	0	0	0	13891.600242627155	0	367200
15	0	"hundred-farmers3"	10000	0	"only-one-field-per-year"	2	3.168	1000	false	true	"constant_prices"	"log-normal"	3.445	false	"hh-nw-kernel-distance"	90	1100	3	0.093	30	0.069	0.05	false	true	0.1	10	0	0.1	1	10	0	false	7	50	true	0	false	1	23	88	0	1	0	0	0	0	14180.250233592467	0	367200
15	0	"hundred-farmers3"	10000	0	"only-one-field-per-year"	2	3.168	1000	false	true	"constant_prices"	"log-normal"	3.445	false	"hh-nw-kernel-distance"	90	1100	3	0.093	30	0.069	0.05	false	true	0.1	10	0	0.1	1	10	0	false	7	50	true	0	false	1	24	88	0	1	0	0	0	0	14687.44749733428	0	367200
15	0	"hundred-farmers3"	10000	0	"only-one-field-per-year"	2	3.168	1000	false	true	"constant_prices"	"log-normal"	3.445	false	"hh-nw-kernel-distance"	90	1100	3	0.093	30	0.069	0.05	false	true	0.1	10	0	0.1	1	10	0	false	7	50	true	0	false	1	25	88	0	1	0	0	0	0	15144.157517733694	0	367200
15	0	"hundred-farmers3"	10000	0	"only-one-field-per-year"	2	3.168	1000	false	true	"constant_prices"	"log-normal"	3.445	false	"hh-nw-kernel-distance"	90	1100	3	0.093	30	0.069	0.05	false	true	0.1	10	0	0.1	1	10	0	false	7	50	true	0	false	1	26	88	0	1	0	0	0	0	15602.346552813562	0	367200
15	0	"hundred-farmers3"	10000	0	"only-one-field-per-year"	2	3.168	1000	false	true	"constant_prices"	"log-normal"	3.445	false	"hh-nw-kernel-distance"	90	1100	3	0.093	30	0.069	0.05	false	true	0.1	10	0	0.1	1	10	0	false	7	50	true	0	false	1	27	88	0	1	0	0	0	0	15439.777015187452	0	367200
15	0	"hundred-farmers3"	10000	0	"only-one-field-per-year"	2	3.168	1000	false	true	"constant_prices"	"log-normal"	3.445	false	"hh-nw-kernel-distance"	90	1100	3	0.093	30	0.069	0.05	false	true	0.1	10	0	0.1	1	10	0	false	7	50	true	0	false	1	28	88	0	1	0	0	0	0	15922.226168865993	0	367200
15	0	"hundred-farmers3"	10000	0	"only-one-field-per-year"	2	3.168	1000	false	true	"constant_prices"	"log-normal"	3.445	false	"hh-nw-kernel-distance"	90	1100	3	0.093	30	0.069	0.05	false	true	0.1	10	0	0.1	1	10	0	false	7	50	true	0	false	1	29	88	0	1	0	0	0	0	16364.8998683227	0	367200
15	0	"hundred-farmers3"	10000	0	"only-one-field-per-year"	2	3.168	1000	false	true	"constant_prices"	"log-normal"	3.445	false	"hh-nw-kernel-distance"	90	1100	3	0.093	30	0.069	0.05	false	true	0.1	10	0	0.1	1	10	0	false	7	50	true	0	false	1	30	88	0	1	0	0	0	0	16814.35367533528	0	367200
15	0	"hundred-farmers3"	10000	0	"only-one-field-per-year"	2	3.168	1000	false	true	"constant_prices"	"log-normal"	3.445	false	"hh-nw-kernel-distance"	90	1100	3	0.093	30	0.069	0.05	false	true	0.1	10	0	0.1	1	10	0	false	7	50	true	0	false	1	31	88	0	1	0	0	0	0	17143.667517813876	0	367200
15	0	"hundred-farmers3"	10000	0	"only-one-field-per-year"	2	3.168	1000	false	true	"constant_prices"	"log-normal"	3.445	false	"hh-nw-kernel-distance"	90	1100	3	0.093	30	0.069	0.05	false	true	0.1	10	0	0.1	1	10	0	false	7	50	true	0	false	1	32	88	0	1	0	0	0	0	17216.163819760386	0	367200
15	0	"hundred-farmers3"	10000	0	"only-one-field-per-year"	2	3.168	1000	false	true	"constant_prices"	"log-normal"	3.445	false	"hh-nw-kernel-distance"	90	1100	3	0.093	30	0.069	0.05	false	true	0.1	10	0	0.1	1	10	0	false	7	50	true	0	false	1	33	88	0	1	0	0	0	0	17412.611474608202	0	367200
15	0	"hundred-farmers3"	10000	0	"only-one-field-per-year"	2	3.168	1000	false	true	"constant_prices"	"log-normal"	3.445	false	"hh-nw-kernel-distance"	90	1100	3	0.093	30	0.069	0.05	false	true	0.1	10	0	0.1	1	10	0	false	7	50	true	0	false	1	34	88	0	1	0	0	0	0	17779.399871220452	0	367200
15	0	"hundred-farmers3"	10000	0	"only-one-field-per-year"	2	3.168	1000	false	true	"constant_prices"	"log-normal"	3.445	false	"hh-nw-kernel-distance"	90	1100	3	0.093	30	0.069	0.05	false	true	0.1	10	0	0.1	1	10	0	false	7	50	true	0	false	1	35	88	0	1	0	0	0	0	18099.7395588325	0	367200
15	0	"hundred-farmers3"	10000	0	"only-one-field-per-year"	2	3.168	1000	false	true	"constant_prices"	"log-normal"	3.445	false	"hh-nw-kernel-distance"	90	1100	3	0.093	30	0.069	0.05	false	true	0.1	10	0	0.1	1	10	0	false	7	50	true	0	false	1	36	88	0	1	0	0	0	0	18288.729095532344	0	367200
15	0	"hundred-farmers3"	10000	0	"only-one-field-per-year"	2	3.168	1000	false	true	"constant_prices"	"log-normal"	3.445	false	"hh-nw-kernel-distance"	90	1100	3	0.093	30	0.069	0.05	false	true	0.1	10	0	0.1	1	10	0	false	7	50	true	0	false	1	37	88	0	1	0	0	0	0	18335.192341379152	0	367200
15	0	"hundred-farmers3"	10000	0	"only-one-field-per-year"	2	3.168	1000	false	true	"constant_prices"	"log-normal"	3.445	false	"hh-nw-kernel-distance"	90	1100	3	0.093	30	0.069	0.05	false	true	0.1	10	0	0.1	1	10	0	false	7	50	true	0	false	1	38	88	0	1	0	0	0	0	18067.12063167896	0	367200
15	0	"hundred-farmers3"	10000	0	"only-one-field-per-year"	2	3.168	1000	false	true	"constant_prices"	"log-normal"	3.445	false	"hh-nw-kernel-distance"	90	1100	3	0.093	30	0.069	0.05	false	true	0.1	10	0	0.1	1	10	0	false	7	50	true	0	false	1	39	88	0	1	0	0	0	0	17897.74629496204	0	367200
15	0	"hundred-farmers3"	10000	0	"only-one-field-per-year"	2	3.168	1000	false	true	"constant_prices"	"log-normal"	3.445	false	"hh-nw-kernel-distance"	90	1100	3	0.093	30	0.069	0.05	false	true	0.1	10	0	0.1	1	10	0	false	7	50	true	0	false	1	40	88	0	1	0	0	0	0	18048.659166906935	0	367200
15	0	"hundred-farmers3"	10000	0	"only-one-field-per-year"	2	3.168	1000	false	true	"constant_prices"	"log-normal"	3.445	false	"hh-nw-kernel-distance"	90	1100	3	0.093	30	0.069	0.05	false	true	0.1	10	0	0.1	1	10	0	false	7	50	true	0	false	1	41	88	0	1	0	0	0	0	17657.060710924496	0	367200
15	0	"hundred-farmers3"	10000	0	"only-one-field-per-year"	2	3.168	1000	false	true	"constant_prices"	"log-normal"	3.445	false	"hh-nw-kernel-distance"	90	1100	3	0.093	30	0.069	0.05	false	true	0.1	10	0	0.1	1	10	0	false	7	50	true	0	false	1	42	88	0	1	0	0	0	0	15641.677329082087	0	367200
15	0	"hundred-farmers3"	10000	0	"only-one-field-per-year"	2	3.168	1000	false	true	"constant_prices"	"log-normal"	3.445	false	"hh-nw-kernel-distance"	90	1100	3	0.093	30	0.069	0.05	false	true	0.1	10	0	0.1	1	10	0	false	7	50	true	0	false	1	43	88	0	1	0	0	0	0	15288.87171484233	0	367200
15	0	"hundred-farmers3"	10000	0	"only-one-field-per-year"	2	3.168	1000	false	true	"constant_prices"	"log-normal"	3.445	false	"hh-nw-kernel-distance"	90	1100	3	0.093	30	0.069	0.05	false	true	0.1	10	0	0.1	1	10	0	false	7	50	true	0	false	1	44	88	0	1	0	0	0	0	15243.940134548935	0	367200
15	0	"hundred-farmers3"	10000	0	"only-one-field-per-year"	2	3.168	1000	false	true	"constant_prices"	"log-normal"	3.445	false	"hh-nw-kernel-distance"	90	1100	3	0.093	30	0.069	0.05	false	true	0.1	10	0	0.1	1	10	0	false	7	50	true	0	false	1	45	88	0	1	0	0	0	0	14945.036774688848	0	367200
15	0	"hundred-farmers3"	10000	0	"only-one-field-per-year"	2	3.168	1000	false	true	"constant_prices"	"log-normal"	3.445	false	"hh-nw-kernel-distance"	90	1100	3	0.093	30	0.069	0.05	false	true	0.1	10	0	0.1	1	10	0	false	7	50	true	0	false	1	46	88	0	1	0	0	0	0	14975.874897188614	0	367200
15	0	"hundred-farmers3"	10000	0	"only-one-field-per-year"	2	3.168	1000	false	true	"constant_prices"	"log-normal"	3.445	false	"hh-nw-kernel-distance"	90	1100	3	0.093	30	0.069	0.05	false	true	0.1	10	0	0.1	1	10	0	false	7	50	true	0	false	1	47	88	0	1	0	0	0	0	14985.982602642644	0	367200
15	0	"hundred-farmers3"	10000	0	"only-one-field-per-year"	2	3.168	1000	false	true	"constant_prices"	"log-normal"	3.445	false	"hh-nw-kernel-distance"	90	1100	3	0.093	30	0.069	0.05	false	true	0.1	10	0	0.1	1	10	0	false	7	50	true	0	false	1	48	88	0	1	0	0	0	0	15005.040533951495	0	367200
15	0	"hundred-farmers3"	10000	0	"only-one-field-per-year"	2	3.168	1000	false	true	"constant_prices"	"log-normal"	3.445	false	"hh-nw-kernel-distance"	90	1100	3	0.093	30	0.069	0.05	false	true	0.1	10	0	0.1	1	10	0	false	7	50	true	0	false	1	49	88	0	1	0	0	0	0	15304.522700462358	0	367200
15	0	"hundred-farmers3"	10000	0	"only-one-field-per-year"	2	3.168	1000	false	true	"constant_prices"	"log-normal"	3.445	false	"hh-nw-kernel-distance"	90	1100	3	0.093	30	0.069	0.05	false	true	0.1	10	0	0.1	1	10	0	false	7	50	true	0	false	1	50	88	0	1	0	0	0	0	15426.869178218329	0	367200
16	0	"hundred-farmers3"	10000	0	"only-one-field-per-year"	2	3.168	1000	false	true	"constant_prices"	"log-normal"	3.445	false	"hh-nw-kernel-distance"	90	1100	3	0.093	30	0.069	0.05	false	true	0.1	10	0	0.1	1	10	0	false	7	50	true	0	false	1	0	100	0.50186799501868	0.49813200498132004	0	0	0	0	0	0	0
16	0	"hundred-farmers3"	10000	0	"only-one-field-per-year"	2	3.168	1000	false	true	"constant_prices"	"log-normal"	3.445	false	"hh-nw-kernel-distance"	90	1100	3	0.093	30	0.069	0.05	false	true	0.1	10	0	0.1	1	10	0	false	7	50	true	0	false	1	1	100	0.3779576587795766	0.6220423412204235	0	0	5611.400056204487	0	5878.921281652005	0	365310
16	0	"hundred-farmers3"	10000	0	"only-one-field-per-year"	2	3.168	1000	false	true	"constant_prices"	"log-normal"	3.445	false	"hh-nw-kernel-distance"	90	1100	3	0.093	30	0.069	0.05	false	true	0.1	10	0	0.1	1	10	0	false	7	50	true	0	false	1	2	100	0.3300124533001245	0.6699875466998755	0	0	5036.117452699671	0	6347.503703341581	0	365310
16	0	"hundred-farmers3"	10000	0	"only-one-field-per-year"	2	3.168	1000	false	true	"constant_prices"	"log-normal"	3.445	false	"hh-nw-kernel-distance"	90	1100	3	0.093	30	0.069	0.05	false	true	0.1	10	0	0.1	1	10	0	false	7	50	true	0	false	1	3	100	0.29950186799501866	0.7004981320049813	0	0	4660.360246940356	0	6828.405203159277	0	365310
16	0	"hundred-farmers3"	10000	0	"only-one-field-per-year"	2	3.168	1000	false	true	"constant_prices"	"log-normal"	3.445	false	"hh-nw-kernel-distance"	90	1100	3	0.093	30	0.069	0.05	false	true	0.1	10	0	0.1	1	10	0	false	7	50	true	0	false	1	4	100	0.2546699875466999	0.7453300124533001	0	0	3944.92269630077	0	7323.348322589506	0	365310
16	0	"hundred-farmers3"	10000	0	"only-one-field-per-year"	2	3.168	1000	false	true	"constant_prices"	"log-normal"	3.445	false	"hh-nw-kernel-distance"	90	1100	3	0.093	30	0.069	0.05	false	true	0.1	10	0	0.1	1	10	0	false	7	50	true	0	false	1	5	100	0.24844333748443337	0.7515566625155666	0	0	3971.41060168685	0	7842.788820105399	0	365310
16	0	"hundred-farmers3"	10000	0	"only-one-field-per-year"	2	3.168	1000	false	true	"constant_prices"	"log-normal"	3.445	false	"hh-nw-kernel-distance"	90	1100	3	0.093	30	0.069	0.05	false	true	0.1	10	0	0.1	1	10	0	false	7	50	true	0	false	1	6	100	0.23848069738480698	0.7615193026151931	0	0	3914.677553957214	0	8404.137049943718	0	365310
16	0	"hundred-farmers3"	10000	0	"only-one-field-per-year"	2	3.168	1000	false	true	"constant_prices"	"log-normal"	3.445	false	"hh-nw-kernel-distance"	90	1100	3	0.093	30	0.069	0.05	false	true	0.1	10	0	0.1	1	10	0	false	7	50	true	0	false	1	7	98	0.20474406991260924	0.7952559300873908	0	0	3360.4072838809743	0	9011.228430137216	0	365490
16	0	"hundred-farmers3"	10000	0	"only-one-field-per-year"	2	3.168	1000	false	true	"constant_prices"	"log-normal"	3.445	false	"hh-nw-kernel-distance"	90	1100	3	0.093	30	0.069	0.05	false	true	0.1	10	0	0.1	1	10	0	false	7	50	true	0	false	1	8	96	0.18785222291797118	0.8121477770820288	0	0	3124.3728365970915	0	9658.466010204333	0	365715
16	0	"hundred-farmers3"	10000	0	"only-one-field-per-year"	2	3.168	1000	false	true	"constant_prices"	"log-normal"	3.445	false	"hh-nw-kernel-distance"	90	1100	3	0.093	30	0.069	0.05	false	true	0.1	10	0	0.1	1	10	0	false	7	50	true	0	false	1	9	95	0.16509730069052103	0.834902699309479	0	0	2766.4178152766317	0	10397.004291537534	0	365895
16	0	"hundred-farmers3"	10000	0	"only-one-field-per-year"	2	3.168	1000	false	true	"constant_prices"	"log-normal"	3.445	false	"hh-nw-kernel-distance"	90	1100	3	0.093	30	0.069	0.05	false	true	0.1	10	0	0.1	1	10	0	false	7	50	true	0	false	1	10	94	0.15239294710327456	0.8476070528967254	0	0	2593.173300412005	0	11151.06485792588	0	366120
16	0	"hundred-farmers3"	10000	0	"only-one-field-per-year"	2	3.168	1000	false	true	"constant_prices"	"log-normal"	3.445	false	"hh-nw-kernel-distance"	90	1100	3	0.093	30	0.069	0.05	false	true	0.1	10	0	0.1	1	10	0	false	7	50	true	0	false	1	11	92	0.13751584283903676	0.8624841571609633	0	0	2361.8365076718037	0	11887.930324680028	0	366570
16	0	"hundred-farmers3"	10000	0	"only-one-field-per-year"	2	3.168	1000	false	true	"constant_prices"	"log-normal"	3.445	false	"hh-nw-kernel-distance"	90	1100	3	0.093	30	0.069	0.05	false	true	0.1	10	0	0.1	1	10	0	false	7	50	true	0	false	1	12	92	0.12801013941698353	0.8719898605830165	0	0	2244.5558750553337	0	12651.090419518176	0	366570
16	0	"hundred-farmers3"	10000	0	"only-one-field-per-year"	2	3.168	1000	false	true	"constant_prices"	"log-normal"	3.445	false	"hh-nw-kernel-distance"	90	1100	3	0.093	30	0.069	0.05	false	true	0.1	10	0	0.1	1	10	0	false	7	50	true	0	false	1	13	92	0.10202788339670468	0.8979721166032953	0	0	1799.022436977502	0	13222.935089939108	0	366570
16	0	"hundred-farmers3"	10000	0	"only-one-field-per-year"	2	3.168	1000	false	true	"constant_prices"	"log-normal"	3.445	false	"hh-nw-kernel-distance"	90	1100	3	0.093	30	0.069	0.05	false	true	0.1	10	0	0.1	1	10	0	false	7	50	true	0	false	1	14	92	0.0779467680608365	0.9220532319391636	0	0	1378.0934114706074	0	13458.09347548964	0	366570
16	0	"hundred-farmers3"	10000	0	"only-one-field-per-year"	2	3.168	1000	false	true	"constant_prices"	"log-normal"	3.445	false	"hh-nw-kernel-distance"	90	1100	3	0.093	30	0.069	0.05	false	true	0.1	10	0	0.1	1	10	0	false	7	50	true	0	false	1	15	92	0.07160963244613434	0.9283903675538656	0	0	1292.1466974869716	0	13817.447595808806	0	366570
16	0	"hundred-farmers3"	10000	0	"only-one-field-per-year"	2	3.168	1000	false	true	"constant_prices"	"log-normal"	3.445	false	"hh-nw-kernel-distance"	90	1100	3	0.093	30	0.069	0.05	false	true	0.1	10	0	0.1	1	10	0	false	7	50	true	0	false	1	16	91	0.07179161372299873	0.9282083862770013	0	0	1326.303541220206	0	14059.560336749399	0	366750
16	0	"hundred-farmers3"	10000	0	"only-one-field-per-year"	2	3.168	1000	false	true	"constant_prices"	"log-normal"	3.445	false	"hh-nw-kernel-distance"	90	1100	3	0.093	30	0.069	0.05	false	true	0.1	10	0	0.1	1	10	0	false	7	50	true	0	false	1	17	90	0.05919796308084023	0.9408020369191598	0	0	1099.4889762127436	0	14407.44299007328	0	366885
16	0	"hundred-farmers3"	10000	0	"only-one-field-per-year"	2	3.168	1000	false	true	"constant_prices"	"log-normal"	3.445	false	"hh-nw-kernel-distance"	90	1100	3	0.093	30	0.069	0.05	false	true	0.1	10	0	0.1	1	10	0	false	7	50	true	0	false	1	18	89	0.0389278876834716	0.9610721123165284	0	0	730.1538911404234	0	14724.137571081534	0	367065
16	0	"hundred-farmers3"	10000	0	"only-one-field-per-year"	2	3.168	1000	false	true	"constant_prices"	"log-normal"	3.445	false	"hh-nw-kernel-distance"	90	1100	3	0.093	30	0.069	0.05	false	true	0.1	10	0	0.1	1	10	0	false	7	50	true	0	false	1	19	89	0.015315890236119975	0.98468410976388	0	0	289.3235779839421	0	15128.87801426873	0	367065
16	0	"hundred-farmers3"	10000	0	"only-one-field-per-year"	2	3.168	1000	false	true	"constant_prices"	"log-normal"	3.445	false	"hh-nw-kernel-distance"	90	1100	3	0.093	30	0.069	0.05	false	true	0.1	10	0	0.1	1	10	0	false	7	50	true	0	false	1	20	89	0.0012763241863433313	0.9987236758136566	0	0	23.625338331202396	0	15492.775745078521	0	367065
16	0	"hundred-farmers3"	10000	0	"only-one-field-per-year"	2	3.168	1000	false	true	"constant_prices"	"log-normal"	3.445	false	"hh-nw-kernel-distance"	90	1100	3	0.093	30	0.069	0.05	false	true	0.1	10	0	0.1	1	10	0	false	7	50	true	0	false	1	21	89	0.0012763241863433313	0.9987236758136566	0	0	24.208767870896903	0	15619.85329875346	0	367065
16	0	"hundred-farmers3"	10000	0	"only-one-field-per-year"	2	3.168	1000	false	true	"constant_prices"	"log-normal"	3.445	false	"hh-nw-kernel-distance"	90	1100	3	0.093	30	0.069	0.05	false	true	0.1	10	0	0.1	1	10	0	false	7	50	true	0	false	1	22	89	0	1	0	0	0	0	16159.87539293456	0	367065
16	0	"hundred-farmers3"	10000	0	"only-one-field-per-year"	2	3.168	1000	false	true	"constant_prices"	"log-normal"	3.445	false	"hh-nw-kernel-distance"	90	1100	3	0.093	30	0.069	0.05	false	true	0.1	10	0	0.1	1	10	0	false	7	50	true	0	false	1	23	89	0	1	0	0	0	0	16558.405619015426	0	367065
16	0	"hundred-farmers3"	10000	0	"only-one-field-per-year"	2	3.168	1000	false	true	"constant_prices"	"log-normal"	3.445	false	"hh-nw-kernel-distance"	90	1100	3	0.093	30	0.069	0.05	false	true	0.1	10	0	0.1	1	10	0	false	7	50	true	0	false	1	24	89	0	1	0	0	0	0	16434.969951470037	0	367065
16	0	"hundred-farmers3"	10000	0	"only-one-field-per-year"	2	3.168	1000	false	true	"constant_prices"	"log-normal"	3.445	false	"hh-nw-kernel-distance"	90	1100	3	0.093	30	0.069	0.05	false	true	0.1	10	0	0.1	1	10	0	false	7	50	true	0	false	1	25	89	0	1	0	0	0	0	16667.202078790928	0	367065
16	0	"hundred-farmers3"	10000	0	"only-one-field-per-year"	2	3.168	1000	false	true	"constant_prices"	"log-normal"	3.445	false	"hh-nw-kernel-distance"	90	1100	3	0.093	30	0.069	0.05	false	true	0.1	10	0	0.1	1	10	0	false	7	50	true	0	false	1	26	89	0	1	0	0	0	0	17031.673358169413	0	367065
16	0	"hundred-farmers3"	10000	0	"only-one-field-per-year"	2	3.168	1000	false	true	"constant_prices"	"log-normal"	3.445	false	"hh-nw-kernel-distance"	90	1100	3	0.093	30	0.069	0.05	false	true	0.1	10	0	0.1	1	10	0	false	7	50	true	0	false	1	27	89	0	1	0	0	0	0	17345.99877899012	0	367065
16	0	"hundred-farmers3"	10000	0	"only-one-field-per-year"	2	3.168	1000	false	true	"constant_prices"	"log-normal"	3.445	false	"hh-nw-kernel-distance"	90	1100	3	0.093	30	0.069	0.05	false	true	0.1	10	0	0.1	1	10	0	false	7	50	true	0	false	1	28	89	0	1	0	0	0	0	17851.310134679024	0	367065
16	0	"hundred-farmers3"	10000	0	"only-one-field-per-year"	2	3.168	1000	false	true	"constant_prices"	"log-normal"	3.445	false	"hh-nw-kernel-distance"	90	1100	3	0.093	30	0.069	0.05	false	true	0.1	10	0	0.1	1	10	0	false	7	50	true	0	false	1	29	89	0	1	0	0	0	0	18130.978643408165	0	367065
16	0	"hundred-farmers3"	10000	0	"only-one-field-per-year"	2	3.168	1000	false	true	"constant_prices"	"log-normal"	3.445	false	"hh-nw-kernel-distance"	90	1100	3	0.093	30	0.069	0.05	false	true	0.1	10	0	0.1	1	10	0	false	7	50	true	0	false	1	30	89	0	1	0	0	0	0	18313.2245132205	0	367065
16	0	"hundred-farmers3"	10000	0	"only-one-field-per-year"	2	3.168	1000	false	true	"constant_prices"	"log-normal"	3.445	false	"hh-nw-kernel-distance"	90	1100	3	0.093	30	0.069	0.05	false	true	0.1	10	0	0.1	1	10	0	false	7	50	true	0	false	1	31	89	0	1	0	0	0	0	17971.930028353596	0	367065
16	0	"hundred-farmers3"	10000	0	"only-one-field-per-year"	2	3.168	1000	false	true	"constant_prices"	"log-normal"	3.445	false	"hh-nw-kernel-distance"	90	1100	3	0.093	30	0.069	0.05	false	true	0.1	10	0	0.1	1	10	0	false	7	50	true	0	false	1	32	89	0	1	0	0	0	0	17531.24715675942	0	367065
16	0	"hundred-farmers3"	10000	0	"only-one-field-per-year"	2	3.168	1000	false	true	"constant_prices"	"log-normal"	3.445	false	"hh-nw-kernel-distance"	90	1100	3	0.093	30	0.069	0.05	false	true	0.1	10	0	0.1	1	10	0	false	7	50	true	0	false	1	33	89	0	1	0	0	0	0	17547.15807997144	0	367065
16	0	"hundred-farmers3"	10000	0	"only-one-field-per-year"	2	3.168	1000	false	true	"constant_prices"	"log-normal"	3.445	false	"hh-nw-kernel-distance"	90	1100	3	0.093	30	0.069	0.05	false	true	0.1	10	0	0.1	1	10	0	false	7	50	true	0	false	1	34	89	0	1	0	0	0	0	17258.262553773486	0	367065
16	0	"hundred-farmers3"	10000	0	"only-one-field-per-year"	2	3.168	1000	false	true	"constant_prices"	"log-normal"	3.445	false	"hh-nw-kernel-distance"	90	1100	3	0.093	30	0.069	0.05	false	true	0.1	10	0	0.1	1	10	0	false	7	50	true	0	false	1	35	89	0	1	0	0	0	0	17180.61899882756	0	367065
16	0	"hundred-farmers3"	10000	0	"only-one-field-per-year"	2	3.168	1000	false	true	"constant_prices"	"log-normal"	3.445	false	"hh-nw-kernel-distance"	90	1100	3	0.093	30	0.069	0.05	false	true	0.1	10	0	0.1	1	10	0	false	7	50	true	0	false	1	36	89	0	1	0	0	0	0	17029.43341373433	0	367065
16	0	"hundred-farmers3"	10000	0	"only-one-field-per-year"	2	3.168	1000	false	true	"constant_prices"	"log-normal"	3.445	false	"hh-nw-kernel-distance"	90	1100	3	0.093	30	0.069	0.05	false	true	0.1	10	0	0.1	1	10	0	false	7	50	true	0	false	1	37	89	0	1	0	0	0	0	17329.53909817112	0	367065
16	0	"hundred-farmers3"	10000	0	"only-one-field-per-year"	2	3.168	1000	false	true	"constant_prices"	"log-normal"	3.445	false	"hh-nw-kernel-distance"	90	1100	3	0.093	30	0.069	0.05	false	true	0.1	10	0	0.1	1	10	0	false	7	50	true	0	false	1	38	89	0	1	0	0	0	0	16907.38006241917	0	367065
16	0	"hundred-farmers3"	10000	0	"only-one-field-per-year"	2	3.168	1000	false	true	"constant_prices"	"log-normal"	3.445	false	"hh-nw-kernel-distance"	90	1100	3	0.093	30	0.069	0.05	false	true	0.1	10	0	0.1	1	10	0	false	7	50	true	0	false	1	39	89	0	1	0	0	0	0	17135.1512903666	0	367065
16	0	"hundred-farmers3"	10000	0	"only-one-field-per-year"	2	3.168	1000	false	true	"constant_prices"	"log-normal"	3.445	false	"hh-nw-kernel-distance"	90	1100	3	0.093	30	0.069	0.05	false	true	0.1	10	0	0.1	1	10	0	false	7	50	true	0	false	1	40	89	0	1	0	0	0	0	16918.900496869275	0	367065
16	0	"hundred-farmers3"	10000	0	"only-one-field-per-year"	2	3.168	1000	false	true	"constant_prices"	"log-normal"	3.445	false	"hh-nw-kernel-distance"	90	1100	3	0.093	30	0.069	0.05	false	true	0.1	10	0	0.1	1	10	0	false	7	50	true	0	false	1	41	89	0	1	0	0	0	0	15803.401632456142	0	367065
16	0	"hundred-farmers3"	10000	0	"only-one-field-per-year"	2	3.168	1000	false	true	"constant_prices"	"log-normal"	3.445	false	"hh-nw-kernel-distance"	90	1100	3	0.093	30	0.069	0.05	false	true	0.1	10	0	0.1	1	10	0	false	7	50	true	0	false	1	42	89	0	1	0	0	0	0	14486.378544065332	0	367065
16	0	"hundred-farmers3"	10000	0	"only-one-field-per-year"	2	3.168	1000	false	true	"constant_prices"	"log-normal"	3.445	false	"hh-nw-kernel-distance"	90	1100	3	0.093	30	0.069	0.05	false	true	0.1	10	0	0.1	1	10	0	false	7	50	true	0	false	1	43	89	0	1	0	0	0	0	13839.901314413235	0	367065
16	0	"hundred-farmers3"	10000	0	"only-one-field-per-year"	2	3.168	1000	false	true	"constant_prices"	"log-normal"	3.445	false	"hh-nw-kernel-distance"	90	1100	3	0.093	30	0.069	0.05	false	true	0.1	10	0	0.1	1	10	0	false	7	50	true	0	false	1	44	89	0	1	0	0	0	0	13610.149570705642	0	367065
16	0	"hundred-farmers3"	10000	0	"only-one-field-per-year"	2	3.168	1000	false	true	"constant_prices"	"log-normal"	3.445	false	"hh-nw-kernel-distance"	90	1100	3	0.093	30	0.069	0.05	false	true	0.1	10	0	0.1	1	10	0	false	7	50	true	0	false	1	45	89	0	1	0	0	0	0	13168.281120212801	0	367065
16	0	"hundred-farmers3"	10000	0	"only-one-field-per-year"	2	3.168	1000	false	true	"constant_prices"	"log-normal"	3.445	false	"hh-nw-kernel-distance"	90	1100	3	0.093	30	0.069	0.05	false	true	0.1	10	0	0.1	1	10	0	false	7	50	true	0	false	1	46	89	0	1	0	0	0	0	13534.704851871747	0	367065
16	0	"hundred-farmers3"	10000	0	"only-one-field-per-year"	2	3.168	1000	false	true	"constant_prices"	"log-normal"	3.445	false	"hh-nw-kernel-distance"	90	1100	3	0.093	30	0.069	0.05	false	true	0.1	10	0	0.1	1	10	0	false	7	50	true	0	false	1	47	89	0	1	0	0	0	0	13847.703808069366	0	367065
16	0	"hundred-farmers3"	10000	0	"only-one-field-per-year"	2	3.168	1000	false	true	"constant_prices"	"log-normal"	3.445	false	"hh-nw-kernel-distance"	90	1100	3	0.093	30	0.069	0.05	false	true	0.1	10	0	0.1	1	10	0	false	7	50	true	0	false	1	48	89	0	1	0	0	0	0	13671.329782452907	0	367065
16	0	"hundred-farmers3"	10000	0	"only-one-field-per-year"	2	3.168	1000	false	true	"constant_prices"	"log-normal"	3.445	false	"hh-nw-kernel-distance"	90	1100	3	0.093	30	0.069	0.05	false	true	0.1	10	0	0.1	1	10	0	false	7	50	true	0	false	1	49	89	0	1	0	0	0	0	13924.694149882733	0	367065
16	0	"hundred-farmers3"	10000	0	"only-one-field-per-year"	2	3.168	1000	false	true	"constant_prices"	"log-normal"	3.445	false	"hh-nw-kernel-distance"	90	1100	3	0.093	30	0.069	0.05	false	true	0.1	10	0	0.1	1	10	0	false	7	50	true	0	false	1	50	89	0	1	0	0	0	0	14108.11989399691	0	367065
17	0	"hundred-farmers3"	10000	0	"only-one-field-per-year"	2	3.168	1000	false	true	"constant_prices"	"log-normal"	3.445	false	"hh-nw-kernel-distance"	90	1100	3	0.093	30	0.069	0.05	false	true	0.1	10	0	0.1	1	10	0	false	7	50	true	0	false	1	0	100	0.50186799501868	0.49813200498132004	0	0	0	0	0	0	0
17	0	"hundred-farmers3"	10000	0	"only-one-field-per-year"	2	3.168	1000	false	true	"constant_prices"	"log-normal"	3.445	false	"hh-nw-kernel-distance"	90	1100	3	0.093	30	0.069	0.05	false	true	0.1	10	0	0.1	1	10	0	false	7	50	true	0	false	1	1	100	0.3941469489414695	0.6058530510585305	0	0	5878.298106437517	0	7416.521452870207	0	365310
17	0	"hundred-farmers3"	10000	0	"only-one-field-per-year"	2	3.168	1000	false	true	"constant_prices"	"log-normal"	3.445	false	"hh-nw-kernel-distance"	90	1100	3	0.093	30	0.069	0.05	false	true	0.1	10	0	0.1	1	10	0	false	7	50	true	0	false	1	2	100	0.3779576587795766	0.6220423412204235	0	0	5834.664672192	0	7739.7196350674985	0	365310
17	0	"hundred-farmers3"	10000	0	"only-one-field-per-year"	2	3.168	1000	false	true	"constant_prices"	"log-normal"	3.445	false	"hh-nw-kernel-distance"	90	1100	3	0.093	30	0.069	0.05	false	true	0.1	10	0	0.1	1	10	0	false	7	50	true	0	false	1	3	100	0.33997509339975096	0.660024906600249	0	0	5298.078971249656	0	8072.044484446565	0	365310
17	0	"hundred-farmers3"	10000	0	"only-one-field-per-year"	2	3.168	1000	false	true	"constant_prices"	"log-normal"	3.445	false	"hh-nw-kernel-distance"	90	1100	3	0.093	30	0.069	0.05	false	true	0.1	10	0	0.1	1	10	0	false	7	50	true	0	false	1	4	100	0.3244084682440847	0.6755915317559154	0	0	5187.328458787508	0	8422.349074250806	0	365310
17	0	"hundred-farmers3"	10000	0	"only-one-field-per-year"	2	3.168	1000	false	true	"constant_prices"	"log-normal"	3.445	false	"hh-nw-kernel-distance"	90	1100	3	0.093	30	0.069	0.05	false	true	0.1	10	0	0.1	1	10	0	false	7	50	true	0	false	1	5	100	0.2932752179327522	0.7067247820672479	0	0	4748.353158373446	0	8800.370959936967	0	365310
17	0	"hundred-farmers3"	10000	0	"only-one-field-per-year"	2	3.168	1000	false	true	"constant_prices"	"log-normal"	3.445	false	"hh-nw-kernel-distance"	90	1100	3	0.093	30	0.069	0.05	false	true	0.1	10	0	0.1	1	10	0	false	7	50	true	0	false	1	6	100	0.27459526774595266	0.7254047322540473	0	0	4540.2306811411845	0	9217.647112989693	0	365310
17	0	"hundred-farmers3"	10000	0	"only-one-field-per-year"	2	3.168	1000	false	true	"constant_prices"	"log-normal"	3.445	false	"hh-nw-kernel-distance"	90	1100	3	0.093	30	0.069	0.05	false	true	0.1	10	0	0.1	1	10	0	false	7	50	true	0	false	1	7	100	0.25716064757160645	0.7428393524283935	0	0	4342.834612730557	0	9685.050125261436	0	365310
17	0	"hundred-farmers3"	10000	0	"only-one-field-per-year"	2	3.168	1000	false	true	"constant_prices"	"log-normal"	3.445	false	"hh-nw-kernel-distance"	90	1100	3	0.093	30	0.069	0.05	false	true	0.1	10	0	0.1	1	10	0	false	7	50	true	0	false	1	8	100	0.22602739726027396	0.773972602739726	0	0	3860.1569516610457	0	10208.15823917243	0	365310
17	0	"hundred-farmers3"	10000	0	"only-one-field-per-year"	2	3.168	1000	false	true	"constant_prices"	"log-normal"	3.445	false	"hh-nw-kernel-distance"	90	1100	3	0.093	30	0.069	0.05	false	true	0.1	10	0	0.1	1	10	0	false	7	50	true	0	false	1	9	99	0.21272613849033062	0.7872738615096694	0	0	3706.183994245184	0	10775.911600520994	0	365445
17	0	"hundred-farmers3"	10000	0	"only-one-field-per-year"	2	3.168	1000	false	true	"constant_prices"	"log-normal"	3.445	false	"hh-nw-kernel-distance"	90	1100	3	0.093	30	0.069	0.05	false	true	0.1	10	0	0.1	1	10	0	false	7	50	true	0	false	1	10	98	0.1794871794871795	0.8205128205128205	0	0	3146.052500789074	0	11368.838718934056	0	365625
17	0	"hundred-farmers3"	10000	0	"only-one-field-per-year"	2	3.168	1000	false	true	"constant_prices"	"log-normal"	3.445	false	"hh-nw-kernel-distance"	90	1100	3	0.093	30	0.069	0.05	false	true	0.1	10	0	0.1	1	10	0	false	7	50	true	0	false	1	11	98	0.15447154471544716	0.8455284552845529	0	0	2740.6484291322254	0	12006.134805691896	0	365625
17	0	"hundred-farmers3"	10000	0	"only-one-field-per-year"	2	3.168	1000	false	true	"constant_prices"	"log-normal"	3.445	false	"hh-nw-kernel-distance"	90	1100	3	0.093	30	0.069	0.05	false	true	0.1	10	0	0.1	1	10	0	false	7	50	true	0	false	1	12	97	0.12335629304946776	0.8766437069505323	0	0	2194.8993094356333	0	12140.934726923602	0	365715
17	0	"hundred-farmers3"	10000	0	"only-one-field-per-year"	2	3.168	1000	false	true	"constant_prices"	"log-normal"	3.445	false	"hh-nw-kernel-distance"	90	1100	3	0.093	30	0.069	0.05	false	true	0.1	10	0	0.1	1	10	0	false	7	50	true	0	false	1	13	96	0.1069182389937107	0.8930817610062893	0	0	1921.4970561784125	0	12557.699513566662	0	366030
17	0	"hundred-farmers3"	10000	0	"only-one-field-per-year"	2	3.168	1000	false	true	"constant_prices"	"log-normal"	3.445	false	"hh-nw-kernel-distance"	90	1100	3	0.093	30	0.069	0.05	false	true	0.1	10	0	0.1	1	10	0	false	7	50	true	0	false	1	14	96	0.09811320754716982	0.9018867924528302	0	0	1800.0006154799903	0	12811.889201874352	0	366030
17	0	"hundred-farmers3"	10000	0	"only-one-field-per-year"	2	3.168	1000	false	true	"constant_prices"	"log-normal"	3.445	false	"hh-nw-kernel-distance"	90	1100	3	0.093	30	0.069	0.05	false	true	0.1	10	0	0.1	1	10	0	false	7	50	true	0	false	1	15	95	0.08638083228247162	0.9136191677175284	0	0	1611.3115117312955	0	12863.334771642998	0	366210
17	0	"hundred-farmers3"	10000	0	"only-one-field-per-year"	2	3.168	1000	false	true	"constant_prices"	"log-normal"	3.445	false	"hh-nw-kernel-distance"	90	1100	3	0.093	30	0.069	0.05	false	true	0.1	10	0	0.1	1	10	0	false	7	50	true	0	false	1	16	94	0.06948831332912192	0.930511686670878	0	0	1304.7355109089867	0	13185.379000512723	0	366345
17	0	"hundred-farmers3"	10000	0	"only-one-field-per-year"	2	3.168	1000	false	true	"constant_prices"	"log-normal"	3.445	false	"hh-nw-kernel-distance"	90	1100	3	0.093	30	0.069	0.05	false	true	0.1	10	0	0.1	1	10	0	false	7	50	true	0	false	1	17	94	0.051168667087807956	0.948831332912192	0	0	977.4201722268242	0	13609.67441650191	0	366345
17	0	"hundred-farmers3"	10000	0	"only-one-field-per-year"	2	3.168	1000	false	true	"constant_prices"	"log-normal"	3.445	false	"hh-nw-kernel-distance"	90	1100	3	0.093	30	0.069	0.05	false	true	0.1	10	0	0.1	1	10	0	false	7	50	true	0	false	1	18	94	0.020846493998736577	0.9791535060012634	0	0	401.70972038951226	0	13879.353454546153	0	366345
17	0	"hundred-farmers3"	10000	0	"only-one-field-per-year"	2	3.168	1000	false	true	"constant_prices"	"log-normal"	3.445	false	"hh-nw-kernel-distance"	90	1100	3	0.093	30	0.069	0.05	false	true	0.1	10	0	0.1	1	10	0	false	7	50	true	0	false	1	19	94	0.006948831332912192	0.9930511686670878	0	0	136.2687442892947	0	13794.448882058176	0	366345
17	0	"hundred-farmers3"	10000	0	"only-one-field-per-year"	2	3.168	1000	false	true	"constant_prices"	"log-normal"	3.445	false	"hh-nw-kernel-distance"	90	1100	3	0.093	30	0.069	0.05	false	true	0.1	10	0	0.1	1	10	0	false	7	50	true	0	false	1	20	94	0.0012634238787113076	0.9987365761212887	0	0	25.880261465382016	0	14133.460310567481	0	366345
17	0	"hundred-farmers3"	10000	0	"only-one-field-per-year"	2	3.168	1000	false	true	"constant_prices"	"log-normal"	3.445	false	"hh-nw-kernel-distance"	90	1100	3	0.093	30	0.069	0.05	false	true	0.1	10	0	0.1	1	10	0	false	7	50	true	0	false	1	21	94	0.0012634238787113076	0.9987365761212887	0	0	26.41393125	0	14442.036164964027	0	366345
17	0	"hundred-farmers3"	10000	0	"only-one-field-per-year"	2	3.168	1000	false	true	"constant_prices"	"log-normal"	3.445	false	"hh-nw-kernel-distance"	90	1100	3	0.093	30	0.069	0.05	false	true	0.1	10	0	0.1	1	10	0	false	7	50	true	0	false	1	22	94	0.0012634238787113076	0.9987365761212887	0	0	26.93703017488965	0	14880.250558195496	0	366345
17	0	"hundred-farmers3"	10000	0	"only-one-field-per-year"	2	3.168	1000	false	true	"constant_prices"	"log-normal"	3.445	false	"hh-nw-kernel-distance"	90	1100	3	0.093	30	0.069	0.05	false	true	0.1	10	0	0.1	1	10	0	false	7	50	true	0	false	1	23	94	0	1	0	0	0	0	15052.307236078228	0	366345
17	0	"hundred-farmers3"	10000	0	"only-one-field-per-year"	2	3.168	1000	false	true	"constant_prices"	"log-normal"	3.445	false	"hh-nw-kernel-distance"	90	1100	3	0.093	30	0.069	0.05	false	true	0.1	10	0	0.1	1	10	0	false	7	50	true	0	false	1	24	94	0	1	0	0	0	0	15163.42739522088	0	366345
17	0	"hundred-farmers3"	10000	0	"only-one-field-per-year"	2	3.168	1000	false	true	"constant_prices"	"log-normal"	3.445	false	"hh-nw-kernel-distance"	90	1100	3	0.093	30	0.069	0.05	false	true	0.1	10	0	0.1	1	10	0	false	7	50	true	0	false	1	25	94	0	1	0	0	0	0	15036.202137349383	0	366345
17	0	"hundred-farmers3"	10000	0	"only-one-field-per-year"	2	3.168	1000	false	true	"constant_prices"	"log-normal"	3.445	false	"hh-nw-kernel-distance"	90	1100	3	0.093	30	0.069	0.05	false	true	0.1	10	0	0.1	1	10	0	false	7	50	true	0	false	1	26	94	0	1	0	0	0	0	14826.127441649565	0	366345
17	0	"hundred-farmers3"	10000	0	"only-one-field-per-year"	2	3.168	1000	false	true	"constant_prices"	"log-normal"	3.445	false	"hh-nw-kernel-distance"	90	1100	3	0.093	30	0.069	0.05	false	true	0.1	10	0	0.1	1	10	0	false	7	50	true	0	false	1	27	94	0	1	0	0	0	0	15227.069119348313	0	366345
17	0	"hundred-farmers3"	10000	0	"only-one-field-per-year"	2	3.168	1000	false	true	"constant_prices"	"log-normal"	3.445	false	"hh-nw-kernel-distance"	90	1100	3	0.093	30	0.069	0.05	false	true	0.1	10	0	0.1	1	10	0	false	7	50	true	0	false	1	28	94	0	1	0	0	0	0	15921.833811292132	0	366345
17	0	"hundred-farmers3"	10000	0	"only-one-field-per-year"	2	3.168	1000	false	true	"constant_prices"	"log-normal"	3.445	false	"hh-nw-kernel-distance"	90	1100	3	0.093	30	0.069	0.05	false	true	0.1	10	0	0.1	1	10	0	false	7	50	true	0	false	1	29	94	0	1	0	0	0	0	16157.333576807061	0	366345
17	0	"hundred-farmers3"	10000	0	"only-one-field-per-year"	2	3.168	1000	false	true	"constant_prices"	"log-normal"	3.445	false	"hh-nw-kernel-distance"	90	1100	3	0.093	30	0.069	0.05	false	true	0.1	10	0	0.1	1	10	0	false	7	50	true	0	false	1	30	94	0	1	0	0	0	0	16680.17702536265	0	366345
17	0	"hundred-farmers3"	10000	0	"only-one-field-per-year"	2	3.168	1000	false	true	"constant_prices"	"log-normal"	3.445	false	"hh-nw-kernel-distance"	90	1100	3	0.093	30	0.069	0.05	false	true	0.1	10	0	0.1	1	10	0	false	7	50	true	0	false	1	31	94	0	1	0	0	0	0	16981.331767612377	0	366345
17	0	"hundred-farmers3"	10000	0	"only-one-field-per-year"	2	3.168	1000	false	true	"constant_prices"	"log-normal"	3.445	false	"hh-nw-kernel-distance"	90	1100	3	0.093	30	0.069	0.05	false	true	0.1	10	0	0.1	1	10	0	false	7	50	true	0	false	1	32	94	0	1	0	0	0	0	17547.620054702835	0	366345
17	0	"hundred-farmers3"	10000	0	"only-one-field-per-year"	2	3.168	1000	false	true	"constant_prices"	"log-normal"	3.445	false	"hh-nw-kernel-distance"	90	1100	3	0.093	30	0.069	0.05	false	true	0.1	10	0	0.1	1	10	0	false	7	50	true	0	false	1	33	94	0	1	0	0	0	0	17880.61941270669	0	366345
17	0	"hundred-farmers3"	10000	0	"only-one-field-per-year"	2	3.168	1000	false	true	"constant_prices"	"log-normal"	3.445	false	"hh-nw-kernel-distance"	90	1100	3	0.093	30	0.069	0.05	false	true	0.1	10	0	0.1	1	10	0	false	7	50	true	0	false	1	34	94	0	1	0	0	0	0	18297.770444848236	0	366345
17	0	"hundred-farmers3"	10000	0	"only-one-field-per-year"	2	3.168	1000	false	true	"constant_prices"	"log-normal"	3.445	false	"hh-nw-kernel-distance"	90	1100	3	0.093	30	0.069	0.05	false	true	0.1	10	0	0.1	1	10	0	false	7	50	true	0	false	1	35	94	0	1	0	0	0	0	18455.043772963	0	366345
17	0	"hundred-farmers3"	10000	0	"only-one-field-per-year"	2	3.168	1000	false	true	"constant_prices"	"log-normal"	3.445	false	"hh-nw-kernel-distance"	90	1100	3	0.093	30	0.069	0.05	false	true	0.1	10	0	0.1	1	10	0	false	7	50	true	0	false	1	36	94	0	1	0	0	0	0	18667.868627791555	0	366345
17	0	"hundred-farmers3"	10000	0	"only-one-field-per-year"	2	3.168	1000	false	true	"constant_prices"	"log-normal"	3.445	false	"hh-nw-kernel-distance"	90	1100	3	0.093	30	0.069	0.05	false	true	0.1	10	0	0.1	1	10	0	false	7	50	true	0	false	1	37	94	0	1	0	0	0	0	18594.58982615875	0	366345
17	0	"hundred-farmers3"	10000	0	"only-one-field-per-year"	2	3.168	1000	false	true	"constant_prices"	"log-normal"	3.445	false	"hh-nw-kernel-distance"	90	1100	3	0.093	30	0.069	0.05	false	true	0.1	10	0	0.1	1	10	0	false	7	50	true	0	false	1	38	94	0	1	0	0	0	0	18409.085607631787	0	366345
17	0	"hundred-farmers3"	10000	0	"only-one-field-per-year"	2	3.168	1000	false	true	"constant_prices"	"log-normal"	3.445	false	"hh-nw-kernel-distance"	90	1100	3	0.093	30	0.069	0.05	false	true	0.1	10	0	0.1	1	10	0	false	7	50	true	0	false	1	39	94	0	1	0	0	0	0	18420.263702164277	0	366345
17	0	"hundred-farmers3"	10000	0	"only-one-field-per-year"	2	3.168	1000	false	true	"constant_prices"	"log-normal"	3.445	false	"hh-nw-kernel-distance"	90	1100	3	0.093	30	0.069	0.05	false	true	0.1	10	0	0.1	1	10	0	false	7	50	true	0	false	1	40	94	0	1	0	0	0	0	18325.06174806097	0	366345
17	0	"hundred-farmers3"	10000	0	"only-one-field-per-year"	2	3.168	1000	false	true	"constant_prices"	"log-normal"	3.445	false	"hh-nw-kernel-distance"	90	1100	3	0.093	30	0.069	0.05	false	true	0.1	10	0	0.1	1	10	0	false	7	50	true	0	false	1	41	94	0	1	0	0	0	0	18131.01619990781	0	366345
17	0	"hundred-farmers3"	10000	0	"only-one-field-per-year"	2	3.168	1000	false	true	"constant_prices"	"log-normal"	3.445	false	"hh-nw-kernel-distance"	90	1100	3	0.093	30	0.069	0.05	false	true	0.1	10	0	0.1	1	10	0	false	7	50	true	0	false	1	42	94	0	1	0	0	0	0	16471.04755110102	0	366345
17	0	"hundred-farmers3"	10000	0	"only-one-field-per-year"	2	3.168	1000	false	true	"constant_prices"	"log-normal"	3.445	false	"hh-nw-kernel-distance"	90	1100	3	0.093	30	0.069	0.05	false	true	0.1	10	0	0.1	1	10	0	false	7	50	true	0	false	1	43	94	0	1	0	0	0	0	16432.019514318894	0	366345
17	0	"hundred-farmers3"	10000	0	"only-one-field-per-year"	2	3.168	1000	false	true	"constant_prices"	"log-normal"	3.445	false	"hh-nw-kernel-distance"	90	1100	3	0.093	30	0.069	0.05	false	true	0.1	10	0	0.1	1	10	0	false	7	50	true	0	false	1	44	94	0	1	0	0	0	0	15944.19812072177	0	366345
17	0	"hundred-farmers3"	10000	0	"only-one-field-per-year"	2	3.168	1000	false	true	"constant_prices"	"log-normal"	3.445	false	"hh-nw-kernel-distance"	90	1100	3	0.093	30	0.069	0.05	false	true	0.1	10	0	0.1	1	10	0	false	7	50	true	0	false	1	45	94	0	1	0	0	0	0	15939.531264964395	0	366345
17	0	"hundred-farmers3"	10000	0	"only-one-field-per-year"	2	3.168	1000	false	true	"constant_prices"	"log-normal"	3.445	false	"hh-nw-kernel-distance"	90	1100	3	0.093	30	0.069	0.05	false	true	0.1	10	0	0.1	1	10	0	false	7	50	true	0	false	1	46	94	0	1	0	0	0	0	15621.841128249715	0	366345
17	0	"hundred-farmers3"	10000	0	"only-one-field-per-year"	2	3.168	1000	false	true	"constant_prices"	"log-normal"	3.445	false	"hh-nw-kernel-distance"	90	1100	3	0.093	30	0.069	0.05	false	true	0.1	10	0	0.1	1	10	0	false	7	50	true	0	false	1	47	94	0	1	0	0	0	0	15602.375040260335	0	366345
17	0	"hundred-farmers3"	10000	0	"only-one-field-per-year"	2	3.168	1000	false	true	"constant_prices"	"log-normal"	3.445	false	"hh-nw-kernel-distance"	90	1100	3	0.093	30	0.069	0.05	false	true	0.1	10	0	0.1	1	10	0	false	7	50	true	0	false	1	48	94	0	1	0	0	0	0	15656.681260302938	0	366345
17	0	"hundred-farmers3"	10000	0	"only-one-field-per-year"	2	3.168	1000	false	true	"constant_prices"	"log-normal"	3.445	false	"hh-nw-kernel-distance"	90	1100	3	0.093	30	0.069	0.05	false	true	0.1	10	0	0.1	1	10	0	false	7	50	true	0	false	1	49	94	0	1	0	0	0	0	15438.256847941555	0	366345
17	0	"hundred-farmers3"	10000	0	"only-one-field-per-year"	2	3.168	1000	false	true	"constant_prices"	"log-normal"	3.445	false	"hh-nw-kernel-distance"	90	1100	3	0.093	30	0.069	0.05	false	true	0.1	10	0	0.1	1	10	0	false	7	50	true	0	false	1	50	94	0	1	0	0	0	0	15677.094739139848	0	366345
18	0	"hundred-farmers3"	10000	0	"only-one-field-per-year"	2	3.168	1000	false	true	"constant_prices"	"log-normal"	3.445	false	"hh-nw-kernel-distance"	90	1100	3	0.093	30	0.069	0.05	false	true	0.1	10	0	0.1	1	10	0	false	7	50	true	0	false	1	0	100	0.50186799501868	0.49813200498132004	0	0	0	0	0	0	0
18	0	"hundred-farmers3"	10000	0	"only-one-field-per-year"	2	3.168	1000	false	true	"constant_prices"	"log-normal"	3.445	false	"hh-nw-kernel-distance"	90	1100	3	0.093	30	0.069	0.05	false	true	0.1	10	0	0.1	1	10	0	false	7	50	true	0	false	1	1	100	0.43711083437110837	0.5628891656288917	0	0	6201.098055432837	0	7202.617872142604	0	365310
18	0	"hundred-farmers3"	10000	0	"only-one-field-per-year"	2	3.168	1000	false	true	"constant_prices"	"log-normal"	3.445	false	"hh-nw-kernel-distance"	90	1100	3	0.093	30	0.069	0.05	false	true	0.1	10	0	0.1	1	10	0	false	7	50	true	0	false	1	2	100	0.40722291407222916	0.5927770859277709	0	0	5915.359468139083	0	7574.640047904396	0	365310
18	0	"hundred-farmers3"	10000	0	"only-one-field-per-year"	2	3.168	1000	false	true	"constant_prices"	"log-normal"	3.445	false	"hh-nw-kernel-distance"	90	1100	3	0.093	30	0.069	0.05	false	true	0.1	10	0	0.1	1	10	0	false	7	50	true	0	false	1	3	100	0.400373599003736	0.599626400996264	0	0	6034.41067006402	0	7944.883191420455	0	365310
18	0	"hundred-farmers3"	10000	0	"only-one-field-per-year"	2	3.168	1000	false	true	"constant_prices"	"log-normal"	3.445	false	"hh-nw-kernel-distance"	90	1100	3	0.093	30	0.069	0.05	false	true	0.1	10	0	0.1	1	10	0	false	7	50	true	0	false	1	4	100	0.37048567870485677	0.6295143212951432	0	0	5683.3937572267005	0	8315.88692364387	0	365310
18	0	"hundred-farmers3"	10000	0	"only-one-field-per-year"	2	3.168	1000	false	true	"constant_prices"	"log-normal"	3.445	false	"hh-nw-kernel-distance"	90	1100	3	0.093	30	0.069	0.05	false	true	0.1	10	0	0.1	1	10	0	false	7	50	true	0	false	1	5	100	0.325653798256538	0.674346201743462	0	0	5011.134408384206	0	8694.222252619824	0	365310
18	0	"hundred-farmers3"	10000	0	"only-one-field-per-year"	2	3.168	1000	false	true	"constant_prices"	"log-normal"	3.445	false	"hh-nw-kernel-distance"	90	1100	3	0.093	30	0.069	0.05	false	true	0.1	10	0	0.1	1	10	0	false	7	50	true	0	false	1	6	99	0.31982543640897754	0.6801745635910225	0	0	5078.131760258643	0	9086.957930287224	0	365400
18	0	"hundred-farmers3"	10000	0	"only-one-field-per-year"	2	3.168	1000	false	true	"constant_prices"	"log-normal"	3.445	false	"hh-nw-kernel-distance"	90	1100	3	0.093	30	0.069	0.05	false	true	0.1	10	0	0.1	1	10	0	false	7	50	true	0	false	1	7	99	0.3092269326683292	0.6907730673316709	0	0	5048.306309903933	0	9509.652947702829	0	365400
18	0	"hundred-farmers3"	10000	0	"only-one-field-per-year"	2	3.168	1000	false	true	"constant_prices"	"log-normal"	3.445	false	"hh-nw-kernel-distance"	90	1100	3	0.093	30	0.069	0.05	false	true	0.1	10	0	0.1	1	10	0	false	7	50	true	0	false	1	8	97	0.2858036272670419	0.7141963727329581	0	0	4734.766424109753	0	9957.144249269339	0	365625
18	0	"hundred-farmers3"	10000	0	"only-one-field-per-year"	2	3.168	1000	false	true	"constant_prices"	"log-normal"	3.445	false	"hh-nw-kernel-distance"	90	1100	3	0.093	30	0.069	0.05	false	true	0.1	10	0	0.1	1	10	0	false	7	50	true	0	false	1	9	94	0.2707808564231738	0.7292191435768262	0	0	4553.398038200374	0	10382.726808692732	0	366120
18	0	"hundred-farmers3"	10000	0	"only-one-field-per-year"	2	3.168	1000	false	true	"constant_prices"	"log-normal"	3.445	false	"hh-nw-kernel-distance"	90	1100	3	0.093	30	0.069	0.05	false	true	0.1	10	0	0.1	1	10	0	false	7	50	true	0	false	1	10	94	0.24244332493702772	0.7575566750629723	0	0	4133.4771532526975	0	10890.015122233634	0	366120
18	0	"hundred-farmers3"	10000	0	"only-one-field-per-year"	2	3.168	1000	false	true	"constant_prices"	"log-normal"	3.445	false	"hh-nw-kernel-distance"	90	1100	3	0.093	30	0.069	0.05	false	true	0.1	10	0	0.1	1	10	0	false	7	50	true	0	false	1	11	94	0.22732997481108314	0.7726700251889169	0	0	3960.1969782686965	0	11422.818639500076	0	366120
18	0	"hundred-farmers3"	10000	0	"only-one-field-per-year"	2	3.168	1000	false	true	"constant_prices"	"log-normal"	3.445	false	"hh-nw-kernel-distance"	90	1100	3	0.093	30	0.069	0.05	false	true	0.1	10	0	0.1	1	10	0	false	7	50	true	0	false	1	12	94	0.19143576826196473	0.8085642317380353	0	0	3367.7875561880755	0	11371.150674661112	0	366120
18	0	"hundred-farmers3"	10000	0	"only-one-field-per-year"	2	3.168	1000	false	true	"constant_prices"	"log-normal"	3.445	false	"hh-nw-kernel-distance"	90	1100	3	0.093	30	0.069	0.05	false	true	0.1	10	0	0.1	1	10	0	false	7	50	true	0	false	1	13	94	0.18261964735516373	0.8173803526448362	0	0	3289.0889862412923	0	11530.514800908126	0	366120
18	0	"hundred-farmers3"	10000	0	"only-one-field-per-year"	2	3.168	1000	false	true	"constant_prices"	"log-normal"	3.445	false	"hh-nw-kernel-distance"	90	1100	3	0.093	30	0.069	0.05	false	true	0.1	10	0	0.1	1	10	0	false	7	50	true	0	false	1	14	94	0.1618387909319899	0.8381612090680101	0	0	2967.4349670589518	0	11409.337339007994	0	366120
18	0	"hundred-farmers3"	10000	0	"only-one-field-per-year"	2	3.168	1000	false	true	"constant_prices"	"log-normal"	3.445	false	"hh-nw-kernel-distance"	90	1100	3	0.093	30	0.069	0.05	false	true	0.1	10	0	0.1	1	10	0	false	7	50	true	0	false	1	15	92	0.12380952380952381	0.8761904761904762	0	0	2270.8624345169487	0	11535.84617326551	0	366705
18	0	"hundred-farmers3"	10000	0	"only-one-field-per-year"	2	3.168	1000	false	true	"constant_prices"	"log-normal"	3.445	false	"hh-nw-kernel-distance"	90	1100	3	0.093	30	0.069	0.05	false	true	0.1	10	0	0.1	1	10	0	false	7	50	true	0	false	1	16	92	0.08	0.92	0	0	1464.9805318347167	0	11757.002309490537	0	366705
18	0	"hundred-farmers3"	10000	0	"only-one-field-per-year"	2	3.168	1000	false	true	"constant_prices"	"log-normal"	3.445	false	"hh-nw-kernel-distance"	90	1100	3	0.093	30	0.069	0.05	false	true	0.1	10	0	0.1	1	10	0	false	7	50	true	0	false	1	17	92	0.06476190476190476	0.9352380952380952	0	0	1204.9918636245568	0	11996.481779209445	0	366705
18	0	"hundred-farmers3"	10000	0	"only-one-field-per-year"	2	3.168	1000	false	true	"constant_prices"	"log-normal"	3.445	false	"hh-nw-kernel-distance"	90	1100	3	0.093	30	0.069	0.05	false	true	0.1	10	0	0.1	1	10	0	false	7	50	true	0	false	1	18	92	0.047619047619047616	0.9523809523809523	0	0	900.2442111426051	0	12294.432654863902	0	366705
18	0	"hundred-farmers3"	10000	0	"only-one-field-per-year"	2	3.168	1000	false	true	"constant_prices"	"log-normal"	3.445	false	"hh-nw-kernel-distance"	90	1100	3	0.093	30	0.069	0.05	false	true	0.1	10	0	0.1	1	10	0	false	7	50	true	0	false	1	19	92	0.01904761904761905	0.9809523809523809	0	0	364.2709100872166	0	12473.237391381761	0	366705
18	0	"hundred-farmers3"	10000	0	"only-one-field-per-year"	2	3.168	1000	false	true	"constant_prices"	"log-normal"	3.445	false	"hh-nw-kernel-distance"	90	1100	3	0.093	30	0.069	0.05	false	true	0.1	10	0	0.1	1	10	0	false	7	50	true	0	false	1	20	91	0.0025429116338207248	0.9974570883661793	0	0	49.556927765557035	0	12871.055496974202	0	366795
18	0	"hundred-farmers3"	10000	0	"only-one-field-per-year"	2	3.168	1000	false	true	"constant_prices"	"log-normal"	3.445	false	"hh-nw-kernel-distance"	90	1100	3	0.093	30	0.069	0.05	false	true	0.1	10	0	0.1	1	10	0	false	7	50	true	0	false	1	21	91	0.0025429116338207248	0.9974570883661793	0	0	50.67070565734596	0	13164.502492299884	0	366795
18	0	"hundred-farmers3"	10000	0	"only-one-field-per-year"	2	3.168	1000	false	true	"constant_prices"	"log-normal"	3.445	false	"hh-nw-kernel-distance"	90	1100	3	0.093	30	0.069	0.05	false	true	0.1	10	0	0.1	1	10	0	false	7	50	true	0	false	1	22	91	0.0025429116338207248	0.9974570883661793	0	0	51.76052293076403	0	13245.822478552469	0	366795
18	0	"hundred-farmers3"	10000	0	"only-one-field-per-year"	2	3.168	1000	false	true	"constant_prices"	"log-normal"	3.445	false	"hh-nw-kernel-distance"	90	1100	3	0.093	30	0.069	0.05	false	true	0.1	10	0	0.1	1	10	0	false	7	50	true	0	false	1	23	91	0	1	0	0	0	0	13740.720108058082	0	366795
18	0	"hundred-farmers3"	10000	0	"only-one-field-per-year"	2	3.168	1000	false	true	"constant_prices"	"log-normal"	3.445	false	"hh-nw-kernel-distance"	90	1100	3	0.093	30	0.069	0.05	false	true	0.1	10	0	0.1	1	10	0	false	7	50	true	0	false	1	24	91	0	1	0	0	0	0	14272.969991082604	0	366795
18	0	"hundred-farmers3"	10000	0	"only-one-field-per-year"	2	3.168	1000	false	true	"constant_prices"	"log-normal"	3.445	false	"hh-nw-kernel-distance"	90	1100	3	0.093	30	0.069	0.05	false	true	0.1	10	0	0.1	1	10	0	false	7	50	true	0	false	1	25	91	0	1	0	0	0	0	14653.02244156392	0	366795
18	0	"hundred-farmers3"	10000	0	"only-one-field-per-year"	2	3.168	1000	false	true	"constant_prices"	"log-normal"	3.445	false	"hh-nw-kernel-distance"	90	1100	3	0.093	30	0.069	0.05	false	true	0.1	10	0	0.1	1	10	0	false	7	50	true	0	false	1	26	91	0	1	0	0	0	0	15187.643156831124	0	366795
18	0	"hundred-farmers3"	10000	0	"only-one-field-per-year"	2	3.168	1000	false	true	"constant_prices"	"log-normal"	3.445	false	"hh-nw-kernel-distance"	90	1100	3	0.093	30	0.069	0.05	false	true	0.1	10	0	0.1	1	10	0	false	7	50	true	0	false	1	27	91	0	1	0	0	0	0	15451.145261717375	0	366795
18	0	"hundred-farmers3"	10000	0	"only-one-field-per-year"	2	3.168	1000	false	true	"constant_prices"	"log-normal"	3.445	false	"hh-nw-kernel-distance"	90	1100	3	0.093	30	0.069	0.05	false	true	0.1	10	0	0.1	1	10	0	false	7	50	true	0	false	1	28	91	0	1	0	0	0	0	15429.27409524576	0	366795
18	0	"hundred-farmers3"	10000	0	"only-one-field-per-year"	2	3.168	1000	false	true	"constant_prices"	"log-normal"	3.445	false	"hh-nw-kernel-distance"	90	1100	3	0.093	30	0.069	0.05	false	true	0.1	10	0	0.1	1	10	0	false	7	50	true	0	false	1	29	91	0	1	0	0	0	0	15842.728706038428	0	366795
18	0	"hundred-farmers3"	10000	0	"only-one-field-per-year"	2	3.168	1000	false	true	"constant_prices"	"log-normal"	3.445	false	"hh-nw-kernel-distance"	90	1100	3	0.093	30	0.069	0.05	false	true	0.1	10	0	0.1	1	10	0	false	7	50	true	0	false	1	30	91	0	1	0	0	0	0	16522.30675814207	0	366795
18	0	"hundred-farmers3"	10000	0	"only-one-field-per-year"	2	3.168	1000	false	true	"constant_prices"	"log-normal"	3.445	false	"hh-nw-kernel-distance"	90	1100	3	0.093	30	0.069	0.05	false	true	0.1	10	0	0.1	1	10	0	false	7	50	true	0	false	1	31	91	0	1	0	0	0	0	17083.723650593605	0	366795
18	0	"hundred-farmers3"	10000	0	"only-one-field-per-year"	2	3.168	1000	false	true	"constant_prices"	"log-normal"	3.445	false	"hh-nw-kernel-distance"	90	1100	3	0.093	30	0.069	0.05	false	true	0.1	10	0	0.1	1	10	0	false	7	50	true	0	false	1	32	91	0	1	0	0	0	0	17177.057202766708	0	366795
18	0	"hundred-farmers3"	10000	0	"only-one-field-per-year"	2	3.168	1000	false	true	"constant_prices"	"log-normal"	3.445	false	"hh-nw-kernel-distance"	90	1100	3	0.093	30	0.069	0.05	false	true	0.1	10	0	0.1	1	10	0	false	7	50	true	0	false	1	33	91	0	1	0	0	0	0	17408.4543414975	0	366795
18	0	"hundred-farmers3"	10000	0	"only-one-field-per-year"	2	3.168	1000	false	true	"constant_prices"	"log-normal"	3.445	false	"hh-nw-kernel-distance"	90	1100	3	0.093	30	0.069	0.05	false	true	0.1	10	0	0.1	1	10	0	false	7	50	true	0	false	1	34	91	0	1	0	0	0	0	17535.43891831096	0	366795
18	0	"hundred-farmers3"	10000	0	"only-one-field-per-year"	2	3.168	1000	false	true	"constant_prices"	"log-normal"	3.445	false	"hh-nw-kernel-distance"	90	1100	3	0.093	30	0.069	0.05	false	true	0.1	10	0	0.1	1	10	0	false	7	50	true	0	false	1	35	91	0	1	0	0	0	0	17635.516255079612	0	366795
18	0	"hundred-farmers3"	10000	0	"only-one-field-per-year"	2	3.168	1000	false	true	"constant_prices"	"log-normal"	3.445	false	"hh-nw-kernel-distance"	90	1100	3	0.093	30	0.069	0.05	false	true	0.1	10	0	0.1	1	10	0	false	7	50	true	0	false	1	36	91	0	1	0	0	0	0	17856.36593791316	0	366795
18	0	"hundred-farmers3"	10000	0	"only-one-field-per-year"	2	3.168	1000	false	true	"constant_prices"	"log-normal"	3.445	false	"hh-nw-kernel-distance"	90	1100	3	0.093	30	0.069	0.05	false	true	0.1	10	0	0.1	1	10	0	false	7	50	true	0	false	1	37	91	0	1	0	0	0	0	18022.141875669593	0	366795
18	0	"hundred-farmers3"	10000	0	"only-one-field-per-year"	2	3.168	1000	false	true	"constant_prices"	"log-normal"	3.445	false	"hh-nw-kernel-distance"	90	1100	3	0.093	30	0.069	0.05	false	true	0.1	10	0	0.1	1	10	0	false	7	50	true	0	false	1	38	91	0	1	0	0	0	0	18119.24695323886	0	366795
18	0	"hundred-farmers3"	10000	0	"only-one-field-per-year"	2	3.168	1000	false	true	"constant_prices"	"log-normal"	3.445	false	"hh-nw-kernel-distance"	90	1100	3	0.093	30	0.069	0.05	false	true	0.1	10	0	0.1	1	10	0	false	7	50	true	0	false	1	39	91	0	1	0	0	0	0	18414.483454985035	0	366795
18	0	"hundred-farmers3"	10000	0	"only-one-field-per-year"	2	3.168	1000	false	true	"constant_prices"	"log-normal"	3.445	false	"hh-nw-kernel-distance"	90	1100	3	0.093	30	0.069	0.05	false	true	0.1	10	0	0.1	1	10	0	false	7	50	true	0	false	1	40	91	0	1	0	0	0	0	18282.44619032648	0	366795
18	0	"hundred-farmers3"	10000	0	"only-one-field-per-year"	2	3.168	1000	false	true	"constant_prices"	"log-normal"	3.445	false	"hh-nw-kernel-distance"	90	1100	3	0.093	30	0.069	0.05	false	true	0.1	10	0	0.1	1	10	0	false	7	50	true	0	false	1	41	91	0	1	0	0	0	0	18166.82205542474	0	366795
18	0	"hundred-farmers3"	10000	0	"only-one-field-per-year"	2	3.168	1000	false	true	"constant_prices"	"log-normal"	3.445	false	"hh-nw-kernel-distance"	90	1100	3	0.093	30	0.069	0.05	false	true	0.1	10	0	0.1	1	10	0	false	7	50	true	0	false	1	42	91	0	1	0	0	0	0	17279.563875828222	0	366795
18	0	"hundred-farmers3"	10000	0	"only-one-field-per-year"	2	3.168	1000	false	true	"constant_prices"	"log-normal"	3.445	false	"hh-nw-kernel-distance"	90	1100	3	0.093	30	0.069	0.05	false	true	0.1	10	0	0.1	1	10	0	false	7	50	true	0	false	1	43	91	0	1	0	0	0	0	16969.73172098536	0	366795
18	0	"hundred-farmers3"	10000	0	"only-one-field-per-year"	2	3.168	1000	false	true	"constant_prices"	"log-normal"	3.445	false	"hh-nw-kernel-distance"	90	1100	3	0.093	30	0.069	0.05	false	true	0.1	10	0	0.1	1	10	0	false	7	50	true	0	false	1	44	91	0	1	0	0	0	0	17252.959060122765	0	366795
18	0	"hundred-farmers3"	10000	0	"only-one-field-per-year"	2	3.168	1000	false	true	"constant_prices"	"log-normal"	3.445	false	"hh-nw-kernel-distance"	90	1100	3	0.093	30	0.069	0.05	false	true	0.1	10	0	0.1	1	10	0	false	7	50	true	0	false	1	45	91	0	1	0	0	0	0	16930.49172073839	0	366795
18	0	"hundred-farmers3"	10000	0	"only-one-field-per-year"	2	3.168	1000	false	true	"constant_prices"	"log-normal"	3.445	false	"hh-nw-kernel-distance"	90	1100	3	0.093	30	0.069	0.05	false	true	0.1	10	0	0.1	1	10	0	false	7	50	true	0	false	1	46	91	0	1	0	0	0	0	16257.11910680741	0	366795
18	0	"hundred-farmers3"	10000	0	"only-one-field-per-year"	2	3.168	1000	false	true	"constant_prices"	"log-normal"	3.445	false	"hh-nw-kernel-distance"	90	1100	3	0.093	30	0.069	0.05	false	true	0.1	10	0	0.1	1	10	0	false	7	50	true	0	false	1	47	91	0	1	0	0	0	0	16501.974021497364	0	366795
18	0	"hundred-farmers3"	10000	0	"only-one-field-per-year"	2	3.168	1000	false	true	"constant_prices"	"log-normal"	3.445	false	"hh-nw-kernel-distance"	90	1100	3	0.093	30	0.069	0.05	false	true	0.1	10	0	0.1	1	10	0	false	7	50	true	0	false	1	48	91	0	1	0	0	0	0	16664.548146703622	0	366795
18	0	"hundred-farmers3"	10000	0	"only-one-field-per-year"	2	3.168	1000	false	true	"constant_prices"	"log-normal"	3.445	false	"hh-nw-kernel-distance"	90	1100	3	0.093	30	0.069	0.05	false	true	0.1	10	0	0.1	1	10	0	false	7	50	true	0	false	1	49	91	0	1	0	0	0	0	16532.229418912466	0	366795
18	0	"hundred-farmers3"	10000	0	"only-one-field-per-year"	2	3.168	1000	false	true	"constant_prices"	"log-normal"	3.445	false	"hh-nw-kernel-distance"	90	1100	3	0.093	30	0.069	0.05	false	true	0.1	10	0	0.1	1	10	0	false	7	50	true	0	false	1	50	91	0	1	0	0	0	0	16605.429661002603	0	366795
19	0	"hundred-farmers3"	10000	0	"only-one-field-per-year"	2	3.168	1000	false	true	"constant_prices"	"log-normal"	3.445	false	"hh-nw-kernel-distance"	90	1100	3	0.093	30	0.069	0.05	false	true	0.1	10	0	0.1	1	10	0	false	7	50	true	0	false	1	0	100	0.50186799501868	0.49813200498132004	0	0	0	0	0	0	0
19	0	"hundred-farmers3"	10000	0	"only-one-field-per-year"	2	3.168	1000	false	true	"constant_prices"	"log-normal"	3.445	false	"hh-nw-kernel-distance"	90	1100	3	0.093	30	0.069	0.05	false	true	0.1	10	0	0.1	1	10	0	false	7	50	true	0	false	1	1	100	0.4078455790784558	0.5921544209215442	0	0	5833.053426810728	0	7828.093548461581	0	365310
19	0	"hundred-farmers3"	10000	0	"only-one-field-per-year"	2	3.168	1000	false	true	"constant_prices"	"log-normal"	3.445	false	"hh-nw-kernel-distance"	90	1100	3	0.093	30	0.069	0.05	false	true	0.1	10	0	0.1	1	10	0	false	7	50	true	0	false	1	2	100	0.3779576587795766	0.6220423412204235	0	0	5535.213332092437	0	8198.76909787547	0	365310
19	0	"hundred-farmers3"	10000	0	"only-one-field-per-year"	2	3.168	1000	false	true	"constant_prices"	"log-normal"	3.445	false	"hh-nw-kernel-distance"	90	1100	3	0.093	30	0.069	0.05	false	true	0.1	10	0	0.1	1	10	0	false	7	50	true	0	false	1	3	100	0.3493150684931507	0.6506849315068494	0	0	5196.826969821968	0	8565.636157785062	0	365310
19	0	"hundred-farmers3"	10000	0	"only-one-field-per-year"	2	3.168	1000	false	true	"constant_prices"	"log-normal"	3.445	false	"hh-nw-kernel-distance"	90	1100	3	0.093	30	0.069	0.05	false	true	0.1	10	0	0.1	1	10	0	false	7	50	true	0	false	1	4	100	0.3480697384806974	0.6519302615193027	0	0	5385.489813542859	0	8931.13501331598	0	365310
19	0	"hundred-farmers3"	10000	0	"only-one-field-per-year"	2	3.168	1000	false	true	"constant_prices"	"log-normal"	3.445	false	"hh-nw-kernel-distance"	90	1100	3	0.093	30	0.069	0.05	false	true	0.1	10	0	0.1	1	10	0	false	7	50	true	0	false	1	5	100	0.3287671232876712	0.6712328767123288	0	0	5203.575162473786	0	9302.006714257765	0	365310
19	0	"hundred-farmers3"	10000	0	"only-one-field-per-year"	2	3.168	1000	false	true	"constant_prices"	"log-normal"	3.445	false	"hh-nw-kernel-distance"	90	1100	3	0.093	30	0.069	0.05	false	true	0.1	10	0	0.1	1	10	0	false	7	50	true	0	false	1	6	100	0.2945205479452055	0.7054794520547946	0	0	4708.929913558024	0	9690.555347952106	0	365310
19	0	"hundred-farmers3"	10000	0	"only-one-field-per-year"	2	3.168	1000	false	true	"constant_prices"	"log-normal"	3.445	false	"hh-nw-kernel-distance"	90	1100	3	0.093	30	0.069	0.05	false	true	0.1	10	0	0.1	1	10	0	false	7	50	true	0	false	1	7	99	0.286783042394015	0.713216957605985	0	0	4713.106889400397	0	10082.372177815727	0	365400
19	0	"hundred-farmers3"	10000	0	"only-one-field-per-year"	2	3.168	1000	false	true	"constant_prices"	"log-normal"	3.445	false	"hh-nw-kernel-distance"	90	1100	3	0.093	30	0.069	0.05	false	true	0.1	10	0	0.1	1	10	0	false	7	50	true	0	false	1	8	99	0.2655860349127182	0.7344139650872819	0	0	4444.040331659456	0	10543.900753880358	0	365400
19	0	"hundred-farmers3"	10000	0	"only-one-field-per-year"	2	3.168	1000	false	true	"constant_prices"	"log-normal"	3.445	false	"hh-nw-kernel-distance"	90	1100	3	0.093	30	0.069	0.05	false	true	0.1	10	0	0.1	1	10	0	false	7	50	true	0	false	1	9	98	0.25296689569019365	0.7470331043098064	0	0	4325.316131650509	0	11026.076868014974	0	365535
19	0	"hundred-farmers3"	10000	0	"only-one-field-per-year"	2	3.168	1000	false	true	"constant_prices"	"log-normal"	3.445	false	"hh-nw-kernel-distance"	90	1100	3	0.093	30	0.069	0.05	false	true	0.1	10	0	0.1	1	10	0	false	7	50	true	0	false	1	10	98	0.23797626483447845	0.7620237351655216	0	0	4159.2006146691865	0	11557.995343469507	0	365535
19	0	"hundred-farmers3"	10000	0	"only-one-field-per-year"	2	3.168	1000	false	true	"constant_prices"	"log-normal"	3.445	false	"hh-nw-kernel-distance"	90	1100	3	0.093	30	0.069	0.05	false	true	0.1	10	0	0.1	1	10	0	false	7	50	true	0	false	1	11	96	0.21495914519170334	0.7850408548082967	0	0	3796.7080755134793	0	12041.449740921378	0	365985
19	0	"hundred-farmers3"	10000	0	"only-one-field-per-year"	2	3.168	1000	false	true	"constant_prices"	"log-normal"	3.445	false	"hh-nw-kernel-distance"	90	1100	3	0.093	30	0.069	0.05	false	true	0.1	10	0	0.1	1	10	0	false	7	50	true	0	false	1	12	94	0.18718274111675126	0.8128172588832487	0	0	3320.859513082103	0	12084.691772032642	0	366660
19	0	"hundred-farmers3"	10000	0	"only-one-field-per-year"	2	3.168	1000	false	true	"constant_prices"	"log-normal"	3.445	false	"hh-nw-kernel-distance"	90	1100	3	0.093	30	0.069	0.05	false	true	0.1	10	0	0.1	1	10	0	false	7	50	true	0	false	1	13	93	0.1731629392971246	0.8268370607028754	0	0	3109.825498525664	0	12435.148493922026	0	367155
19	0	"hundred-farmers3"	10000	0	"only-one-field-per-year"	2	3.168	1000	false	true	"constant_prices"	"log-normal"	3.445	false	"hh-nw-kernel-distance"	90	1100	3	0.093	30	0.069	0.05	false	true	0.1	10	0	0.1	1	10	0	false	7	50	true	0	false	1	14	93	0.14057507987220447	0.8594249201277955	0	0	2558.6625475033047	0	12285.943524511933	0	367155
19	0	"hundred-farmers3"	10000	0	"only-one-field-per-year"	2	3.168	1000	false	true	"constant_prices"	"log-normal"	3.445	false	"hh-nw-kernel-distance"	90	1100	3	0.093	30	0.069	0.05	false	true	0.1	10	0	0.1	1	10	0	false	7	50	true	0	false	1	15	93	0.10670926517571885	0.8932907348242811	0	0	1961.7537594896153	0	12567.91610805998	0	367155
19	0	"hundred-farmers3"	10000	0	"only-one-field-per-year"	2	3.168	1000	false	true	"constant_prices"	"log-normal"	3.445	false	"hh-nw-kernel-distance"	90	1100	3	0.093	30	0.069	0.05	false	true	0.1	10	0	0.1	1	10	0	false	7	50	true	0	false	1	16	92	0.0723894939141576	0.9276105060858424	0	0	1335.3847549982622	0	12569.946094212057	0	367335
19	0	"hundred-farmers3"	10000	0	"only-one-field-per-year"	2	3.168	1000	false	true	"constant_prices"	"log-normal"	3.445	false	"hh-nw-kernel-distance"	90	1100	3	0.093	30	0.069	0.05	false	true	0.1	10	0	0.1	1	10	0	false	7	50	true	0	false	1	17	90	0.04048843187660668	0.9595115681233933	0	0	747.7897715066482	0	12745.732007857172	0	367560
19	0	"hundred-farmers3"	10000	0	"only-one-field-per-year"	2	3.168	1000	false	true	"constant_prices"	"log-normal"	3.445	false	"hh-nw-kernel-distance"	90	1100	3	0.093	30	0.069	0.05	false	true	0.1	10	0	0.1	1	10	0	false	7	50	true	0	false	1	18	90	0.016066838046272493	0.9839331619537275	0	0	295.30195175259826	0	12472.557609413605	0	367560
19	0	"hundred-farmers3"	10000	0	"only-one-field-per-year"	2	3.168	1000	false	true	"constant_prices"	"log-normal"	3.445	false	"hh-nw-kernel-distance"	90	1100	3	0.093	30	0.069	0.05	false	true	0.1	10	0	0.1	1	10	0	false	7	50	true	0	false	1	19	90	0.014781491002570694	0.9852185089974294	0	0	277.8174009756199	0	12777.533769336973	0	367560
19	0	"hundred-farmers3"	10000	0	"only-one-field-per-year"	2	3.168	1000	false	true	"constant_prices"	"log-normal"	3.445	false	"hh-nw-kernel-distance"	90	1100	3	0.093	30	0.069	0.05	false	true	0.1	10	0	0.1	1	10	0	false	7	50	true	0	false	1	20	90	0.0012853470437017994	0.9987146529562982	0	0	24.208767870896903	0	13250.35606794773	0	367560
19	0	"hundred-farmers3"	10000	0	"only-one-field-per-year"	2	3.168	1000	false	true	"constant_prices"	"log-normal"	3.445	false	"hh-nw-kernel-distance"	90	1100	3	0.093	30	0.069	0.05	false	true	0.1	10	0	0.1	1	10	0	false	7	50	true	0	false	1	21	90	0	1	0	0	0	0	12951.752053557218	0	367560
19	0	"hundred-farmers3"	10000	0	"only-one-field-per-year"	2	3.168	1000	false	true	"constant_prices"	"log-normal"	3.445	false	"hh-nw-kernel-distance"	90	1100	3	0.093	30	0.069	0.05	false	true	0.1	10	0	0.1	1	10	0	false	7	50	true	0	false	1	22	90	0	1	0	0	0	0	12739.694228298235	0	367560
19	0	"hundred-farmers3"	10000	0	"only-one-field-per-year"	2	3.168	1000	false	true	"constant_prices"	"log-normal"	3.445	false	"hh-nw-kernel-distance"	90	1100	3	0.093	30	0.069	0.05	false	true	0.1	10	0	0.1	1	10	0	false	7	50	true	0	false	1	23	90	0	1	0	0	0	0	13201.418667914852	0	367560
19	0	"hundred-farmers3"	10000	0	"only-one-field-per-year"	2	3.168	1000	false	true	"constant_prices"	"log-normal"	3.445	false	"hh-nw-kernel-distance"	90	1100	3	0.093	30	0.069	0.05	false	true	0.1	10	0	0.1	1	10	0	false	7	50	true	0	false	1	24	90	0	1	0	0	0	0	13274.936440018046	0	367560
19	0	"hundred-farmers3"	10000	0	"only-one-field-per-year"	2	3.168	1000	false	true	"constant_prices"	"log-normal"	3.445	false	"hh-nw-kernel-distance"	90	1100	3	0.093	30	0.069	0.05	false	true	0.1	10	0	0.1	1	10	0	false	7	50	true	0	false	1	25	90	0	1	0	0	0	0	13399.761879508078	0	367560
19	0	"hundred-farmers3"	10000	0	"only-one-field-per-year"	2	3.168	1000	false	true	"constant_prices"	"log-normal"	3.445	false	"hh-nw-kernel-distance"	90	1100	3	0.093	30	0.069	0.05	false	true	0.1	10	0	0.1	1	10	0	false	7	50	true	0	false	1	26	90	0	1	0	0	0	0	13895.40952688581	0	367560
19	0	"hundred-farmers3"	10000	0	"only-one-field-per-year"	2	3.168	1000	false	true	"constant_prices"	"log-normal"	3.445	false	"hh-nw-kernel-distance"	90	1100	3	0.093	30	0.069	0.05	false	true	0.1	10	0	0.1	1	10	0	false	7	50	true	0	false	1	27	90	0	1	0	0	0	0	14482.327603567368	0	367560
19	0	"hundred-farmers3"	10000	0	"only-one-field-per-year"	2	3.168	1000	false	true	"constant_prices"	"log-normal"	3.445	false	"hh-nw-kernel-distance"	90	1100	3	0.093	30	0.069	0.05	false	true	0.1	10	0	0.1	1	10	0	false	7	50	true	0	false	1	28	90	0	1	0	0	0	0	14796.606299731222	0	367560
19	0	"hundred-farmers3"	10000	0	"only-one-field-per-year"	2	3.168	1000	false	true	"constant_prices"	"log-normal"	3.445	false	"hh-nw-kernel-distance"	90	1100	3	0.093	30	0.069	0.05	false	true	0.1	10	0	0.1	1	10	0	false	7	50	true	0	false	1	29	90	0	1	0	0	0	0	15312.87959218497	0	367560
19	0	"hundred-farmers3"	10000	0	"only-one-field-per-year"	2	3.168	1000	false	true	"constant_prices"	"log-normal"	3.445	false	"hh-nw-kernel-distance"	90	1100	3	0.093	30	0.069	0.05	false	true	0.1	10	0	0.1	1	10	0	false	7	50	true	0	false	1	30	90	0	1	0	0	0	0	15893.290287290545	0	367560
19	0	"hundred-farmers3"	10000	0	"only-one-field-per-year"	2	3.168	1000	false	true	"constant_prices"	"log-normal"	3.445	false	"hh-nw-kernel-distance"	90	1100	3	0.093	30	0.069	0.05	false	true	0.1	10	0	0.1	1	10	0	false	7	50	true	0	false	1	31	90	0	1	0	0	0	0	16152.364060479795	0	367560
19	0	"hundred-farmers3"	10000	0	"only-one-field-per-year"	2	3.168	1000	false	true	"constant_prices"	"log-normal"	3.445	false	"hh-nw-kernel-distance"	90	1100	3	0.093	30	0.069	0.05	false	true	0.1	10	0	0.1	1	10	0	false	7	50	true	0	false	1	32	90	0	1	0	0	0	0	16686.52776435076	0	367560
19	0	"hundred-farmers3"	10000	0	"only-one-field-per-year"	2	3.168	1000	false	true	"constant_prices"	"log-normal"	3.445	false	"hh-nw-kernel-distance"	90	1100	3	0.093	30	0.069	0.05	false	true	0.1	10	0	0.1	1	10	0	false	7	50	true	0	false	1	33	90	0	1	0	0	0	0	16788.97603422216	0	367560
19	0	"hundred-farmers3"	10000	0	"only-one-field-per-year"	2	3.168	1000	false	true	"constant_prices"	"log-normal"	3.445	false	"hh-nw-kernel-distance"	90	1100	3	0.093	30	0.069	0.05	false	true	0.1	10	0	0.1	1	10	0	false	7	50	true	0	false	1	34	90	0	1	0	0	0	0	17159.975189761295	0	367560
19	0	"hundred-farmers3"	10000	0	"only-one-field-per-year"	2	3.168	1000	false	true	"constant_prices"	"log-normal"	3.445	false	"hh-nw-kernel-distance"	90	1100	3	0.093	30	0.069	0.05	false	true	0.1	10	0	0.1	1	10	0	false	7	50	true	0	false	1	35	90	0	1	0	0	0	0	17461.249939837995	0	367560
19	0	"hundred-farmers3"	10000	0	"only-one-field-per-year"	2	3.168	1000	false	true	"constant_prices"	"log-normal"	3.445	false	"hh-nw-kernel-distance"	90	1100	3	0.093	30	0.069	0.05	false	true	0.1	10	0	0.1	1	10	0	false	7	50	true	0	false	1	36	90	0	1	0	0	0	0	17766.511069710188	0	367560
19	0	"hundred-farmers3"	10000	0	"only-one-field-per-year"	2	3.168	1000	false	true	"constant_prices"	"log-normal"	3.445	false	"hh-nw-kernel-distance"	90	1100	3	0.093	30	0.069	0.05	false	true	0.1	10	0	0.1	1	10	0	false	7	50	true	0	false	1	37	90	0	1	0	0	0	0	17580.22410971172	0	367560
19	0	"hundred-farmers3"	10000	0	"only-one-field-per-year"	2	3.168	1000	false	true	"constant_prices"	"log-normal"	3.445	false	"hh-nw-kernel-distance"	90	1100	3	0.093	30	0.069	0.05	false	true	0.1	10	0	0.1	1	10	0	false	7	50	true	0	false	1	38	90	0	1	0	0	0	0	17829.409463257187	0	367560
19	0	"hundred-farmers3"	10000	0	"only-one-field-per-year"	2	3.168	1000	false	true	"constant_prices"	"log-normal"	3.445	false	"hh-nw-kernel-distance"	90	1100	3	0.093	30	0.069	0.05	false	true	0.1	10	0	0.1	1	10	0	false	7	50	true	0	false	1	39	90	0	1	0	0	0	0	18152.93686911775	0	367560
19	0	"hundred-farmers3"	10000	0	"only-one-field-per-year"	2	3.168	1000	false	true	"constant_prices"	"log-normal"	3.445	false	"hh-nw-kernel-distance"	90	1100	3	0.093	30	0.069	0.05	false	true	0.1	10	0	0.1	1	10	0	false	7	50	true	0	false	1	40	90	0	1	0	0	0	0	18467.90106657672	0	367560
19	0	"hundred-farmers3"	10000	0	"only-one-field-per-year"	2	3.168	1000	false	true	"constant_prices"	"log-normal"	3.445	false	"hh-nw-kernel-distance"	90	1100	3	0.093	30	0.069	0.05	false	true	0.1	10	0	0.1	1	10	0	false	7	50	true	0	false	1	41	90	0	1	0	0	0	0	18251.60620077839	0	367560
19	0	"hundred-farmers3"	10000	0	"only-one-field-per-year"	2	3.168	1000	false	true	"constant_prices"	"log-normal"	3.445	false	"hh-nw-kernel-distance"	90	1100	3	0.093	30	0.069	0.05	false	true	0.1	10	0	0.1	1	10	0	false	7	50	true	0	false	1	42	90	0	1	0	0	0	0	17229.988525346595	0	367560
19	0	"hundred-farmers3"	10000	0	"only-one-field-per-year"	2	3.168	1000	false	true	"constant_prices"	"log-normal"	3.445	false	"hh-nw-kernel-distance"	90	1100	3	0.093	30	0.069	0.05	false	true	0.1	10	0	0.1	1	10	0	false	7	50	true	0	false	1	43	90	0	1	0	0	0	0	16871.184149937344	0	367560
19	0	"hundred-farmers3"	10000	0	"only-one-field-per-year"	2	3.168	1000	false	true	"constant_prices"	"log-normal"	3.445	false	"hh-nw-kernel-distance"	90	1100	3	0.093	30	0.069	0.05	false	true	0.1	10	0	0.1	1	10	0	false	7	50	true	0	false	1	44	90	0	1	0	0	0	0	16635.135835910492	0	367560
19	0	"hundred-farmers3"	10000	0	"only-one-field-per-year"	2	3.168	1000	false	true	"constant_prices"	"log-normal"	3.445	false	"hh-nw-kernel-distance"	90	1100	3	0.093	30	0.069	0.05	false	true	0.1	10	0	0.1	1	10	0	false	7	50	true	0	false	1	45	90	0	1	0	0	0	0	16977.486126815926	0	367560
19	0	"hundred-farmers3"	10000	0	"only-one-field-per-year"	2	3.168	1000	false	true	"constant_prices"	"log-normal"	3.445	false	"hh-nw-kernel-distance"	90	1100	3	0.093	30	0.069	0.05	false	true	0.1	10	0	0.1	1	10	0	false	7	50	true	0	false	1	46	90	0	1	0	0	0	0	16935.864053726644	0	367560
19	0	"hundred-farmers3"	10000	0	"only-one-field-per-year"	2	3.168	1000	false	true	"constant_prices"	"log-normal"	3.445	false	"hh-nw-kernel-distance"	90	1100	3	0.093	30	0.069	0.05	false	true	0.1	10	0	0.1	1	10	0	false	7	50	true	0	false	1	47	90	0	1	0	0	0	0	16504.973297436674	0	367560
19	0	"hundred-farmers3"	10000	0	"only-one-field-per-year"	2	3.168	1000	false	true	"constant_prices"	"log-normal"	3.445	false	"hh-nw-kernel-distance"	90	1100	3	0.093	30	0.069	0.05	false	true	0.1	10	0	0.1	1	10	0	false	7	50	true	0	false	1	48	90	0	1	0	0	0	0	16707.884328568136	0	367560
19	0	"hundred-farmers3"	10000	0	"only-one-field-per-year"	2	3.168	1000	false	true	"constant_prices"	"log-normal"	3.445	false	"hh-nw-kernel-distance"	90	1100	3	0.093	30	0.069	0.05	false	true	0.1	10	0	0.1	1	10	0	false	7	50	true	0	false	1	49	90	0	1	0	0	0	0	16660.93365068623	0	367560
19	0	"hundred-farmers3"	10000	0	"only-one-field-per-year"	2	3.168	1000	false	true	"constant_prices"	"log-normal"	3.445	false	"hh-nw-kernel-distance"	90	1100	3	0.093	30	0.069	0.05	false	true	0.1	10	0	0.1	1	10	0	false	7	50	true	0	false	1	50	90	0	1	0	0	0	0	16806.270296670074	0	367560
20	0	"hundred-farmers3"	10000	0	"only-one-field-per-year"	2	3.168	1000	false	true	"constant_prices"	"log-normal"	3.445	false	"hh-nw-kernel-distance"	90	1100	3	0.093	30	0.069	0.05	false	true	0.1	10	0	0.1	1	10	0	false	7	50	true	0	false	1	0	100	0.50186799501868	0.49813200498132004	0	0	0	0	0	0	0
20	0	"hundred-farmers3"	10000	0	"only-one-field-per-year"	2	3.168	1000	false	true	"constant_prices"	"log-normal"	3.445	false	"hh-nw-kernel-distance"	90	1100	3	0.093	30	0.069	0.05	false	true	0.1	10	0	0.1	1	10	0	false	7	50	true	0	false	1	1	100	0.3549190535491905	0.6450809464508095	0	0	5376.249438482819	0	7270.397752317164	0	365310
20	0	"hundred-farmers3"	10000	0	"only-one-field-per-year"	2	3.168	1000	false	true	"constant_prices"	"log-normal"	3.445	false	"hh-nw-kernel-distance"	90	1100	3	0.093	30	0.069	0.05	false	true	0.1	10	0	0.1	1	10	0	false	7	50	true	0	false	1	2	100	0.31880448318804483	0.6811955168119551	0	0	4904.489524228466	0	7671.112505838793	0	365310
20	0	"hundred-farmers3"	10000	0	"only-one-field-per-year"	2	3.168	1000	false	true	"constant_prices"	"log-normal"	3.445	false	"hh-nw-kernel-distance"	90	1100	3	0.093	30	0.069	0.05	false	true	0.1	10	0	0.1	1	10	0	false	7	50	true	0	false	1	3	100	0.2932752179327522	0.7067247820672479	0	0	4572.514509237454	0	8073.288512660522	0	365310
20	0	"hundred-farmers3"	10000	0	"only-one-field-per-year"	2	3.168	1000	false	true	"constant_prices"	"log-normal"	3.445	false	"hh-nw-kernel-distance"	90	1100	3	0.093	30	0.069	0.05	false	true	0.1	10	0	0.1	1	10	0	false	7	50	true	0	false	1	4	100	0.28393524283935245	0.7160647571606475	0	0	4557.4591380951915	0	8481.173170261722	0	365310
20	0	"hundred-farmers3"	10000	0	"only-one-field-per-year"	2	3.168	1000	false	true	"constant_prices"	"log-normal"	3.445	false	"hh-nw-kernel-distance"	90	1100	3	0.093	30	0.069	0.05	false	true	0.1	10	0	0.1	1	10	0	false	7	50	true	0	false	1	5	100	0.25093399750934	0.74906600249066	0	0	4060.8429245455754	0	8906.306629952314	0	365310
20	0	"hundred-farmers3"	10000	0	"only-one-field-per-year"	2	3.168	1000	false	true	"constant_prices"	"log-normal"	3.445	false	"hh-nw-kernel-distance"	90	1100	3	0.093	30	0.069	0.05	false	true	0.1	10	0	0.1	1	10	0	false	7	50	true	0	false	1	6	100	0.22478206724782068	0.7752179327521793	0	0	3680.02636930854	0	9367.701891799865	0	365310
20	0	"hundred-farmers3"	10000	0	"only-one-field-per-year"	2	3.168	1000	false	true	"constant_prices"	"log-normal"	3.445	false	"hh-nw-kernel-distance"	90	1100	3	0.093	30	0.069	0.05	false	true	0.1	10	0	0.1	1	10	0	false	7	50	true	0	false	1	7	100	0.21357409713574096	0.7864259028642591	0	0	3580.069851058308	0	9885.723900461066	0	365310
20	0	"hundred-farmers3"	10000	0	"only-one-field-per-year"	2	3.168	1000	false	true	"constant_prices"	"log-normal"	3.445	false	"hh-nw-kernel-distance"	90	1100	3	0.093	30	0.069	0.05	false	true	0.1	10	0	0.1	1	10	0	false	7	50	true	0	false	1	8	98	0.20224719101123595	0.797752808988764	0	0	3458.6657659333578	0	10455.898773835392	0	365490
20	0	"hundred-farmers3"	10000	0	"only-one-field-per-year"	2	3.168	1000	false	true	"constant_prices"	"log-normal"	3.445	false	"hh-nw-kernel-distance"	90	1100	3	0.093	30	0.069	0.05	false	true	0.1	10	0	0.1	1	10	0	false	7	50	true	0	false	1	9	96	0.18358395989974938	0.8164160401002506	0	0	3179.753369177222	0	11076.411396666475	0	365760
20	0	"hundred-farmers3"	10000	0	"only-one-field-per-year"	2	3.168	1000	false	true	"constant_prices"	"log-normal"	3.445	false	"hh-nw-kernel-distance"	90	1100	3	0.093	30	0.069	0.05	false	true	0.1	10	0	0.1	1	10	0	false	7	50	true	0	false	1	10	95	0.16467630421118792	0.835323695788812	0	0	2889.099051909164	0	11748.539539427606	0	365985
20	0	"hundred-farmers3"	10000	0	"only-one-field-per-year"	2	3.168	1000	false	true	"constant_prices"	"log-normal"	3.445	false	"hh-nw-kernel-distance"	90	1100	3	0.093	30	0.069	0.05	false	true	0.1	10	0	0.1	1	10	0	false	7	50	true	0	false	1	11	95	0.1464487743557511	0.8535512256442489	0	0	2611.935297218437	0	12464.983340273957	0	365985
20	0	"hundred-farmers3"	10000	0	"only-one-field-per-year"	2	3.168	1000	false	true	"constant_prices"	"log-normal"	3.445	false	"hh-nw-kernel-distance"	90	1100	3	0.093	30	0.069	0.05	false	true	0.1	10	0	0.1	1	10	0	false	7	50	true	0	false	1	12	95	0.1257071024512885	0.8742928975487115	0	0	2274.888661234851	0	12868.196049881433	0	365985
20	0	"hundred-farmers3"	10000	0	"only-one-field-per-year"	2	3.168	1000	false	true	"constant_prices"	"log-normal"	3.445	false	"hh-nw-kernel-distance"	90	1100	3	0.093	30	0.069	0.05	false	true	0.1	10	0	0.1	1	10	0	false	7	50	true	0	false	1	13	94	0.09911616161616162	0.9008838383838383	0	0	1802.8623332055104	0	13028.1962369596	0	366300
20	0	"hundred-farmers3"	10000	0	"only-one-field-per-year"	2	3.168	1000	false	true	"constant_prices"	"log-normal"	3.445	false	"hh-nw-kernel-distance"	90	1100	3	0.093	30	0.069	0.05	false	true	0.1	10	0	0.1	1	10	0	false	7	50	true	0	false	1	14	94	0.07575757575757576	0.9242424242424242	0	0	1389.693222439396	0	13418.826473346524	0	366300
20	0	"hundred-farmers3"	10000	0	"only-one-field-per-year"	2	3.168	1000	false	true	"constant_prices"	"log-normal"	3.445	false	"hh-nw-kernel-distance"	90	1100	3	0.093	30	0.069	0.05	false	true	0.1	10	0	0.1	1	10	0	false	7	50	true	0	false	1	15	94	0.06502525252525253	0.9349747474747475	0	0	1213.7002309746413	0	13647.127794918179	0	366300
20	0	"hundred-farmers3"	10000	0	"only-one-field-per-year"	2	3.168	1000	false	true	"constant_prices"	"log-normal"	3.445	false	"hh-nw-kernel-distance"	90	1100	3	0.093	30	0.069	0.05	false	true	0.1	10	0	0.1	1	10	0	false	7	50	true	0	false	1	16	94	0.04734848484848485	0.9526515151515151	0	0	894.1785575005522	0	13770.830888563498	0	366300
20	0	"hundred-farmers3"	10000	0	"only-one-field-per-year"	2	3.168	1000	false	true	"constant_prices"	"log-normal"	3.445	false	"hh-nw-kernel-distance"	90	1100	3	0.093	30	0.069	0.05	false	true	0.1	10	0	0.1	1	10	0	false	7	50	true	0	false	1	17	94	0.025252525252525252	0.9747474747474747	0	0	478.90971417325574	0	14250.104061460112	0	366300
20	0	"hundred-farmers3"	10000	0	"only-one-field-per-year"	2	3.168	1000	false	true	"constant_prices"	"log-normal"	3.445	false	"hh-nw-kernel-distance"	90	1100	3	0.093	30	0.069	0.05	false	true	0.1	10	0	0.1	1	10	0	false	7	50	true	0	false	1	18	94	0.01452020202020202	0.985479797979798	0	0	279.8113370172055	0	14320.299995623993	0	366300
20	0	"hundred-farmers3"	10000	0	"only-one-field-per-year"	2	3.168	1000	false	true	"constant_prices"	"log-normal"	3.445	false	"hh-nw-kernel-distance"	90	1100	3	0.093	30	0.069	0.05	false	true	0.1	10	0	0.1	1	10	0	false	7	50	true	0	false	1	19	94	0.0012626262626262627	0.9987373737373737	0	0	24.208767870896903	0	14625.371236816945	0	366300
20	0	"hundred-farmers3"	10000	0	"only-one-field-per-year"	2	3.168	1000	false	true	"constant_prices"	"log-normal"	3.445	false	"hh-nw-kernel-distance"	90	1100	3	0.093	30	0.069	0.05	false	true	0.1	10	0	0.1	1	10	0	false	7	50	true	0	false	1	20	94	0	1	0	0	0	0	14504.13157793515	0	366300
20	0	"hundred-farmers3"	10000	0	"only-one-field-per-year"	2	3.168	1000	false	true	"constant_prices"	"log-normal"	3.445	false	"hh-nw-kernel-distance"	90	1100	3	0.093	30	0.069	0.05	false	true	0.1	10	0	0.1	1	10	0	false	7	50	true	0	false	1	21	94	0	1	0	0	0	0	14960.876234545742	0	366300
20	0	"hundred-farmers3"	10000	0	"only-one-field-per-year"	2	3.168	1000	false	true	"constant_prices"	"log-normal"	3.445	false	"hh-nw-kernel-distance"	90	1100	3	0.093	30	0.069	0.05	false	true	0.1	10	0	0.1	1	10	0	false	7	50	true	0	false	1	22	94	0	1	0	0	0	0	15354.098538472597	0	366300
20	0	"hundred-farmers3"	10000	0	"only-one-field-per-year"	2	3.168	1000	false	true	"constant_prices"	"log-normal"	3.445	false	"hh-nw-kernel-distance"	90	1100	3	0.093	30	0.069	0.05	false	true	0.1	10	0	0.1	1	10	0	false	7	50	true	0	false	1	23	94	0	1	0	0	0	0	15755.346736684314	0	366300
20	0	"hundred-farmers3"	10000	0	"only-one-field-per-year"	2	3.168	1000	false	true	"constant_prices"	"log-normal"	3.445	false	"hh-nw-kernel-distance"	90	1100	3	0.093	30	0.069	0.05	false	true	0.1	10	0	0.1	1	10	0	false	7	50	true	0	false	1	24	94	0	1	0	0	0	0	15881.107657168375	0	366300
20	0	"hundred-farmers3"	10000	0	"only-one-field-per-year"	2	3.168	1000	false	true	"constant_prices"	"log-normal"	3.445	false	"hh-nw-kernel-distance"	90	1100	3	0.093	30	0.069	0.05	false	true	0.1	10	0	0.1	1	10	0	false	7	50	true	0	false	1	25	94	0	1	0	0	0	0	16309.356135099806	0	366300
20	0	"hundred-farmers3"	10000	0	"only-one-field-per-year"	2	3.168	1000	false	true	"constant_prices"	"log-normal"	3.445	false	"hh-nw-kernel-distance"	90	1100	3	0.093	30	0.069	0.05	false	true	0.1	10	0	0.1	1	10	0	false	7	50	true	0	false	1	26	94	0	1	0	0	0	0	16019.068461333965	0	366300
20	0	"hundred-farmers3"	10000	0	"only-one-field-per-year"	2	3.168	1000	false	true	"constant_prices"	"log-normal"	3.445	false	"hh-nw-kernel-distance"	90	1100	3	0.093	30	0.069	0.05	false	true	0.1	10	0	0.1	1	10	0	false	7	50	true	0	false	1	27	94	0	1	0	0	0	0	16360.734146989831	0	366300
20	0	"hundred-farmers3"	10000	0	"only-one-field-per-year"	2	3.168	1000	false	true	"constant_prices"	"log-normal"	3.445	false	"hh-nw-kernel-distance"	90	1100	3	0.093	30	0.069	0.05	false	true	0.1	10	0	0.1	1	10	0	false	7	50	true	0	false	1	28	94	0	1	0	0	0	0	16678.897946249454	0	366300
20	0	"hundred-farmers3"	10000	0	"only-one-field-per-year"	2	3.168	1000	false	true	"constant_prices"	"log-normal"	3.445	false	"hh-nw-kernel-distance"	90	1100	3	0.093	30	0.069	0.05	false	true	0.1	10	0	0.1	1	10	0	false	7	50	true	0	false	1	29	94	0	1	0	0	0	0	16878.223764113816	0	366300
20	0	"hundred-farmers3"	10000	0	"only-one-field-per-year"	2	3.168	1000	false	true	"constant_prices"	"log-normal"	3.445	false	"hh-nw-kernel-distance"	90	1100	3	0.093	30	0.069	0.05	false	true	0.1	10	0	0.1	1	10	0	false	7	50	true	0	false	1	30	94	0	1	0	0	0	0	17147.121539387375	0	366300
20	0	"hundred-farmers3"	10000	0	"only-one-field-per-year"	2	3.168	1000	false	true	"constant_prices"	"log-normal"	3.445	false	"hh-nw-kernel-distance"	90	1100	3	0.093	30	0.069	0.05	false	true	0.1	10	0	0.1	1	10	0	false	7	50	true	0	false	1	31	94	0	1	0	0	0	0	17357.036400431116	0	366300
20	0	"hundred-farmers3"	10000	0	"only-one-field-per-year"	2	3.168	1000	false	true	"constant_prices"	"log-normal"	3.445	false	"hh-nw-kernel-distance"	90	1100	3	0.093	30	0.069	0.05	false	true	0.1	10	0	0.1	1	10	0	false	7	50	true	0	false	1	32	94	0	1	0	0	0	0	17660.62077515281	0	366300
20	0	"hundred-farmers3"	10000	0	"only-one-field-per-year"	2	3.168	1000	false	true	"constant_prices"	"log-normal"	3.445	false	"hh-nw-kernel-distance"	90	1100	3	0.093	30	0.069	0.05	false	true	0.1	10	0	0.1	1	10	0	false	7	50	true	0	false	1	33	94	0	1	0	0	0	0	17668.32067435397	0	366300
20	0	"hundred-farmers3"	10000	0	"only-one-field-per-year"	2	3.168	1000	false	true	"constant_prices"	"log-normal"	3.445	false	"hh-nw-kernel-distance"	90	1100	3	0.093	30	0.069	0.05	false	true	0.1	10	0	0.1	1	10	0	false	7	50	true	0	false	1	34	94	0	1	0	0	0	0	17852.49709736901	0	366300
20	0	"hundred-farmers3"	10000	0	"only-one-field-per-year"	2	3.168	1000	false	true	"constant_prices"	"log-normal"	3.445	false	"hh-nw-kernel-distance"	90	1100	3	0.093	30	0.069	0.05	false	true	0.1	10	0	0.1	1	10	0	false	7	50	true	0	false	1	35	94	0	1	0	0	0	0	17701.47002762034	0	366300
20	0	"hundred-farmers3"	10000	0	"only-one-field-per-year"	2	3.168	1000	false	true	"constant_prices"	"log-normal"	3.445	false	"hh-nw-kernel-distance"	90	1100	3	0.093	30	0.069	0.05	false	true	0.1	10	0	0.1	1	10	0	false	7	50	true	0	false	1	36	94	0	1	0	0	0	0	17741.78431221155	0	366300
20	0	"hundred-farmers3"	10000	0	"only-one-field-per-year"	2	3.168	1000	false	true	"constant_prices"	"log-normal"	3.445	false	"hh-nw-kernel-distance"	90	1100	3	0.093	30	0.069	0.05	false	true	0.1	10	0	0.1	1	10	0	false	7	50	true	0	false	1	37	94	0	1	0	0	0	0	17884.409473083255	0	366300
20	0	"hundred-farmers3"	10000	0	"only-one-field-per-year"	2	3.168	1000	false	true	"constant_prices"	"log-normal"	3.445	false	"hh-nw-kernel-distance"	90	1100	3	0.093	30	0.069	0.05	false	true	0.1	10	0	0.1	1	10	0	false	7	50	true	0	false	1	38	94	0	1	0	0	0	0	18319.587950378693	0	366300
20	0	"hundred-farmers3"	10000	0	"only-one-field-per-year"	2	3.168	1000	false	true	"constant_prices"	"log-normal"	3.445	false	"hh-nw-kernel-distance"	90	1100	3	0.093	30	0.069	0.05	false	true	0.1	10	0	0.1	1	10	0	false	7	50	true	0	false	1	39	94	0	1	0	0	0	0	18155.421652198827	0	366300
20	0	"hundred-farmers3"	10000	0	"only-one-field-per-year"	2	3.168	1000	false	true	"constant_prices"	"log-normal"	3.445	false	"hh-nw-kernel-distance"	90	1100	3	0.093	30	0.069	0.05	false	true	0.1	10	0	0.1	1	10	0	false	7	50	true	0	false	1	40	94	0	1	0	0	0	0	17922.527838130252	0	366300
20	0	"hundred-farmers3"	10000	0	"only-one-field-per-year"	2	3.168	1000	false	true	"constant_prices"	"log-normal"	3.445	false	"hh-nw-kernel-distance"	90	1100	3	0.093	30	0.069	0.05	false	true	0.1	10	0	0.1	1	10	0	false	7	50	true	0	false	1	41	94	0	1	0	0	0	0	17815.074496667938	0	366300
20	0	"hundred-farmers3"	10000	0	"only-one-field-per-year"	2	3.168	1000	false	true	"constant_prices"	"log-normal"	3.445	false	"hh-nw-kernel-distance"	90	1100	3	0.093	30	0.069	0.05	false	true	0.1	10	0	0.1	1	10	0	false	7	50	true	0	false	1	42	94	0	1	0	0	0	0	15564.99780584888	0	366300
20	0	"hundred-farmers3"	10000	0	"only-one-field-per-year"	2	3.168	1000	false	true	"constant_prices"	"log-normal"	3.445	false	"hh-nw-kernel-distance"	90	1100	3	0.093	30	0.069	0.05	false	true	0.1	10	0	0.1	1	10	0	false	7	50	true	0	false	1	43	94	0	1	0	0	0	0	15127.798434930768	0	366300
20	0	"hundred-farmers3"	10000	0	"only-one-field-per-year"	2	3.168	1000	false	true	"constant_prices"	"log-normal"	3.445	false	"hh-nw-kernel-distance"	90	1100	3	0.093	30	0.069	0.05	false	true	0.1	10	0	0.1	1	10	0	false	7	50	true	0	false	1	44	94	0	1	0	0	0	0	14936.864059700063	0	366300
20	0	"hundred-farmers3"	10000	0	"only-one-field-per-year"	2	3.168	1000	false	true	"constant_prices"	"log-normal"	3.445	false	"hh-nw-kernel-distance"	90	1100	3	0.093	30	0.069	0.05	false	true	0.1	10	0	0.1	1	10	0	false	7	50	true	0	false	1	45	94	0	1	0	0	0	0	15128.193080582547	0	366300
20	0	"hundred-farmers3"	10000	0	"only-one-field-per-year"	2	3.168	1000	false	true	"constant_prices"	"log-normal"	3.445	false	"hh-nw-kernel-distance"	90	1100	3	0.093	30	0.069	0.05	false	true	0.1	10	0	0.1	1	10	0	false	7	50	true	0	false	1	46	94	0	1	0	0	0	0	14775.511863933756	0	366300
20	0	"hundred-farmers3"	10000	0	"only-one-field-per-year"	2	3.168	1000	false	true	"constant_prices"	"log-normal"	3.445	false	"hh-nw-kernel-distance"	90	1100	3	0.093	30	0.069	0.05	false	true	0.1	10	0	0.1	1	10	0	false	7	50	true	0	false	1	47	94	0	1	0	0	0	0	14614.906982714716	0	366300
20	0	"hundred-farmers3"	10000	0	"only-one-field-per-year"	2	3.168	1000	false	true	"constant_prices"	"log-normal"	3.445	false	"hh-nw-kernel-distance"	90	1100	3	0.093	30	0.069	0.05	false	true	0.1	10	0	0.1	1	10	0	false	7	50	true	0	false	1	48	94	0	1	0	0	0	0	14856.550558478906	0	366300
20	0	"hundred-farmers3"	10000	0	"only-one-field-per-year"	2	3.168	1000	false	true	"constant_prices"	"log-normal"	3.445	false	"hh-nw-kernel-distance"	90	1100	3	0.093	30	0.069	0.05	false	true	0.1	10	0	0.1	1	10	0	false	7	50	true	0	false	1	49	94	0	1	0	0	0	0	15146.388912236842	0	366300
20	0	"hundred-farmers3"	10000	0	"only-one-field-per-year"	2	3.168	1000	false	true	"constant_prices"	"log-normal"	3.445	false	"hh-nw-kernel-distance"	90	1100	3	0.093	30	0.069	0.05	false	true	0.1	10	0	0.1	1	10	0	false	7	50	true	0	false	1	50	94	0	1	0	0	0	0	15322.28119804742	0	366300
[truncated: 21 more columns]
