# Supplementary material for: Land-use change in oil palm dominated tropical landscapes—An agent-based model to explore ecological and socio-economic trade-offs
Source: PLoS One. 2018 Jan 19;13(1):e0190506. doi: 10.1371/journal.pone.0190506 (PMC5774713; doi:10.1371/journal.pone.0190506)
Supplement: S1 Data — (ZIP) [file pone.0190506.s003.zip › LandscapeData/js_2016_sc12.csv]

BehaviorSpace results (NetLogo 5.3.1)
I:\Jan\LUC_3\model\scr\my_luc_model.nlogo
js_2016_sc12
03/10/2017 13:47:44:695 +0100
min-pxcor	max-pxcor	min-pycor	max-pycor
0	99	0	99
[run number]	price-fluctuation-%	which-map	same-wealth	patch-age	land-use-change-decision	setlanduse	op-inefficiency-alpha	consumption_base	learning-spillover?	land-use-change?	price_scenario	initial-wealth	rb-inefficiency-alpha	heterogenous-hhs?	setup-hh-network	palm-oil-price	rubber-price	rb-price-mu	rb-inefficiency-lambda	min-wealth	op-inefficiency-lambda	consumption_frac_wealth	reproducable?	consumption-on?	consumption_frac_cash	time-horizon	rb-price-sd	discount-rate	log-normal-sd	hh-nw-param1	op-price-mu	export-view?	log-normal-mean	hh-nw-param2	write-hh-data-to-file?	op-price-sd	write-maps?	spillover-share	[step]	count turtles	pcount_op	pcount_rm	pcount_ra	pcount_fo	oilpalm_carbon	rubberagro_carbon	rubbermono_carbon	big_plantation_carbon	forest_carbon
1	0	"hundred-farmers3"	10000	0	"only-one-field-per-year"	2	3.168	1000	false	true	"constant_prices"	"log-normal"	3.445	true	"hh-nw-kernel-distance"	90	1100	3	0.093	30	0.069	0.05	false	true	0.1	10	0	0.1	1	10	0	false	7	50	true	0	false	1	0	100	0.50186799501868	0.49813200498132004	0	0	0	0	0	0	0
1	0	"hundred-farmers3"	10000	0	"only-one-field-per-year"	2	3.168	1000	false	true	"constant_prices"	"log-normal"	3.445	true	"hh-nw-kernel-distance"	90	1100	3	0.093	30	0.069	0.05	false	true	0.1	10	0	0.1	1	10	0	false	7	50	true	0	false	1	1	100	0.4701120797011208	0.5298879202988792	0	0	6643.910114188662	0	6995.278355512583	0	365310
1	0	"hundred-farmers3"	10000	0	"only-one-field-per-year"	2	3.168	1000	false	true	"constant_prices"	"log-normal"	3.445	true	"hh-nw-kernel-distance"	90	1100	3	0.093	30	0.069	0.05	false	true	0.1	10	0	0.1	1	10	0	false	7	50	true	0	false	1	2	100	0.4476961394769614	0.5523038605230386	0	0	6470.232397604592	0	7191.721465741793	0	365310
1	0	"hundred-farmers3"	10000	0	"only-one-field-per-year"	2	3.168	1000	false	true	"constant_prices"	"log-normal"	3.445	true	"hh-nw-kernel-distance"	90	1100	3	0.093	30	0.069	0.05	false	true	0.1	10	0	0.1	1	10	0	false	7	50	true	0	false	1	3	100	0.42528019925280197	0.574719800747198	0	0	5848.716023633685	0	7563.294249317941	0	365310
1	0	"hundred-farmers3"	10000	0	"only-one-field-per-year"	2	3.168	1000	false	true	"constant_prices"	"log-normal"	3.445	true	"hh-nw-kernel-distance"	90	1100	3	0.093	30	0.069	0.05	false	true	0.1	10	0	0.1	1	10	0	false	7	50	true	0	false	1	4	100	0.3854296388542964	0.6145703611457036	0	0	5291.798263538154	0	7933.138258129969	0	365310
1	0	"hundred-farmers3"	10000	0	"only-one-field-per-year"	2	3.168	1000	false	true	"constant_prices"	"log-normal"	3.445	true	"hh-nw-kernel-distance"	90	1100	3	0.093	30	0.069	0.05	false	true	0.1	10	0	0.1	1	10	0	false	7	50	true	0	false	1	5	100	0.37546699875467	0.6245330012453301	0	0	5082.29392120204	0	8302.600004353066	0	365310
1	0	"hundred-farmers3"	10000	0	"only-one-field-per-year"	2	3.168	1000	false	true	"constant_prices"	"log-normal"	3.445	true	"hh-nw-kernel-distance"	90	1100	3	0.093	30	0.069	0.05	false	true	0.1	10	0	0.1	1	10	0	false	7	50	true	0	false	1	6	100	0.37546699875467	0.6245330012453301	0	0	5385.479575019961	0	8677.269853630174	0	365310
1	0	"hundred-farmers3"	10000	0	"only-one-field-per-year"	2	3.168	1000	false	true	"constant_prices"	"log-normal"	3.445	true	"hh-nw-kernel-distance"	90	1100	3	0.093	30	0.069	0.05	false	true	0.1	10	0	0.1	1	10	0	false	7	50	true	0	false	1	7	99	0.3709476309226933	0.6290523690773068	0	0	5273.666924779366	0	8979.260662365437	0	365400
1	0	"hundred-farmers3"	10000	0	"only-one-field-per-year"	2	3.168	1000	false	true	"constant_prices"	"log-normal"	3.445	true	"hh-nw-kernel-distance"	90	1100	3	0.093	30	0.069	0.05	false	true	0.1	10	0	0.1	1	10	0	false	7	50	true	0	false	1	8	98	0.36329588014981273	0.6367041198501873	0	0	5105.280303344894	0	9306.707807374825	0	365490
1	0	"hundred-farmers3"	10000	0	"only-one-field-per-year"	2	3.168	1000	false	true	"constant_prices"	"log-normal"	3.445	true	"hh-nw-kernel-distance"	90	1100	3	0.093	30	0.069	0.05	false	true	0.1	10	0	0.1	1	10	0	false	7	50	true	0	false	1	9	95	0.34608150470219434	0.6539184952978057	0	0	4857.5706643471785	0	9692.47410448202	0	365805
1	0	"hundred-farmers3"	10000	0	"only-one-field-per-year"	2	3.168	1000	false	true	"constant_prices"	"log-normal"	3.445	true	"hh-nw-kernel-distance"	90	1100	3	0.093	30	0.069	0.05	false	true	0.1	10	0	0.1	1	10	0	false	7	50	true	0	false	1	10	94	0.3262099308610937	0.6737900691389064	0	0	4750.338353856554	0	10061.53629513471	0	365985
1	0	"hundred-farmers3"	10000	0	"only-one-field-per-year"	2	3.168	1000	false	true	"constant_prices"	"log-normal"	3.445	true	"hh-nw-kernel-distance"	90	1100	3	0.093	30	0.069	0.05	false	true	0.1	10	0	0.1	1	10	0	false	7	50	true	0	false	1	11	93	0.32451165721487085	0.6754883427851291	0	0	4574.0416906176215	0	10430.280741289609	0	366165
1	0	"hundred-farmers3"	10000	0	"only-one-field-per-year"	2	3.168	1000	false	true	"constant_prices"	"log-normal"	3.445	true	"hh-nw-kernel-distance"	90	1100	3	0.093	30	0.069	0.05	false	true	0.1	10	0	0.1	1	10	0	false	7	50	true	0	false	1	12	91	0.3244444444444444	0.6755555555555556	0	0	4753.625405405042	0	10569.096673736813	0	366705
1	0	"hundred-farmers3"	10000	0	"only-one-field-per-year"	2	3.168	1000	false	true	"constant_prices"	"log-normal"	3.445	true	"hh-nw-kernel-distance"	90	1100	3	0.093	30	0.069	0.05	false	true	0.1	10	0	0.1	1	10	0	false	7	50	true	0	false	1	13	89	0.3290653008962868	0.6709346991037132	0	0	4973.803012583135	0	10484.831525416665	0	367290
1	0	"hundred-farmers3"	10000	0	"only-one-field-per-year"	2	3.168	1000	false	true	"constant_prices"	"log-normal"	3.445	true	"hh-nw-kernel-distance"	90	1100	3	0.093	30	0.069	0.05	false	true	0.1	10	0	0.1	1	10	0	false	7	50	true	0	false	1	14	88	0.3096315449256626	0.6903684550743374	0	0	4511.377756216353	0	10227.420375978583	0	367965
1	0	"hundred-farmers3"	10000	0	"only-one-field-per-year"	2	3.168	1000	false	true	"constant_prices"	"log-normal"	3.445	true	"hh-nw-kernel-distance"	90	1100	3	0.093	30	0.069	0.05	false	true	0.1	10	0	0.1	1	10	0	false	7	50	true	0	false	1	15	87	0.3	0.7	0	0	4168.265676730596	0	10095.183910608917	0	368280
1	0	"hundred-farmers3"	10000	0	"only-one-field-per-year"	2	3.168	1000	false	true	"constant_prices"	"log-normal"	3.445	true	"hh-nw-kernel-distance"	90	1100	3	0.093	30	0.069	0.05	false	true	0.1	10	0	0.1	1	10	0	false	7	50	true	0	false	1	16	86	0.3001302083333333	0.6998697916666666	0	0	4225.097698863018	0	10215.384434124646	0	368460
1	0	"hundred-farmers3"	10000	0	"only-one-field-per-year"	2	3.168	1000	false	true	"constant_prices"	"log-normal"	3.445	true	"hh-nw-kernel-distance"	90	1100	3	0.093	30	0.069	0.05	false	true	0.1	10	0	0.1	1	10	0	false	7	50	true	0	false	1	17	83	0.2973878097789685	0.7026121902210315	0	0	3925.300080351844	0	9912.309887424764	0	370395
1	0	"hundred-farmers3"	10000	0	"only-one-field-per-year"	2	3.168	1000	false	true	"constant_prices"	"log-normal"	3.445	true	"hh-nw-kernel-distance"	90	1100	3	0.093	30	0.069	0.05	false	true	0.1	10	0	0.1	1	10	0	false	7	50	true	0	false	1	18	82	0.2785234899328859	0.7214765100671141	0	0	3617.409201695758	0	10045.246853846615	0	370530
1	0	"hundred-farmers3"	10000	0	"only-one-field-per-year"	2	3.168	1000	false	true	"constant_prices"	"log-normal"	3.445	true	"hh-nw-kernel-distance"	90	1100	3	0.093	30	0.069	0.05	false	true	0.1	10	0	0.1	1	10	0	false	7	50	true	0	false	1	19	80	0.2680763983628922	0.7319236016371078	0	0	3332.357785237693	0	9789.331875455598	0	371610
1	0	"hundred-farmers3"	10000	0	"only-one-field-per-year"	2	3.168	1000	false	true	"constant_prices"	"log-normal"	3.445	true	"hh-nw-kernel-distance"	90	1100	3	0.093	30	0.069	0.05	false	true	0.1	10	0	0.1	1	10	0	false	7	50	true	0	false	1	20	79	0.2621492128678987	0.7378507871321013	0	0	3299.709546065834	0	9866.819424174548	0	371835
1	0	"hundred-farmers3"	10000	0	"only-one-field-per-year"	2	3.168	1000	false	true	"constant_prices"	"log-normal"	3.445	true	"hh-nw-kernel-distance"	90	1100	3	0.093	30	0.069	0.05	false	true	0.1	10	0	0.1	1	10	0	false	7	50	true	0	false	1	21	77	0.25034965034965034	0.7496503496503496	0	0	3201.210655821739	0	9526.623108363188	0	373230
1	0	"hundred-farmers3"	10000	0	"only-one-field-per-year"	2	3.168	1000	false	true	"constant_prices"	"log-normal"	3.445	true	"hh-nw-kernel-distance"	90	1100	3	0.093	30	0.069	0.05	false	true	0.1	10	0	0.1	1	10	0	false	7	50	true	0	false	1	22	75	0.2505322924059617	0.7494677075940384	0	0	3043.0707162252424	0	9400.111037486658	0	374175
1	0	"hundred-farmers3"	10000	0	"only-one-field-per-year"	2	3.168	1000	false	true	"constant_prices"	"log-normal"	3.445	true	"hh-nw-kernel-distance"	90	1100	3	0.093	30	0.069	0.05	false	true	0.1	10	0	0.1	1	10	0	false	7	50	true	0	false	1	23	75	0.2505322924059617	0.7494677075940384	0	0	3230.0557788399606	0	9755.299806907367	0	374175
1	0	"hundred-farmers3"	10000	0	"only-one-field-per-year"	2	3.168	1000	false	true	"constant_prices"	"log-normal"	3.445	true	"hh-nw-kernel-distance"	90	1100	3	0.093	30	0.069	0.05	false	true	0.1	10	0	0.1	1	10	0	false	7	50	true	0	false	1	24	71	0.26849112426035504	0.731508875739645	0	0	3279.286970760712	0	9356.965372201988	0	376740
1	0	"hundred-farmers3"	10000	0	"only-one-field-per-year"	2	3.168	1000	false	true	"constant_prices"	"log-normal"	3.445	true	"hh-nw-kernel-distance"	90	1100	3	0.093	30	0.069	0.05	false	true	0.1	10	0	0.1	1	10	0	false	7	50	true	0	false	1	25	71	0.26849112426035504	0.731508875739645	0	0	3137.3433552074375	0	9446.584205875912	0	376740
1	0	"hundred-farmers3"	10000	0	"only-one-field-per-year"	2	3.168	1000	false	true	"constant_prices"	"log-normal"	3.445	true	"hh-nw-kernel-distance"	90	1100	3	0.093	30	0.069	0.05	false	true	0.1	10	0	0.1	1	10	0	false	7	50	true	0	false	1	26	71	0.27514792899408286	0.7248520710059172	0	0	3068.73194273295	0	9156.62029473415	0	376740
1	0	"hundred-farmers3"	10000	0	"only-one-field-per-year"	2	3.168	1000	false	true	"constant_prices"	"log-normal"	3.445	true	"hh-nw-kernel-distance"	90	1100	3	0.093	30	0.069	0.05	false	true	0.1	10	0	0.1	1	10	0	false	7	50	true	0	false	1	27	71	0.27514792899408286	0.7248520710059172	0	0	3181.478293157594	0	8936.523848264438	0	376740
1	0	"hundred-farmers3"	10000	0	"only-one-field-per-year"	2	3.168	1000	false	true	"constant_prices"	"log-normal"	3.445	true	"hh-nw-kernel-distance"	90	1100	3	0.093	30	0.069	0.05	false	true	0.1	10	0	0.1	1	10	0	false	7	50	true	0	false	1	28	71	0.2973372781065089	0.7026627218934911	0	0	3321.825867468344	0	8825.163309973734	0	376740
1	0	"hundred-farmers3"	10000	0	"only-one-field-per-year"	2	3.168	1000	false	true	"constant_prices"	"log-normal"	3.445	true	"hh-nw-kernel-distance"	90	1100	3	0.093	30	0.069	0.05	false	true	0.1	10	0	0.1	1	10	0	false	7	50	true	0	false	1	29	68	0.30362537764350456	0.6963746223564955	0	0	3145.8047473243823	0	8957.254121197664	0	378000
1	0	"hundred-farmers3"	10000	0	"only-one-field-per-year"	2	3.168	1000	false	true	"constant_prices"	"log-normal"	3.445	true	"hh-nw-kernel-distance"	90	1100	3	0.093	30	0.069	0.05	false	true	0.1	10	0	0.1	1	10	0	false	7	50	true	0	false	1	30	67	0.3036529680365297	0.6963470319634704	0	0	3130.558908455773	0	8965.045322648457	0	378450
1	0	"hundred-farmers3"	10000	0	"only-one-field-per-year"	2	3.168	1000	false	true	"constant_prices"	"log-normal"	3.445	true	"hh-nw-kernel-distance"	90	1100	3	0.093	30	0.069	0.05	false	true	0.1	10	0	0.1	1	10	0	false	7	50	true	0	false	1	31	67	0.3059360730593607	0.6940639269406392	0	0	3231.276586976549	0	8850.899591118363	0	378450
1	0	"hundred-farmers3"	10000	0	"only-one-field-per-year"	2	3.168	1000	false	true	"constant_prices"	"log-normal"	3.445	true	"hh-nw-kernel-distance"	90	1100	3	0.093	30	0.069	0.05	false	true	0.1	10	0	0.1	1	10	0	false	7	50	true	0	false	1	32	67	0.3059360730593607	0.6940639269406392	0	0	3045.50856634333	0	8923.144495951616	0	378450
1	0	"hundred-farmers3"	10000	0	"only-one-field-per-year"	2	3.168	1000	false	true	"constant_prices"	"log-normal"	3.445	true	"hh-nw-kernel-distance"	90	1100	3	0.093	30	0.069	0.05	false	true	0.1	10	0	0.1	1	10	0	false	7	50	true	0	false	1	33	67	0.3097412480974125	0.6902587519025876	0	0	3224.344323578919	0	9211.348631254255	0	378450
1	0	"hundred-farmers3"	10000	0	"only-one-field-per-year"	2	3.168	1000	false	true	"constant_prices"	"log-normal"	3.445	true	"hh-nw-kernel-distance"	90	1100	3	0.093	30	0.069	0.05	false	true	0.1	10	0	0.1	1	10	0	false	7	50	true	0	false	1	34	66	0.31116207951070335	0.6888379204892966	0	0	3136.1033687730082	0	9452.562594640624	0	378720
1	0	"hundred-farmers3"	10000	0	"only-one-field-per-year"	2	3.168	1000	false	true	"constant_prices"	"log-normal"	3.445	true	"hh-nw-kernel-distance"	90	1100	3	0.093	30	0.069	0.05	false	true	0.1	10	0	0.1	1	10	0	false	7	50	true	0	false	1	35	65	0.31797235023041476	0.6820276497695853	0	0	3380.4609442018696	0	9152.679810760384	0	378990
1	0	"hundred-farmers3"	10000	0	"only-one-field-per-year"	2	3.168	1000	false	true	"constant_prices"	"log-normal"	3.445	true	"hh-nw-kernel-distance"	90	1100	3	0.093	30	0.069	0.05	false	true	0.1	10	0	0.1	1	10	0	false	7	50	true	0	false	1	36	65	0.31797235023041476	0.6820276497695853	0	0	3497.4437981412025	0	9154.73681431651	0	378990
1	0	"hundred-farmers3"	10000	0	"only-one-field-per-year"	2	3.168	1000	false	true	"constant_prices"	"log-normal"	3.445	true	"hh-nw-kernel-distance"	90	1100	3	0.093	30	0.069	0.05	false	true	0.1	10	0	0.1	1	10	0	false	7	50	true	0	false	1	37	65	0.31797235023041476	0.6820276497695853	0	0	3481.742594267484	0	9146.33481970578	0	378990
1	0	"hundred-farmers3"	10000	0	"only-one-field-per-year"	2	3.168	1000	false	true	"constant_prices"	"log-normal"	3.445	true	"hh-nw-kernel-distance"	90	1100	3	0.093	30	0.069	0.05	false	true	0.1	10	0	0.1	1	10	0	false	7	50	true	0	false	1	38	65	0.32565284178187404	0.674347158218126	0	0	3475.600087813714	0	9053.342622716282	0	378990
1	0	"hundred-farmers3"	10000	0	"only-one-field-per-year"	2	3.168	1000	false	true	"constant_prices"	"log-normal"	3.445	true	"hh-nw-kernel-distance"	90	1100	3	0.093	30	0.069	0.05	false	true	0.1	10	0	0.1	1	10	0	false	7	50	true	0	false	1	39	65	0.32565284178187404	0.674347158218126	0	0	3485.467240652142	0	9095.02837527713	0	378990
1	0	"hundred-farmers3"	10000	0	"only-one-field-per-year"	2	3.168	1000	false	true	"constant_prices"	"log-normal"	3.445	true	"hh-nw-kernel-distance"	90	1100	3	0.093	30	0.069	0.05	false	true	0.1	10	0	0.1	1	10	0	false	7	50	true	0	false	1	40	65	0.32565284178187404	0.674347158218126	0	0	3612.274082945054	0	8554.642888798526	0	378990
1	0	"hundred-farmers3"	10000	0	"only-one-field-per-year"	2	3.168	1000	false	true	"constant_prices"	"log-normal"	3.445	true	"hh-nw-kernel-distance"	90	1100	3	0.093	30	0.069	0.05	false	true	0.1	10	0	0.1	1	10	0	false	7	50	true	0	false	1	41	65	0.32565284178187404	0.674347158218126	0	0	3541.9189927300763	0	8195.956257600712	0	378990
1	0	"hundred-farmers3"	10000	0	"only-one-field-per-year"	2	3.168	1000	false	true	"constant_prices"	"log-normal"	3.445	true	"hh-nw-kernel-distance"	90	1100	3	0.093	30	0.069	0.05	false	true	0.1	10	0	0.1	1	10	0	false	7	50	true	0	false	1	42	65	0.32565284178187404	0.674347158218126	0	0	3496.551039643275	0	8227.75541268591	0	378990
1	0	"hundred-farmers3"	10000	0	"only-one-field-per-year"	2	3.168	1000	false	true	"constant_prices"	"log-normal"	3.445	true	"hh-nw-kernel-distance"	90	1100	3	0.093	30	0.069	0.05	false	true	0.1	10	0	0.1	1	10	0	false	7	50	true	0	false	1	43	65	0.32565284178187404	0.674347158218126	0	0	3417.093869773677	0	8229.597807703256	0	378990
1	0	"hundred-farmers3"	10000	0	"only-one-field-per-year"	2	3.168	1000	false	true	"constant_prices"	"log-normal"	3.445	true	"hh-nw-kernel-distance"	90	1100	3	0.093	30	0.069	0.05	false	true	0.1	10	0	0.1	1	10	0	false	7	50	true	0	false	1	44	65	0.32565284178187404	0.674347158218126	0	0	3622.1859465475322	0	8513.569466531679	0	378990
1	0	"hundred-farmers3"	10000	0	"only-one-field-per-year"	2	3.168	1000	false	true	"constant_prices"	"log-normal"	3.445	true	"hh-nw-kernel-distance"	90	1100	3	0.093	30	0.069	0.05	false	true	0.1	10	0	0.1	1	10	0	false	7	50	true	0	false	1	45	65	0.32565284178187404	0.674347158218126	0	0	3742.4551227783186	0	8821.499977308027	0	378990
1	0	"hundred-farmers3"	10000	0	"only-one-field-per-year"	2	3.168	1000	false	true	"constant_prices"	"log-normal"	3.445	true	"hh-nw-kernel-distance"	90	1100	3	0.093	30	0.069	0.05	false	true	0.1	10	0	0.1	1	10	0	false	7	50	true	0	false	1	46	65	0.32565284178187404	0.674347158218126	0	0	3883.5603337913462	0	8983.206589520114	0	378990
1	0	"hundred-farmers3"	10000	0	"only-one-field-per-year"	2	3.168	1000	false	true	"constant_prices"	"log-normal"	3.445	true	"hh-nw-kernel-distance"	90	1100	3	0.093	30	0.069	0.05	false	true	0.1	10	0	0.1	1	10	0	false	7	50	true	0	false	1	47	65	0.3210445468509985	0.6789554531490015	0	0	3840.6902721164597	0	9221.43633127084	0	378990
1	0	"hundred-farmers3"	10000	0	"only-one-field-per-year"	2	3.168	1000	false	true	"constant_prices"	"log-normal"	3.445	true	"hh-nw-kernel-distance"	90	1100	3	0.093	30	0.069	0.05	false	true	0.1	10	0	0.1	1	10	0	false	7	50	true	0	false	1	48	65	0.3210445468509985	0.6789554531490015	0	0	4030.240339772558	0	9373.692910389274	0	378990
1	0	"hundred-farmers3"	10000	0	"only-one-field-per-year"	2	3.168	1000	false	true	"constant_prices"	"log-normal"	3.445	true	"hh-nw-kernel-distance"	90	1100	3	0.093	30	0.069	0.05	false	true	0.1	10	0	0.1	1	10	0	false	7	50	true	0	false	1	49	65	0.3210445468509985	0.6789554531490015	0	0	3645.7633747758377	0	9638.159435124571	0	378990
1	0	"hundred-farmers3"	10000	0	"only-one-field-per-year"	2	3.168	1000	false	true	"constant_prices"	"log-normal"	3.445	true	"hh-nw-kernel-distance"	90	1100	3	0.093	30	0.069	0.05	false	true	0.1	10	0	0.1	1	10	0	false	7	50	true	0	false	1	50	65	0.3210445468509985	0.6789554531490015	0	0	3808.694189911429	0	9930.932343110802	0	378990
2	0	"hundred-farmers3"	10000	0	"only-one-field-per-year"	2	3.168	1000	false	true	"constant_prices"	"log-normal"	3.445	true	"hh-nw-kernel-distance"	90	1100	3	0.093	30	0.069	0.05	false	true	0.1	10	0	0.1	1	10	0	false	7	50	true	0	false	1	0	100	0.50186799501868	0.49813200498132004	0	0	0	0	0	0	0
2	0	"hundred-farmers3"	10000	0	"only-one-field-per-year"	2	3.168	1000	false	true	"constant_prices"	"log-normal"	3.445	true	"hh-nw-kernel-distance"	90	1100	3	0.093	30	0.069	0.05	false	true	0.1	10	0	0.1	1	10	0	false	7	50	true	0	false	1	1	100	0.43462017434620176	0.5653798256537983	0	0	5600.172410554639	0	7022.807751023375	0	365310
2	0	"hundred-farmers3"	10000	0	"only-one-field-per-year"	2	3.168	1000	false	true	"constant_prices"	"log-normal"	3.445	true	"hh-nw-kernel-distance"	90	1100	3	0.093	30	0.069	0.05	false	true	0.1	10	0	0.1	1	10	0	false	7	50	true	0	false	1	2	100	0.4053549190535492	0.5946450809464509	0	0	5404.801601067293	0	7264.9336385375545	0	365310
2	0	"hundred-farmers3"	10000	0	"only-one-field-per-year"	2	3.168	1000	false	true	"constant_prices"	"log-normal"	3.445	true	"hh-nw-kernel-distance"	90	1100	3	0.093	30	0.069	0.05	false	true	0.1	10	0	0.1	1	10	0	false	7	50	true	0	false	1	3	100	0.387920298879203	0.612079701120797	0	0	4991.0499103422335	0	7606.425228581583	0	365310
2	0	"hundred-farmers3"	10000	0	"only-one-field-per-year"	2	3.168	1000	false	true	"constant_prices"	"log-normal"	3.445	true	"hh-nw-kernel-distance"	90	1100	3	0.093	30	0.069	0.05	false	true	0.1	10	0	0.1	1	10	0	false	7	50	true	0	false	1	4	100	0.37048567870485677	0.6295143212951432	0	0	4921.823862690615	0	7913.257128536192	0	365310
2	0	"hundred-farmers3"	10000	0	"only-one-field-per-year"	2	3.168	1000	false	true	"constant_prices"	"log-normal"	3.445	true	"hh-nw-kernel-distance"	90	1100	3	0.093	30	0.069	0.05	false	true	0.1	10	0	0.1	1	10	0	false	7	50	true	0	false	1	5	100	0.3605230386052304	0.6394769613947696	0	0	4910.2579872546485	0	8243.146540918751	0	365310
2	0	"hundred-farmers3"	10000	0	"only-one-field-per-year"	2	3.168	1000	false	true	"constant_prices"	"log-normal"	3.445	true	"hh-nw-kernel-distance"	90	1100	3	0.093	30	0.069	0.05	false	true	0.1	10	0	0.1	1	10	0	false	7	50	true	0	false	1	6	100	0.3480697384806974	0.6519302615193027	0	0	4846.988953853669	0	8593.943003636514	0	365310
2	0	"hundred-farmers3"	10000	0	"only-one-field-per-year"	2	3.168	1000	false	true	"constant_prices"	"log-normal"	3.445	true	"hh-nw-kernel-distance"	90	1100	3	0.093	30	0.069	0.05	false	true	0.1	10	0	0.1	1	10	0	false	7	50	true	0	false	1	7	97	0.351875	0.648125	0	0	5116.778802480901	0	8576.270527183935	0	365580
2	0	"hundred-farmers3"	10000	0	"only-one-field-per-year"	2	3.168	1000	false	true	"constant_prices"	"log-normal"	3.445	true	"hh-nw-kernel-distance"	90	1100	3	0.093	30	0.069	0.05	false	true	0.1	10	0	0.1	1	10	0	false	7	50	true	0	false	1	8	95	0.34147869674185466	0.6585213032581454	0	0	4972.975420058227	0	9007.744937248714	0	365760
2	0	"hundred-farmers3"	10000	0	"only-one-field-per-year"	2	3.168	1000	false	true	"constant_prices"	"log-normal"	3.445	true	"hh-nw-kernel-distance"	90	1100	3	0.093	30	0.069	0.05	false	true	0.1	10	0	0.1	1	10	0	false	7	50	true	0	false	1	9	94	0.32642812303829255	0.6735718769617075	0	0	4394.37273837666	0	9353.52595154525	0	365895
2	0	"hundred-farmers3"	10000	0	"only-one-field-per-year"	2	3.168	1000	false	true	"constant_prices"	"log-normal"	3.445	true	"hh-nw-kernel-distance"	90	1100	3	0.093	30	0.069	0.05	false	true	0.1	10	0	0.1	1	10	0	false	7	50	true	0	false	1	10	92	0.32471626733921816	0.6752837326607818	0	0	4472.511372129063	0	9596.763058157696	0	366210
2	0	"hundred-farmers3"	10000	0	"only-one-field-per-year"	2	3.168	1000	false	true	"constant_prices"	"log-normal"	3.445	true	"hh-nw-kernel-distance"	90	1100	3	0.093	30	0.069	0.05	false	true	0.1	10	0	0.1	1	10	0	false	7	50	true	0	false	1	11	91	0.3242730720606827	0.6757269279393173	0	0	4316.74595625099	0	9646.765770780814	0	366390
2	0	"hundred-farmers3"	10000	0	"only-one-field-per-year"	2	3.168	1000	false	true	"constant_prices"	"log-normal"	3.445	true	"hh-nw-kernel-distance"	90	1100	3	0.093	30	0.069	0.05	false	true	0.1	10	0	0.1	1	10	0	false	7	50	true	0	false	1	12	90	0.320659062103929	0.679340937896071	0	0	4480.867575333682	0	9773.598305223484	0	366570
2	0	"hundred-farmers3"	10000	0	"only-one-field-per-year"	2	3.168	1000	false	true	"constant_prices"	"log-normal"	3.445	true	"hh-nw-kernel-distance"	90	1100	3	0.093	30	0.069	0.05	false	true	0.1	10	0	0.1	1	10	0	false	7	50	true	0	false	1	13	85	0.32558139534883723	0.6744186046511628	0	0	4666.194714769812	0	9694.426664248353	0	367920
2	0	"hundred-farmers3"	10000	0	"only-one-field-per-year"	2	3.168	1000	false	true	"constant_prices"	"log-normal"	3.445	true	"hh-nw-kernel-distance"	90	1100	3	0.093	30	0.069	0.05	false	true	0.1	10	0	0.1	1	10	0	false	7	50	true	0	false	1	14	81	0.319763624425476	0.680236375574524	0	0	4390.032252135683	0	9933.209478358332	0	369045
2	0	"hundred-farmers3"	10000	0	"only-one-field-per-year"	2	3.168	1000	false	true	"constant_prices"	"log-normal"	3.445	true	"hh-nw-kernel-distance"	90	1100	3	0.093	30	0.069	0.05	false	true	0.1	10	0	0.1	1	10	0	false	7	50	true	0	false	1	15	78	0.3204787234042553	0.6795212765957447	0	0	4109.816417605851	0	9901.962642986857	0	369900
2	0	"hundred-farmers3"	10000	0	"only-one-field-per-year"	2	3.168	1000	false	true	"constant_prices"	"log-normal"	3.445	true	"hh-nw-kernel-distance"	90	1100	3	0.093	30	0.069	0.05	false	true	0.1	10	0	0.1	1	10	0	false	7	50	true	0	false	1	16	78	0.29986702127659576	0.7001329787234043	0	0	3976.611414480038	0	10129.168245241402	0	369900
2	0	"hundred-farmers3"	10000	0	"only-one-field-per-year"	2	3.168	1000	false	true	"constant_prices"	"log-normal"	3.445	true	"hh-nw-kernel-distance"	90	1100	3	0.093	30	0.069	0.05	false	true	0.1	10	0	0.1	1	10	0	false	7	50	true	0	false	1	17	78	0.29986702127659576	0.7001329787234043	0	0	3822.117233524197	0	10471.14297983223	0	369900
2	0	"hundred-farmers3"	10000	0	"only-one-field-per-year"	2	3.168	1000	false	true	"constant_prices"	"log-normal"	3.445	true	"hh-nw-kernel-distance"	90	1100	3	0.093	30	0.069	0.05	false	true	0.1	10	0	0.1	1	10	0	false	7	50	true	0	false	1	18	77	0.3019502353732347	0.6980497646267653	0	0	3999.915214261067	0	10378.183271309432	0	370665
2	0	"hundred-farmers3"	10000	0	"only-one-field-per-year"	2	3.168	1000	false	true	"constant_prices"	"log-normal"	3.445	true	"hh-nw-kernel-distance"	90	1100	3	0.093	30	0.069	0.05	false	true	0.1	10	0	0.1	1	10	0	false	7	50	true	0	false	1	19	74	0.3010973936899863	0.6989026063100137	0	0	3806.273355943989	0	10083.75996767396	0	371970
2	0	"hundred-farmers3"	10000	0	"only-one-field-per-year"	2	3.168	1000	false	true	"constant_prices"	"log-normal"	3.445	true	"hh-nw-kernel-distance"	90	1100	3	0.093	30	0.069	0.05	false	true	0.1	10	0	0.1	1	10	0	false	7	50	true	0	false	1	20	73	0.3002070393374741	0.6997929606625258	0	0	3949.979947273465	0	9870.682835696456	0	372375
2	0	"hundred-farmers3"	10000	0	"only-one-field-per-year"	2	3.168	1000	false	true	"constant_prices"	"log-normal"	3.445	true	"hh-nw-kernel-distance"	90	1100	3	0.093	30	0.069	0.05	false	true	0.1	10	0	0.1	1	10	0	false	7	50	true	0	false	1	21	71	0.29964664310954064	0.7003533568904594	0	0	3845.6305845175675	0	9884.239733675979	0	373905
2	0	"hundred-farmers3"	10000	0	"only-one-field-per-year"	2	3.168	1000	false	true	"constant_prices"	"log-normal"	3.445	true	"hh-nw-kernel-distance"	90	1100	3	0.093	30	0.069	0.05	false	true	0.1	10	0	0.1	1	10	0	false	7	50	true	0	false	1	22	71	0.30318021201413425	0.6968197879858657	0	0	4043.034211263953	0	8974.379164904907	0	373905
2	0	"hundred-farmers3"	10000	0	"only-one-field-per-year"	2	3.168	1000	false	true	"constant_prices"	"log-normal"	3.445	true	"hh-nw-kernel-distance"	90	1100	3	0.093	30	0.069	0.05	false	true	0.1	10	0	0.1	1	10	0	false	7	50	true	0	false	1	23	71	0.30318021201413425	0.6968197879858657	0	0	3866.277911806664	0	8991.455671267333	0	373905
2	0	"hundred-farmers3"	10000	0	"only-one-field-per-year"	2	3.168	1000	false	true	"constant_prices"	"log-normal"	3.445	true	"hh-nw-kernel-distance"	90	1100	3	0.093	30	0.069	0.05	false	true	0.1	10	0	0.1	1	10	0	false	7	50	true	0	false	1	24	71	0.30459363957597174	0.6954063604240283	0	0	3782.34676381334	0	9087.722011963157	0	373905
2	0	"hundred-farmers3"	10000	0	"only-one-field-per-year"	2	3.168	1000	false	true	"constant_prices"	"log-normal"	3.445	true	"hh-nw-kernel-distance"	90	1100	3	0.093	30	0.069	0.05	false	true	0.1	10	0	0.1	1	10	0	false	7	50	true	0	false	1	25	71	0.30954063604240284	0.6904593639575972	0	0	3646.2977327321005	0	9119.252948123745	0	373905
2	0	"hundred-farmers3"	10000	0	"only-one-field-per-year"	2	3.168	1000	false	true	"constant_prices"	"log-normal"	3.445	true	"hh-nw-kernel-distance"	90	1100	3	0.093	30	0.069	0.05	false	true	0.1	10	0	0.1	1	10	0	false	7	50	true	0	false	1	26	71	0.30954063604240284	0.6904593639575972	0	0	3696.7812490579536	0	9133.337634805639	0	373905
2	0	"hundred-farmers3"	10000	0	"only-one-field-per-year"	2	3.168	1000	false	true	"constant_prices"	"log-normal"	3.445	true	"hh-nw-kernel-distance"	90	1100	3	0.093	30	0.069	0.05	false	true	0.1	10	0	0.1	1	10	0	false	7	50	true	0	false	1	27	71	0.30954063604240284	0.6904593639575972	0	0	3820.770203712728	0	9354.077195493925	0	373905
2	0	"hundred-farmers3"	10000	0	"only-one-field-per-year"	2	3.168	1000	false	true	"constant_prices"	"log-normal"	3.445	true	"hh-nw-kernel-distance"	90	1100	3	0.093	30	0.069	0.05	false	true	0.1	10	0	0.1	1	10	0	false	7	50	true	0	false	1	28	68	0.3137535816618911	0.6862464183381088	0	0	3580.413243777697	0	9352.564527148505	0	374760
2	0	"hundred-farmers3"	10000	0	"only-one-field-per-year"	2	3.168	1000	false	true	"constant_prices"	"log-normal"	3.445	true	"hh-nw-kernel-distance"	90	1100	3	0.093	30	0.069	0.05	false	true	0.1	10	0	0.1	1	10	0	false	7	50	true	0	false	1	29	68	0.3137535816618911	0.6862464183381088	0	0	3735.6133707505846	0	9444.268236463487	0	374760
2	0	"hundred-farmers3"	10000	0	"only-one-field-per-year"	2	3.168	1000	false	true	"constant_prices"	"log-normal"	3.445	true	"hh-nw-kernel-distance"	90	1100	3	0.093	30	0.069	0.05	false	true	0.1	10	0	0.1	1	10	0	false	7	50	true	0	false	1	30	67	0.31366906474820144	0.6863309352517986	0	0	3749.4548881326928	0	9753.74006516425	0	375030
2	0	"hundred-farmers3"	10000	0	"only-one-field-per-year"	2	3.168	1000	false	true	"constant_prices"	"log-normal"	3.445	true	"hh-nw-kernel-distance"	90	1100	3	0.093	30	0.069	0.05	false	true	0.1	10	0	0.1	1	10	0	false	7	50	true	0	false	1	31	67	0.31366906474820144	0.6863309352517986	0	0	3973.8534889940006	0	9737.225237101402	0	375030
2	0	"hundred-farmers3"	10000	0	"only-one-field-per-year"	2	3.168	1000	false	true	"constant_prices"	"log-normal"	3.445	true	"hh-nw-kernel-distance"	90	1100	3	0.093	30	0.069	0.05	false	true	0.1	10	0	0.1	1	10	0	false	7	50	true	0	false	1	32	67	0.31366906474820144	0.6863309352517986	0	0	3984.1055254855964	0	9569.036688646587	0	375030
2	0	"hundred-farmers3"	10000	0	"only-one-field-per-year"	2	3.168	1000	false	true	"constant_prices"	"log-normal"	3.445	true	"hh-nw-kernel-distance"	90	1100	3	0.093	30	0.069	0.05	false	true	0.1	10	0	0.1	1	10	0	false	7	50	true	0	false	1	33	67	0.31366906474820144	0.6863309352517986	0	0	3712.3547759662088	0	9768.747391855244	0	375030
2	0	"hundred-farmers3"	10000	0	"only-one-field-per-year"	2	3.168	1000	false	true	"constant_prices"	"log-normal"	3.445	true	"hh-nw-kernel-distance"	90	1100	3	0.093	30	0.069	0.05	false	true	0.1	10	0	0.1	1	10	0	false	7	50	true	0	false	1	34	65	0.3063457330415755	0.6936542669584245	0	0	3428.223154947434	0	10053.007069183914	0	375885
2	0	"hundred-farmers3"	10000	0	"only-one-field-per-year"	2	3.168	1000	false	true	"constant_prices"	"log-normal"	3.445	true	"hh-nw-kernel-distance"	90	1100	3	0.093	30	0.069	0.05	false	true	0.1	10	0	0.1	1	10	0	false	7	50	true	0	false	1	35	65	0.3063457330415755	0.6936542669584245	0	0	3509.207092819777	0	10273.314374959598	0	375885
2	0	"hundred-farmers3"	10000	0	"only-one-field-per-year"	2	3.168	1000	false	true	"constant_prices"	"log-normal"	3.445	true	"hh-nw-kernel-distance"	90	1100	3	0.093	30	0.069	0.05	false	true	0.1	10	0	0.1	1	10	0	false	7	50	true	0	false	1	36	65	0.3063457330415755	0.6936542669584245	0	0	3614.695518082255	0	10343.132571803455	0	375885
2	0	"hundred-farmers3"	10000	0	"only-one-field-per-year"	2	3.168	1000	false	true	"constant_prices"	"log-normal"	3.445	true	"hh-nw-kernel-distance"	90	1100	3	0.093	30	0.069	0.05	false	true	0.1	10	0	0.1	1	10	0	false	7	50	true	0	false	1	37	65	0.3063457330415755	0.6936542669584245	0	0	3822.991788526423	0	10368.977599138538	0	375885
2	0	"hundred-farmers3"	10000	0	"only-one-field-per-year"	2	3.168	1000	false	true	"constant_prices"	"log-normal"	3.445	true	"hh-nw-kernel-distance"	90	1100	3	0.093	30	0.069	0.05	false	true	0.1	10	0	0.1	1	10	0	false	7	50	true	0	false	1	38	65	0.2961342086068563	0.7038657913931436	0	0	3729.7781026112334	0	9637.324374068778	0	375885
2	0	"hundred-farmers3"	10000	0	"only-one-field-per-year"	2	3.168	1000	false	true	"constant_prices"	"log-normal"	3.445	true	"hh-nw-kernel-distance"	90	1100	3	0.093	30	0.069	0.05	false	true	0.1	10	0	0.1	1	10	0	false	7	50	true	0	false	1	39	65	0.2961342086068563	0.7038657913931436	0	0	3924.1183431389536	0	9293.196453142908	0	375885
2	0	"hundred-farmers3"	10000	0	"only-one-field-per-year"	2	3.168	1000	false	true	"constant_prices"	"log-normal"	3.445	true	"hh-nw-kernel-distance"	90	1100	3	0.093	30	0.069	0.05	false	true	0.1	10	0	0.1	1	10	0	false	7	50	true	0	false	1	40	65	0.2961342086068563	0.7038657913931436	0	0	3875.2709627210984	0	8780.581264622424	0	375885
2	0	"hundred-farmers3"	10000	0	"only-one-field-per-year"	2	3.168	1000	false	true	"constant_prices"	"log-normal"	3.445	true	"hh-nw-kernel-distance"	90	1100	3	0.093	30	0.069	0.05	false	true	0.1	10	0	0.1	1	10	0	false	7	50	true	0	false	1	41	65	0.29175784099197666	0.7082421590080233	0	0	3761.4079319499956	0	8407.237573489167	0	375885
2	0	"hundred-farmers3"	10000	0	"only-one-field-per-year"	2	3.168	1000	false	true	"constant_prices"	"log-normal"	3.445	true	"hh-nw-kernel-distance"	90	1100	3	0.093	30	0.069	0.05	false	true	0.1	10	0	0.1	1	10	0	false	7	50	true	0	false	1	42	65	0.29175784099197666	0.7082421590080233	0	0	3694.5895165622323	0	8557.439117382464	0	375885
2	0	"hundred-farmers3"	10000	0	"only-one-field-per-year"	2	3.168	1000	false	true	"constant_prices"	"log-normal"	3.445	true	"hh-nw-kernel-distance"	90	1100	3	0.093	30	0.069	0.05	false	true	0.1	10	0	0.1	1	10	0	false	7	50	true	0	false	1	43	65	0.29175784099197666	0.7082421590080233	0	0	3682.838202024965	0	8595.518732230918	0	375885
2	0	"hundred-farmers3"	10000	0	"only-one-field-per-year"	2	3.168	1000	false	true	"constant_prices"	"log-normal"	3.445	true	"hh-nw-kernel-distance"	90	1100	3	0.093	30	0.069	0.05	false	true	0.1	10	0	0.1	1	10	0	false	7	50	true	0	false	1	44	65	0.29175784099197666	0.7082421590080233	0	0	3656.4594544834886	0	8914.923500511279	0	375885
2	0	"hundred-farmers3"	10000	0	"only-one-field-per-year"	2	3.168	1000	false	true	"constant_prices"	"log-normal"	3.445	true	"hh-nw-kernel-distance"	90	1100	3	0.093	30	0.069	0.05	false	true	0.1	10	0	0.1	1	10	0	false	7	50	true	0	false	1	45	65	0.29175784099197666	0.7082421590080233	0	0	3865.416108411464	0	9206.638222079879	0	375885
2	0	"hundred-farmers3"	10000	0	"only-one-field-per-year"	2	3.168	1000	false	true	"constant_prices"	"log-normal"	3.445	true	"hh-nw-kernel-distance"	90	1100	3	0.093	30	0.069	0.05	false	true	0.1	10	0	0.1	1	10	0	false	7	50	true	0	false	1	46	65	0.29175784099197666	0.7082421590080233	0	0	4033.5867938997158	0	9332.478609313	0	375885
2	0	"hundred-farmers3"	10000	0	"only-one-field-per-year"	2	3.168	1000	false	true	"constant_prices"	"log-normal"	3.445	true	"hh-nw-kernel-distance"	90	1100	3	0.093	30	0.069	0.05	false	true	0.1	10	0	0.1	1	10	0	false	7	50	true	0	false	1	47	65	0.29175784099197666	0.7082421590080233	0	0	3915.5189595967136	0	9482.450095836595	0	375885
2	0	"hundred-farmers3"	10000	0	"only-one-field-per-year"	2	3.168	1000	false	true	"constant_prices"	"log-normal"	3.445	true	"hh-nw-kernel-distance"	90	1100	3	0.093	30	0.069	0.05	false	true	0.1	10	0	0.1	1	10	0	false	7	50	true	0	false	1	48	65	0.29175784099197666	0.7082421590080233	0	0	3954.6072836336757	0	9808.198596224913	0	375885
2	0	"hundred-farmers3"	10000	0	"only-one-field-per-year"	2	3.168	1000	false	true	"constant_prices"	"log-normal"	3.445	true	"hh-nw-kernel-distance"	90	1100	3	0.093	30	0.069	0.05	false	true	0.1	10	0	0.1	1	10	0	false	7	50	true	0	false	1	49	64	0.2934621099554235	0.7065378900445766	0	0	3547.418076099759	0	9814.143459716164	0	377010
2	0	"hundred-farmers3"	10000	0	"only-one-field-per-year"	2	3.168	1000	false	true	"constant_prices"	"log-normal"	3.445	true	"hh-nw-kernel-distance"	90	1100	3	0.093	30	0.069	0.05	false	true	0.1	10	0	0.1	1	10	0	false	7	50	true	0	false	1	50	64	0.2934621099554235	0.7065378900445766	0	0	3519.8221396783492	0	9829.806990874768	0	377010
3	0	"hundred-farmers3"	10000	0	"only-one-field-per-year"	2	3.168	1000	false	true	"constant_prices"	"log-normal"	3.445	true	"hh-nw-kernel-distance"	90	1100	3	0.093	30	0.069	0.05	false	true	0.1	10	0	0.1	1	10	0	false	7	50	true	0	false	1	0	100	0.50186799501868	0.49813200498132004	0	0	0	0	0	0	0
3	0	"hundred-farmers3"	10000	0	"only-one-field-per-year"	2	3.168	1000	false	true	"constant_prices"	"log-normal"	3.445	true	"hh-nw-kernel-distance"	90	1100	3	0.093	30	0.069	0.05	false	true	0.1	10	0	0.1	1	10	0	false	7	50	true	0	false	1	1	100	0.44209215442092153	0.5579078455790785	0	0	5937.3274177970015	0	6994.458460425795	0	365310
3	0	"hundred-farmers3"	10000	0	"only-one-field-per-year"	2	3.168	1000	false	true	"constant_prices"	"log-normal"	3.445	true	"hh-nw-kernel-distance"	90	1100	3	0.093	30	0.069	0.05	false	true	0.1	10	0	0.1	1	10	0	false	7	50	true	0	false	1	2	100	0.412826899128269	0.587173100871731	0	0	5541.242676073356	0	7309.965421728649	0	365310
3	0	"hundred-farmers3"	10000	0	"only-one-field-per-year"	2	3.168	1000	false	true	"constant_prices"	"log-normal"	3.445	true	"hh-nw-kernel-distance"	90	1100	3	0.093	30	0.069	0.05	false	true	0.1	10	0	0.1	1	10	0	false	7	50	true	0	false	1	3	100	0.4090909090909091	0.5909090909090909	0	0	5502.072167053128	0	7530.969886764816	0	365310
3	0	"hundred-farmers3"	10000	0	"only-one-field-per-year"	2	3.168	1000	false	true	"constant_prices"	"log-normal"	3.445	true	"hh-nw-kernel-distance"	90	1100	3	0.093	30	0.069	0.05	false	true	0.1	10	0	0.1	1	10	0	false	7	50	true	0	false	1	4	100	0.40722291407222916	0.5927770859277709	0	0	5695.733592730628	0	7865.384235339637	0	365310
3	0	"hundred-farmers3"	10000	0	"only-one-field-per-year"	2	3.168	1000	false	true	"constant_prices"	"log-normal"	3.445	true	"hh-nw-kernel-distance"	90	1100	3	0.093	30	0.069	0.05	false	true	0.1	10	0	0.1	1	10	0	false	7	50	true	0	false	1	5	100	0.386052303860523	0.613947696139477	0	0	5330.048598555609	0	8158.3256684765265	0	365310
3	0	"hundred-farmers3"	10000	0	"only-one-field-per-year"	2	3.168	1000	false	true	"constant_prices"	"log-normal"	3.445	true	"hh-nw-kernel-distance"	90	1100	3	0.093	30	0.069	0.05	false	true	0.1	10	0	0.1	1	10	0	false	7	50	true	0	false	1	6	100	0.37982565379825656	0.6201743462017435	0	0	5404.805163257004	0	8543.005872368085	0	365310
3	0	"hundred-farmers3"	10000	0	"only-one-field-per-year"	2	3.168	1000	false	true	"constant_prices"	"log-normal"	3.445	true	"hh-nw-kernel-distance"	90	1100	3	0.093	30	0.069	0.05	false	true	0.1	10	0	0.1	1	10	0	false	7	50	true	0	false	1	7	99	0.3640897755610973	0.6359102244389028	0	0	5340.061336356844	0	8935.927573736612	0	365400
3	0	"hundred-farmers3"	10000	0	"only-one-field-per-year"	2	3.168	1000	false	true	"constant_prices"	"log-normal"	3.445	true	"hh-nw-kernel-distance"	90	1100	3	0.093	30	0.069	0.05	false	true	0.1	10	0	0.1	1	10	0	false	7	50	true	0	false	1	8	98	0.35518102372034954	0.6448189762796505	0	0	5321.046273785761	0	8925.777278690175	0	365490
3	0	"hundred-farmers3"	10000	0	"only-one-field-per-year"	2	3.168	1000	false	true	"constant_prices"	"log-normal"	3.445	true	"hh-nw-kernel-distance"	90	1100	3	0.093	30	0.069	0.05	false	true	0.1	10	0	0.1	1	10	0	false	7	50	true	0	false	1	9	97	0.34896810506566606	0.651031894934334	0	0	5246.718347116797	0	9328.362289501609	0	365625
3	0	"hundred-farmers3"	10000	0	"only-one-field-per-year"	2	3.168	1000	false	true	"constant_prices"	"log-normal"	3.445	true	"hh-nw-kernel-distance"	90	1100	3	0.093	30	0.069	0.05	false	true	0.1	10	0	0.1	1	10	0	false	7	50	true	0	false	1	10	97	0.33458411507191993	0.66541588492808	0	0	4779.459665564503	0	9619.018166425376	0	365625
3	0	"hundred-farmers3"	10000	0	"only-one-field-per-year"	2	3.168	1000	false	true	"constant_prices"	"log-normal"	3.445	true	"hh-nw-kernel-distance"	90	1100	3	0.093	30	0.069	0.05	false	true	0.1	10	0	0.1	1	10	0	false	7	50	true	0	false	1	11	96	0.32205513784461154	0.6779448621553885	0	0	4793.015296907357	0	9821.372440051207	0	365760
3	0	"hundred-farmers3"	10000	0	"only-one-field-per-year"	2	3.168	1000	false	true	"constant_prices"	"log-normal"	3.445	true	"hh-nw-kernel-distance"	90	1100	3	0.093	30	0.069	0.05	false	true	0.1	10	0	0.1	1	10	0	false	7	50	true	0	false	1	12	95	0.31112507856693905	0.688874921433061	0	0	4667.099742272116	0	10250.125489659302	0	365985
3	0	"hundred-farmers3"	10000	0	"only-one-field-per-year"	2	3.168	1000	false	true	"constant_prices"	"log-normal"	3.445	true	"hh-nw-kernel-distance"	90	1100	3	0.093	30	0.069	0.05	false	true	0.1	10	0	0.1	1	10	0	false	7	50	true	0	false	1	13	95	0.30861093651791327	0.6913890634820867	0	0	4676.335621027088	0	10160.221987871373	0	365985
3	0	"hundred-farmers3"	10000	0	"only-one-field-per-year"	2	3.168	1000	false	true	"constant_prices"	"log-normal"	3.445	true	"hh-nw-kernel-distance"	90	1100	3	0.093	30	0.069	0.05	false	true	0.1	10	0	0.1	1	10	0	false	7	50	true	0	false	1	14	90	0.31237973059653623	0.6876202694034638	0	0	4730.015809812631	0	10287.011505284758	0	367425
3	0	"hundred-farmers3"	10000	0	"only-one-field-per-year"	2	3.168	1000	false	true	"constant_prices"	"log-normal"	3.445	true	"hh-nw-kernel-distance"	90	1100	3	0.093	30	0.069	0.05	false	true	0.1	10	0	0.1	1	10	0	false	7	50	true	0	false	1	15	86	0.2977198697068404	0.7022801302931596	0	0	4458.404052021328	0	10486.157309324384	0	368505
3	0	"hundred-farmers3"	10000	0	"only-one-field-per-year"	2	3.168	1000	false	true	"constant_prices"	"log-normal"	3.445	true	"hh-nw-kernel-distance"	90	1100	3	0.093	30	0.069	0.05	false	true	0.1	10	0	0.1	1	10	0	false	7	50	true	0	false	1	16	83	0.3032952252858104	0.6967047747141897	0	0	4550.798891820711	0	9912.554645971684	0	370665
3	0	"hundred-farmers3"	10000	0	"only-one-field-per-year"	2	3.168	1000	false	true	"constant_prices"	"log-normal"	3.445	true	"hh-nw-kernel-distance"	90	1100	3	0.093	30	0.069	0.05	false	true	0.1	10	0	0.1	1	10	0	false	7	50	true	0	false	1	17	79	0.29195088676671216	0.7080491132332879	0	0	4281.959155524776	0	9617.572167286535	0	371610
3	0	"hundred-farmers3"	10000	0	"only-one-field-per-year"	2	3.168	1000	false	true	"constant_prices"	"log-normal"	3.445	true	"hh-nw-kernel-distance"	90	1100	3	0.093	30	0.069	0.05	false	true	0.1	10	0	0.1	1	10	0	false	7	50	true	0	false	1	18	78	0.2857142857142857	0.7142857142857143	0	0	4001.168769440432	0	9853.867738925474	0	371745
3	0	"hundred-farmers3"	10000	0	"only-one-field-per-year"	2	3.168	1000	false	true	"constant_prices"	"log-normal"	3.445	true	"hh-nw-kernel-distance"	90	1100	3	0.093	30	0.069	0.05	false	true	0.1	10	0	0.1	1	10	0	false	7	50	true	0	false	1	19	75	0.27317763623496105	0.726822363765039	0	0	3227.945812796196	0	9039.797412596461	0	373995
3	0	"hundred-farmers3"	10000	0	"only-one-field-per-year"	2	3.168	1000	false	true	"constant_prices"	"log-normal"	3.445	true	"hh-nw-kernel-distance"	90	1100	3	0.093	30	0.069	0.05	false	true	0.1	10	0	0.1	1	10	0	false	7	50	true	0	false	1	20	73	0.2774982027318476	0.7225017972681524	0	0	3399.8408233082127	0	8906.846643382061	0	374985
3	0	"hundred-farmers3"	10000	0	"only-one-field-per-year"	2	3.168	1000	false	true	"constant_prices"	"log-normal"	3.445	true	"hh-nw-kernel-distance"	90	1100	3	0.093	30	0.069	0.05	false	true	0.1	10	0	0.1	1	10	0	false	7	50	true	0	false	1	21	73	0.2774982027318476	0.7225017972681524	0	0	3576.7054666566023	0	9263.052899803599	0	374985
3	0	"hundred-farmers3"	10000	0	"only-one-field-per-year"	2	3.168	1000	false	true	"constant_prices"	"log-normal"	3.445	true	"hh-nw-kernel-distance"	90	1100	3	0.093	30	0.069	0.05	false	true	0.1	10	0	0.1	1	10	0	false	7	50	true	0	false	1	22	71	0.2714078374455733	0.7285921625544267	0	0	3575.4032486939827	0	9450.962038274882	0	375570
3	0	"hundred-farmers3"	10000	0	"only-one-field-per-year"	2	3.168	1000	false	true	"constant_prices"	"log-normal"	3.445	true	"hh-nw-kernel-distance"	90	1100	3	0.093	30	0.069	0.05	false	true	0.1	10	0	0.1	1	10	0	false	7	50	true	0	false	1	23	68	0.26595744680851063	0.7340425531914894	0	0	3275.397889360025	0	9071.591375071279	0	378360
3	0	"hundred-farmers3"	10000	0	"only-one-field-per-year"	2	3.168	1000	false	true	"constant_prices"	"log-normal"	3.445	true	"hh-nw-kernel-distance"	90	1100	3	0.093	30	0.069	0.05	false	true	0.1	10	0	0.1	1	10	0	false	7	50	true	0	false	1	24	67	0.26763803680981596	0.7323619631901841	0	0	3306.258641417098	0	9153.834673003386	0	378900
3	0	"hundred-farmers3"	10000	0	"only-one-field-per-year"	2	3.168	1000	false	true	"constant_prices"	"log-normal"	3.445	true	"hh-nw-kernel-distance"	90	1100	3	0.093	30	0.069	0.05	false	true	0.1	10	0	0.1	1	10	0	false	7	50	true	0	false	1	25	63	0.2802907915993538	0.7197092084006462	0	0	3129.8893077867374	0	8538.815413879725	0	381870
3	0	"hundred-farmers3"	10000	0	"only-one-field-per-year"	2	3.168	1000	false	true	"constant_prices"	"log-normal"	3.445	true	"hh-nw-kernel-distance"	90	1100	3	0.093	30	0.069	0.05	false	true	0.1	10	0	0.1	1	10	0	false	7	50	true	0	false	1	26	63	0.2802907915993538	0.7197092084006462	0	0	2927.6485013491906	0	8182.822391188956	0	381870
3	0	"hundred-farmers3"	10000	0	"only-one-field-per-year"	2	3.168	1000	false	true	"constant_prices"	"log-normal"	3.445	true	"hh-nw-kernel-distance"	90	1100	3	0.093	30	0.069	0.05	false	true	0.1	10	0	0.1	1	10	0	false	7	50	true	0	false	1	27	62	0.28142741281427414	0.7185725871857259	0	0	2964.088455666187	0	8355.64961594095	0	382095
3	0	"hundred-farmers3"	10000	0	"only-one-field-per-year"	2	3.168	1000	false	true	"constant_prices"	"log-normal"	3.445	true	"hh-nw-kernel-distance"	90	1100	3	0.093	30	0.069	0.05	false	true	0.1	10	0	0.1	1	10	0	false	7	50	true	0	false	1	28	61	0.2754098360655738	0.7245901639344262	0	0	2928.33763650964	0	8418.433486097725	0	382680
3	0	"hundred-farmers3"	10000	0	"only-one-field-per-year"	2	3.168	1000	false	true	"constant_prices"	"log-normal"	3.445	true	"hh-nw-kernel-distance"	90	1100	3	0.093	30	0.069	0.05	false	true	0.1	10	0	0.1	1	10	0	false	7	50	true	0	false	1	29	61	0.26885245901639343	0.7311475409836066	0	0	2985.685202388277	0	8202.328311590736	0	382680
3	0	"hundred-farmers3"	10000	0	"only-one-field-per-year"	2	3.168	1000	false	true	"constant_prices"	"log-normal"	3.445	true	"hh-nw-kernel-distance"	90	1100	3	0.093	30	0.069	0.05	false	true	0.1	10	0	0.1	1	10	0	false	7	50	true	0	false	1	30	58	0.2716049382716049	0.7283950617283951	0	0	2549.6044079975622	0	7649.22434959289	0	386550
3	0	"hundred-farmers3"	10000	0	"only-one-field-per-year"	2	3.168	1000	false	true	"constant_prices"	"log-normal"	3.445	true	"hh-nw-kernel-distance"	90	1100	3	0.093	30	0.069	0.05	false	true	0.1	10	0	0.1	1	10	0	false	7	50	true	0	false	1	31	57	0.26861702127659576	0.7313829787234043	0	0	2657.396530299279	0	7618.077038084819	0	386820
3	0	"hundred-farmers3"	10000	0	"only-one-field-per-year"	2	3.168	1000	false	true	"constant_prices"	"log-normal"	3.445	true	"hh-nw-kernel-distance"	90	1100	3	0.093	30	0.069	0.05	false	true	0.1	10	0	0.1	1	10	0	false	7	50	true	0	false	1	32	55	0.26902173913043476	0.7309782608695652	0	0	2678.411436857527	0	7245.55722439988	0	387900
3	0	"hundred-farmers3"	10000	0	"only-one-field-per-year"	2	3.168	1000	false	true	"constant_prices"	"log-normal"	3.445	true	"hh-nw-kernel-distance"	90	1100	3	0.093	30	0.069	0.05	false	true	0.1	10	0	0.1	1	10	0	false	7	50	true	0	false	1	33	55	0.266304347826087	0.7336956521739131	0	0	2767.918063798439	0	7371.587903583868	0	387900
3	0	"hundred-farmers3"	10000	0	"only-one-field-per-year"	2	3.168	1000	false	true	"constant_prices"	"log-normal"	3.445	true	"hh-nw-kernel-distance"	90	1100	3	0.093	30	0.069	0.05	false	true	0.1	10	0	0.1	1	10	0	false	7	50	true	0	false	1	34	55	0.25271739130434784	0.7472826086956522	0	0	2483.0547714405593	0	7486.323582981721	0	387900
3	0	"hundred-farmers3"	10000	0	"only-one-field-per-year"	2	3.168	1000	false	true	"constant_prices"	"log-normal"	3.445	true	"hh-nw-kernel-distance"	90	1100	3	0.093	30	0.069	0.05	false	true	0.1	10	0	0.1	1	10	0	false	7	50	true	0	false	1	35	55	0.25271739130434784	0.7472826086956522	0	0	2190.063187355624	0	7430.518945013952	0	387900
3	0	"hundred-farmers3"	10000	0	"only-one-field-per-year"	2	3.168	1000	false	true	"constant_prices"	"log-normal"	3.445	true	"hh-nw-kernel-distance"	90	1100	3	0.093	30	0.069	0.05	false	true	0.1	10	0	0.1	1	10	0	false	7	50	true	0	false	1	36	55	0.25271739130434784	0.7472826086956522	0	0	2335.018619941741	0	7556.44538636468	0	387900
3	0	"hundred-farmers3"	10000	0	"only-one-field-per-year"	2	3.168	1000	false	true	"constant_prices"	"log-normal"	3.445	true	"hh-nw-kernel-distance"	90	1100	3	0.093	30	0.069	0.05	false	true	0.1	10	0	0.1	1	10	0	false	7	50	true	0	false	1	37	55	0.25271739130434784	0.7472826086956522	0	0	2400.612757196019	0	7805.769885841205	0	387900
3	0	"hundred-farmers3"	10000	0	"only-one-field-per-year"	2	3.168	1000	false	true	"constant_prices"	"log-normal"	3.445	true	"hh-nw-kernel-distance"	90	1100	3	0.093	30	0.069	0.05	false	true	0.1	10	0	0.1	1	10	0	false	7	50	true	0	false	1	38	55	0.25271739130434784	0.7472826086956522	0	0	2473.0235964176136	0	7665.562566520874	0	387900
3	0	"hundred-farmers3"	10000	0	"only-one-field-per-year"	2	3.168	1000	false	true	"constant_prices"	"log-normal"	3.445	true	"hh-nw-kernel-distance"	90	1100	3	0.093	30	0.069	0.05	false	true	0.1	10	0	0.1	1	10	0	false	7	50	true	0	false	1	39	55	0.25271739130434784	0.7472826086956522	0	0	2446.1798981625825	0	7793.574667539927	0	387900
3	0	"hundred-farmers3"	10000	0	"only-one-field-per-year"	2	3.168	1000	false	true	"constant_prices"	"log-normal"	3.445	true	"hh-nw-kernel-distance"	90	1100	3	0.093	30	0.069	0.05	false	true	0.1	10	0	0.1	1	10	0	false	7	50	true	0	false	1	40	54	0.26	0.74	0	0	2416.5451815610913	0	6961.12023048945	0	390330
3	0	"hundred-farmers3"	10000	0	"only-one-field-per-year"	2	3.168	1000	false	true	"constant_prices"	"log-normal"	3.445	true	"hh-nw-kernel-distance"	90	1100	3	0.093	30	0.069	0.05	false	true	0.1	10	0	0.1	1	10	0	false	7	50	true	0	false	1	41	53	0.26049618320610685	0.7395038167938931	0	0	2238.7362659346913	0	7082.777688410385	0	390420
3	0	"hundred-farmers3"	10000	0	"only-one-field-per-year"	2	3.168	1000	false	true	"constant_prices"	"log-normal"	3.445	true	"hh-nw-kernel-distance"	90	1100	3	0.093	30	0.069	0.05	false	true	0.1	10	0	0.1	1	10	0	false	7	50	true	0	false	1	42	53	0.26049618320610685	0.7395038167938931	0	0	2316.70886484432	0	7068.901027504849	0	390420
3	0	"hundred-farmers3"	10000	0	"only-one-field-per-year"	2	3.168	1000	false	true	"constant_prices"	"log-normal"	3.445	true	"hh-nw-kernel-distance"	90	1100	3	0.093	30	0.069	0.05	false	true	0.1	10	0	0.1	1	10	0	false	7	50	true	0	false	1	43	53	0.26049618320610685	0.7395038167938931	0	0	2199.3190802894746	0	7314.972514798096	0	390420
3	0	"hundred-farmers3"	10000	0	"only-one-field-per-year"	2	3.168	1000	false	true	"constant_prices"	"log-normal"	3.445	true	"hh-nw-kernel-distance"	90	1100	3	0.093	30	0.069	0.05	false	true	0.1	10	0	0.1	1	10	0	false	7	50	true	0	false	1	44	52	0.25675675675675674	0.7432432432432432	0	0	2192.3636660378147	0	7577.380741560341	0	390960
3	0	"hundred-farmers3"	10000	0	"only-one-field-per-year"	2	3.168	1000	false	true	"constant_prices"	"log-normal"	3.445	true	"hh-nw-kernel-distance"	90	1100	3	0.093	30	0.069	0.05	false	true	0.1	10	0	0.1	1	10	0	false	7	50	true	0	false	1	45	52	0.25675675675675674	0.7432432432432432	0	0	2128.1805964578803	0	7658.904843075632	0	390960
3	0	"hundred-farmers3"	10000	0	"only-one-field-per-year"	2	3.168	1000	false	true	"constant_prices"	"log-normal"	3.445	true	"hh-nw-kernel-distance"	90	1100	3	0.093	30	0.069	0.05	false	true	0.1	10	0	0.1	1	10	0	false	7	50	true	0	false	1	46	52	0.25675675675675674	0.7432432432432432	0	0	2222.329500550553	0	7837.0199949327725	0	390960
3	0	"hundred-farmers3"	10000	0	"only-one-field-per-year"	2	3.168	1000	false	true	"constant_prices"	"log-normal"	3.445	true	"hh-nw-kernel-distance"	90	1100	3	0.093	30	0.069	0.05	false	true	0.1	10	0	0.1	1	10	0	false	7	50	true	0	false	1	47	52	0.25675675675675674	0.7432432432432432	0	0	2269.708449475008	0	7864.420382753902	0	390960
3	0	"hundred-farmers3"	10000	0	"only-one-field-per-year"	2	3.168	1000	false	true	"constant_prices"	"log-normal"	3.445	true	"hh-nw-kernel-distance"	90	1100	3	0.093	30	0.069	0.05	false	true	0.1	10	0	0.1	1	10	0	false	7	50	true	0	false	1	48	52	0.25675675675675674	0.7432432432432432	0	0	2325.558502792894	0	7943.049737101776	0	390960
3	0	"hundred-farmers3"	10000	0	"only-one-field-per-year"	2	3.168	1000	false	true	"constant_prices"	"log-normal"	3.445	true	"hh-nw-kernel-distance"	90	1100	3	0.093	30	0.069	0.05	false	true	0.1	10	0	0.1	1	10	0	false	7	50	true	0	false	1	49	52	0.25675675675675674	0.7432432432432432	0	0	2258.840597377932	0	7963.584086770709	0	390960
3	0	"hundred-farmers3"	10000	0	"only-one-field-per-year"	2	3.168	1000	false	true	"constant_prices"	"log-normal"	3.445	true	"hh-nw-kernel-distance"	90	1100	3	0.093	30	0.069	0.05	false	true	0.1	10	0	0.1	1	10	0	false	7	50	true	0	false	1	50	52	0.25675675675675674	0.7432432432432432	0	0	2378.260237466777	0	8093.670047168361	0	390960
4	0	"hundred-farmers3"	10000	0	"only-one-field-per-year"	2	3.168	1000	false	true	"constant_prices"	"log-normal"	3.445	true	"hh-nw-kernel-distance"	90	1100	3	0.093	30	0.069	0.05	false	true	0.1	10	0	0.1	1	10	0	false	7	50	true	0	false	1	0	100	0.50186799501868	0.49813200498132004	0	0	0	0	0	0	0
4	0	"hundred-farmers3"	10000	0	"only-one-field-per-year"	2	3.168	1000	false	true	"constant_prices"	"log-normal"	3.445	true	"hh-nw-kernel-distance"	90	1100	3	0.093	30	0.069	0.05	false	true	0.1	10	0	0.1	1	10	0	false	7	50	true	0	false	1	1	100	0.43586550435865506	0.564134495641345	0	0	5920.380706218899	0	6540.496441544587	0	365310
4	0	"hundred-farmers3"	10000	0	"only-one-field-per-year"	2	3.168	1000	false	true	"constant_prices"	"log-normal"	3.445	true	"hh-nw-kernel-distance"	90	1100	3	0.093	30	0.069	0.05	false	true	0.1	10	0	0.1	1	10	0	false	7	50	true	0	false	1	2	100	0.40722291407222916	0.5927770859277709	0	0	5627.242888447623	0	6858.272450398298	0	365310
4	0	"hundred-farmers3"	10000	0	"only-one-field-per-year"	2	3.168	1000	false	true	"constant_prices"	"log-normal"	3.445	true	"hh-nw-kernel-distance"	90	1100	3	0.093	30	0.069	0.05	false	true	0.1	10	0	0.1	1	10	0	false	7	50	true	0	false	1	3	100	0.37048567870485677	0.6295143212951432	0	0	5244.377382592065	0	7041.985179911491	0	365310
4	0	"hundred-farmers3"	10000	0	"only-one-field-per-year"	2	3.168	1000	false	true	"constant_prices"	"log-normal"	3.445	true	"hh-nw-kernel-distance"	90	1100	3	0.093	30	0.069	0.05	false	true	0.1	10	0	0.1	1	10	0	false	7	50	true	0	false	1	4	100	0.3518057285180573	0.6481942714819428	0	0	4743.2652966848755	0	7404.304220621007	0	365310
4	0	"hundred-farmers3"	10000	0	"only-one-field-per-year"	2	3.168	1000	false	true	"constant_prices"	"log-normal"	3.445	true	"hh-nw-kernel-distance"	90	1100	3	0.093	30	0.069	0.05	false	true	0.1	10	0	0.1	1	10	0	false	7	50	true	0	false	1	5	100	0.33623910336239105	0.663760896637609	0	0	4697.690525800861	0	7774.972346286844	0	365310
4	0	"hundred-farmers3"	10000	0	"only-one-field-per-year"	2	3.168	1000	false	true	"constant_prices"	"log-normal"	3.445	true	"hh-nw-kernel-distance"	90	1100	3	0.093	30	0.069	0.05	false	true	0.1	10	0	0.1	1	10	0	false	7	50	true	0	false	1	6	100	0.3231631382316314	0.6768368617683687	0	0	4548.474222756227	0	8169.024056189624	0	365310
4	0	"hundred-farmers3"	10000	0	"only-one-field-per-year"	2	3.168	1000	false	true	"constant_prices"	"log-normal"	3.445	true	"hh-nw-kernel-distance"	90	1100	3	0.093	30	0.069	0.05	false	true	0.1	10	0	0.1	1	10	0	false	7	50	true	0	false	1	7	99	0.31296758104738154	0.6870324189526185	0	0	4459.490515801439	0	8555.879614363379	0	365400
4	0	"hundred-farmers3"	10000	0	"only-one-field-per-year"	2	3.168	1000	false	true	"constant_prices"	"log-normal"	3.445	true	"hh-nw-kernel-distance"	90	1100	3	0.093	30	0.069	0.05	false	true	0.1	10	0	0.1	1	10	0	false	7	50	true	0	false	1	8	98	0.31335830212234705	0.686641697877653	0	0	4487.274458477726	0	8982.67789738063	0	365490
4	0	"hundred-farmers3"	10000	0	"only-one-field-per-year"	2	3.168	1000	false	true	"constant_prices"	"log-normal"	3.445	true	"hh-nw-kernel-distance"	90	1100	3	0.093	30	0.069	0.05	false	true	0.1	10	0	0.1	1	10	0	false	7	50	true	0	false	1	9	95	0.31179422835633624	0.6882057716436637	0	0	4458.024021736287	0	9290.635978677205	0	365850
4	0	"hundred-farmers3"	10000	0	"only-one-field-per-year"	2	3.168	1000	false	true	"constant_prices"	"log-normal"	3.445	true	"hh-nw-kernel-distance"	90	1100	3	0.093	30	0.069	0.05	false	true	0.1	10	0	0.1	1	10	0	false	7	50	true	0	false	1	10	95	0.2973651191969887	0.7026348808030113	0	0	4072.1897010578546	0	9831.560606047795	0	365850
4	0	"hundred-farmers3"	10000	0	"only-one-field-per-year"	2	3.168	1000	false	true	"constant_prices"	"log-normal"	3.445	true	"hh-nw-kernel-distance"	90	1100	3	0.093	30	0.069	0.05	false	true	0.1	10	0	0.1	1	10	0	false	7	50	true	0	false	1	11	93	0.29678638941398866	0.7032136105860114	0	0	4127.277125313056	0	10182.155923551754	0	366165
4	0	"hundred-farmers3"	10000	0	"only-one-field-per-year"	2	3.168	1000	false	true	"constant_prices"	"log-normal"	3.445	true	"hh-nw-kernel-distance"	90	1100	3	0.093	30	0.069	0.05	false	true	0.1	10	0	0.1	1	10	0	false	7	50	true	0	false	1	12	90	0.29243483788938335	0.7075651621106167	0	0	4171.358356960572	0	10568.536349267768	0	366795
4	0	"hundred-farmers3"	10000	0	"only-one-field-per-year"	2	3.168	1000	false	true	"constant_prices"	"log-normal"	3.445	true	"hh-nw-kernel-distance"	90	1100	3	0.093	30	0.069	0.05	false	true	0.1	10	0	0.1	1	10	0	false	7	50	true	0	false	1	13	86	0.29373789541639767	0.7062621045836023	0	0	4184.786606003341	0	10759.077005617935	0	367875
4	0	"hundred-farmers3"	10000	0	"only-one-field-per-year"	2	3.168	1000	false	true	"constant_prices"	"log-normal"	3.445	true	"hh-nw-kernel-distance"	90	1100	3	0.093	30	0.069	0.05	false	true	0.1	10	0	0.1	1	10	0	false	7	50	true	0	false	1	14	83	0.3025147928994083	0.6974852071005917	0	0	3772.6859778739663	0	9404.467392263634	0	376740
4	0	"hundred-farmers3"	10000	0	"only-one-field-per-year"	2	3.168	1000	false	true	"constant_prices"	"log-normal"	3.445	true	"hh-nw-kernel-distance"	90	1100	3	0.093	30	0.069	0.05	false	true	0.1	10	0	0.1	1	10	0	false	7	50	true	0	false	1	15	81	0.3049962714392245	0.6950037285607755	0	0	3543.601885399728	0	9296.746711795724	0	377235
4	0	"hundred-farmers3"	10000	0	"only-one-field-per-year"	2	3.168	1000	false	true	"constant_prices"	"log-normal"	3.445	true	"hh-nw-kernel-distance"	90	1100	3	0.093	30	0.069	0.05	false	true	0.1	10	0	0.1	1	10	0	false	7	50	true	0	false	1	16	81	0.2841163310961969	0.7158836689038032	0	0	3425.3886744005645	0	9608.788476680305	0	377235
4	0	"hundred-farmers3"	10000	0	"only-one-field-per-year"	2	3.168	1000	false	true	"constant_prices"	"log-normal"	3.445	true	"hh-nw-kernel-distance"	90	1100	3	0.093	30	0.069	0.05	false	true	0.1	10	0	0.1	1	10	0	false	7	50	true	0	false	1	17	75	0.28537735849056606	0.714622641509434	0	0	3359.088531686101	0	9276.10590049135	0	380340
4	0	"hundred-farmers3"	10000	0	"only-one-field-per-year"	2	3.168	1000	false	true	"constant_prices"	"log-normal"	3.445	true	"hh-nw-kernel-distance"	90	1100	3	0.093	30	0.069	0.05	false	true	0.1	10	0	0.1	1	10	0	false	7	50	true	0	false	1	18	74	0.2848101265822785	0.7151898734177216	0	0	3419.0311216187847	0	9275.101111886452	0	380700
4	0	"hundred-farmers3"	10000	0	"only-one-field-per-year"	2	3.168	1000	false	true	"constant_prices"	"log-normal"	3.445	true	"hh-nw-kernel-distance"	90	1100	3	0.093	30	0.069	0.05	false	true	0.1	10	0	0.1	1	10	0	false	7	50	true	0	false	1	19	71	0.2806873977086743	0.7193126022913257	0	0	3114.8823326599686	0	8911.003970328935	0	382590
4	0	"hundred-farmers3"	10000	0	"only-one-field-per-year"	2	3.168	1000	false	true	"constant_prices"	"log-normal"	3.445	true	"hh-nw-kernel-distance"	90	1100	3	0.093	30	0.069	0.05	false	true	0.1	10	0	0.1	1	10	0	false	7	50	true	0	false	1	20	70	0.2967213114754098	0.7032786885245902	0	0	3104.24455508857	0	8742.02824321595	0	382680
4	0	"hundred-farmers3"	10000	0	"only-one-field-per-year"	2	3.168	1000	false	true	"constant_prices"	"log-normal"	3.445	true	"hh-nw-kernel-distance"	90	1100	3	0.093	30	0.069	0.05	false	true	0.1	10	0	0.1	1	10	0	false	7	50	true	0	false	1	21	69	0.29451476793248943	0.7054852320675106	0	0	2971.984319820518	0	8566.192025915563	0	384255
4	0	"hundred-farmers3"	10000	0	"only-one-field-per-year"	2	3.168	1000	false	true	"constant_prices"	"log-normal"	3.445	true	"hh-nw-kernel-distance"	90	1100	3	0.093	30	0.069	0.05	false	true	0.1	10	0	0.1	1	10	0	false	7	50	true	0	false	1	22	69	0.2978902953586498	0.7021097046413503	0	0	2980.8843479517936	0	8410.75247813012	0	384255
4	0	"hundred-farmers3"	10000	0	"only-one-field-per-year"	2	3.168	1000	false	true	"constant_prices"	"log-normal"	3.445	true	"hh-nw-kernel-distance"	90	1100	3	0.093	30	0.069	0.05	false	true	0.1	10	0	0.1	1	10	0	false	7	50	true	0	false	1	23	69	0.2936708860759494	0.7063291139240506	0	0	3030.378468867607	0	8355.343472606988	0	384255
4	0	"hundred-farmers3"	10000	0	"only-one-field-per-year"	2	3.168	1000	false	true	"constant_prices"	"log-normal"	3.445	true	"hh-nw-kernel-distance"	90	1100	3	0.093	30	0.069	0.05	false	true	0.1	10	0	0.1	1	10	0	false	7	50	true	0	false	1	24	69	0.2936708860759494	0.7063291139240506	0	0	2991.276453036356	0	8431.3436605396	0	384255
4	0	"hundred-farmers3"	10000	0	"only-one-field-per-year"	2	3.168	1000	false	true	"constant_prices"	"log-normal"	3.445	true	"hh-nw-kernel-distance"	90	1100	3	0.093	30	0.069	0.05	false	true	0.1	10	0	0.1	1	10	0	false	7	50	true	0	false	1	25	69	0.2936708860759494	0.7063291139240506	0	0	2960.644331143794	0	7920.718465376745	0	384255
4	0	"hundred-farmers3"	10000	0	"only-one-field-per-year"	2	3.168	1000	false	true	"constant_prices"	"log-normal"	3.445	true	"hh-nw-kernel-distance"	90	1100	3	0.093	30	0.069	0.05	false	true	0.1	10	0	0.1	1	10	0	false	7	50	true	0	false	1	26	69	0.2936708860759494	0.7063291139240506	0	0	2764.992637449457	0	7890.429864248139	0	384255
4	0	"hundred-farmers3"	10000	0	"only-one-field-per-year"	2	3.168	1000	false	true	"constant_prices"	"log-normal"	3.445	true	"hh-nw-kernel-distance"	90	1100	3	0.093	30	0.069	0.05	false	true	0.1	10	0	0.1	1	10	0	false	7	50	true	0	false	1	27	69	0.2936708860759494	0.7063291139240506	0	0	2950.110437737998	0	8103.355811747016	0	384255
4	0	"hundred-farmers3"	10000	0	"only-one-field-per-year"	2	3.168	1000	false	true	"constant_prices"	"log-normal"	3.445	true	"hh-nw-kernel-distance"	90	1100	3	0.093	30	0.069	0.05	false	true	0.1	10	0	0.1	1	10	0	false	7	50	true	0	false	1	28	66	0.2966175195143105	0.7033824804856895	0	0	3032.001605782304	0	7369.0922549646975	0	385695
4	0	"hundred-farmers3"	10000	0	"only-one-field-per-year"	2	3.168	1000	false	true	"constant_prices"	"log-normal"	3.445	true	"hh-nw-kernel-distance"	90	1100	3	0.093	30	0.069	0.05	false	true	0.1	10	0	0.1	1	10	0	false	7	50	true	0	false	1	29	65	0.29765013054830286	0.7023498694516971	0	0	2629.1057313404585	0	7528.058257592729	0	385875
4	0	"hundred-farmers3"	10000	0	"only-one-field-per-year"	2	3.168	1000	false	true	"constant_prices"	"log-normal"	3.445	true	"hh-nw-kernel-distance"	90	1100	3	0.093	30	0.069	0.05	false	true	0.1	10	0	0.1	1	10	0	false	7	50	true	0	false	1	30	64	0.3	0.7	0	0	2637.1936383797474	0	7328.10862150933	0	386280
4	0	"hundred-farmers3"	10000	0	"only-one-field-per-year"	2	3.168	1000	false	true	"constant_prices"	"log-normal"	3.445	true	"hh-nw-kernel-distance"	90	1100	3	0.093	30	0.069	0.05	false	true	0.1	10	0	0.1	1	10	0	false	7	50	true	0	false	1	31	63	0.3013215859030837	0.6986784140969163	0	0	2794.4631727733213	0	7420.399209692133	0	386505
4	0	"hundred-farmers3"	10000	0	"only-one-field-per-year"	2	3.168	1000	false	true	"constant_prices"	"log-normal"	3.445	true	"hh-nw-kernel-distance"	90	1100	3	0.093	30	0.069	0.05	false	true	0.1	10	0	0.1	1	10	0	false	7	50	true	0	false	1	32	63	0.3013215859030837	0.6986784140969163	0	0	2788.1139295912744	0	7436.018574214659	0	386505
4	0	"hundred-farmers3"	10000	0	"only-one-field-per-year"	2	3.168	1000	false	true	"constant_prices"	"log-normal"	3.445	true	"hh-nw-kernel-distance"	90	1100	3	0.093	30	0.069	0.05	false	true	0.1	10	0	0.1	1	10	0	false	7	50	true	0	false	1	33	63	0.3013215859030837	0.6986784140969163	0	0	2804.3546783821184	0	7535.138714671755	0	386505
4	0	"hundred-farmers3"	10000	0	"only-one-field-per-year"	2	3.168	1000	false	true	"constant_prices"	"log-normal"	3.445	true	"hh-nw-kernel-distance"	90	1100	3	0.093	30	0.069	0.05	false	true	0.1	10	0	0.1	1	10	0	false	7	50	true	0	false	1	34	63	0.3013215859030837	0.6986784140969163	0	0	2756.656142282354	0	7730.366912301588	0	386505
4	0	"hundred-farmers3"	10000	0	"only-one-field-per-year"	2	3.168	1000	false	true	"constant_prices"	"log-normal"	3.445	true	"hh-nw-kernel-distance"	90	1100	3	0.093	30	0.069	0.05	false	true	0.1	10	0	0.1	1	10	0	false	7	50	true	0	false	1	35	63	0.3013215859030837	0.6986784140969163	0	0	2542.8839490766686	0	7769.582663895657	0	386505
4	0	"hundred-farmers3"	10000	0	"only-one-field-per-year"	2	3.168	1000	false	true	"constant_prices"	"log-normal"	3.445	true	"hh-nw-kernel-distance"	90	1100	3	0.093	30	0.069	0.05	false	true	0.1	10	0	0.1	1	10	0	false	7	50	true	0	false	1	36	63	0.3013215859030837	0.6986784140969163	0	0	2771.519951162274	0	7883.13131950631	0	386505
4	0	"hundred-farmers3"	10000	0	"only-one-field-per-year"	2	3.168	1000	false	true	"constant_prices"	"log-normal"	3.445	true	"hh-nw-kernel-distance"	90	1100	3	0.093	30	0.069	0.05	false	true	0.1	10	0	0.1	1	10	0	false	7	50	true	0	false	1	37	63	0.3013215859030837	0.6986784140969163	0	0	2753.7215135461834	0	7730.481870023506	0	386505
4	0	"hundred-farmers3"	10000	0	"only-one-field-per-year"	2	3.168	1000	false	true	"constant_prices"	"log-normal"	3.445	true	"hh-nw-kernel-distance"	90	1100	3	0.093	30	0.069	0.05	false	true	0.1	10	0	0.1	1	10	0	false	7	50	true	0	false	1	38	60	0.3050847457627119	0.6949152542372882	0	0	2808.564681579393	0	7216.388920237928	0	387135
4	0	"hundred-farmers3"	10000	0	"only-one-field-per-year"	2	3.168	1000	false	true	"constant_prices"	"log-normal"	3.445	true	"hh-nw-kernel-distance"	90	1100	3	0.093	30	0.069	0.05	false	true	0.1	10	0	0.1	1	10	0	false	7	50	true	0	false	1	39	60	0.3050847457627119	0.6949152542372882	0	0	2985.352782817796	0	6928.2151291585005	0	387135
4	0	"hundred-farmers3"	10000	0	"only-one-field-per-year"	2	3.168	1000	false	true	"constant_prices"	"log-normal"	3.445	true	"hh-nw-kernel-distance"	90	1100	3	0.093	30	0.069	0.05	false	true	0.1	10	0	0.1	1	10	0	false	7	50	true	0	false	1	40	60	0.3050847457627119	0.6949152542372882	0	0	2923.558229404593	0	6732.391729983825	0	387135
4	0	"hundred-farmers3"	10000	0	"only-one-field-per-year"	2	3.168	1000	false	true	"constant_prices"	"log-normal"	3.445	true	"hh-nw-kernel-distance"	90	1100	3	0.093	30	0.069	0.05	false	true	0.1	10	0	0.1	1	10	0	false	7	50	true	0	false	1	41	60	0.3050847457627119	0.6949152542372882	0	0	3050.6824252949646	0	6483.250891012426	0	387135
4	0	"hundred-farmers3"	10000	0	"only-one-field-per-year"	2	3.168	1000	false	true	"constant_prices"	"log-normal"	3.445	true	"hh-nw-kernel-distance"	90	1100	3	0.093	30	0.069	0.05	false	true	0.1	10	0	0.1	1	10	0	false	7	50	true	0	false	1	42	59	0.3064516129032258	0.6935483870967742	0	0	2975.121580618573	0	6728.296222176333	0	387360
4	0	"hundred-farmers3"	10000	0	"only-one-field-per-year"	2	3.168	1000	false	true	"constant_prices"	"log-normal"	3.445	true	"hh-nw-kernel-distance"	90	1100	3	0.093	30	0.069	0.05	false	true	0.1	10	0	0.1	1	10	0	false	7	50	true	0	false	1	43	59	0.3064516129032258	0.6935483870967742	0	0	2865.1819006549094	0	7009.994497163165	0	387360
4	0	"hundred-farmers3"	10000	0	"only-one-field-per-year"	2	3.168	1000	false	true	"constant_prices"	"log-normal"	3.445	true	"hh-nw-kernel-distance"	90	1100	3	0.093	30	0.069	0.05	false	true	0.1	10	0	0.1	1	10	0	false	7	50	true	0	false	1	44	59	0.3064516129032258	0.6935483870967742	0	0	3063.3335222565784	0	7184.87587522999	0	387360
4	0	"hundred-farmers3"	10000	0	"only-one-field-per-year"	2	3.168	1000	false	true	"constant_prices"	"log-normal"	3.445	true	"hh-nw-kernel-distance"	90	1100	3	0.093	30	0.069	0.05	false	true	0.1	10	0	0.1	1	10	0	false	7	50	true	0	false	1	45	58	0.30866425992779783	0.6913357400722022	0	0	2819.6345542240288	0	7377.705279929851	0	387720
4	0	"hundred-farmers3"	10000	0	"only-one-field-per-year"	2	3.168	1000	false	true	"constant_prices"	"log-normal"	3.445	true	"hh-nw-kernel-distance"	90	1100	3	0.093	30	0.069	0.05	false	true	0.1	10	0	0.1	1	10	0	false	7	50	true	0	false	1	46	58	0.30866425992779783	0.6913357400722022	0	0	2710.6701565853205	0	7475.031140469598	0	387720
4	0	"hundred-farmers3"	10000	0	"only-one-field-per-year"	2	3.168	1000	false	true	"constant_prices"	"log-normal"	3.445	true	"hh-nw-kernel-distance"	90	1100	3	0.093	30	0.069	0.05	false	true	0.1	10	0	0.1	1	10	0	false	7	50	true	0	false	1	47	58	0.30866425992779783	0.6913357400722022	0	0	2796.81779841204	0	7591.106783513951	0	387720
4	0	"hundred-farmers3"	10000	0	"only-one-field-per-year"	2	3.168	1000	false	true	"constant_prices"	"log-normal"	3.445	true	"hh-nw-kernel-distance"	90	1100	3	0.093	30	0.069	0.05	false	true	0.1	10	0	0.1	1	10	0	false	7	50	true	0	false	1	48	58	0.30866425992779783	0.6913357400722022	0	0	2957.2545332642358	0	7878.321264543044	0	387720
4	0	"hundred-farmers3"	10000	0	"only-one-field-per-year"	2	3.168	1000	false	true	"constant_prices"	"log-normal"	3.445	true	"hh-nw-kernel-distance"	90	1100	3	0.093	30	0.069	0.05	false	true	0.1	10	0	0.1	1	10	0	false	7	50	true	0	false	1	49	58	0.30866425992779783	0.6913357400722022	0	0	2719.970805305873	0	8046.4360346571375	0	387720
4	0	"hundred-farmers3"	10000	0	"only-one-field-per-year"	2	3.168	1000	false	true	"constant_prices"	"log-normal"	3.445	true	"hh-nw-kernel-distance"	90	1100	3	0.093	30	0.069	0.05	false	true	0.1	10	0	0.1	1	10	0	false	7	50	true	0	false	1	50	58	0.30866425992779783	0.6913357400722022	0	0	2937.194803033085	0	8259.350729833099	0	387720
5	0	"hundred-farmers3"	10000	0	"only-one-field-per-year"	2	3.168	1000	false	true	"constant_prices"	"log-normal"	3.445	true	"hh-nw-kernel-distance"	90	1100	3	0.093	30	0.069	0.05	false	true	0.1	10	0	0.1	1	10	0	false	7	50	true	0	false	1	0	100	0.50186799501868	0.49813200498132004	0	0	0	0	0	0	0
5	0	"hundred-farmers3"	10000	0	"only-one-field-per-year"	2	3.168	1000	false	true	"constant_prices"	"log-normal"	3.445	true	"hh-nw-kernel-distance"	90	1100	3	0.093	30	0.069	0.05	false	true	0.1	10	0	0.1	1	10	0	false	7	50	true	0	false	1	1	100	0.47447073474470736	0.5255292652552926	0	0	5988.716061283055	0	6378.541578186756	0	365310
5	0	"hundred-farmers3"	10000	0	"only-one-field-per-year"	2	3.168	1000	false	true	"constant_prices"	"log-normal"	3.445	true	"hh-nw-kernel-distance"	90	1100	3	0.093	30	0.069	0.05	false	true	0.1	10	0	0.1	1	10	0	false	7	50	true	0	false	1	2	100	0.4613947696139477	0.5386052303860523	0	0	5711.071699643437	0	6763.730364914863	0	365310
5	0	"hundred-farmers3"	10000	0	"only-one-field-per-year"	2	3.168	1000	false	true	"constant_prices"	"log-normal"	3.445	true	"hh-nw-kernel-distance"	90	1100	3	0.093	30	0.069	0.05	false	true	0.1	10	0	0.1	1	10	0	false	7	50	true	0	false	1	3	100	0.46450809464508097	0.5354919053549191	0	0	5990.782112448653	0	7087.476553291369	0	365310
5	0	"hundred-farmers3"	10000	0	"only-one-field-per-year"	2	3.168	1000	false	true	"constant_prices"	"log-normal"	3.445	true	"hh-nw-kernel-distance"	90	1100	3	0.093	30	0.069	0.05	false	true	0.1	10	0	0.1	1	10	0	false	7	50	true	0	false	1	4	100	0.46077210460772106	0.539227895392279	0	0	6151.526331549791	0	7426.2475945831375	0	365310
5	0	"hundred-farmers3"	10000	0	"only-one-field-per-year"	2	3.168	1000	false	true	"constant_prices"	"log-normal"	3.445	true	"hh-nw-kernel-distance"	90	1100	3	0.093	30	0.069	0.05	false	true	0.1	10	0	0.1	1	10	0	false	7	50	true	0	false	1	5	100	0.46450809464508097	0.5354919053549191	0	0	6500.013375738613	0	7617.331246445099	0	365310
5	0	"hundred-farmers3"	10000	0	"only-one-field-per-year"	2	3.168	1000	false	true	"constant_prices"	"log-normal"	3.445	true	"hh-nw-kernel-distance"	90	1100	3	0.093	30	0.069	0.05	false	true	0.1	10	0	0.1	1	10	0	false	7	50	true	0	false	1	6	100	0.45952677459526775	0.5404732254047323	0	0	6407.257463545297	0	7834.119965558418	0	365310
5	0	"hundred-farmers3"	10000	0	"only-one-field-per-year"	2	3.168	1000	false	true	"constant_prices"	"log-normal"	3.445	true	"hh-nw-kernel-distance"	90	1100	3	0.093	30	0.069	0.05	false	true	0.1	10	0	0.1	1	10	0	false	7	50	true	0	false	1	7	100	0.45703611457036114	0.5429638854296388	0	0	6302.555921399107	0	8183.175068347459	0	365310
5	0	"hundred-farmers3"	10000	0	"only-one-field-per-year"	2	3.168	1000	false	true	"constant_prices"	"log-normal"	3.445	true	"hh-nw-kernel-distance"	90	1100	3	0.093	30	0.069	0.05	false	true	0.1	10	0	0.1	1	10	0	false	7	50	true	0	false	1	8	100	0.4383561643835616	0.5616438356164384	0	0	6135.929207004283	0	8350.869370444858	0	365310
5	0	"hundred-farmers3"	10000	0	"only-one-field-per-year"	2	3.168	1000	false	true	"constant_prices"	"log-normal"	3.445	true	"hh-nw-kernel-distance"	90	1100	3	0.093	30	0.069	0.05	false	true	0.1	10	0	0.1	1	10	0	false	7	50	true	0	false	1	9	96	0.43581715716969316	0.5641828428303068	0	0	6039.436267119609	0	8603.907961041197	0	365715
5	0	"hundred-farmers3"	10000	0	"only-one-field-per-year"	2	3.168	1000	false	true	"constant_prices"	"log-normal"	3.445	true	"hh-nw-kernel-distance"	90	1100	3	0.093	30	0.069	0.05	false	true	0.1	10	0	0.1	1	10	0	false	7	50	true	0	false	1	10	95	0.4369905956112853	0.5630094043887147	0	0	5963.718171277029	0	8868.162004567828	0	365805
5	0	"hundred-farmers3"	10000	0	"only-one-field-per-year"	2	3.168	1000	false	true	"constant_prices"	"log-normal"	3.445	true	"hh-nw-kernel-distance"	90	1100	3	0.093	30	0.069	0.05	false	true	0.1	10	0	0.1	1	10	0	false	7	50	true	0	false	1	11	94	0.42677561282212445	0.5732243871778756	0	0	5885.607068901955	0	8971.58039899191	0	365985
5	0	"hundred-farmers3"	10000	0	"only-one-field-per-year"	2	3.168	1000	false	true	"constant_prices"	"log-normal"	3.445	true	"hh-nw-kernel-distance"	90	1100	3	0.093	30	0.069	0.05	false	true	0.1	10	0	0.1	1	10	0	false	7	50	true	0	false	1	12	94	0.4274041483343809	0.5725958516656191	0	0	6078.079225669554	0	9256.04374323521	0	365985
5	0	"hundred-farmers3"	10000	0	"only-one-field-per-year"	2	3.168	1000	false	true	"constant_prices"	"log-normal"	3.445	true	"hh-nw-kernel-distance"	90	1100	3	0.093	30	0.069	0.05	false	true	0.1	10	0	0.1	1	10	0	false	7	50	true	0	false	1	13	93	0.42397476340694007	0.5760252365930599	0	0	6084.2435102639165	0	9389.612845853497	0	366255
5	0	"hundred-farmers3"	10000	0	"only-one-field-per-year"	2	3.168	1000	false	true	"constant_prices"	"log-normal"	3.445	true	"hh-nw-kernel-distance"	90	1100	3	0.093	30	0.069	0.05	false	true	0.1	10	0	0.1	1	10	0	false	7	50	true	0	false	1	14	92	0.4118020304568528	0.5881979695431472	0	0	5907.1735875115055	0	9604.309486830907	0	366660
5	0	"hundred-farmers3"	10000	0	"only-one-field-per-year"	2	3.168	1000	false	true	"constant_prices"	"log-normal"	3.445	true	"hh-nw-kernel-distance"	90	1100	3	0.093	30	0.069	0.05	false	true	0.1	10	0	0.1	1	10	0	false	7	50	true	0	false	1	15	90	0.4208840486867393	0.5791159513132608	0	0	6137.597346656036	0	9456.653180220363	0	367335
5	0	"hundred-farmers3"	10000	0	"only-one-field-per-year"	2	3.168	1000	false	true	"constant_prices"	"log-normal"	3.445	true	"hh-nw-kernel-distance"	90	1100	3	0.093	30	0.069	0.05	false	true	0.1	10	0	0.1	1	10	0	false	7	50	true	0	false	1	16	88	0.40077569489334197	0.599224305106658	0	0	5918.176880963366	0	9646.757478240292	0	367965
5	0	"hundred-farmers3"	10000	0	"only-one-field-per-year"	2	3.168	1000	false	true	"constant_prices"	"log-normal"	3.445	true	"hh-nw-kernel-distance"	90	1100	3	0.093	30	0.069	0.05	false	true	0.1	10	0	0.1	1	10	0	false	7	50	true	0	false	1	17	85	0.38783518639633746	0.6121648136036625	0	0	5443.422399460724	0	9805.542573073993	0	368775
5	0	"hundred-farmers3"	10000	0	"only-one-field-per-year"	2	3.168	1000	false	true	"constant_prices"	"log-normal"	3.445	true	"hh-nw-kernel-distance"	90	1100	3	0.093	30	0.069	0.05	false	true	0.1	10	0	0.1	1	10	0	false	7	50	true	0	false	1	18	84	0.3794233289646134	0.6205766710353866	0	0	5224.5847953854545	0	10076.151145146434	0	368910
5	0	"hundred-farmers3"	10000	0	"only-one-field-per-year"	2	3.168	1000	false	true	"constant_prices"	"log-normal"	3.445	true	"hh-nw-kernel-distance"	90	1100	3	0.093	30	0.069	0.05	false	true	0.1	10	0	0.1	1	10	0	false	7	50	true	0	false	1	19	82	0.3783068783068783	0.6216931216931217	0	0	5415.991914121331	0	9997.65630012729	0	369540
5	0	"hundred-farmers3"	10000	0	"only-one-field-per-year"	2	3.168	1000	false	true	"constant_prices"	"log-normal"	3.445	true	"hh-nw-kernel-distance"	90	1100	3	0.093	30	0.069	0.05	false	true	0.1	10	0	0.1	1	10	0	false	7	50	true	0	false	1	20	78	0.375590020229265	0.624409979770735	0	0	5066.793392579652	0	9449.429169758769	0	370845
5	0	"hundred-farmers3"	10000	0	"only-one-field-per-year"	2	3.168	1000	false	true	"constant_prices"	"log-normal"	3.445	true	"hh-nw-kernel-distance"	90	1100	3	0.093	30	0.069	0.05	false	true	0.1	10	0	0.1	1	10	0	false	7	50	true	0	false	1	21	78	0.375590020229265	0.624409979770735	0	0	5137.903158725235	0	9339.205298490759	0	370845
5	0	"hundred-farmers3"	10000	0	"only-one-field-per-year"	2	3.168	1000	false	true	"constant_prices"	"log-normal"	3.445	true	"hh-nw-kernel-distance"	90	1100	3	0.093	30	0.069	0.05	false	true	0.1	10	0	0.1	1	10	0	false	7	50	true	0	false	1	22	77	0.3760972316002701	0.6239027683997299	0	0	5204.2842430195315	0	8489.437693764165	0	370935
5	0	"hundred-farmers3"	10000	0	"only-one-field-per-year"	2	3.168	1000	false	true	"constant_prices"	"log-normal"	3.445	true	"hh-nw-kernel-distance"	90	1100	3	0.093	30	0.069	0.05	false	true	0.1	10	0	0.1	1	10	0	false	7	50	true	0	false	1	23	75	0.3802047781569966	0.6197952218430034	0	0	4963.214614997681	0	8336.743209956385	0	371655
5	0	"hundred-farmers3"	10000	0	"only-one-field-per-year"	2	3.168	1000	false	true	"constant_prices"	"log-normal"	3.445	true	"hh-nw-kernel-distance"	90	1100	3	0.093	30	0.069	0.05	false	true	0.1	10	0	0.1	1	10	0	false	7	50	true	0	false	1	24	72	0.374738311235171	0.625261688764829	0	0	5149.8675344557605	0	7896.370128809373	0	373095
5	0	"hundred-farmers3"	10000	0	"only-one-field-per-year"	2	3.168	1000	false	true	"constant_prices"	"log-normal"	3.445	true	"hh-nw-kernel-distance"	90	1100	3	0.093	30	0.069	0.05	false	true	0.1	10	0	0.1	1	10	0	false	7	50	true	0	false	1	25	70	0.37236363636363634	0.6276363636363637	0	0	4373.11631110594	0	7812.797148188211	0	375705
5	0	"hundred-farmers3"	10000	0	"only-one-field-per-year"	2	3.168	1000	false	true	"constant_prices"	"log-normal"	3.445	true	"hh-nw-kernel-distance"	90	1100	3	0.093	30	0.069	0.05	false	true	0.1	10	0	0.1	1	10	0	false	7	50	true	0	false	1	26	69	0.3750915750915751	0.6249084249084249	0	0	4195.851230648394	0	7303.275542801505	0	376155
5	0	"hundred-farmers3"	10000	0	"only-one-field-per-year"	2	3.168	1000	false	true	"constant_prices"	"log-normal"	3.445	true	"hh-nw-kernel-distance"	90	1100	3	0.093	30	0.069	0.05	false	true	0.1	10	0	0.1	1	10	0	false	7	50	true	0	false	1	27	68	0.37785977859778597	0.622140221402214	0	0	4069.0119689142266	0	7419.424333114188	0	376605
5	0	"hundred-farmers3"	10000	0	"only-one-field-per-year"	2	3.168	1000	false	true	"constant_prices"	"log-normal"	3.445	true	"hh-nw-kernel-distance"	90	1100	3	0.093	30	0.069	0.05	false	true	0.1	10	0	0.1	1	10	0	false	7	50	true	0	false	1	28	67	0.38066914498141263	0.6193308550185873	0	0	4272.960832062832	0	7458.086058603222	0	377055
5	0	"hundred-farmers3"	10000	0	"only-one-field-per-year"	2	3.168	1000	false	true	"constant_prices"	"log-normal"	3.445	true	"hh-nw-kernel-distance"	90	1100	3	0.093	30	0.069	0.05	false	true	0.1	10	0	0.1	1	10	0	false	7	50	true	0	false	1	29	65	0.38001514004542014	0.6199848599545799	0	0	4292.2230891447225	0	7314.589719246938	0	378135
5	0	"hundred-farmers3"	10000	0	"only-one-field-per-year"	2	3.168	1000	false	true	"constant_prices"	"log-normal"	3.445	true	"hh-nw-kernel-distance"	90	1100	3	0.093	30	0.069	0.05	false	true	0.1	10	0	0.1	1	10	0	false	7	50	true	0	false	1	30	64	0.38145896656534956	0.6185410334346505	0	0	4289.368845339911	0	7159.118176204742	0	378360
5	0	"hundred-farmers3"	10000	0	"only-one-field-per-year"	2	3.168	1000	false	true	"constant_prices"	"log-normal"	3.445	true	"hh-nw-kernel-distance"	90	1100	3	0.093	30	0.069	0.05	false	true	0.1	10	0	0.1	1	10	0	false	7	50	true	0	false	1	31	64	0.38145896656534956	0.6185410334346505	0	0	4290.028120022339	0	7522.488505541232	0	378360
5	0	"hundred-farmers3"	10000	0	"only-one-field-per-year"	2	3.168	1000	false	true	"constant_prices"	"log-normal"	3.445	true	"hh-nw-kernel-distance"	90	1100	3	0.093	30	0.069	0.05	false	true	0.1	10	0	0.1	1	10	0	false	7	50	true	0	false	1	32	64	0.39209726443769	0.60790273556231	0	0	4237.698617653161	0	7373.492676905565	0	378360
5	0	"hundred-farmers3"	10000	0	"only-one-field-per-year"	2	3.168	1000	false	true	"constant_prices"	"log-normal"	3.445	true	"hh-nw-kernel-distance"	90	1100	3	0.093	30	0.069	0.05	false	true	0.1	10	0	0.1	1	10	0	false	7	50	true	0	false	1	33	64	0.3905775075987842	0.6094224924012158	0	0	4286.01677446743	0	7598.868609716632	0	378360
5	0	"hundred-farmers3"	10000	0	"only-one-field-per-year"	2	3.168	1000	false	true	"constant_prices"	"log-normal"	3.445	true	"hh-nw-kernel-distance"	90	1100	3	0.093	30	0.069	0.05	false	true	0.1	10	0	0.1	1	10	0	false	7	50	true	0	false	1	34	64	0.3905775075987842	0.6094224924012158	0	0	4255.281473959643	0	7709.960035614026	0	378360
5	0	"hundred-farmers3"	10000	0	"only-one-field-per-year"	2	3.168	1000	false	true	"constant_prices"	"log-normal"	3.445	true	"hh-nw-kernel-distance"	90	1100	3	0.093	30	0.069	0.05	false	true	0.1	10	0	0.1	1	10	0	false	7	50	true	0	false	1	35	64	0.3905775075987842	0.6094224924012158	0	0	4163.787126827763	0	7920.719635776436	0	378360
5	0	"hundred-farmers3"	10000	0	"only-one-field-per-year"	2	3.168	1000	false	true	"constant_prices"	"log-normal"	3.445	true	"hh-nw-kernel-distance"	90	1100	3	0.093	30	0.069	0.05	false	true	0.1	10	0	0.1	1	10	0	false	7	50	true	0	false	1	36	64	0.3905775075987842	0.6094224924012158	0	0	4295.349345140446	0	8226.260931602697	0	378360
5	0	"hundred-farmers3"	10000	0	"only-one-field-per-year"	2	3.168	1000	false	true	"constant_prices"	"log-normal"	3.445	true	"hh-nw-kernel-distance"	90	1100	3	0.093	30	0.069	0.05	false	true	0.1	10	0	0.1	1	10	0	false	7	50	true	0	false	1	37	63	0.39906832298136646	0.6009316770186336	0	0	4523.357637677914	0	7846.185583845975	0	379620
5	0	"hundred-farmers3"	10000	0	"only-one-field-per-year"	2	3.168	1000	false	true	"constant_prices"	"log-normal"	3.445	true	"hh-nw-kernel-distance"	90	1100	3	0.093	30	0.069	0.05	false	true	0.1	10	0	0.1	1	10	0	false	7	50	true	0	false	1	38	63	0.39906832298136646	0.6009316770186336	0	0	4351.909822126919	0	7890.572110715613	0	379620
5	0	"hundred-farmers3"	10000	0	"only-one-field-per-year"	2	3.168	1000	false	true	"constant_prices"	"log-normal"	3.445	true	"hh-nw-kernel-distance"	90	1100	3	0.093	30	0.069	0.05	false	true	0.1	10	0	0.1	1	10	0	false	7	50	true	0	false	1	39	62	0.40442338072669826	0.5955766192733017	0	0	4568.03388489738	0	7446.118312206511	0	380610
5	0	"hundred-farmers3"	10000	0	"only-one-field-per-year"	2	3.168	1000	false	true	"constant_prices"	"log-normal"	3.445	true	"hh-nw-kernel-distance"	90	1100	3	0.093	30	0.069	0.05	false	true	0.1	10	0	0.1	1	10	0	false	7	50	true	0	false	1	40	61	0.3915515840779854	0.6084484159220146	0	0	4010.571064554929	0	7421.243101811456	0	382185
5	0	"hundred-farmers3"	10000	0	"only-one-field-per-year"	2	3.168	1000	false	true	"constant_prices"	"log-normal"	3.445	true	"hh-nw-kernel-distance"	90	1100	3	0.093	30	0.069	0.05	false	true	0.1	10	0	0.1	1	10	0	false	7	50	true	0	false	1	41	60	0.3931484502446982	0.6068515497553018	0	0	4106.398022127706	0	7110.235902056171	0	382410
5	0	"hundred-farmers3"	10000	0	"only-one-field-per-year"	2	3.168	1000	false	true	"constant_prices"	"log-normal"	3.445	true	"hh-nw-kernel-distance"	90	1100	3	0.093	30	0.069	0.05	false	true	0.1	10	0	0.1	1	10	0	false	7	50	true	0	false	1	42	60	0.3931484502446982	0.6068515497553018	0	0	4179.23822408867	0	7182.248450586506	0	382410
5	0	"hundred-farmers3"	10000	0	"only-one-field-per-year"	2	3.168	1000	false	true	"constant_prices"	"log-normal"	3.445	true	"hh-nw-kernel-distance"	90	1100	3	0.093	30	0.069	0.05	false	true	0.1	10	0	0.1	1	10	0	false	7	50	true	0	false	1	43	60	0.3931484502446982	0.6068515497553018	0	0	4256.84073598373	0	7378.023979345127	0	382410
5	0	"hundred-farmers3"	10000	0	"only-one-field-per-year"	2	3.168	1000	false	true	"constant_prices"	"log-normal"	3.445	true	"hh-nw-kernel-distance"	90	1100	3	0.093	30	0.069	0.05	false	true	0.1	10	0	0.1	1	10	0	false	7	50	true	0	false	1	44	60	0.3931484502446982	0.6068515497553018	0	0	4128.082101990672	0	7440.049376984136	0	382410
5	0	"hundred-farmers3"	10000	0	"only-one-field-per-year"	2	3.168	1000	false	true	"constant_prices"	"log-normal"	3.445	true	"hh-nw-kernel-distance"	90	1100	3	0.093	30	0.069	0.05	false	true	0.1	10	0	0.1	1	10	0	false	7	50	true	0	false	1	45	60	0.3931484502446982	0.6068515497553018	0	0	4017.316236230906	0	7184.50725810572	0	382410
5	0	"hundred-farmers3"	10000	0	"only-one-field-per-year"	2	3.168	1000	false	true	"constant_prices"	"log-normal"	3.445	true	"hh-nw-kernel-distance"	90	1100	3	0.093	30	0.069	0.05	false	true	0.1	10	0	0.1	1	10	0	false	7	50	true	0	false	1	46	60	0.3931484502446982	0.6068515497553018	0	0	4293.5655345473015	0	7305.0102981357295	0	382410
5	0	"hundred-farmers3"	10000	0	"only-one-field-per-year"	2	3.168	1000	false	true	"constant_prices"	"log-normal"	3.445	true	"hh-nw-kernel-distance"	90	1100	3	0.093	30	0.069	0.05	false	true	0.1	10	0	0.1	1	10	0	false	7	50	true	0	false	1	47	60	0.3931484502446982	0.6068515497553018	0	0	4186.681250803949	0	7422.929310950317	0	382410
5	0	"hundred-farmers3"	10000	0	"only-one-field-per-year"	2	3.168	1000	false	true	"constant_prices"	"log-normal"	3.445	true	"hh-nw-kernel-distance"	90	1100	3	0.093	30	0.069	0.05	false	true	0.1	10	0	0.1	1	10	0	false	7	50	true	0	false	1	48	60	0.3931484502446982	0.6068515497553018	0	0	4404.497603530054	0	7521.7690900325715	0	382410
5	0	"hundred-farmers3"	10000	0	"only-one-field-per-year"	2	3.168	1000	false	true	"constant_prices"	"log-normal"	3.445	true	"hh-nw-kernel-distance"	90	1100	3	0.093	30	0.069	0.05	false	true	0.1	10	0	0.1	1	10	0	false	7	50	true	0	false	1	49	60	0.3931484502446982	0.6068515497553018	0	0	3958.1584150253425	0	7714.365075514532	0	382410
5	0	"hundred-farmers3"	10000	0	"only-one-field-per-year"	2	3.168	1000	false	true	"constant_prices"	"log-normal"	3.445	true	"hh-nw-kernel-distance"	90	1100	3	0.093	30	0.069	0.05	false	true	0.1	10	0	0.1	1	10	0	false	7	50	true	0	false	1	50	60	0.3931484502446982	0.6068515497553018	0	0	3999.1074846159227	0	7659.252623203437	0	382410
6	0	"hundred-farmers3"	10000	0	"only-one-field-per-year"	2	3.168	1000	false	true	"constant_prices"	"log-normal"	3.445	true	"hh-nw-kernel-distance"	90	1100	3	0.093	30	0.069	0.05	false	true	0.1	10	0	0.1	1	10	0	false	7	50	true	0	false	1	0	100	0.50186799501868	0.49813200498132004	0	0	0	0	0	0	0
6	0	"hundred-farmers3"	10000	0	"only-one-field-per-year"	2	3.168	1000	false	true	"constant_prices"	"log-normal"	3.445	true	"hh-nw-kernel-distance"	90	1100	3	0.093	30	0.069	0.05	false	true	0.1	10	0	0.1	1	10	0	false	7	50	true	0	false	1	1	100	0.4526774595267746	0.5473225404732254	0	0	5933.362782942717	0	7450.180775739554	0	365310
6	0	"hundred-farmers3"	10000	0	"only-one-field-per-year"	2	3.168	1000	false	true	"constant_prices"	"log-normal"	3.445	true	"hh-nw-kernel-distance"	90	1100	3	0.093	30	0.069	0.05	false	true	0.1	10	0	0.1	1	10	0	false	7	50	true	0	false	1	2	100	0.4290161892901619	0.5709838107098381	0	0	5654.055893213463	0	7626.688996793701	0	365310
6	0	"hundred-farmers3"	10000	0	"only-one-field-per-year"	2	3.168	1000	false	true	"constant_prices"	"log-normal"	3.445	true	"hh-nw-kernel-distance"	90	1100	3	0.093	30	0.069	0.05	false	true	0.1	10	0	0.1	1	10	0	false	7	50	true	0	false	1	3	100	0.4078455790784558	0.5921544209215442	0	0	5189.182560994604	0	7861.232914849151	0	365310
6	0	"hundred-farmers3"	10000	0	"only-one-field-per-year"	2	3.168	1000	false	true	"constant_prices"	"log-normal"	3.445	true	"hh-nw-kernel-distance"	90	1100	3	0.093	30	0.069	0.05	false	true	0.1	10	0	0.1	1	10	0	false	7	50	true	0	false	1	4	100	0.3960149439601494	0.6039850560398505	0	0	5395.4965516461425	0	8078.666025642536	0	365310
6	0	"hundred-farmers3"	10000	0	"only-one-field-per-year"	2	3.168	1000	false	true	"constant_prices"	"log-normal"	3.445	true	"hh-nw-kernel-distance"	90	1100	3	0.093	30	0.069	0.05	false	true	0.1	10	0	0.1	1	10	0	false	7	50	true	0	false	1	5	100	0.3804483188044832	0.6195516811955168	0	0	5119.620753252783	0	8024.098907500082	0	365310
6	0	"hundred-farmers3"	10000	0	"only-one-field-per-year"	2	3.168	1000	false	true	"constant_prices"	"log-normal"	3.445	true	"hh-nw-kernel-distance"	90	1100	3	0.093	30	0.069	0.05	false	true	0.1	10	0	0.1	1	10	0	false	7	50	true	0	false	1	6	100	0.3742216687422167	0.6257783312577833	0	0	5302.656719516337	0	8313.380936762966	0	365310
6	0	"hundred-farmers3"	10000	0	"only-one-field-per-year"	2	3.168	1000	false	true	"constant_prices"	"log-normal"	3.445	true	"hh-nw-kernel-distance"	90	1100	3	0.093	30	0.069	0.05	false	true	0.1	10	0	0.1	1	10	0	false	7	50	true	0	false	1	7	100	0.3717310087173101	0.6282689912826899	0	0	5322.779260102113	0	8537.65588832453	0	365310
6	0	"hundred-farmers3"	10000	0	"only-one-field-per-year"	2	3.168	1000	false	true	"constant_prices"	"log-normal"	3.445	true	"hh-nw-kernel-distance"	90	1100	3	0.093	30	0.069	0.05	false	true	0.1	10	0	0.1	1	10	0	false	7	50	true	0	false	1	8	99	0.36159600997506236	0.6384039900249376	0	0	5185.018314024395	0	8865.803683030656	0	365400
6	0	"hundred-farmers3"	10000	0	"only-one-field-per-year"	2	3.168	1000	false	true	"constant_prices"	"log-normal"	3.445	true	"hh-nw-kernel-distance"	90	1100	3	0.093	30	0.069	0.05	false	true	0.1	10	0	0.1	1	10	0	false	7	50	true	0	false	1	9	98	0.350187265917603	0.649812734082397	0	0	5045.465036664788	0	9239.244418445614	0	365490
6	0	"hundred-farmers3"	10000	0	"only-one-field-per-year"	2	3.168	1000	false	true	"constant_prices"	"log-normal"	3.445	true	"hh-nw-kernel-distance"	90	1100	3	0.093	30	0.069	0.05	false	true	0.1	10	0	0.1	1	10	0	false	7	50	true	0	false	1	10	97	0.365	0.635	0	0	5229.156662286725	0	9227.515768667967	0	365580
6	0	"hundred-farmers3"	10000	0	"only-one-field-per-year"	2	3.168	1000	false	true	"constant_prices"	"log-normal"	3.445	true	"hh-nw-kernel-distance"	90	1100	3	0.093	30	0.069	0.05	false	true	0.1	10	0	0.1	1	10	0	false	7	50	true	0	false	1	11	94	0.35475740390674226	0.6452425960932577	0	0	5095.337960828134	0	9538.62695409421	0	366165
6	0	"hundred-farmers3"	10000	0	"only-one-field-per-year"	2	3.168	1000	false	true	"constant_prices"	"log-normal"	3.445	true	"hh-nw-kernel-distance"	90	1100	3	0.093	30	0.069	0.05	false	true	0.1	10	0	0.1	1	10	0	false	7	50	true	0	false	1	12	93	0.3463969658659924	0.6536030341340076	0	0	5076.185339025361	0	9497.238017705602	0	366390
6	0	"hundred-farmers3"	10000	0	"only-one-field-per-year"	2	3.168	1000	false	true	"constant_prices"	"log-normal"	3.445	true	"hh-nw-kernel-distance"	90	1100	3	0.093	30	0.069	0.05	false	true	0.1	10	0	0.1	1	10	0	false	7	50	true	0	false	1	13	92	0.3362944162436548	0.6637055837563451	0	0	5077.517779486146	0	9647.837453365732	0	366660
6	0	"hundred-farmers3"	10000	0	"only-one-field-per-year"	2	3.168	1000	false	true	"constant_prices"	"log-normal"	3.445	true	"hh-nw-kernel-distance"	90	1100	3	0.093	30	0.069	0.05	false	true	0.1	10	0	0.1	1	10	0	false	7	50	true	0	false	1	14	89	0.3254324151185138	0.6745675848814863	0	0	4916.343705628045	0	9969.892282250454	0	367335
6	0	"hundred-farmers3"	10000	0	"only-one-field-per-year"	2	3.168	1000	false	true	"constant_prices"	"log-normal"	3.445	true	"hh-nw-kernel-distance"	90	1100	3	0.093	30	0.069	0.05	false	true	0.1	10	0	0.1	1	10	0	false	7	50	true	0	false	1	15	88	0.3273311897106109	0.6726688102893891	0	0	4907.198299049238	0	9554.824843233482	0	367605
6	0	"hundred-farmers3"	10000	0	"only-one-field-per-year"	2	3.168	1000	false	true	"constant_prices"	"log-normal"	3.445	true	"hh-nw-kernel-distance"	90	1100	3	0.093	30	0.069	0.05	false	true	0.1	10	0	0.1	1	10	0	false	7	50	true	0	false	1	16	86	0.29980532121998704	0.700194678780013	0	0	4552.183302503262	0	9502.220220645919	0	368235
6	0	"hundred-farmers3"	10000	0	"only-one-field-per-year"	2	3.168	1000	false	true	"constant_prices"	"log-normal"	3.445	true	"hh-nw-kernel-distance"	90	1100	3	0.093	30	0.069	0.05	false	true	0.1	10	0	0.1	1	10	0	false	7	50	true	0	false	1	17	84	0.29791395045632335	0.7020860495436767	0	0	4327.198488331659	0	9673.054322055956	0	368550
6	0	"hundred-farmers3"	10000	0	"only-one-field-per-year"	2	3.168	1000	false	true	"constant_prices"	"log-normal"	3.445	true	"hh-nw-kernel-distance"	90	1100	3	0.093	30	0.069	0.05	false	true	0.1	10	0	0.1	1	10	0	false	7	50	true	0	false	1	18	82	0.2946605141727093	0.7053394858272907	0	0	4279.9613686312705	0	9319.803693688567	0	369315
6	0	"hundred-farmers3"	10000	0	"only-one-field-per-year"	2	3.168	1000	false	true	"constant_prices"	"log-normal"	3.445	true	"hh-nw-kernel-distance"	90	1100	3	0.093	30	0.069	0.05	false	true	0.1	10	0	0.1	1	10	0	false	7	50	true	0	false	1	19	79	0.2956521739130435	0.7043478260869566	0	0	4094.1373423422665	0	9192.135608993267	0	370305
6	0	"hundred-farmers3"	10000	0	"only-one-field-per-year"	2	3.168	1000	false	true	"constant_prices"	"log-normal"	3.445	true	"hh-nw-kernel-distance"	90	1100	3	0.093	30	0.069	0.05	false	true	0.1	10	0	0.1	1	10	0	false	7	50	true	0	false	1	20	79	0.28494983277591973	0.7150501672240802	0	0	3862.235192576862	0	9572.548519776288	0	370305
6	0	"hundred-farmers3"	10000	0	"only-one-field-per-year"	2	3.168	1000	false	true	"constant_prices"	"log-normal"	3.445	true	"hh-nw-kernel-distance"	90	1100	3	0.093	30	0.069	0.05	false	true	0.1	10	0	0.1	1	10	0	false	7	50	true	0	false	1	21	76	0.2940761636107193	0.7059238363892807	0	0	3653.247450403128	0	9066.589561172306	0	373770
6	0	"hundred-farmers3"	10000	0	"only-one-field-per-year"	2	3.168	1000	false	true	"constant_prices"	"log-normal"	3.445	true	"hh-nw-kernel-distance"	90	1100	3	0.093	30	0.069	0.05	false	true	0.1	10	0	0.1	1	10	0	false	7	50	true	0	false	1	22	76	0.2856135401974612	0.7143864598025388	0	0	3450.968668057682	0	9102.431568427213	0	373770
6	0	"hundred-farmers3"	10000	0	"only-one-field-per-year"	2	3.168	1000	false	true	"constant_prices"	"log-normal"	3.445	true	"hh-nw-kernel-distance"	90	1100	3	0.093	30	0.069	0.05	false	true	0.1	10	0	0.1	1	10	0	false	7	50	true	0	false	1	23	75	0.28642149929278643	0.7135785007072136	0	0	3538.294299272618	0	9322.904316584702	0	373950
6	0	"hundred-farmers3"	10000	0	"only-one-field-per-year"	2	3.168	1000	false	true	"constant_prices"	"log-normal"	3.445	true	"hh-nw-kernel-distance"	90	1100	3	0.093	30	0.069	0.05	false	true	0.1	10	0	0.1	1	10	0	false	7	50	true	0	false	1	24	72	0.28846153846153844	0.7115384615384616	0	0	3353.9871335742378	0	9518.290734745175	0	374400
6	0	"hundred-farmers3"	10000	0	"only-one-field-per-year"	2	3.168	1000	false	true	"constant_prices"	"log-normal"	3.445	true	"hh-nw-kernel-distance"	90	1100	3	0.093	30	0.069	0.05	false	true	0.1	10	0	0.1	1	10	0	false	7	50	true	0	false	1	25	71	0.2894924946390279	0.7105075053609721	0	0	3293.100239821401	0	9826.044879331032	0	374625
6	0	"hundred-farmers3"	10000	0	"only-one-field-per-year"	2	3.168	1000	false	true	"constant_prices"	"log-normal"	3.445	true	"hh-nw-kernel-distance"	90	1100	3	0.093	30	0.069	0.05	false	true	0.1	10	0	0.1	1	10	0	false	7	50	true	0	false	1	26	69	0.3230897009966777	0.6769102990033222	0	0	3063.525387149358	0	7695.013617224388	0	383400
6	0	"hundred-farmers3"	10000	0	"only-one-field-per-year"	2	3.168	1000	false	true	"constant_prices"	"log-normal"	3.445	true	"hh-nw-kernel-distance"	90	1100	3	0.093	30	0.069	0.05	false	true	0.1	10	0	0.1	1	10	0	false	7	50	true	0	false	1	27	68	0.32606873428331934	0.6739312657166806	0	0	3250.061090288372	0	7792.051633708691	0	383895
6	0	"hundred-farmers3"	10000	0	"only-one-field-per-year"	2	3.168	1000	false	true	"constant_prices"	"log-normal"	3.445	true	"hh-nw-kernel-distance"	90	1100	3	0.093	30	0.069	0.05	false	true	0.1	10	0	0.1	1	10	0	false	7	50	true	0	false	1	28	68	0.3134953897736798	0.6865046102263203	0	0	3115.341717373363	0	7668.556516122402	0	383895
6	0	"hundred-farmers3"	10000	0	"only-one-field-per-year"	2	3.168	1000	false	true	"constant_prices"	"log-normal"	3.445	true	"hh-nw-kernel-distance"	90	1100	3	0.093	30	0.069	0.05	false	true	0.1	10	0	0.1	1	10	0	false	7	50	true	0	false	1	29	67	0.3090601185436071	0.6909398814563928	0	0	3082.9366000519367	0	7804.506643992801	0	384435
6	0	"hundred-farmers3"	10000	0	"only-one-field-per-year"	2	3.168	1000	false	true	"constant_prices"	"log-normal"	3.445	true	"hh-nw-kernel-distance"	90	1100	3	0.093	30	0.069	0.05	false	true	0.1	10	0	0.1	1	10	0	false	7	50	true	0	false	1	30	66	0.3081494057724958	0.6918505942275043	0	0	3183.884482377648	0	7913.975466213435	0	384570
6	0	"hundred-farmers3"	10000	0	"only-one-field-per-year"	2	3.168	1000	false	true	"constant_prices"	"log-normal"	3.445	true	"hh-nw-kernel-distance"	90	1100	3	0.093	30	0.069	0.05	false	true	0.1	10	0	0.1	1	10	0	false	7	50	true	0	false	1	31	65	0.3107876712328767	0.6892123287671232	0	0	3157.9045233176644	0	8122.4006343844485	0	385020
6	0	"hundred-farmers3"	10000	0	"only-one-field-per-year"	2	3.168	1000	false	true	"constant_prices"	"log-normal"	3.445	true	"hh-nw-kernel-distance"	90	1100	3	0.093	30	0.069	0.05	false	true	0.1	10	0	0.1	1	10	0	false	7	50	true	0	false	1	32	65	0.3133561643835616	0.6866438356164384	0	0	3159.1066799555715	0	8410.662010825452	0	385020
6	0	"hundred-farmers3"	10000	0	"only-one-field-per-year"	2	3.168	1000	false	true	"constant_prices"	"log-normal"	3.445	true	"hh-nw-kernel-distance"	90	1100	3	0.093	30	0.069	0.05	false	true	0.1	10	0	0.1	1	10	0	false	7	50	true	0	false	1	33	64	0.3160621761658031	0.6839378238341969	0	0	3095.713229190743	0	8324.671970050042	0	385470
6	0	"hundred-farmers3"	10000	0	"only-one-field-per-year"	2	3.168	1000	false	true	"constant_prices"	"log-normal"	3.445	true	"hh-nw-kernel-distance"	90	1100	3	0.093	30	0.069	0.05	false	true	0.1	10	0	0.1	1	10	0	false	7	50	true	0	false	1	34	63	0.3193717277486911	0.680628272251309	0	0	2926.5262435931827	0	8256.920023151533	0	386010
6	0	"hundred-farmers3"	10000	0	"only-one-field-per-year"	2	3.168	1000	false	true	"constant_prices"	"log-normal"	3.445	true	"hh-nw-kernel-distance"	90	1100	3	0.093	30	0.069	0.05	false	true	0.1	10	0	0.1	1	10	0	false	7	50	true	0	false	1	35	62	0.3221830985915493	0.6778169014084507	0	0	3117.5200100335715	0	8168.307738348597	0	386460
6	0	"hundred-farmers3"	10000	0	"only-one-field-per-year"	2	3.168	1000	false	true	"constant_prices"	"log-normal"	3.445	true	"hh-nw-kernel-distance"	90	1100	3	0.093	30	0.069	0.05	false	true	0.1	10	0	0.1	1	10	0	false	7	50	true	0	false	1	36	62	0.31338028169014087	0.6866197183098591	0	0	3152.4954168937134	0	8292.520567256073	0	386460
6	0	"hundred-farmers3"	10000	0	"only-one-field-per-year"	2	3.168	1000	false	true	"constant_prices"	"log-normal"	3.445	true	"hh-nw-kernel-distance"	90	1100	3	0.093	30	0.069	0.05	false	true	0.1	10	0	0.1	1	10	0	false	7	50	true	0	false	1	37	61	0.3172905525846702	0.6827094474153298	0	0	3289.8219472908127	0	8296.711609271633	0	387090
6	0	"hundred-farmers3"	10000	0	"only-one-field-per-year"	2	3.168	1000	false	true	"constant_prices"	"log-normal"	3.445	true	"hh-nw-kernel-distance"	90	1100	3	0.093	30	0.069	0.05	false	true	0.1	10	0	0.1	1	10	0	false	7	50	true	0	false	1	38	60	0.31278748850046	0.68721251149954	0	0	3155.915865528592	0	7946.717373508384	0	388665
6	0	"hundred-farmers3"	10000	0	"only-one-field-per-year"	2	3.168	1000	false	true	"constant_prices"	"log-normal"	3.445	true	"hh-nw-kernel-distance"	90	1100	3	0.093	30	0.069	0.05	false	true	0.1	10	0	0.1	1	10	0	false	7	50	true	0	false	1	39	60	0.31278748850046	0.68721251149954	0	0	3299.9015626102364	0	7485.695116751384	0	388665
6	0	"hundred-farmers3"	10000	0	"only-one-field-per-year"	2	3.168	1000	false	true	"constant_prices"	"log-normal"	3.445	true	"hh-nw-kernel-distance"	90	1100	3	0.093	30	0.069	0.05	false	true	0.1	10	0	0.1	1	10	0	false	7	50	true	0	false	1	40	60	0.31278748850046	0.68721251149954	0	0	3284.9673962194092	0	7267.772819243933	0	388665
6	0	"hundred-farmers3"	10000	0	"only-one-field-per-year"	2	3.168	1000	false	true	"constant_prices"	"log-normal"	3.445	true	"hh-nw-kernel-distance"	90	1100	3	0.093	30	0.069	0.05	false	true	0.1	10	0	0.1	1	10	0	false	7	50	true	0	false	1	41	59	0.3145235892691952	0.6854764107308048	0	0	3434.546564337991	0	7179.78859913459	0	388935
6	0	"hundred-farmers3"	10000	0	"only-one-field-per-year"	2	3.168	1000	false	true	"constant_prices"	"log-normal"	3.445	true	"hh-nw-kernel-distance"	90	1100	3	0.093	30	0.069	0.05	false	true	0.1	10	0	0.1	1	10	0	false	7	50	true	0	false	1	42	58	0.32288698955365625	0.6771130104463438	0	0	3082.7131198633524	0	6732.121755511415	0	390195
6	0	"hundred-farmers3"	10000	0	"only-one-field-per-year"	2	3.168	1000	false	true	"constant_prices"	"log-normal"	3.445	true	"hh-nw-kernel-distance"	90	1100	3	0.093	30	0.069	0.05	false	true	0.1	10	0	0.1	1	10	0	false	7	50	true	0	false	1	43	57	0.31898238747553814	0.6810176125244618	0	0	2856.3983844917498	0	6665.5185008710805	0	391590
6	0	"hundred-farmers3"	10000	0	"only-one-field-per-year"	2	3.168	1000	false	true	"constant_prices"	"log-normal"	3.445	true	"hh-nw-kernel-distance"	90	1100	3	0.093	30	0.069	0.05	false	true	0.1	10	0	0.1	1	10	0	false	7	50	true	0	false	1	44	57	0.31898238747553814	0.6810176125244618	0	0	2687.561816637928	0	6871.581170888928	0	391590
6	0	"hundred-farmers3"	10000	0	"only-one-field-per-year"	2	3.168	1000	false	true	"constant_prices"	"log-normal"	3.445	true	"hh-nw-kernel-distance"	90	1100	3	0.093	30	0.069	0.05	false	true	0.1	10	0	0.1	1	10	0	false	7	50	true	0	false	1	45	57	0.31898238747553814	0.6810176125244618	0	0	2356.8406603363374	0	6931.089645089229	0	391590
6	0	"hundred-farmers3"	10000	0	"only-one-field-per-year"	2	3.168	1000	false	true	"constant_prices"	"log-normal"	3.445	true	"hh-nw-kernel-distance"	90	1100	3	0.093	30	0.069	0.05	false	true	0.1	10	0	0.1	1	10	0	false	7	50	true	0	false	1	46	57	0.31898238747553814	0.6810176125244618	0	0	2556.0990936411627	0	7171.131085292098	0	391590
6	0	"hundred-farmers3"	10000	0	"only-one-field-per-year"	2	3.168	1000	false	true	"constant_prices"	"log-normal"	3.445	true	"hh-nw-kernel-distance"	90	1100	3	0.093	30	0.069	0.05	false	true	0.1	10	0	0.1	1	10	0	false	7	50	true	0	false	1	47	57	0.31898238747553814	0.6810176125244618	0	0	2445.9406029313104	0	7358.232942009359	0	391590
6	0	"hundred-farmers3"	10000	0	"only-one-field-per-year"	2	3.168	1000	false	true	"constant_prices"	"log-normal"	3.445	true	"hh-nw-kernel-distance"	90	1100	3	0.093	30	0.069	0.05	false	true	0.1	10	0	0.1	1	10	0	false	7	50	true	0	false	1	48	57	0.31898238747553814	0.6810176125244618	0	0	2346.9095181561042	0	7444.676431903996	0	391590
6	0	"hundred-farmers3"	10000	0	"only-one-field-per-year"	2	3.168	1000	false	true	"constant_prices"	"log-normal"	3.445	true	"hh-nw-kernel-distance"	90	1100	3	0.093	30	0.069	0.05	false	true	0.1	10	0	0.1	1	10	0	false	7	50	true	0	false	1	49	57	0.31898238747553814	0.6810176125244618	0	0	2423.963089685407	0	7496.369888400671	0	391590
6	0	"hundred-farmers3"	10000	0	"only-one-field-per-year"	2	3.168	1000	false	true	"constant_prices"	"log-normal"	3.445	true	"hh-nw-kernel-distance"	90	1100	3	0.093	30	0.069	0.05	false	true	0.1	10	0	0.1	1	10	0	false	7	50	true	0	false	1	50	57	0.31898238747553814	0.6810176125244618	0	0	2525.6723683586547	0	7504.278395575432	0	391590
7	0	"hundred-farmers3"	10000	0	"only-one-field-per-year"	2	3.168	1000	false	true	"constant_prices"	"log-normal"	3.445	true	"hh-nw-kernel-distance"	90	1100	3	0.093	30	0.069	0.05	false	true	0.1	10	0	0.1	1	10	0	false	7	50	true	0	false	1	0	100	0.50186799501868	0.49813200498132004	0	0	0	0	0	0	0
7	0	"hundred-farmers3"	10000	0	"only-one-field-per-year"	2	3.168	1000	false	true	"constant_prices"	"log-normal"	3.445	true	"hh-nw-kernel-distance"	90	1100	3	0.093	30	0.069	0.05	false	true	0.1	10	0	0.1	1	10	0	false	7	50	true	0	false	1	1	100	0.4863013698630137	0.5136986301369864	0	0	6476.849371296591	0	5431.795310460111	0	365310
7	0	"hundred-farmers3"	10000	0	"only-one-field-per-year"	2	3.168	1000	false	true	"constant_prices"	"log-normal"	3.445	true	"hh-nw-kernel-distance"	90	1100	3	0.093	30	0.069	0.05	false	true	0.1	10	0	0.1	1	10	0	false	7	50	true	0	false	1	2	100	0.475093399750934	0.524906600249066	0	0	6210.774243613385	0	5759.365678139339	0	365310
7	0	"hundred-farmers3"	10000	0	"only-one-field-per-year"	2	3.168	1000	false	true	"constant_prices"	"log-normal"	3.445	true	"hh-nw-kernel-distance"	90	1100	3	0.093	30	0.069	0.05	false	true	0.1	10	0	0.1	1	10	0	false	7	50	true	0	false	1	3	100	0.44831880448318806	0.5516811955168119	0	0	6053.325444425702	0	5993.533717653519	0	365310
7	0	"hundred-farmers3"	10000	0	"only-one-field-per-year"	2	3.168	1000	false	true	"constant_prices"	"log-normal"	3.445	true	"hh-nw-kernel-distance"	90	1100	3	0.093	30	0.069	0.05	false	true	0.1	10	0	0.1	1	10	0	false	7	50	true	0	false	1	4	100	0.4414694894146949	0.5585305105853051	0	0	5888.112831442716	0	6358.315267696757	0	365310
7	0	"hundred-farmers3"	10000	0	"only-one-field-per-year"	2	3.168	1000	false	true	"constant_prices"	"log-normal"	3.445	true	"hh-nw-kernel-distance"	90	1100	3	0.093	30	0.069	0.05	false	true	0.1	10	0	0.1	1	10	0	false	7	50	true	0	false	1	5	100	0.4090909090909091	0.5909090909090909	0	0	5572.707781089654	0	6740.251633556345	0	365310
7	0	"hundred-farmers3"	10000	0	"only-one-field-per-year"	2	3.168	1000	false	true	"constant_prices"	"log-normal"	3.445	true	"hh-nw-kernel-distance"	90	1100	3	0.093	30	0.069	0.05	false	true	0.1	10	0	0.1	1	10	0	false	7	50	true	0	false	1	6	99	0.40586034912718205	0.594139650872818	0	0	5483.106944762441	0	6986.87332971156	0	365400
7	0	"hundred-farmers3"	10000	0	"only-one-field-per-year"	2	3.168	1000	false	true	"constant_prices"	"log-normal"	3.445	true	"hh-nw-kernel-distance"	90	1100	3	0.093	30	0.069	0.05	false	true	0.1	10	0	0.1	1	10	0	false	7	50	true	0	false	1	7	99	0.40399002493765584	0.5960099750623441	0	0	5625.876599393504	0	7362.5009931401455	0	365400
7	0	"hundred-farmers3"	10000	0	"only-one-field-per-year"	2	3.168	1000	false	true	"constant_prices"	"log-normal"	3.445	true	"hh-nw-kernel-distance"	90	1100	3	0.093	30	0.069	0.05	false	true	0.1	10	0	0.1	1	10	0	false	7	50	true	0	false	1	8	99	0.4008728179551122	0.5991271820448878	0	0	5573.550696751973	0	7775.428935863286	0	365400
7	0	"hundred-farmers3"	10000	0	"only-one-field-per-year"	2	3.168	1000	false	true	"constant_prices"	"log-normal"	3.445	true	"hh-nw-kernel-distance"	90	1100	3	0.093	30	0.069	0.05	false	true	0.1	10	0	0.1	1	10	0	false	7	50	true	0	false	1	9	97	0.401875	0.598125	0	0	5743.497180527774	0	8201.985161224684	0	365580
7	0	"hundred-farmers3"	10000	0	"only-one-field-per-year"	2	3.168	1000	false	true	"constant_prices"	"log-normal"	3.445	true	"hh-nw-kernel-distance"	90	1100	3	0.093	30	0.069	0.05	false	true	0.1	10	0	0.1	1	10	0	false	7	50	true	0	false	1	10	95	0.38996865203761755	0.6100313479623825	0	0	5603.788709229798	0	8419.985602638391	0	365805
7	0	"hundred-farmers3"	10000	0	"only-one-field-per-year"	2	3.168	1000	false	true	"constant_prices"	"log-normal"	3.445	true	"hh-nw-kernel-distance"	90	1100	3	0.093	30	0.069	0.05	false	true	0.1	10	0	0.1	1	10	0	false	7	50	true	0	false	1	11	94	0.382149591451917	0.6178504085480829	0	0	5524.554011845755	0	8855.788054332184	0	365985
7	0	"hundred-farmers3"	10000	0	"only-one-field-per-year"	2	3.168	1000	false	true	"constant_prices"	"log-normal"	3.445	true	"hh-nw-kernel-distance"	90	1100	3	0.093	30	0.069	0.05	false	true	0.1	10	0	0.1	1	10	0	false	7	50	true	0	false	1	12	93	0.3728706624605678	0.6271293375394322	0	0	5295.012584353496	0	9090.731934727954	0	366255
7	0	"hundred-farmers3"	10000	0	"only-one-field-per-year"	2	3.168	1000	false	true	"constant_prices"	"log-normal"	3.445	true	"hh-nw-kernel-distance"	90	1100	3	0.093	30	0.069	0.05	false	true	0.1	10	0	0.1	1	10	0	false	7	50	true	0	false	1	13	92	0.37285986049461	0.6271401395053899	0	0	5331.0445255866	0	9148.554209240503	0	366615
7	0	"hundred-farmers3"	10000	0	"only-one-field-per-year"	2	3.168	1000	false	true	"constant_prices"	"log-normal"	3.445	true	"hh-nw-kernel-distance"	90	1100	3	0.093	30	0.069	0.05	false	true	0.1	10	0	0.1	1	10	0	false	7	50	true	0	false	1	14	91	0.36288265306122447	0.6371173469387755	0	0	5278.396682336914	0	9197.930891251464	0	367020
7	0	"hundred-farmers3"	10000	0	"only-one-field-per-year"	2	3.168	1000	false	true	"constant_prices"	"log-normal"	3.445	true	"hh-nw-kernel-distance"	90	1100	3	0.093	30	0.069	0.05	false	true	0.1	10	0	0.1	1	10	0	false	7	50	true	0	false	1	15	89	0.36164736164736166	0.6383526383526383	0	0	5238.418485718727	0	9114.860316314687	0	367650
7	0	"hundred-farmers3"	10000	0	"only-one-field-per-year"	2	3.168	1000	false	true	"constant_prices"	"log-normal"	3.445	true	"hh-nw-kernel-distance"	90	1100	3	0.093	30	0.069	0.05	false	true	0.1	10	0	0.1	1	10	0	false	7	50	true	0	false	1	16	86	0.36339697169190255	0.6366030283080975	0	0	5096.382700059108	0	9229.962840020742	0	369225
7	0	"hundred-farmers3"	10000	0	"only-one-field-per-year"	2	3.168	1000	false	true	"constant_prices"	"log-normal"	3.445	true	"hh-nw-kernel-distance"	90	1100	3	0.093	30	0.069	0.05	false	true	0.1	10	0	0.1	1	10	0	false	7	50	true	0	false	1	17	83	0.3669542136695421	0.6330457863304578	0	0	5095.7412249756	0	9114.5941935011	0	369765
7	0	"hundred-farmers3"	10000	0	"only-one-field-per-year"	2	3.168	1000	false	true	"constant_prices"	"log-normal"	3.445	true	"hh-nw-kernel-distance"	90	1100	3	0.093	30	0.069	0.05	false	true	0.1	10	0	0.1	1	10	0	false	7	50	true	0	false	1	18	82	0.38760217983651224	0.6123978201634878	0	0	4963.62191589363	0	8894.147240326984	0	371520
7	0	"hundred-farmers3"	10000	0	"only-one-field-per-year"	2	3.168	1000	false	true	"constant_prices"	"log-normal"	3.445	true	"hh-nw-kernel-distance"	90	1100	3	0.093	30	0.069	0.05	false	true	0.1	10	0	0.1	1	10	0	false	7	50	true	0	false	1	19	79	0.3724808895066018	0.6275191104933981	0	0	4674.64202905223	0	8760.376729274676	0	372825
7	0	"hundred-farmers3"	10000	0	"only-one-field-per-year"	2	3.168	1000	false	true	"constant_prices"	"log-normal"	3.445	true	"hh-nw-kernel-distance"	90	1100	3	0.093	30	0.069	0.05	false	true	0.1	10	0	0.1	1	10	0	false	7	50	true	0	false	1	20	78	0.3869346733668342	0.6130653266331658	0	0	4537.0254817675495	0	7934.323407216232	0	374895
7	0	"hundred-farmers3"	10000	0	"only-one-field-per-year"	2	3.168	1000	false	true	"constant_prices"	"log-normal"	3.445	true	"hh-nw-kernel-distance"	90	1100	3	0.093	30	0.069	0.05	false	true	0.1	10	0	0.1	1	10	0	false	7	50	true	0	false	1	21	78	0.3747307968413496	0.6252692031586504	0	0	4618.326267251565	0	7975.072193363646	0	374895
7	0	"hundred-farmers3"	10000	0	"only-one-field-per-year"	2	3.168	1000	false	true	"constant_prices"	"log-normal"	3.445	true	"hh-nw-kernel-distance"	90	1100	3	0.093	30	0.069	0.05	false	true	0.1	10	0	0.1	1	10	0	false	7	50	true	0	false	1	22	77	0.3763596809282089	0.6236403190717912	0	0	4669.293888602667	0	7944.820170447864	0	375525
7	0	"hundred-farmers3"	10000	0	"only-one-field-per-year"	2	3.168	1000	false	true	"constant_prices"	"log-normal"	3.445	true	"hh-nw-kernel-distance"	90	1100	3	0.093	30	0.069	0.05	false	true	0.1	10	0	0.1	1	10	0	false	7	50	true	0	false	1	23	76	0.37682215743440234	0.6231778425655977	0	0	4639.374195644182	0	7989.6567871583275	0	375840
7	0	"hundred-farmers3"	10000	0	"only-one-field-per-year"	2	3.168	1000	false	true	"constant_prices"	"log-normal"	3.445	true	"hh-nw-kernel-distance"	90	1100	3	0.093	30	0.069	0.05	false	true	0.1	10	0	0.1	1	10	0	false	7	50	true	0	false	1	24	75	0.3717008797653959	0.6282991202346041	0	0	4660.091916841071	0	8059.657841390233	0	376200
7	0	"hundred-farmers3"	10000	0	"only-one-field-per-year"	2	3.168	1000	false	true	"constant_prices"	"log-normal"	3.445	true	"hh-nw-kernel-distance"	90	1100	3	0.093	30	0.069	0.05	false	true	0.1	10	0	0.1	1	10	0	false	7	50	true	0	false	1	25	72	0.3705926481620405	0.6294073518379595	0	0	4226.882689113425	0	7795.256324369033	0	377595
7	0	"hundred-farmers3"	10000	0	"only-one-field-per-year"	2	3.168	1000	false	true	"constant_prices"	"log-normal"	3.445	true	"hh-nw-kernel-distance"	90	1100	3	0.093	30	0.069	0.05	false	true	0.1	10	0	0.1	1	10	0	false	7	50	true	0	false	1	26	71	0.37170805116629047	0.6282919488337095	0	0	4070.5213049232148	0	8013.096573951329	0	377775
7	0	"hundred-farmers3"	10000	0	"only-one-field-per-year"	2	3.168	1000	false	true	"constant_prices"	"log-normal"	3.445	true	"hh-nw-kernel-distance"	90	1100	3	0.093	30	0.069	0.05	false	true	0.1	10	0	0.1	1	10	0	false	7	50	true	0	false	1	27	70	0.3730886850152905	0.6269113149847095	0	0	3847.3320902429887	0	8022.2047523949705	0	378720
7	0	"hundred-farmers3"	10000	0	"only-one-field-per-year"	2	3.168	1000	false	true	"constant_prices"	"log-normal"	3.445	true	"hh-nw-kernel-distance"	90	1100	3	0.093	30	0.069	0.05	false	true	0.1	10	0	0.1	1	10	0	false	7	50	true	0	false	1	28	67	0.389630793401414	0.6103692065985861	0	0	3851.7277649266316	0	7783.245408764376	0	380295
7	0	"hundred-farmers3"	10000	0	"only-one-field-per-year"	2	3.168	1000	false	true	"constant_prices"	"log-normal"	3.445	true	"hh-nw-kernel-distance"	90	1100	3	0.093	30	0.069	0.05	false	true	0.1	10	0	0.1	1	10	0	false	7	50	true	0	false	1	29	66	0.3877874702616971	0.612212529738303	0	0	3727.910333083603	0	7984.689982255714	0	380835
7	0	"hundred-farmers3"	10000	0	"only-one-field-per-year"	2	3.168	1000	false	true	"constant_prices"	"log-normal"	3.445	true	"hh-nw-kernel-distance"	90	1100	3	0.093	30	0.069	0.05	false	true	0.1	10	0	0.1	1	10	0	false	7	50	true	0	false	1	30	66	0.3838223632038065	0.6161776367961935	0	0	3866.140058800565	0	8028.010995698785	0	380835
7	0	"hundred-farmers3"	10000	0	"only-one-field-per-year"	2	3.168	1000	false	true	"constant_prices"	"log-normal"	3.445	true	"hh-nw-kernel-distance"	90	1100	3	0.093	30	0.069	0.05	false	true	0.1	10	0	0.1	1	10	0	false	7	50	true	0	false	1	31	66	0.3838223632038065	0.6161776367961935	0	0	3921.2694874178756	0	8199.9684896606	0	380835
7	0	"hundred-farmers3"	10000	0	"only-one-field-per-year"	2	3.168	1000	false	true	"constant_prices"	"log-normal"	3.445	true	"hh-nw-kernel-distance"	90	1100	3	0.093	30	0.069	0.05	false	true	0.1	10	0	0.1	1	10	0	false	7	50	true	0	false	1	32	66	0.3838223632038065	0.6161776367961935	0	0	4097.296797731907	0	8408.849722483987	0	380835
7	0	"hundred-farmers3"	10000	0	"only-one-field-per-year"	2	3.168	1000	false	true	"constant_prices"	"log-normal"	3.445	true	"hh-nw-kernel-distance"	90	1100	3	0.093	30	0.069	0.05	false	true	0.1	10	0	0.1	1	10	0	false	7	50	true	0	false	1	33	65	0.38443208895949166	0.6155679110405083	0	0	3895.473865883019	0	8592.5810679461	0	380925
7	0	"hundred-farmers3"	10000	0	"only-one-field-per-year"	2	3.168	1000	false	true	"constant_prices"	"log-normal"	3.445	true	"hh-nw-kernel-distance"	90	1100	3	0.093	30	0.069	0.05	false	true	0.1	10	0	0.1	1	10	0	false	7	50	true	0	false	1	34	65	0.38443208895949166	0.6155679110405083	0	0	4177.960305886102	0	8733.896310121163	0	380925
7	0	"hundred-farmers3"	10000	0	"only-one-field-per-year"	2	3.168	1000	false	true	"constant_prices"	"log-normal"	3.445	true	"hh-nw-kernel-distance"	90	1100	3	0.093	30	0.069	0.05	false	true	0.1	10	0	0.1	1	10	0	false	7	50	true	0	false	1	35	63	0.38961038961038963	0.6103896103896104	0	0	4263.36230346749	0	8495.305250638965	0	382140
7	0	"hundred-farmers3"	10000	0	"only-one-field-per-year"	2	3.168	1000	false	true	"constant_prices"	"log-normal"	3.445	true	"hh-nw-kernel-distance"	90	1100	3	0.093	30	0.069	0.05	false	true	0.1	10	0	0.1	1	10	0	false	7	50	true	0	false	1	36	62	0.39056143205858423	0.6094385679414158	0	0	4331.61081580086	0	7631.277314771263	0	382275
7	0	"hundred-farmers3"	10000	0	"only-one-field-per-year"	2	3.168	1000	false	true	"constant_prices"	"log-normal"	3.445	true	"hh-nw-kernel-distance"	90	1100	3	0.093	30	0.069	0.05	false	true	0.1	10	0	0.1	1	10	0	false	7	50	true	0	false	1	37	62	0.39056143205858423	0.6094385679414158	0	0	4232.724213436537	0	7564.068712236672	0	382275
7	0	"hundred-farmers3"	10000	0	"only-one-field-per-year"	2	3.168	1000	false	true	"constant_prices"	"log-normal"	3.445	true	"hh-nw-kernel-distance"	90	1100	3	0.093	30	0.069	0.05	false	true	0.1	10	0	0.1	1	10	0	false	7	50	true	0	false	1	38	60	0.41060735671514115	0.5893926432848589	0	0	4400.647659287496	0	6606.293637261928	0	384975
7	0	"hundred-farmers3"	10000	0	"only-one-field-per-year"	2	3.168	1000	false	true	"constant_prices"	"log-normal"	3.445	true	"hh-nw-kernel-distance"	90	1100	3	0.093	30	0.069	0.05	false	true	0.1	10	0	0.1	1	10	0	false	7	50	true	0	false	1	39	59	0.41237113402061853	0.5876288659793815	0	0	4481.6398557868415	0	6297.900377299233	0	385200
7	0	"hundred-farmers3"	10000	0	"only-one-field-per-year"	2	3.168	1000	false	true	"constant_prices"	"log-normal"	3.445	true	"hh-nw-kernel-distance"	90	1100	3	0.093	30	0.069	0.05	false	true	0.1	10	0	0.1	1	10	0	false	7	50	true	0	false	1	40	59	0.41237113402061853	0.5876288659793815	0	0	4470.174689702302	0	5773.052742784742	0	385200
7	0	"hundred-farmers3"	10000	0	"only-one-field-per-year"	2	3.168	1000	false	true	"constant_prices"	"log-normal"	3.445	true	"hh-nw-kernel-distance"	90	1100	3	0.093	30	0.069	0.05	false	true	0.1	10	0	0.1	1	10	0	false	7	50	true	0	false	1	41	59	0.4175257731958763	0.5824742268041238	0	0	4127.160967728479	0	5667.823842258194	0	385200
7	0	"hundred-farmers3"	10000	0	"only-one-field-per-year"	2	3.168	1000	false	true	"constant_prices"	"log-normal"	3.445	true	"hh-nw-kernel-distance"	90	1100	3	0.093	30	0.069	0.05	false	true	0.1	10	0	0.1	1	10	0	false	7	50	true	0	false	1	42	59	0.4175257731958763	0.5824742268041238	0	0	4251.706222281865	0	5404.297026146165	0	385200
7	0	"hundred-farmers3"	10000	0	"only-one-field-per-year"	2	3.168	1000	false	true	"constant_prices"	"log-normal"	3.445	true	"hh-nw-kernel-distance"	90	1100	3	0.093	30	0.069	0.05	false	true	0.1	10	0	0.1	1	10	0	false	7	50	true	0	false	1	43	57	0.41651865008880995	0.58348134991119	0	0	3871.861860062976	0	5369.479975237433	0	386910
7	0	"hundred-farmers3"	10000	0	"only-one-field-per-year"	2	3.168	1000	false	true	"constant_prices"	"log-normal"	3.445	true	"hh-nw-kernel-distance"	90	1100	3	0.093	30	0.069	0.05	false	true	0.1	10	0	0.1	1	10	0	false	7	50	true	0	false	1	44	57	0.41651865008880995	0.58348134991119	0	0	3978.9146372925943	0	5427.832814062803	0	386910
7	0	"hundred-farmers3"	10000	0	"only-one-field-per-year"	2	3.168	1000	false	true	"constant_prices"	"log-normal"	3.445	true	"hh-nw-kernel-distance"	90	1100	3	0.093	30	0.069	0.05	false	true	0.1	10	0	0.1	1	10	0	false	7	50	true	0	false	1	45	57	0.41651865008880995	0.58348134991119	0	0	3872.2721270067314	0	5546.278080486456	0	386910
7	0	"hundred-farmers3"	10000	0	"only-one-field-per-year"	2	3.168	1000	false	true	"constant_prices"	"log-normal"	3.445	true	"hh-nw-kernel-distance"	90	1100	3	0.093	30	0.069	0.05	false	true	0.1	10	0	0.1	1	10	0	false	7	50	true	0	false	1	46	56	0.41837644959857273	0.5816235504014273	0	0	4024.2166754396717	0	5781.726691711329	0	387135
7	0	"hundred-farmers3"	10000	0	"only-one-field-per-year"	2	3.168	1000	false	true	"constant_prices"	"log-normal"	3.445	true	"hh-nw-kernel-distance"	90	1100	3	0.093	30	0.069	0.05	false	true	0.1	10	0	0.1	1	10	0	false	7	50	true	0	false	1	47	56	0.41837644959857273	0.5816235504014273	0	0	4064.3317440949727	0	6041.669166479371	0	387135
7	0	"hundred-farmers3"	10000	0	"only-one-field-per-year"	2	3.168	1000	false	true	"constant_prices"	"log-normal"	3.445	true	"hh-nw-kernel-distance"	90	1100	3	0.093	30	0.069	0.05	false	true	0.1	10	0	0.1	1	10	0	false	7	50	true	0	false	1	48	56	0.41837644959857273	0.5816235504014273	0	0	3940.6325830190035	0	6391.8440940729615	0	387135
7	0	"hundred-farmers3"	10000	0	"only-one-field-per-year"	2	3.168	1000	false	true	"constant_prices"	"log-normal"	3.445	true	"hh-nw-kernel-distance"	90	1100	3	0.093	30	0.069	0.05	false	true	0.1	10	0	0.1	1	10	0	false	7	50	true	0	false	1	49	56	0.41837644959857273	0.5816235504014273	0	0	3857.1458155185856	0	6281.005327323092	0	387135
7	0	"hundred-farmers3"	10000	0	"only-one-field-per-year"	2	3.168	1000	false	true	"constant_prices"	"log-normal"	3.445	true	"hh-nw-kernel-distance"	90	1100	3	0.093	30	0.069	0.05	false	true	0.1	10	0	0.1	1	10	0	false	7	50	true	0	false	1	50	56	0.41837644959857273	0.5816235504014273	0	0	4040.3247424525216	0	6255.161823925705	0	387135
8	0	"hundred-farmers3"	10000	0	"only-one-field-per-year"	2	3.168	1000	false	true	"constant_prices"	"log-normal"	3.445	true	"hh-nw-kernel-distance"	90	1100	3	0.093	30	0.069	0.05	false	true	0.1	10	0	0.1	1	10	0	false	7	50	true	0	false	1	0	100	0.50186799501868	0.49813200498132004	0	0	0	0	0	0	0
8	0	"hundred-farmers3"	10000	0	"only-one-field-per-year"	2	3.168	1000	false	true	"constant_prices"	"log-normal"	3.445	true	"hh-nw-kernel-distance"	90	1100	3	0.093	30	0.069	0.05	false	true	0.1	10	0	0.1	1	10	0	false	7	50	true	0	false	1	1	100	0.4053549190535492	0.5946450809464509	0	0	5554.347694996451	0	7590.712500854947	0	365310
8	0	"hundred-farmers3"	10000	0	"only-one-field-per-year"	2	3.168	1000	false	true	"constant_prices"	"log-normal"	3.445	true	"hh-nw-kernel-distance"	90	1100	3	0.093	30	0.069	0.05	false	true	0.1	10	0	0.1	1	10	0	false	7	50	true	0	false	1	2	100	0.3823163138231631	0.6176836861768369	0	0	5384.921012927762	0	7855.947559631007	0	365310
8	0	"hundred-farmers3"	10000	0	"only-one-field-per-year"	2	3.168	1000	false	true	"constant_prices"	"log-normal"	3.445	true	"hh-nw-kernel-distance"	90	1100	3	0.093	30	0.069	0.05	false	true	0.1	10	0	0.1	1	10	0	false	7	50	true	0	false	1	3	100	0.3655043586550436	0.6344956413449564	0	0	5174.886080855614	0	8188.441308949771	0	365310
8	0	"hundred-farmers3"	10000	0	"only-one-field-per-year"	2	3.168	1000	false	true	"constant_prices"	"log-normal"	3.445	true	"hh-nw-kernel-distance"	90	1100	3	0.093	30	0.069	0.05	false	true	0.1	10	0	0.1	1	10	0	false	7	50	true	0	false	1	4	100	0.3181818181818182	0.6818181818181818	0	0	4503.11661833472	0	8508.964167733637	0	365310
8	0	"hundred-farmers3"	10000	0	"only-one-field-per-year"	2	3.168	1000	false	true	"constant_prices"	"log-normal"	3.445	true	"hh-nw-kernel-distance"	90	1100	3	0.093	30	0.069	0.05	false	true	0.1	10	0	0.1	1	10	0	false	7	50	true	0	false	1	5	100	0.30759651307596514	0.6924034869240349	0	0	4508.805207147225	0	8802.433285248122	0	365310
8	0	"hundred-farmers3"	10000	0	"only-one-field-per-year"	2	3.168	1000	false	true	"constant_prices"	"log-normal"	3.445	true	"hh-nw-kernel-distance"	90	1100	3	0.093	30	0.069	0.05	false	true	0.1	10	0	0.1	1	10	0	false	7	50	true	0	false	1	6	100	0.2876712328767123	0.7123287671232876	0	0	4266.130272309559	0	9147.274524314427	0	365310
8	0	"hundred-farmers3"	10000	0	"only-one-field-per-year"	2	3.168	1000	false	true	"constant_prices"	"log-normal"	3.445	true	"hh-nw-kernel-distance"	90	1100	3	0.093	30	0.069	0.05	false	true	0.1	10	0	0.1	1	10	0	false	7	50	true	0	false	1	7	100	0.2752179327521793	0.7247820672478207	0	0	3947.9884017820896	0	9535.016392695528	0	365310
8	0	"hundred-farmers3"	10000	0	"only-one-field-per-year"	2	3.168	1000	false	true	"constant_prices"	"log-normal"	3.445	true	"hh-nw-kernel-distance"	90	1100	3	0.093	30	0.069	0.05	false	true	0.1	10	0	0.1	1	10	0	false	7	50	true	0	false	1	8	96	0.26032540675844806	0.7396745932415519	0	0	3888.001022327678	0	9905.197048463075	0	365670
8	0	"hundred-farmers3"	10000	0	"only-one-field-per-year"	2	3.168	1000	false	true	"constant_prices"	"log-normal"	3.445	true	"hh-nw-kernel-distance"	90	1100	3	0.093	30	0.069	0.05	false	true	0.1	10	0	0.1	1	10	0	false	7	50	true	0	false	1	9	94	0.25360954174513495	0.746390458254865	0	0	3913.496204446447	0	10130.716259892733	0	365895
8	0	"hundred-farmers3"	10000	0	"only-one-field-per-year"	2	3.168	1000	false	true	"constant_prices"	"log-normal"	3.445	true	"hh-nw-kernel-distance"	90	1100	3	0.093	30	0.069	0.05	false	true	0.1	10	0	0.1	1	10	0	false	7	50	true	0	false	1	10	91	0.24984187223276408	0.7501581277672359	0	0	3691.771541199316	0	10289.435304122997	0	366435
8	0	"hundred-farmers3"	10000	0	"only-one-field-per-year"	2	3.168	1000	false	true	"constant_prices"	"log-normal"	3.445	true	"hh-nw-kernel-distance"	90	1100	3	0.093	30	0.069	0.05	false	true	0.1	10	0	0.1	1	10	0	false	7	50	true	0	false	1	11	86	0.24790727623953637	0.7520927237604637	0	0	3348.5889196702965	0	10604.782767433937	0	367695
8	0	"hundred-farmers3"	10000	0	"only-one-field-per-year"	2	3.168	1000	false	true	"constant_prices"	"log-normal"	3.445	true	"hh-nw-kernel-distance"	90	1100	3	0.093	30	0.069	0.05	false	true	0.1	10	0	0.1	1	10	0	false	7	50	true	0	false	1	12	82	0.2506544502617801	0.7493455497382199	0	0	3559.2611828555737	0	10347.40817324173	0	368820
8	0	"hundred-farmers3"	10000	0	"only-one-field-per-year"	2	3.168	1000	false	true	"constant_prices"	"log-normal"	3.445	true	"hh-nw-kernel-distance"	90	1100	3	0.093	30	0.069	0.05	false	true	0.1	10	0	0.1	1	10	0	false	7	50	true	0	false	1	13	80	0.24736147757255936	0.7526385224274407	0	0	3457.0732316961894	0	10661.564830531917	0	369360
8	0	"hundred-farmers3"	10000	0	"only-one-field-per-year"	2	3.168	1000	false	true	"constant_prices"	"log-normal"	3.445	true	"hh-nw-kernel-distance"	90	1100	3	0.093	30	0.069	0.05	false	true	0.1	10	0	0.1	1	10	0	false	7	50	true	0	false	1	14	76	0.24611223799864773	0.7538877620013522	0	0	3364.0176301751703	0	10770.400713108453	0	371025
8	0	"hundred-farmers3"	10000	0	"only-one-field-per-year"	2	3.168	1000	false	true	"constant_prices"	"log-normal"	3.445	true	"hh-nw-kernel-distance"	90	1100	3	0.093	30	0.069	0.05	false	true	0.1	10	0	0.1	1	10	0	false	7	50	true	0	false	1	15	74	0.24324324324324326	0.7567567567567568	0	0	3302.7920964892523	0	10824.528924633509	0	372645
8	0	"hundred-farmers3"	10000	0	"only-one-field-per-year"	2	3.168	1000	false	true	"constant_prices"	"log-normal"	3.445	true	"hh-nw-kernel-distance"	90	1100	3	0.093	30	0.069	0.05	false	true	0.1	10	0	0.1	1	10	0	false	7	50	true	0	false	1	16	73	0.2412831241283124	0.7587168758716876	0	0	3324.2798511794067	0	10605.900487035267	0	373050
8	0	"hundred-farmers3"	10000	0	"only-one-field-per-year"	2	3.168	1000	false	true	"constant_prices"	"log-normal"	3.445	true	"hh-nw-kernel-distance"	90	1100	3	0.093	30	0.069	0.05	false	true	0.1	10	0	0.1	1	10	0	false	7	50	true	0	false	1	17	69	0.2260127931769723	0.7739872068230277	0	0	3014.6503871123614	0	10175.719442696854	0	374265
8	0	"hundred-farmers3"	10000	0	"only-one-field-per-year"	2	3.168	1000	false	true	"constant_prices"	"log-normal"	3.445	true	"hh-nw-kernel-distance"	90	1100	3	0.093	30	0.069	0.05	false	true	0.1	10	0	0.1	1	10	0	false	7	50	true	0	false	1	18	68	0.216255442670537	0.783744557329463	0	0	2768.0282105450588	0	10119.502117778367	0	375570
8	0	"hundred-farmers3"	10000	0	"only-one-field-per-year"	2	3.168	1000	false	true	"constant_prices"	"log-normal"	3.445	true	"hh-nw-kernel-distance"	90	1100	3	0.093	30	0.069	0.05	false	true	0.1	10	0	0.1	1	10	0	false	7	50	true	0	false	1	19	66	0.20482809070958302	0.7951719092904169	0	0	2529.4767080746683	0	9756.44839523362	0	376065
8	0	"hundred-farmers3"	10000	0	"only-one-field-per-year"	2	3.168	1000	false	true	"constant_prices"	"log-normal"	3.445	true	"hh-nw-kernel-distance"	90	1100	3	0.093	30	0.069	0.05	false	true	0.1	10	0	0.1	1	10	0	false	7	50	true	0	false	1	20	66	0.19897585954645208	0.8010241404535479	0	0	2375.625339414405	0	9171.199496947149	0	376065
8	0	"hundred-farmers3"	10000	0	"only-one-field-per-year"	2	3.168	1000	false	true	"constant_prices"	"log-normal"	3.445	true	"hh-nw-kernel-distance"	90	1100	3	0.093	30	0.069	0.05	false	true	0.1	10	0	0.1	1	10	0	false	7	50	true	0	false	1	21	66	0.19019751280175567	0.8098024871982443	0	0	2157.2840320628134	0	9463.767192924712	0	376065
8	0	"hundred-farmers3"	10000	0	"only-one-field-per-year"	2	3.168	1000	false	true	"constant_prices"	"log-normal"	3.445	true	"hh-nw-kernel-distance"	90	1100	3	0.093	30	0.069	0.05	false	true	0.1	10	0	0.1	1	10	0	false	7	50	true	0	false	1	22	66	0.18580833942940747	0.8141916605705926	0	0	2077.5906088674997	0	9612.744323149918	0	376065
8	0	"hundred-farmers3"	10000	0	"only-one-field-per-year"	2	3.168	1000	false	true	"constant_prices"	"log-normal"	3.445	true	"hh-nw-kernel-distance"	90	1100	3	0.093	30	0.069	0.05	false	true	0.1	10	0	0.1	1	10	0	false	7	50	true	0	false	1	23	66	0.18068763716166789	0.8193123628383321	0	0	2129.8606956184562	0	9821.592657168663	0	376065
8	0	"hundred-farmers3"	10000	0	"only-one-field-per-year"	2	3.168	1000	false	true	"constant_prices"	"log-normal"	3.445	true	"hh-nw-kernel-distance"	90	1100	3	0.093	30	0.069	0.05	false	true	0.1	10	0	0.1	1	10	0	false	7	50	true	0	false	1	24	66	0.1850768105340161	0.8149231894659839	0	0	2155.142042057292	0	9154.534870700996	0	376065
8	0	"hundred-farmers3"	10000	0	"only-one-field-per-year"	2	3.168	1000	false	true	"constant_prices"	"log-normal"	3.445	true	"hh-nw-kernel-distance"	90	1100	3	0.093	30	0.069	0.05	false	true	0.1	10	0	0.1	1	10	0	false	7	50	true	0	false	1	25	66	0.1850768105340161	0.8149231894659839	0	0	2189.1663031303196	0	9295.758891419548	0	376065
8	0	"hundred-farmers3"	10000	0	"only-one-field-per-year"	2	3.168	1000	false	true	"constant_prices"	"log-normal"	3.445	true	"hh-nw-kernel-distance"	90	1100	3	0.093	30	0.069	0.05	false	true	0.1	10	0	0.1	1	10	0	false	7	50	true	0	false	1	26	65	0.18395879323031641	0.8160412067696836	0	0	2079.1083876184434	0	9455.402726889472	0	376425
8	0	"hundred-farmers3"	10000	0	"only-one-field-per-year"	2	3.168	1000	false	true	"constant_prices"	"log-normal"	3.445	true	"hh-nw-kernel-distance"	90	1100	3	0.093	30	0.069	0.05	false	true	0.1	10	0	0.1	1	10	0	false	7	50	true	0	false	1	27	64	0.18625277161862527	0.8137472283813747	0	0	2195.871250484671	0	9772.478879321949	0	376695
8	0	"hundred-farmers3"	10000	0	"only-one-field-per-year"	2	3.168	1000	false	true	"constant_prices"	"log-normal"	3.445	true	"hh-nw-kernel-distance"	90	1100	3	0.093	30	0.069	0.05	false	true	0.1	10	0	0.1	1	10	0	false	7	50	true	0	false	1	28	63	0.19386227544910178	0.8061377245508982	0	0	2317.500498879452	0	9500.571330868863	0	377460
8	0	"hundred-farmers3"	10000	0	"only-one-field-per-year"	2	3.168	1000	false	true	"constant_prices"	"log-normal"	3.445	true	"hh-nw-kernel-distance"	90	1100	3	0.093	30	0.069	0.05	false	true	0.1	10	0	0.1	1	10	0	false	7	50	true	0	false	1	29	63	0.19386227544910178	0.8061377245508982	0	0	2284.09329942326	0	9901.483376900884	0	377460
8	0	"hundred-farmers3"	10000	0	"only-one-field-per-year"	2	3.168	1000	false	true	"constant_prices"	"log-normal"	3.445	true	"hh-nw-kernel-distance"	90	1100	3	0.093	30	0.069	0.05	false	true	0.1	10	0	0.1	1	10	0	false	7	50	true	0	false	1	30	62	0.1942985746436609	0.805701425356339	0	0	2418.965697665944	0	10223.094721585629	0	377595
8	0	"hundred-farmers3"	10000	0	"only-one-field-per-year"	2	3.168	1000	false	true	"constant_prices"	"log-normal"	3.445	true	"hh-nw-kernel-distance"	90	1100	3	0.093	30	0.069	0.05	false	true	0.1	10	0	0.1	1	10	0	false	7	50	true	0	false	1	31	62	0.1942985746436609	0.805701425356339	0	0	2203.279016879403	0	10715.966731453536	0	377595
8	0	"hundred-farmers3"	10000	0	"only-one-field-per-year"	2	3.168	1000	false	true	"constant_prices"	"log-normal"	3.445	true	"hh-nw-kernel-distance"	90	1100	3	0.093	30	0.069	0.05	false	true	0.1	10	0	0.1	1	10	0	false	7	50	true	0	false	1	32	62	0.1942985746436609	0.805701425356339	0	0	2363.5515395401085	0	11235.402864296131	0	377595
8	0	"hundred-farmers3"	10000	0	"only-one-field-per-year"	2	3.168	1000	false	true	"constant_prices"	"log-normal"	3.445	true	"hh-nw-kernel-distance"	90	1100	3	0.093	30	0.069	0.05	false	true	0.1	10	0	0.1	1	10	0	false	7	50	true	0	false	1	33	61	0.19547169811320755	0.8045283018867925	0	0	2289.5022444030374	0	11065.412644803671	0	377955
8	0	"hundred-farmers3"	10000	0	"only-one-field-per-year"	2	3.168	1000	false	true	"constant_prices"	"log-normal"	3.445	true	"hh-nw-kernel-distance"	90	1100	3	0.093	30	0.069	0.05	false	true	0.1	10	0	0.1	1	10	0	false	7	50	true	0	false	1	34	61	0.19547169811320755	0.8045283018867925	0	0	2100.893416366612	0	11436.990974763488	0	377955
8	0	"hundred-farmers3"	10000	0	"only-one-field-per-year"	2	3.168	1000	false	true	"constant_prices"	"log-normal"	3.445	true	"hh-nw-kernel-distance"	90	1100	3	0.093	30	0.069	0.05	false	true	0.1	10	0	0.1	1	10	0	false	7	50	true	0	false	1	35	61	0.19547169811320755	0.8045283018867925	0	0	2193.9594996367214	0	11743.901310171705	0	377955
8	0	"hundred-farmers3"	10000	0	"only-one-field-per-year"	2	3.168	1000	false	true	"constant_prices"	"log-normal"	3.445	true	"hh-nw-kernel-distance"	90	1100	3	0.093	30	0.069	0.05	false	true	0.1	10	0	0.1	1	10	0	false	7	50	true	0	false	1	36	61	0.19547169811320755	0.8045283018867925	0	0	2252.2943726921467	0	12185.04801407975	0	377955
8	0	"hundred-farmers3"	10000	0	"only-one-field-per-year"	2	3.168	1000	false	true	"constant_prices"	"log-normal"	3.445	true	"hh-nw-kernel-distance"	90	1100	3	0.093	30	0.069	0.05	false	true	0.1	10	0	0.1	1	10	0	false	7	50	true	0	false	1	37	60	0.19725818735719725	0.8027418126428028	0	0	2152.405756673999	0	12364.327899368796	0	378495
8	0	"hundred-farmers3"	10000	0	"only-one-field-per-year"	2	3.168	1000	false	true	"constant_prices"	"log-normal"	3.445	true	"hh-nw-kernel-distance"	90	1100	3	0.093	30	0.069	0.05	false	true	0.1	10	0	0.1	1	10	0	false	7	50	true	0	false	1	38	59	0.1987720644666155	0.8012279355333844	0	0	2227.126192304746	0	11848.718611871167	0	378945
8	0	"hundred-farmers3"	10000	0	"only-one-field-per-year"	2	3.168	1000	false	true	"constant_prices"	"log-normal"	3.445	true	"hh-nw-kernel-distance"	90	1100	3	0.093	30	0.069	0.05	false	true	0.1	10	0	0.1	1	10	0	false	7	50	true	0	false	1	39	59	0.1987720644666155	0.8012279355333844	0	0	2294.7232449925805	0	11479.598894052635	0	378945
8	0	"hundred-farmers3"	10000	0	"only-one-field-per-year"	2	3.168	1000	false	true	"constant_prices"	"log-normal"	3.445	true	"hh-nw-kernel-distance"	90	1100	3	0.093	30	0.069	0.05	false	true	0.1	10	0	0.1	1	10	0	false	7	50	true	0	false	1	40	59	0.1987720644666155	0.8012279355333844	0	0	2254.5065225419107	0	11011.42181118075	0	378945
8	0	"hundred-farmers3"	10000	0	"only-one-field-per-year"	2	3.168	1000	false	true	"constant_prices"	"log-normal"	3.445	true	"hh-nw-kernel-distance"	90	1100	3	0.093	30	0.069	0.05	false	true	0.1	10	0	0.1	1	10	0	false	7	50	true	0	false	1	41	58	0.20474308300395258	0.7952569169960474	0	0	2317.5286948194375	0	10146.328470361479	0	380655
8	0	"hundred-farmers3"	10000	0	"only-one-field-per-year"	2	3.168	1000	false	true	"constant_prices"	"log-normal"	3.445	true	"hh-nw-kernel-distance"	90	1100	3	0.093	30	0.069	0.05	false	true	0.1	10	0	0.1	1	10	0	false	7	50	true	0	false	1	42	58	0.20948616600790515	0.7905138339920948	0	0	2367.340454186856	0	10157.117107965614	0	380655
8	0	"hundred-farmers3"	10000	0	"only-one-field-per-year"	2	3.168	1000	false	true	"constant_prices"	"log-normal"	3.445	true	"hh-nw-kernel-distance"	90	1100	3	0.093	30	0.069	0.05	false	true	0.1	10	0	0.1	1	10	0	false	7	50	true	0	false	1	43	58	0.20948616600790515	0.7905138339920948	0	0	2387.7193709031176	0	9968.56871055257	0	380655
8	0	"hundred-farmers3"	10000	0	"only-one-field-per-year"	2	3.168	1000	false	true	"constant_prices"	"log-normal"	3.445	true	"hh-nw-kernel-distance"	90	1100	3	0.093	30	0.069	0.05	false	true	0.1	10	0	0.1	1	10	0	false	7	50	true	0	false	1	44	58	0.20948616600790515	0.7905138339920948	0	0	2326.8242122119086	0	9884.648409260642	0	380655
8	0	"hundred-farmers3"	10000	0	"only-one-field-per-year"	2	3.168	1000	false	true	"constant_prices"	"log-normal"	3.445	true	"hh-nw-kernel-distance"	90	1100	3	0.093	30	0.069	0.05	false	true	0.1	10	0	0.1	1	10	0	false	7	50	true	0	false	1	45	58	0.20948616600790515	0.7905138339920948	0	0	2204.4995064791706	0	9698.888287491767	0	380655
8	0	"hundred-farmers3"	10000	0	"only-one-field-per-year"	2	3.168	1000	false	true	"constant_prices"	"log-normal"	3.445	true	"hh-nw-kernel-distance"	90	1100	3	0.093	30	0.069	0.05	false	true	0.1	10	0	0.1	1	10	0	false	7	50	true	0	false	1	46	58	0.20948616600790515	0.7905138339920948	0	0	2290.1605171966976	0	9847.153422165366	0	380655
8	0	"hundred-farmers3"	10000	0	"only-one-field-per-year"	2	3.168	1000	false	true	"constant_prices"	"log-normal"	3.445	true	"hh-nw-kernel-distance"	90	1100	3	0.093	30	0.069	0.05	false	true	0.1	10	0	0.1	1	10	0	false	7	50	true	0	false	1	47	58	0.20948616600790515	0.7905138339920948	0	0	2300.742391124313	0	9632.177049397307	0	380655
8	0	"hundred-farmers3"	10000	0	"only-one-field-per-year"	2	3.168	1000	false	true	"constant_prices"	"log-normal"	3.445	true	"hh-nw-kernel-distance"	90	1100	3	0.093	30	0.069	0.05	false	true	0.1	10	0	0.1	1	10	0	false	7	50	true	0	false	1	48	58	0.20948616600790515	0.7905138339920948	0	0	2390.0507604840845	0	9858.154920804096	0	380655
8	0	"hundred-farmers3"	10000	0	"only-one-field-per-year"	2	3.168	1000	false	true	"constant_prices"	"log-normal"	3.445	true	"hh-nw-kernel-distance"	90	1100	3	0.093	30	0.069	0.05	false	true	0.1	10	0	0.1	1	10	0	false	7	50	true	0	false	1	49	58	0.20948616600790515	0.7905138339920948	0	0	2361.832384777827	0	9977.175521735493	0	380655
8	0	"hundred-farmers3"	10000	0	"only-one-field-per-year"	2	3.168	1000	false	true	"constant_prices"	"log-normal"	3.445	true	"hh-nw-kernel-distance"	90	1100	3	0.093	30	0.069	0.05	false	true	0.1	10	0	0.1	1	10	0	false	7	50	true	0	false	1	50	58	0.20948616600790515	0.7905138339920948	0	0	2499.9877527006756	0	10141.890943149681	0	380655
9	0	"hundred-farmers3"	10000	0	"only-one-field-per-year"	2	3.168	1000	false	true	"constant_prices"	"log-normal"	3.445	true	"hh-nw-kernel-distance"	90	1100	3	0.093	30	0.069	0.05	false	true	0.1	10	0	0.1	1	10	0	false	7	50	true	0	false	1	0	100	0.50186799501868	0.49813200498132004	0	0	0	0	0	0	0
9	0	"hundred-farmers3"	10000	0	"only-one-field-per-year"	2	3.168	1000	false	true	"constant_prices"	"log-normal"	3.445	true	"hh-nw-kernel-distance"	90	1100	3	0.093	30	0.069	0.05	false	true	0.1	10	0	0.1	1	10	0	false	7	50	true	0	false	1	1	100	0.4202988792029888	0.5797011207970112	0	0	6180.984750516864	0	8497.937318810185	0	365310
9	0	"hundred-farmers3"	10000	0	"only-one-field-per-year"	2	3.168	1000	false	true	"constant_prices"	"log-normal"	3.445	true	"hh-nw-kernel-distance"	90	1100	3	0.093	30	0.069	0.05	false	true	0.1	10	0	0.1	1	10	0	false	7	50	true	0	false	1	2	100	0.386052303860523	0.613947696139477	0	0	5793.262835673093	0	8651.62123386289	0	365310
9	0	"hundred-farmers3"	10000	0	"only-one-field-per-year"	2	3.168	1000	false	true	"constant_prices"	"log-normal"	3.445	true	"hh-nw-kernel-distance"	90	1100	3	0.093	30	0.069	0.05	false	true	0.1	10	0	0.1	1	10	0	false	7	50	true	0	false	1	3	100	0.35554171855541716	0.6444582814445828	0	0	5336.781144300182	0	8914.592899292664	0	365310
9	0	"hundred-farmers3"	10000	0	"only-one-field-per-year"	2	3.168	1000	false	true	"constant_prices"	"log-normal"	3.445	true	"hh-nw-kernel-distance"	90	1100	3	0.093	30	0.069	0.05	false	true	0.1	10	0	0.1	1	10	0	false	7	50	true	0	false	1	4	100	0.3468244084682441	0.6531755915317559	0	0	5309.393984514066	0	9161.836984762864	0	365310
9	0	"hundred-farmers3"	10000	0	"only-one-field-per-year"	2	3.168	1000	false	true	"constant_prices"	"log-normal"	3.445	true	"hh-nw-kernel-distance"	90	1100	3	0.093	30	0.069	0.05	false	true	0.1	10	0	0.1	1	10	0	false	7	50	true	0	false	1	5	100	0.325653798256538	0.674346201743462	0	0	5042.069706967402	0	9401.989051554208	0	365310
9	0	"hundred-farmers3"	10000	0	"only-one-field-per-year"	2	3.168	1000	false	true	"constant_prices"	"log-normal"	3.445	true	"hh-nw-kernel-distance"	90	1100	3	0.093	30	0.069	0.05	false	true	0.1	10	0	0.1	1	10	0	false	7	50	true	0	false	1	6	100	0.3181818181818182	0.6818181818181818	0	0	5124.898259285334	0	9446.069080603656	0	365310
9	0	"hundred-farmers3"	10000	0	"only-one-field-per-year"	2	3.168	1000	false	true	"constant_prices"	"log-normal"	3.445	true	"hh-nw-kernel-distance"	90	1100	3	0.093	30	0.069	0.05	false	true	0.1	10	0	0.1	1	10	0	false	7	50	true	0	false	1	7	97	0.315	0.685	0	0	5054.534736673869	0	9658.581006161025	0	365580
9	0	"hundred-farmers3"	10000	0	"only-one-field-per-year"	2	3.168	1000	false	true	"constant_prices"	"log-normal"	3.445	true	"hh-nw-kernel-distance"	90	1100	3	0.093	30	0.069	0.05	false	true	0.1	10	0	0.1	1	10	0	false	7	50	true	0	false	1	8	97	0.29375	0.70625	0	0	4748.425139817664	0	9951.175341264221	0	365580
9	0	"hundred-farmers3"	10000	0	"only-one-field-per-year"	2	3.168	1000	false	true	"constant_prices"	"log-normal"	3.445	true	"hh-nw-kernel-distance"	90	1100	3	0.093	30	0.069	0.05	false	true	0.1	10	0	0.1	1	10	0	false	7	50	true	0	false	1	9	96	0.29448621553884713	0.7055137844611529	0	0	4553.004855180094	0	9955.191367496596	0	365760
9	0	"hundred-farmers3"	10000	0	"only-one-field-per-year"	2	3.168	1000	false	true	"constant_prices"	"log-normal"	3.445	true	"hh-nw-kernel-distance"	90	1100	3	0.093	30	0.069	0.05	false	true	0.1	10	0	0.1	1	10	0	false	7	50	true	0	false	1	10	93	0.2786885245901639	0.7213114754098361	0	0	3796.8736124229804	0	10101.25080096586	0	366210
9	0	"hundred-farmers3"	10000	0	"only-one-field-per-year"	2	3.168	1000	false	true	"constant_prices"	"log-normal"	3.445	true	"hh-nw-kernel-distance"	90	1100	3	0.093	30	0.069	0.05	false	true	0.1	10	0	0.1	1	10	0	false	7	50	true	0	false	1	11	92	0.27560050568900124	0.7243994943109987	0	0	3922.581651177047	0	10135.188100787438	0	366390
9	0	"hundred-farmers3"	10000	0	"only-one-field-per-year"	2	3.168	1000	false	true	"constant_prices"	"log-normal"	3.445	true	"hh-nw-kernel-distance"	90	1100	3	0.093	30	0.069	0.05	false	true	0.1	10	0	0.1	1	10	0	false	7	50	true	0	false	1	12	90	0.2616464582003829	0.7383535417996171	0	0	3670.968475217672	0	9756.935489299878	0	367065
9	0	"hundred-farmers3"	10000	0	"only-one-field-per-year"	2	3.168	1000	false	true	"constant_prices"	"log-normal"	3.445	true	"hh-nw-kernel-distance"	90	1100	3	0.093	30	0.069	0.05	false	true	0.1	10	0	0.1	1	10	0	false	7	50	true	0	false	1	13	88	0.24742268041237114	0.7525773195876289	0	0	3096.9542643287846	0	10061.84502205355	0	367740
9	0	"hundred-farmers3"	10000	0	"only-one-field-per-year"	2	3.168	1000	false	true	"constant_prices"	"log-normal"	3.445	true	"hh-nw-kernel-distance"	90	1100	3	0.093	30	0.069	0.05	false	true	0.1	10	0	0.1	1	10	0	false	7	50	true	0	false	1	14	87	0.2509727626459144	0.7490272373540856	0	0	3051.464019618766	0	9801.718485140183	0	368190
9	0	"hundred-farmers3"	10000	0	"only-one-field-per-year"	2	3.168	1000	false	true	"constant_prices"	"log-normal"	3.445	true	"hh-nw-kernel-distance"	90	1100	3	0.093	30	0.069	0.05	false	true	0.1	10	0	0.1	1	10	0	false	7	50	true	0	false	1	15	87	0.2509727626459144	0.7490272373540856	0	0	2878.2460571770685	0	9619.120925111714	0	368190
9	0	"hundred-farmers3"	10000	0	"only-one-field-per-year"	2	3.168	1000	false	true	"constant_prices"	"log-normal"	3.445	true	"hh-nw-kernel-distance"	90	1100	3	0.093	30	0.069	0.05	false	true	0.1	10	0	0.1	1	10	0	false	7	50	true	0	false	1	16	86	0.2546052631578947	0.7453947368421052	0	0	2621.8493982344457	0	9093.384910684792	0	369180
9	0	"hundred-farmers3"	10000	0	"only-one-field-per-year"	2	3.168	1000	false	true	"constant_prices"	"log-normal"	3.445	true	"hh-nw-kernel-distance"	90	1100	3	0.093	30	0.069	0.05	false	true	0.1	10	0	0.1	1	10	0	false	7	50	true	0	false	1	17	81	0.2567204301075269	0.7432795698924731	0	0	2843.1595911151917	0	9187.915977750989	0	370620
9	0	"hundred-farmers3"	10000	0	"only-one-field-per-year"	2	3.168	1000	false	true	"constant_prices"	"log-normal"	3.445	true	"hh-nw-kernel-distance"	90	1100	3	0.093	30	0.069	0.05	false	true	0.1	10	0	0.1	1	10	0	false	7	50	true	0	false	1	18	79	0.2610192837465565	0.7389807162534435	0	0	2955.4050374375415	0	8605.134376592445	0	372240
9	0	"hundred-farmers3"	10000	0	"only-one-field-per-year"	2	3.168	1000	false	true	"constant_prices"	"log-normal"	3.445	true	"hh-nw-kernel-distance"	90	1100	3	0.093	30	0.069	0.05	false	true	0.1	10	0	0.1	1	10	0	false	7	50	true	0	false	1	19	75	0.2580414581844174	0.7419585418155825	0	0	2737.843855052647	0	8356.19906066329	0	374625
9	0	"hundred-farmers3"	10000	0	"only-one-field-per-year"	2	3.168	1000	false	true	"constant_prices"	"log-normal"	3.445	true	"hh-nw-kernel-distance"	90	1100	3	0.093	30	0.069	0.05	false	true	0.1	10	0	0.1	1	10	0	false	7	50	true	0	false	1	20	74	0.2589928057553957	0.7410071942446043	0	0	2877.8618901802934	0	8427.32338713564	0	375030
9	0	"hundred-farmers3"	10000	0	"only-one-field-per-year"	2	3.168	1000	false	true	"constant_prices"	"log-normal"	3.445	true	"hh-nw-kernel-distance"	90	1100	3	0.093	30	0.069	0.05	false	true	0.1	10	0	0.1	1	10	0	false	7	50	true	0	false	1	21	74	0.25467625899280577	0.7453237410071942	0	0	2744.024579378915	0	8595.075034681053	0	375030
9	0	"hundred-farmers3"	10000	0	"only-one-field-per-year"	2	3.168	1000	false	true	"constant_prices"	"log-normal"	3.445	true	"hh-nw-kernel-distance"	90	1100	3	0.093	30	0.069	0.05	false	true	0.1	10	0	0.1	1	10	0	false	7	50	true	0	false	1	22	72	0.26102675343456255	0.7389732465654375	0	0	2868.59939210623	0	8305.447460567237	0	375345
9	0	"hundred-farmers3"	10000	0	"only-one-field-per-year"	2	3.168	1000	false	true	"constant_prices"	"log-normal"	3.445	true	"hh-nw-kernel-distance"	90	1100	3	0.093	30	0.069	0.05	false	true	0.1	10	0	0.1	1	10	0	false	7	50	true	0	false	1	23	68	0.26809453471196454	0.7319054652880355	0	0	3061.9840743247278	0	8488.24246411901	0	376650
9	0	"hundred-farmers3"	10000	0	"only-one-field-per-year"	2	3.168	1000	false	true	"constant_prices"	"log-normal"	3.445	true	"hh-nw-kernel-distance"	90	1100	3	0.093	30	0.069	0.05	false	true	0.1	10	0	0.1	1	10	0	false	7	50	true	0	false	1	24	67	0.2688888888888889	0.7311111111111112	0	0	3228.108752099321	0	8629.455974184539	0	376830
9	0	"hundred-farmers3"	10000	0	"only-one-field-per-year"	2	3.168	1000	false	true	"constant_prices"	"log-normal"	3.445	true	"hh-nw-kernel-distance"	90	1100	3	0.093	30	0.069	0.05	false	true	0.1	10	0	0.1	1	10	0	false	7	50	true	0	false	1	25	67	0.2688888888888889	0.7311111111111112	0	0	3289.2997681717443	0	8975.51251892692	0	376830
9	0	"hundred-farmers3"	10000	0	"only-one-field-per-year"	2	3.168	1000	false	true	"constant_prices"	"log-normal"	3.445	true	"hh-nw-kernel-distance"	90	1100	3	0.093	30	0.069	0.05	false	true	0.1	10	0	0.1	1	10	0	false	7	50	true	0	false	1	26	64	0.2727272727272727	0.7272727272727273	0	0	3289.2351350571334	0	8744.788677503748	0	377685
9	0	"hundred-farmers3"	10000	0	"only-one-field-per-year"	2	3.168	1000	false	true	"constant_prices"	"log-normal"	3.445	true	"hh-nw-kernel-distance"	90	1100	3	0.093	30	0.069	0.05	false	true	0.1	10	0	0.1	1	10	0	false	7	50	true	0	false	1	27	63	0.27416918429003023	0.7258308157099698	0	0	3329.4776763329087	0	8661.238461888785	0	378000
9	0	"hundred-farmers3"	10000	0	"only-one-field-per-year"	2	3.168	1000	false	true	"constant_prices"	"log-normal"	3.445	true	"hh-nw-kernel-distance"	90	1100	3	0.093	30	0.069	0.05	false	true	0.1	10	0	0.1	1	10	0	false	7	50	true	0	false	1	28	61	0.27652982184353214	0.7234701781564679	0	0	3256.636526910882	0	8828.07832757458	0	379485
9	0	"hundred-farmers3"	10000	0	"only-one-field-per-year"	2	3.168	1000	false	true	"constant_prices"	"log-normal"	3.445	true	"hh-nw-kernel-distance"	90	1100	3	0.093	30	0.069	0.05	false	true	0.1	10	0	0.1	1	10	0	false	7	50	true	0	false	1	29	60	0.2776049766718507	0.7223950233281493	0	0	3204.439152397363	0	9019.093694469771	0	379710
9	0	"hundred-farmers3"	10000	0	"only-one-field-per-year"	2	3.168	1000	false	true	"constant_prices"	"log-normal"	3.445	true	"hh-nw-kernel-distance"	90	1100	3	0.093	30	0.069	0.05	false	true	0.1	10	0	0.1	1	10	0	false	7	50	true	0	false	1	30	60	0.27993779160186627	0.7200622083981337	0	0	3374.118989919156	0	9412.204825404253	0	379710
9	0	"hundred-farmers3"	10000	0	"only-one-field-per-year"	2	3.168	1000	false	true	"constant_prices"	"log-normal"	3.445	true	"hh-nw-kernel-distance"	90	1100	3	0.093	30	0.069	0.05	false	true	0.1	10	0	0.1	1	10	0	false	7	50	true	0	false	1	31	60	0.27993779160186627	0.7200622083981337	0	0	3505.1919058577364	0	9714.920730382857	0	379710
9	0	"hundred-farmers3"	10000	0	"only-one-field-per-year"	2	3.168	1000	false	true	"constant_prices"	"log-normal"	3.445	true	"hh-nw-kernel-distance"	90	1100	3	0.093	30	0.069	0.05	false	true	0.1	10	0	0.1	1	10	0	false	7	50	true	0	false	1	32	59	0.2805923616523772	0.7194076383476228	0	0	3265.3359856358243	0	9901.695032071555	0	379845
9	0	"hundred-farmers3"	10000	0	"only-one-field-per-year"	2	3.168	1000	false	true	"constant_prices"	"log-normal"	3.445	true	"hh-nw-kernel-distance"	90	1100	3	0.093	30	0.069	0.05	false	true	0.1	10	0	0.1	1	10	0	false	7	50	true	0	false	1	33	59	0.269680436477007	0.730319563522993	0	0	3212.4397349677974	0	10126.534665545882	0	379845
9	0	"hundred-farmers3"	10000	0	"only-one-field-per-year"	2	3.168	1000	false	true	"constant_prices"	"log-normal"	3.445	true	"hh-nw-kernel-distance"	90	1100	3	0.093	30	0.069	0.05	false	true	0.1	10	0	0.1	1	10	0	false	7	50	true	0	false	1	34	59	0.269680436477007	0.730319563522993	0	0	3388.41665936145	0	10308.197350191227	0	379845
9	0	"hundred-farmers3"	10000	0	"only-one-field-per-year"	2	3.168	1000	false	true	"constant_prices"	"log-normal"	3.445	true	"hh-nw-kernel-distance"	90	1100	3	0.093	30	0.069	0.05	false	true	0.1	10	0	0.1	1	10	0	false	7	50	true	0	false	1	35	58	0.2711598746081505	0.7288401253918495	0	0	2692.2121667704323	0	10344.540646594676	0	380160
9	0	"hundred-farmers3"	10000	0	"only-one-field-per-year"	2	3.168	1000	false	true	"constant_prices"	"log-normal"	3.445	true	"hh-nw-kernel-distance"	90	1100	3	0.093	30	0.069	0.05	false	true	0.1	10	0	0.1	1	10	0	false	7	50	true	0	false	1	36	58	0.2711598746081505	0.7288401253918495	0	0	2885.3401500565888	0	10547.302305965104	0	380160
9	0	"hundred-farmers3"	10000	0	"only-one-field-per-year"	2	3.168	1000	false	true	"constant_prices"	"log-normal"	3.445	true	"hh-nw-kernel-distance"	90	1100	3	0.093	30	0.069	0.05	false	true	0.1	10	0	0.1	1	10	0	false	7	50	true	0	false	1	37	58	0.2711598746081505	0.7288401253918495	0	0	2728.3542819107506	0	10686.63119394556	0	380160
9	0	"hundred-farmers3"	10000	0	"only-one-field-per-year"	2	3.168	1000	false	true	"constant_prices"	"log-normal"	3.445	true	"hh-nw-kernel-distance"	90	1100	3	0.093	30	0.069	0.05	false	true	0.1	10	0	0.1	1	10	0	false	7	50	true	0	false	1	38	58	0.2711598746081505	0.7288401253918495	0	0	2784.2334163470264	0	10528.55662605614	0	380160
9	0	"hundred-farmers3"	10000	0	"only-one-field-per-year"	2	3.168	1000	false	true	"constant_prices"	"log-normal"	3.445	true	"hh-nw-kernel-distance"	90	1100	3	0.093	30	0.069	0.05	false	true	0.1	10	0	0.1	1	10	0	false	7	50	true	0	false	1	39	58	0.2711598746081505	0.7288401253918495	0	0	2413.2052640102474	0	10206.54465306915	0	380160
9	0	"hundred-farmers3"	10000	0	"only-one-field-per-year"	2	3.168	1000	false	true	"constant_prices"	"log-normal"	3.445	true	"hh-nw-kernel-distance"	90	1100	3	0.093	30	0.069	0.05	false	true	0.1	10	0	0.1	1	10	0	false	7	50	true	0	false	1	40	58	0.2711598746081505	0.7288401253918495	0	0	2379.4796139521554	0	9547.479234730072	0	380160
9	0	"hundred-farmers3"	10000	0	"only-one-field-per-year"	2	3.168	1000	false	true	"constant_prices"	"log-normal"	3.445	true	"hh-nw-kernel-distance"	90	1100	3	0.093	30	0.069	0.05	false	true	0.1	10	0	0.1	1	10	0	false	7	50	true	0	false	1	41	58	0.2711598746081505	0.7288401253918495	0	0	2473.3389346772974	0	9198.16305838531	0	380160
9	0	"hundred-farmers3"	10000	0	"only-one-field-per-year"	2	3.168	1000	false	true	"constant_prices"	"log-normal"	3.445	true	"hh-nw-kernel-distance"	90	1100	3	0.093	30	0.069	0.05	false	true	0.1	10	0	0.1	1	10	0	false	7	50	true	0	false	1	42	58	0.2711598746081505	0.7288401253918495	0	0	2604.6517520432103	0	8840.023825244636	0	380160
9	0	"hundred-farmers3"	10000	0	"only-one-field-per-year"	2	3.168	1000	false	true	"constant_prices"	"log-normal"	3.445	true	"hh-nw-kernel-distance"	90	1100	3	0.093	30	0.069	0.05	false	true	0.1	10	0	0.1	1	10	0	false	7	50	true	0	false	1	43	58	0.2711598746081505	0.7288401253918495	0	0	2753.090644378744	0	8946.733385092995	0	380160
9	0	"hundred-farmers3"	10000	0	"only-one-field-per-year"	2	3.168	1000	false	true	"constant_prices"	"log-normal"	3.445	true	"hh-nw-kernel-distance"	90	1100	3	0.093	30	0.069	0.05	false	true	0.1	10	0	0.1	1	10	0	false	7	50	true	0	false	1	44	58	0.26959247648902823	0.7304075235109718	0	0	2713.715781015652	0	9072.825679266756	0	380160
9	0	"hundred-farmers3"	10000	0	"only-one-field-per-year"	2	3.168	1000	false	true	"constant_prices"	"log-normal"	3.445	true	"hh-nw-kernel-distance"	90	1100	3	0.093	30	0.069	0.05	false	true	0.1	10	0	0.1	1	10	0	false	7	50	true	0	false	1	45	58	0.26959247648902823	0.7304075235109718	0	0	2705.6235930353123	0	9273.287508279938	0	380160
9	0	"hundred-farmers3"	10000	0	"only-one-field-per-year"	2	3.168	1000	false	true	"constant_prices"	"log-normal"	3.445	true	"hh-nw-kernel-distance"	90	1100	3	0.093	30	0.069	0.05	false	true	0.1	10	0	0.1	1	10	0	false	7	50	true	0	false	1	46	58	0.26959247648902823	0.7304075235109718	0	0	2723.4071724298037	0	9456.616364692338	0	380160
9	0	"hundred-farmers3"	10000	0	"only-one-field-per-year"	2	3.168	1000	false	true	"constant_prices"	"log-normal"	3.445	true	"hh-nw-kernel-distance"	90	1100	3	0.093	30	0.069	0.05	false	true	0.1	10	0	0.1	1	10	0	false	7	50	true	0	false	1	47	58	0.26959247648902823	0.7304075235109718	0	0	2816.970081267953	0	9351.430286557297	0	380160
9	0	"hundred-farmers3"	10000	0	"only-one-field-per-year"	2	3.168	1000	false	true	"constant_prices"	"log-normal"	3.445	true	"hh-nw-kernel-distance"	90	1100	3	0.093	30	0.069	0.05	false	true	0.1	10	0	0.1	1	10	0	false	7	50	true	0	false	1	48	58	0.26959247648902823	0.7304075235109718	0	0	2949.6667290532428	0	9425.896322761928	0	380160
9	0	"hundred-farmers3"	10000	0	"only-one-field-per-year"	2	3.168	1000	false	true	"constant_prices"	"log-normal"	3.445	true	"hh-nw-kernel-distance"	90	1100	3	0.093	30	0.069	0.05	false	true	0.1	10	0	0.1	1	10	0	false	7	50	true	0	false	1	49	57	0.27065302911093625	0.7293469708890638	0	0	3053.2146284204982	0	8912.592001875146	0	380385
9	0	"hundred-farmers3"	10000	0	"only-one-field-per-year"	2	3.168	1000	false	true	"constant_prices"	"log-normal"	3.445	true	"hh-nw-kernel-distance"	90	1100	3	0.093	30	0.069	0.05	false	true	0.1	10	0	0.1	1	10	0	false	7	50	true	0	false	1	50	57	0.27065302911093625	0.7293469708890638	0	0	3127.302619690539	0	9107.926621552615	0	380385
10	0	"hundred-farmers3"	10000	0	"only-one-field-per-year"	2	3.168	1000	false	true	"constant_prices"	"log-normal"	3.445	true	"hh-nw-kernel-distance"	90	1100	3	0.093	30	0.069	0.05	false	true	0.1	10	0	0.1	1	10	0	false	7	50	true	0	false	1	0	100	0.50186799501868	0.49813200498132004	0	0	0	0	0	0	0
10	0	"hundred-farmers3"	10000	0	"only-one-field-per-year"	2	3.168	1000	false	true	"constant_prices"	"log-normal"	3.445	true	"hh-nw-kernel-distance"	90	1100	3	0.093	30	0.069	0.05	false	true	0.1	10	0	0.1	1	10	0	false	7	50	true	0	false	1	1	100	0.44209215442092153	0.5579078455790785	0	0	6254.26526808526	0	5911.30948880413	0	365310
10	0	"hundred-farmers3"	10000	0	"only-one-field-per-year"	2	3.168	1000	false	true	"constant_prices"	"log-normal"	3.445	true	"hh-nw-kernel-distance"	90	1100	3	0.093	30	0.069	0.05	false	true	0.1	10	0	0.1	1	10	0	false	7	50	true	0	false	1	2	100	0.4122042341220423	0.5877957658779577	0	0	5574.904446686249	0	6102.184094101723	0	365310
10	0	"hundred-farmers3"	10000	0	"only-one-field-per-year"	2	3.168	1000	false	true	"constant_prices"	"log-normal"	3.445	true	"hh-nw-kernel-distance"	90	1100	3	0.093	30	0.069	0.05	false	true	0.1	10	0	0.1	1	10	0	false	7	50	true	0	false	1	3	100	0.3960149439601494	0.6039850560398505	0	0	5507.482862959935	0	6481.348454898289	0	365310
10	0	"hundred-farmers3"	10000	0	"only-one-field-per-year"	2	3.168	1000	false	true	"constant_prices"	"log-normal"	3.445	true	"hh-nw-kernel-distance"	90	1100	3	0.093	30	0.069	0.05	false	true	0.1	10	0	0.1	1	10	0	false	7	50	true	0	false	1	4	100	0.37858032378580325	0.6214196762141968	0	0	5368.520911957474	0	6843.65889524136	0	365310
10	0	"hundred-farmers3"	10000	0	"only-one-field-per-year"	2	3.168	1000	false	true	"constant_prices"	"log-normal"	3.445	true	"hh-nw-kernel-distance"	90	1100	3	0.093	30	0.069	0.05	false	true	0.1	10	0	0.1	1	10	0	false	7	50	true	0	false	1	5	100	0.37982565379825656	0.6201743462017435	0	0	5490.329641764254	0	7219.843817518041	0	365310
10	0	"hundred-farmers3"	10000	0	"only-one-field-per-year"	2	3.168	1000	false	true	"constant_prices"	"log-normal"	3.445	true	"hh-nw-kernel-distance"	90	1100	3	0.093	30	0.069	0.05	false	true	0.1	10	0	0.1	1	10	0	false	7	50	true	0	false	1	6	100	0.37484433374844334	0.6251556662515566	0	0	5417.3665352466705	0	7598.954219736355	0	365310
10	0	"hundred-farmers3"	10000	0	"only-one-field-per-year"	2	3.168	1000	false	true	"constant_prices"	"log-normal"	3.445	true	"hh-nw-kernel-distance"	90	1100	3	0.093	30	0.069	0.05	false	true	0.1	10	0	0.1	1	10	0	false	7	50	true	0	false	1	7	100	0.3686176836861768	0.6313823163138231	0	0	5449.417646689614	0	8017.816022501852	0	365310
10	0	"hundred-farmers3"	10000	0	"only-one-field-per-year"	2	3.168	1000	false	true	"constant_prices"	"log-normal"	3.445	true	"hh-nw-kernel-distance"	90	1100	3	0.093	30	0.069	0.05	false	true	0.1	10	0	0.1	1	10	0	false	7	50	true	0	false	1	8	100	0.34869240348692404	0.651307596513076	0	0	4926.2166451799985	0	8230.114539040005	0	365310
10	0	"hundred-farmers3"	10000	0	"only-one-field-per-year"	2	3.168	1000	false	true	"constant_prices"	"log-normal"	3.445	true	"hh-nw-kernel-distance"	90	1100	3	0.093	30	0.069	0.05	false	true	0.1	10	0	0.1	1	10	0	false	7	50	true	0	false	1	9	99	0.33000623830318154	0.6699937616968185	0	0	4684.243396272536	0	8709.822158270958	0	365445
10	0	"hundred-farmers3"	10000	0	"only-one-field-per-year"	2	3.168	1000	false	true	"constant_prices"	"log-normal"	3.445	true	"hh-nw-kernel-distance"	90	1100	3	0.093	30	0.069	0.05	false	true	0.1	10	0	0.1	1	10	0	false	7	50	true	0	false	1	10	98	0.3235477826358526	0.6764522173641474	0	0	4526.745419265621	0	9111.516227105672	0	365535
10	0	"hundred-farmers3"	10000	0	"only-one-field-per-year"	2	3.168	1000	false	true	"constant_prices"	"log-normal"	3.445	true	"hh-nw-kernel-distance"	90	1100	3	0.093	30	0.069	0.05	false	true	0.1	10	0	0.1	1	10	0	false	7	50	true	0	false	1	11	97	0.3227016885553471	0.6772983114446529	0	0	4727.447432912052	0	9486.614663201688	0	365625
10	0	"hundred-farmers3"	10000	0	"only-one-field-per-year"	2	3.168	1000	false	true	"constant_prices"	"log-normal"	3.445	true	"hh-nw-kernel-distance"	90	1100	3	0.093	30	0.069	0.05	false	true	0.1	10	0	0.1	1	10	0	false	7	50	true	0	false	1	12	96	0.315987460815047	0.684012539184953	0	0	4670.58843747095	0	9469.09633552564	0	365805
10	0	"hundred-farmers3"	10000	0	"only-one-field-per-year"	2	3.168	1000	false	true	"constant_prices"	"log-normal"	3.445	true	"hh-nw-kernel-distance"	90	1100	3	0.093	30	0.069	0.05	false	true	0.1	10	0	0.1	1	10	0	false	7	50	true	0	false	1	13	93	0.3132530120481928	0.6867469879518072	0	0	4610.830408063432	0	9717.193047979225	0	366615
10	0	"hundred-farmers3"	10000	0	"only-one-field-per-year"	2	3.168	1000	false	true	"constant_prices"	"log-normal"	3.445	true	"hh-nw-kernel-distance"	90	1100	3	0.093	30	0.069	0.05	false	true	0.1	10	0	0.1	1	10	0	false	7	50	true	0	false	1	14	92	0.3086816720257235	0.6913183279742765	0	0	4660.440589791502	0	10094.083298809008	0	367605
10	0	"hundred-farmers3"	10000	0	"only-one-field-per-year"	2	3.168	1000	false	true	"constant_prices"	"log-normal"	3.445	true	"hh-nw-kernel-distance"	90	1100	3	0.093	30	0.069	0.05	false	true	0.1	10	0	0.1	1	10	0	false	7	50	true	0	false	1	15	85	0.31376518218623484	0.6862348178137652	0	0	4471.118464160128	0	9837.800394285074	0	370890
10	0	"hundred-farmers3"	10000	0	"only-one-field-per-year"	2	3.168	1000	false	true	"constant_prices"	"log-normal"	3.445	true	"hh-nw-kernel-distance"	90	1100	3	0.093	30	0.069	0.05	false	true	0.1	10	0	0.1	1	10	0	false	7	50	true	0	false	1	16	83	0.313179347826087	0.6868206521739131	0	0	4302.882010348435	0	9682.018689672299	0	371340
10	0	"hundred-farmers3"	10000	0	"only-one-field-per-year"	2	3.168	1000	false	true	"constant_prices"	"log-normal"	3.445	true	"hh-nw-kernel-distance"	90	1100	3	0.093	30	0.069	0.05	false	true	0.1	10	0	0.1	1	10	0	false	7	50	true	0	false	1	17	81	0.33437744714173845	0.6656225528582616	0	0	3866.725232306547	0	8052.920780521176	0	380115
10	0	"hundred-farmers3"	10000	0	"only-one-field-per-year"	2	3.168	1000	false	true	"constant_prices"	"log-normal"	3.445	true	"hh-nw-kernel-distance"	90	1100	3	0.093	30	0.069	0.05	false	true	0.1	10	0	0.1	1	10	0	false	7	50	true	0	false	1	18	81	0.33437744714173845	0.6656225528582616	0	0	4072.0849775411007	0	8364.953764265389	0	380115
10	0	"hundred-farmers3"	10000	0	"only-one-field-per-year"	2	3.168	1000	false	true	"constant_prices"	"log-normal"	3.445	true	"hh-nw-kernel-distance"	90	1100	3	0.093	30	0.069	0.05	false	true	0.1	10	0	0.1	1	10	0	false	7	50	true	0	false	1	19	78	0.34446254071661236	0.6555374592833876	0	0	3827.5473105197716	0	7771.002545488588	0	382320
10	0	"hundred-farmers3"	10000	0	"only-one-field-per-year"	2	3.168	1000	false	true	"constant_prices"	"log-normal"	3.445	true	"hh-nw-kernel-distance"	90	1100	3	0.093	30	0.069	0.05	false	true	0.1	10	0	0.1	1	10	0	false	7	50	true	0	false	1	20	78	0.3249185667752443	0.6750814332247557	0	0	3772.235066821695	0	8012.011824802018	0	382320
10	0	"hundred-farmers3"	10000	0	"only-one-field-per-year"	2	3.168	1000	false	true	"constant_prices"	"log-normal"	3.445	true	"hh-nw-kernel-distance"	90	1100	3	0.093	30	0.069	0.05	false	true	0.1	10	0	0.1	1	10	0	false	7	50	true	0	false	1	21	77	0.32893652102225884	0.6710634789777411	0	0	3773.88278627887	0	8258.57327585357	0	382995
10	0	"hundred-farmers3"	10000	0	"only-one-field-per-year"	2	3.168	1000	false	true	"constant_prices"	"log-normal"	3.445	true	"hh-nw-kernel-distance"	90	1100	3	0.093	30	0.069	0.05	false	true	0.1	10	0	0.1	1	10	0	false	7	50	true	0	false	1	22	76	0.3349958437240233	0.6650041562759768	0	0	3868.3796203010947	0	8064.936012436779	0	383445
10	0	"hundred-farmers3"	10000	0	"only-one-field-per-year"	2	3.168	1000	false	true	"constant_prices"	"log-normal"	3.445	true	"hh-nw-kernel-distance"	90	1100	3	0.093	30	0.069	0.05	false	true	0.1	10	0	0.1	1	10	0	false	7	50	true	0	false	1	23	73	0.3352941176470588	0.6647058823529411	0	0	3809.9981547454613	0	8339.889386632525	0	384030
10	0	"hundred-farmers3"	10000	0	"only-one-field-per-year"	2	3.168	1000	false	true	"constant_prices"	"log-normal"	3.445	true	"hh-nw-kernel-distance"	90	1100	3	0.093	30	0.069	0.05	false	true	0.1	10	0	0.1	1	10	0	false	7	50	true	0	false	1	24	72	0.3367088607594937	0.6632911392405063	0	0	3818.668204918751	0	8288.125267047435	0	384255
10	0	"hundred-farmers3"	10000	0	"only-one-field-per-year"	2	3.168	1000	false	true	"constant_prices"	"log-normal"	3.445	true	"hh-nw-kernel-distance"	90	1100	3	0.093	30	0.069	0.05	false	true	0.1	10	0	0.1	1	10	0	false	7	50	true	0	false	1	25	69	0.34485738980121	0.6551426101987899	0	0	3866.434768590959	0	7813.185956738254	0	385515
10	0	"hundred-farmers3"	10000	0	"only-one-field-per-year"	2	3.168	1000	false	true	"constant_prices"	"log-normal"	3.445	true	"hh-nw-kernel-distance"	90	1100	3	0.093	30	0.069	0.05	false	true	0.1	10	0	0.1	1	10	0	false	7	50	true	0	false	1	26	67	0.3472584856396867	0.6527415143603134	0	0	3564.7556026569655	0	7821.322023761823	0	385875
10	0	"hundred-farmers3"	10000	0	"only-one-field-per-year"	2	3.168	1000	false	true	"constant_prices"	"log-normal"	3.445	true	"hh-nw-kernel-distance"	90	1100	3	0.093	30	0.069	0.05	false	true	0.1	10	0	0.1	1	10	0	false	7	50	true	0	false	1	27	67	0.3472584856396867	0.6527415143603134	0	0	3583.8941814082154	0	7912.899186317817	0	385875
10	0	"hundred-farmers3"	10000	0	"only-one-field-per-year"	2	3.168	1000	false	true	"constant_prices"	"log-normal"	3.445	true	"hh-nw-kernel-distance"	90	1100	3	0.093	30	0.069	0.05	false	true	0.1	10	0	0.1	1	10	0	false	7	50	true	0	false	1	28	65	0.3139427516158818	0.6860572483841182	0	0	2879.8191181582415	0	7662.405246064312	0	388845
10	0	"hundred-farmers3"	10000	0	"only-one-field-per-year"	2	3.168	1000	false	true	"constant_prices"	"log-normal"	3.445	true	"hh-nw-kernel-distance"	90	1100	3	0.093	30	0.069	0.05	false	true	0.1	10	0	0.1	1	10	0	false	7	50	true	0	false	1	29	65	0.3139427516158818	0.6860572483841182	0	0	2982.81543105751	0	7393.724633949052	0	388845
10	0	"hundred-farmers3"	10000	0	"only-one-field-per-year"	2	3.168	1000	false	true	"constant_prices"	"log-normal"	3.445	true	"hh-nw-kernel-distance"	90	1100	3	0.093	30	0.069	0.05	false	true	0.1	10	0	0.1	1	10	0	false	7	50	true	0	false	1	30	64	0.3168685927306617	0.6831314072693383	0	0	2844.7292443666774	0	7246.7359436714	0	389295
10	0	"hundred-farmers3"	10000	0	"only-one-field-per-year"	2	3.168	1000	false	true	"constant_prices"	"log-normal"	3.445	true	"hh-nw-kernel-distance"	90	1100	3	0.093	30	0.069	0.05	false	true	0.1	10	0	0.1	1	10	0	false	7	50	true	0	false	1	31	64	0.3168685927306617	0.6831314072693383	0	0	2842.6755041773363	0	7173.7481981627025	0	389295
10	0	"hundred-farmers3"	10000	0	"only-one-field-per-year"	2	3.168	1000	false	true	"constant_prices"	"log-normal"	3.445	true	"hh-nw-kernel-distance"	90	1100	3	0.093	30	0.069	0.05	false	true	0.1	10	0	0.1	1	10	0	false	7	50	true	0	false	1	32	64	0.320596458527493	0.679403541472507	0	0	2847.984305603783	0	7234.060576797685	0	389295
10	0	"hundred-farmers3"	10000	0	"only-one-field-per-year"	2	3.168	1000	false	true	"constant_prices"	"log-normal"	3.445	true	"hh-nw-kernel-distance"	90	1100	3	0.093	30	0.069	0.05	false	true	0.1	10	0	0.1	1	10	0	false	7	50	true	0	false	1	33	63	0.32179607109448083	0.6782039289055192	0	0	2768.2473918201067	0	7095.99536478089	0	389475
10	0	"hundred-farmers3"	10000	0	"only-one-field-per-year"	2	3.168	1000	false	true	"constant_prices"	"log-normal"	3.445	true	"hh-nw-kernel-distance"	90	1100	3	0.093	30	0.069	0.05	false	true	0.1	10	0	0.1	1	10	0	false	7	50	true	0	false	1	34	62	0.3247863247863248	0.6752136752136753	0	0	2473.3574172378458	0	6988.263124455797	0	390195
10	0	"hundred-farmers3"	10000	0	"only-one-field-per-year"	2	3.168	1000	false	true	"constant_prices"	"log-normal"	3.445	true	"hh-nw-kernel-distance"	90	1100	3	0.093	30	0.069	0.05	false	true	0.1	10	0	0.1	1	10	0	false	7	50	true	0	false	1	35	61	0.32540437678401524	0.6745956232159848	0	0	2589.9206732364078	0	6902.438793717732	0	390285
10	0	"hundred-farmers3"	10000	0	"only-one-field-per-year"	2	3.168	1000	false	true	"constant_prices"	"log-normal"	3.445	true	"hh-nw-kernel-distance"	90	1100	3	0.093	30	0.069	0.05	false	true	0.1	10	0	0.1	1	10	0	false	7	50	true	0	false	1	36	61	0.32540437678401524	0.6745956232159848	0	0	2788.2622358246954	0	6862.207637552666	0	390285
10	0	"hundred-farmers3"	10000	0	"only-one-field-per-year"	2	3.168	1000	false	true	"constant_prices"	"log-normal"	3.445	true	"hh-nw-kernel-distance"	90	1100	3	0.093	30	0.069	0.05	false	true	0.1	10	0	0.1	1	10	0	false	7	50	true	0	false	1	37	61	0.32540437678401524	0.6745956232159848	0	0	2718.3730622518424	0	6717.376078541744	0	390285
10	0	"hundred-farmers3"	10000	0	"only-one-field-per-year"	2	3.168	1000	false	true	"constant_prices"	"log-normal"	3.445	true	"hh-nw-kernel-distance"	90	1100	3	0.093	30	0.069	0.05	false	true	0.1	10	0	0.1	1	10	0	false	7	50	true	0	false	1	38	61	0.32540437678401524	0.6745956232159848	0	0	2911.122682647096	0	6552.1634723392235	0	390285
10	0	"hundred-farmers3"	10000	0	"only-one-field-per-year"	2	3.168	1000	false	true	"constant_prices"	"log-normal"	3.445	true	"hh-nw-kernel-distance"	90	1100	3	0.093	30	0.069	0.05	false	true	0.1	10	0	0.1	1	10	0	false	7	50	true	0	false	1	39	61	0.32540437678401524	0.6745956232159848	0	0	2962.50955827043	0	6377.6367138846	0	390285
10	0	"hundred-farmers3"	10000	0	"only-one-field-per-year"	2	3.168	1000	false	true	"constant_prices"	"log-normal"	3.445	true	"hh-nw-kernel-distance"	90	1100	3	0.093	30	0.069	0.05	false	true	0.1	10	0	0.1	1	10	0	false	7	50	true	0	false	1	40	60	0.32884615384615384	0.6711538461538461	0	0	2992.8468820568532	0	6293.927491716866	0	390780
10	0	"hundred-farmers3"	10000	0	"only-one-field-per-year"	2	3.168	1000	false	true	"constant_prices"	"log-normal"	3.445	true	"hh-nw-kernel-distance"	90	1100	3	0.093	30	0.069	0.05	false	true	0.1	10	0	0.1	1	10	0	false	7	50	true	0	false	1	41	60	0.3326923076923077	0.6673076923076923	0	0	2945.9363667784382	0	6386.915922101064	0	390780
10	0	"hundred-farmers3"	10000	0	"only-one-field-per-year"	2	3.168	1000	false	true	"constant_prices"	"log-normal"	3.445	true	"hh-nw-kernel-distance"	90	1100	3	0.093	30	0.069	0.05	false	true	0.1	10	0	0.1	1	10	0	false	7	50	true	0	false	1	42	60	0.3326923076923077	0.6673076923076923	0	0	2989.4844616484834	0	6599.257248266518	0	390780
10	0	"hundred-farmers3"	10000	0	"only-one-field-per-year"	2	3.168	1000	false	true	"constant_prices"	"log-normal"	3.445	true	"hh-nw-kernel-distance"	90	1100	3	0.093	30	0.069	0.05	false	true	0.1	10	0	0.1	1	10	0	false	7	50	true	0	false	1	43	59	0.3342995169082126	0.6657004830917874	0	0	3060.9579247428624	0	6757.319810960423	0	391005
10	0	"hundred-farmers3"	10000	0	"only-one-field-per-year"	2	3.168	1000	false	true	"constant_prices"	"log-normal"	3.445	true	"hh-nw-kernel-distance"	90	1100	3	0.093	30	0.069	0.05	false	true	0.1	10	0	0.1	1	10	0	false	7	50	true	0	false	1	44	57	0.33690360272638753	0.6630963972736125	0	0	2853.2028093089293	0	6629.034919872714	0	391365
10	0	"hundred-farmers3"	10000	0	"only-one-field-per-year"	2	3.168	1000	false	true	"constant_prices"	"log-normal"	3.445	true	"hh-nw-kernel-distance"	90	1100	3	0.093	30	0.069	0.05	false	true	0.1	10	0	0.1	1	10	0	false	7	50	true	0	false	1	45	57	0.33690360272638753	0.6630963972736125	0	0	3064.233790973282	0	6932.182487992678	0	391365
10	0	"hundred-farmers3"	10000	0	"only-one-field-per-year"	2	3.168	1000	false	true	"constant_prices"	"log-normal"	3.445	true	"hh-nw-kernel-distance"	90	1100	3	0.093	30	0.069	0.05	false	true	0.1	10	0	0.1	1	10	0	false	7	50	true	0	false	1	46	57	0.33690360272638753	0.6630963972736125	0	0	3105.842969346345	0	6829.787265861762	0	391365
10	0	"hundred-farmers3"	10000	0	"only-one-field-per-year"	2	3.168	1000	false	true	"constant_prices"	"log-normal"	3.445	true	"hh-nw-kernel-distance"	90	1100	3	0.093	30	0.069	0.05	false	true	0.1	10	0	0.1	1	10	0	false	7	50	true	0	false	1	47	57	0.33690360272638753	0.6630963972736125	0	0	3151.3109225399485	0	7048.512834965008	0	391365
10	0	"hundred-farmers3"	10000	0	"only-one-field-per-year"	2	3.168	1000	false	true	"constant_prices"	"log-normal"	3.445	true	"hh-nw-kernel-distance"	90	1100	3	0.093	30	0.069	0.05	false	true	0.1	10	0	0.1	1	10	0	false	7	50	true	0	false	1	48	57	0.33690360272638753	0.6630963972736125	0	0	3220.8823915623825	0	6937.756271365939	0	391365
10	0	"hundred-farmers3"	10000	0	"only-one-field-per-year"	2	3.168	1000	false	true	"constant_prices"	"log-normal"	3.445	true	"hh-nw-kernel-distance"	90	1100	3	0.093	30	0.069	0.05	false	true	0.1	10	0	0.1	1	10	0	false	7	50	true	0	false	1	49	57	0.33690360272638753	0.6630963972736125	0	0	3101.99260236532	0	7121.672079922431	0	391365
10	0	"hundred-farmers3"	10000	0	"only-one-field-per-year"	2	3.168	1000	false	true	"constant_prices"	"log-normal"	3.445	true	"hh-nw-kernel-distance"	90	1100	3	0.093	30	0.069	0.05	false	true	0.1	10	0	0.1	1	10	0	false	7	50	true	0	false	1	50	56	0.3487903225806452	0.6512096774193549	0	0	3132.2767829737254	0	6597.299767172854	0	392940
11	0	"hundred-farmers3"	10000	0	"only-one-field-per-year"	2	3.168	1000	false	true	"constant_prices"	"log-normal"	3.445	true	"hh-nw-kernel-distance"	90	1100	3	0.093	30	0.069	0.05	false	true	0.1	10	0	0.1	1	10	0	false	7	50	true	0	false	1	0	100	0.50186799501868	0.49813200498132004	0	0	0	0	0	0	0
11	0	"hundred-farmers3"	10000	0	"only-one-field-per-year"	2	3.168	1000	false	true	"constant_prices"	"log-normal"	3.445	true	"hh-nw-kernel-distance"	90	1100	3	0.093	30	0.069	0.05	false	true	0.1	10	0	0.1	1	10	0	false	7	50	true	0	false	1	1	100	0.4259028642590286	0.5740971357409713	0	0	5112.387008957011	0	6510.839537657203	0	365310
11	0	"hundred-farmers3"	10000	0	"only-one-field-per-year"	2	3.168	1000	false	true	"constant_prices"	"log-normal"	3.445	true	"hh-nw-kernel-distance"	90	1100	3	0.093	30	0.069	0.05	false	true	0.1	10	0	0.1	1	10	0	false	7	50	true	0	false	1	2	100	0.4202988792029888	0.5797011207970112	0	0	5006.744799119729	0	6600.576161120645	0	365310
11	0	"hundred-farmers3"	10000	0	"only-one-field-per-year"	2	3.168	1000	false	true	"constant_prices"	"log-normal"	3.445	true	"hh-nw-kernel-distance"	90	1100	3	0.093	30	0.069	0.05	false	true	0.1	10	0	0.1	1	10	0	false	7	50	true	0	false	1	3	100	0.4153175591531756	0.5846824408468244	0	0	5184.601844349433	0	6830.105591981209	0	365310
11	0	"hundred-farmers3"	10000	0	"only-one-field-per-year"	2	3.168	1000	false	true	"constant_prices"	"log-normal"	3.445	true	"hh-nw-kernel-distance"	90	1100	3	0.093	30	0.069	0.05	false	true	0.1	10	0	0.1	1	10	0	false	7	50	true	0	false	1	4	100	0.4122042341220423	0.5877957658779577	0	0	5252.316502797505	0	7085.916050481367	0	365310
11	0	"hundred-farmers3"	10000	0	"only-one-field-per-year"	2	3.168	1000	false	true	"constant_prices"	"log-normal"	3.445	true	"hh-nw-kernel-distance"	90	1100	3	0.093	30	0.069	0.05	false	true	0.1	10	0	0.1	1	10	0	false	7	50	true	0	false	1	5	100	0.3916562889165629	0.6083437110834371	0	0	5112.655625836689	0	7444.925533492844	0	365310
11	0	"hundred-farmers3"	10000	0	"only-one-field-per-year"	2	3.168	1000	false	true	"constant_prices"	"log-normal"	3.445	true	"hh-nw-kernel-distance"	90	1100	3	0.093	30	0.069	0.05	false	true	0.1	10	0	0.1	1	10	0	false	7	50	true	0	false	1	6	100	0.3792029887920299	0.6207970112079702	0	0	4565.721673502785	0	7825.8440195212015	0	365310
11	0	"hundred-farmers3"	10000	0	"only-one-field-per-year"	2	3.168	1000	false	true	"constant_prices"	"log-normal"	3.445	true	"hh-nw-kernel-distance"	90	1100	3	0.093	30	0.069	0.05	false	true	0.1	10	0	0.1	1	10	0	false	7	50	true	0	false	1	7	96	0.3829787234042553	0.6170212765957447	0	0	4921.867268141942	0	7996.214663021177	0	365670
11	0	"hundred-farmers3"	10000	0	"only-one-field-per-year"	2	3.168	1000	false	true	"constant_prices"	"log-normal"	3.445	true	"hh-nw-kernel-distance"	90	1100	3	0.093	30	0.069	0.05	false	true	0.1	10	0	0.1	1	10	0	false	7	50	true	0	false	1	8	96	0.3923654568210263	0.6076345431789737	0	0	4971.036574960629	0	8438.03720887322	0	365670
11	0	"hundred-farmers3"	10000	0	"only-one-field-per-year"	2	3.168	1000	false	true	"constant_prices"	"log-normal"	3.445	true	"hh-nw-kernel-distance"	90	1100	3	0.093	30	0.069	0.05	false	true	0.1	10	0	0.1	1	10	0	false	7	50	true	0	false	1	9	93	0.39269981120201386	0.6073001887979862	0	0	5001.138832716308	0	8590.382410631364	0	366075
11	0	"hundred-farmers3"	10000	0	"only-one-field-per-year"	2	3.168	1000	false	true	"constant_prices"	"log-normal"	3.445	true	"hh-nw-kernel-distance"	90	1100	3	0.093	30	0.069	0.05	false	true	0.1	10	0	0.1	1	10	0	false	7	50	true	0	false	1	10	92	0.4031545741324921	0.5968454258675079	0	0	4939.453404167762	0	8580.988641937185	0	366255
11	0	"hundred-farmers3"	10000	0	"only-one-field-per-year"	2	3.168	1000	false	true	"constant_prices"	"log-normal"	3.445	true	"hh-nw-kernel-distance"	90	1100	3	0.093	30	0.069	0.05	false	true	0.1	10	0	0.1	1	10	0	false	7	50	true	0	false	1	11	90	0.41243654822335024	0.5875634517766497	0	0	4944.129684979645	0	8618.754206442225	0	366660
11	0	"hundred-farmers3"	10000	0	"only-one-field-per-year"	2	3.168	1000	false	true	"constant_prices"	"log-normal"	3.445	true	"hh-nw-kernel-distance"	90	1100	3	0.093	30	0.069	0.05	false	true	0.1	10	0	0.1	1	10	0	false	7	50	true	0	false	1	12	88	0.41751918158567775	0.5824808184143222	0	0	5346.536048085116	0	8879.481728249855	0	367200
11	0	"hundred-farmers3"	10000	0	"only-one-field-per-year"	2	3.168	1000	false	true	"constant_prices"	"log-normal"	3.445	true	"hh-nw-kernel-distance"	90	1100	3	0.093	30	0.069	0.05	false	true	0.1	10	0	0.1	1	10	0	false	7	50	true	0	false	1	13	85	0.4170984455958549	0.582901554404145	0	0	5385.655398534431	0	9090.15506785937	0	368100
11	0	"hundred-farmers3"	10000	0	"only-one-field-per-year"	2	3.168	1000	false	true	"constant_prices"	"log-normal"	3.445	true	"hh-nw-kernel-distance"	90	1100	3	0.093	30	0.069	0.05	false	true	0.1	10	0	0.1	1	10	0	false	7	50	true	0	false	1	14	82	0.42378449408672797	0.576215505913272	0	0	5444.57682175818	0	9038.529615951276	0	369090
11	0	"hundred-farmers3"	10000	0	"only-one-field-per-year"	2	3.168	1000	false	true	"constant_prices"	"log-normal"	3.445	true	"hh-nw-kernel-distance"	90	1100	3	0.093	30	0.069	0.05	false	true	0.1	10	0	0.1	1	10	0	false	7	50	true	0	false	1	15	80	0.41644562334217505	0.583554376657825	0	0	5328.6831892673235	0	8818.380290835223	0	369720
11	0	"hundred-farmers3"	10000	0	"only-one-field-per-year"	2	3.168	1000	false	true	"constant_prices"	"log-normal"	3.445	true	"hh-nw-kernel-distance"	90	1100	3	0.093	30	0.069	0.05	false	true	0.1	10	0	0.1	1	10	0	false	7	50	true	0	false	1	16	78	0.42318059299191374	0.5768194070080862	0	0	5547.71275194681	0	8573.15994671271	0	370800
11	0	"hundred-farmers3"	10000	0	"only-one-field-per-year"	2	3.168	1000	false	true	"constant_prices"	"log-normal"	3.445	true	"hh-nw-kernel-distance"	90	1100	3	0.093	30	0.069	0.05	false	true	0.1	10	0	0.1	1	10	0	false	7	50	true	0	false	1	17	77	0.4375	0.5625	0	0	5833.902826119952	0	8377.308786587042	0	372060
11	0	"hundred-farmers3"	10000	0	"only-one-field-per-year"	2	3.168	1000	false	true	"constant_prices"	"log-normal"	3.445	true	"hh-nw-kernel-distance"	90	1100	3	0.093	30	0.069	0.05	false	true	0.1	10	0	0.1	1	10	0	false	7	50	true	0	false	1	18	77	0.44024725274725274	0.5597527472527473	0	0	5866.773391636069	0	8397.686523527347	0	372060
11	0	"hundred-farmers3"	10000	0	"only-one-field-per-year"	2	3.168	1000	false	true	"constant_prices"	"log-normal"	3.445	true	"hh-nw-kernel-distance"	90	1100	3	0.093	30	0.069	0.05	false	true	0.1	10	0	0.1	1	10	0	false	7	50	true	0	false	1	19	74	0.4411764705882353	0.5588235294117647	0	0	5812.968504579713	0	8030.928009735385	0	373320
11	0	"hundred-farmers3"	10000	0	"only-one-field-per-year"	2	3.168	1000	false	true	"constant_prices"	"log-normal"	3.445	true	"hh-nw-kernel-distance"	90	1100	3	0.093	30	0.069	0.05	false	true	0.1	10	0	0.1	1	10	0	false	7	50	true	0	false	1	20	69	0.43968023255813954	0.5603197674418605	0	0	5782.957651965273	0	7683.002361045755	0	375660
11	0	"hundred-farmers3"	10000	0	"only-one-field-per-year"	2	3.168	1000	false	true	"constant_prices"	"log-normal"	3.445	true	"hh-nw-kernel-distance"	90	1100	3	0.093	30	0.069	0.05	false	true	0.1	10	0	0.1	1	10	0	false	7	50	true	0	false	1	21	67	0.4418262150220913	0.5581737849779087	0	0	5866.435874697599	0	7312.715487021148	0	376470
11	0	"hundred-farmers3"	10000	0	"only-one-field-per-year"	2	3.168	1000	false	true	"constant_prices"	"log-normal"	3.445	true	"hh-nw-kernel-distance"	90	1100	3	0.093	30	0.069	0.05	false	true	0.1	10	0	0.1	1	10	0	false	7	50	true	0	false	1	22	65	0.44754716981132076	0.5524528301886793	0	0	5950.294313255059	0	6940.674691772403	0	377955
11	0	"hundred-farmers3"	10000	0	"only-one-field-per-year"	2	3.168	1000	false	true	"constant_prices"	"log-normal"	3.445	true	"hh-nw-kernel-distance"	90	1100	3	0.093	30	0.069	0.05	false	true	0.1	10	0	0.1	1	10	0	false	7	50	true	0	false	1	23	63	0.4391736801836266	0.5608263198163733	0	0	5811.577833663911	0	6655.558098966105	0	378765
11	0	"hundred-farmers3"	10000	0	"only-one-field-per-year"	2	3.168	1000	false	true	"constant_prices"	"log-normal"	3.445	true	"hh-nw-kernel-distance"	90	1100	3	0.093	30	0.069	0.05	false	true	0.1	10	0	0.1	1	10	0	false	7	50	true	0	false	1	24	62	0.43297380585516176	0.5670261941448382	0	0	5548.431348628986	0	6811.108176549798	0	379170
11	0	"hundred-farmers3"	10000	0	"only-one-field-per-year"	2	3.168	1000	false	true	"constant_prices"	"log-normal"	3.445	true	"hh-nw-kernel-distance"	90	1100	3	0.093	30	0.069	0.05	false	true	0.1	10	0	0.1	1	10	0	false	7	50	true	0	false	1	25	62	0.4283513097072419	0.5716486902927581	0	0	5239.304198696151	0	6424.736642774709	0	379170
11	0	"hundred-farmers3"	10000	0	"only-one-field-per-year"	2	3.168	1000	false	true	"constant_prices"	"log-normal"	3.445	true	"hh-nw-kernel-distance"	90	1100	3	0.093	30	0.069	0.05	false	true	0.1	10	0	0.1	1	10	0	false	7	50	true	0	false	1	26	62	0.4283513097072419	0.5716486902927581	0	0	5209.686106635527	0	6621.220435217553	0	379170
11	0	"hundred-farmers3"	10000	0	"only-one-field-per-year"	2	3.168	1000	false	true	"constant_prices"	"log-normal"	3.445	true	"hh-nw-kernel-distance"	90	1100	3	0.093	30	0.069	0.05	false	true	0.1	10	0	0.1	1	10	0	false	7	50	true	0	false	1	27	61	0.41961414790996787	0.5803858520900321	0	0	4844.4429761930805	0	6428.348272672984	0	381600
11	0	"hundred-farmers3"	10000	0	"only-one-field-per-year"	2	3.168	1000	false	true	"constant_prices"	"log-normal"	3.445	true	"hh-nw-kernel-distance"	90	1100	3	0.093	30	0.069	0.05	false	true	0.1	10	0	0.1	1	10	0	false	7	50	true	0	false	1	28	60	0.4074373484236055	0.5925626515763945	0	0	4725.787824547432	0	6080.225273060301	0	381915
11	0	"hundred-farmers3"	10000	0	"only-one-field-per-year"	2	3.168	1000	false	true	"constant_prices"	"log-normal"	3.445	true	"hh-nw-kernel-distance"	90	1100	3	0.093	30	0.069	0.05	false	true	0.1	10	0	0.1	1	10	0	false	7	50	true	0	false	1	29	60	0.4074373484236055	0.5925626515763945	0	0	4681.5774271854625	0	6287.114486283177	0	381915
11	0	"hundred-farmers3"	10000	0	"only-one-field-per-year"	2	3.168	1000	false	true	"constant_prices"	"log-normal"	3.445	true	"hh-nw-kernel-distance"	90	1100	3	0.093	30	0.069	0.05	false	true	0.1	10	0	0.1	1	10	0	false	7	50	true	0	false	1	30	60	0.4074373484236055	0.5925626515763945	0	0	4727.23043104527	0	6364.915125926603	0	381915
11	0	"hundred-farmers3"	10000	0	"only-one-field-per-year"	2	3.168	1000	false	true	"constant_prices"	"log-normal"	3.445	true	"hh-nw-kernel-distance"	90	1100	3	0.093	30	0.069	0.05	false	true	0.1	10	0	0.1	1	10	0	false	7	50	true	0	false	1	31	60	0.40662894098625707	0.5933710590137429	0	0	4896.539548091228	0	6373.446448350514	0	381915
11	0	"hundred-farmers3"	10000	0	"only-one-field-per-year"	2	3.168	1000	false	true	"constant_prices"	"log-normal"	3.445	true	"hh-nw-kernel-distance"	90	1100	3	0.093	30	0.069	0.05	false	true	0.1	10	0	0.1	1	10	0	false	7	50	true	0	false	1	32	60	0.40662894098625707	0.5933710590137429	0	0	5075.495600324059	0	6677.918911356329	0	381915
11	0	"hundred-farmers3"	10000	0	"only-one-field-per-year"	2	3.168	1000	false	true	"constant_prices"	"log-normal"	3.445	true	"hh-nw-kernel-distance"	90	1100	3	0.093	30	0.069	0.05	false	true	0.1	10	0	0.1	1	10	0	false	7	50	true	0	false	1	33	58	0.34197886647454373	0.6580211335254563	0	0	3118.9412343794997	0	6522.912219833913	0	390735
11	0	"hundred-farmers3"	10000	0	"only-one-field-per-year"	2	3.168	1000	false	true	"constant_prices"	"log-normal"	3.445	true	"hh-nw-kernel-distance"	90	1100	3	0.093	30	0.069	0.05	false	true	0.1	10	0	0.1	1	10	0	false	7	50	true	0	false	1	34	58	0.34197886647454373	0.6580211335254563	0	0	2931.9213114563513	0	6471.709104278778	0	390735
11	0	"hundred-farmers3"	10000	0	"only-one-field-per-year"	2	3.168	1000	false	true	"constant_prices"	"log-normal"	3.445	true	"hh-nw-kernel-distance"	90	1100	3	0.093	30	0.069	0.05	false	true	0.1	10	0	0.1	1	10	0	false	7	50	true	0	false	1	35	58	0.34293948126801155	0.6570605187319885	0	0	2817.757793587409	0	6426.891690835202	0	390735
11	0	"hundred-farmers3"	10000	0	"only-one-field-per-year"	2	3.168	1000	false	true	"constant_prices"	"log-normal"	3.445	true	"hh-nw-kernel-distance"	90	1100	3	0.093	30	0.069	0.05	false	true	0.1	10	0	0.1	1	10	0	false	7	50	true	0	false	1	36	57	0.3499005964214712	0.6500994035785288	0	0	2719.461010445783	0	6037.357874666095	0	392310
11	0	"hundred-farmers3"	10000	0	"only-one-field-per-year"	2	3.168	1000	false	true	"constant_prices"	"log-normal"	3.445	true	"hh-nw-kernel-distance"	90	1100	3	0.093	30	0.069	0.05	false	true	0.1	10	0	0.1	1	10	0	false	7	50	true	0	false	1	37	57	0.3499005964214712	0.6500994035785288	0	0	2794.80844167064	0	6001.352263114659	0	392310
11	0	"hundred-farmers3"	10000	0	"only-one-field-per-year"	2	3.168	1000	false	true	"constant_prices"	"log-normal"	3.445	true	"hh-nw-kernel-distance"	90	1100	3	0.093	30	0.069	0.05	false	true	0.1	10	0	0.1	1	10	0	false	7	50	true	0	false	1	38	57	0.3499005964214712	0.6500994035785288	0	0	2895.551086936056	0	6069.497996962369	0	392310
11	0	"hundred-farmers3"	10000	0	"only-one-field-per-year"	2	3.168	1000	false	true	"constant_prices"	"log-normal"	3.445	true	"hh-nw-kernel-distance"	90	1100	3	0.093	30	0.069	0.05	false	true	0.1	10	0	0.1	1	10	0	false	7	50	true	0	false	1	39	56	0.3534136546184739	0.6465863453815262	0	0	3073.1641350767954	0	5369.188808048978	0	392760
11	0	"hundred-farmers3"	10000	0	"only-one-field-per-year"	2	3.168	1000	false	true	"constant_prices"	"log-normal"	3.445	true	"hh-nw-kernel-distance"	90	1100	3	0.093	30	0.069	0.05	false	true	0.1	10	0	0.1	1	10	0	false	7	50	true	0	false	1	40	56	0.35441767068273095	0.6455823293172691	0	0	2963.623589663953	0	5345.407908249663	0	392760
11	0	"hundred-farmers3"	10000	0	"only-one-field-per-year"	2	3.168	1000	false	true	"constant_prices"	"log-normal"	3.445	true	"hh-nw-kernel-distance"	90	1100	3	0.093	30	0.069	0.05	false	true	0.1	10	0	0.1	1	10	0	false	7	50	true	0	false	1	41	56	0.3534136546184739	0.6465863453815262	0	0	3114.4083653008297	0	5232.249800674187	0	392760
11	0	"hundred-farmers3"	10000	0	"only-one-field-per-year"	2	3.168	1000	false	true	"constant_prices"	"log-normal"	3.445	true	"hh-nw-kernel-distance"	90	1100	3	0.093	30	0.069	0.05	false	true	0.1	10	0	0.1	1	10	0	false	7	50	true	0	false	1	42	55	0.36212278876170656	0.6378772112382934	0	0	3033.8680700225686	0	5289.062582544403	0	394335
11	0	"hundred-farmers3"	10000	0	"only-one-field-per-year"	2	3.168	1000	false	true	"constant_prices"	"log-normal"	3.445	true	"hh-nw-kernel-distance"	90	1100	3	0.093	30	0.069	0.05	false	true	0.1	10	0	0.1	1	10	0	false	7	50	true	0	false	1	43	55	0.36212278876170656	0.6378772112382934	0	0	3155.7829021560287	0	5535.24778555648	0	394335
11	0	"hundred-farmers3"	10000	0	"only-one-field-per-year"	2	3.168	1000	false	true	"constant_prices"	"log-normal"	3.445	true	"hh-nw-kernel-distance"	90	1100	3	0.093	30	0.069	0.05	false	true	0.1	10	0	0.1	1	10	0	false	7	50	true	0	false	1	44	55	0.36212278876170656	0.6378772112382934	0	0	3190.877842601549	0	5789.403573283182	0	394335
11	0	"hundred-farmers3"	10000	0	"only-one-field-per-year"	2	3.168	1000	false	true	"constant_prices"	"log-normal"	3.445	true	"hh-nw-kernel-distance"	90	1100	3	0.093	30	0.069	0.05	false	true	0.1	10	0	0.1	1	10	0	false	7	50	true	0	false	1	45	55	0.35796045785639957	0.6420395421436004	0	0	3204.470518833258	0	5821.913409400738	0	394335
11	0	"hundred-farmers3"	10000	0	"only-one-field-per-year"	2	3.168	1000	false	true	"constant_prices"	"log-normal"	3.445	true	"hh-nw-kernel-distance"	90	1100	3	0.093	30	0.069	0.05	false	true	0.1	10	0	0.1	1	10	0	false	7	50	true	0	false	1	46	55	0.35796045785639957	0.6420395421436004	0	0	3357.065186438891	0	6103.338579023989	0	394335
11	0	"hundred-farmers3"	10000	0	"only-one-field-per-year"	2	3.168	1000	false	true	"constant_prices"	"log-normal"	3.445	true	"hh-nw-kernel-distance"	90	1100	3	0.093	30	0.069	0.05	false	true	0.1	10	0	0.1	1	10	0	false	7	50	true	0	false	1	47	55	0.35796045785639957	0.6420395421436004	0	0	3195.7960667879415	0	6133.699307580783	0	394335
11	0	"hundred-farmers3"	10000	0	"only-one-field-per-year"	2	3.168	1000	false	true	"constant_prices"	"log-normal"	3.445	true	"hh-nw-kernel-distance"	90	1100	3	0.093	30	0.069	0.05	false	true	0.1	10	0	0.1	1	10	0	false	7	50	true	0	false	1	48	55	0.35796045785639957	0.6420395421436004	0	0	3126.6185947891263	0	6374.5714919508855	0	394335
11	0	"hundred-farmers3"	10000	0	"only-one-field-per-year"	2	3.168	1000	false	true	"constant_prices"	"log-normal"	3.445	true	"hh-nw-kernel-distance"	90	1100	3	0.093	30	0.069	0.05	false	true	0.1	10	0	0.1	1	10	0	false	7	50	true	0	false	1	49	55	0.35796045785639957	0.6420395421436004	0	0	2867.352999269868	0	6509.269339275105	0	394335
11	0	"hundred-farmers3"	10000	0	"only-one-field-per-year"	2	3.168	1000	false	true	"constant_prices"	"log-normal"	3.445	true	"hh-nw-kernel-distance"	90	1100	3	0.093	30	0.069	0.05	false	true	0.1	10	0	0.1	1	10	0	false	7	50	true	0	false	1	50	55	0.35796045785639957	0.6420395421436004	0	0	2623.1388407404174	0	6704.9735254945945	0	394335
12	0	"hundred-farmers3"	10000	0	"only-one-field-per-year"	2	3.168	1000	false	true	"constant_prices"	"log-normal"	3.445	true	"hh-nw-kernel-distance"	90	1100	3	0.093	30	0.069	0.05	false	true	0.1	10	0	0.1	1	10	0	false	7	50	true	0	false	1	0	100	0.50186799501868	0.49813200498132004	0	0	0	0	0	0	0
12	0	"hundred-farmers3"	10000	0	"only-one-field-per-year"	2	3.168	1000	false	true	"constant_prices"	"log-normal"	3.445	true	"hh-nw-kernel-distance"	90	1100	3	0.093	30	0.069	0.05	false	true	0.1	10	0	0.1	1	10	0	false	7	50	true	0	false	1	1	100	0.41158156911581567	0.5884184308841843	0	0	5909.623776745288	0	7616.725902816998	0	365310
12	0	"hundred-farmers3"	10000	0	"only-one-field-per-year"	2	3.168	1000	false	true	"constant_prices"	"log-normal"	3.445	true	"hh-nw-kernel-distance"	90	1100	3	0.093	30	0.069	0.05	false	true	0.1	10	0	0.1	1	10	0	false	7	50	true	0	false	1	2	100	0.3711083437110834	0.6288916562889165	0	0	5056.056845275409	0	7652.857553451735	0	365310
12	0	"hundred-farmers3"	10000	0	"only-one-field-per-year"	2	3.168	1000	false	true	"constant_prices"	"log-normal"	3.445	true	"hh-nw-kernel-distance"	90	1100	3	0.093	30	0.069	0.05	false	true	0.1	10	0	0.1	1	10	0	false	7	50	true	0	false	1	3	100	0.34993773349937735	0.6500622665006227	0	0	4910.592960937136	0	7758.7385541978665	0	365310
12	0	"hundred-farmers3"	10000	0	"only-one-field-per-year"	2	3.168	1000	false	true	"constant_prices"	"log-normal"	3.445	true	"hh-nw-kernel-distance"	90	1100	3	0.093	30	0.069	0.05	false	true	0.1	10	0	0.1	1	10	0	false	7	50	true	0	false	1	4	100	0.33250311332503113	0.6674968866749689	0	0	4681.942537286922	0	8008.879274817237	0	365310
12	0	"hundred-farmers3"	10000	0	"only-one-field-per-year"	2	3.168	1000	false	true	"constant_prices"	"log-normal"	3.445	true	"hh-nw-kernel-distance"	90	1100	3	0.093	30	0.069	0.05	false	true	0.1	10	0	0.1	1	10	0	false	7	50	true	0	false	1	5	100	0.3026151930261519	0.6973848069738481	0	0	4353.101200761623	0	8278.135086511746	0	365310
12	0	"hundred-farmers3"	10000	0	"only-one-field-per-year"	2	3.168	1000	false	true	"constant_prices"	"log-normal"	3.445	true	"hh-nw-kernel-distance"	90	1100	3	0.093	30	0.069	0.05	false	true	0.1	10	0	0.1	1	10	0	false	7	50	true	0	false	1	6	99	0.2955112219451372	0.7044887780548629	0	0	4206.016180691191	0	8465.910625308055	0	365400
12	0	"hundred-farmers3"	10000	0	"only-one-field-per-year"	2	3.168	1000	false	true	"constant_prices"	"log-normal"	3.445	true	"hh-nw-kernel-distance"	90	1100	3	0.093	30	0.069	0.05	false	true	0.1	10	0	0.1	1	10	0	false	7	50	true	0	false	1	7	99	0.29114713216957605	0.7088528678304239	0	0	4277.4173682773635	0	8820.392821516165	0	365400
12	0	"hundred-farmers3"	10000	0	"only-one-field-per-year"	2	3.168	1000	false	true	"constant_prices"	"log-normal"	3.445	true	"hh-nw-kernel-distance"	90	1100	3	0.093	30	0.069	0.05	false	true	0.1	10	0	0.1	1	10	0	false	7	50	true	0	false	1	8	97	0.28375	0.71625	0	0	4144.790903055411	0	9046.269535448544	0	365580
12	0	"hundred-farmers3"	10000	0	"only-one-field-per-year"	2	3.168	1000	false	true	"constant_prices"	"log-normal"	3.445	true	"hh-nw-kernel-distance"	90	1100	3	0.093	30	0.069	0.05	false	true	0.1	10	0	0.1	1	10	0	false	7	50	true	0	false	1	9	95	0.27711598746081506	0.722884012539185	0	0	3998.7771536671503	0	9317.922265456047	0	365805
12	0	"hundred-farmers3"	10000	0	"only-one-field-per-year"	2	3.168	1000	false	true	"constant_prices"	"log-normal"	3.445	true	"hh-nw-kernel-distance"	90	1100	3	0.093	30	0.069	0.05	false	true	0.1	10	0	0.1	1	10	0	false	7	50	true	0	false	1	10	93	0.25566750629722923	0.7443324937027708	0	0	3621.05311770538	0	9193.811556045119	0	366120
12	0	"hundred-farmers3"	10000	0	"only-one-field-per-year"	2	3.168	1000	false	true	"constant_prices"	"log-normal"	3.445	true	"hh-nw-kernel-distance"	90	1100	3	0.093	30	0.069	0.05	false	true	0.1	10	0	0.1	1	10	0	false	7	50	true	0	false	1	11	92	0.2582070707070707	0.7417929292929293	0	0	3633.222233957524	0	9467.559526936657	0	366300
12	0	"hundred-farmers3"	10000	0	"only-one-field-per-year"	2	3.168	1000	false	true	"constant_prices"	"log-normal"	3.445	true	"hh-nw-kernel-distance"	90	1100	3	0.093	30	0.069	0.05	false	true	0.1	10	0	0.1	1	10	0	false	7	50	true	0	false	1	12	88	0.2578374920025592	0.7421625079974408	0	0	3522.3615296148014	0	9410.98623901276	0	367245
12	0	"hundred-farmers3"	10000	0	"only-one-field-per-year"	2	3.168	1000	false	true	"constant_prices"	"log-normal"	3.445	true	"hh-nw-kernel-distance"	90	1100	3	0.093	30	0.069	0.05	false	true	0.1	10	0	0.1	1	10	0	false	7	50	true	0	false	1	13	86	0.25708762886597936	0.7429123711340206	0	0	3533.8016936353565	0	9364.852518402615	0	367740
12	0	"hundred-farmers3"	10000	0	"only-one-field-per-year"	2	3.168	1000	false	true	"constant_prices"	"log-normal"	3.445	true	"hh-nw-kernel-distance"	90	1100	3	0.093	30	0.069	0.05	false	true	0.1	10	0	0.1	1	10	0	false	7	50	true	0	false	1	14	85	0.2587548638132296	0.7412451361867705	0	0	3693.9220499372855	0	9757.153614403862	0	368190
12	0	"hundred-farmers3"	10000	0	"only-one-field-per-year"	2	3.168	1000	false	true	"constant_prices"	"log-normal"	3.445	true	"hh-nw-kernel-distance"	90	1100	3	0.093	30	0.069	0.05	false	true	0.1	10	0	0.1	1	10	0	false	7	50	true	0	false	1	15	81	0.26301911667765326	0.7369808833223468	0	0	3657.7873691618433	0	9334.717802258025	0	369315
12	0	"hundred-farmers3"	10000	0	"only-one-field-per-year"	2	3.168	1000	false	true	"constant_prices"	"log-normal"	3.445	true	"hh-nw-kernel-distance"	90	1100	3	0.093	30	0.069	0.05	false	true	0.1	10	0	0.1	1	10	0	false	7	50	true	0	false	1	16	77	0.2494942683749157	0.7505057316250843	0	0	3158.46131104351	0	9466.502480870427	0	370845
12	0	"hundred-farmers3"	10000	0	"only-one-field-per-year"	2	3.168	1000	false	true	"constant_prices"	"log-normal"	3.445	true	"hh-nw-kernel-distance"	90	1100	3	0.093	30	0.069	0.05	false	true	0.1	10	0	0.1	1	10	0	false	7	50	true	0	false	1	17	72	0.26334519572953735	0.7366548042704626	0	0	3369.010138190108	0	9321.286219160686	0	374355
12	0	"hundred-farmers3"	10000	0	"only-one-field-per-year"	2	3.168	1000	false	true	"constant_prices"	"log-normal"	3.445	true	"hh-nw-kernel-distance"	90	1100	3	0.093	30	0.069	0.05	false	true	0.1	10	0	0.1	1	10	0	false	7	50	true	0	false	1	18	71	0.2530465949820789	0.7469534050179212	0	0	3166.4235684899154	0	8950.006443802064	0	374805
12	0	"hundred-farmers3"	10000	0	"only-one-field-per-year"	2	3.168	1000	false	true	"constant_prices"	"log-normal"	3.445	true	"hh-nw-kernel-distance"	90	1100	3	0.093	30	0.069	0.05	false	true	0.1	10	0	0.1	1	10	0	false	7	50	true	0	false	1	19	68	0.27225130890052357	0.7277486910994765	0	0	3192.2170531860734	0	7871.95354925383	0	377415
12	0	"hundred-farmers3"	10000	0	"only-one-field-per-year"	2	3.168	1000	false	true	"constant_prices"	"log-normal"	3.445	true	"hh-nw-kernel-distance"	90	1100	3	0.093	30	0.069	0.05	false	true	0.1	10	0	0.1	1	10	0	false	7	50	true	0	false	1	20	68	0.27225130890052357	0.7277486910994765	0	0	3391.579461397433	0	8203.332373612451	0	377415
12	0	"hundred-farmers3"	10000	0	"only-one-field-per-year"	2	3.168	1000	false	true	"constant_prices"	"log-normal"	3.445	true	"hh-nw-kernel-distance"	90	1100	3	0.093	30	0.069	0.05	false	true	0.1	10	0	0.1	1	10	0	false	7	50	true	0	false	1	21	66	0.2719033232628399	0.7280966767371602	0	0	2991.697590346591	0	8445.251331757583	0	378000
12	0	"hundred-farmers3"	10000	0	"only-one-field-per-year"	2	3.168	1000	false	true	"constant_prices"	"log-normal"	3.445	true	"hh-nw-kernel-distance"	90	1100	3	0.093	30	0.069	0.05	false	true	0.1	10	0	0.1	1	10	0	false	7	50	true	0	false	1	22	65	0.27100681302043905	0.728993186979561	0	0	2897.934041361439	0	8557.516836019677	0	378135
12	0	"hundred-farmers3"	10000	0	"only-one-field-per-year"	2	3.168	1000	false	true	"constant_prices"	"log-normal"	3.445	true	"hh-nw-kernel-distance"	90	1100	3	0.093	30	0.069	0.05	false	true	0.1	10	0	0.1	1	10	0	false	7	50	true	0	false	1	23	65	0.28236184708554124	0.7176381529144588	0	0	3050.8044116457195	0	8717.292818901513	0	378135
12	0	"hundred-farmers3"	10000	0	"only-one-field-per-year"	2	3.168	1000	false	true	"constant_prices"	"log-normal"	3.445	true	"hh-nw-kernel-distance"	90	1100	3	0.093	30	0.069	0.05	false	true	0.1	10	0	0.1	1	10	0	false	7	50	true	0	false	1	24	63	0.2851681957186544	0.7148318042813455	0	0	3270.24523183489	0	8871.563638203155	0	378720
12	0	"hundred-farmers3"	10000	0	"only-one-field-per-year"	2	3.168	1000	false	true	"constant_prices"	"log-normal"	3.445	true	"hh-nw-kernel-distance"	90	1100	3	0.093	30	0.069	0.05	false	true	0.1	10	0	0.1	1	10	0	false	7	50	true	0	false	1	25	62	0.2898212898212898	0.7101787101787101	0	0	3105.850944836429	0	8896.41988744876	0	379665
12	0	"hundred-farmers3"	10000	0	"only-one-field-per-year"	2	3.168	1000	false	true	"constant_prices"	"log-normal"	3.445	true	"hh-nw-kernel-distance"	90	1100	3	0.093	30	0.069	0.05	false	true	0.1	10	0	0.1	1	10	0	false	7	50	true	0	false	1	26	60	0.29556259904912835	0.7044374009508716	0	0	3084.715201629263	0	8968.653468597946	0	380790
12	0	"hundred-farmers3"	10000	0	"only-one-field-per-year"	2	3.168	1000	false	true	"constant_prices"	"log-normal"	3.445	true	"hh-nw-kernel-distance"	90	1100	3	0.093	30	0.069	0.05	false	true	0.1	10	0	0.1	1	10	0	false	7	50	true	0	false	1	27	59	0.2968	0.7032	0	0	2795.9527885565117	0	9083.06404801283	0	381330
12	0	"hundred-farmers3"	10000	0	"only-one-field-per-year"	2	3.168	1000	false	true	"constant_prices"	"log-normal"	3.445	true	"hh-nw-kernel-distance"	90	1100	3	0.093	30	0.069	0.05	false	true	0.1	10	0	0.1	1	10	0	false	7	50	true	0	false	1	28	59	0.2968	0.7032	0	0	2956.881462942798	0	9284.635832570459	0	381330
12	0	"hundred-farmers3"	10000	0	"only-one-field-per-year"	2	3.168	1000	false	true	"constant_prices"	"log-normal"	3.445	true	"hh-nw-kernel-distance"	90	1100	3	0.093	30	0.069	0.05	false	true	0.1	10	0	0.1	1	10	0	false	7	50	true	0	false	1	29	58	0.29847144006436044	0.7015285599356396	0	0	3130.8108931338525	0	9599.08939758762	0	381645
12	0	"hundred-farmers3"	10000	0	"only-one-field-per-year"	2	3.168	1000	false	true	"constant_prices"	"log-normal"	3.445	true	"hh-nw-kernel-distance"	90	1100	3	0.093	30	0.069	0.05	false	true	0.1	10	0	0.1	1	10	0	false	7	50	true	0	false	1	30	56	0.29983792544570503	0.700162074554295	0	0	3057.6361522397883	0	9615.64619392099	0	382050
12	0	"hundred-farmers3"	10000	0	"only-one-field-per-year"	2	3.168	1000	false	true	"constant_prices"	"log-normal"	3.445	true	"hh-nw-kernel-distance"	90	1100	3	0.093	30	0.069	0.05	false	true	0.1	10	0	0.1	1	10	0	false	7	50	true	0	false	1	31	56	0.3006482982171799	0.6993517017828201	0	0	3062.295142338603	0	9892.814890401514	0	382050
12	0	"hundred-farmers3"	10000	0	"only-one-field-per-year"	2	3.168	1000	false	true	"constant_prices"	"log-normal"	3.445	true	"hh-nw-kernel-distance"	90	1100	3	0.093	30	0.069	0.05	false	true	0.1	10	0	0.1	1	10	0	false	7	50	true	0	false	1	32	56	0.3006482982171799	0.6993517017828201	0	0	3263.587664639009	0	10041.09973007309	0	382050
12	0	"hundred-farmers3"	10000	0	"only-one-field-per-year"	2	3.168	1000	false	true	"constant_prices"	"log-normal"	3.445	true	"hh-nw-kernel-distance"	90	1100	3	0.093	30	0.069	0.05	false	true	0.1	10	0	0.1	1	10	0	false	7	50	true	0	false	1	33	54	0.30335241210139	0.6966475878986099	0	0	3229.574086677961	0	10049.082491261664	0	382545
12	0	"hundred-farmers3"	10000	0	"only-one-field-per-year"	2	3.168	1000	false	true	"constant_prices"	"log-normal"	3.445	true	"hh-nw-kernel-distance"	90	1100	3	0.093	30	0.069	0.05	false	true	0.1	10	0	0.1	1	10	0	false	7	50	true	0	false	1	34	54	0.30335241210139	0.6966475878986099	0	0	3205.2089454318884	0	9690.141974544313	0	382545
12	0	"hundred-farmers3"	10000	0	"only-one-field-per-year"	2	3.168	1000	false	true	"constant_prices"	"log-normal"	3.445	true	"hh-nw-kernel-distance"	90	1100	3	0.093	30	0.069	0.05	false	true	0.1	10	0	0.1	1	10	0	false	7	50	true	0	false	1	35	54	0.30335241210139	0.6966475878986099	0	0	3252.809719393266	0	9723.740695643271	0	382545
12	0	"hundred-farmers3"	10000	0	"only-one-field-per-year"	2	3.168	1000	false	true	"constant_prices"	"log-normal"	3.445	true	"hh-nw-kernel-distance"	90	1100	3	0.093	30	0.069	0.05	false	true	0.1	10	0	0.1	1	10	0	false	7	50	true	0	false	1	36	54	0.30335241210139	0.6966475878986099	0	0	2968.170150969907	0	9713.066968770818	0	382545
12	0	"hundred-farmers3"	10000	0	"only-one-field-per-year"	2	3.168	1000	false	true	"constant_prices"	"log-normal"	3.445	true	"hh-nw-kernel-distance"	90	1100	3	0.093	30	0.069	0.05	false	true	0.1	10	0	0.1	1	10	0	false	7	50	true	0	false	1	37	54	0.30335241210139	0.6966475878986099	0	0	3013.121331018425	0	9265.28641503394	0	382545
12	0	"hundred-farmers3"	10000	0	"only-one-field-per-year"	2	3.168	1000	false	true	"constant_prices"	"log-normal"	3.445	true	"hh-nw-kernel-distance"	90	1100	3	0.093	30	0.069	0.05	false	true	0.1	10	0	0.1	1	10	0	false	7	50	true	0	false	1	38	54	0.30335241210139	0.6966475878986099	0	0	3222.6429724319437	0	9056.866435801658	0	382545
12	0	"hundred-farmers3"	10000	0	"only-one-field-per-year"	2	3.168	1000	false	true	"constant_prices"	"log-normal"	3.445	true	"hh-nw-kernel-distance"	90	1100	3	0.093	30	0.069	0.05	false	true	0.1	10	0	0.1	1	10	0	false	7	50	true	0	false	1	39	54	0.30335241210139	0.6966475878986099	0	0	3340.412886903366	0	8580.155222574282	0	382545
12	0	"hundred-farmers3"	10000	0	"only-one-field-per-year"	2	3.168	1000	false	true	"constant_prices"	"log-normal"	3.445	true	"hh-nw-kernel-distance"	90	1100	3	0.093	30	0.069	0.05	false	true	0.1	10	0	0.1	1	10	0	false	7	50	true	0	false	1	40	54	0.30335241210139	0.6966475878986099	0	0	3074.639766244835	0	8060.785112309482	0	382545
12	0	"hundred-farmers3"	10000	0	"only-one-field-per-year"	2	3.168	1000	false	true	"constant_prices"	"log-normal"	3.445	true	"hh-nw-kernel-distance"	90	1100	3	0.093	30	0.069	0.05	false	true	0.1	10	0	0.1	1	10	0	false	7	50	true	0	false	1	41	54	0.30335241210139	0.6966475878986099	0	0	3122.3817042395867	0	7827.353538730025	0	382545
12	0	"hundred-farmers3"	10000	0	"only-one-field-per-year"	2	3.168	1000	false	true	"constant_prices"	"log-normal"	3.445	true	"hh-nw-kernel-distance"	90	1100	3	0.093	30	0.069	0.05	false	true	0.1	10	0	0.1	1	10	0	false	7	50	true	0	false	1	42	54	0.30335241210139	0.6966475878986099	0	0	3322.705940771064	0	7827.63913687463	0	382545
12	0	"hundred-farmers3"	10000	0	"only-one-field-per-year"	2	3.168	1000	false	true	"constant_prices"	"log-normal"	3.445	true	"hh-nw-kernel-distance"	90	1100	3	0.093	30	0.069	0.05	false	true	0.1	10	0	0.1	1	10	0	false	7	50	true	0	false	1	43	54	0.30335241210139	0.6966475878986099	0	0	3253.50684984082	0	7965.406156012754	0	382545
12	0	"hundred-farmers3"	10000	0	"only-one-field-per-year"	2	3.168	1000	false	true	"constant_prices"	"log-normal"	3.445	true	"hh-nw-kernel-distance"	90	1100	3	0.093	30	0.069	0.05	false	true	0.1	10	0	0.1	1	10	0	false	7	50	true	0	false	1	44	54	0.30335241210139	0.6966475878986099	0	0	3317.8406444002107	0	8071.005250313834	0	382545
12	0	"hundred-farmers3"	10000	0	"only-one-field-per-year"	2	3.168	1000	false	true	"constant_prices"	"log-normal"	3.445	true	"hh-nw-kernel-distance"	90	1100	3	0.093	30	0.069	0.05	false	true	0.1	10	0	0.1	1	10	0	false	7	50	true	0	false	1	45	54	0.30335241210139	0.6966475878986099	0	0	3497.7767876728917	0	8031.978130437631	0	382545
12	0	"hundred-farmers3"	10000	0	"only-one-field-per-year"	2	3.168	1000	false	true	"constant_prices"	"log-normal"	3.445	true	"hh-nw-kernel-distance"	90	1100	3	0.093	30	0.069	0.05	false	true	0.1	10	0	0.1	1	10	0	false	7	50	true	0	false	1	46	54	0.3017170891251022	0.6982829108748978	0	0	3015.6151069720718	0	8069.333832914227	0	382545
12	0	"hundred-farmers3"	10000	0	"only-one-field-per-year"	2	3.168	1000	false	true	"constant_prices"	"log-normal"	3.445	true	"hh-nw-kernel-distance"	90	1100	3	0.093	30	0.069	0.05	false	true	0.1	10	0	0.1	1	10	0	false	7	50	true	0	false	1	47	53	0.3087866108786611	0.6912133891213389	0	0	2886.631759289529	0	7988.794421884038	0	383805
12	0	"hundred-farmers3"	10000	0	"only-one-field-per-year"	2	3.168	1000	false	true	"constant_prices"	"log-normal"	3.445	true	"hh-nw-kernel-distance"	90	1100	3	0.093	30	0.069	0.05	false	true	0.1	10	0	0.1	1	10	0	false	7	50	true	0	false	1	48	53	0.3087866108786611	0.6912133891213389	0	0	3063.539127863741	0	7870.054680111037	0	383805
12	0	"hundred-farmers3"	10000	0	"only-one-field-per-year"	2	3.168	1000	false	true	"constant_prices"	"log-normal"	3.445	true	"hh-nw-kernel-distance"	90	1100	3	0.093	30	0.069	0.05	false	true	0.1	10	0	0.1	1	10	0	false	7	50	true	0	false	1	49	53	0.3087866108786611	0.6912133891213389	0	0	3202.339760314388	0	8096.817453666569	0	383805
12	0	"hundred-farmers3"	10000	0	"only-one-field-per-year"	2	3.168	1000	false	true	"constant_prices"	"log-normal"	3.445	true	"hh-nw-kernel-distance"	90	1100	3	0.093	30	0.069	0.05	false	true	0.1	10	0	0.1	1	10	0	false	7	50	true	0	false	1	50	53	0.3087866108786611	0.6912133891213389	0	0	3050.7476888297256	0	7970.026290472874	0	383805
13	0	"hundred-farmers3"	10000	0	"only-one-field-per-year"	2	3.168	1000	false	true	"constant_prices"	"log-normal"	3.445	true	"hh-nw-kernel-distance"	90	1100	3	0.093	30	0.069	0.05	false	true	0.1	10	0	0.1	1	10	0	false	7	50	true	0	false	1	0	100	0.50186799501868	0.49813200498132004	0	0	0	0	0	0	0
13	0	"hundred-farmers3"	10000	0	"only-one-field-per-year"	2	3.168	1000	false	true	"constant_prices"	"log-normal"	3.445	true	"hh-nw-kernel-distance"	90	1100	3	0.093	30	0.069	0.05	false	true	0.1	10	0	0.1	1	10	0	false	7	50	true	0	false	1	1	100	0.4452054794520548	0.5547945205479452	0	0	5963.724973850838	0	7360.9240092865175	0	365310
13	0	"hundred-farmers3"	10000	0	"only-one-field-per-year"	2	3.168	1000	false	true	"constant_prices"	"log-normal"	3.445	true	"hh-nw-kernel-distance"	90	1100	3	0.093	30	0.069	0.05	false	true	0.1	10	0	0.1	1	10	0	false	7	50	true	0	false	1	2	100	0.4439601494396015	0.5560398505603985	0	0	5707.8636625038625	0	7623.4327833219	0	365310
13	0	"hundred-farmers3"	10000	0	"only-one-field-per-year"	2	3.168	1000	false	true	"constant_prices"	"log-normal"	3.445	true	"hh-nw-kernel-distance"	90	1100	3	0.093	30	0.069	0.05	false	true	0.1	10	0	0.1	1	10	0	false	7	50	true	0	false	1	3	100	0.4215442092154421	0.5784557907845579	0	0	5595.944266406755	0	7911.340192289815	0	365310
13	0	"hundred-farmers3"	10000	0	"only-one-field-per-year"	2	3.168	1000	false	true	"constant_prices"	"log-normal"	3.445	true	"hh-nw-kernel-distance"	90	1100	3	0.093	30	0.069	0.05	false	true	0.1	10	0	0.1	1	10	0	false	7	50	true	0	false	1	4	100	0.40473225404732255	0.5952677459526775	0	0	5233.734882487131	0	8200.532732616794	0	365310
13	0	"hundred-farmers3"	10000	0	"only-one-field-per-year"	2	3.168	1000	false	true	"constant_prices"	"log-normal"	3.445	true	"hh-nw-kernel-distance"	90	1100	3	0.093	30	0.069	0.05	false	true	0.1	10	0	0.1	1	10	0	false	7	50	true	0	false	1	5	100	0.3866749688667497	0.6133250311332503	0	0	5085.293101545303	0	8497.323289029197	0	365310
13	0	"hundred-farmers3"	10000	0	"only-one-field-per-year"	2	3.168	1000	false	true	"constant_prices"	"log-normal"	3.445	true	"hh-nw-kernel-distance"	90	1100	3	0.093	30	0.069	0.05	false	true	0.1	10	0	0.1	1	10	0	false	7	50	true	0	false	1	6	100	0.3891656288916563	0.6108343711083437	0	0	5158.301648476366	0	8623.274953267794	0	365310
13	0	"hundred-farmers3"	10000	0	"only-one-field-per-year"	2	3.168	1000	false	true	"constant_prices"	"log-normal"	3.445	true	"hh-nw-kernel-distance"	90	1100	3	0.093	30	0.069	0.05	false	true	0.1	10	0	0.1	1	10	0	false	7	50	true	0	false	1	7	99	0.3846633416458853	0.6153366583541147	0	0	5393.222601142452	0	8971.488865998077	0	365400
13	0	"hundred-farmers3"	10000	0	"only-one-field-per-year"	2	3.168	1000	false	true	"constant_prices"	"log-normal"	3.445	true	"hh-nw-kernel-distance"	90	1100	3	0.093	30	0.069	0.05	false	true	0.1	10	0	0.1	1	10	0	false	7	50	true	0	false	1	8	99	0.38341645885286785	0.6165835411471322	0	0	5565.361562000873	0	9126.72587981456	0	365400
13	0	"hundred-farmers3"	10000	0	"only-one-field-per-year"	2	3.168	1000	false	true	"constant_prices"	"log-normal"	3.445	true	"hh-nw-kernel-distance"	90	1100	3	0.093	30	0.069	0.05	false	true	0.1	10	0	0.1	1	10	0	false	7	50	true	0	false	1	9	98	0.38451935081148564	0.6154806491885143	0	0	5725.244808949455	0	9046.451475551632	0	365490
13	0	"hundred-farmers3"	10000	0	"only-one-field-per-year"	2	3.168	1000	false	true	"constant_prices"	"log-normal"	3.445	true	"hh-nw-kernel-distance"	90	1100	3	0.093	30	0.069	0.05	false	true	0.1	10	0	0.1	1	10	0	false	7	50	true	0	false	1	10	96	0.3717146433041302	0.6282853566958698	0	0	5390.048946291844	0	9373.650570336165	0	365670
13	0	"hundred-farmers3"	10000	0	"only-one-field-per-year"	2	3.168	1000	false	true	"constant_prices"	"log-normal"	3.445	true	"hh-nw-kernel-distance"	90	1100	3	0.093	30	0.069	0.05	false	true	0.1	10	0	0.1	1	10	0	false	7	50	true	0	false	1	11	93	0.36609955891619406	0.6339004410838059	0	0	5160.8678333868465	0	9496.064108374865	0	366165
13	0	"hundred-farmers3"	10000	0	"only-one-field-per-year"	2	3.168	1000	false	true	"constant_prices"	"log-normal"	3.445	true	"hh-nw-kernel-distance"	90	1100	3	0.093	30	0.069	0.05	false	true	0.1	10	0	0.1	1	10	0	false	7	50	true	0	false	1	12	92	0.3655913978494624	0.6344086021505376	0	0	5224.28675440998	0	9092.46358942349	0	366435
13	0	"hundred-farmers3"	10000	0	"only-one-field-per-year"	2	3.168	1000	false	true	"constant_prices"	"log-normal"	3.445	true	"hh-nw-kernel-distance"	90	1100	3	0.093	30	0.069	0.05	false	true	0.1	10	0	0.1	1	10	0	false	7	50	true	0	false	1	13	92	0.3655913978494624	0.6344086021505376	0	0	5163.052724217527	0	9095.43278885053	0	366435
13	0	"hundred-farmers3"	10000	0	"only-one-field-per-year"	2	3.168	1000	false	true	"constant_prices"	"log-normal"	3.445	true	"hh-nw-kernel-distance"	90	1100	3	0.093	30	0.069	0.05	false	true	0.1	10	0	0.1	1	10	0	false	7	50	true	0	false	1	14	89	0.3657289002557545	0.6342710997442456	0	0	4942.473608040408	0	9333.41822044234	0	367200
13	0	"hundred-farmers3"	10000	0	"only-one-field-per-year"	2	3.168	1000	false	true	"constant_prices"	"log-normal"	3.445	true	"hh-nw-kernel-distance"	90	1100	3	0.093	30	0.069	0.05	false	true	0.1	10	0	0.1	1	10	0	false	7	50	true	0	false	1	15	88	0.3725112395632627	0.6274887604367373	0	0	4920.888192954222	0	9494.354233220027	0	367515
13	0	"hundred-farmers3"	10000	0	"only-one-field-per-year"	2	3.168	1000	false	true	"constant_prices"	"log-normal"	3.445	true	"hh-nw-kernel-distance"	90	1100	3	0.093	30	0.069	0.05	false	true	0.1	10	0	0.1	1	10	0	false	7	50	true	0	false	1	16	86	0.3651102464332036	0.6348897535667963	0	0	5122.416718700015	0	9400.674780052643	0	368190
13	0	"hundred-farmers3"	10000	0	"only-one-field-per-year"	2	3.168	1000	false	true	"constant_prices"	"log-normal"	3.445	true	"hh-nw-kernel-distance"	90	1100	3	0.093	30	0.069	0.05	false	true	0.1	10	0	0.1	1	10	0	false	7	50	true	0	false	1	17	86	0.35084306095979245	0.6491569390402075	0	0	5001.6141843906935	0	9254.715056606676	0	368190
13	0	"hundred-farmers3"	10000	0	"only-one-field-per-year"	2	3.168	1000	false	true	"constant_prices"	"log-normal"	3.445	true	"hh-nw-kernel-distance"	90	1100	3	0.093	30	0.069	0.05	false	true	0.1	10	0	0.1	1	10	0	false	7	50	true	0	false	1	18	84	0.35216819973718794	0.6478318002628121	0	0	4773.086469266376	0	9042.059708320874	0	369090
13	0	"hundred-farmers3"	10000	0	"only-one-field-per-year"	2	3.168	1000	false	true	"constant_prices"	"log-normal"	3.445	true	"hh-nw-kernel-distance"	90	1100	3	0.093	30	0.069	0.05	false	true	0.1	10	0	0.1	1	10	0	false	7	50	true	0	false	1	19	83	0.3458498023715415	0.6541501976284585	0	0	4672.761955712725	0	8957.955095257967	0	369270
13	0	"hundred-farmers3"	10000	0	"only-one-field-per-year"	2	3.168	1000	false	true	"constant_prices"	"log-normal"	3.445	true	"hh-nw-kernel-distance"	90	1100	3	0.093	30	0.069	0.05	false	true	0.1	10	0	0.1	1	10	0	false	7	50	true	0	false	1	20	81	0.3490691489361702	0.6509308510638298	0	0	4770.022615279244	0	9151.357859517704	0	369900
13	0	"hundred-farmers3"	10000	0	"only-one-field-per-year"	2	3.168	1000	false	true	"constant_prices"	"log-normal"	3.445	true	"hh-nw-kernel-distance"	90	1100	3	0.093	30	0.069	0.05	false	true	0.1	10	0	0.1	1	10	0	false	7	50	true	0	false	1	21	80	0.3377837116154873	0.6622162883845126	0	0	4656.6539646926385	0	9238.011580438797	0	370170
13	0	"hundred-farmers3"	10000	0	"only-one-field-per-year"	2	3.168	1000	false	true	"constant_prices"	"log-normal"	3.445	true	"hh-nw-kernel-distance"	90	1100	3	0.093	30	0.069	0.05	false	true	0.1	10	0	0.1	1	10	0	false	7	50	true	0	false	1	22	80	0.3377837116154873	0.6622162883845126	0	0	4886.974148008335	0	8944.31354804485	0	370170
13	0	"hundred-farmers3"	10000	0	"only-one-field-per-year"	2	3.168	1000	false	true	"constant_prices"	"log-normal"	3.445	true	"hh-nw-kernel-distance"	90	1100	3	0.093	30	0.069	0.05	false	true	0.1	10	0	0.1	1	10	0	false	7	50	true	0	false	1	23	78	0.3353494623655914	0.6646505376344086	0	0	4748.302719741484	0	8541.19897367832	0	370620
13	0	"hundred-farmers3"	10000	0	"only-one-field-per-year"	2	3.168	1000	false	true	"constant_prices"	"log-normal"	3.445	true	"hh-nw-kernel-distance"	90	1100	3	0.093	30	0.069	0.05	false	true	0.1	10	0	0.1	1	10	0	false	7	50	true	0	false	1	24	78	0.3353494623655914	0.6646505376344086	0	0	4866.558987006307	0	8656.969284693028	0	370620
13	0	"hundred-farmers3"	10000	0	"only-one-field-per-year"	2	3.168	1000	false	true	"constant_prices"	"log-normal"	3.445	true	"hh-nw-kernel-distance"	90	1100	3	0.093	30	0.069	0.05	false	true	0.1	10	0	0.1	1	10	0	false	7	50	true	0	false	1	25	76	0.326671261199173	0.673328738800827	0	0	3709.7184122950653	0	8302.773760219685	0	372285
13	0	"hundred-farmers3"	10000	0	"only-one-field-per-year"	2	3.168	1000	false	true	"constant_prices"	"log-normal"	3.445	true	"hh-nw-kernel-distance"	90	1100	3	0.093	30	0.069	0.05	false	true	0.1	10	0	0.1	1	10	0	false	7	50	true	0	false	1	26	75	0.3337940566689703	0.6662059433310297	0	0	3831.270014299603	0	8634.43965893377	0	372465
13	0	"hundred-farmers3"	10000	0	"only-one-field-per-year"	2	3.168	1000	false	true	"constant_prices"	"log-normal"	3.445	true	"hh-nw-kernel-distance"	90	1100	3	0.093	30	0.069	0.05	false	true	0.1	10	0	0.1	1	10	0	false	7	50	true	0	false	1	27	75	0.34139599170698	0.65860400829302	0	0	3989.827840395894	0	8881.759569831644	0	372465
13	0	"hundred-farmers3"	10000	0	"only-one-field-per-year"	2	3.168	1000	false	true	"constant_prices"	"log-normal"	3.445	true	"hh-nw-kernel-distance"	90	1100	3	0.093	30	0.069	0.05	false	true	0.1	10	0	0.1	1	10	0	false	7	50	true	0	false	1	28	74	0.3680555555555556	0.6319444444444444	0	0	4278.476540988324	0	8986.32853707591	0	372780
13	0	"hundred-farmers3"	10000	0	"only-one-field-per-year"	2	3.168	1000	false	true	"constant_prices"	"log-normal"	3.445	true	"hh-nw-kernel-distance"	90	1100	3	0.093	30	0.069	0.05	false	true	0.1	10	0	0.1	1	10	0	false	7	50	true	0	false	1	29	72	0.3737727910238429	0.6262272089761571	0	0	4314.837226251179	0	9123.27203468925	0	373410
13	0	"hundred-farmers3"	10000	0	"only-one-field-per-year"	2	3.168	1000	false	true	"constant_prices"	"log-normal"	3.445	true	"hh-nw-kernel-distance"	90	1100	3	0.093	30	0.069	0.05	false	true	0.1	10	0	0.1	1	10	0	false	7	50	true	0	false	1	30	72	0.3737727910238429	0.6262272089761571	0	0	4495.501803081608	0	9373.977790890078	0	373410
13	0	"hundred-farmers3"	10000	0	"only-one-field-per-year"	2	3.168	1000	false	true	"constant_prices"	"log-normal"	3.445	true	"hh-nw-kernel-distance"	90	1100	3	0.093	30	0.069	0.05	false	true	0.1	10	0	0.1	1	10	0	false	7	50	true	0	false	1	31	70	0.3597997138769671	0.6402002861230329	0	0	4461.580417962528	0	9310.883158480257	0	374670
13	0	"hundred-farmers3"	10000	0	"only-one-field-per-year"	2	3.168	1000	false	true	"constant_prices"	"log-normal"	3.445	true	"hh-nw-kernel-distance"	90	1100	3	0.093	30	0.069	0.05	false	true	0.1	10	0	0.1	1	10	0	false	7	50	true	0	false	1	32	69	0.3597122302158273	0.6402877697841727	0	0	4661.535250304875	0	9509.631270076996	0	375030
13	0	"hundred-farmers3"	10000	0	"only-one-field-per-year"	2	3.168	1000	false	true	"constant_prices"	"log-normal"	3.445	true	"hh-nw-kernel-distance"	90	1100	3	0.093	30	0.069	0.05	false	true	0.1	10	0	0.1	1	10	0	false	7	50	true	0	false	1	33	69	0.35611510791366907	0.6438848920863309	0	0	4622.243120723304	0	9397.403342695103	0	375030
13	0	"hundred-farmers3"	10000	0	"only-one-field-per-year"	2	3.168	1000	false	true	"constant_prices"	"log-normal"	3.445	true	"hh-nw-kernel-distance"	90	1100	3	0.093	30	0.069	0.05	false	true	0.1	10	0	0.1	1	10	0	false	7	50	true	0	false	1	34	69	0.35467625899280575	0.6453237410071943	0	0	4722.731547265144	0	9571.779169215386	0	375030
13	0	"hundred-farmers3"	10000	0	"only-one-field-per-year"	2	3.168	1000	false	true	"constant_prices"	"log-normal"	3.445	true	"hh-nw-kernel-distance"	90	1100	3	0.093	30	0.069	0.05	false	true	0.1	10	0	0.1	1	10	0	false	7	50	true	0	false	1	35	69	0.35467625899280575	0.6453237410071943	0	0	4684.598592006982	0	9739.35399616776	0	375030
13	0	"hundred-farmers3"	10000	0	"only-one-field-per-year"	2	3.168	1000	false	true	"constant_prices"	"log-normal"	3.445	true	"hh-nw-kernel-distance"	90	1100	3	0.093	30	0.069	0.05	false	true	0.1	10	0	0.1	1	10	0	false	7	50	true	0	false	1	36	68	0.355956678700361	0.644043321299639	0	0	4659.296023689571	0	9947.734841736234	0	375255
13	0	"hundred-farmers3"	10000	0	"only-one-field-per-year"	2	3.168	1000	false	true	"constant_prices"	"log-normal"	3.445	true	"hh-nw-kernel-distance"	90	1100	3	0.093	30	0.069	0.05	false	true	0.1	10	0	0.1	1	10	0	false	7	50	true	0	false	1	37	68	0.3725631768953069	0.6274368231046932	0	0	4332.584853282737	0	9882.783471571442	0	375255
13	0	"hundred-farmers3"	10000	0	"only-one-field-per-year"	2	3.168	1000	false	true	"constant_prices"	"log-normal"	3.445	true	"hh-nw-kernel-distance"	90	1100	3	0.093	30	0.069	0.05	false	true	0.1	10	0	0.1	1	10	0	false	7	50	true	0	false	1	38	67	0.3829787234042553	0.6170212765957447	0	0	4640.390228559849	0	9136.868918591908	0	376245
13	0	"hundred-farmers3"	10000	0	"only-one-field-per-year"	2	3.168	1000	false	true	"constant_prices"	"log-normal"	3.445	true	"hh-nw-kernel-distance"	90	1100	3	0.093	30	0.069	0.05	false	true	0.1	10	0	0.1	1	10	0	false	7	50	true	0	false	1	39	67	0.38517975055025677	0.6148202494497432	0	0	4752.52356646823	0	8815.501479186361	0	376245
13	0	"hundred-farmers3"	10000	0	"only-one-field-per-year"	2	3.168	1000	false	true	"constant_prices"	"log-normal"	3.445	true	"hh-nw-kernel-distance"	90	1100	3	0.093	30	0.069	0.05	false	true	0.1	10	0	0.1	1	10	0	false	7	50	true	0	false	1	40	67	0.38517975055025677	0.6148202494497432	0	0	4965.792129322622	0	8069.036217475753	0	376245
13	0	"hundred-farmers3"	10000	0	"only-one-field-per-year"	2	3.168	1000	false	true	"constant_prices"	"log-normal"	3.445	true	"hh-nw-kernel-distance"	90	1100	3	0.093	30	0.069	0.05	false	true	0.1	10	0	0.1	1	10	0	false	7	50	true	0	false	1	41	67	0.38517975055025677	0.6148202494497432	0	0	4991.317489559775	0	7949.570168175922	0	376245
13	0	"hundred-farmers3"	10000	0	"only-one-field-per-year"	2	3.168	1000	false	true	"constant_prices"	"log-normal"	3.445	true	"hh-nw-kernel-distance"	90	1100	3	0.093	30	0.069	0.05	false	true	0.1	10	0	0.1	1	10	0	false	7	50	true	0	false	1	42	66	0.3874538745387454	0.6125461254612546	0	0	5185.922094512148	0	7853.996900768903	0	376605
13	0	"hundred-farmers3"	10000	0	"only-one-field-per-year"	2	3.168	1000	false	true	"constant_prices"	"log-normal"	3.445	true	"hh-nw-kernel-distance"	90	1100	3	0.093	30	0.069	0.05	false	true	0.1	10	0	0.1	1	10	0	false	7	50	true	0	false	1	43	66	0.3874538745387454	0.6125461254612546	0	0	5184.0935507949835	0	7738.93604389296	0	376605
13	0	"hundred-farmers3"	10000	0	"only-one-field-per-year"	2	3.168	1000	false	true	"constant_prices"	"log-normal"	3.445	true	"hh-nw-kernel-distance"	90	1100	3	0.093	30	0.069	0.05	false	true	0.1	10	0	0.1	1	10	0	false	7	50	true	0	false	1	44	66	0.3874538745387454	0.6125461254612546	0	0	5280.14854502699	0	7775.152519996706	0	376605
13	0	"hundred-farmers3"	10000	0	"only-one-field-per-year"	2	3.168	1000	false	true	"constant_prices"	"log-normal"	3.445	true	"hh-nw-kernel-distance"	90	1100	3	0.093	30	0.069	0.05	false	true	0.1	10	0	0.1	1	10	0	false	7	50	true	0	false	1	45	66	0.3874538745387454	0.6125461254612546	0	0	5416.1828705153175	0	7772.48597041291	0	376605
13	0	"hundred-farmers3"	10000	0	"only-one-field-per-year"	2	3.168	1000	false	true	"constant_prices"	"log-normal"	3.445	true	"hh-nw-kernel-distance"	90	1100	3	0.093	30	0.069	0.05	false	true	0.1	10	0	0.1	1	10	0	false	7	50	true	0	false	1	46	66	0.3874538745387454	0.6125461254612546	0	0	5577.280472558126	0	7658.0190243958705	0	376605
13	0	"hundred-farmers3"	10000	0	"only-one-field-per-year"	2	3.168	1000	false	true	"constant_prices"	"log-normal"	3.445	true	"hh-nw-kernel-distance"	90	1100	3	0.093	30	0.069	0.05	false	true	0.1	10	0	0.1	1	10	0	false	7	50	true	0	false	1	47	65	0.3922734026745914	0.6077265973254086	0	0	5584.146033915648	0	7323.751736218662	0	377010
13	0	"hundred-farmers3"	10000	0	"only-one-field-per-year"	2	3.168	1000	false	true	"constant_prices"	"log-normal"	3.445	true	"hh-nw-kernel-distance"	90	1100	3	0.093	30	0.069	0.05	false	true	0.1	10	0	0.1	1	10	0	false	7	50	true	0	false	1	48	65	0.3922734026745914	0.6077265973254086	0	0	5322.009666540106	0	7465.931030227066	0	377010
13	0	"hundred-farmers3"	10000	0	"only-one-field-per-year"	2	3.168	1000	false	true	"constant_prices"	"log-normal"	3.445	true	"hh-nw-kernel-distance"	90	1100	3	0.093	30	0.069	0.05	false	true	0.1	10	0	0.1	1	10	0	false	7	50	true	0	false	1	49	65	0.3922734026745914	0.6077265973254086	0	0	4960.027901210381	0	7221.399602495531	0	377010
13	0	"hundred-farmers3"	10000	0	"only-one-field-per-year"	2	3.168	1000	false	true	"constant_prices"	"log-normal"	3.445	true	"hh-nw-kernel-distance"	90	1100	3	0.093	30	0.069	0.05	false	true	0.1	10	0	0.1	1	10	0	false	7	50	true	0	false	1	50	65	0.3922734026745914	0.6077265973254086	0	0	5187.1990967657775	0	7107.238504039121	0	377010
14	0	"hundred-farmers3"	10000	0	"only-one-field-per-year"	2	3.168	1000	false	true	"constant_prices"	"log-normal"	3.445	true	"hh-nw-kernel-distance"	90	1100	3	0.093	30	0.069	0.05	false	true	0.1	10	0	0.1	1	10	0	false	7	50	true	0	false	1	0	100	0.50186799501868	0.49813200498132004	0	0	0	0	0	0	0
14	0	"hundred-farmers3"	10000	0	"only-one-field-per-year"	2	3.168	1000	false	true	"constant_prices"	"log-normal"	3.445	true	"hh-nw-kernel-distance"	90	1100	3	0.093	30	0.069	0.05	false	true	0.1	10	0	0.1	1	10	0	false	7	50	true	0	false	1	1	100	0.4464508094645081	0.5535491905354919	0	0	6415.38468968702	0	6673.2298114957985	0	365310
14	0	"hundred-farmers3"	10000	0	"only-one-field-per-year"	2	3.168	1000	false	true	"constant_prices"	"log-normal"	3.445	true	"hh-nw-kernel-distance"	90	1100	3	0.093	30	0.069	0.05	false	true	0.1	10	0	0.1	1	10	0	false	7	50	true	0	false	1	2	100	0.4190535491905355	0.5809464508094645	0	0	5933.759320358267	0	6963.673910652503	0	365310
14	0	"hundred-farmers3"	10000	0	"only-one-field-per-year"	2	3.168	1000	false	true	"constant_prices"	"log-normal"	3.445	true	"hh-nw-kernel-distance"	90	1100	3	0.093	30	0.069	0.05	false	true	0.1	10	0	0.1	1	10	0	false	7	50	true	0	false	1	3	100	0.3891656288916563	0.6108343711083437	0	0	5554.847866241733	0	7269.887270623439	0	365310
14	0	"hundred-farmers3"	10000	0	"only-one-field-per-year"	2	3.168	1000	false	true	"constant_prices"	"log-normal"	3.445	true	"hh-nw-kernel-distance"	90	1100	3	0.093	30	0.069	0.05	false	true	0.1	10	0	0.1	1	10	0	false	7	50	true	0	false	1	4	100	0.3767123287671233	0.6232876712328768	0	0	5239.092529574591	0	7589.46539890649	0	365310
14	0	"hundred-farmers3"	10000	0	"only-one-field-per-year"	2	3.168	1000	false	true	"constant_prices"	"log-normal"	3.445	true	"hh-nw-kernel-distance"	90	1100	3	0.093	30	0.069	0.05	false	true	0.1	10	0	0.1	1	10	0	false	7	50	true	0	false	1	5	100	0.3617683686176837	0.6382316313823163	0	0	5060.490658229022	0	7904.974819405444	0	365310
14	0	"hundred-farmers3"	10000	0	"only-one-field-per-year"	2	3.168	1000	false	true	"constant_prices"	"log-normal"	3.445	true	"hh-nw-kernel-distance"	90	1100	3	0.093	30	0.069	0.05	false	true	0.1	10	0	0.1	1	10	0	false	7	50	true	0	false	1	6	100	0.35367372353673726	0.6463262764632628	0	0	4990.662425304229	0	8127.579994283177	0	365310
14	0	"hundred-farmers3"	10000	0	"only-one-field-per-year"	2	3.168	1000	false	true	"constant_prices"	"log-normal"	3.445	true	"hh-nw-kernel-distance"	90	1100	3	0.093	30	0.069	0.05	false	true	0.1	10	0	0.1	1	10	0	false	7	50	true	0	false	1	7	98	0.34519350811485644	0.6548064918851436	0	0	4621.350618832892	0	8493.640742926555	0	365490
14	0	"hundred-farmers3"	10000	0	"only-one-field-per-year"	2	3.168	1000	false	true	"constant_prices"	"log-normal"	3.445	true	"hh-nw-kernel-distance"	90	1100	3	0.093	30	0.069	0.05	false	true	0.1	10	0	0.1	1	10	0	false	7	50	true	0	false	1	8	97	0.34	0.66	0	0	4632.802572166153	0	8955.825271561052	0	365580
14	0	"hundred-farmers3"	10000	0	"only-one-field-per-year"	2	3.168	1000	false	true	"constant_prices"	"log-normal"	3.445	true	"hh-nw-kernel-distance"	90	1100	3	0.093	30	0.069	0.05	false	true	0.1	10	0	0.1	1	10	0	false	7	50	true	0	false	1	9	95	0.33877038895859474	0.6612296110414053	0	0	4748.7240691621355	0	9179.870002768643	0	365850
14	0	"hundred-farmers3"	10000	0	"only-one-field-per-year"	2	3.168	1000	false	true	"constant_prices"	"log-normal"	3.445	true	"hh-nw-kernel-distance"	90	1100	3	0.093	30	0.069	0.05	false	true	0.1	10	0	0.1	1	10	0	false	7	50	true	0	false	1	10	92	0.33733417561591916	0.6626658243840808	0	0	4558.184621239718	0	9556.617887677628	0	366345
14	0	"hundred-farmers3"	10000	0	"only-one-field-per-year"	2	3.168	1000	false	true	"constant_prices"	"log-normal"	3.445	true	"hh-nw-kernel-distance"	90	1100	3	0.093	30	0.069	0.05	false	true	0.1	10	0	0.1	1	10	0	false	7	50	true	0	false	1	11	90	0.34073604060913704	0.6592639593908629	0	0	4719.535787397354	0	10090.672765385329	0	366660
14	0	"hundred-farmers3"	10000	0	"only-one-field-per-year"	2	3.168	1000	false	true	"constant_prices"	"log-normal"	3.445	true	"hh-nw-kernel-distance"	90	1100	3	0.093	30	0.069	0.05	false	true	0.1	10	0	0.1	1	10	0	false	7	50	true	0	false	1	12	86	0.34324499030381384	0.6567550096961862	0	0	4625.50986950609	0	10429.905318911073	0	367965
14	0	"hundred-farmers3"	10000	0	"only-one-field-per-year"	2	3.168	1000	false	true	"constant_prices"	"log-normal"	3.445	true	"hh-nw-kernel-distance"	90	1100	3	0.093	30	0.069	0.05	false	true	0.1	10	0	0.1	1	10	0	false	7	50	true	0	false	1	13	84	0.3396472893533638	0.6603527106466361	0	0	4607.116594188997	0	10696.319930831743	0	368685
14	0	"hundred-farmers3"	10000	0	"only-one-field-per-year"	2	3.168	1000	false	true	"constant_prices"	"log-normal"	3.445	true	"hh-nw-kernel-distance"	90	1100	3	0.093	30	0.069	0.05	false	true	0.1	10	0	0.1	1	10	0	false	7	50	true	0	false	1	14	81	0.3284671532846715	0.6715328467153284	0	0	4234.252203700293	0	10848.498709944663	0	369765
14	0	"hundred-farmers3"	10000	0	"only-one-field-per-year"	2	3.168	1000	false	true	"constant_prices"	"log-normal"	3.445	true	"hh-nw-kernel-distance"	90	1100	3	0.093	30	0.069	0.05	false	true	0.1	10	0	0.1	1	10	0	false	7	50	true	0	false	1	15	80	0.3264490339773484	0.6735509660226515	0	0	4347.791964855177	0	10901.22170314476	0	370035
14	0	"hundred-farmers3"	10000	0	"only-one-field-per-year"	2	3.168	1000	false	true	"constant_prices"	"log-normal"	3.445	true	"hh-nw-kernel-distance"	90	1100	3	0.093	30	0.069	0.05	false	true	0.1	10	0	0.1	1	10	0	false	7	50	true	0	false	1	16	77	0.3231500339443313	0.6768499660556687	0	0	4361.748381534642	0	10872.773328914227	0	371295
14	0	"hundred-farmers3"	10000	0	"only-one-field-per-year"	2	3.168	1000	false	true	"constant_prices"	"log-normal"	3.445	true	"hh-nw-kernel-distance"	90	1100	3	0.093	30	0.069	0.05	false	true	0.1	10	0	0.1	1	10	0	false	7	50	true	0	false	1	17	76	0.34740484429065743	0.6525951557093426	0	0	4270.484499997859	0	10079.310945703694	0	372555
14	0	"hundred-farmers3"	10000	0	"only-one-field-per-year"	2	3.168	1000	false	true	"constant_prices"	"log-normal"	3.445	true	"hh-nw-kernel-distance"	90	1100	3	0.093	30	0.069	0.05	false	true	0.1	10	0	0.1	1	10	0	false	7	50	true	0	false	1	18	73	0.3614457831325301	0.6385542168674698	0	0	4491.674492529217	0	9501.099108508584	0	374085
14	0	"hundred-farmers3"	10000	0	"only-one-field-per-year"	2	3.168	1000	false	true	"constant_prices"	"log-normal"	3.445	true	"hh-nw-kernel-distance"	90	1100	3	0.093	30	0.069	0.05	false	true	0.1	10	0	0.1	1	10	0	false	7	50	true	0	false	1	19	72	0.36642857142857144	0.6335714285714286	0	0	4596.018773385538	0	9527.106397690468	0	374580
14	0	"hundred-farmers3"	10000	0	"only-one-field-per-year"	2	3.168	1000	false	true	"constant_prices"	"log-normal"	3.445	true	"hh-nw-kernel-distance"	90	1100	3	0.093	30	0.069	0.05	false	true	0.1	10	0	0.1	1	10	0	false	7	50	true	0	false	1	20	69	0.36556776556776555	0.6344322344322344	0	0	4312.791615552528	0	8878.398970046534	0	376155
14	0	"hundred-farmers3"	10000	0	"only-one-field-per-year"	2	3.168	1000	false	true	"constant_prices"	"log-normal"	3.445	true	"hh-nw-kernel-distance"	90	1100	3	0.093	30	0.069	0.05	false	true	0.1	10	0	0.1	1	10	0	false	7	50	true	0	false	1	21	68	0.36511456023651145	0.6348854397634885	0	0	4233.876919123832	0	8775.496075886636	0	376695
14	0	"hundred-farmers3"	10000	0	"only-one-field-per-year"	2	3.168	1000	false	true	"constant_prices"	"log-normal"	3.445	true	"hh-nw-kernel-distance"	90	1100	3	0.093	30	0.069	0.05	false	true	0.1	10	0	0.1	1	10	0	false	7	50	true	0	false	1	22	67	0.36896807720861174	0.6310319227913883	0	0	4252.267624912165	0	8752.632126011882	0	376965
14	0	"hundred-farmers3"	10000	0	"only-one-field-per-year"	2	3.168	1000	false	true	"constant_prices"	"log-normal"	3.445	true	"hh-nw-kernel-distance"	90	1100	3	0.093	30	0.069	0.05	false	true	0.1	10	0	0.1	1	10	0	false	7	50	true	0	false	1	23	66	0.375	0.625	0	0	4280.799791917025	0	8437.346260288155	0	377100
14	0	"hundred-farmers3"	10000	0	"only-one-field-per-year"	2	3.168	1000	false	true	"constant_prices"	"log-normal"	3.445	true	"hh-nw-kernel-distance"	90	1100	3	0.093	30	0.069	0.05	false	true	0.1	10	0	0.1	1	10	0	false	7	50	true	0	false	1	24	65	0.38173652694610777	0.6182634730538922	0	0	4523.860050950072	0	7764.745935556195	0	377460
14	0	"hundred-farmers3"	10000	0	"only-one-field-per-year"	2	3.168	1000	false	true	"constant_prices"	"log-normal"	3.445	true	"hh-nw-kernel-distance"	90	1100	3	0.093	30	0.069	0.05	false	true	0.1	10	0	0.1	1	10	0	false	7	50	true	0	false	1	25	63	0.40030911901081917	0.5996908809891809	0	0	4591.631395200432	0	7162.518938740062	0	379350
14	0	"hundred-farmers3"	10000	0	"only-one-field-per-year"	2	3.168	1000	false	true	"constant_prices"	"log-normal"	3.445	true	"hh-nw-kernel-distance"	90	1100	3	0.093	30	0.069	0.05	false	true	0.1	10	0	0.1	1	10	0	false	7	50	true	0	false	1	26	63	0.4026275115919629	0.5973724884080371	0	0	4439.02265716396	0	7098.325234507713	0	379350
14	0	"hundred-farmers3"	10000	0	"only-one-field-per-year"	2	3.168	1000	false	true	"constant_prices"	"log-normal"	3.445	true	"hh-nw-kernel-distance"	90	1100	3	0.093	30	0.069	0.05	false	true	0.1	10	0	0.1	1	10	0	false	7	50	true	0	false	1	27	63	0.40571870170015456	0.5942812982998454	0	0	4475.926233303393	0	7314.859109203864	0	379350
14	0	"hundred-farmers3"	10000	0	"only-one-field-per-year"	2	3.168	1000	false	true	"constant_prices"	"log-normal"	3.445	true	"hh-nw-kernel-distance"	90	1100	3	0.093	30	0.069	0.05	false	true	0.1	10	0	0.1	1	10	0	false	7	50	true	0	false	1	28	60	0.4011119936457506	0.5988880063542494	0	0	4199.624431771419	0	7414.04735331069	0	380925
14	0	"hundred-farmers3"	10000	0	"only-one-field-per-year"	2	3.168	1000	false	true	"constant_prices"	"log-normal"	3.445	true	"hh-nw-kernel-distance"	90	1100	3	0.093	30	0.069	0.05	false	true	0.1	10	0	0.1	1	10	0	false	7	50	true	0	false	1	29	57	0.40562248995983935	0.5943775100401606	0	0	4166.233841659465	0	7510.483649981438	0	381555
14	0	"hundred-farmers3"	10000	0	"only-one-field-per-year"	2	3.168	1000	false	true	"constant_prices"	"log-normal"	3.445	true	"hh-nw-kernel-distance"	90	1100	3	0.093	30	0.069	0.05	false	true	0.1	10	0	0.1	1	10	0	false	7	50	true	0	false	1	30	54	0.40635179153094464	0.5936482084690554	0	0	4210.4367451041835	0	7319.19199321721	0	382320
14	0	"hundred-farmers3"	10000	0	"only-one-field-per-year"	2	3.168	1000	false	true	"constant_prices"	"log-normal"	3.445	true	"hh-nw-kernel-distance"	90	1100	3	0.093	30	0.069	0.05	false	true	0.1	10	0	0.1	1	10	0	false	7	50	true	0	false	1	31	54	0.40635179153094464	0.5936482084690554	0	0	4160.309331686934	0	7337.506490106241	0	382320
14	0	"hundred-farmers3"	10000	0	"only-one-field-per-year"	2	3.168	1000	false	true	"constant_prices"	"log-normal"	3.445	true	"hh-nw-kernel-distance"	90	1100	3	0.093	30	0.069	0.05	false	true	0.1	10	0	0.1	1	10	0	false	7	50	true	0	false	1	32	52	0.4134217067108534	0.5865782932891467	0	0	3968.6922302634666	0	7419.8526167415475	0	383265
14	0	"hundred-farmers3"	10000	0	"only-one-field-per-year"	2	3.168	1000	false	true	"constant_prices"	"log-normal"	3.445	true	"hh-nw-kernel-distance"	90	1100	3	0.093	30	0.069	0.05	false	true	0.1	10	0	0.1	1	10	0	false	7	50	true	0	false	1	33	52	0.4134217067108534	0.5865782932891467	0	0	3974.1931012507857	0	7246.033557879402	0	383265
14	0	"hundred-farmers3"	10000	0	"only-one-field-per-year"	2	3.168	1000	false	true	"constant_prices"	"log-normal"	3.445	true	"hh-nw-kernel-distance"	90	1100	3	0.093	30	0.069	0.05	false	true	0.1	10	0	0.1	1	10	0	false	7	50	true	0	false	1	34	51	0.4248747913188648	0.5751252086811353	0	0	4171.247594728146	0	6842.241937208248	0	383670
14	0	"hundred-farmers3"	10000	0	"only-one-field-per-year"	2	3.168	1000	false	true	"constant_prices"	"log-normal"	3.445	true	"hh-nw-kernel-distance"	90	1100	3	0.093	30	0.069	0.05	false	true	0.1	10	0	0.1	1	10	0	false	7	50	true	0	false	1	35	51	0.4323873121869783	0.5676126878130217	0	0	3902.8189495274787	0	6887.216269758455	0	383670
14	0	"hundred-farmers3"	10000	0	"only-one-field-per-year"	2	3.168	1000	false	true	"constant_prices"	"log-normal"	3.445	true	"hh-nw-kernel-distance"	90	1100	3	0.093	30	0.069	0.05	false	true	0.1	10	0	0.1	1	10	0	false	7	50	true	0	false	1	36	51	0.4365609348914858	0.5634390651085142	0	0	4203.795890136933	0	6980.112649538663	0	383670
14	0	"hundred-farmers3"	10000	0	"only-one-field-per-year"	2	3.168	1000	false	true	"constant_prices"	"log-normal"	3.445	true	"hh-nw-kernel-distance"	90	1100	3	0.093	30	0.069	0.05	false	true	0.1	10	0	0.1	1	10	0	false	7	50	true	0	false	1	37	51	0.4365609348914858	0.5634390651085142	0	0	4143.638554596734	0	7224.712440361509	0	383670
14	0	"hundred-farmers3"	10000	0	"only-one-field-per-year"	2	3.168	1000	false	true	"constant_prices"	"log-normal"	3.445	true	"hh-nw-kernel-distance"	90	1100	3	0.093	30	0.069	0.05	false	true	0.1	10	0	0.1	1	10	0	false	7	50	true	0	false	1	38	51	0.4365609348914858	0.5634390651085142	0	0	4308.058596994178	0	6701.671160894365	0	383670
14	0	"hundred-farmers3"	10000	0	"only-one-field-per-year"	2	3.168	1000	false	true	"constant_prices"	"log-normal"	3.445	true	"hh-nw-kernel-distance"	90	1100	3	0.093	30	0.069	0.05	false	true	0.1	10	0	0.1	1	10	0	false	7	50	true	0	false	1	39	51	0.4365609348914858	0.5634390651085142	0	0	4506.159656233697	0	6644.888379704915	0	383670
14	0	"hundred-farmers3"	10000	0	"only-one-field-per-year"	2	3.168	1000	false	true	"constant_prices"	"log-normal"	3.445	true	"hh-nw-kernel-distance"	90	1100	3	0.093	30	0.069	0.05	false	true	0.1	10	0	0.1	1	10	0	false	7	50	true	0	false	1	40	51	0.4365609348914858	0.5634390651085142	0	0	4654.353453433457	0	5812.009041986857	0	383670
14	0	"hundred-farmers3"	10000	0	"only-one-field-per-year"	2	3.168	1000	false	true	"constant_prices"	"log-normal"	3.445	true	"hh-nw-kernel-distance"	90	1100	3	0.093	30	0.069	0.05	false	true	0.1	10	0	0.1	1	10	0	false	7	50	true	0	false	1	41	51	0.44156928213689484	0.5584307178631052	0	0	4887.535807345703	0	5580.415968949572	0	383670
14	0	"hundred-farmers3"	10000	0	"only-one-field-per-year"	2	3.168	1000	false	true	"constant_prices"	"log-normal"	3.445	true	"hh-nw-kernel-distance"	90	1100	3	0.093	30	0.069	0.05	false	true	0.1	10	0	0.1	1	10	0	false	7	50	true	0	false	1	42	51	0.44156928213689484	0.5584307178631052	0	0	4504.90233938775	0	5627.073061106102	0	383670
14	0	"hundred-farmers3"	10000	0	"only-one-field-per-year"	2	3.168	1000	false	true	"constant_prices"	"log-normal"	3.445	true	"hh-nw-kernel-distance"	90	1100	3	0.093	30	0.069	0.05	false	true	0.1	10	0	0.1	1	10	0	false	7	50	true	0	false	1	43	51	0.44156928213689484	0.5584307178631052	0	0	4555.364156024227	0	5704.187194211447	0	383670
14	0	"hundred-farmers3"	10000	0	"only-one-field-per-year"	2	3.168	1000	false	true	"constant_prices"	"log-normal"	3.445	true	"hh-nw-kernel-distance"	90	1100	3	0.093	30	0.069	0.05	false	true	0.1	10	0	0.1	1	10	0	false	7	50	true	0	false	1	44	51	0.44156928213689484	0.5584307178631052	0	0	4702.793333129427	0	5845.394590798406	0	383670
14	0	"hundred-farmers3"	10000	0	"only-one-field-per-year"	2	3.168	1000	false	true	"constant_prices"	"log-normal"	3.445	true	"hh-nw-kernel-distance"	90	1100	3	0.093	30	0.069	0.05	false	true	0.1	10	0	0.1	1	10	0	false	7	50	true	0	false	1	45	51	0.43823038397328884	0.5617696160267112	0	0	4295.724651075339	0	6072.965004248638	0	383670
14	0	"hundred-farmers3"	10000	0	"only-one-field-per-year"	2	3.168	1000	false	true	"constant_prices"	"log-normal"	3.445	true	"hh-nw-kernel-distance"	90	1100	3	0.093	30	0.069	0.05	false	true	0.1	10	0	0.1	1	10	0	false	7	50	true	0	false	1	46	51	0.43823038397328884	0.5617696160267112	0	0	4452.612476771907	0	6350.699671005681	0	383670
14	0	"hundred-farmers3"	10000	0	"only-one-field-per-year"	2	3.168	1000	false	true	"constant_prices"	"log-normal"	3.445	true	"hh-nw-kernel-distance"	90	1100	3	0.093	30	0.069	0.05	false	true	0.1	10	0	0.1	1	10	0	false	7	50	true	0	false	1	47	51	0.43823038397328884	0.5617696160267112	0	0	4396.173956973566	0	6491.904790708602	0	383670
14	0	"hundred-farmers3"	10000	0	"only-one-field-per-year"	2	3.168	1000	false	true	"constant_prices"	"log-normal"	3.445	true	"hh-nw-kernel-distance"	90	1100	3	0.093	30	0.069	0.05	false	true	0.1	10	0	0.1	1	10	0	false	7	50	true	0	false	1	48	51	0.43823038397328884	0.5617696160267112	0	0	4413.114135942027	0	6786.770383230269	0	383670
14	0	"hundred-farmers3"	10000	0	"only-one-field-per-year"	2	3.168	1000	false	true	"constant_prices"	"log-normal"	3.445	true	"hh-nw-kernel-distance"	90	1100	3	0.093	30	0.069	0.05	false	true	0.1	10	0	0.1	1	10	0	false	7	50	true	0	false	1	49	51	0.43823038397328884	0.5617696160267112	0	0	4564.382683371788	0	7065.518465736986	0	383670
14	0	"hundred-farmers3"	10000	0	"only-one-field-per-year"	2	3.168	1000	false	true	"constant_prices"	"log-normal"	3.445	true	"hh-nw-kernel-distance"	90	1100	3	0.093	30	0.069	0.05	false	true	0.1	10	0	0.1	1	10	0	false	7	50	true	0	false	1	50	51	0.43823038397328884	0.5617696160267112	0	0	4609.933584239442	0	7096.703668160933	0	383670
15	0	"hundred-farmers3"	10000	0	"only-one-field-per-year"	2	3.168	1000	false	true	"constant_prices"	"log-normal"	3.445	true	"hh-nw-kernel-distance"	90	1100	3	0.093	30	0.069	0.05	false	true	0.1	10	0	0.1	1	10	0	false	7	50	true	0	false	1	0	100	0.50186799501868	0.49813200498132004	0	0	0	0	0	0	0
15	0	"hundred-farmers3"	10000	0	"only-one-field-per-year"	2	3.168	1000	false	true	"constant_prices"	"log-normal"	3.445	true	"hh-nw-kernel-distance"	90	1100	3	0.093	30	0.069	0.05	false	true	0.1	10	0	0.1	1	10	0	false	7	50	true	0	false	1	1	100	0.4476961394769614	0.5523038605230386	0	0	5710.251097718983	0	6771.257549178303	0	365310
15	0	"hundred-farmers3"	10000	0	"only-one-field-per-year"	2	3.168	1000	false	true	"constant_prices"	"log-normal"	3.445	true	"hh-nw-kernel-distance"	90	1100	3	0.093	30	0.069	0.05	false	true	0.1	10	0	0.1	1	10	0	false	7	50	true	0	false	1	2	100	0.4364881693648817	0.5635118306351183	0	0	5743.6310721627215	0	6987.204196446325	0	365310
15	0	"hundred-farmers3"	10000	0	"only-one-field-per-year"	2	3.168	1000	false	true	"constant_prices"	"log-normal"	3.445	true	"hh-nw-kernel-distance"	90	1100	3	0.093	30	0.069	0.05	false	true	0.1	10	0	0.1	1	10	0	false	7	50	true	0	false	1	3	100	0.4302615193026152	0.5697384806973848	0	0	5949.668013952047	0	7255.355389536804	0	365310
15	0	"hundred-farmers3"	10000	0	"only-one-field-per-year"	2	3.168	1000	false	true	"constant_prices"	"log-normal"	3.445	true	"hh-nw-kernel-distance"	90	1100	3	0.093	30	0.069	0.05	false	true	0.1	10	0	0.1	1	10	0	false	7	50	true	0	false	1	4	100	0.4078455790784558	0.5921544209215442	0	0	5867.21322064095	0	7604.7384562731595	0	365310
15	0	"hundred-farmers3"	10000	0	"only-one-field-per-year"	2	3.168	1000	false	true	"constant_prices"	"log-normal"	3.445	true	"hh-nw-kernel-distance"	90	1100	3	0.093	30	0.069	0.05	false	true	0.1	10	0	0.1	1	10	0	false	7	50	true	0	false	1	5	100	0.39352428393524286	0.6064757160647571	0	0	5693.621710520124	0	7957.183460014224	0	365310
15	0	"hundred-farmers3"	10000	0	"only-one-field-per-year"	2	3.168	1000	false	true	"constant_prices"	"log-normal"	3.445	true	"hh-nw-kernel-distance"	90	1100	3	0.093	30	0.069	0.05	false	true	0.1	10	0	0.1	1	10	0	false	7	50	true	0	false	1	6	100	0.37982565379825656	0.6201743462017435	0	0	5405.972959383135	0	8266.232584635207	0	365310
15	0	"hundred-farmers3"	10000	0	"only-one-field-per-year"	2	3.168	1000	false	true	"constant_prices"	"log-normal"	3.445	true	"hh-nw-kernel-distance"	90	1100	3	0.093	30	0.069	0.05	false	true	0.1	10	0	0.1	1	10	0	false	7	50	true	0	false	1	7	99	0.3634663341645885	0.6365336658354115	0	0	5221.468983941328	0	8632.041119083153	0	365400
15	0	"hundred-farmers3"	10000	0	"only-one-field-per-year"	2	3.168	1000	false	true	"constant_prices"	"log-normal"	3.445	true	"hh-nw-kernel-distance"	90	1100	3	0.093	30	0.069	0.05	false	true	0.1	10	0	0.1	1	10	0	false	7	50	true	0	false	1	8	98	0.34019975031210986	0.6598002496878901	0	0	4768.244281242419	0	8806.946315350107	0	365490
15	0	"hundred-farmers3"	10000	0	"only-one-field-per-year"	2	3.168	1000	false	true	"constant_prices"	"log-normal"	3.445	true	"hh-nw-kernel-distance"	90	1100	3	0.093	30	0.069	0.05	false	true	0.1	10	0	0.1	1	10	0	false	7	50	true	0	false	1	9	95	0.34190715181932246	0.6580928481806776	0	0	4807.290493617657	0	8881.07276066149	0	365850
15	0	"hundred-farmers3"	10000	0	"only-one-field-per-year"	2	3.168	1000	false	true	"constant_prices"	"log-normal"	3.445	true	"hh-nw-kernel-distance"	90	1100	3	0.093	30	0.069	0.05	false	true	0.1	10	0	0.1	1	10	0	false	7	50	true	0	false	1	10	93	0.3306045340050378	0.6693954659949622	0	0	4768.565846868783	0	9222.75353643909	0	366120
15	0	"hundred-farmers3"	10000	0	"only-one-field-per-year"	2	3.168	1000	false	true	"constant_prices"	"log-normal"	3.445	true	"hh-nw-kernel-distance"	90	1100	3	0.093	30	0.069	0.05	false	true	0.1	10	0	0.1	1	10	0	false	7	50	true	0	false	1	11	89	0.3204068658614113	0.6795931341385887	0	0	4653.442042286516	0	9469.026467024725	0	366795
15	0	"hundred-farmers3"	10000	0	"only-one-field-per-year"	2	3.168	1000	false	true	"constant_prices"	"log-normal"	3.445	true	"hh-nw-kernel-distance"	90	1100	3	0.093	30	0.069	0.05	false	true	0.1	10	0	0.1	1	10	0	false	7	50	true	0	false	1	12	89	0.3140495867768595	0.6859504132231405	0	0	4751.001252180652	0	9755.51282240499	0	366795
15	0	"hundred-farmers3"	10000	0	"only-one-field-per-year"	2	3.168	1000	false	true	"constant_prices"	"log-normal"	3.445	true	"hh-nw-kernel-distance"	90	1100	3	0.093	30	0.069	0.05	false	true	0.1	10	0	0.1	1	10	0	false	7	50	true	0	false	1	13	87	0.3139386189258312	0.6860613810741688	0	0	4736.603123004595	0	9742.129601307104	0	367200
15	0	"hundred-farmers3"	10000	0	"only-one-field-per-year"	2	3.168	1000	false	true	"constant_prices"	"log-normal"	3.445	true	"hh-nw-kernel-distance"	90	1100	3	0.093	30	0.069	0.05	false	true	0.1	10	0	0.1	1	10	0	false	7	50	true	0	false	1	14	84	0.27184466019417475	0.7281553398058253	0	0	3800.409929178694	0	9591.864091754635	0	368055
15	0	"hundred-farmers3"	10000	0	"only-one-field-per-year"	2	3.168	1000	false	true	"constant_prices"	"log-normal"	3.445	true	"hh-nw-kernel-distance"	90	1100	3	0.093	30	0.069	0.05	false	true	0.1	10	0	0.1	1	10	0	false	7	50	true	0	false	1	15	84	0.26925566343042073	0.7307443365695793	0	0	3761.4311916866586	0	9259.7701662971	0	368055
15	0	"hundred-farmers3"	10000	0	"only-one-field-per-year"	2	3.168	1000	false	true	"constant_prices"	"log-normal"	3.445	true	"hh-nw-kernel-distance"	90	1100	3	0.093	30	0.069	0.05	false	true	0.1	10	0	0.1	1	10	0	false	7	50	true	0	false	1	16	83	0.2645329849771391	0.7354670150228608	0	0	3673.476446546723	0	9616.262287351045	0	368685
15	0	"hundred-farmers3"	10000	0	"only-one-field-per-year"	2	3.168	1000	false	true	"constant_prices"	"log-normal"	3.445	true	"hh-nw-kernel-distance"	90	1100	3	0.093	30	0.069	0.05	false	true	0.1	10	0	0.1	1	10	0	false	7	50	true	0	false	1	17	82	0.2653333333333333	0.7346666666666667	0	0	3594.93420071116	0	9746.737651507141	0	370080
15	0	"hundred-farmers3"	10000	0	"only-one-field-per-year"	2	3.168	1000	false	true	"constant_prices"	"log-normal"	3.445	true	"hh-nw-kernel-distance"	90	1100	3	0.093	30	0.069	0.05	false	true	0.1	10	0	0.1	1	10	0	false	7	50	true	0	false	1	18	82	0.2653333333333333	0.7346666666666667	0	0	3481.7781263119527	0	9712.445582175202	0	370080
15	0	"hundred-farmers3"	10000	0	"only-one-field-per-year"	2	3.168	1000	false	true	"constant_prices"	"log-normal"	3.445	true	"hh-nw-kernel-distance"	90	1100	3	0.093	30	0.069	0.05	false	true	0.1	10	0	0.1	1	10	0	false	7	50	true	0	false	1	19	82	0.2613333333333333	0.7386666666666667	0	0	3300.592254327018	0	9981.238980463348	0	370080
15	0	"hundred-farmers3"	10000	0	"only-one-field-per-year"	2	3.168	1000	false	true	"constant_prices"	"log-normal"	3.445	true	"hh-nw-kernel-distance"	90	1100	3	0.093	30	0.069	0.05	false	true	0.1	10	0	0.1	1	10	0	false	7	50	true	0	false	1	20	81	0.2551908908238446	0.7448091091761554	0	0	3248.198906240639	0	10233.235597510064	0	370395
15	0	"hundred-farmers3"	10000	0	"only-one-field-per-year"	2	3.168	1000	false	true	"constant_prices"	"log-normal"	3.445	true	"hh-nw-kernel-distance"	90	1100	3	0.093	30	0.069	0.05	false	true	0.1	10	0	0.1	1	10	0	false	7	50	true	0	false	1	21	81	0.2551908908238446	0.7448091091761554	0	0	3263.915803082287	0	10668.693610426319	0	370395
15	0	"hundred-farmers3"	10000	0	"only-one-field-per-year"	2	3.168	1000	false	true	"constant_prices"	"log-normal"	3.445	true	"hh-nw-kernel-distance"	90	1100	3	0.093	30	0.069	0.05	false	true	0.1	10	0	0.1	1	10	0	false	7	50	true	0	false	1	22	81	0.24849296718017413	0.7515070328198259	0	0	3162.7562465266496	0	11031.114721104426	0	370395
15	0	"hundred-farmers3"	10000	0	"only-one-field-per-year"	2	3.168	1000	false	true	"constant_prices"	"log-normal"	3.445	true	"hh-nw-kernel-distance"	90	1100	3	0.093	30	0.069	0.05	false	true	0.1	10	0	0.1	1	10	0	false	7	50	true	0	false	1	23	80	0.2478173270651444	0.7521826729348556	0	0	3251.3482721987966	0	11164.076317035078	0	370575
15	0	"hundred-farmers3"	10000	0	"only-one-field-per-year"	2	3.168	1000	false	true	"constant_prices"	"log-normal"	3.445	true	"hh-nw-kernel-distance"	90	1100	3	0.093	30	0.069	0.05	false	true	0.1	10	0	0.1	1	10	0	false	7	50	true	0	false	1	24	78	0.25444596443228457	0.7455540355677155	0	0	3040.257523244856	0	10983.175644109728	0	371790
15	0	"hundred-farmers3"	10000	0	"only-one-field-per-year"	2	3.168	1000	false	true	"constant_prices"	"log-normal"	3.445	true	"hh-nw-kernel-distance"	90	1100	3	0.093	30	0.069	0.05	false	true	0.1	10	0	0.1	1	10	0	false	7	50	true	0	false	1	25	77	0.2606310013717421	0.7393689986282579	0	0	3157.520221978368	0	11047.265666563682	0	371970
15	0	"hundred-farmers3"	10000	0	"only-one-field-per-year"	2	3.168	1000	false	true	"constant_prices"	"log-normal"	3.445	true	"hh-nw-kernel-distance"	90	1100	3	0.093	30	0.069	0.05	false	true	0.1	10	0	0.1	1	10	0	false	7	50	true	0	false	1	26	74	0.2611111111111111	0.7388888888888889	0	0	2823.0678850905965	0	11107.764474468582	0	372780
15	0	"hundred-farmers3"	10000	0	"only-one-field-per-year"	2	3.168	1000	false	true	"constant_prices"	"log-normal"	3.445	true	"hh-nw-kernel-distance"	90	1100	3	0.093	30	0.069	0.05	false	true	0.1	10	0	0.1	1	10	0	false	7	50	true	0	false	1	27	74	0.2625	0.7375	0	0	2936.401433087266	0	10826.135969502373	0	372780
15	0	"hundred-farmers3"	10000	0	"only-one-field-per-year"	2	3.168	1000	false	true	"constant_prices"	"log-normal"	3.445	true	"hh-nw-kernel-distance"	90	1100	3	0.093	30	0.069	0.05	false	true	0.1	10	0	0.1	1	10	0	false	7	50	true	0	false	1	28	72	0.26526315789473687	0.7347368421052631	0	0	3103.000391368925	0	10781.687328660564	0	373455
15	0	"hundred-farmers3"	10000	0	"only-one-field-per-year"	2	3.168	1000	false	true	"constant_prices"	"log-normal"	3.445	true	"hh-nw-kernel-distance"	90	1100	3	0.093	30	0.069	0.05	false	true	0.1	10	0	0.1	1	10	0	false	7	50	true	0	false	1	29	71	0.266384778012685	0.733615221987315	0	0	3240.864557041891	0	10875.66977741353	0	373725
15	0	"hundred-farmers3"	10000	0	"only-one-field-per-year"	2	3.168	1000	false	true	"constant_prices"	"log-normal"	3.445	true	"hh-nw-kernel-distance"	90	1100	3	0.093	30	0.069	0.05	false	true	0.1	10	0	0.1	1	10	0	false	7	50	true	0	false	1	30	71	0.266384778012685	0.733615221987315	0	0	3205.7227503092477	0	10986.242447865441	0	373725
15	0	"hundred-farmers3"	10000	0	"only-one-field-per-year"	2	3.168	1000	false	true	"constant_prices"	"log-normal"	3.445	true	"hh-nw-kernel-distance"	90	1100	3	0.093	30	0.069	0.05	false	true	0.1	10	0	0.1	1	10	0	false	7	50	true	0	false	1	31	70	0.2678951098511694	0.7321048901488306	0	0	2719.7286924155746	0	10252.048779006804	0	374085
15	0	"hundred-farmers3"	10000	0	"only-one-field-per-year"	2	3.168	1000	false	true	"constant_prices"	"log-normal"	3.445	true	"hh-nw-kernel-distance"	90	1100	3	0.093	30	0.069	0.05	false	true	0.1	10	0	0.1	1	10	0	false	7	50	true	0	false	1	32	70	0.2678951098511694	0.7321048901488306	0	0	2842.400888863727	0	10318.543384722625	0	374085
15	0	"hundred-farmers3"	10000	0	"only-one-field-per-year"	2	3.168	1000	false	true	"constant_prices"	"log-normal"	3.445	true	"hh-nw-kernel-distance"	90	1100	3	0.093	30	0.069	0.05	false	true	0.1	10	0	0.1	1	10	0	false	7	50	true	0	false	1	33	69	0.27078891257995735	0.7292110874200426	0	0	2991.1416221228437	0	10560.509284919422	0	374265
15	0	"hundred-farmers3"	10000	0	"only-one-field-per-year"	2	3.168	1000	false	true	"constant_prices"	"log-normal"	3.445	true	"hh-nw-kernel-distance"	90	1100	3	0.093	30	0.069	0.05	false	true	0.1	10	0	0.1	1	10	0	false	7	50	true	0	false	1	34	69	0.27078891257995735	0.7292110874200426	0	0	2989.9483110207325	0	10687.485312728937	0	374265
15	0	"hundred-farmers3"	10000	0	"only-one-field-per-year"	2	3.168	1000	false	true	"constant_prices"	"log-normal"	3.445	true	"hh-nw-kernel-distance"	90	1100	3	0.093	30	0.069	0.05	false	true	0.1	10	0	0.1	1	10	0	false	7	50	true	0	false	1	35	67	0.2741007194244604	0.7258992805755395	0	0	3115.9543605780523	0	10754.114139581663	0	375030
15	0	"hundred-farmers3"	10000	0	"only-one-field-per-year"	2	3.168	1000	false	true	"constant_prices"	"log-normal"	3.445	true	"hh-nw-kernel-distance"	90	1100	3	0.093	30	0.069	0.05	false	true	0.1	10	0	0.1	1	10	0	false	7	50	true	0	false	1	36	67	0.2741007194244604	0.7258992805755395	0	0	3269.696198238239	0	10710.339958489742	0	375030
15	0	"hundred-farmers3"	10000	0	"only-one-field-per-year"	2	3.168	1000	false	true	"constant_prices"	"log-normal"	3.445	true	"hh-nw-kernel-distance"	90	1100	3	0.093	30	0.069	0.05	false	true	0.1	10	0	0.1	1	10	0	false	7	50	true	0	false	1	37	67	0.2741007194244604	0.7258992805755395	0	0	3265.648005939999	0	10221.09624328168	0	375030
15	0	"hundred-farmers3"	10000	0	"only-one-field-per-year"	2	3.168	1000	false	true	"constant_prices"	"log-normal"	3.445	true	"hh-nw-kernel-distance"	90	1100	3	0.093	30	0.069	0.05	false	true	0.1	10	0	0.1	1	10	0	false	7	50	true	0	false	1	38	67	0.2741007194244604	0.7258992805755395	0	0	3337.815935576606	0	10412.504636837988	0	375030
15	0	"hundred-farmers3"	10000	0	"only-one-field-per-year"	2	3.168	1000	false	true	"constant_prices"	"log-normal"	3.445	true	"hh-nw-kernel-distance"	90	1100	3	0.093	30	0.069	0.05	false	true	0.1	10	0	0.1	1	10	0	false	7	50	true	0	false	1	39	67	0.2741007194244604	0.7258992805755395	0	0	3518.475947686139	0	10006.258573373469	0	375030
15	0	"hundred-farmers3"	10000	0	"only-one-field-per-year"	2	3.168	1000	false	true	"constant_prices"	"log-normal"	3.445	true	"hh-nw-kernel-distance"	90	1100	3	0.093	30	0.069	0.05	false	true	0.1	10	0	0.1	1	10	0	false	7	50	true	0	false	1	40	67	0.2741007194244604	0.7258992805755395	0	0	3451.538352411827	0	10021.720447962276	0	375030
15	0	"hundred-farmers3"	10000	0	"only-one-field-per-year"	2	3.168	1000	false	true	"constant_prices"	"log-normal"	3.445	true	"hh-nw-kernel-distance"	90	1100	3	0.093	30	0.069	0.05	false	true	0.1	10	0	0.1	1	10	0	false	7	50	true	0	false	1	41	67	0.2741007194244604	0.7258992805755395	0	0	3262.6014787818394	0	9620.828707700332	0	375030
15	0	"hundred-farmers3"	10000	0	"only-one-field-per-year"	2	3.168	1000	false	true	"constant_prices"	"log-normal"	3.445	true	"hh-nw-kernel-distance"	90	1100	3	0.093	30	0.069	0.05	false	true	0.1	10	0	0.1	1	10	0	false	7	50	true	0	false	1	42	67	0.2741007194244604	0.7258992805755395	0	0	3235.7738451571395	0	9551.41844945213	0	375030
15	0	"hundred-farmers3"	10000	0	"only-one-field-per-year"	2	3.168	1000	false	true	"constant_prices"	"log-normal"	3.445	true	"hh-nw-kernel-distance"	90	1100	3	0.093	30	0.069	0.05	false	true	0.1	10	0	0.1	1	10	0	false	7	50	true	0	false	1	43	67	0.2741007194244604	0.7258992805755395	0	0	3382.668931838697	0	9437.28392262495	0	375030
15	0	"hundred-farmers3"	10000	0	"only-one-field-per-year"	2	3.168	1000	false	true	"constant_prices"	"log-normal"	3.445	true	"hh-nw-kernel-distance"	90	1100	3	0.093	30	0.069	0.05	false	true	0.1	10	0	0.1	1	10	0	false	7	50	true	0	false	1	44	67	0.2741007194244604	0.7258992805755395	0	0	3200.6214083375544	0	9328.72275115252	0	375030
15	0	"hundred-farmers3"	10000	0	"only-one-field-per-year"	2	3.168	1000	false	true	"constant_prices"	"log-normal"	3.445	true	"hh-nw-kernel-distance"	90	1100	3	0.093	30	0.069	0.05	false	true	0.1	10	0	0.1	1	10	0	false	7	50	true	0	false	1	45	67	0.2741007194244604	0.7258992805755395	0	0	3213.5060720341526	0	9510.041103771755	0	375030
15	0	"hundred-farmers3"	10000	0	"only-one-field-per-year"	2	3.168	1000	false	true	"constant_prices"	"log-normal"	3.445	true	"hh-nw-kernel-distance"	90	1100	3	0.093	30	0.069	0.05	false	true	0.1	10	0	0.1	1	10	0	false	7	50	true	0	false	1	46	67	0.2741007194244604	0.7258992805755395	0	0	3359.811600708593	0	9620.155032835748	0	375030
15	0	"hundred-farmers3"	10000	0	"only-one-field-per-year"	2	3.168	1000	false	true	"constant_prices"	"log-normal"	3.445	true	"hh-nw-kernel-distance"	90	1100	3	0.093	30	0.069	0.05	false	true	0.1	10	0	0.1	1	10	0	false	7	50	true	0	false	1	47	67	0.2741007194244604	0.7258992805755395	0	0	3153.189741027784	0	9470.96887831167	0	375030
15	0	"hundred-farmers3"	10000	0	"only-one-field-per-year"	2	3.168	1000	false	true	"constant_prices"	"log-normal"	3.445	true	"hh-nw-kernel-distance"	90	1100	3	0.093	30	0.069	0.05	false	true	0.1	10	0	0.1	1	10	0	false	7	50	true	0	false	1	48	67	0.2741007194244604	0.7258992805755395	0	0	3151.92196013668	0	9589.172491201487	0	375030
15	0	"hundred-farmers3"	10000	0	"only-one-field-per-year"	2	3.168	1000	false	true	"constant_prices"	"log-normal"	3.445	true	"hh-nw-kernel-distance"	90	1100	3	0.093	30	0.069	0.05	false	true	0.1	10	0	0.1	1	10	0	false	7	50	true	0	false	1	49	67	0.2741007194244604	0.7258992805755395	0	0	3171.5603755114726	0	9707.908092617605	0	375030
15	0	"hundred-farmers3"	10000	0	"only-one-field-per-year"	2	3.168	1000	false	true	"constant_prices"	"log-normal"	3.445	true	"hh-nw-kernel-distance"	90	1100	3	0.093	30	0.069	0.05	false	true	0.1	10	0	0.1	1	10	0	false	7	50	true	0	false	1	50	67	0.2741007194244604	0.7258992805755395	0	0	3313.4703708672255	0	9308.834794201246	0	375030
16	0	"hundred-farmers3"	10000	0	"only-one-field-per-year"	2	3.168	1000	false	true	"constant_prices"	"log-normal"	3.445	true	"hh-nw-kernel-distance"	90	1100	3	0.093	30	0.069	0.05	false	true	0.1	10	0	0.1	1	10	0	false	7	50	true	0	false	1	0	100	0.50186799501868	0.49813200498132004	0	0	0	0	0	0	0
16	0	"hundred-farmers3"	10000	0	"only-one-field-per-year"	2	3.168	1000	false	true	"constant_prices"	"log-normal"	3.445	true	"hh-nw-kernel-distance"	90	1100	3	0.093	30	0.069	0.05	false	true	0.1	10	0	0.1	1	10	0	false	7	50	true	0	false	1	1	100	0.412826899128269	0.587173100871731	0	0	5780.663139045239	0	6668.385219188638	0	365310
16	0	"hundred-farmers3"	10000	0	"only-one-field-per-year"	2	3.168	1000	false	true	"constant_prices"	"log-normal"	3.445	true	"hh-nw-kernel-distance"	90	1100	3	0.093	30	0.069	0.05	false	true	0.1	10	0	0.1	1	10	0	false	7	50	true	0	false	1	2	100	0.3991282689912827	0.6008717310087173	0	0	5657.910240576705	0	6941.6301105757875	0	365310
16	0	"hundred-farmers3"	10000	0	"only-one-field-per-year"	2	3.168	1000	false	true	"constant_prices"	"log-normal"	3.445	true	"hh-nw-kernel-distance"	90	1100	3	0.093	30	0.069	0.05	false	true	0.1	10	0	0.1	1	10	0	false	7	50	true	0	false	1	3	100	0.37858032378580325	0.6214196762141968	0	0	5335.01519210995	0	7181.01026506119	0	365310
16	0	"hundred-farmers3"	10000	0	"only-one-field-per-year"	2	3.168	1000	false	true	"constant_prices"	"log-normal"	3.445	true	"hh-nw-kernel-distance"	90	1100	3	0.093	30	0.069	0.05	false	true	0.1	10	0	0.1	1	10	0	false	7	50	true	0	false	1	4	100	0.36612702366127026	0.6338729763387297	0	0	5221.545785642306	0	7404.231670577953	0	365310
16	0	"hundred-farmers3"	10000	0	"only-one-field-per-year"	2	3.168	1000	false	true	"constant_prices"	"log-normal"	3.445	true	"hh-nw-kernel-distance"	90	1100	3	0.093	30	0.069	0.05	false	true	0.1	10	0	0.1	1	10	0	false	7	50	true	0	false	1	5	100	0.35554171855541716	0.6444582814445828	0	0	5330.91193081117	0	7702.668815520707	0	365310
16	0	"hundred-farmers3"	10000	0	"only-one-field-per-year"	2	3.168	1000	false	true	"constant_prices"	"log-normal"	3.445	true	"hh-nw-kernel-distance"	90	1100	3	0.093	30	0.069	0.05	false	true	0.1	10	0	0.1	1	10	0	false	7	50	true	0	false	1	6	100	0.34869240348692404	0.651307596513076	0	0	5252.533122831565	0	8053.847375710468	0	365310
16	0	"hundred-farmers3"	10000	0	"only-one-field-per-year"	2	3.168	1000	false	true	"constant_prices"	"log-normal"	3.445	true	"hh-nw-kernel-distance"	90	1100	3	0.093	30	0.069	0.05	false	true	0.1	10	0	0.1	1	10	0	false	7	50	true	0	false	1	7	98	0.3252184769038702	0.6747815230961298	0	0	4872.257065996566	0	8489.993712159532	0	365490
16	0	"hundred-farmers3"	10000	0	"only-one-field-per-year"	2	3.168	1000	false	true	"constant_prices"	"log-normal"	3.445	true	"hh-nw-kernel-distance"	90	1100	3	0.093	30	0.069	0.05	false	true	0.1	10	0	0.1	1	10	0	false	7	50	true	0	false	1	8	98	0.32397003745318353	0.6760299625468165	0	0	5091.686063912099	0	8743.672273026123	0	365490
16	0	"hundred-farmers3"	10000	0	"only-one-field-per-year"	2	3.168	1000	false	true	"constant_prices"	"log-normal"	3.445	true	"hh-nw-kernel-distance"	90	1100	3	0.093	30	0.069	0.05	false	true	0.1	10	0	0.1	1	10	0	false	7	50	true	0	false	1	9	98	0.3139825218476904	0.6860174781523096	0	0	4436.350513075907	0	9278.171467019458	0	365490
16	0	"hundred-farmers3"	10000	0	"only-one-field-per-year"	2	3.168	1000	false	true	"constant_prices"	"log-normal"	3.445	true	"hh-nw-kernel-distance"	90	1100	3	0.093	30	0.069	0.05	false	true	0.1	10	0	0.1	1	10	0	false	7	50	true	0	false	1	10	95	0.30822347771500314	0.6917765222849969	0	0	4574.330627646518	0	9800.825146739468	0	365895
16	0	"hundred-farmers3"	10000	0	"only-one-field-per-year"	2	3.168	1000	false	true	"constant_prices"	"log-normal"	3.445	true	"hh-nw-kernel-distance"	90	1100	3	0.093	30	0.069	0.05	false	true	0.1	10	0	0.1	1	10	0	false	7	50	true	0	false	1	11	93	0.30890713834491473	0.6910928616550853	0	0	4402.466980427638	0	9975.563719153512	0	366345
16	0	"hundred-farmers3"	10000	0	"only-one-field-per-year"	2	3.168	1000	false	true	"constant_prices"	"log-normal"	3.445	true	"hh-nw-kernel-distance"	90	1100	3	0.093	30	0.069	0.05	false	true	0.1	10	0	0.1	1	10	0	false	7	50	true	0	false	1	12	90	0.29246487867177523	0.7075351213282248	0	0	4276.40624096919	0	10236.473818718225	0	367110
16	0	"hundred-farmers3"	10000	0	"only-one-field-per-year"	2	3.168	1000	false	true	"constant_prices"	"log-normal"	3.445	true	"hh-nw-kernel-distance"	90	1100	3	0.093	30	0.069	0.05	false	true	0.1	10	0	0.1	1	10	0	false	7	50	true	0	false	1	13	86	0.2919375812743823	0.7080624187256177	0	0	4114.4531626868975	0	10245.609971679069	0	368370
16	0	"hundred-farmers3"	10000	0	"only-one-field-per-year"	2	3.168	1000	false	true	"constant_prices"	"log-normal"	3.445	true	"hh-nw-kernel-distance"	90	1100	3	0.093	30	0.069	0.05	false	true	0.1	10	0	0.1	1	10	0	false	7	50	true	0	false	1	14	83	0.2818659658344284	0.7181340341655716	0	0	4065.6838091162476	0	10539.227330408907	0	369090
16	0	"hundred-farmers3"	10000	0	"only-one-field-per-year"	2	3.168	1000	false	true	"constant_prices"	"log-normal"	3.445	true	"hh-nw-kernel-distance"	90	1100	3	0.093	30	0.069	0.05	false	true	0.1	10	0	0.1	1	10	0	false	7	50	true	0	false	1	15	80	0.2879091516366065	0.7120908483633934	0	0	4247.653710904368	0	10593.484882801482	0	370215
16	0	"hundred-farmers3"	10000	0	"only-one-field-per-year"	2	3.168	1000	false	true	"constant_prices"	"log-normal"	3.445	true	"hh-nw-kernel-distance"	90	1100	3	0.093	30	0.069	0.05	false	true	0.1	10	0	0.1	1	10	0	false	7	50	true	0	false	1	16	77	0.2787219578518015	0.7212780421481985	0	0	3936.0898660499356	0	10601.219447464064	0	371385
16	0	"hundred-farmers3"	10000	0	"only-one-field-per-year"	2	3.168	1000	false	true	"constant_prices"	"log-normal"	3.445	true	"hh-nw-kernel-distance"	90	1100	3	0.093	30	0.069	0.05	false	true	0.1	10	0	0.1	1	10	0	false	7	50	true	0	false	1	17	77	0.2787219578518015	0.7212780421481985	0	0	4124.941159789399	0	10814.661986808598	0	371385
16	0	"hundred-farmers3"	10000	0	"only-one-field-per-year"	2	3.168	1000	false	true	"constant_prices"	"log-normal"	3.445	true	"hh-nw-kernel-distance"	90	1100	3	0.093	30	0.069	0.05	false	true	0.1	10	0	0.1	1	10	0	false	7	50	true	0	false	1	18	74	0.27816901408450706	0.721830985915493	0	0	4072.6152676633915	0	10567.222034151197	0	373680
16	0	"hundred-farmers3"	10000	0	"only-one-field-per-year"	2	3.168	1000	false	true	"constant_prices"	"log-normal"	3.445	true	"hh-nw-kernel-distance"	90	1100	3	0.093	30	0.069	0.05	false	true	0.1	10	0	0.1	1	10	0	false	7	50	true	0	false	1	19	72	0.25644699140401145	0.7435530085959885	0	0	3631.251197518535	0	10621.67667812622	0	374760
16	0	"hundred-farmers3"	10000	0	"only-one-field-per-year"	2	3.168	1000	false	true	"constant_prices"	"log-normal"	3.445	true	"hh-nw-kernel-distance"	90	1100	3	0.093	30	0.069	0.05	false	true	0.1	10	0	0.1	1	10	0	false	7	50	true	0	false	1	20	70	0.2624633431085044	0.7375366568914956	0	0	3773.0322273603842	0	10401.44236115346	0	376200
16	0	"hundred-farmers3"	10000	0	"only-one-field-per-year"	2	3.168	1000	false	true	"constant_prices"	"log-normal"	3.445	true	"hh-nw-kernel-distance"	90	1100	3	0.093	30	0.069	0.05	false	true	0.1	10	0	0.1	1	10	0	false	7	50	true	0	false	1	21	68	0.258493353028065	0.741506646971935	0	0	3744.9703773033093	0	10395.252982819327	0	376650
16	0	"hundred-farmers3"	10000	0	"only-one-field-per-year"	2	3.168	1000	false	true	"constant_prices"	"log-normal"	3.445	true	"hh-nw-kernel-distance"	90	1100	3	0.093	30	0.069	0.05	false	true	0.1	10	0	0.1	1	10	0	false	7	50	true	0	false	1	22	66	0.2600297176820208	0.7399702823179792	0	0	3447.3405421753896	0	10190.351352075146	0	377010
16	0	"hundred-farmers3"	10000	0	"only-one-field-per-year"	2	3.168	1000	false	true	"constant_prices"	"log-normal"	3.445	true	"hh-nw-kernel-distance"	90	1100	3	0.093	30	0.069	0.05	false	true	0.1	10	0	0.1	1	10	0	false	7	50	true	0	false	1	23	65	0.24757643549589858	0.7524235645041014	0	0	3528.2440340046905	0	10422.482178429209	0	377235
16	0	"hundred-farmers3"	10000	0	"only-one-field-per-year"	2	3.168	1000	false	true	"constant_prices"	"log-normal"	3.445	true	"hh-nw-kernel-distance"	90	1100	3	0.093	30	0.069	0.05	false	true	0.1	10	0	0.1	1	10	0	false	7	50	true	0	false	1	24	64	0.2464312546957175	0.7535687453042825	0	0	3469.642149146155	0	10164.981586945018	0	377685
16	0	"hundred-farmers3"	10000	0	"only-one-field-per-year"	2	3.168	1000	false	true	"constant_prices"	"log-normal"	3.445	true	"hh-nw-kernel-distance"	90	1100	3	0.093	30	0.069	0.05	false	true	0.1	10	0	0.1	1	10	0	false	7	50	true	0	false	1	25	64	0.2464312546957175	0.7535687453042825	0	0	3411.3526885391566	0	10304.938089010673	0	377685
16	0	"hundred-farmers3"	10000	0	"only-one-field-per-year"	2	3.168	1000	false	true	"constant_prices"	"log-normal"	3.445	true	"hh-nw-kernel-distance"	90	1100	3	0.093	30	0.069	0.05	false	true	0.1	10	0	0.1	1	10	0	false	7	50	true	0	false	1	26	64	0.2464312546957175	0.7535687453042825	0	0	3409.36552075105	0	10155.873163277744	0	377685
16	0	"hundred-farmers3"	10000	0	"only-one-field-per-year"	2	3.168	1000	false	true	"constant_prices"	"log-normal"	3.445	true	"hh-nw-kernel-distance"	90	1100	3	0.093	30	0.069	0.05	false	true	0.1	10	0	0.1	1	10	0	false	7	50	true	0	false	1	27	62	0.23555166374781086	0.7644483362521891	0	0	2442.3473279137484	0	8105.052066139941	0	386190
16	0	"hundred-farmers3"	10000	0	"only-one-field-per-year"	2	3.168	1000	false	true	"constant_prices"	"log-normal"	3.445	true	"hh-nw-kernel-distance"	90	1100	3	0.093	30	0.069	0.05	false	true	0.1	10	0	0.1	1	10	0	false	7	50	true	0	false	1	28	62	0.23555166374781086	0.7644483362521891	0	0	2367.4201527629825	0	8204.993045127907	0	386190
16	0	"hundred-farmers3"	10000	0	"only-one-field-per-year"	2	3.168	1000	false	true	"constant_prices"	"log-normal"	3.445	true	"hh-nw-kernel-distance"	90	1100	3	0.093	30	0.069	0.05	false	true	0.1	10	0	0.1	1	10	0	false	7	50	true	0	false	1	29	62	0.22679509632224168	0.7732049036777583	0	0	2317.825285175248	0	8433.598752611715	0	386190
16	0	"hundred-farmers3"	10000	0	"only-one-field-per-year"	2	3.168	1000	false	true	"constant_prices"	"log-normal"	3.445	true	"hh-nw-kernel-distance"	90	1100	3	0.093	30	0.069	0.05	false	true	0.1	10	0	0.1	1	10	0	false	7	50	true	0	false	1	30	62	0.2180385288966725	0.7819614711033275	0	0	2308.0381936026397	0	8760.560950951101	0	386190
16	0	"hundred-farmers3"	10000	0	"only-one-field-per-year"	2	3.168	1000	false	true	"constant_prices"	"log-normal"	3.445	true	"hh-nw-kernel-distance"	90	1100	3	0.093	30	0.069	0.05	false	true	0.1	10	0	0.1	1	10	0	false	7	50	true	0	false	1	31	61	0.21899736147757257	0.7810026385224275	0	0	2241.633242241717	0	8950.41313828458	0	386415
16	0	"hundred-farmers3"	10000	0	"only-one-field-per-year"	2	3.168	1000	false	true	"constant_prices"	"log-normal"	3.445	true	"hh-nw-kernel-distance"	90	1100	3	0.093	30	0.069	0.05	false	true	0.1	10	0	0.1	1	10	0	false	7	50	true	0	false	1	32	60	0.21561668145519078	0.7843833185448092	0	0	2158.4389963554363	0	9167.849558711408	0	386865
16	0	"hundred-farmers3"	10000	0	"only-one-field-per-year"	2	3.168	1000	false	true	"constant_prices"	"log-normal"	3.445	true	"hh-nw-kernel-distance"	90	1100	3	0.093	30	0.069	0.05	false	true	0.1	10	0	0.1	1	10	0	false	7	50	true	0	false	1	33	60	0.20141969831410825	0.7985803016858918	0	0	1905.314329204292	0	8995.379816403638	0	386865
16	0	"hundred-farmers3"	10000	0	"only-one-field-per-year"	2	3.168	1000	false	true	"constant_prices"	"log-normal"	3.445	true	"hh-nw-kernel-distance"	90	1100	3	0.093	30	0.069	0.05	false	true	0.1	10	0	0.1	1	10	0	false	7	50	true	0	false	1	34	60	0.20496894409937888	0.7950310559006211	0	0	1772.972747862288	0	9148.360680404474	0	386865
16	0	"hundred-farmers3"	10000	0	"only-one-field-per-year"	2	3.168	1000	false	true	"constant_prices"	"log-normal"	3.445	true	"hh-nw-kernel-distance"	90	1100	3	0.093	30	0.069	0.05	false	true	0.1	10	0	0.1	1	10	0	false	7	50	true	0	false	1	35	59	0.2078853046594982	0.7921146953405018	0	0	1934.6012580729973	0	8579.380520587947	0	387360
16	0	"hundred-farmers3"	10000	0	"only-one-field-per-year"	2	3.168	1000	false	true	"constant_prices"	"log-normal"	3.445	true	"hh-nw-kernel-distance"	90	1100	3	0.093	30	0.069	0.05	false	true	0.1	10	0	0.1	1	10	0	false	7	50	true	0	false	1	36	59	0.20519713261648745	0.7948028673835126	0	0	1890.4949900702609	0	8539.68861174181	0	387360
16	0	"hundred-farmers3"	10000	0	"only-one-field-per-year"	2	3.168	1000	false	true	"constant_prices"	"log-normal"	3.445	true	"hh-nw-kernel-distance"	90	1100	3	0.093	30	0.069	0.05	false	true	0.1	10	0	0.1	1	10	0	false	7	50	true	0	false	1	37	57	0.20667870036101083	0.7933212996389891	0	0	1786.7425778511347	0	8297.441917761265	0	387720
16	0	"hundred-farmers3"	10000	0	"only-one-field-per-year"	2	3.168	1000	false	true	"constant_prices"	"log-normal"	3.445	true	"hh-nw-kernel-distance"	90	1100	3	0.093	30	0.069	0.05	false	true	0.1	10	0	0.1	1	10	0	false	7	50	true	0	false	1	38	56	0.20614828209764918	0.7938517179023508	0	0	1923.9902822056058	0	8067.374652036625	0	387810
16	0	"hundred-farmers3"	10000	0	"only-one-field-per-year"	2	3.168	1000	false	true	"constant_prices"	"log-normal"	3.445	true	"hh-nw-kernel-distance"	90	1100	3	0.093	30	0.069	0.05	false	true	0.1	10	0	0.1	1	10	0	false	7	50	true	0	false	1	39	56	0.20614828209764918	0.7938517179023508	0	0	1817.5231753854005	0	7610.959289704537	0	387810
16	0	"hundred-farmers3"	10000	0	"only-one-field-per-year"	2	3.168	1000	false	true	"constant_prices"	"log-normal"	3.445	true	"hh-nw-kernel-distance"	90	1100	3	0.093	30	0.069	0.05	false	true	0.1	10	0	0.1	1	10	0	false	7	50	true	0	false	1	40	55	0.20915032679738563	0.7908496732026143	0	0	1871.9877367928511	0	6689.605720633697	0	389385
16	0	"hundred-farmers3"	10000	0	"only-one-field-per-year"	2	3.168	1000	false	true	"constant_prices"	"log-normal"	3.445	true	"hh-nw-kernel-distance"	90	1100	3	0.093	30	0.069	0.05	false	true	0.1	10	0	0.1	1	10	0	false	7	50	true	0	false	1	41	55	0.20915032679738563	0.7908496732026143	0	0	1982.3067625113688	0	6482.17551661089	0	389385
16	0	"hundred-farmers3"	10000	0	"only-one-field-per-year"	2	3.168	1000	false	true	"constant_prices"	"log-normal"	3.445	true	"hh-nw-kernel-distance"	90	1100	3	0.093	30	0.069	0.05	false	true	0.1	10	0	0.1	1	10	0	false	7	50	true	0	false	1	42	55	0.20915032679738563	0.7908496732026143	0	0	2080.024800261711	0	6738.317375151836	0	389385
16	0	"hundred-farmers3"	10000	0	"only-one-field-per-year"	2	3.168	1000	false	true	"constant_prices"	"log-normal"	3.445	true	"hh-nw-kernel-distance"	90	1100	3	0.093	30	0.069	0.05	false	true	0.1	10	0	0.1	1	10	0	false	7	50	true	0	false	1	43	55	0.20915032679738563	0.7908496732026143	0	0	2093.1952925932837	0	7052.819047375726	0	389385
16	0	"hundred-farmers3"	10000	0	"only-one-field-per-year"	2	3.168	1000	false	true	"constant_prices"	"log-normal"	3.445	true	"hh-nw-kernel-distance"	90	1100	3	0.093	30	0.069	0.05	false	true	0.1	10	0	0.1	1	10	0	false	7	50	true	0	false	1	44	53	0.21463897131552917	0.7853610286844708	0	0	2086.8757471591607	0	6754.3342715488325	0	392085
16	0	"hundred-farmers3"	10000	0	"only-one-field-per-year"	2	3.168	1000	false	true	"constant_prices"	"log-normal"	3.445	true	"hh-nw-kernel-distance"	90	1100	3	0.093	30	0.069	0.05	false	true	0.1	10	0	0.1	1	10	0	false	7	50	true	0	false	1	45	53	0.21463897131552917	0.7853610286844708	0	0	2171.769437986059	0	7062.387608271422	0	392085
16	0	"hundred-farmers3"	10000	0	"only-one-field-per-year"	2	3.168	1000	false	true	"constant_prices"	"log-normal"	3.445	true	"hh-nw-kernel-distance"	90	1100	3	0.093	30	0.069	0.05	false	true	0.1	10	0	0.1	1	10	0	false	7	50	true	0	false	1	46	53	0.21463897131552917	0.7853610286844708	0	0	2251.7108456155065	0	7359.7095918383875	0	392085
16	0	"hundred-farmers3"	10000	0	"only-one-field-per-year"	2	3.168	1000	false	true	"constant_prices"	"log-normal"	3.445	true	"hh-nw-kernel-distance"	90	1100	3	0.093	30	0.069	0.05	false	true	0.1	10	0	0.1	1	10	0	false	7	50	true	0	false	1	47	53	0.21463897131552917	0.7853610286844708	0	0	2063.782798530945	0	7699.449491420123	0	392085
16	0	"hundred-farmers3"	10000	0	"only-one-field-per-year"	2	3.168	1000	false	true	"constant_prices"	"log-normal"	3.445	true	"hh-nw-kernel-distance"	90	1100	3	0.093	30	0.069	0.05	false	true	0.1	10	0	0.1	1	10	0	false	7	50	true	0	false	1	48	53	0.20771513353115728	0.7922848664688428	0	0	2095.841316663502	0	7997.0409930493715	0	392085
16	0	"hundred-farmers3"	10000	0	"only-one-field-per-year"	2	3.168	1000	false	true	"constant_prices"	"log-normal"	3.445	true	"hh-nw-kernel-distance"	90	1100	3	0.093	30	0.069	0.05	false	true	0.1	10	0	0.1	1	10	0	false	7	50	true	0	false	1	49	53	0.20771513353115728	0.7922848664688428	0	0	2077.6602043003136	0	8018.15480076315	0	392085
16	0	"hundred-farmers3"	10000	0	"only-one-field-per-year"	2	3.168	1000	false	true	"constant_prices"	"log-normal"	3.445	true	"hh-nw-kernel-distance"	90	1100	3	0.093	30	0.069	0.05	false	true	0.1	10	0	0.1	1	10	0	false	7	50	true	0	false	1	50	53	0.20771513353115728	0.7922848664688428	0	0	2135.901448950437	0	8275.1189472541	0	392085
17	0	"hundred-farmers3"	10000	0	"only-one-field-per-year"	2	3.168	1000	false	true	"constant_prices"	"log-normal"	3.445	true	"hh-nw-kernel-distance"	90	1100	3	0.093	30	0.069	0.05	false	true	0.1	10	0	0.1	1	10	0	false	7	50	true	0	false	1	0	100	0.50186799501868	0.49813200498132004	0	0	0	0	0	0	0
17	0	"hundred-farmers3"	10000	0	"only-one-field-per-year"	2	3.168	1000	false	true	"constant_prices"	"log-normal"	3.445	true	"hh-nw-kernel-distance"	90	1100	3	0.093	30	0.069	0.05	false	true	0.1	10	0	0.1	1	10	0	false	7	50	true	0	false	1	1	100	0.4190535491905355	0.5809464508094645	0	0	5556.848842070631	0	7034.79664536441	0	365310
17	0	"hundred-farmers3"	10000	0	"only-one-field-per-year"	2	3.168	1000	false	true	"constant_prices"	"log-normal"	3.445	true	"hh-nw-kernel-distance"	90	1100	3	0.093	30	0.069	0.05	false	true	0.1	10	0	0.1	1	10	0	false	7	50	true	0	false	1	2	100	0.39788293897882937	0.6021170610211706	0	0	5210.752255769672	0	7418.899056008386	0	365310
17	0	"hundred-farmers3"	10000	0	"only-one-field-per-year"	2	3.168	1000	false	true	"constant_prices"	"log-normal"	3.445	true	"hh-nw-kernel-distance"	90	1100	3	0.093	30	0.069	0.05	false	true	0.1	10	0	0.1	1	10	0	false	7	50	true	0	false	1	3	100	0.3953922789539228	0.6046077210460772	0	0	5197.206770897217	0	7666.800041398824	0	365310
17	0	"hundred-farmers3"	10000	0	"only-one-field-per-year"	2	3.168	1000	false	true	"constant_prices"	"log-normal"	3.445	true	"hh-nw-kernel-distance"	90	1100	3	0.093	30	0.069	0.05	false	true	0.1	10	0	0.1	1	10	0	false	7	50	true	0	false	1	4	100	0.3792029887920299	0.6207970112079702	0	0	5058.178753465134	0	8033.395148381721	0	365310
17	0	"hundred-farmers3"	10000	0	"only-one-field-per-year"	2	3.168	1000	false	true	"constant_prices"	"log-normal"	3.445	true	"hh-nw-kernel-distance"	90	1100	3	0.093	30	0.069	0.05	false	true	0.1	10	0	0.1	1	10	0	false	7	50	true	0	false	1	5	100	0.3729763387297634	0.6270236612702366	0	0	5136.573317497978	0	8437.783763645453	0	365310
17	0	"hundred-farmers3"	10000	0	"only-one-field-per-year"	2	3.168	1000	false	true	"constant_prices"	"log-normal"	3.445	true	"hh-nw-kernel-distance"	90	1100	3	0.093	30	0.069	0.05	false	true	0.1	10	0	0.1	1	10	0	false	7	50	true	0	false	1	6	100	0.37733499377334995	0.6226650062266501	0	0	5336.902326659834	0	8534.172058580407	0	365310
17	0	"hundred-farmers3"	10000	0	"only-one-field-per-year"	2	3.168	1000	false	true	"constant_prices"	"log-normal"	3.445	true	"hh-nw-kernel-distance"	90	1100	3	0.093	30	0.069	0.05	false	true	0.1	10	0	0.1	1	10	0	false	7	50	true	0	false	1	7	98	0.37203495630461925	0.6279650436953808	0	0	5530.458986380309	0	8897.99760114318	0	365490
17	0	"hundred-farmers3"	10000	0	"only-one-field-per-year"	2	3.168	1000	false	true	"constant_prices"	"log-normal"	3.445	true	"hh-nw-kernel-distance"	90	1100	3	0.093	30	0.069	0.05	false	true	0.1	10	0	0.1	1	10	0	false	7	50	true	0	false	1	8	97	0.36625	0.63375	0	0	5494.26903365201	0	9230.975459071915	0	365580
17	0	"hundred-farmers3"	10000	0	"only-one-field-per-year"	2	3.168	1000	false	true	"constant_prices"	"log-normal"	3.445	true	"hh-nw-kernel-distance"	90	1100	3	0.093	30	0.069	0.05	false	true	0.1	10	0	0.1	1	10	0	false	7	50	true	0	false	1	9	96	0.34918648310387984	0.6508135168961201	0	0	5239.722572942209	0	9681.493955174421	0	365670
17	0	"hundred-farmers3"	10000	0	"only-one-field-per-year"	2	3.168	1000	false	true	"constant_prices"	"log-normal"	3.445	true	"hh-nw-kernel-distance"	90	1100	3	0.093	30	0.069	0.05	false	true	0.1	10	0	0.1	1	10	0	false	7	50	true	0	false	1	10	95	0.35172413793103446	0.6482758620689655	0	0	5014.322506605209	0	9387.185756433675	0	365805
17	0	"hundred-farmers3"	10000	0	"only-one-field-per-year"	2	3.168	1000	false	true	"constant_prices"	"log-normal"	3.445	true	"hh-nw-kernel-distance"	90	1100	3	0.093	30	0.069	0.05	false	true	0.1	10	0	0.1	1	10	0	false	7	50	true	0	false	1	11	95	0.34796238244514105	0.6520376175548589	0	0	5233.1246210722775	0	9461.337964194268	0	365805
17	0	"hundred-farmers3"	10000	0	"only-one-field-per-year"	2	3.168	1000	false	true	"constant_prices"	"log-normal"	3.445	true	"hh-nw-kernel-distance"	90	1100	3	0.093	30	0.069	0.05	false	true	0.1	10	0	0.1	1	10	0	false	7	50	true	0	false	1	12	93	0.341109709962169	0.6588902900378311	0	0	4956.955840912507	0	9847.341881917222	0	366210
17	0	"hundred-farmers3"	10000	0	"only-one-field-per-year"	2	3.168	1000	false	true	"constant_prices"	"log-normal"	3.445	true	"hh-nw-kernel-distance"	90	1100	3	0.093	30	0.069	0.05	false	true	0.1	10	0	0.1	1	10	0	false	7	50	true	0	false	1	13	91	0.3354470513633481	0.6645529486366518	0	0	4992.414986762219	0	9456.537331841118	0	366615
17	0	"hundred-farmers3"	10000	0	"only-one-field-per-year"	2	3.168	1000	false	true	"constant_prices"	"log-normal"	3.445	true	"hh-nw-kernel-distance"	90	1100	3	0.093	30	0.069	0.05	false	true	0.1	10	0	0.1	1	10	0	false	7	50	true	0	false	1	14	90	0.32865347798340777	0.6713465220165922	0	0	4789.001782470918	0	9690.718222931711	0	367065
17	0	"hundred-farmers3"	10000	0	"only-one-field-per-year"	2	3.168	1000	false	true	"constant_prices"	"log-normal"	3.445	true	"hh-nw-kernel-distance"	90	1100	3	0.093	30	0.069	0.05	false	true	0.1	10	0	0.1	1	10	0	false	7	50	true	0	false	1	15	86	0.3337653920933247	0.6662346079066753	0	0	4908.304164942385	0	9597.76606237154	0	368145
17	0	"hundred-farmers3"	10000	0	"only-one-field-per-year"	2	3.168	1000	false	true	"constant_prices"	"log-normal"	3.445	true	"hh-nw-kernel-distance"	90	1100	3	0.093	30	0.069	0.05	false	true	0.1	10	0	0.1	1	10	0	false	7	50	true	0	false	1	16	83	0.32807363576594345	0.6719263642340565	0	0	4643.311013621124	0	9511.822164094987	0	369135
17	0	"hundred-farmers3"	10000	0	"only-one-field-per-year"	2	3.168	1000	false	true	"constant_prices"	"log-normal"	3.445	true	"hh-nw-kernel-distance"	90	1100	3	0.093	30	0.069	0.05	false	true	0.1	10	0	0.1	1	10	0	false	7	50	true	0	false	1	17	81	0.31733333333333336	0.6826666666666666	0	0	4291.783737075511	0	9237.622682258869	0	370080
17	0	"hundred-farmers3"	10000	0	"only-one-field-per-year"	2	3.168	1000	false	true	"constant_prices"	"log-normal"	3.445	true	"hh-nw-kernel-distance"	90	1100	3	0.093	30	0.069	0.05	false	true	0.1	10	0	0.1	1	10	0	false	7	50	true	0	false	1	18	79	0.31008801624915366	0.6899119837508463	0	0	4038.25701259322	0	9452.433788670418	0	371115
17	0	"hundred-farmers3"	10000	0	"only-one-field-per-year"	2	3.168	1000	false	true	"constant_prices"	"log-normal"	3.445	true	"hh-nw-kernel-distance"	90	1100	3	0.093	30	0.069	0.05	false	true	0.1	10	0	0.1	1	10	0	false	7	50	true	0	false	1	19	77	0.3154269972451791	0.6845730027548209	0	0	4061.2203918454734	0	9411.831193564863	0	372240
17	0	"hundred-farmers3"	10000	0	"only-one-field-per-year"	2	3.168	1000	false	true	"constant_prices"	"log-normal"	3.445	true	"hh-nw-kernel-distance"	90	1100	3	0.093	30	0.069	0.05	false	true	0.1	10	0	0.1	1	10	0	false	7	50	true	0	false	1	20	74	0.3018465909090909	0.6981534090909091	0	0	3599.9626200259227	0	9172.602718584245	0	374220
17	0	"hundred-farmers3"	10000	0	"only-one-field-per-year"	2	3.168	1000	false	true	"constant_prices"	"log-normal"	3.445	true	"hh-nw-kernel-distance"	90	1100	3	0.093	30	0.069	0.05	false	true	0.1	10	0	0.1	1	10	0	false	7	50	true	0	false	1	21	71	0.3074648928307465	0.6925351071692535	0	0	3296.5834074608388	0	8928.513621586297	0	376695
17	0	"hundred-farmers3"	10000	0	"only-one-field-per-year"	2	3.168	1000	false	true	"constant_prices"	"log-normal"	3.445	true	"hh-nw-kernel-distance"	90	1100	3	0.093	30	0.069	0.05	false	true	0.1	10	0	0.1	1	10	0	false	7	50	true	0	false	1	22	69	0.3097542814594192	0.6902457185405808	0	0	3384.82593710721	0	9032.692671983139	0	377145
17	0	"hundred-farmers3"	10000	0	"only-one-field-per-year"	2	3.168	1000	false	true	"constant_prices"	"log-normal"	3.445	true	"hh-nw-kernel-distance"	90	1100	3	0.093	30	0.069	0.05	false	true	0.1	10	0	0.1	1	10	0	false	7	50	true	0	false	1	23	69	0.31198808637379	0.68801191362621	0	0	3534.9961204453357	0	9090.407525090099	0	377145
17	0	"hundred-farmers3"	10000	0	"only-one-field-per-year"	2	3.168	1000	false	true	"constant_prices"	"log-normal"	3.445	true	"hh-nw-kernel-distance"	90	1100	3	0.093	30	0.069	0.05	false	true	0.1	10	0	0.1	1	10	0	false	7	50	true	0	false	1	24	68	0.31338818249813016	0.6866118175018698	0	0	3426.2074600696546	0	9353.676651365267	0	377415
17	0	"hundred-farmers3"	10000	0	"only-one-field-per-year"	2	3.168	1000	false	true	"constant_prices"	"log-normal"	3.445	true	"hh-nw-kernel-distance"	90	1100	3	0.093	30	0.069	0.05	false	true	0.1	10	0	0.1	1	10	0	false	7	50	true	0	false	1	25	68	0.31338818249813016	0.6866118175018698	0	0	3150.9931705965664	0	9653.304744172608	0	377415
17	0	"hundred-farmers3"	10000	0	"only-one-field-per-year"	2	3.168	1000	false	true	"constant_prices"	"log-normal"	3.445	true	"hh-nw-kernel-distance"	90	1100	3	0.093	30	0.069	0.05	false	true	0.1	10	0	0.1	1	10	0	false	7	50	true	0	false	1	26	67	0.3140495867768595	0.6859504132231405	0	0	3036.3080640093053	0	9459.073605293015	0	377685
17	0	"hundred-farmers3"	10000	0	"only-one-field-per-year"	2	3.168	1000	false	true	"constant_prices"	"log-normal"	3.445	true	"hh-nw-kernel-distance"	90	1100	3	0.093	30	0.069	0.05	false	true	0.1	10	0	0.1	1	10	0	false	7	50	true	0	false	1	27	64	0.3181126331811263	0.6818873668188736	0	0	3187.0392609100995	0	9541.711137448798	0	378450
17	0	"hundred-farmers3"	10000	0	"only-one-field-per-year"	2	3.168	1000	false	true	"constant_prices"	"log-normal"	3.445	true	"hh-nw-kernel-distance"	90	1100	3	0.093	30	0.069	0.05	false	true	0.1	10	0	0.1	1	10	0	false	7	50	true	0	false	1	28	62	0.32542113323124044	0.6745788667687596	0	0	3306.5075553550623	0	9127.554330478122	0	378810
17	0	"hundred-farmers3"	10000	0	"only-one-field-per-year"	2	3.168	1000	false	true	"constant_prices"	"log-normal"	3.445	true	"hh-nw-kernel-distance"	90	1100	3	0.093	30	0.069	0.05	false	true	0.1	10	0	0.1	1	10	0	false	7	50	true	0	false	1	29	61	0.32334869431643626	0.6766513056835638	0	0	3482.375108963276	0	9414.788944138252	0	378990
17	0	"hundred-farmers3"	10000	0	"only-one-field-per-year"	2	3.168	1000	false	true	"constant_prices"	"log-normal"	3.445	true	"hh-nw-kernel-distance"	90	1100	3	0.093	30	0.069	0.05	false	true	0.1	10	0	0.1	1	10	0	false	7	50	true	0	false	1	30	60	0.32559938128383603	0.674400618716164	0	0	3483.7761842833806	0	9275.368809274967	0	379395
17	0	"hundred-farmers3"	10000	0	"only-one-field-per-year"	2	3.168	1000	false	true	"constant_prices"	"log-normal"	3.445	true	"hh-nw-kernel-distance"	90	1100	3	0.093	30	0.069	0.05	false	true	0.1	10	0	0.1	1	10	0	false	7	50	true	0	false	1	31	60	0.32559938128383603	0.674400618716164	0	0	3699.1722314096137	0	8990.397140127227	0	379395
17	0	"hundred-farmers3"	10000	0	"only-one-field-per-year"	2	3.168	1000	false	true	"constant_prices"	"log-normal"	3.445	true	"hh-nw-kernel-distance"	90	1100	3	0.093	30	0.069	0.05	false	true	0.1	10	0	0.1	1	10	0	false	7	50	true	0	false	1	32	60	0.32559938128383603	0.674400618716164	0	0	3802.5722317643	0	9149.579171786409	0	379395
17	0	"hundred-farmers3"	10000	0	"only-one-field-per-year"	2	3.168	1000	false	true	"constant_prices"	"log-normal"	3.445	true	"hh-nw-kernel-distance"	90	1100	3	0.093	30	0.069	0.05	false	true	0.1	10	0	0.1	1	10	0	false	7	50	true	0	false	1	33	59	0.3309748427672956	0.6690251572327044	0	0	3704.1426294601165	0	8589.779683140594	0	380340
17	0	"hundred-farmers3"	10000	0	"only-one-field-per-year"	2	3.168	1000	false	true	"constant_prices"	"log-normal"	3.445	true	"hh-nw-kernel-distance"	90	1100	3	0.093	30	0.069	0.05	false	true	0.1	10	0	0.1	1	10	0	false	7	50	true	0	false	1	34	58	0.3325434439178515	0.6674565560821485	0	0	3478.734849404976	0	8666.955253578491	0	380610
17	0	"hundred-farmers3"	10000	0	"only-one-field-per-year"	2	3.168	1000	false	true	"constant_prices"	"log-normal"	3.445	true	"hh-nw-kernel-distance"	90	1100	3	0.093	30	0.069	0.05	false	true	0.1	10	0	0.1	1	10	0	false	7	50	true	0	false	1	35	58	0.3325434439178515	0.6674565560821485	0	0	3680.8125635819065	0	8673.198486966216	0	380610
17	0	"hundred-farmers3"	10000	0	"only-one-field-per-year"	2	3.168	1000	false	true	"constant_prices"	"log-normal"	3.445	true	"hh-nw-kernel-distance"	90	1100	3	0.093	30	0.069	0.05	false	true	0.1	10	0	0.1	1	10	0	false	7	50	true	0	false	1	36	58	0.3325434439178515	0.6674565560821485	0	0	3546.6427088183236	0	8363.577479595719	0	380610
17	0	"hundred-farmers3"	10000	0	"only-one-field-per-year"	2	3.168	1000	false	true	"constant_prices"	"log-normal"	3.445	true	"hh-nw-kernel-distance"	90	1100	3	0.093	30	0.069	0.05	false	true	0.1	10	0	0.1	1	10	0	false	7	50	true	0	false	1	37	58	0.3325434439178515	0.6674565560821485	0	0	3487.7394908370898	0	8383.043516757176	0	380610
17	0	"hundred-farmers3"	10000	0	"only-one-field-per-year"	2	3.168	1000	false	true	"constant_prices"	"log-normal"	3.445	true	"hh-nw-kernel-distance"	90	1100	3	0.093	30	0.069	0.05	false	true	0.1	10	0	0.1	1	10	0	false	7	50	true	0	false	1	38	57	0.3335974643423138	0.6664025356576863	0	0	3675.6532912325642	0	7736.294979593286	0	380790
17	0	"hundred-farmers3"	10000	0	"only-one-field-per-year"	2	3.168	1000	false	true	"constant_prices"	"log-normal"	3.445	true	"hh-nw-kernel-distance"	90	1100	3	0.093	30	0.069	0.05	false	true	0.1	10	0	0.1	1	10	0	false	7	50	true	0	false	1	39	57	0.3335974643423138	0.6664025356576863	0	0	3861.56833152171	0	7710.739402271154	0	380790
17	0	"hundred-farmers3"	10000	0	"only-one-field-per-year"	2	3.168	1000	false	true	"constant_prices"	"log-normal"	3.445	true	"hh-nw-kernel-distance"	90	1100	3	0.093	30	0.069	0.05	false	true	0.1	10	0	0.1	1	10	0	false	7	50	true	0	false	1	40	56	0.33465818759936405	0.665341812400636	0	0	3805.4061597534273	0	7778.593661237924	0	380970
17	0	"hundred-farmers3"	10000	0	"only-one-field-per-year"	2	3.168	1000	false	true	"constant_prices"	"log-normal"	3.445	true	"hh-nw-kernel-distance"	90	1100	3	0.093	30	0.069	0.05	false	true	0.1	10	0	0.1	1	10	0	false	7	50	true	0	false	1	41	56	0.33465818759936405	0.665341812400636	0	0	3503.0333114910627	0	7603.159792047354	0	380970
17	0	"hundred-farmers3"	10000	0	"only-one-field-per-year"	2	3.168	1000	false	true	"constant_prices"	"log-normal"	3.445	true	"hh-nw-kernel-distance"	90	1100	3	0.093	30	0.069	0.05	false	true	0.1	10	0	0.1	1	10	0	false	7	50	true	0	false	1	42	56	0.33465818759936405	0.665341812400636	0	0	3637.06526536893	0	7830.46971154029	0	380970
17	0	"hundred-farmers3"	10000	0	"only-one-field-per-year"	2	3.168	1000	false	true	"constant_prices"	"log-normal"	3.445	true	"hh-nw-kernel-distance"	90	1100	3	0.093	30	0.069	0.05	false	true	0.1	10	0	0.1	1	10	0	false	7	50	true	0	false	1	43	55	0.34508196721311474	0.6549180327868852	0	0	3564.9684155324426	0	7377.667215950538	0	382680
17	0	"hundred-farmers3"	10000	0	"only-one-field-per-year"	2	3.168	1000	false	true	"constant_prices"	"log-normal"	3.445	true	"hh-nw-kernel-distance"	90	1100	3	0.093	30	0.069	0.05	false	true	0.1	10	0	0.1	1	10	0	false	7	50	true	0	false	1	44	55	0.34508196721311474	0.6549180327868852	0	0	3577.6694135517623	0	7447.017117537944	0	382680
17	0	"hundred-farmers3"	10000	0	"only-one-field-per-year"	2	3.168	1000	false	true	"constant_prices"	"log-normal"	3.445	true	"hh-nw-kernel-distance"	90	1100	3	0.093	30	0.069	0.05	false	true	0.1	10	0	0.1	1	10	0	false	7	50	true	0	false	1	45	55	0.34508196721311474	0.6549180327868852	0	0	3323.648706640956	0	7692.570548211989	0	382680
17	0	"hundred-farmers3"	10000	0	"only-one-field-per-year"	2	3.168	1000	false	true	"constant_prices"	"log-normal"	3.445	true	"hh-nw-kernel-distance"	90	1100	3	0.093	30	0.069	0.05	false	true	0.1	10	0	0.1	1	10	0	false	7	50	true	0	false	1	46	55	0.34508196721311474	0.6549180327868852	0	0	3402.6703101454946	0	8052.8048716880585	0	382680
17	0	"hundred-farmers3"	10000	0	"only-one-field-per-year"	2	3.168	1000	false	true	"constant_prices"	"log-normal"	3.445	true	"hh-nw-kernel-distance"	90	1100	3	0.093	30	0.069	0.05	false	true	0.1	10	0	0.1	1	10	0	false	7	50	true	0	false	1	47	55	0.34508196721311474	0.6549180327868852	0	0	3333.0380044857498	0	8361.23272420504	0	382680
17	0	"hundred-farmers3"	10000	0	"only-one-field-per-year"	2	3.168	1000	false	true	"constant_prices"	"log-normal"	3.445	true	"hh-nw-kernel-distance"	90	1100	3	0.093	30	0.069	0.05	false	true	0.1	10	0	0.1	1	10	0	false	7	50	true	0	false	1	48	55	0.34508196721311474	0.6549180327868852	0	0	3252.5385469692183	0	8054.732281746051	0	382680
17	0	"hundred-farmers3"	10000	0	"only-one-field-per-year"	2	3.168	1000	false	true	"constant_prices"	"log-normal"	3.445	true	"hh-nw-kernel-distance"	90	1100	3	0.093	30	0.069	0.05	false	true	0.1	10	0	0.1	1	10	0	false	7	50	true	0	false	1	49	55	0.34508196721311474	0.6549180327868852	0	0	3280.439439407386	0	7711.361665533294	0	382680
17	0	"hundred-farmers3"	10000	0	"only-one-field-per-year"	2	3.168	1000	false	true	"constant_prices"	"log-normal"	3.445	true	"hh-nw-kernel-distance"	90	1100	3	0.093	30	0.069	0.05	false	true	0.1	10	0	0.1	1	10	0	false	7	50	true	0	false	1	50	55	0.34508196721311474	0.6549180327868852	0	0	3212.6593556680195	0	7676.576161992737	0	382680
18	0	"hundred-farmers3"	10000	0	"only-one-field-per-year"	2	3.168	1000	false	true	"constant_prices"	"log-normal"	3.445	true	"hh-nw-kernel-distance"	90	1100	3	0.093	30	0.069	0.05	false	true	0.1	10	0	0.1	1	10	0	false	7	50	true	0	false	1	0	100	0.50186799501868	0.49813200498132004	0	0	0	0	0	0	0
18	0	"hundred-farmers3"	10000	0	"only-one-field-per-year"	2	3.168	1000	false	true	"constant_prices"	"log-normal"	3.445	true	"hh-nw-kernel-distance"	90	1100	3	0.093	30	0.069	0.05	false	true	0.1	10	0	0.1	1	10	0	false	7	50	true	0	false	1	1	100	0.4041095890410959	0.5958904109589042	0	0	5609.402018426639	0	6689.8671156779255	0	365310
18	0	"hundred-farmers3"	10000	0	"only-one-field-per-year"	2	3.168	1000	false	true	"constant_prices"	"log-normal"	3.445	true	"hh-nw-kernel-distance"	90	1100	3	0.093	30	0.069	0.05	false	true	0.1	10	0	0.1	1	10	0	false	7	50	true	0	false	1	2	100	0.3953922789539228	0.6046077210460772	0	0	5463.534923109551	0	6970.666953681054	0	365310
18	0	"hundred-farmers3"	10000	0	"only-one-field-per-year"	2	3.168	1000	false	true	"constant_prices"	"log-normal"	3.445	true	"hh-nw-kernel-distance"	90	1100	3	0.093	30	0.069	0.05	false	true	0.1	10	0	0.1	1	10	0	false	7	50	true	0	false	1	3	100	0.3717310087173101	0.6282689912826899	0	0	5117.298564164912	0	7405.965347112899	0	365310
18	0	"hundred-farmers3"	10000	0	"only-one-field-per-year"	2	3.168	1000	false	true	"constant_prices"	"log-normal"	3.445	true	"hh-nw-kernel-distance"	90	1100	3	0.093	30	0.069	0.05	false	true	0.1	10	0	0.1	1	10	0	false	7	50	true	0	false	1	4	100	0.363013698630137	0.636986301369863	0	0	5169.66942877113	0	7832.418221297725	0	365310
18	0	"hundred-farmers3"	10000	0	"only-one-field-per-year"	2	3.168	1000	false	true	"constant_prices"	"log-normal"	3.445	true	"hh-nw-kernel-distance"	90	1100	3	0.093	30	0.069	0.05	false	true	0.1	10	0	0.1	1	10	0	false	7	50	true	0	false	1	5	100	0.3455790784557908	0.6544209215442092	0	0	5088.1942608656855	0	8113.903209559279	0	365310
18	0	"hundred-farmers3"	10000	0	"only-one-field-per-year"	2	3.168	1000	false	true	"constant_prices"	"log-normal"	3.445	true	"hh-nw-kernel-distance"	90	1100	3	0.093	30	0.069	0.05	false	true	0.1	10	0	0.1	1	10	0	false	7	50	true	0	false	1	6	99	0.3428927680798005	0.6571072319201995	0	0	5217.553031386794	0	8495.985894365074	0	365400
18	0	"hundred-farmers3"	10000	0	"only-one-field-per-year"	2	3.168	1000	false	true	"constant_prices"	"log-normal"	3.445	true	"hh-nw-kernel-distance"	90	1100	3	0.093	30	0.069	0.05	false	true	0.1	10	0	0.1	1	10	0	false	7	50	true	0	false	1	7	96	0.3310387984981227	0.6689612015018773	0	0	5184.6386008503905	0	8889.704011175225	0	365670
18	0	"hundred-farmers3"	10000	0	"only-one-field-per-year"	2	3.168	1000	false	true	"constant_prices"	"log-normal"	3.445	true	"hh-nw-kernel-distance"	90	1100	3	0.093	30	0.069	0.05	false	true	0.1	10	0	0.1	1	10	0	false	7	50	true	0	false	1	8	95	0.30952380952380953	0.6904761904761905	0	0	4717.695302618287	0	9231.41468227761	0	365760
18	0	"hundred-farmers3"	10000	0	"only-one-field-per-year"	2	3.168	1000	false	true	"constant_prices"	"log-normal"	3.445	true	"hh-nw-kernel-distance"	90	1100	3	0.093	30	0.069	0.05	false	true	0.1	10	0	0.1	1	10	0	false	7	50	true	0	false	1	9	95	0.29385964912280704	0.706140350877193	0	0	4588.255538683663	0	9188.121446693956	0	365760
18	0	"hundred-farmers3"	10000	0	"only-one-field-per-year"	2	3.168	1000	false	true	"constant_prices"	"log-normal"	3.445	true	"hh-nw-kernel-distance"	90	1100	3	0.093	30	0.069	0.05	false	true	0.1	10	0	0.1	1	10	0	false	7	50	true	0	false	1	10	93	0.29371069182389936	0.7062893081761006	0	0	4623.545657435257	0	9600.337120014865	0	366030
18	0	"hundred-farmers3"	10000	0	"only-one-field-per-year"	2	3.168	1000	false	true	"constant_prices"	"log-normal"	3.445	true	"hh-nw-kernel-distance"	90	1100	3	0.093	30	0.069	0.05	false	true	0.1	10	0	0.1	1	10	0	false	7	50	true	0	false	1	11	92	0.2908517350157729	0.7091482649842271	0	0	4510.59400237979	0	10077.788650445758	0	366255
18	0	"hundred-farmers3"	10000	0	"only-one-field-per-year"	2	3.168	1000	false	true	"constant_prices"	"log-normal"	3.445	true	"hh-nw-kernel-distance"	90	1100	3	0.093	30	0.069	0.05	false	true	0.1	10	0	0.1	1	10	0	false	7	50	true	0	false	1	12	92	0.2801261829652997	0.7198738170347003	0	0	4412.036426736111	0	10519.699186676566	0	366255
18	0	"hundred-farmers3"	10000	0	"only-one-field-per-year"	2	3.168	1000	false	true	"constant_prices"	"log-normal"	3.445	true	"hh-nw-kernel-distance"	90	1100	3	0.093	30	0.069	0.05	false	true	0.1	10	0	0.1	1	10	0	false	7	50	true	0	false	1	13	91	0.25965801139962	0.74034198860038	0	0	4071.4734169820963	0	10665.500563975387	0	366525
18	0	"hundred-farmers3"	10000	0	"only-one-field-per-year"	2	3.168	1000	false	true	"constant_prices"	"log-normal"	3.445	true	"hh-nw-kernel-distance"	90	1100	3	0.093	30	0.069	0.05	false	true	0.1	10	0	0.1	1	10	0	false	7	50	true	0	false	1	14	84	0.24283854166666666	0.7571614583333334	0	0	3614.0203039363237	0	10700.485043595621	0	368460
18	0	"hundred-farmers3"	10000	0	"only-one-field-per-year"	2	3.168	1000	false	true	"constant_prices"	"log-normal"	3.445	true	"hh-nw-kernel-distance"	90	1100	3	0.093	30	0.069	0.05	false	true	0.1	10	0	0.1	1	10	0	false	7	50	true	0	false	1	15	82	0.22733245729303547	0.7726675427069645	0	0	3294.5970274946453	0	10646.279052892127	0	369090
18	0	"hundred-farmers3"	10000	0	"only-one-field-per-year"	2	3.168	1000	false	true	"constant_prices"	"log-normal"	3.445	true	"hh-nw-kernel-distance"	90	1100	3	0.093	30	0.069	0.05	false	true	0.1	10	0	0.1	1	10	0	false	7	50	true	0	false	1	16	80	0.22178217821782178	0.7782178217821782	0	0	3336.0445302974153	0	10670.37267573933	0	369405
18	0	"hundred-farmers3"	10000	0	"only-one-field-per-year"	2	3.168	1000	false	true	"constant_prices"	"log-normal"	3.445	true	"hh-nw-kernel-distance"	90	1100	3	0.093	30	0.069	0.05	false	true	0.1	10	0	0.1	1	10	0	false	7	50	true	0	false	1	17	79	0.2147117296222664	0.7852882703777336	0	0	3137.1541535809947	0	10770.454603176184	0	369675
18	0	"hundred-farmers3"	10000	0	"only-one-field-per-year"	2	3.168	1000	false	true	"constant_prices"	"log-normal"	3.445	true	"hh-nw-kernel-distance"	90	1100	3	0.093	30	0.069	0.05	false	true	0.1	10	0	0.1	1	10	0	false	7	50	true	0	false	1	18	77	0.19893697798025817	0.8010630220197419	0	0	2361.1707567116423	0	9939.750729253323	0	378315
18	0	"hundred-farmers3"	10000	0	"only-one-field-per-year"	2	3.168	1000	false	true	"constant_prices"	"log-normal"	3.445	true	"hh-nw-kernel-distance"	90	1100	3	0.093	30	0.069	0.05	false	true	0.1	10	0	0.1	1	10	0	false	7	50	true	0	false	1	19	77	0.18982536066818528	0.8101746393318148	0	0	2241.7639939182955	0	9947.88673653759	0	378315
18	0	"hundred-farmers3"	10000	0	"only-one-field-per-year"	2	3.168	1000	false	true	"constant_prices"	"log-normal"	3.445	true	"hh-nw-kernel-distance"	90	1100	3	0.093	30	0.069	0.05	false	true	0.1	10	0	0.1	1	10	0	false	7	50	true	0	false	1	20	77	0.18375094912680334	0.8162490508731967	0	0	2194.405969240112	0	10095.70290810049	0	378315
18	0	"hundred-farmers3"	10000	0	"only-one-field-per-year"	2	3.168	1000	false	true	"constant_prices"	"log-normal"	3.445	true	"hh-nw-kernel-distance"	90	1100	3	0.093	30	0.069	0.05	false	true	0.1	10	0	0.1	1	10	0	false	7	50	true	0	false	1	21	76	0.1837837837837838	0.8162162162162162	0	0	2252.4038998930478	0	10065.459157864232	0	379305
18	0	"hundred-farmers3"	10000	0	"only-one-field-per-year"	2	3.168	1000	false	true	"constant_prices"	"log-normal"	3.445	true	"hh-nw-kernel-distance"	90	1100	3	0.093	30	0.069	0.05	false	true	0.1	10	0	0.1	1	10	0	false	7	50	true	0	false	1	22	75	0.1793478260869565	0.8206521739130435	0	0	2004.3445320808223	0	9910.872010975483	0	379620
18	0	"hundred-farmers3"	10000	0	"only-one-field-per-year"	2	3.168	1000	false	true	"constant_prices"	"log-normal"	3.445	true	"hh-nw-kernel-distance"	90	1100	3	0.093	30	0.069	0.05	false	true	0.1	10	0	0.1	1	10	0	false	7	50	true	0	false	1	23	72	0.19167321288295366	0.8083267871170463	0	0	1908.121891812532	0	9858.639052264756	0	380295
18	0	"hundred-farmers3"	10000	0	"only-one-field-per-year"	2	3.168	1000	false	true	"constant_prices"	"log-normal"	3.445	true	"hh-nw-kernel-distance"	90	1100	3	0.093	30	0.069	0.05	false	true	0.1	10	0	0.1	1	10	0	false	7	50	true	0	false	1	24	72	0.19167321288295366	0.8083267871170463	0	0	1968.7663517763813	0	9663.186351533293	0	380295
18	0	"hundred-farmers3"	10000	0	"only-one-field-per-year"	2	3.168	1000	false	true	"constant_prices"	"log-normal"	3.445	true	"hh-nw-kernel-distance"	90	1100	3	0.093	30	0.069	0.05	false	true	0.1	10	0	0.1	1	10	0	false	7	50	true	0	false	1	25	71	0.19024780175859313	0.8097521982414069	0	0	1927.0779534553988	0	9804.078548806046	0	381285
18	0	"hundred-farmers3"	10000	0	"only-one-field-per-year"	2	3.168	1000	false	true	"constant_prices"	"log-normal"	3.445	true	"hh-nw-kernel-distance"	90	1100	3	0.093	30	0.069	0.05	false	true	0.1	10	0	0.1	1	10	0	false	7	50	true	0	false	1	26	71	0.19104716227018384	0.8089528377298162	0	0	1994.2094051195559	0	10063.356786543483	0	381285
18	0	"hundred-farmers3"	10000	0	"only-one-field-per-year"	2	3.168	1000	false	true	"constant_prices"	"log-normal"	3.445	true	"hh-nw-kernel-distance"	90	1100	3	0.093	30	0.069	0.05	false	true	0.1	10	0	0.1	1	10	0	false	7	50	true	0	false	1	27	70	0.19150641025641027	0.8084935897435898	0	0	1910.743098382116	0	10138.564785737339	0	381420
18	0	"hundred-farmers3"	10000	0	"only-one-field-per-year"	2	3.168	1000	false	true	"constant_prices"	"log-normal"	3.445	true	"hh-nw-kernel-distance"	90	1100	3	0.093	30	0.069	0.05	false	true	0.1	10	0	0.1	1	10	0	false	7	50	true	0	false	1	28	70	0.1875	0.8125	0	0	1974.9970246489625	0	10169.94538898409	0	381420
18	0	"hundred-farmers3"	10000	0	"only-one-field-per-year"	2	3.168	1000	false	true	"constant_prices"	"log-normal"	3.445	true	"hh-nw-kernel-distance"	90	1100	3	0.093	30	0.069	0.05	false	true	0.1	10	0	0.1	1	10	0	false	7	50	true	0	false	1	29	69	0.1873479318734793	0.8126520681265207	0	0	1980.0843586845335	0	9915.41810599948	0	382095
18	0	"hundred-farmers3"	10000	0	"only-one-field-per-year"	2	3.168	1000	false	true	"constant_prices"	"log-normal"	3.445	true	"hh-nw-kernel-distance"	90	1100	3	0.093	30	0.069	0.05	false	true	0.1	10	0	0.1	1	10	0	false	7	50	true	0	false	1	30	69	0.1792376317923763	0.8207623682076237	0	0	1954.4244000335445	0	10193.392045003058	0	382095
18	0	"hundred-farmers3"	10000	0	"only-one-field-per-year"	2	3.168	1000	false	true	"constant_prices"	"log-normal"	3.445	true	"hh-nw-kernel-distance"	90	1100	3	0.093	30	0.069	0.05	false	true	0.1	10	0	0.1	1	10	0	false	7	50	true	0	false	1	31	67	0.18249380677126342	0.8175061932287366	0	0	1996.1504182942292	0	9516.904711430674	0	383085
18	0	"hundred-farmers3"	10000	0	"only-one-field-per-year"	2	3.168	1000	false	true	"constant_prices"	"log-normal"	3.445	true	"hh-nw-kernel-distance"	90	1100	3	0.093	30	0.069	0.05	false	true	0.1	10	0	0.1	1	10	0	false	7	50	true	0	false	1	32	66	0.18309859154929578	0.8169014084507042	0	0	2093.8635106494294	0	9433.266434696732	0	383265
18	0	"hundred-farmers3"	10000	0	"only-one-field-per-year"	2	3.168	1000	false	true	"constant_prices"	"log-normal"	3.445	true	"hh-nw-kernel-distance"	90	1100	3	0.093	30	0.069	0.05	false	true	0.1	10	0	0.1	1	10	0	false	7	50	true	0	false	1	33	65	0.18370739817123857	0.8162926018287614	0	0	2008.950137836544	0	9112.27684726252	0	383445
18	0	"hundred-farmers3"	10000	0	"only-one-field-per-year"	2	3.168	1000	false	true	"constant_prices"	"log-normal"	3.445	true	"hh-nw-kernel-distance"	90	1100	3	0.093	30	0.069	0.05	false	true	0.1	10	0	0.1	1	10	0	false	7	50	true	0	false	1	34	65	0.18370739817123857	0.8162926018287614	0	0	1939.569921754813	0	9299.483434362735	0	383445
18	0	"hundred-farmers3"	10000	0	"only-one-field-per-year"	2	3.168	1000	false	true	"constant_prices"	"log-normal"	3.445	true	"hh-nw-kernel-distance"	90	1100	3	0.093	30	0.069	0.05	false	true	0.1	10	0	0.1	1	10	0	false	7	50	true	0	false	1	35	65	0.18370739817123857	0.8162926018287614	0	0	1971.28040957428	0	9328.88600980915	0	383445
18	0	"hundred-farmers3"	10000	0	"only-one-field-per-year"	2	3.168	1000	false	true	"constant_prices"	"log-normal"	3.445	true	"hh-nw-kernel-distance"	90	1100	3	0.093	30	0.069	0.05	false	true	0.1	10	0	0.1	1	10	0	false	7	50	true	0	false	1	36	65	0.18370739817123857	0.8162926018287614	0	0	1846.3555811610033	0	9603.684670931048	0	383445
18	0	"hundred-farmers3"	10000	0	"only-one-field-per-year"	2	3.168	1000	false	true	"constant_prices"	"log-normal"	3.445	true	"hh-nw-kernel-distance"	90	1100	3	0.093	30	0.069	0.05	false	true	0.1	10	0	0.1	1	10	0	false	7	50	true	0	false	1	37	65	0.18370739817123857	0.8162926018287614	0	0	1838.0264830764254	0	9588.344687394387	0	383445
18	0	"hundred-farmers3"	10000	0	"only-one-field-per-year"	2	3.168	1000	false	true	"constant_prices"	"log-normal"	3.445	true	"hh-nw-kernel-distance"	90	1100	3	0.093	30	0.069	0.05	false	true	0.1	10	0	0.1	1	10	0	false	7	50	true	0	false	1	38	65	0.18370739817123857	0.8162926018287614	0	0	1964.537912902699	0	9475.49733664574	0	383445
18	0	"hundred-farmers3"	10000	0	"only-one-field-per-year"	2	3.168	1000	false	true	"constant_prices"	"log-normal"	3.445	true	"hh-nw-kernel-distance"	90	1100	3	0.093	30	0.069	0.05	false	true	0.1	10	0	0.1	1	10	0	false	7	50	true	0	false	1	39	65	0.18370739817123857	0.8162926018287614	0	0	1815.3993925305529	0	8897.099691588399	0	383445
18	0	"hundred-farmers3"	10000	0	"only-one-field-per-year"	2	3.168	1000	false	true	"constant_prices"	"log-normal"	3.445	true	"hh-nw-kernel-distance"	90	1100	3	0.093	30	0.069	0.05	false	true	0.1	10	0	0.1	1	10	0	false	7	50	true	0	false	1	40	64	0.18540268456375839	0.8145973154362416	0	0	1682.1480532901999	0	8584.09261215654	0	383940
18	0	"hundred-farmers3"	10000	0	"only-one-field-per-year"	2	3.168	1000	false	true	"constant_prices"	"log-normal"	3.445	true	"hh-nw-kernel-distance"	90	1100	3	0.093	30	0.069	0.05	false	true	0.1	10	0	0.1	1	10	0	false	7	50	true	0	false	1	41	64	0.18540268456375839	0.8145973154362416	0	0	1833.243272006051	0	8489.528745234753	0	383940
18	0	"hundred-farmers3"	10000	0	"only-one-field-per-year"	2	3.168	1000	false	true	"constant_prices"	"log-normal"	3.445	true	"hh-nw-kernel-distance"	90	1100	3	0.093	30	0.069	0.05	false	true	0.1	10	0	0.1	1	10	0	false	7	50	true	0	false	1	42	64	0.18540268456375839	0.8145973154362416	0	0	1877.9548593976406	0	8875.77024749917	0	383940
18	0	"hundred-farmers3"	10000	0	"only-one-field-per-year"	2	3.168	1000	false	true	"constant_prices"	"log-normal"	3.445	true	"hh-nw-kernel-distance"	90	1100	3	0.093	30	0.069	0.05	false	true	0.1	10	0	0.1	1	10	0	false	7	50	true	0	false	1	43	64	0.18540268456375839	0.8145973154362416	0	0	1936.127320820409	0	9184.482649153419	0	383940
18	0	"hundred-farmers3"	10000	0	"only-one-field-per-year"	2	3.168	1000	false	true	"constant_prices"	"log-normal"	3.445	true	"hh-nw-kernel-distance"	90	1100	3	0.093	30	0.069	0.05	false	true	0.1	10	0	0.1	1	10	0	false	7	50	true	0	false	1	44	64	0.18540268456375839	0.8145973154362416	0	0	2000.9337311341728	0	9419.361083394702	0	383940
18	0	"hundred-farmers3"	10000	0	"only-one-field-per-year"	2	3.168	1000	false	true	"constant_prices"	"log-normal"	3.445	true	"hh-nw-kernel-distance"	90	1100	3	0.093	30	0.069	0.05	false	true	0.1	10	0	0.1	1	10	0	false	7	50	true	0	false	1	45	63	0.18559322033898304	0.8144067796610169	0	0	1997.418541790123	0	9664.866982246233	0	384480
18	0	"hundred-farmers3"	10000	0	"only-one-field-per-year"	2	3.168	1000	false	true	"constant_prices"	"log-normal"	3.445	true	"hh-nw-kernel-distance"	90	1100	3	0.093	30	0.069	0.05	false	true	0.1	10	0	0.1	1	10	0	false	7	50	true	0	false	1	46	63	0.18559322033898304	0.8144067796610169	0	0	2097.1007897966965	0	9193.523784439722	0	384480
18	0	"hundred-farmers3"	10000	0	"only-one-field-per-year"	2	3.168	1000	false	true	"constant_prices"	"log-normal"	3.445	true	"hh-nw-kernel-distance"	90	1100	3	0.093	30	0.069	0.05	false	true	0.1	10	0	0.1	1	10	0	false	7	50	true	0	false	1	47	63	0.18559322033898304	0.8144067796610169	0	0	1700.5323265172794	0	9130.786289820287	0	384480
18	0	"hundred-farmers3"	10000	0	"only-one-field-per-year"	2	3.168	1000	false	true	"constant_prices"	"log-normal"	3.445	true	"hh-nw-kernel-distance"	90	1100	3	0.093	30	0.069	0.05	false	true	0.1	10	0	0.1	1	10	0	false	7	50	true	0	false	1	48	63	0.18559322033898304	0.8144067796610169	0	0	1581.259172312699	0	9499.143719569332	0	384480
18	0	"hundred-farmers3"	10000	0	"only-one-field-per-year"	2	3.168	1000	false	true	"constant_prices"	"log-normal"	3.445	true	"hh-nw-kernel-distance"	90	1100	3	0.093	30	0.069	0.05	false	true	0.1	10	0	0.1	1	10	0	false	7	50	true	0	false	1	49	63	0.18559322033898304	0.8144067796610169	0	0	1664.331043264935	0	9892.91047236257	0	384480
18	0	"hundred-farmers3"	10000	0	"only-one-field-per-year"	2	3.168	1000	false	true	"constant_prices"	"log-normal"	3.445	true	"hh-nw-kernel-distance"	90	1100	3	0.093	30	0.069	0.05	false	true	0.1	10	0	0.1	1	10	0	false	7	50	true	0	false	1	50	63	0.18559322033898304	0.8144067796610169	0	0	1701.769179912434	0	10112.654443374131	0	384480
19	0	"hundred-farmers3"	10000	0	"only-one-field-per-year"	2	3.168	1000	false	true	"constant_prices"	"log-normal"	3.445	true	"hh-nw-kernel-distance"	90	1100	3	0.093	30	0.069	0.05	false	true	0.1	10	0	0.1	1	10	0	false	7	50	true	0	false	1	0	100	0.50186799501868	0.49813200498132004	0	0	0	0	0	0	0
19	0	"hundred-farmers3"	10000	0	"only-one-field-per-year"	2	3.168	1000	false	true	"constant_prices"	"log-normal"	3.445	true	"hh-nw-kernel-distance"	90	1100	3	0.093	30	0.069	0.05	false	true	0.1	10	0	0.1	1	10	0	false	7	50	true	0	false	1	1	100	0.44084682440846823	0.5591531755915318	0	0	6126.399169106696	0	5909.000707291902	0	365310
19	0	"hundred-farmers3"	10000	0	"only-one-field-per-year"	2	3.168	1000	false	true	"constant_prices"	"log-normal"	3.445	true	"hh-nw-kernel-distance"	90	1100	3	0.093	30	0.069	0.05	false	true	0.1	10	0	0.1	1	10	0	false	7	50	true	0	false	1	2	100	0.4414694894146949	0.5585305105853051	0	0	6306.816214398574	0	5992.704967193746	0	365310
19	0	"hundred-farmers3"	10000	0	"only-one-field-per-year"	2	3.168	1000	false	true	"constant_prices"	"log-normal"	3.445	true	"hh-nw-kernel-distance"	90	1100	3	0.093	30	0.069	0.05	false	true	0.1	10	0	0.1	1	10	0	false	7	50	true	0	false	1	3	100	0.43586550435865506	0.564134495641345	0	0	6374.492188365722	0	6365.239180918211	0	365310
19	0	"hundred-farmers3"	10000	0	"only-one-field-per-year"	2	3.168	1000	false	true	"constant_prices"	"log-normal"	3.445	true	"hh-nw-kernel-distance"	90	1100	3	0.093	30	0.069	0.05	false	true	0.1	10	0	0.1	1	10	0	false	7	50	true	0	false	1	4	100	0.3953922789539228	0.6046077210460772	0	0	5755.48508604918	0	6479.096613256737	0	365310
19	0	"hundred-farmers3"	10000	0	"only-one-field-per-year"	2	3.168	1000	false	true	"constant_prices"	"log-normal"	3.445	true	"hh-nw-kernel-distance"	90	1100	3	0.093	30	0.069	0.05	false	true	0.1	10	0	0.1	1	10	0	false	7	50	true	0	false	1	5	100	0.39227895392278955	0.6077210460772104	0	0	5902.65393987896	0	6858.475856378635	0	365310
19	0	"hundred-farmers3"	10000	0	"only-one-field-per-year"	2	3.168	1000	false	true	"constant_prices"	"log-normal"	3.445	true	"hh-nw-kernel-distance"	90	1100	3	0.093	30	0.069	0.05	false	true	0.1	10	0	0.1	1	10	0	false	7	50	true	0	false	1	6	100	0.3723536737235367	0.6276463262764632	0	0	5376.539621089297	0	7260.246234191406	0	365310
19	0	"hundred-farmers3"	10000	0	"only-one-field-per-year"	2	3.168	1000	false	true	"constant_prices"	"log-normal"	3.445	true	"hh-nw-kernel-distance"	90	1100	3	0.093	30	0.069	0.05	false	true	0.1	10	0	0.1	1	10	0	false	7	50	true	0	false	1	7	99	0.35723192019950123	0.6427680798004988	0	0	5240.974576329657	0	7659.770517610875	0	365400
19	0	"hundred-farmers3"	10000	0	"only-one-field-per-year"	2	3.168	1000	false	true	"constant_prices"	"log-normal"	3.445	true	"hh-nw-kernel-distance"	90	1100	3	0.093	30	0.069	0.05	false	true	0.1	10	0	0.1	1	10	0	false	7	50	true	0	false	1	8	98	0.34769038701622973	0.6523096129837703	0	0	5217.967547008747	0	8080.803082247674	0	365490
19	0	"hundred-farmers3"	10000	0	"only-one-field-per-year"	2	3.168	1000	false	true	"constant_prices"	"log-normal"	3.445	true	"hh-nw-kernel-distance"	90	1100	3	0.093	30	0.069	0.05	false	true	0.1	10	0	0.1	1	10	0	false	7	50	true	0	false	1	9	97	0.34125	0.65875	0	0	4914.369388319612	0	8447.850007288635	0	365580
19	0	"hundred-farmers3"	10000	0	"only-one-field-per-year"	2	3.168	1000	false	true	"constant_prices"	"log-normal"	3.445	true	"hh-nw-kernel-distance"	90	1100	3	0.093	30	0.069	0.05	false	true	0.1	10	0	0.1	1	10	0	false	7	50	true	0	false	1	10	95	0.3304075235109718	0.6695924764890282	0	0	4946.334624785111	0	8655.201693617066	0	365805
19	0	"hundred-farmers3"	10000	0	"only-one-field-per-year"	2	3.168	1000	false	true	"constant_prices"	"log-normal"	3.445	true	"hh-nw-kernel-distance"	90	1100	3	0.093	30	0.069	0.05	false	true	0.1	10	0	0.1	1	10	0	false	7	50	true	0	false	1	11	93	0.32514177693761814	0.6748582230623819	0	0	4939.7396759628355	0	9052.136288927051	0	366165
19	0	"hundred-farmers3"	10000	0	"only-one-field-per-year"	2	3.168	1000	false	true	"constant_prices"	"log-normal"	3.445	true	"hh-nw-kernel-distance"	90	1100	3	0.093	30	0.069	0.05	false	true	0.1	10	0	0.1	1	10	0	false	7	50	true	0	false	1	12	90	0.32043147208121825	0.6795685279187818	0	0	5013.350336221367	0	9319.137280978492	0	366660
19	0	"hundred-farmers3"	10000	0	"only-one-field-per-year"	2	3.168	1000	false	true	"constant_prices"	"log-normal"	3.445	true	"hh-nw-kernel-distance"	90	1100	3	0.093	30	0.069	0.05	false	true	0.1	10	0	0.1	1	10	0	false	7	50	true	0	false	1	13	87	0.30902111324376197	0.690978886756238	0	0	4820.758599741665	0	9707.974338016485	0	367245
19	0	"hundred-farmers3"	10000	0	"only-one-field-per-year"	2	3.168	1000	false	true	"constant_prices"	"log-normal"	3.445	true	"hh-nw-kernel-distance"	90	1100	3	0.093	30	0.069	0.05	false	true	0.1	10	0	0.1	1	10	0	false	7	50	true	0	false	1	14	83	0.28897586431833006	0.7110241356816699	0	0	4364.923732435449	0	10054.608618355585	0	368595
19	0	"hundred-farmers3"	10000	0	"only-one-field-per-year"	2	3.168	1000	false	true	"constant_prices"	"log-normal"	3.445	true	"hh-nw-kernel-distance"	90	1100	3	0.093	30	0.069	0.05	false	true	0.1	10	0	0.1	1	10	0	false	7	50	true	0	false	1	15	81	0.2878787878787879	0.7121212121212122	0	0	4341.755586781548	0	10182.80590031314	0	369270
19	0	"hundred-farmers3"	10000	0	"only-one-field-per-year"	2	3.168	1000	false	true	"constant_prices"	"log-normal"	3.445	true	"hh-nw-kernel-distance"	90	1100	3	0.093	30	0.069	0.05	false	true	0.1	10	0	0.1	1	10	0	false	7	50	true	0	false	1	16	76	0.2954369682907966	0.7045630317092034	0	0	3531.6355512712003	0	9307.759343958145	0	379395
19	0	"hundred-farmers3"	10000	0	"only-one-field-per-year"	2	3.168	1000	false	true	"constant_prices"	"log-normal"	3.445	true	"hh-nw-kernel-distance"	90	1100	3	0.093	30	0.069	0.05	false	true	0.1	10	0	0.1	1	10	0	false	7	50	true	0	false	1	17	73	0.2989771833202203	0.7010228166797797	0	0	3609.69775527213	0	9236.631854806612	0	380385
19	0	"hundred-farmers3"	10000	0	"only-one-field-per-year"	2	3.168	1000	false	true	"constant_prices"	"log-normal"	3.445	true	"hh-nw-kernel-distance"	90	1100	3	0.093	30	0.069	0.05	false	true	0.1	10	0	0.1	1	10	0	false	7	50	true	0	false	1	18	72	0.2936069455406472	0.7063930544593529	0	0	3612.952207825062	0	9275.268814970408	0	380565
19	0	"hundred-farmers3"	10000	0	"only-one-field-per-year"	2	3.168	1000	false	true	"constant_prices"	"log-normal"	3.445	true	"hh-nw-kernel-distance"	90	1100	3	0.093	30	0.069	0.05	false	true	0.1	10	0	0.1	1	10	0	false	7	50	true	0	false	1	19	71	0.29055690072639223	0.7094430992736077	0	0	3049.674076148574	0	9130.882347112181	0	381825
19	0	"hundred-farmers3"	10000	0	"only-one-field-per-year"	2	3.168	1000	false	true	"constant_prices"	"log-normal"	3.445	true	"hh-nw-kernel-distance"	90	1100	3	0.093	30	0.069	0.05	false	true	0.1	10	0	0.1	1	10	0	false	7	50	true	0	false	1	20	69	0.28430566967953985	0.7156943303204601	0	0	2909.400729405338	0	9052.00534602132	0	382815
19	0	"hundred-farmers3"	10000	0	"only-one-field-per-year"	2	3.168	1000	false	true	"constant_prices"	"log-normal"	3.445	true	"hh-nw-kernel-distance"	90	1100	3	0.093	30	0.069	0.05	false	true	0.1	10	0	0.1	1	10	0	false	7	50	true	0	false	1	21	69	0.2810188989317995	0.7189811010682005	0	0	2790.9591024933006	0	9282.390637286928	0	382815
19	0	"hundred-farmers3"	10000	0	"only-one-field-per-year"	2	3.168	1000	false	true	"constant_prices"	"log-normal"	3.445	true	"hh-nw-kernel-distance"	90	1100	3	0.093	30	0.069	0.05	false	true	0.1	10	0	0.1	1	10	0	false	7	50	true	0	false	1	22	69	0.2810188989317995	0.7189811010682005	0	0	2826.9636609883264	0	9267.558183285266	0	382815
19	0	"hundred-farmers3"	10000	0	"only-one-field-per-year"	2	3.168	1000	false	true	"constant_prices"	"log-normal"	3.445	true	"hh-nw-kernel-distance"	90	1100	3	0.093	30	0.069	0.05	false	true	0.1	10	0	0.1	1	10	0	false	7	50	true	0	false	1	23	66	0.2791666666666667	0.7208333333333333	0	0	2872.13090631974	0	9168.43142063236	0	383580
19	0	"hundred-farmers3"	10000	0	"only-one-field-per-year"	2	3.168	1000	false	true	"constant_prices"	"log-normal"	3.445	true	"hh-nw-kernel-distance"	90	1100	3	0.093	30	0.069	0.05	false	true	0.1	10	0	0.1	1	10	0	false	7	50	true	0	false	1	24	66	0.2791666666666667	0.7208333333333333	0	0	2984.57609998485	0	8954.161848092901	0	383580
19	0	"hundred-farmers3"	10000	0	"only-one-field-per-year"	2	3.168	1000	false	true	"constant_prices"	"log-normal"	3.445	true	"hh-nw-kernel-distance"	90	1100	3	0.093	30	0.069	0.05	false	true	0.1	10	0	0.1	1	10	0	false	7	50	true	0	false	1	25	66	0.2791666666666667	0.7208333333333333	0	0	2866.446020467857	0	9149.59489885337	0	383580
19	0	"hundred-farmers3"	10000	0	"only-one-field-per-year"	2	3.168	1000	false	true	"constant_prices"	"log-normal"	3.445	true	"hh-nw-kernel-distance"	90	1100	3	0.093	30	0.069	0.05	false	true	0.1	10	0	0.1	1	10	0	false	7	50	true	0	false	1	26	65	0.28341793570219964	0.7165820642978004	0	0	2727.684021456454	0	9207.337545793496	0	384390
19	0	"hundred-farmers3"	10000	0	"only-one-field-per-year"	2	3.168	1000	false	true	"constant_prices"	"log-normal"	3.445	true	"hh-nw-kernel-distance"	90	1100	3	0.093	30	0.069	0.05	false	true	0.1	10	0	0.1	1	10	0	false	7	50	true	0	false	1	27	64	0.28240343347639485	0.7175965665236052	0	0	2762.5531797118288	0	9329.16743600551	0	385155
19	0	"hundred-farmers3"	10000	0	"only-one-field-per-year"	2	3.168	1000	false	true	"constant_prices"	"log-normal"	3.445	true	"hh-nw-kernel-distance"	90	1100	3	0.093	30	0.069	0.05	false	true	0.1	10	0	0.1	1	10	0	false	7	50	true	0	false	1	28	63	0.28386540120793785	0.7161345987920621	0	0	2786.9112329508926	0	8847.477564925677	0	385425
19	0	"hundred-farmers3"	10000	0	"only-one-field-per-year"	2	3.168	1000	false	true	"constant_prices"	"log-normal"	3.445	true	"hh-nw-kernel-distance"	90	1100	3	0.093	30	0.069	0.05	false	true	0.1	10	0	0.1	1	10	0	false	7	50	true	0	false	1	29	63	0.28386540120793785	0.7161345987920621	0	0	2561.7927556019317	0	8372.474436858249	0	385425
19	0	"hundred-farmers3"	10000	0	"only-one-field-per-year"	2	3.168	1000	false	true	"constant_prices"	"log-normal"	3.445	true	"hh-nw-kernel-distance"	90	1100	3	0.093	30	0.069	0.05	false	true	0.1	10	0	0.1	1	10	0	false	7	50	true	0	false	1	30	62	0.2843478260869565	0.7156521739130435	0	0	2746.793370844504	0	7999.28509189645	0	385830
19	0	"hundred-farmers3"	10000	0	"only-one-field-per-year"	2	3.168	1000	false	true	"constant_prices"	"log-normal"	3.445	true	"hh-nw-kernel-distance"	90	1100	3	0.093	30	0.069	0.05	false	true	0.1	10	0	0.1	1	10	0	false	7	50	true	0	false	1	31	61	0.28534031413612565	0.7146596858638743	0	0	2793.069717799228	0	7895.2239405051205	0	386010
19	0	"hundred-farmers3"	10000	0	"only-one-field-per-year"	2	3.168	1000	false	true	"constant_prices"	"log-normal"	3.445	true	"hh-nw-kernel-distance"	90	1100	3	0.093	30	0.069	0.05	false	true	0.1	10	0	0.1	1	10	0	false	7	50	true	0	false	1	32	61	0.28534031413612565	0.7146596858638743	0	0	2865.5028628529685	0	8069.311477924299	0	386010
19	0	"hundred-farmers3"	10000	0	"only-one-field-per-year"	2	3.168	1000	false	true	"constant_prices"	"log-normal"	3.445	true	"hh-nw-kernel-distance"	90	1100	3	0.093	30	0.069	0.05	false	true	0.1	10	0	0.1	1	10	0	false	7	50	true	0	false	1	33	61	0.2801047120418848	0.7198952879581152	0	0	2940.493996291717	0	7921.8169576549335	0	386010
19	0	"hundred-farmers3"	10000	0	"only-one-field-per-year"	2	3.168	1000	false	true	"constant_prices"	"log-normal"	3.445	true	"hh-nw-kernel-distance"	90	1100	3	0.093	30	0.069	0.05	false	true	0.1	10	0	0.1	1	10	0	false	7	50	true	0	false	1	34	61	0.2792321116928447	0.7207678883071553	0	0	2660.2563511512935	0	7619.84261160528	0	386010
19	0	"hundred-farmers3"	10000	0	"only-one-field-per-year"	2	3.168	1000	false	true	"constant_prices"	"log-normal"	3.445	true	"hh-nw-kernel-distance"	90	1100	3	0.093	30	0.069	0.05	false	true	0.1	10	0	0.1	1	10	0	false	7	50	true	0	false	1	35	61	0.2792321116928447	0.7207678883071553	0	0	2805.3871903918543	0	7639.319961899652	0	386010
19	0	"hundred-farmers3"	10000	0	"only-one-field-per-year"	2	3.168	1000	false	true	"constant_prices"	"log-normal"	3.445	true	"hh-nw-kernel-distance"	90	1100	3	0.093	30	0.069	0.05	false	true	0.1	10	0	0.1	1	10	0	false	7	50	true	0	false	1	36	61	0.2792321116928447	0.7207678883071553	0	0	2729.810595184857	0	7707.917471382852	0	386010
19	0	"hundred-farmers3"	10000	0	"only-one-field-per-year"	2	3.168	1000	false	true	"constant_prices"	"log-normal"	3.445	true	"hh-nw-kernel-distance"	90	1100	3	0.093	30	0.069	0.05	false	true	0.1	10	0	0.1	1	10	0	false	7	50	true	0	false	1	37	61	0.2792321116928447	0.7207678883071553	0	0	2906.4197254921705	0	7665.853988269837	0	386010
19	0	"hundred-farmers3"	10000	0	"only-one-field-per-year"	2	3.168	1000	false	true	"constant_prices"	"log-normal"	3.445	true	"hh-nw-kernel-distance"	90	1100	3	0.093	30	0.069	0.05	false	true	0.1	10	0	0.1	1	10	0	false	7	50	true	0	false	1	38	61	0.2792321116928447	0.7207678883071553	0	0	3032.6635605855818	0	7070.724426844407	0	386010
19	0	"hundred-farmers3"	10000	0	"only-one-field-per-year"	2	3.168	1000	false	true	"constant_prices"	"log-normal"	3.445	true	"hh-nw-kernel-distance"	90	1100	3	0.093	30	0.069	0.05	false	true	0.1	10	0	0.1	1	10	0	false	7	50	true	0	false	1	39	60	0.28021015761821366	0.7197898423817863	0	0	2894.1335041335287	0	7162.4223650257845	0	386190
19	0	"hundred-farmers3"	10000	0	"only-one-field-per-year"	2	3.168	1000	false	true	"constant_prices"	"log-normal"	3.445	true	"hh-nw-kernel-distance"	90	1100	3	0.093	30	0.069	0.05	false	true	0.1	10	0	0.1	1	10	0	false	7	50	true	0	false	1	40	60	0.28021015761821366	0.7197898423817863	0	0	3065.146345406499	0	7365.644241729391	0	386190
19	0	"hundred-farmers3"	10000	0	"only-one-field-per-year"	2	3.168	1000	false	true	"constant_prices"	"log-normal"	3.445	true	"hh-nw-kernel-distance"	90	1100	3	0.093	30	0.069	0.05	false	true	0.1	10	0	0.1	1	10	0	false	7	50	true	0	false	1	41	60	0.28021015761821366	0.7197898423817863	0	0	2788.49561814831	0	7281.2548171157905	0	386190
19	0	"hundred-farmers3"	10000	0	"only-one-field-per-year"	2	3.168	1000	false	true	"constant_prices"	"log-normal"	3.445	true	"hh-nw-kernel-distance"	90	1100	3	0.093	30	0.069	0.05	false	true	0.1	10	0	0.1	1	10	0	false	7	50	true	0	false	1	42	60	0.28021015761821366	0.7197898423817863	0	0	2733.1339564210466	0	7317.77200100218	0	386190
19	0	"hundred-farmers3"	10000	0	"only-one-field-per-year"	2	3.168	1000	false	true	"constant_prices"	"log-normal"	3.445	true	"hh-nw-kernel-distance"	90	1100	3	0.093	30	0.069	0.05	false	true	0.1	10	0	0.1	1	10	0	false	7	50	true	0	false	1	43	60	0.28021015761821366	0.7197898423817863	0	0	2757.0795588963692	0	7256.286579240092	0	386190
19	0	"hundred-farmers3"	10000	0	"only-one-field-per-year"	2	3.168	1000	false	true	"constant_prices"	"log-normal"	3.445	true	"hh-nw-kernel-distance"	90	1100	3	0.093	30	0.069	0.05	false	true	0.1	10	0	0.1	1	10	0	false	7	50	true	0	false	1	44	60	0.28021015761821366	0.7197898423817863	0	0	2840.3714011540897	0	7596.3759262287285	0	386190
19	0	"hundred-farmers3"	10000	0	"only-one-field-per-year"	2	3.168	1000	false	true	"constant_prices"	"log-normal"	3.445	true	"hh-nw-kernel-distance"	90	1100	3	0.093	30	0.069	0.05	false	true	0.1	10	0	0.1	1	10	0	false	7	50	true	0	false	1	45	60	0.28021015761821366	0.7197898423817863	0	0	2815.4437302816204	0	7752.85156680301	0	386190
19	0	"hundred-farmers3"	10000	0	"only-one-field-per-year"	2	3.168	1000	false	true	"constant_prices"	"log-normal"	3.445	true	"hh-nw-kernel-distance"	90	1100	3	0.093	30	0.069	0.05	false	true	0.1	10	0	0.1	1	10	0	false	7	50	true	0	false	1	46	60	0.28021015761821366	0.7197898423817863	0	0	2710.3233063191105	0	7812.116170684067	0	386190
19	0	"hundred-farmers3"	10000	0	"only-one-field-per-year"	2	3.168	1000	false	true	"constant_prices"	"log-normal"	3.445	true	"hh-nw-kernel-distance"	90	1100	3	0.093	30	0.069	0.05	false	true	0.1	10	0	0.1	1	10	0	false	7	50	true	0	false	1	47	59	0.2883046237533998	0.7116953762466002	0	0	2860.897591972149	0	7492.6421311295	0	387945
19	0	"hundred-farmers3"	10000	0	"only-one-field-per-year"	2	3.168	1000	false	true	"constant_prices"	"log-normal"	3.445	true	"hh-nw-kernel-distance"	90	1100	3	0.093	30	0.069	0.05	false	true	0.1	10	0	0.1	1	10	0	false	7	50	true	0	false	1	48	58	0.2749301025163094	0.7250698974836906	0	0	2530.556361937504	0	7837.396949201707	0	389295
19	0	"hundred-farmers3"	10000	0	"only-one-field-per-year"	2	3.168	1000	false	true	"constant_prices"	"log-normal"	3.445	true	"hh-nw-kernel-distance"	90	1100	3	0.093	30	0.069	0.05	false	true	0.1	10	0	0.1	1	10	0	false	7	50	true	0	false	1	49	58	0.2749301025163094	0.7250698974836906	0	0	2397.009647204722	0	8101.30975815238	0	389295
19	0	"hundred-farmers3"	10000	0	"only-one-field-per-year"	2	3.168	1000	false	true	"constant_prices"	"log-normal"	3.445	true	"hh-nw-kernel-distance"	90	1100	3	0.093	30	0.069	0.05	false	true	0.1	10	0	0.1	1	10	0	false	7	50	true	0	false	1	50	58	0.2749301025163094	0.7250698974836906	0	0	2470.0616977039335	0	8297.31632304917	0	389295
20	0	"hundred-farmers3"	10000	0	"only-one-field-per-year"	2	3.168	1000	false	true	"constant_prices"	"log-normal"	3.445	true	"hh-nw-kernel-distance"	90	1100	3	0.093	30	0.069	0.05	false	true	0.1	10	0	0.1	1	10	0	false	7	50	true	0	false	1	0	100	0.50186799501868	0.49813200498132004	0	0	0	0	0	0	0
20	0	"hundred-farmers3"	10000	0	"only-one-field-per-year"	2	3.168	1000	false	true	"constant_prices"	"log-normal"	3.445	true	"hh-nw-kernel-distance"	90	1100	3	0.093	30	0.069	0.05	false	true	0.1	10	0	0.1	1	10	0	false	7	50	true	0	false	1	1	100	0.4476961394769614	0.5523038605230386	0	0	6054.97752549794	0	6062.071827954189	0	365310
20	0	"hundred-farmers3"	10000	0	"only-one-field-per-year"	2	3.168	1000	false	true	"constant_prices"	"log-normal"	3.445	true	"hh-nw-kernel-distance"	90	1100	3	0.093	30	0.069	0.05	false	true	0.1	10	0	0.1	1	10	0	false	7	50	true	0	false	1	2	100	0.4327521793275218	0.5672478206724783	0	0	6121.9717016534005	0	6362.7944468691685	0	365310
20	0	"hundred-farmers3"	10000	0	"only-one-field-per-year"	2	3.168	1000	false	true	"constant_prices"	"log-normal"	3.445	true	"hh-nw-kernel-distance"	90	1100	3	0.093	30	0.069	0.05	false	true	0.1	10	0	0.1	1	10	0	false	7	50	true	0	false	1	3	100	0.41594022415940224	0.5840597758405978	0	0	5975.58249591021	0	6759.923755886606	0	365310
20	0	"hundred-farmers3"	10000	0	"only-one-field-per-year"	2	3.168	1000	false	true	"constant_prices"	"log-normal"	3.445	true	"hh-nw-kernel-distance"	90	1100	3	0.093	30	0.069	0.05	false	true	0.1	10	0	0.1	1	10	0	false	7	50	true	0	false	1	4	100	0.39227895392278955	0.6077210460772104	0	0	5757.9272838377765	0	7151.51649431587	0	365310
20	0	"hundred-farmers3"	10000	0	"only-one-field-per-year"	2	3.168	1000	false	true	"constant_prices"	"log-normal"	3.445	true	"hh-nw-kernel-distance"	90	1100	3	0.093	30	0.069	0.05	false	true	0.1	10	0	0.1	1	10	0	false	7	50	true	0	false	1	5	100	0.36924034869240346	0.6307596513075965	0	0	5332.592095051885	0	7546.230514770364	0	365310
20	0	"hundred-farmers3"	10000	0	"only-one-field-per-year"	2	3.168	1000	false	true	"constant_prices"	"log-normal"	3.445	true	"hh-nw-kernel-distance"	90	1100	3	0.093	30	0.069	0.05	false	true	0.1	10	0	0.1	1	10	0	false	7	50	true	0	false	1	6	100	0.35118306351183065	0.6488169364881694	0	0	5316.240677242823	0	7899.115312987133	0	365310
20	0	"hundred-farmers3"	10000	0	"only-one-field-per-year"	2	3.168	1000	false	true	"constant_prices"	"log-normal"	3.445	true	"hh-nw-kernel-distance"	90	1100	3	0.093	30	0.069	0.05	false	true	0.1	10	0	0.1	1	10	0	false	7	50	true	0	false	1	7	99	0.3472568578553616	0.6527431421446384	0	0	5300.997274117435	0	8312.004413371227	0	365400
20	0	"hundred-farmers3"	10000	0	"only-one-field-per-year"	2	3.168	1000	false	true	"constant_prices"	"log-normal"	3.445	true	"hh-nw-kernel-distance"	90	1100	3	0.093	30	0.069	0.05	false	true	0.1	10	0	0.1	1	10	0	false	7	50	true	0	false	1	8	96	0.3241551939924906	0.6758448060075094	0	0	4978.393807339674	0	8311.57704105027	0	365670
20	0	"hundred-farmers3"	10000	0	"only-one-field-per-year"	2	3.168	1000	false	true	"constant_prices"	"log-normal"	3.445	true	"hh-nw-kernel-distance"	90	1100	3	0.093	30	0.069	0.05	false	true	0.1	10	0	0.1	1	10	0	false	7	50	true	0	false	1	9	94	0.3107344632768362	0.6892655367231638	0	0	4645.3679789943335	0	8690.548358624808	0	365895
20	0	"hundred-farmers3"	10000	0	"only-one-field-per-year"	2	3.168	1000	false	true	"constant_prices"	"log-normal"	3.445	true	"hh-nw-kernel-distance"	90	1100	3	0.093	30	0.069	0.05	false	true	0.1	10	0	0.1	1	10	0	false	7	50	true	0	false	1	10	93	0.29641283826305853	0.7035871617369415	0	0	4488.673419102599	0	8727.96450946709	0	366075
20	0	"hundred-farmers3"	10000	0	"only-one-field-per-year"	2	3.168	1000	false	true	"constant_prices"	"log-normal"	3.445	true	"hh-nw-kernel-distance"	90	1100	3	0.093	30	0.069	0.05	false	true	0.1	10	0	0.1	1	10	0	false	7	50	true	0	false	1	11	92	0.2801261829652997	0.7198738170347003	0	0	4144.688143191869	0	9099.215445784905	0	366255
20	0	"hundred-farmers3"	10000	0	"only-one-field-per-year"	2	3.168	1000	false	true	"constant_prices"	"log-normal"	3.445	true	"hh-nw-kernel-distance"	90	1100	3	0.093	30	0.069	0.05	false	true	0.1	10	0	0.1	1	10	0	false	7	50	true	0	false	1	12	90	0.2692063492063492	0.7307936507936508	0	0	3948.5801095810757	0	9602.289478446788	0	366705
20	0	"hundred-farmers3"	10000	0	"only-one-field-per-year"	2	3.168	1000	false	true	"constant_prices"	"log-normal"	3.445	true	"hh-nw-kernel-distance"	90	1100	3	0.093	30	0.069	0.05	false	true	0.1	10	0	0.1	1	10	0	false	7	50	true	0	false	1	13	89	0.2693044033184429	0.7306955966815571	0	0	3990.0797187091457	0	9911.084181295124	0	367065
20	0	"hundred-farmers3"	10000	0	"only-one-field-per-year"	2	3.168	1000	false	true	"constant_prices"	"log-normal"	3.445	true	"hh-nw-kernel-distance"	90	1100	3	0.093	30	0.069	0.05	false	true	0.1	10	0	0.1	1	10	0	false	7	50	true	0	false	1	14	88	0.26248399487836105	0.737516005121639	0	0	4012.7595415526657	0	10249.532521234894	0	367290
20	0	"hundred-farmers3"	10000	0	"only-one-field-per-year"	2	3.168	1000	false	true	"constant_prices"	"log-normal"	3.445	true	"hh-nw-kernel-distance"	90	1100	3	0.093	30	0.069	0.05	false	true	0.1	10	0	0.1	1	10	0	false	7	50	true	0	false	1	15	87	0.26016785022595224	0.7398321497740478	0	0	4095.4703734268874	0	10418.785706610503	0	367875
20	0	"hundred-farmers3"	10000	0	"only-one-field-per-year"	2	3.168	1000	false	true	"constant_prices"	"log-normal"	3.445	true	"hh-nw-kernel-distance"	90	1100	3	0.093	30	0.069	0.05	false	true	0.1	10	0	0.1	1	10	0	false	7	50	true	0	false	1	16	85	0.2498360655737705	0.7501639344262295	0	0	3855.3958291059203	0	10902.548811320863	0	368955
20	0	"hundred-farmers3"	10000	0	"only-one-field-per-year"	2	3.168	1000	false	true	"constant_prices"	"log-normal"	3.445	true	"hh-nw-kernel-distance"	90	1100	3	0.093	30	0.069	0.05	false	true	0.1	10	0	0.1	1	10	0	false	7	50	true	0	false	1	17	81	0.23461798512508453	0.7653820148749155	0	0	3480.657473498918	0	11041.069247181316	0	371025
20	0	"hundred-farmers3"	10000	0	"only-one-field-per-year"	2	3.168	1000	false	true	"constant_prices"	"log-normal"	3.445	true	"hh-nw-kernel-distance"	90	1100	3	0.093	30	0.069	0.05	false	true	0.1	10	0	0.1	1	10	0	false	7	50	true	0	false	1	18	76	0.24030470914127425	0.7596952908587258	0	0	3504.232488036023	0	11085.419903896389	0	372600
20	0	"hundred-farmers3"	10000	0	"only-one-field-per-year"	2	3.168	1000	false	true	"constant_prices"	"log-normal"	3.445	true	"hh-nw-kernel-distance"	90	1100	3	0.093	30	0.069	0.05	false	true	0.1	10	0	0.1	1	10	0	false	7	50	true	0	false	1	19	75	0.22384937238493724	0.7761506276150628	0	0	3244.29892850992	0	11342.023819980015	0	373050
20	0	"hundred-farmers3"	10000	0	"only-one-field-per-year"	2	3.168	1000	false	true	"constant_prices"	"log-normal"	3.445	true	"hh-nw-kernel-distance"	90	1100	3	0.093	30	0.069	0.05	false	true	0.1	10	0	0.1	1	10	0	false	7	50	true	0	false	1	20	73	0.22333571939871152	0.7766642806012884	0	0	2876.185938977903	0	11089.94298643884	0	374715
20	0	"hundred-farmers3"	10000	0	"only-one-field-per-year"	2	3.168	1000	false	true	"constant_prices"	"log-normal"	3.445	true	"hh-nw-kernel-distance"	90	1100	3	0.093	30	0.069	0.05	false	true	0.1	10	0	0.1	1	10	0	false	7	50	true	0	false	1	21	73	0.21546170365068004	0.7845382963493199	0	0	2700.8820187882625	0	11304.38751907121	0	374715
20	0	"hundred-farmers3"	10000	0	"only-one-field-per-year"	2	3.168	1000	false	true	"constant_prices"	"log-normal"	3.445	true	"hh-nw-kernel-distance"	90	1100	3	0.093	30	0.069	0.05	false	true	0.1	10	0	0.1	1	10	0	false	7	50	true	0	false	1	22	73	0.22763063707945597	0.772369362920544	0	0	2643.0987171244233	0	11372.09754950576	0	374715
20	0	"hundred-farmers3"	10000	0	"only-one-field-per-year"	2	3.168	1000	false	true	"constant_prices"	"log-normal"	3.445	true	"hh-nw-kernel-distance"	90	1100	3	0.093	30	0.069	0.05	false	true	0.1	10	0	0.1	1	10	0	false	7	50	true	0	false	1	23	72	0.22861250898634075	0.7713874910136592	0	0	2770.0406913181346	0	11529.330530088417	0	374985
20	0	"hundred-farmers3"	10000	0	"only-one-field-per-year"	2	3.168	1000	false	true	"constant_prices"	"log-normal"	3.445	true	"hh-nw-kernel-distance"	90	1100	3	0.093	30	0.069	0.05	false	true	0.1	10	0	0.1	1	10	0	false	7	50	true	0	false	1	24	70	0.23060188542422044	0.7693981145757796	0	0	2796.4481393880633	0	11551.034892896578	0	375525
20	0	"hundred-farmers3"	10000	0	"only-one-field-per-year"	2	3.168	1000	false	true	"constant_prices"	"log-normal"	3.445	true	"hh-nw-kernel-distance"	90	1100	3	0.093	30	0.069	0.05	false	true	0.1	10	0	0.1	1	10	0	false	7	50	true	0	false	1	25	70	0.23060188542422044	0.7693981145757796	0	0	2689.114471917695	0	11457.914081784322	0	375525
20	0	"hundred-farmers3"	10000	0	"only-one-field-per-year"	2	3.168	1000	false	true	"constant_prices"	"log-normal"	3.445	true	"hh-nw-kernel-distance"	90	1100	3	0.093	30	0.069	0.05	false	true	0.1	10	0	0.1	1	10	0	false	7	50	true	0	false	1	26	70	0.23060188542422044	0.7693981145757796	0	0	2772.4016260667827	0	11127.27165968637	0	375525
20	0	"hundred-farmers3"	10000	0	"only-one-field-per-year"	2	3.168	1000	false	true	"constant_prices"	"log-normal"	3.445	true	"hh-nw-kernel-distance"	90	1100	3	0.093	30	0.069	0.05	false	true	0.1	10	0	0.1	1	10	0	false	7	50	true	0	false	1	27	68	0.23088344469190794	0.7691165553080921	0	0	2777.4091213260294	0	10629.195156068958	0	376965
20	0	"hundred-farmers3"	10000	0	"only-one-field-per-year"	2	3.168	1000	false	true	"constant_prices"	"log-normal"	3.445	true	"hh-nw-kernel-distance"	90	1100	3	0.093	30	0.069	0.05	false	true	0.1	10	0	0.1	1	10	0	false	7	50	true	0	false	1	28	66	0.23071161048689137	0.7692883895131086	0	0	2884.899566182299	0	10603.639269748479	0	377505
20	0	"hundred-farmers3"	10000	0	"only-one-field-per-year"	2	3.168	1000	false	true	"constant_prices"	"log-normal"	3.445	true	"hh-nw-kernel-distance"	90	1100	3	0.093	30	0.069	0.05	false	true	0.1	10	0	0.1	1	10	0	false	7	50	true	0	false	1	29	66	0.23220973782771537	0.7677902621722846	0	0	3014.361250487192	0	10795.714759277133	0	377505
20	0	"hundred-farmers3"	10000	0	"only-one-field-per-year"	2	3.168	1000	false	true	"constant_prices"	"log-normal"	3.445	true	"hh-nw-kernel-distance"	90	1100	3	0.093	30	0.069	0.05	false	true	0.1	10	0	0.1	1	10	0	false	7	50	true	0	false	1	30	66	0.23220973782771537	0.7677902621722846	0	0	2937.5124750198297	0	10674.93496111512	0	377505
20	0	"hundred-farmers3"	10000	0	"only-one-field-per-year"	2	3.168	1000	false	true	"constant_prices"	"log-normal"	3.445	true	"hh-nw-kernel-distance"	90	1100	3	0.093	30	0.069	0.05	false	true	0.1	10	0	0.1	1	10	0	false	7	50	true	0	false	1	31	65	0.23431594860166288	0.7656840513983371	0	0	3028.1644907317336	0	10160.697102222013	0	378045
20	0	"hundred-farmers3"	10000	0	"only-one-field-per-year"	2	3.168	1000	false	true	"constant_prices"	"log-normal"	3.445	true	"hh-nw-kernel-distance"	90	1100	3	0.093	30	0.069	0.05	false	true	0.1	10	0	0.1	1	10	0	false	7	50	true	0	false	1	32	65	0.23431594860166288	0.7656840513983371	0	0	3024.1199212938677	0	10277.070614057066	0	378045
20	0	"hundred-farmers3"	10000	0	"only-one-field-per-year"	2	3.168	1000	false	true	"constant_prices"	"log-normal"	3.445	true	"hh-nw-kernel-distance"	90	1100	3	0.093	30	0.069	0.05	false	true	0.1	10	0	0.1	1	10	0	false	7	50	true	0	false	1	33	63	0.234123947972456	0.7658760520275439	0	0	3048.860366174443	0	10269.418202859213	0	378765
20	0	"hundred-farmers3"	10000	0	"only-one-field-per-year"	2	3.168	1000	false	true	"constant_prices"	"log-normal"	3.445	true	"hh-nw-kernel-distance"	90	1100	3	0.093	30	0.069	0.05	false	true	0.1	10	0	0.1	1	10	0	false	7	50	true	0	false	1	34	63	0.234123947972456	0.7658760520275439	0	0	2936.3497193230087	0	10454.208276671052	0	378765
20	0	"hundred-farmers3"	10000	0	"only-one-field-per-year"	2	3.168	1000	false	true	"constant_prices"	"log-normal"	3.445	true	"hh-nw-kernel-distance"	90	1100	3	0.093	30	0.069	0.05	false	true	0.1	10	0	0.1	1	10	0	false	7	50	true	0	false	1	35	63	0.234123947972456	0.7658760520275439	0	0	3005.2146172590224	0	10447.092512895382	0	378765
20	0	"hundred-farmers3"	10000	0	"only-one-field-per-year"	2	3.168	1000	false	true	"constant_prices"	"log-normal"	3.445	true	"hh-nw-kernel-distance"	90	1100	3	0.093	30	0.069	0.05	false	true	0.1	10	0	0.1	1	10	0	false	7	50	true	0	false	1	36	62	0.2523006134969325	0.7476993865030674	0	0	2990.0262779207483	0	10334.408830918474	0	378900
20	0	"hundred-farmers3"	10000	0	"only-one-field-per-year"	2	3.168	1000	false	true	"constant_prices"	"log-normal"	3.445	true	"hh-nw-kernel-distance"	90	1100	3	0.093	30	0.069	0.05	false	true	0.1	10	0	0.1	1	10	0	false	7	50	true	0	false	1	37	61	0.2542503863987635	0.7457496136012365	0	0	3083.950199516554	0	9396.057824187592	0	379350
20	0	"hundred-farmers3"	10000	0	"only-one-field-per-year"	2	3.168	1000	false	true	"constant_prices"	"log-normal"	3.445	true	"hh-nw-kernel-distance"	90	1100	3	0.093	30	0.069	0.05	false	true	0.1	10	0	0.1	1	10	0	false	7	50	true	0	false	1	38	61	0.2542503863987635	0.7457496136012365	0	0	3199.77483920179	0	9122.22303290294	0	379350
20	0	"hundred-farmers3"	10000	0	"only-one-field-per-year"	2	3.168	1000	false	true	"constant_prices"	"log-normal"	3.445	true	"hh-nw-kernel-distance"	90	1100	3	0.093	30	0.069	0.05	false	true	0.1	10	0	0.1	1	10	0	false	7	50	true	0	false	1	39	60	0.2398406374501992	0.7601593625498008	0	0	2887.728498227436	0	8934.69906630965	0	381105
20	0	"hundred-farmers3"	10000	0	"only-one-field-per-year"	2	3.168	1000	false	true	"constant_prices"	"log-normal"	3.445	true	"hh-nw-kernel-distance"	90	1100	3	0.093	30	0.069	0.05	false	true	0.1	10	0	0.1	1	10	0	false	7	50	true	0	false	1	40	60	0.2398406374501992	0.7601593625498008	0	0	2988.167742930326	0	8895.833173123398	0	381105
20	0	"hundred-farmers3"	10000	0	"only-one-field-per-year"	2	3.168	1000	false	true	"constant_prices"	"log-normal"	3.445	true	"hh-nw-kernel-distance"	90	1100	3	0.093	30	0.069	0.05	false	true	0.1	10	0	0.1	1	10	0	false	7	50	true	0	false	1	41	59	0.24041533546325877	0.7595846645367412	0	0	3030.5211727628184	0	8308.092903176646	0	381240
20	0	"hundred-farmers3"	10000	0	"only-one-field-per-year"	2	3.168	1000	false	true	"constant_prices"	"log-normal"	3.445	true	"hh-nw-kernel-distance"	90	1100	3	0.093	30	0.069	0.05	false	true	0.1	10	0	0.1	1	10	0	false	7	50	true	0	false	1	42	58	0.24118589743589744	0.7588141025641025	0	0	3117.101445833668	0	8054.805819147715	0	381420
20	0	"hundred-farmers3"	10000	0	"only-one-field-per-year"	2	3.168	1000	false	true	"constant_prices"	"log-normal"	3.445	true	"hh-nw-kernel-distance"	90	1100	3	0.093	30	0.069	0.05	false	true	0.1	10	0	0.1	1	10	0	false	7	50	true	0	false	1	43	58	0.24118589743589744	0.7588141025641025	0	0	3117.6335287624797	0	8086.590172928199	0	381420
20	0	"hundred-farmers3"	10000	0	"only-one-field-per-year"	2	3.168	1000	false	true	"constant_prices"	"log-normal"	3.445	true	"hh-nw-kernel-distance"	90	1100	3	0.093	30	0.069	0.05	false	true	0.1	10	0	0.1	1	10	0	false	7	50	true	0	false	1	44	58	0.24278846153846154	0.7572115384615384	0	0	3026.0800529687867	0	8324.524503996652	0	381420
20	0	"hundred-farmers3"	10000	0	"only-one-field-per-year"	2	3.168	1000	false	true	"constant_prices"	"log-normal"	3.445	true	"hh-nw-kernel-distance"	90	1100	3	0.093	30	0.069	0.05	false	true	0.1	10	0	0.1	1	10	0	false	7	50	true	0	false	1	45	57	0.22093981863149217	0.7790601813685079	0	0	2170.86029128361	0	8146.197804353955	0	382995
20	0	"hundred-farmers3"	10000	0	"only-one-field-per-year"	2	3.168	1000	false	true	"constant_prices"	"log-normal"	3.445	true	"hh-nw-kernel-distance"	90	1100	3	0.093	30	0.069	0.05	false	true	0.1	10	0	0.1	1	10	0	false	7	50	true	0	false	1	46	57	0.22093981863149217	0.7790601813685079	0	0	2054.705893079288	0	8170.114797021335	0	382995
20	0	"hundred-farmers3"	10000	0	"only-one-field-per-year"	2	3.168	1000	false	true	"constant_prices"	"log-normal"	3.445	true	"hh-nw-kernel-distance"	90	1100	3	0.093	30	0.069	0.05	false	true	0.1	10	0	0.1	1	10	0	false	7	50	true	0	false	1	47	57	0.22093981863149217	0.7790601813685079	0	0	1949.6949604862566	0	8454.831632926904	0	382995
20	0	"hundred-farmers3"	10000	0	"only-one-field-per-year"	2	3.168	1000	false	true	"constant_prices"	"log-normal"	3.445	true	"hh-nw-kernel-distance"	90	1100	3	0.093	30	0.069	0.05	false	true	0.1	10	0	0.1	1	10	0	false	7	50	true	0	false	1	48	57	0.22093981863149217	0.7790601813685079	0	0	2135.7288913282105	0	8410.440883540907	0	382995
20	0	"hundred-farmers3"	10000	0	"only-one-field-per-year"	2	3.168	1000	false	true	"constant_prices"	"log-normal"	3.445	true	"hh-nw-kernel-distance"	90	1100	3	0.093	30	0.069	0.05	false	true	0.1	10	0	0.1	1	10	0	false	7	50	true	0	false	1	49	57	0.22093981863149217	0.7790601813685079	0	0	2064.951079326581	0	8512.337416398306	0	382995
20	0	"hundred-farmers3"	10000	0	"only-one-field-per-year"	2	3.168	1000	false	true	"constant_prices"	"log-normal"	3.445	true	"hh-nw-kernel-distance"	90	1100	3	0.093	30	0.069	0.05	false	true	0.1	10	0	0.1	1	10	0	false	7	50	true	0	false	1	50	57	0.22093981863149217	0.7790601813685079	0	0	2055.053662188288	0	8487.898121658798	0	382995
[truncated: 21 more columns]
