# Supplementary material for: Land-use change in oil palm dominated tropical landscapes—An agent-based model to explore ecological and socio-economic trade-offs
Source: PLoS One. 2018 Jan 19;13(1):e0190506. doi: 10.1371/journal.pone.0190506 (PMC5774713; doi:10.1371/journal.pone.0190506)
Supplement: S1 Data — (ZIP) [file pone.0190506.s003.zip › LandscapeData/js_2016_sc13.csv]

BehaviorSpace results (NetLogo 5.3.1)
J:\Jan\LUC_3\model\scr\my_luc_model.nlogo
js_2016_sc13
03/10/2017 13:47:43:425 +0100
min-pxcor	max-pxcor	min-pycor	max-pycor
0	99	0	99
[run number]	price-fluctuation-%	which-map	same-wealth	patch-age	land-use-change-decision	setlanduse	op-inefficiency-alpha	consumption_base	learning-spillover?	land-use-change?	price_scenario	initial-wealth	rb-inefficiency-alpha	heterogenous-hhs?	setup-hh-network	palm-oil-price	rubber-price	rb-price-mu	rb-inefficiency-lambda	min-wealth	op-inefficiency-lambda	consumption_frac_wealth	reproducable?	consumption-on?	consumption_frac_cash	time-horizon	rb-price-sd	discount-rate	log-normal-sd	hh-nw-param1	op-price-mu	export-view?	log-normal-mean	hh-nw-param2	write-hh-data-to-file?	op-price-sd	write-maps?	spillover-share	[step]	count turtles	pcount_op	pcount_rm	pcount_ra	pcount_fo	oilpalm_carbon	rubberagro_carbon	rubbermono_carbon	big_plantation_carbon	forest_carbon
1	0	"hundred-farmers3"	10000	0	"only-one-field-per-year"	2	3.168	1000	true	true	"constant_prices"	"log-normal"	3.445	true	"hh-nw-kernel-distance"	90	1100	3	0.093	30	0.069	0.05	false	true	0.1	10	0	0.1	1	20	0	false	7	50	true	0	false	0.5	0	100	0.50186799501868	0.49813200498132004	0	0	0	0	0	0	0
1	0	"hundred-farmers3"	10000	0	"only-one-field-per-year"	2	3.168	1000	true	true	"constant_prices"	"log-normal"	3.445	true	"hh-nw-kernel-distance"	90	1100	3	0.093	30	0.069	0.05	false	true	0.1	10	0	0.1	1	20	0	false	7	50	true	0	false	0.5	1	100	0.4427148194271482	0.5572851805728518	0	0	6178.0493004158325	0	7136.028954296714	0	365310
1	0	"hundred-farmers3"	10000	0	"only-one-field-per-year"	2	3.168	1000	true	true	"constant_prices"	"log-normal"	3.445	true	"hh-nw-kernel-distance"	90	1100	3	0.093	30	0.069	0.05	false	true	0.1	10	0	0.1	1	20	0	false	7	50	true	0	false	0.5	2	100	0.3854296388542964	0.6145703611457036	0	0	5437.277942512322	0	7499.3021341658605	0	365310
1	0	"hundred-farmers3"	10000	0	"only-one-field-per-year"	2	3.168	1000	true	true	"constant_prices"	"log-normal"	3.445	true	"hh-nw-kernel-distance"	90	1100	3	0.093	30	0.069	0.05	false	true	0.1	10	0	0.1	1	20	0	false	7	50	true	0	false	0.5	3	100	0.3592777085927771	0.6407222914072229	0	0	5118.1757786052485	0	7800.7990910515455	0	365310
1	0	"hundred-farmers3"	10000	0	"only-one-field-per-year"	2	3.168	1000	true	true	"constant_prices"	"log-normal"	3.445	true	"hh-nw-kernel-distance"	90	1100	3	0.093	30	0.069	0.05	false	true	0.1	10	0	0.1	1	20	0	false	7	50	true	0	false	0.5	4	100	0.3412204234122042	0.6587795765877957	0	0	5175.727049152407	0	8167.722313451818	0	365310
1	0	"hundred-farmers3"	10000	0	"only-one-field-per-year"	2	3.168	1000	true	true	"constant_prices"	"log-normal"	3.445	true	"hh-nw-kernel-distance"	90	1100	3	0.093	30	0.069	0.05	false	true	0.1	10	0	0.1	1	20	0	false	7	50	true	0	false	0.5	5	100	0.33997509339975096	0.660024906600249	0	0	5283.111863217482	0	8548.168268918846	0	365310
1	0	"hundred-farmers3"	10000	0	"only-one-field-per-year"	2	3.168	1000	true	true	"constant_prices"	"log-normal"	3.445	true	"hh-nw-kernel-distance"	90	1100	3	0.093	30	0.069	0.05	false	true	0.1	10	0	0.1	1	20	0	false	7	50	true	0	false	0.5	6	100	0.3175591531755915	0.6824408468244084	0	0	4962.743969498847	0	8954.14413842217	0	365310
1	0	"hundred-farmers3"	10000	0	"only-one-field-per-year"	2	3.168	1000	true	true	"constant_prices"	"log-normal"	3.445	true	"hh-nw-kernel-distance"	90	1100	3	0.093	30	0.069	0.05	false	true	0.1	10	0	0.1	1	20	0	false	7	50	true	0	false	0.5	7	98	0.2833957553058677	0.7166042446941323	0	0	4418.669508905422	0	9369.535498924288	0	365490
1	0	"hundred-farmers3"	10000	0	"only-one-field-per-year"	2	3.168	1000	true	true	"constant_prices"	"log-normal"	3.445	true	"hh-nw-kernel-distance"	90	1100	3	0.093	30	0.069	0.05	false	true	0.1	10	0	0.1	1	20	0	false	7	50	true	0	false	0.5	8	97	0.2725	0.7275	0	0	4375.186499788642	0	9850.570208595804	0	365580
1	0	"hundred-farmers3"	10000	0	"only-one-field-per-year"	2	3.168	1000	true	true	"constant_prices"	"log-normal"	3.445	true	"hh-nw-kernel-distance"	90	1100	3	0.093	30	0.069	0.05	false	true	0.1	10	0	0.1	1	20	0	false	7	50	true	0	false	0.5	9	92	0.2608695652173913	0.7391304347826086	0	0	3998.154240582414	0	10049.296660962475	0	366165
1	0	"hundred-farmers3"	10000	0	"only-one-field-per-year"	2	3.168	1000	true	true	"constant_prices"	"log-normal"	3.445	true	"hh-nw-kernel-distance"	90	1100	3	0.093	30	0.069	0.05	false	true	0.1	10	0	0.1	1	20	0	false	7	50	true	0	false	0.5	10	92	0.24133585381222433	0.7586641461877757	0	0	3786.0221204596965	0	10089.763391499584	0	366165
1	0	"hundred-farmers3"	10000	0	"only-one-field-per-year"	2	3.168	1000	true	true	"constant_prices"	"log-normal"	3.445	true	"hh-nw-kernel-distance"	90	1100	3	0.093	30	0.069	0.05	false	true	0.1	10	0	0.1	1	20	0	false	7	50	true	0	false	0.5	11	92	0.2293635790800252	0.7706364209199748	0	0	3567.6764084850606	0	10591.518395028266	0	366165
1	0	"hundred-farmers3"	10000	0	"only-one-field-per-year"	2	3.168	1000	true	true	"constant_prices"	"log-normal"	3.445	true	"hh-nw-kernel-distance"	90	1100	3	0.093	30	0.069	0.05	false	true	0.1	10	0	0.1	1	20	0	false	7	50	true	0	false	0.5	12	91	0.22187104930467763	0.7781289506953224	0	0	3451.30567624493	0	11059.474547103446	0	366390
1	0	"hundred-farmers3"	10000	0	"only-one-field-per-year"	2	3.168	1000	true	true	"constant_prices"	"log-normal"	3.445	true	"hh-nw-kernel-distance"	90	1100	3	0.093	30	0.069	0.05	false	true	0.1	10	0	0.1	1	20	0	false	7	50	true	0	false	0.5	13	90	0.20483460559796438	0.7951653944020356	0	0	3122.2598040750154	0	10855.06063816287	0	366840
1	0	"hundred-farmers3"	10000	0	"only-one-field-per-year"	2	3.168	1000	true	true	"constant_prices"	"log-normal"	3.445	true	"hh-nw-kernel-distance"	90	1100	3	0.093	30	0.069	0.05	false	true	0.1	10	0	0.1	1	20	0	false	7	50	true	0	false	0.5	14	90	0.20610687022900764	0.7938931297709924	0	0	3050.3102838659424	0	10682.482280121723	0	366840
1	0	"hundred-farmers3"	10000	0	"only-one-field-per-year"	2	3.168	1000	true	true	"constant_prices"	"log-normal"	3.445	true	"hh-nw-kernel-distance"	90	1100	3	0.093	30	0.069	0.05	false	true	0.1	10	0	0.1	1	20	0	false	7	50	true	0	false	0.5	15	88	0.18380462724935734	0.8161953727506427	0	0	2592.187921104854	0	11098.764288977338	0	367560
1	0	"hundred-farmers3"	10000	0	"only-one-field-per-year"	2	3.168	1000	true	true	"constant_prices"	"log-normal"	3.445	true	"hh-nw-kernel-distance"	90	1100	3	0.093	30	0.069	0.05	false	true	0.1	10	0	0.1	1	20	0	false	7	50	true	0	false	0.5	16	87	0.1773049645390071	0.8226950354609929	0	0	2349.3848828019964	0	11373.805034125959	0	367785
1	0	"hundred-farmers3"	10000	0	"only-one-field-per-year"	2	3.168	1000	true	true	"constant_prices"	"log-normal"	3.445	true	"hh-nw-kernel-distance"	90	1100	3	0.093	30	0.069	0.05	false	true	0.1	10	0	0.1	1	20	0	false	7	50	true	0	false	0.5	17	87	0.16892327530625403	0.8310767246937459	0	0	2171.0054295205596	0	11656.703715491498	0	367785
1	0	"hundred-farmers3"	10000	0	"only-one-field-per-year"	2	3.168	1000	true	true	"constant_prices"	"log-normal"	3.445	true	"hh-nw-kernel-distance"	90	1100	3	0.093	30	0.069	0.05	false	true	0.1	10	0	0.1	1	20	0	false	7	50	true	0	false	0.5	18	87	0.14764667956157318	0.8523533204384268	0	0	1922.9278788568495	0	11300.320105929242	0	367785
1	0	"hundred-farmers3"	10000	0	"only-one-field-per-year"	2	3.168	1000	true	true	"constant_prices"	"log-normal"	3.445	true	"hh-nw-kernel-distance"	90	1100	3	0.093	30	0.069	0.05	false	true	0.1	10	0	0.1	1	20	0	false	7	50	true	0	false	0.5	19	86	0.138671875	0.861328125	0	0	1839.8964223044309	0	11692.859496314064	0	368460
1	0	"hundred-farmers3"	10000	0	"only-one-field-per-year"	2	3.168	1000	true	true	"constant_prices"	"log-normal"	3.445	true	"hh-nw-kernel-distance"	90	1100	3	0.093	30	0.069	0.05	false	true	0.1	10	0	0.1	1	20	0	false	7	50	true	0	false	0.5	20	85	0.13185378590078328	0.8681462140992167	0	0	1792.8832825284546	0	12047.424511236017	0	368640
1	0	"hundred-farmers3"	10000	0	"only-one-field-per-year"	2	3.168	1000	true	true	"constant_prices"	"log-normal"	3.445	true	"hh-nw-kernel-distance"	90	1100	3	0.093	30	0.069	0.05	false	true	0.1	10	0	0.1	1	20	0	false	7	50	true	0	false	0.5	21	85	0.13185378590078328	0.8681462140992167	0	0	1434.772257963223	0	12068.565898309744	0	368640
1	0	"hundred-farmers3"	10000	0	"only-one-field-per-year"	2	3.168	1000	true	true	"constant_prices"	"log-normal"	3.445	true	"hh-nw-kernel-distance"	90	1100	3	0.093	30	0.069	0.05	false	true	0.1	10	0	0.1	1	20	0	false	7	50	true	0	false	0.5	22	85	0.10835509138381201	0.891644908616188	0	0	1348.6307235639626	0	12425.326326665028	0	368640
1	0	"hundred-farmers3"	10000	0	"only-one-field-per-year"	2	3.168	1000	true	true	"constant_prices"	"log-normal"	3.445	true	"hh-nw-kernel-distance"	90	1100	3	0.093	30	0.069	0.05	false	true	0.1	10	0	0.1	1	20	0	false	7	50	true	0	false	0.5	23	84	0.10856769130150425	0.8914323086984958	0	0	1362.0998949707255	0	12777.766144377356	0	368775
1	0	"hundred-farmers3"	10000	0	"only-one-field-per-year"	2	3.168	1000	true	true	"constant_prices"	"log-normal"	3.445	true	"hh-nw-kernel-distance"	90	1100	3	0.093	30	0.069	0.05	false	true	0.1	10	0	0.1	1	20	0	false	7	50	true	0	false	0.5	24	84	0.10856769130150425	0.8914323086984958	0	0	1445.3781227293086	0	12977.563952747618	0	368775
1	0	"hundred-farmers3"	10000	0	"only-one-field-per-year"	2	3.168	1000	true	true	"constant_prices"	"log-normal"	3.445	true	"hh-nw-kernel-distance"	90	1100	3	0.093	30	0.069	0.05	false	true	0.1	10	0	0.1	1	20	0	false	7	50	true	0	false	0.5	25	83	0.10885245901639344	0.8911475409836066	0	0	1464.631781005683	0	12870.444481064862	0	368955
1	0	"hundred-farmers3"	10000	0	"only-one-field-per-year"	2	3.168	1000	true	true	"constant_prices"	"log-normal"	3.445	true	"hh-nw-kernel-distance"	90	1100	3	0.093	30	0.069	0.05	false	true	0.1	10	0	0.1	1	20	0	false	7	50	true	0	false	0.5	26	82	0.10782380013149244	0.8921761998685076	0	0	1373.675207412908	0	13274.252064605093	0	369135
1	0	"hundred-farmers3"	10000	0	"only-one-field-per-year"	2	3.168	1000	true	true	"constant_prices"	"log-normal"	3.445	true	"hh-nw-kernel-distance"	90	1100	3	0.093	30	0.069	0.05	false	true	0.1	10	0	0.1	1	20	0	false	7	50	true	0	false	0.5	27	80	0.10846560846560846	0.8915343915343915	0	0	1465.2777018751083	0	13364.875204748207	0	369540
1	0	"hundred-farmers3"	10000	0	"only-one-field-per-year"	2	3.168	1000	true	true	"constant_prices"	"log-normal"	3.445	true	"hh-nw-kernel-distance"	90	1100	3	0.093	30	0.069	0.05	false	true	0.1	10	0	0.1	1	20	0	false	7	50	true	0	false	0.5	28	78	0.10933333333333334	0.8906666666666667	0	0	1536.0790080398936	0	13528.485585562754	0	370080
1	0	"hundred-farmers3"	10000	0	"only-one-field-per-year"	2	3.168	1000	true	true	"constant_prices"	"log-normal"	3.445	true	"hh-nw-kernel-distance"	90	1100	3	0.093	30	0.069	0.05	false	true	0.1	10	0	0.1	1	20	0	false	7	50	true	0	false	0.5	29	78	0.10933333333333334	0.8906666666666667	0	0	1601.2263345974927	0	13914.080721790391	0	370080
1	0	"hundred-farmers3"	10000	0	"only-one-field-per-year"	2	3.168	1000	true	true	"constant_prices"	"log-normal"	3.445	true	"hh-nw-kernel-distance"	90	1100	3	0.093	30	0.069	0.05	false	true	0.1	10	0	0.1	1	20	0	false	7	50	true	0	false	0.5	30	78	0.10933333333333334	0.8906666666666667	0	0	1583.33389200296	0	14299.306466058264	0	370080
1	0	"hundred-farmers3"	10000	0	"only-one-field-per-year"	2	3.168	1000	true	true	"constant_prices"	"log-normal"	3.445	true	"hh-nw-kernel-distance"	90	1100	3	0.093	30	0.069	0.05	false	true	0.1	10	0	0.1	1	20	0	false	7	50	true	0	false	0.5	31	78	0.10933333333333334	0.8906666666666667	0	0	1512.3502975955696	0	14564.151888063772	0	370080
1	0	"hundred-farmers3"	10000	0	"only-one-field-per-year"	2	3.168	1000	true	true	"constant_prices"	"log-normal"	3.445	true	"hh-nw-kernel-distance"	90	1100	3	0.093	30	0.069	0.05	false	true	0.1	10	0	0.1	1	20	0	false	7	50	true	0	false	0.5	32	78	0.10933333333333334	0.8906666666666667	0	0	1599.5160808859127	0	14779.832431859588	0	370080
1	0	"hundred-farmers3"	10000	0	"only-one-field-per-year"	2	3.168	1000	true	true	"constant_prices"	"log-normal"	3.445	true	"hh-nw-kernel-distance"	90	1100	3	0.093	30	0.069	0.05	false	true	0.1	10	0	0.1	1	20	0	false	7	50	true	0	false	0.5	33	78	0.11	0.89	0	0	1536.7519449854697	0	14344.134139438329	0	370080
1	0	"hundred-farmers3"	10000	0	"only-one-field-per-year"	2	3.168	1000	true	true	"constant_prices"	"log-normal"	3.445	true	"hh-nw-kernel-distance"	90	1100	3	0.093	30	0.069	0.05	false	true	0.1	10	0	0.1	1	20	0	false	7	50	true	0	false	0.5	34	78	0.10266666666666667	0.8973333333333333	0	0	1479.182801797682	0	14412.092715100474	0	370080
1	0	"hundred-farmers3"	10000	0	"only-one-field-per-year"	2	3.168	1000	true	true	"constant_prices"	"log-normal"	3.445	true	"hh-nw-kernel-distance"	90	1100	3	0.093	30	0.069	0.05	false	true	0.1	10	0	0.1	1	20	0	false	7	50	true	0	false	0.5	35	78	0.10133333333333333	0.8986666666666666	0	0	1387.7468912840536	0	14703.608949084804	0	370080
1	0	"hundred-farmers3"	10000	0	"only-one-field-per-year"	2	3.168	1000	true	true	"constant_prices"	"log-normal"	3.445	true	"hh-nw-kernel-distance"	90	1100	3	0.093	30	0.069	0.05	false	true	0.1	10	0	0.1	1	20	0	false	7	50	true	0	false	0.5	36	78	0.10133333333333333	0.8986666666666666	0	0	1355.987048706384	0	14471.4973192483	0	370080
1	0	"hundred-farmers3"	10000	0	"only-one-field-per-year"	2	3.168	1000	true	true	"constant_prices"	"log-normal"	3.445	true	"hh-nw-kernel-distance"	90	1100	3	0.093	30	0.069	0.05	false	true	0.1	10	0	0.1	1	20	0	false	7	50	true	0	false	0.5	37	78	0.09933333333333333	0.9006666666666666	0	0	1334.9675093384865	0	14758.241925078839	0	370080
1	0	"hundred-farmers3"	10000	0	"only-one-field-per-year"	2	3.168	1000	true	true	"constant_prices"	"log-normal"	3.445	true	"hh-nw-kernel-distance"	90	1100	3	0.093	30	0.069	0.05	false	true	0.1	10	0	0.1	1	20	0	false	7	50	true	0	false	0.5	38	78	0.09933333333333333	0.9006666666666666	0	0	1411.6752269710255	0	14809.36539580305	0	370080
1	0	"hundred-farmers3"	10000	0	"only-one-field-per-year"	2	3.168	1000	true	true	"constant_prices"	"log-normal"	3.445	true	"hh-nw-kernel-distance"	90	1100	3	0.093	30	0.069	0.05	false	true	0.1	10	0	0.1	1	20	0	false	7	50	true	0	false	0.5	39	78	0.09466666666666666	0.9053333333333333	0	0	1097.3888360391193	0	14517.020152314612	0	370080
1	0	"hundred-farmers3"	10000	0	"only-one-field-per-year"	2	3.168	1000	true	true	"constant_prices"	"log-normal"	3.445	true	"hh-nw-kernel-distance"	90	1100	3	0.093	30	0.069	0.05	false	true	0.1	10	0	0.1	1	20	0	false	7	50	true	0	false	0.5	40	78	0.09	0.91	0	0	1034.9576272456807	0	14461.027618658947	0	370080
1	0	"hundred-farmers3"	10000	0	"only-one-field-per-year"	2	3.168	1000	true	true	"constant_prices"	"log-normal"	3.445	true	"hh-nw-kernel-distance"	90	1100	3	0.093	30	0.069	0.05	false	true	0.1	10	0	0.1	1	20	0	false	7	50	true	0	false	0.5	41	78	0.09	0.91	0	0	1026.290438479594	0	14046.400635412687	0	370080
1	0	"hundred-farmers3"	10000	0	"only-one-field-per-year"	2	3.168	1000	true	true	"constant_prices"	"log-normal"	3.445	true	"hh-nw-kernel-distance"	90	1100	3	0.093	30	0.069	0.05	false	true	0.1	10	0	0.1	1	20	0	false	7	50	true	0	false	0.5	42	78	0.094	0.906	0	0	924.4456462037535	0	13479.400798056306	0	370080
1	0	"hundred-farmers3"	10000	0	"only-one-field-per-year"	2	3.168	1000	true	true	"constant_prices"	"log-normal"	3.445	true	"hh-nw-kernel-distance"	90	1100	3	0.093	30	0.069	0.05	false	true	0.1	10	0	0.1	1	20	0	false	7	50	true	0	false	0.5	43	78	0.094	0.906	0	0	1039.4145723443203	0	13213.53263322459	0	370080
1	0	"hundred-farmers3"	10000	0	"only-one-field-per-year"	2	3.168	1000	true	true	"constant_prices"	"log-normal"	3.445	true	"hh-nw-kernel-distance"	90	1100	3	0.093	30	0.069	0.05	false	true	0.1	10	0	0.1	1	20	0	false	7	50	true	0	false	0.5	44	78	0.094	0.906	0	0	1117.4143328468313	0	13028.853243701034	0	370080
1	0	"hundred-farmers3"	10000	0	"only-one-field-per-year"	2	3.168	1000	true	true	"constant_prices"	"log-normal"	3.445	true	"hh-nw-kernel-distance"	90	1100	3	0.093	30	0.069	0.05	false	true	0.1	10	0	0.1	1	20	0	false	7	50	true	0	false	0.5	45	78	0.094	0.906	0	0	1186.2142141266418	0	13381.406149711682	0	370080
1	0	"hundred-farmers3"	10000	0	"only-one-field-per-year"	2	3.168	1000	true	true	"constant_prices"	"log-normal"	3.445	true	"hh-nw-kernel-distance"	90	1100	3	0.093	30	0.069	0.05	false	true	0.1	10	0	0.1	1	20	0	false	7	50	true	0	false	0.5	46	78	0.094	0.906	0	0	1064.3481096199052	0	13324.147476217984	0	370080
1	0	"hundred-farmers3"	10000	0	"only-one-field-per-year"	2	3.168	1000	true	true	"constant_prices"	"log-normal"	3.445	true	"hh-nw-kernel-distance"	90	1100	3	0.093	30	0.069	0.05	false	true	0.1	10	0	0.1	1	20	0	false	7	50	true	0	false	0.5	47	78	0.094	0.906	0	0	1091.7844023546722	0	13331.849314161642	0	370080
1	0	"hundred-farmers3"	10000	0	"only-one-field-per-year"	2	3.168	1000	true	true	"constant_prices"	"log-normal"	3.445	true	"hh-nw-kernel-distance"	90	1100	3	0.093	30	0.069	0.05	false	true	0.1	10	0	0.1	1	20	0	false	7	50	true	0	false	0.5	48	78	0.094	0.906	0	0	1170.892276268353	0	13218.857557793855	0	370080
1	0	"hundred-farmers3"	10000	0	"only-one-field-per-year"	2	3.168	1000	true	true	"constant_prices"	"log-normal"	3.445	true	"hh-nw-kernel-distance"	90	1100	3	0.093	30	0.069	0.05	false	true	0.1	10	0	0.1	1	20	0	false	7	50	true	0	false	0.5	49	78	0.094	0.906	0	0	1184.3149247778595	0	13205.492714404863	0	370080
1	0	"hundred-farmers3"	10000	0	"only-one-field-per-year"	2	3.168	1000	true	true	"constant_prices"	"log-normal"	3.445	true	"hh-nw-kernel-distance"	90	1100	3	0.093	30	0.069	0.05	false	true	0.1	10	0	0.1	1	20	0	false	7	50	true	0	false	0.5	50	78	0.094	0.906	0	0	1176.0287226273279	0	12935.213758042422	0	370080
2	0	"hundred-farmers3"	10000	0	"only-one-field-per-year"	2	3.168	1000	true	true	"constant_prices"	"log-normal"	3.445	true	"hh-nw-kernel-distance"	90	1100	3	0.093	30	0.069	0.05	false	true	0.1	10	0	0.1	1	20	0	false	7	50	true	0	false	0.5	0	100	0.50186799501868	0.49813200498132004	0	0	0	0	0	0	0
2	0	"hundred-farmers3"	10000	0	"only-one-field-per-year"	2	3.168	1000	true	true	"constant_prices"	"log-normal"	3.445	true	"hh-nw-kernel-distance"	90	1100	3	0.093	30	0.069	0.05	false	true	0.1	10	0	0.1	1	20	0	false	7	50	true	0	false	0.5	1	100	0.45703611457036114	0.5429638854296388	0	0	6100.966234426557	0	6667.883495712623	0	365310
2	0	"hundred-farmers3"	10000	0	"only-one-field-per-year"	2	3.168	1000	true	true	"constant_prices"	"log-normal"	3.445	true	"hh-nw-kernel-distance"	90	1100	3	0.093	30	0.069	0.05	false	true	0.1	10	0	0.1	1	20	0	false	7	50	true	0	false	0.5	2	100	0.44209215442092153	0.5579078455790785	0	0	6075.372056433811	0	6988.903564925073	0	365310
2	0	"hundred-farmers3"	10000	0	"only-one-field-per-year"	2	3.168	1000	true	true	"constant_prices"	"log-normal"	3.445	true	"hh-nw-kernel-distance"	90	1100	3	0.093	30	0.069	0.05	false	true	0.1	10	0	0.1	1	20	0	false	7	50	true	0	false	0.5	3	100	0.4327521793275218	0.5672478206724783	0	0	6017.393839365591	0	7214.256136263151	0	365310
2	0	"hundred-farmers3"	10000	0	"only-one-field-per-year"	2	3.168	1000	true	true	"constant_prices"	"log-normal"	3.445	true	"hh-nw-kernel-distance"	90	1100	3	0.093	30	0.069	0.05	false	true	0.1	10	0	0.1	1	20	0	false	7	50	true	0	false	0.5	4	100	0.4153175591531756	0.5846824408468244	0	0	5930.531176666583	0	7418.624935122164	0	365310
2	0	"hundred-farmers3"	10000	0	"only-one-field-per-year"	2	3.168	1000	true	true	"constant_prices"	"log-normal"	3.445	true	"hh-nw-kernel-distance"	90	1100	3	0.093	30	0.069	0.05	false	true	0.1	10	0	0.1	1	20	0	false	7	50	true	0	false	0.5	5	100	0.41158156911581567	0.5884184308841843	0	0	5922.633787766684	0	7666.27635564277	0	365310
2	0	"hundred-farmers3"	10000	0	"only-one-field-per-year"	2	3.168	1000	true	true	"constant_prices"	"log-normal"	3.445	true	"hh-nw-kernel-distance"	90	1100	3	0.093	30	0.069	0.05	false	true	0.1	10	0	0.1	1	20	0	false	7	50	true	0	false	0.5	6	100	0.40722291407222916	0.5927770859277709	0	0	6182.8935349805715	0	7978.765786458391	0	365310
2	0	"hundred-farmers3"	10000	0	"only-one-field-per-year"	2	3.168	1000	true	true	"constant_prices"	"log-normal"	3.445	true	"hh-nw-kernel-distance"	90	1100	3	0.093	30	0.069	0.05	false	true	0.1	10	0	0.1	1	20	0	false	7	50	true	0	false	0.5	7	98	0.398876404494382	0.601123595505618	0	0	6208.341338121906	0	8268.529726733883	0	365490
2	0	"hundred-farmers3"	10000	0	"only-one-field-per-year"	2	3.168	1000	true	true	"constant_prices"	"log-normal"	3.445	true	"hh-nw-kernel-distance"	90	1100	3	0.093	30	0.069	0.05	false	true	0.1	10	0	0.1	1	20	0	false	7	50	true	0	false	0.5	8	98	0.3913857677902622	0.6086142322097379	0	0	5949.457813542923	0	8653.561314028106	0	365490
2	0	"hundred-farmers3"	10000	0	"only-one-field-per-year"	2	3.168	1000	true	true	"constant_prices"	"log-normal"	3.445	true	"hh-nw-kernel-distance"	90	1100	3	0.093	30	0.069	0.05	false	true	0.1	10	0	0.1	1	20	0	false	7	50	true	0	false	0.5	9	97	0.37125	0.62875	0	0	5457.969861715931	0	9095.963915165621	0	365580
2	0	"hundred-farmers3"	10000	0	"only-one-field-per-year"	2	3.168	1000	true	true	"constant_prices"	"log-normal"	3.445	true	"hh-nw-kernel-distance"	90	1100	3	0.093	30	0.069	0.05	false	true	0.1	10	0	0.1	1	20	0	false	7	50	true	0	false	0.5	10	96	0.35168961201501875	0.6483103879849812	0	0	4934.575269256664	0	9402.554777589921	0	365670
2	0	"hundred-farmers3"	10000	0	"only-one-field-per-year"	2	3.168	1000	true	true	"constant_prices"	"log-normal"	3.445	true	"hh-nw-kernel-distance"	90	1100	3	0.093	30	0.069	0.05	false	true	0.1	10	0	0.1	1	20	0	false	7	50	true	0	false	0.5	11	96	0.35168961201501875	0.6483103879849812	0	0	4941.444696684196	0	9535.45111835638	0	365670
2	0	"hundred-farmers3"	10000	0	"only-one-field-per-year"	2	3.168	1000	true	true	"constant_prices"	"log-normal"	3.445	true	"hh-nw-kernel-distance"	90	1100	3	0.093	30	0.069	0.05	false	true	0.1	10	0	0.1	1	20	0	false	7	50	true	0	false	0.5	12	95	0.34880803011292344	0.6511919698870765	0	0	4476.783708671141	0	9846.949428396914	0	365850
2	0	"hundred-farmers3"	10000	0	"only-one-field-per-year"	2	3.168	1000	true	true	"constant_prices"	"log-normal"	3.445	true	"hh-nw-kernel-distance"	90	1100	3	0.093	30	0.069	0.05	false	true	0.1	10	0	0.1	1	20	0	false	7	50	true	0	false	0.5	13	92	0.347661188369153	0.6523388116308471	0	0	4506.34749908227	0	9953.752398752236	0	366390
2	0	"hundred-farmers3"	10000	0	"only-one-field-per-year"	2	3.168	1000	true	true	"constant_prices"	"log-normal"	3.445	true	"hh-nw-kernel-distance"	90	1100	3	0.093	30	0.069	0.05	false	true	0.1	10	0	0.1	1	20	0	false	7	50	true	0	false	0.5	14	90	0.34630102040816324	0.6536989795918368	0	0	4790.123998305596	0	9519.364395061399	0	367020
2	0	"hundred-farmers3"	10000	0	"only-one-field-per-year"	2	3.168	1000	true	true	"constant_prices"	"log-normal"	3.445	true	"hh-nw-kernel-distance"	90	1100	3	0.093	30	0.069	0.05	false	true	0.1	10	0	0.1	1	20	0	false	7	50	true	0	false	0.5	15	88	0.3354714560615779	0.6645285439384221	0	0	4658.02977074201	0	9711.840618663146	0	367425
2	0	"hundred-farmers3"	10000	0	"only-one-field-per-year"	2	3.168	1000	true	true	"constant_prices"	"log-normal"	3.445	true	"hh-nw-kernel-distance"	90	1100	3	0.093	30	0.069	0.05	false	true	0.1	10	0	0.1	1	20	0	false	7	50	true	0	false	0.5	16	88	0.32520846696600386	0.6747915330339962	0	0	4316.821414783724	0	9814.798523353064	0	367425
2	0	"hundred-farmers3"	10000	0	"only-one-field-per-year"	2	3.168	1000	true	true	"constant_prices"	"log-normal"	3.445	true	"hh-nw-kernel-distance"	90	1100	3	0.093	30	0.069	0.05	false	true	0.1	10	0	0.1	1	20	0	false	7	50	true	0	false	0.5	17	87	0.32197943444730076	0.6780205655526992	0	0	4388.118772402583	0	10071.545829749279	0	367560
2	0	"hundred-farmers3"	10000	0	"only-one-field-per-year"	2	3.168	1000	true	true	"constant_prices"	"log-normal"	3.445	true	"hh-nw-kernel-distance"	90	1100	3	0.093	30	0.069	0.05	false	true	0.1	10	0	0.1	1	20	0	false	7	50	true	0	false	0.5	18	87	0.31426735218509	0.6857326478149101	0	0	4216.802534449251	0	10018.62004899391	0	367560
2	0	"hundred-farmers3"	10000	0	"only-one-field-per-year"	2	3.168	1000	true	true	"constant_prices"	"log-normal"	3.445	true	"hh-nw-kernel-distance"	90	1100	3	0.093	30	0.069	0.05	false	true	0.1	10	0	0.1	1	20	0	false	7	50	true	0	false	0.5	19	87	0.2911311053984576	0.7088688946015425	0	0	3860.1755826577137	0	10334.519265681009	0	367560
2	0	"hundred-farmers3"	10000	0	"only-one-field-per-year"	2	3.168	1000	true	true	"constant_prices"	"log-normal"	3.445	true	"hh-nw-kernel-distance"	90	1100	3	0.093	30	0.069	0.05	false	true	0.1	10	0	0.1	1	20	0	false	7	50	true	0	false	0.5	20	87	0.28727506426735216	0.7127249357326478	0	0	3764.5623317777618	0	10159.491461009362	0	367560
2	0	"hundred-farmers3"	10000	0	"only-one-field-per-year"	2	3.168	1000	true	true	"constant_prices"	"log-normal"	3.445	true	"hh-nw-kernel-distance"	90	1100	3	0.093	30	0.069	0.05	false	true	0.1	10	0	0.1	1	20	0	false	7	50	true	0	false	0.5	21	87	0.28727506426735216	0.7127249357326478	0	0	3973.438343735996	0	10214.091387923681	0	367560
2	0	"hundred-farmers3"	10000	0	"only-one-field-per-year"	2	3.168	1000	true	true	"constant_prices"	"log-normal"	3.445	true	"hh-nw-kernel-distance"	90	1100	3	0.093	30	0.069	0.05	false	true	0.1	10	0	0.1	1	20	0	false	7	50	true	0	false	0.5	22	86	0.2867313915857605	0.7132686084142394	0	0	3767.9993190083346	0	10112.075591115074	0	368055
2	0	"hundred-farmers3"	10000	0	"only-one-field-per-year"	2	3.168	1000	true	true	"constant_prices"	"log-normal"	3.445	true	"hh-nw-kernel-distance"	90	1100	3	0.093	30	0.069	0.05	false	true	0.1	10	0	0.1	1	20	0	false	7	50	true	0	false	0.5	23	85	0.28728923476005186	0.7127107652399481	0	0	4011.293723238055	0	10109.736612101773	0	368190
2	0	"hundred-farmers3"	10000	0	"only-one-field-per-year"	2	3.168	1000	true	true	"constant_prices"	"log-normal"	3.445	true	"hh-nw-kernel-distance"	90	1100	3	0.093	30	0.069	0.05	false	true	0.1	10	0	0.1	1	20	0	false	7	50	true	0	false	0.5	24	84	0.2825520833333333	0.7174479166666666	0	0	3847.4954219308734	0	10248.959552975251	0	368460
2	0	"hundred-farmers3"	10000	0	"only-one-field-per-year"	2	3.168	1000	true	true	"constant_prices"	"log-normal"	3.445	true	"hh-nw-kernel-distance"	90	1100	3	0.093	30	0.069	0.05	false	true	0.1	10	0	0.1	1	20	0	false	7	50	true	0	false	0.5	25	84	0.2799479166666667	0.7200520833333334	0	0	3596.89424882335	0	10148.671901162596	0	368460
2	0	"hundred-farmers3"	10000	0	"only-one-field-per-year"	2	3.168	1000	true	true	"constant_prices"	"log-normal"	3.445	true	"hh-nw-kernel-distance"	90	1100	3	0.093	30	0.069	0.05	false	true	0.1	10	0	0.1	1	20	0	false	7	50	true	0	false	0.5	26	83	0.28067885117493474	0.7193211488250653	0	0	3523.7073942502343	0	10105.559004447114	0	368640
2	0	"hundred-farmers3"	10000	0	"only-one-field-per-year"	2	3.168	1000	true	true	"constant_prices"	"log-normal"	3.445	true	"hh-nw-kernel-distance"	90	1100	3	0.093	30	0.069	0.05	false	true	0.1	10	0	0.1	1	20	0	false	7	50	true	0	false	0.5	27	83	0.28067885117493474	0.7193211488250653	0	0	3592.376711884567	0	10476.079881829768	0	368640
2	0	"hundred-farmers3"	10000	0	"only-one-field-per-year"	2	3.168	1000	true	true	"constant_prices"	"log-normal"	3.445	true	"hh-nw-kernel-distance"	90	1100	3	0.093	30	0.069	0.05	false	true	0.1	10	0	0.1	1	20	0	false	7	50	true	0	false	0.5	28	83	0.28067885117493474	0.7193211488250653	0	0	3638.674611567439	0	10838.494052481214	0	368640
2	0	"hundred-farmers3"	10000	0	"only-one-field-per-year"	2	3.168	1000	true	true	"constant_prices"	"log-normal"	3.445	true	"hh-nw-kernel-distance"	90	1100	3	0.093	30	0.069	0.05	false	true	0.1	10	0	0.1	1	20	0	false	7	50	true	0	false	0.5	29	83	0.28067885117493474	0.7193211488250653	0	0	3771.2441314631633	0	11013.027185789308	0	368640
2	0	"hundred-farmers3"	10000	0	"only-one-field-per-year"	2	3.168	1000	true	true	"constant_prices"	"log-normal"	3.445	true	"hh-nw-kernel-distance"	90	1100	3	0.093	30	0.069	0.05	false	true	0.1	10	0	0.1	1	20	0	false	7	50	true	0	false	0.5	30	81	0.2780327868852459	0.7219672131147541	0	0	3814.3395146369935	0	11035.42516742822	0	368955
2	0	"hundred-farmers3"	10000	0	"only-one-field-per-year"	2	3.168	1000	true	true	"constant_prices"	"log-normal"	3.445	true	"hh-nw-kernel-distance"	90	1100	3	0.093	30	0.069	0.05	false	true	0.1	10	0	0.1	1	20	0	false	7	50	true	0	false	0.5	31	81	0.2780327868852459	0.7219672131147541	0	0	3940.556037048769	0	11428.918656191685	0	368955
2	0	"hundred-farmers3"	10000	0	"only-one-field-per-year"	2	3.168	1000	true	true	"constant_prices"	"log-normal"	3.445	true	"hh-nw-kernel-distance"	90	1100	3	0.093	30	0.069	0.05	false	true	0.1	10	0	0.1	1	20	0	false	7	50	true	0	false	0.5	32	81	0.2780327868852459	0.7219672131147541	0	0	4005.848078723566	0	11653.685209399877	0	368955
2	0	"hundred-farmers3"	10000	0	"only-one-field-per-year"	2	3.168	1000	true	true	"constant_prices"	"log-normal"	3.445	true	"hh-nw-kernel-distance"	90	1100	3	0.093	30	0.069	0.05	false	true	0.1	10	0	0.1	1	20	0	false	7	50	true	0	false	0.5	33	81	0.2780327868852459	0.7219672131147541	0	0	3595.255681717463	0	11500.08527853795	0	368955
2	0	"hundred-farmers3"	10000	0	"only-one-field-per-year"	2	3.168	1000	true	true	"constant_prices"	"log-normal"	3.445	true	"hh-nw-kernel-distance"	90	1100	3	0.093	30	0.069	0.05	false	true	0.1	10	0	0.1	1	20	0	false	7	50	true	0	false	0.5	34	81	0.2780327868852459	0.7219672131147541	0	0	3246.3756896412074	0	11652.217680785125	0	368955
2	0	"hundred-farmers3"	10000	0	"only-one-field-per-year"	2	3.168	1000	true	true	"constant_prices"	"log-normal"	3.445	true	"hh-nw-kernel-distance"	90	1100	3	0.093	30	0.069	0.05	false	true	0.1	10	0	0.1	1	20	0	false	7	50	true	0	false	0.5	35	81	0.2780327868852459	0.7219672131147541	0	0	3512.6010731848414	0	11902.48099429648	0	368955
2	0	"hundred-farmers3"	10000	0	"only-one-field-per-year"	2	3.168	1000	true	true	"constant_prices"	"log-normal"	3.445	true	"hh-nw-kernel-distance"	90	1100	3	0.093	30	0.069	0.05	false	true	0.1	10	0	0.1	1	20	0	false	7	50	true	0	false	0.5	36	81	0.2780327868852459	0.7219672131147541	0	0	3227.566616518865	0	12001.497019130114	0	368955
2	0	"hundred-farmers3"	10000	0	"only-one-field-per-year"	2	3.168	1000	true	true	"constant_prices"	"log-normal"	3.445	true	"hh-nw-kernel-distance"	90	1100	3	0.093	30	0.069	0.05	false	true	0.1	10	0	0.1	1	20	0	false	7	50	true	0	false	0.5	37	81	0.2780327868852459	0.7219672131147541	0	0	3144.4386117751305	0	12024.192871553993	0	368955
2	0	"hundred-farmers3"	10000	0	"only-one-field-per-year"	2	3.168	1000	true	true	"constant_prices"	"log-normal"	3.445	true	"hh-nw-kernel-distance"	90	1100	3	0.093	30	0.069	0.05	false	true	0.1	10	0	0.1	1	20	0	false	7	50	true	0	false	0.5	38	81	0.2780327868852459	0.7219672131147541	0	0	3380.5914523834253	0	11915.056023205565	0	368955
2	0	"hundred-farmers3"	10000	0	"only-one-field-per-year"	2	3.168	1000	true	true	"constant_prices"	"log-normal"	3.445	true	"hh-nw-kernel-distance"	90	1100	3	0.093	30	0.069	0.05	false	true	0.1	10	0	0.1	1	20	0	false	7	50	true	0	false	0.5	39	81	0.2780327868852459	0.7219672131147541	0	0	3355.2546064185694	0	11443.418449591625	0	368955
2	0	"hundred-farmers3"	10000	0	"only-one-field-per-year"	2	3.168	1000	true	true	"constant_prices"	"log-normal"	3.445	true	"hh-nw-kernel-distance"	90	1100	3	0.093	30	0.069	0.05	false	true	0.1	10	0	0.1	1	20	0	false	7	50	true	0	false	0.5	40	80	0.27700463883366466	0.7229953611663353	0	0	3400.676659553605	0	10928.700332672459	0	369675
2	0	"hundred-farmers3"	10000	0	"only-one-field-per-year"	2	3.168	1000	true	true	"constant_prices"	"log-normal"	3.445	true	"hh-nw-kernel-distance"	90	1100	3	0.093	30	0.069	0.05	false	true	0.1	10	0	0.1	1	20	0	false	7	50	true	0	false	0.5	41	80	0.27700463883366466	0.7229953611663353	0	0	3482.404505095323	0	10311.37341248842	0	369675
2	0	"hundred-farmers3"	10000	0	"only-one-field-per-year"	2	3.168	1000	true	true	"constant_prices"	"log-normal"	3.445	true	"hh-nw-kernel-distance"	90	1100	3	0.093	30	0.069	0.05	false	true	0.1	10	0	0.1	1	20	0	false	7	50	true	0	false	0.5	42	80	0.27700463883366466	0.7229953611663353	0	0	3612.4495779919744	0	10027.46078761425	0	369675
2	0	"hundred-farmers3"	10000	0	"only-one-field-per-year"	2	3.168	1000	true	true	"constant_prices"	"log-normal"	3.445	true	"hh-nw-kernel-distance"	90	1100	3	0.093	30	0.069	0.05	false	true	0.1	10	0	0.1	1	20	0	false	7	50	true	0	false	0.5	43	80	0.27700463883366466	0.7229953611663353	0	0	3425.6469646747114	0	10110.937935913744	0	369675
2	0	"hundred-farmers3"	10000	0	"only-one-field-per-year"	2	3.168	1000	true	true	"constant_prices"	"log-normal"	3.445	true	"hh-nw-kernel-distance"	90	1100	3	0.093	30	0.069	0.05	false	true	0.1	10	0	0.1	1	20	0	false	7	50	true	0	false	0.5	44	80	0.27700463883366466	0.7229953611663353	0	0	3421.011952827822	0	10306.022186870989	0	369675
2	0	"hundred-farmers3"	10000	0	"only-one-field-per-year"	2	3.168	1000	true	true	"constant_prices"	"log-normal"	3.445	true	"hh-nw-kernel-distance"	90	1100	3	0.093	30	0.069	0.05	false	true	0.1	10	0	0.1	1	20	0	false	7	50	true	0	false	0.5	45	80	0.27700463883366466	0.7229953611663353	0	0	3626.123923605252	0	10623.057737770227	0	369675
2	0	"hundred-farmers3"	10000	0	"only-one-field-per-year"	2	3.168	1000	true	true	"constant_prices"	"log-normal"	3.445	true	"hh-nw-kernel-distance"	90	1100	3	0.093	30	0.069	0.05	false	true	0.1	10	0	0.1	1	20	0	false	7	50	true	0	false	0.5	46	80	0.27700463883366466	0.7229953611663353	0	0	3571.3203568937956	0	10969.870174318428	0	369675
2	0	"hundred-farmers3"	10000	0	"only-one-field-per-year"	2	3.168	1000	true	true	"constant_prices"	"log-normal"	3.445	true	"hh-nw-kernel-distance"	90	1100	3	0.093	30	0.069	0.05	false	true	0.1	10	0	0.1	1	20	0	false	7	50	true	0	false	0.5	47	80	0.27700463883366466	0.7229953611663353	0	0	3683.6309694011607	0	10898.612707045577	0	369675
2	0	"hundred-farmers3"	10000	0	"only-one-field-per-year"	2	3.168	1000	true	true	"constant_prices"	"log-normal"	3.445	true	"hh-nw-kernel-distance"	90	1100	3	0.093	30	0.069	0.05	false	true	0.1	10	0	0.1	1	20	0	false	7	50	true	0	false	0.5	48	80	0.27700463883366466	0.7229953611663353	0	0	3789.822158480857	0	11066.88828906681	0	369675
2	0	"hundred-farmers3"	10000	0	"only-one-field-per-year"	2	3.168	1000	true	true	"constant_prices"	"log-normal"	3.445	true	"hh-nw-kernel-distance"	90	1100	3	0.093	30	0.069	0.05	false	true	0.1	10	0	0.1	1	20	0	false	7	50	true	0	false	0.5	49	80	0.27700463883366466	0.7229953611663353	0	0	3418.416449106118	0	10776.334262303122	0	369675
2	0	"hundred-farmers3"	10000	0	"only-one-field-per-year"	2	3.168	1000	true	true	"constant_prices"	"log-normal"	3.445	true	"hh-nw-kernel-distance"	90	1100	3	0.093	30	0.069	0.05	false	true	0.1	10	0	0.1	1	20	0	false	7	50	true	0	false	0.5	50	80	0.27700463883366466	0.7229953611663353	0	0	3505.3441972631445	0	10875.186523284012	0	369675
3	0	"hundred-farmers3"	10000	0	"only-one-field-per-year"	2	3.168	1000	true	true	"constant_prices"	"log-normal"	3.445	true	"hh-nw-kernel-distance"	90	1100	3	0.093	30	0.069	0.05	false	true	0.1	10	0	0.1	1	20	0	false	7	50	true	0	false	0.5	0	100	0.50186799501868	0.49813200498132004	0	0	0	0	0	0	0
3	0	"hundred-farmers3"	10000	0	"only-one-field-per-year"	2	3.168	1000	true	true	"constant_prices"	"log-normal"	3.445	true	"hh-nw-kernel-distance"	90	1100	3	0.093	30	0.069	0.05	false	true	0.1	10	0	0.1	1	20	0	false	7	50	true	0	false	0.5	1	100	0.4339975093399751	0.566002490660025	0	0	5556.109638503884	0	7328.134502304438	0	365310
3	0	"hundred-farmers3"	10000	0	"only-one-field-per-year"	2	3.168	1000	true	true	"constant_prices"	"log-normal"	3.445	true	"hh-nw-kernel-distance"	90	1100	3	0.093	30	0.069	0.05	false	true	0.1	10	0	0.1	1	20	0	false	7	50	true	0	false	0.5	2	100	0.412826899128269	0.587173100871731	0	0	5492.6046214709495	0	7495.715832820582	0	365310
3	0	"hundred-farmers3"	10000	0	"only-one-field-per-year"	2	3.168	1000	true	true	"constant_prices"	"log-normal"	3.445	true	"hh-nw-kernel-distance"	90	1100	3	0.093	30	0.069	0.05	false	true	0.1	10	0	0.1	1	20	0	false	7	50	true	0	false	0.5	3	100	0.4122042341220423	0.5877957658779577	0	0	5612.953300348415	0	7694.656926743901	0	365310
3	0	"hundred-farmers3"	10000	0	"only-one-field-per-year"	2	3.168	1000	true	true	"constant_prices"	"log-normal"	3.445	true	"hh-nw-kernel-distance"	90	1100	3	0.093	30	0.069	0.05	false	true	0.1	10	0	0.1	1	20	0	false	7	50	true	0	false	0.5	4	100	0.41344956413449563	0.5865504358655044	0	0	5638.413717358199	0	7980.6122175029495	0	365310
3	0	"hundred-farmers3"	10000	0	"only-one-field-per-year"	2	3.168	1000	true	true	"constant_prices"	"log-normal"	3.445	true	"hh-nw-kernel-distance"	90	1100	3	0.093	30	0.069	0.05	false	true	0.1	10	0	0.1	1	20	0	false	7	50	true	0	false	0.5	5	100	0.4028642590286426	0.5971357409713575	0	0	5762.606479830338	0	8355.749687687638	0	365310
3	0	"hundred-farmers3"	10000	0	"only-one-field-per-year"	2	3.168	1000	true	true	"constant_prices"	"log-normal"	3.445	true	"hh-nw-kernel-distance"	90	1100	3	0.093	30	0.069	0.05	false	true	0.1	10	0	0.1	1	20	0	false	7	50	true	0	false	0.5	6	100	0.3916562889165629	0.6083437110834371	0	0	5654.549965517828	0	8595.109151581844	0	365310
3	0	"hundred-farmers3"	10000	0	"only-one-field-per-year"	2	3.168	1000	true	true	"constant_prices"	"log-normal"	3.445	true	"hh-nw-kernel-distance"	90	1100	3	0.093	30	0.069	0.05	false	true	0.1	10	0	0.1	1	20	0	false	7	50	true	0	false	0.5	7	99	0.3877805486284289	0.6122194513715711	0	0	5834.488787940719	0	8996.085670664805	0	365400
3	0	"hundred-farmers3"	10000	0	"only-one-field-per-year"	2	3.168	1000	true	true	"constant_prices"	"log-normal"	3.445	true	"hh-nw-kernel-distance"	90	1100	3	0.093	30	0.069	0.05	false	true	0.1	10	0	0.1	1	20	0	false	7	50	true	0	false	0.5	8	98	0.3976279650436954	0.6023720349563046	0	0	5574.209370135793	0	8863.506939594206	0	365490
3	0	"hundred-farmers3"	10000	0	"only-one-field-per-year"	2	3.168	1000	true	true	"constant_prices"	"log-normal"	3.445	true	"hh-nw-kernel-distance"	90	1100	3	0.093	30	0.069	0.05	false	true	0.1	10	0	0.1	1	20	0	false	7	50	true	0	false	0.5	9	97	0.3875	0.6125	0	0	5414.623715945205	0	9172.866797310226	0	365580
3	0	"hundred-farmers3"	10000	0	"only-one-field-per-year"	2	3.168	1000	true	true	"constant_prices"	"log-normal"	3.445	true	"hh-nw-kernel-distance"	90	1100	3	0.093	30	0.069	0.05	false	true	0.1	10	0	0.1	1	20	0	false	7	50	true	0	false	0.5	10	97	0.366875	0.633125	0	0	5001.70388806701	0	9599.744611101742	0	365580
3	0	"hundred-farmers3"	10000	0	"only-one-field-per-year"	2	3.168	1000	true	true	"constant_prices"	"log-normal"	3.445	true	"hh-nw-kernel-distance"	90	1100	3	0.093	30	0.069	0.05	false	true	0.1	10	0	0.1	1	20	0	false	7	50	true	0	false	0.5	11	97	0.360625	0.639375	0	0	5057.898679506489	0	9785.16378806004	0	365580
3	0	"hundred-farmers3"	10000	0	"only-one-field-per-year"	2	3.168	1000	true	true	"constant_prices"	"log-normal"	3.445	true	"hh-nw-kernel-distance"	90	1100	3	0.093	30	0.069	0.05	false	true	0.1	10	0	0.1	1	20	0	false	7	50	true	0	false	0.5	12	97	0.353125	0.646875	0	0	4916.042355178286	0	10038.694025347504	0	365580
3	0	"hundred-farmers3"	10000	0	"only-one-field-per-year"	2	3.168	1000	true	true	"constant_prices"	"log-normal"	3.445	true	"hh-nw-kernel-distance"	90	1100	3	0.093	30	0.069	0.05	false	true	0.1	10	0	0.1	1	20	0	false	7	50	true	0	false	0.5	13	93	0.35331230283911674	0.6466876971608833	0	0	4664.68444756937	0	9879.704937803077	0	366255
3	0	"hundred-farmers3"	10000	0	"only-one-field-per-year"	2	3.168	1000	true	true	"constant_prices"	"log-normal"	3.445	true	"hh-nw-kernel-distance"	90	1100	3	0.093	30	0.069	0.05	false	true	0.1	10	0	0.1	1	20	0	false	7	50	true	0	false	0.5	14	93	0.34321766561514194	0.656782334384858	0	0	4723.688744755867	0	9823.64895040084	0	366255
3	0	"hundred-farmers3"	10000	0	"only-one-field-per-year"	2	3.168	1000	true	true	"constant_prices"	"log-normal"	3.445	true	"hh-nw-kernel-distance"	90	1100	3	0.093	30	0.069	0.05	false	true	0.1	10	0	0.1	1	20	0	false	7	50	true	0	false	0.5	15	91	0.3486590038314176	0.6513409961685823	0	0	4942.5541627695375	0	9409.106831517805	0	367110
3	0	"hundred-farmers3"	10000	0	"only-one-field-per-year"	2	3.168	1000	true	true	"constant_prices"	"log-normal"	3.445	true	"hh-nw-kernel-distance"	90	1100	3	0.093	30	0.069	0.05	false	true	0.1	10	0	0.1	1	20	0	false	7	50	true	0	false	0.5	16	89	0.35103626943005184	0.6489637305699482	0	0	4965.077246131873	0	9212.357814057736	0	368100
3	0	"hundred-farmers3"	10000	0	"only-one-field-per-year"	2	3.168	1000	true	true	"constant_prices"	"log-normal"	3.445	true	"hh-nw-kernel-distance"	90	1100	3	0.093	30	0.069	0.05	false	true	0.1	10	0	0.1	1	20	0	false	7	50	true	0	false	0.5	17	89	0.3283678756476684	0.6716321243523317	0	0	4781.734923631256	0	9371.086691877794	0	368100
3	0	"hundred-farmers3"	10000	0	"only-one-field-per-year"	2	3.168	1000	true	true	"constant_prices"	"log-normal"	3.445	true	"hh-nw-kernel-distance"	90	1100	3	0.093	30	0.069	0.05	false	true	0.1	10	0	0.1	1	20	0	false	7	50	true	0	false	0.5	18	89	0.32512953367875647	0.6748704663212435	0	0	4803.814297803323	0	9727.310777946466	0	368100
3	0	"hundred-farmers3"	10000	0	"only-one-field-per-year"	2	3.168	1000	true	true	"constant_prices"	"log-normal"	3.445	true	"hh-nw-kernel-distance"	90	1100	3	0.093	30	0.069	0.05	false	true	0.1	10	0	0.1	1	20	0	false	7	50	true	0	false	0.5	19	89	0.32124352331606215	0.6787564766839378	0	0	4538.330234912825	0	9672.756257648738	0	368100
3	0	"hundred-farmers3"	10000	0	"only-one-field-per-year"	2	3.168	1000	true	true	"constant_prices"	"log-normal"	3.445	true	"hh-nw-kernel-distance"	90	1100	3	0.093	30	0.069	0.05	false	true	0.1	10	0	0.1	1	20	0	false	7	50	true	0	false	0.5	20	88	0.3049414824447334	0.6950585175552666	0	0	4190.711697022748	0	9520.546068468313	0	368370
3	0	"hundred-farmers3"	10000	0	"only-one-field-per-year"	2	3.168	1000	true	true	"constant_prices"	"log-normal"	3.445	true	"hh-nw-kernel-distance"	90	1100	3	0.093	30	0.069	0.05	false	true	0.1	10	0	0.1	1	20	0	false	7	50	true	0	false	0.5	21	88	0.28738621586475943	0.7126137841352406	0	0	3986.8290738227583	0	9566.9462916051	0	368370
3	0	"hundred-farmers3"	10000	0	"only-one-field-per-year"	2	3.168	1000	true	true	"constant_prices"	"log-normal"	3.445	true	"hh-nw-kernel-distance"	90	1100	3	0.093	30	0.069	0.05	false	true	0.1	10	0	0.1	1	20	0	false	7	50	true	0	false	0.5	22	87	0.2807817589576547	0.7192182410423453	0	0	3846.115415826622	0	9302.499433892208	0	368505
3	0	"hundred-farmers3"	10000	0	"only-one-field-per-year"	2	3.168	1000	true	true	"constant_prices"	"log-normal"	3.445	true	"hh-nw-kernel-distance"	90	1100	3	0.093	30	0.069	0.05	false	true	0.1	10	0	0.1	1	20	0	false	7	50	true	0	false	0.5	23	86	0.2586999343401182	0.7413000656598818	0	0	3425.933343179348	0	9591.224820168172	0	369045
3	0	"hundred-farmers3"	10000	0	"only-one-field-per-year"	2	3.168	1000	true	true	"constant_prices"	"log-normal"	3.445	true	"hh-nw-kernel-distance"	90	1100	3	0.093	30	0.069	0.05	false	true	0.1	10	0	0.1	1	20	0	false	7	50	true	0	false	0.5	24	86	0.24819435325016415	0.7518056467498359	0	0	3358.9281189357775	0	9791.883123659263	0	369045
3	0	"hundred-farmers3"	10000	0	"only-one-field-per-year"	2	3.168	1000	true	true	"constant_prices"	"log-normal"	3.445	true	"hh-nw-kernel-distance"	90	1100	3	0.093	30	0.069	0.05	false	true	0.1	10	0	0.1	1	20	0	false	7	50	true	0	false	0.5	25	85	0.2488479262672811	0.7511520737327189	0	0	3476.971021941171	0	10127.790283233537	0	369225
3	0	"hundred-farmers3"	10000	0	"only-one-field-per-year"	2	3.168	1000	true	true	"constant_prices"	"log-normal"	3.445	true	"hh-nw-kernel-distance"	90	1100	3	0.093	30	0.069	0.05	false	true	0.1	10	0	0.1	1	20	0	false	7	50	true	0	false	0.5	26	84	0.24588002636783124	0.7541199736321688	0	0	3336.989944163284	0	10199.071662027352	0	369315
3	0	"hundred-farmers3"	10000	0	"only-one-field-per-year"	2	3.168	1000	true	true	"constant_prices"	"log-normal"	3.445	true	"hh-nw-kernel-distance"	90	1100	3	0.093	30	0.069	0.05	false	true	0.1	10	0	0.1	1	20	0	false	7	50	true	0	false	0.5	27	84	0.24588002636783124	0.7541199736321688	0	0	3340.442711792169	0	10493.304965839992	0	369315
3	0	"hundred-farmers3"	10000	0	"only-one-field-per-year"	2	3.168	1000	true	true	"constant_prices"	"log-normal"	3.445	true	"hh-nw-kernel-distance"	90	1100	3	0.093	30	0.069	0.05	false	true	0.1	10	0	0.1	1	20	0	false	7	50	true	0	false	0.5	28	84	0.24324324324324326	0.7567567567567568	0	0	3384.182830946306	0	10806.292666476646	0	369315
3	0	"hundred-farmers3"	10000	0	"only-one-field-per-year"	2	3.168	1000	true	true	"constant_prices"	"log-normal"	3.445	true	"hh-nw-kernel-distance"	90	1100	3	0.093	30	0.069	0.05	false	true	0.1	10	0	0.1	1	20	0	false	7	50	true	0	false	0.5	29	84	0.24324324324324326	0.7567567567567568	0	0	3381.3286388938604	0	11239.320205465521	0	369315
3	0	"hundred-farmers3"	10000	0	"only-one-field-per-year"	2	3.168	1000	true	true	"constant_prices"	"log-normal"	3.445	true	"hh-nw-kernel-distance"	90	1100	3	0.093	30	0.069	0.05	false	true	0.1	10	0	0.1	1	20	0	false	7	50	true	0	false	0.5	30	84	0.24324324324324326	0.7567567567567568	0	0	3413.973435246008	0	11390.840862896683	0	369315
3	0	"hundred-farmers3"	10000	0	"only-one-field-per-year"	2	3.168	1000	true	true	"constant_prices"	"log-normal"	3.445	true	"hh-nw-kernel-distance"	90	1100	3	0.093	30	0.069	0.05	false	true	0.1	10	0	0.1	1	20	0	false	7	50	true	0	false	0.5	31	84	0.24522083058668426	0.7547791694133158	0	0	3456.4586428948874	0	11177.81230688567	0	369315
3	0	"hundred-farmers3"	10000	0	"only-one-field-per-year"	2	3.168	1000	true	true	"constant_prices"	"log-normal"	3.445	true	"hh-nw-kernel-distance"	90	1100	3	0.093	30	0.069	0.05	false	true	0.1	10	0	0.1	1	20	0	false	7	50	true	0	false	0.5	32	84	0.24522083058668426	0.7547791694133158	0	0	3285.621306539605	0	11556.010854775914	0	369315
3	0	"hundred-farmers3"	10000	0	"only-one-field-per-year"	2	3.168	1000	true	true	"constant_prices"	"log-normal"	3.445	true	"hh-nw-kernel-distance"	90	1100	3	0.093	30	0.069	0.05	false	true	0.1	10	0	0.1	1	20	0	false	7	50	true	0	false	0.5	33	84	0.24522083058668426	0.7547791694133158	0	0	3024.883634502954	0	11490.548307333484	0	369315
3	0	"hundred-farmers3"	10000	0	"only-one-field-per-year"	2	3.168	1000	true	true	"constant_prices"	"log-normal"	3.445	true	"hh-nw-kernel-distance"	90	1100	3	0.093	30	0.069	0.05	false	true	0.1	10	0	0.1	1	20	0	false	7	50	true	0	false	0.5	34	84	0.24522083058668426	0.7547791694133158	0	0	2826.7970773351785	0	11867.962716951884	0	369315
3	0	"hundred-farmers3"	10000	0	"only-one-field-per-year"	2	3.168	1000	true	true	"constant_prices"	"log-normal"	3.445	true	"hh-nw-kernel-distance"	90	1100	3	0.093	30	0.069	0.05	false	true	0.1	10	0	0.1	1	20	0	false	7	50	true	0	false	0.5	35	84	0.24522083058668426	0.7547791694133158	0	0	2875.2279881158956	0	11909.595482359407	0	369315
3	0	"hundred-farmers3"	10000	0	"only-one-field-per-year"	2	3.168	1000	true	true	"constant_prices"	"log-normal"	3.445	true	"hh-nw-kernel-distance"	90	1100	3	0.093	30	0.069	0.05	false	true	0.1	10	0	0.1	1	20	0	false	7	50	true	0	false	0.5	36	84	0.24522083058668426	0.7547791694133158	0	0	3034.956878468756	0	11763.901987680309	0	369315
3	0	"hundred-farmers3"	10000	0	"only-one-field-per-year"	2	3.168	1000	true	true	"constant_prices"	"log-normal"	3.445	true	"hh-nw-kernel-distance"	90	1100	3	0.093	30	0.069	0.05	false	true	0.1	10	0	0.1	1	20	0	false	7	50	true	0	false	0.5	37	84	0.24522083058668426	0.7547791694133158	0	0	2989.594827119513	0	12168.428269479877	0	369315
3	0	"hundred-farmers3"	10000	0	"only-one-field-per-year"	2	3.168	1000	true	true	"constant_prices"	"log-normal"	3.445	true	"hh-nw-kernel-distance"	90	1100	3	0.093	30	0.069	0.05	false	true	0.1	10	0	0.1	1	20	0	false	7	50	true	0	false	0.5	38	84	0.24522083058668426	0.7547791694133158	0	0	2724.7600834759687	0	12499.476328876308	0	369315
3	0	"hundred-farmers3"	10000	0	"only-one-field-per-year"	2	3.168	1000	true	true	"constant_prices"	"log-normal"	3.445	true	"hh-nw-kernel-distance"	90	1100	3	0.093	30	0.069	0.05	false	true	0.1	10	0	0.1	1	20	0	false	7	50	true	0	false	0.5	39	84	0.24522083058668426	0.7547791694133158	0	0	2914.465527200423	0	12410.497076841239	0	369315
3	0	"hundred-farmers3"	10000	0	"only-one-field-per-year"	2	3.168	1000	true	true	"constant_prices"	"log-normal"	3.445	true	"hh-nw-kernel-distance"	90	1100	3	0.093	30	0.069	0.05	false	true	0.1	10	0	0.1	1	20	0	false	7	50	true	0	false	0.5	40	83	0.2462046204620462	0.7537953795379538	0	0	3046.6138039091375	0	11963.27054354951	0	369405
3	0	"hundred-farmers3"	10000	0	"only-one-field-per-year"	2	3.168	1000	true	true	"constant_prices"	"log-normal"	3.445	true	"hh-nw-kernel-distance"	90	1100	3	0.093	30	0.069	0.05	false	true	0.1	10	0	0.1	1	20	0	false	7	50	true	0	false	0.5	41	83	0.2462046204620462	0.7537953795379538	0	0	3153.5963490369622	0	11437.481486432604	0	369405
3	0	"hundred-farmers3"	10000	0	"only-one-field-per-year"	2	3.168	1000	true	true	"constant_prices"	"log-normal"	3.445	true	"hh-nw-kernel-distance"	90	1100	3	0.093	30	0.069	0.05	false	true	0.1	10	0	0.1	1	20	0	false	7	50	true	0	false	0.5	42	83	0.2462046204620462	0.7537953795379538	0	0	2996.569452974504	0	11418.635787669522	0	369405
3	0	"hundred-farmers3"	10000	0	"only-one-field-per-year"	2	3.168	1000	true	true	"constant_prices"	"log-normal"	3.445	true	"hh-nw-kernel-distance"	90	1100	3	0.093	30	0.069	0.05	false	true	0.1	10	0	0.1	1	20	0	false	7	50	true	0	false	0.5	43	83	0.2462046204620462	0.7537953795379538	0	0	3163.6874158346695	0	11451.581416475034	0	369405
3	0	"hundred-farmers3"	10000	0	"only-one-field-per-year"	2	3.168	1000	true	true	"constant_prices"	"log-normal"	3.445	true	"hh-nw-kernel-distance"	90	1100	3	0.093	30	0.069	0.05	false	true	0.1	10	0	0.1	1	20	0	false	7	50	true	0	false	0.5	44	83	0.2462046204620462	0.7537953795379538	0	0	3130.630605285011	0	11785.422548432729	0	369405
3	0	"hundred-farmers3"	10000	0	"only-one-field-per-year"	2	3.168	1000	true	true	"constant_prices"	"log-normal"	3.445	true	"hh-nw-kernel-distance"	90	1100	3	0.093	30	0.069	0.05	false	true	0.1	10	0	0.1	1	20	0	false	7	50	true	0	false	0.5	45	83	0.2462046204620462	0.7537953795379538	0	0	2999.6987771635495	0	11574.841253998518	0	369405
3	0	"hundred-farmers3"	10000	0	"only-one-field-per-year"	2	3.168	1000	true	true	"constant_prices"	"log-normal"	3.445	true	"hh-nw-kernel-distance"	90	1100	3	0.093	30	0.069	0.05	false	true	0.1	10	0	0.1	1	20	0	false	7	50	true	0	false	0.5	46	83	0.2462046204620462	0.7537953795379538	0	0	3036.8416134663453	0	11940.389300570627	0	369405
3	0	"hundred-farmers3"	10000	0	"only-one-field-per-year"	2	3.168	1000	true	true	"constant_prices"	"log-normal"	3.445	true	"hh-nw-kernel-distance"	90	1100	3	0.093	30	0.069	0.05	false	true	0.1	10	0	0.1	1	20	0	false	7	50	true	0	false	0.5	47	83	0.2462046204620462	0.7537953795379538	0	0	3200.2009741534157	0	12055.184822270727	0	369405
3	0	"hundred-farmers3"	10000	0	"only-one-field-per-year"	2	3.168	1000	true	true	"constant_prices"	"log-normal"	3.445	true	"hh-nw-kernel-distance"	90	1100	3	0.093	30	0.069	0.05	false	true	0.1	10	0	0.1	1	20	0	false	7	50	true	0	false	0.5	48	83	0.2462046204620462	0.7537953795379538	0	0	3215.5620042158807	0	12186.5792269973	0	369405
3	0	"hundred-farmers3"	10000	0	"only-one-field-per-year"	2	3.168	1000	true	true	"constant_prices"	"log-normal"	3.445	true	"hh-nw-kernel-distance"	90	1100	3	0.093	30	0.069	0.05	false	true	0.1	10	0	0.1	1	20	0	false	7	50	true	0	false	0.5	49	83	0.2462046204620462	0.7537953795379538	0	0	3347.1588035842105	0	12068.791495328738	0	369405
3	0	"hundred-farmers3"	10000	0	"only-one-field-per-year"	2	3.168	1000	true	true	"constant_prices"	"log-normal"	3.445	true	"hh-nw-kernel-distance"	90	1100	3	0.093	30	0.069	0.05	false	true	0.1	10	0	0.1	1	20	0	false	7	50	true	0	false	0.5	50	83	0.2462046204620462	0.7537953795379538	0	0	3459.6827203253074	0	11900.014319222108	0	369405
4	0	"hundred-farmers3"	10000	0	"only-one-field-per-year"	2	3.168	1000	true	true	"constant_prices"	"log-normal"	3.445	true	"hh-nw-kernel-distance"	90	1100	3	0.093	30	0.069	0.05	false	true	0.1	10	0	0.1	1	20	0	false	7	50	true	0	false	0.5	0	100	0.50186799501868	0.49813200498132004	0	0	0	0	0	0	0
4	0	"hundred-farmers3"	10000	0	"only-one-field-per-year"	2	3.168	1000	true	true	"constant_prices"	"log-normal"	3.445	true	"hh-nw-kernel-distance"	90	1100	3	0.093	30	0.069	0.05	false	true	0.1	10	0	0.1	1	20	0	false	7	50	true	0	false	0.5	1	100	0.43337484433374845	0.5666251556662516	0	0	6379.892816265789	0	6688.920713003042	0	365310
4	0	"hundred-farmers3"	10000	0	"only-one-field-per-year"	2	3.168	1000	true	true	"constant_prices"	"log-normal"	3.445	true	"hh-nw-kernel-distance"	90	1100	3	0.093	30	0.069	0.05	false	true	0.1	10	0	0.1	1	20	0	false	7	50	true	0	false	0.5	2	100	0.40597758405977585	0.5940224159402242	0	0	5671.571832297093	0	7161.199324253278	0	365310
4	0	"hundred-farmers3"	10000	0	"only-one-field-per-year"	2	3.168	1000	true	true	"constant_prices"	"log-normal"	3.445	true	"hh-nw-kernel-distance"	90	1100	3	0.093	30	0.069	0.05	false	true	0.1	10	0	0.1	1	20	0	false	7	50	true	0	false	0.5	3	100	0.37608966376089664	0.6239103362391034	0	0	5548.800748787266	0	7618.295195122688	0	365310
4	0	"hundred-farmers3"	10000	0	"only-one-field-per-year"	2	3.168	1000	true	true	"constant_prices"	"log-normal"	3.445	true	"hh-nw-kernel-distance"	90	1100	3	0.093	30	0.069	0.05	false	true	0.1	10	0	0.1	1	20	0	false	7	50	true	0	false	0.5	4	100	0.3561643835616438	0.6438356164383562	0	0	4772.74330466789	0	8059.098439116729	0	365310
4	0	"hundred-farmers3"	10000	0	"only-one-field-per-year"	2	3.168	1000	true	true	"constant_prices"	"log-normal"	3.445	true	"hh-nw-kernel-distance"	90	1100	3	0.093	30	0.069	0.05	false	true	0.1	10	0	0.1	1	20	0	false	7	50	true	0	false	0.5	5	100	0.3119551681195517	0.6880448318804483	0	0	4530.585950703581	0	8489.073732344817	0	365310
4	0	"hundred-farmers3"	10000	0	"only-one-field-per-year"	2	3.168	1000	true	true	"constant_prices"	"log-normal"	3.445	true	"hh-nw-kernel-distance"	90	1100	3	0.093	30	0.069	0.05	false	true	0.1	10	0	0.1	1	20	0	false	7	50	true	0	false	0.5	6	99	0.2892768079800499	0.7107231920199502	0	0	4283.592828514923	0	8921.563063505218	0	365400
4	0	"hundred-farmers3"	10000	0	"only-one-field-per-year"	2	3.168	1000	true	true	"constant_prices"	"log-normal"	3.445	true	"hh-nw-kernel-distance"	90	1100	3	0.093	30	0.069	0.05	false	true	0.1	10	0	0.1	1	20	0	false	7	50	true	0	false	0.5	7	98	0.28714107365792757	0.7128589263420724	0	0	4345.051419439876	0	9345.183851902559	0	365490
4	0	"hundred-farmers3"	10000	0	"only-one-field-per-year"	2	3.168	1000	true	true	"constant_prices"	"log-normal"	3.445	true	"hh-nw-kernel-distance"	90	1100	3	0.093	30	0.069	0.05	false	true	0.1	10	0	0.1	1	20	0	false	7	50	true	0	false	0.5	8	97	0.263125	0.736875	0	0	3961.8905629609644	0	9822.561356648064	0	365580
4	0	"hundred-farmers3"	10000	0	"only-one-field-per-year"	2	3.168	1000	true	true	"constant_prices"	"log-normal"	3.445	true	"hh-nw-kernel-distance"	90	1100	3	0.093	30	0.069	0.05	false	true	0.1	10	0	0.1	1	20	0	false	7	50	true	0	false	0.5	9	94	0.2550251256281407	0.7449748743718593	0	0	3792.8390368067458	0	10111.238633588302	0	365940
4	0	"hundred-farmers3"	10000	0	"only-one-field-per-year"	2	3.168	1000	true	true	"constant_prices"	"log-normal"	3.445	true	"hh-nw-kernel-distance"	90	1100	3	0.093	30	0.069	0.05	false	true	0.1	10	0	0.1	1	20	0	false	7	50	true	0	false	0.5	10	93	0.24354940213971052	0.7564505978602895	0	0	3726.883036840963	0	10528.820688544869	0	366075
4	0	"hundred-farmers3"	10000	0	"only-one-field-per-year"	2	3.168	1000	true	true	"constant_prices"	"log-normal"	3.445	true	"hh-nw-kernel-distance"	90	1100	3	0.093	30	0.069	0.05	false	true	0.1	10	0	0.1	1	20	0	false	7	50	true	0	false	0.5	11	92	0.24416403785488958	0.7558359621451104	0	0	3817.7350291326106	0	11000.727777794971	0	366255
4	0	"hundred-farmers3"	10000	0	"only-one-field-per-year"	2	3.168	1000	true	true	"constant_prices"	"log-normal"	3.445	true	"hh-nw-kernel-distance"	90	1100	3	0.093	30	0.069	0.05	false	true	0.1	10	0	0.1	1	20	0	false	7	50	true	0	false	0.5	12	90	0.21356147021546262	0.7864385297845374	0	0	3372.554493149306	0	11507.64154031505	0	366570
4	0	"hundred-farmers3"	10000	0	"only-one-field-per-year"	2	3.168	1000	true	true	"constant_prices"	"log-normal"	3.445	true	"hh-nw-kernel-distance"	90	1100	3	0.093	30	0.069	0.05	false	true	0.1	10	0	0.1	1	20	0	false	7	50	true	0	false	0.5	13	88	0.19196428571428573	0.8080357142857143	0	0	3045.648477296978	0	11423.925892645644	0	367020
4	0	"hundred-farmers3"	10000	0	"only-one-field-per-year"	2	3.168	1000	true	true	"constant_prices"	"log-normal"	3.445	true	"hh-nw-kernel-distance"	90	1100	3	0.093	30	0.069	0.05	false	true	0.1	10	0	0.1	1	20	0	false	7	50	true	0	false	0.5	14	86	0.1909967845659164	0.8090032154340836	0	0	3102.0747411673406	0	11753.627949306345	0	367605
4	0	"hundred-farmers3"	10000	0	"only-one-field-per-year"	2	3.168	1000	true	true	"constant_prices"	"log-normal"	3.445	true	"hh-nw-kernel-distance"	90	1100	3	0.093	30	0.069	0.05	false	true	0.1	10	0	0.1	1	20	0	false	7	50	true	0	false	0.5	15	85	0.18645161290322582	0.8135483870967742	0	0	3109.879184181198	0	12026.657888517491	0	367830
4	0	"hundred-farmers3"	10000	0	"only-one-field-per-year"	2	3.168	1000	true	true	"constant_prices"	"log-normal"	3.445	true	"hh-nw-kernel-distance"	90	1100	3	0.093	30	0.069	0.05	false	true	0.1	10	0	0.1	1	20	0	false	7	50	true	0	false	0.5	16	84	0.17270375161707632	0.8272962483829237	0	0	2927.2262945376474	0	12278.084930987132	0	368010
4	0	"hundred-farmers3"	10000	0	"only-one-field-per-year"	2	3.168	1000	true	true	"constant_prices"	"log-normal"	3.445	true	"hh-nw-kernel-distance"	90	1100	3	0.093	30	0.069	0.05	false	true	0.1	10	0	0.1	1	20	0	false	7	50	true	0	false	0.5	17	82	0.13298565840938723	0.8670143415906127	0	0	2148.148296059342	0	12407.667241192199	0	368550
4	0	"hundred-farmers3"	10000	0	"only-one-field-per-year"	2	3.168	1000	true	true	"constant_prices"	"log-normal"	3.445	true	"hh-nw-kernel-distance"	90	1100	3	0.093	30	0.069	0.05	false	true	0.1	10	0	0.1	1	20	0	false	7	50	true	0	false	0.5	18	81	0.12822207534699273	0.8717779246530073	0	0	2002.4660350772624	0	12805.351862457821	0	369495
4	0	"hundred-farmers3"	10000	0	"only-one-field-per-year"	2	3.168	1000	true	true	"constant_prices"	"log-normal"	3.445	true	"hh-nw-kernel-distance"	90	1100	3	0.093	30	0.069	0.05	false	true	0.1	10	0	0.1	1	20	0	false	7	50	true	0	false	0.5	19	81	0.10178453403833443	0.8982154659616656	0	0	1458.236765956349	0	12987.261201950154	0	369495
4	0	"hundred-farmers3"	10000	0	"only-one-field-per-year"	2	3.168	1000	true	true	"constant_prices"	"log-normal"	3.445	true	"hh-nw-kernel-distance"	90	1100	3	0.093	30	0.069	0.05	false	true	0.1	10	0	0.1	1	20	0	false	7	50	true	0	false	0.5	20	81	0.10178453403833443	0.8982154659616656	0	0	1500.170520645826	0	12746.267573789579	0	369495
4	0	"hundred-farmers3"	10000	0	"only-one-field-per-year"	2	3.168	1000	true	true	"constant_prices"	"log-normal"	3.445	true	"hh-nw-kernel-distance"	90	1100	3	0.093	30	0.069	0.05	false	true	0.1	10	0	0.1	1	20	0	false	7	50	true	0	false	0.5	21	80	0.10452729693741677	0.8954727030625832	0	0	1492.5100289573656	0	12737.896208072088	0	369990
4	0	"hundred-farmers3"	10000	0	"only-one-field-per-year"	2	3.168	1000	true	true	"constant_prices"	"log-normal"	3.445	true	"hh-nw-kernel-distance"	90	1100	3	0.093	30	0.069	0.05	false	true	0.1	10	0	0.1	1	20	0	false	7	50	true	0	false	0.5	22	80	0.10452729693741677	0.8954727030625832	0	0	1390.2486292090268	0	12824.857089169944	0	369990
4	0	"hundred-farmers3"	10000	0	"only-one-field-per-year"	2	3.168	1000	true	true	"constant_prices"	"log-normal"	3.445	true	"hh-nw-kernel-distance"	90	1100	3	0.093	30	0.069	0.05	false	true	0.1	10	0	0.1	1	20	0	false	7	50	true	0	false	0.5	23	79	0.0901749663526245	0.9098250336473755	0	0	1170.43592927991	0	12823.141198615589	0	370710
4	0	"hundred-farmers3"	10000	0	"only-one-field-per-year"	2	3.168	1000	true	true	"constant_prices"	"log-normal"	3.445	true	"hh-nw-kernel-distance"	90	1100	3	0.093	30	0.069	0.05	false	true	0.1	10	0	0.1	1	20	0	false	7	50	true	0	false	0.5	24	79	0.08546433378196501	0.914535666218035	0	0	1146.344255302769	0	13068.468348917628	0	370710
4	0	"hundred-farmers3"	10000	0	"only-one-field-per-year"	2	3.168	1000	true	true	"constant_prices"	"log-normal"	3.445	true	"hh-nw-kernel-distance"	90	1100	3	0.093	30	0.069	0.05	false	true	0.1	10	0	0.1	1	20	0	false	7	50	true	0	false	0.5	25	77	0.08598510494245092	0.9140148950575491	0	0	1150.4195893611882	0	12962.944025910123	0	371115
4	0	"hundred-farmers3"	10000	0	"only-one-field-per-year"	2	3.168	1000	true	true	"constant_prices"	"log-normal"	3.445	true	"hh-nw-kernel-distance"	90	1100	3	0.093	30	0.069	0.05	false	true	0.1	10	0	0.1	1	20	0	false	7	50	true	0	false	0.5	26	77	0.08598510494245092	0.9140148950575491	0	0	1094.7509480013825	0	12523.45492456142	0	371115
4	0	"hundred-farmers3"	10000	0	"only-one-field-per-year"	2	3.168	1000	true	true	"constant_prices"	"log-normal"	3.445	true	"hh-nw-kernel-distance"	90	1100	3	0.093	30	0.069	0.05	false	true	0.1	10	0	0.1	1	20	0	false	7	50	true	0	false	0.5	27	77	0.08598510494245092	0.9140148950575491	0	0	982.9898034922641	0	12532.075340940217	0	371115
4	0	"hundred-farmers3"	10000	0	"only-one-field-per-year"	2	3.168	1000	true	true	"constant_prices"	"log-normal"	3.445	true	"hh-nw-kernel-distance"	90	1100	3	0.093	30	0.069	0.05	false	true	0.1	10	0	0.1	1	20	0	false	7	50	true	0	false	0.5	28	77	0.08598510494245092	0.9140148950575491	0	0	1072.0971784126116	0	12838.313075209559	0	371115
4	0	"hundred-farmers3"	10000	0	"only-one-field-per-year"	2	3.168	1000	true	true	"constant_prices"	"log-normal"	3.445	true	"hh-nw-kernel-distance"	90	1100	3	0.093	30	0.069	0.05	false	true	0.1	10	0	0.1	1	20	0	false	7	50	true	0	false	0.5	29	76	0.08327645051194539	0.9167235494880546	0	0	871.5943261703961	0	12770.335207818829	0	371655
4	0	"hundred-farmers3"	10000	0	"only-one-field-per-year"	2	3.168	1000	true	true	"constant_prices"	"log-normal"	3.445	true	"hh-nw-kernel-distance"	90	1100	3	0.093	30	0.069	0.05	false	true	0.1	10	0	0.1	1	20	0	false	7	50	true	0	false	0.5	30	76	0.08327645051194539	0.9167235494880546	0	0	935.5796289610596	0	12543.780979913978	0	371655
4	0	"hundred-farmers3"	10000	0	"only-one-field-per-year"	2	3.168	1000	true	true	"constant_prices"	"log-normal"	3.445	true	"hh-nw-kernel-distance"	90	1100	3	0.093	30	0.069	0.05	false	true	0.1	10	0	0.1	1	20	0	false	7	50	true	0	false	0.5	31	76	0.08327645051194539	0.9167235494880546	0	0	964.5851515312227	0	12493.412291511046	0	371655
4	0	"hundred-farmers3"	10000	0	"only-one-field-per-year"	2	3.168	1000	true	true	"constant_prices"	"log-normal"	3.445	true	"hh-nw-kernel-distance"	90	1100	3	0.093	30	0.069	0.05	false	true	0.1	10	0	0.1	1	20	0	false	7	50	true	0	false	0.5	32	76	0.08191126279863481	0.9180887372013652	0	0	1003.7366025407475	0	12694.21127307633	0	371655
4	0	"hundred-farmers3"	10000	0	"only-one-field-per-year"	2	3.168	1000	true	true	"constant_prices"	"log-normal"	3.445	true	"hh-nw-kernel-distance"	90	1100	3	0.093	30	0.069	0.05	false	true	0.1	10	0	0.1	1	20	0	false	7	50	true	0	false	0.5	33	76	0.08191126279863481	0.9180887372013652	0	0	915.349243002936	0	13118.045617158337	0	371655
4	0	"hundred-farmers3"	10000	0	"only-one-field-per-year"	2	3.168	1000	true	true	"constant_prices"	"log-normal"	3.445	true	"hh-nw-kernel-distance"	90	1100	3	0.093	30	0.069	0.05	false	true	0.1	10	0	0.1	1	20	0	false	7	50	true	0	false	0.5	34	76	0.08191126279863481	0.9180887372013652	0	0	926.2667297872204	0	13369.22684933483	0	371655
4	0	"hundred-farmers3"	10000	0	"only-one-field-per-year"	2	3.168	1000	true	true	"constant_prices"	"log-normal"	3.445	true	"hh-nw-kernel-distance"	90	1100	3	0.093	30	0.069	0.05	false	true	0.1	10	0	0.1	1	20	0	false	7	50	true	0	false	0.5	35	76	0.08191126279863481	0.9180887372013652	0	0	955.4487414741972	0	13549.162395364503	0	371655
4	0	"hundred-farmers3"	10000	0	"only-one-field-per-year"	2	3.168	1000	true	true	"constant_prices"	"log-normal"	3.445	true	"hh-nw-kernel-distance"	90	1100	3	0.093	30	0.069	0.05	false	true	0.1	10	0	0.1	1	20	0	false	7	50	true	0	false	0.5	36	76	0.08191126279863481	0.9180887372013652	0	0	952.4423140504908	0	14037.313711966344	0	371655
4	0	"hundred-farmers3"	10000	0	"only-one-field-per-year"	2	3.168	1000	true	true	"constant_prices"	"log-normal"	3.445	true	"hh-nw-kernel-distance"	90	1100	3	0.093	30	0.069	0.05	false	true	0.1	10	0	0.1	1	20	0	false	7	50	true	0	false	0.5	37	76	0.08191126279863481	0.9180887372013652	0	0	1018.0537316317633	0	14143.025616820636	0	371655
4	0	"hundred-farmers3"	10000	0	"only-one-field-per-year"	2	3.168	1000	true	true	"constant_prices"	"log-normal"	3.445	true	"hh-nw-kernel-distance"	90	1100	3	0.093	30	0.069	0.05	false	true	0.1	10	0	0.1	1	20	0	false	7	50	true	0	false	0.5	38	76	0.08191126279863481	0.9180887372013652	0	0	1071.94508342986	0	13685.675554213562	0	371655
4	0	"hundred-farmers3"	10000	0	"only-one-field-per-year"	2	3.168	1000	true	true	"constant_prices"	"log-normal"	3.445	true	"hh-nw-kernel-distance"	90	1100	3	0.093	30	0.069	0.05	false	true	0.1	10	0	0.1	1	20	0	false	7	50	true	0	false	0.5	39	76	0.08191126279863481	0.9180887372013652	0	0	1121.673155478405	0	13903.629781350537	0	371655
4	0	"hundred-farmers3"	10000	0	"only-one-field-per-year"	2	3.168	1000	true	true	"constant_prices"	"log-normal"	3.445	true	"hh-nw-kernel-distance"	90	1100	3	0.093	30	0.069	0.05	false	true	0.1	10	0	0.1	1	20	0	false	7	50	true	0	false	0.5	40	76	0.08191126279863481	0.9180887372013652	0	0	1168.4465362900605	0	13882.426106951038	0	371655
4	0	"hundred-farmers3"	10000	0	"only-one-field-per-year"	2	3.168	1000	true	true	"constant_prices"	"log-normal"	3.445	true	"hh-nw-kernel-distance"	90	1100	3	0.093	30	0.069	0.05	false	true	0.1	10	0	0.1	1	20	0	false	7	50	true	0	false	0.5	41	76	0.07713310580204778	0.9228668941979522	0	0	1122.3084109664683	0	13441.795417843325	0	371655
4	0	"hundred-farmers3"	10000	0	"only-one-field-per-year"	2	3.168	1000	true	true	"constant_prices"	"log-normal"	3.445	true	"hh-nw-kernel-distance"	90	1100	3	0.093	30	0.069	0.05	false	true	0.1	10	0	0.1	1	20	0	false	7	50	true	0	false	0.5	42	76	0.07713310580204778	0.9228668941979522	0	0	1162.9496553271867	0	13489.73799104502	0	371655
4	0	"hundred-farmers3"	10000	0	"only-one-field-per-year"	2	3.168	1000	true	true	"constant_prices"	"log-normal"	3.445	true	"hh-nw-kernel-distance"	90	1100	3	0.093	30	0.069	0.05	false	true	0.1	10	0	0.1	1	20	0	false	7	50	true	0	false	0.5	43	76	0.07713310580204778	0.9228668941979522	0	0	993.3306715557612	0	13503.9001916635	0	371655
4	0	"hundred-farmers3"	10000	0	"only-one-field-per-year"	2	3.168	1000	true	true	"constant_prices"	"log-normal"	3.445	true	"hh-nw-kernel-distance"	90	1100	3	0.093	30	0.069	0.05	false	true	0.1	10	0	0.1	1	20	0	false	7	50	true	0	false	0.5	44	76	0.07508532423208192	0.9249146757679181	0	0	1030.14928955513	0	13258.524366190195	0	371655
4	0	"hundred-farmers3"	10000	0	"only-one-field-per-year"	2	3.168	1000	true	true	"constant_prices"	"log-normal"	3.445	true	"hh-nw-kernel-distance"	90	1100	3	0.093	30	0.069	0.05	false	true	0.1	10	0	0.1	1	20	0	false	7	50	true	0	false	0.5	45	76	0.07508532423208192	0.9249146757679181	0	0	1079.0658582110314	0	13291.21677368393	0	371655
4	0	"hundred-farmers3"	10000	0	"only-one-field-per-year"	2	3.168	1000	true	true	"constant_prices"	"log-normal"	3.445	true	"hh-nw-kernel-distance"	90	1100	3	0.093	30	0.069	0.05	false	true	0.1	10	0	0.1	1	20	0	false	7	50	true	0	false	0.5	46	76	0.06757679180887372	0.9324232081911262	0	0	861.6811612569157	0	12981.758185036346	0	371655
4	0	"hundred-farmers3"	10000	0	"only-one-field-per-year"	2	3.168	1000	true	true	"constant_prices"	"log-normal"	3.445	true	"hh-nw-kernel-distance"	90	1100	3	0.093	30	0.069	0.05	false	true	0.1	10	0	0.1	1	20	0	false	7	50	true	0	false	0.5	47	76	0.06757679180887372	0.9324232081911262	0	0	881.3324749722373	0	13259.304519987978	0	371655
4	0	"hundred-farmers3"	10000	0	"only-one-field-per-year"	2	3.168	1000	true	true	"constant_prices"	"log-normal"	3.445	true	"hh-nw-kernel-distance"	90	1100	3	0.093	30	0.069	0.05	false	true	0.1	10	0	0.1	1	20	0	false	7	50	true	0	false	0.5	48	76	0.06757679180887372	0.9324232081911262	0	0	931.7368586458339	0	13043.638730339335	0	371655
4	0	"hundred-farmers3"	10000	0	"only-one-field-per-year"	2	3.168	1000	true	true	"constant_prices"	"log-normal"	3.445	true	"hh-nw-kernel-distance"	90	1100	3	0.093	30	0.069	0.05	false	true	0.1	10	0	0.1	1	20	0	false	7	50	true	0	false	0.5	49	76	0.06757679180887372	0.9324232081911262	0	0	921.8373327530545	0	13476.543221596849	0	371655
4	0	"hundred-farmers3"	10000	0	"only-one-field-per-year"	2	3.168	1000	true	true	"constant_prices"	"log-normal"	3.445	true	"hh-nw-kernel-distance"	90	1100	3	0.093	30	0.069	0.05	false	true	0.1	10	0	0.1	1	20	0	false	7	50	true	0	false	0.5	50	76	0.06757679180887372	0.9324232081911262	0	0	866.4028233384216	0	13765.38263963457	0	371655
5	0	"hundred-farmers3"	10000	0	"only-one-field-per-year"	2	3.168	1000	true	true	"constant_prices"	"log-normal"	3.445	true	"hh-nw-kernel-distance"	90	1100	3	0.093	30	0.069	0.05	false	true	0.1	10	0	0.1	1	20	0	false	7	50	true	0	false	0.5	0	100	0.50186799501868	0.49813200498132004	0	0	0	0	0	0	0
5	0	"hundred-farmers3"	10000	0	"only-one-field-per-year"	2	3.168	1000	true	true	"constant_prices"	"log-normal"	3.445	true	"hh-nw-kernel-distance"	90	1100	3	0.093	30	0.069	0.05	false	true	0.1	10	0	0.1	1	20	0	false	7	50	true	0	false	0.5	1	100	0.40224159402241594	0.597758405977584	0	0	5350.035724345797	0	7336.41357711891	0	365310
5	0	"hundred-farmers3"	10000	0	"only-one-field-per-year"	2	3.168	1000	true	true	"constant_prices"	"log-normal"	3.445	true	"hh-nw-kernel-distance"	90	1100	3	0.093	30	0.069	0.05	false	true	0.1	10	0	0.1	1	20	0	false	7	50	true	0	false	0.5	2	100	0.36612702366127026	0.6338729763387297	0	0	5189.006289780411	0	7688.6836886633	0	365310
5	0	"hundred-farmers3"	10000	0	"only-one-field-per-year"	2	3.168	1000	true	true	"constant_prices"	"log-normal"	3.445	true	"hh-nw-kernel-distance"	90	1100	3	0.093	30	0.069	0.05	false	true	0.1	10	0	0.1	1	20	0	false	7	50	true	0	false	0.5	3	100	0.3455790784557908	0.6544209215442092	0	0	4974.230494607639	0	8056.0877556366395	0	365310
5	0	"hundred-farmers3"	10000	0	"only-one-field-per-year"	2	3.168	1000	true	true	"constant_prices"	"log-normal"	3.445	true	"hh-nw-kernel-distance"	90	1100	3	0.093	30	0.069	0.05	false	true	0.1	10	0	0.1	1	20	0	false	7	50	true	0	false	0.5	4	100	0.32254047322540474	0.6774595267745953	0	0	4806.759915421522	0	8428.820500534306	0	365310
5	0	"hundred-farmers3"	10000	0	"only-one-field-per-year"	2	3.168	1000	true	true	"constant_prices"	"log-normal"	3.445	true	"hh-nw-kernel-distance"	90	1100	3	0.093	30	0.069	0.05	false	true	0.1	10	0	0.1	1	20	0	false	7	50	true	0	false	0.5	5	100	0.30510585305105853	0.6948941469489415	0	0	4480.973849094084	0	8817.289316606188	0	365310
5	0	"hundred-farmers3"	10000	0	"only-one-field-per-year"	2	3.168	1000	true	true	"constant_prices"	"log-normal"	3.445	true	"hh-nw-kernel-distance"	90	1100	3	0.093	30	0.069	0.05	false	true	0.1	10	0	0.1	1	20	0	false	7	50	true	0	false	0.5	6	100	0.2833125778331258	0.7166874221668742	0	0	4219.622646174472	0	9235.946571517186	0	365310
5	0	"hundred-farmers3"	10000	0	"only-one-field-per-year"	2	3.168	1000	true	true	"constant_prices"	"log-normal"	3.445	true	"hh-nw-kernel-distance"	90	1100	3	0.093	30	0.069	0.05	false	true	0.1	10	0	0.1	1	20	0	false	7	50	true	0	false	0.5	7	100	0.2696139476961395	0.7303860523038606	0	0	4063.253156064564	0	9699.66831983367	0	365310
5	0	"hundred-farmers3"	10000	0	"only-one-field-per-year"	2	3.168	1000	true	true	"constant_prices"	"log-normal"	3.445	true	"hh-nw-kernel-distance"	90	1100	3	0.093	30	0.069	0.05	false	true	0.1	10	0	0.1	1	20	0	false	7	50	true	0	false	0.5	8	96	0.24483406386975579	0.7551659361302442	0	0	3729.64146031224	0	10116.790461388084	0	365715
5	0	"hundred-farmers3"	10000	0	"only-one-field-per-year"	2	3.168	1000	true	true	"constant_prices"	"log-normal"	3.445	true	"hh-nw-kernel-distance"	90	1100	3	0.093	30	0.069	0.05	false	true	0.1	10	0	0.1	1	20	0	false	7	50	true	0	false	0.5	9	94	0.22613065326633167	0.7738693467336684	0	0	3541.528573308474	0	10581.000367225175	0	365940
5	0	"hundred-farmers3"	10000	0	"only-one-field-per-year"	2	3.168	1000	true	true	"constant_prices"	"log-normal"	3.445	true	"hh-nw-kernel-distance"	90	1100	3	0.093	30	0.069	0.05	false	true	0.1	10	0	0.1	1	20	0	false	7	50	true	0	false	0.5	10	92	0.2244640605296343	0.7755359394703657	0	0	3548.0476153463865	0	10727.813900104911	0	366210
5	0	"hundred-farmers3"	10000	0	"only-one-field-per-year"	2	3.168	1000	true	true	"constant_prices"	"log-normal"	3.445	true	"hh-nw-kernel-distance"	90	1100	3	0.093	30	0.069	0.05	false	true	0.1	10	0	0.1	1	20	0	false	7	50	true	0	false	0.5	11	92	0.2068095838587642	0.7931904161412359	0	0	3166.334153412251	0	10955.089957518127	0	366210
5	0	"hundred-farmers3"	10000	0	"only-one-field-per-year"	2	3.168	1000	true	true	"constant_prices"	"log-normal"	3.445	true	"hh-nw-kernel-distance"	90	1100	3	0.093	30	0.069	0.05	false	true	0.1	10	0	0.1	1	20	0	false	7	50	true	0	false	0.5	12	89	0.20395156150414276	0.7960484384958573	0	0	2883.216023455197	0	11233.487813532322	0	366975
5	0	"hundred-farmers3"	10000	0	"only-one-field-per-year"	2	3.168	1000	true	true	"constant_prices"	"log-normal"	3.445	true	"hh-nw-kernel-distance"	90	1100	3	0.093	30	0.069	0.05	false	true	0.1	10	0	0.1	1	20	0	false	7	50	true	0	false	0.5	13	86	0.2032258064516129	0.7967741935483871	0	0	2843.2660982001244	0	11290.432673684743	0	367830
5	0	"hundred-farmers3"	10000	0	"only-one-field-per-year"	2	3.168	1000	true	true	"constant_prices"	"log-normal"	3.445	true	"hh-nw-kernel-distance"	90	1100	3	0.093	30	0.069	0.05	false	true	0.1	10	0	0.1	1	20	0	false	7	50	true	0	false	0.5	14	86	0.19483870967741934	0.8051612903225807	0	0	2740.187348223156	0	11137.151676946252	0	367830
5	0	"hundred-farmers3"	10000	0	"only-one-field-per-year"	2	3.168	1000	true	true	"constant_prices"	"log-normal"	3.445	true	"hh-nw-kernel-distance"	90	1100	3	0.093	30	0.069	0.05	false	true	0.1	10	0	0.1	1	20	0	false	7	50	true	0	false	0.5	15	86	0.18064516129032257	0.8193548387096774	0	0	2622.945236487024	0	11589.3406712478	0	367830
5	0	"hundred-farmers3"	10000	0	"only-one-field-per-year"	2	3.168	1000	true	true	"constant_prices"	"log-normal"	3.445	true	"hh-nw-kernel-distance"	90	1100	3	0.093	30	0.069	0.05	false	true	0.1	10	0	0.1	1	20	0	false	7	50	true	0	false	0.5	16	86	0.16193548387096773	0.8380645161290322	0	0	2315.0869622066944	0	11900.993903700337	0	367830
5	0	"hundred-farmers3"	10000	0	"only-one-field-per-year"	2	3.168	1000	true	true	"constant_prices"	"log-normal"	3.445	true	"hh-nw-kernel-distance"	90	1100	3	0.093	30	0.069	0.05	false	true	0.1	10	0	0.1	1	20	0	false	7	50	true	0	false	0.5	17	86	0.15419354838709678	0.8458064516129032	0	0	2212.1301862050045	0	12118.112047991897	0	367830
5	0	"hundred-farmers3"	10000	0	"only-one-field-per-year"	2	3.168	1000	true	true	"constant_prices"	"log-normal"	3.445	true	"hh-nw-kernel-distance"	90	1100	3	0.093	30	0.069	0.05	false	true	0.1	10	0	0.1	1	20	0	false	7	50	true	0	false	0.5	18	86	0.15419354838709678	0.8458064516129032	0	0	2320.900531893282	0	12521.287078933869	0	367830
5	0	"hundred-farmers3"	10000	0	"only-one-field-per-year"	2	3.168	1000	true	true	"constant_prices"	"log-normal"	3.445	true	"hh-nw-kernel-distance"	90	1100	3	0.093	30	0.069	0.05	false	true	0.1	10	0	0.1	1	20	0	false	7	50	true	0	false	0.5	19	86	0.14967741935483872	0.8503225806451613	0	0	1986.9311358273196	0	12498.037166203967	0	367830
5	0	"hundred-farmers3"	10000	0	"only-one-field-per-year"	2	3.168	1000	true	true	"constant_prices"	"log-normal"	3.445	true	"hh-nw-kernel-distance"	90	1100	3	0.093	30	0.069	0.05	false	true	0.1	10	0	0.1	1	20	0	false	7	50	true	0	false	0.5	20	86	0.13806451612903226	0.8619354838709677	0	0	1710.394229546795	0	12651.571449536585	0	367830
5	0	"hundred-farmers3"	10000	0	"only-one-field-per-year"	2	3.168	1000	true	true	"constant_prices"	"log-normal"	3.445	true	"hh-nw-kernel-distance"	90	1100	3	0.093	30	0.069	0.05	false	true	0.1	10	0	0.1	1	20	0	false	7	50	true	0	false	0.5	21	86	0.13096774193548388	0.8690322580645161	0	0	1498.4014335286774	0	12881.344759600219	0	367830
5	0	"hundred-farmers3"	10000	0	"only-one-field-per-year"	2	3.168	1000	true	true	"constant_prices"	"log-normal"	3.445	true	"hh-nw-kernel-distance"	90	1100	3	0.093	30	0.069	0.05	false	true	0.1	10	0	0.1	1	20	0	false	7	50	true	0	false	0.5	22	86	0.12064516129032259	0.8793548387096775	0	0	1493.553865243694	0	13040.790480641945	0	367830
5	0	"hundred-farmers3"	10000	0	"only-one-field-per-year"	2	3.168	1000	true	true	"constant_prices"	"log-normal"	3.445	true	"hh-nw-kernel-distance"	90	1100	3	0.093	30	0.069	0.05	false	true	0.1	10	0	0.1	1	20	0	false	7	50	true	0	false	0.5	23	86	0.11806451612903225	0.8819354838709678	0	0	1483.159841956754	0	13098.697270601213	0	367830
5	0	"hundred-farmers3"	10000	0	"only-one-field-per-year"	2	3.168	1000	true	true	"constant_prices"	"log-normal"	3.445	true	"hh-nw-kernel-distance"	90	1100	3	0.093	30	0.069	0.05	false	true	0.1	10	0	0.1	1	20	0	false	7	50	true	0	false	0.5	24	85	0.1182934712346477	0.8817065287653523	0	0	1496.5517038520936	0	13577.625807565904	0	367965
5	0	"hundred-farmers3"	10000	0	"only-one-field-per-year"	2	3.168	1000	true	true	"constant_prices"	"log-normal"	3.445	true	"hh-nw-kernel-distance"	90	1100	3	0.093	30	0.069	0.05	false	true	0.1	10	0	0.1	1	20	0	false	7	50	true	0	false	0.5	25	85	0.11570782159017454	0.8842921784098254	0	0	1539.5114551721076	0	13801.875686217625	0	367965
5	0	"hundred-farmers3"	10000	0	"only-one-field-per-year"	2	3.168	1000	true	true	"constant_prices"	"log-normal"	3.445	true	"hh-nw-kernel-distance"	90	1100	3	0.093	30	0.069	0.05	false	true	0.1	10	0	0.1	1	20	0	false	7	50	true	0	false	0.5	26	85	0.11570782159017454	0.8842921784098254	0	0	1512.6815042970807	0	13861.960951601519	0	367965
5	0	"hundred-farmers3"	10000	0	"only-one-field-per-year"	2	3.168	1000	true	true	"constant_prices"	"log-normal"	3.445	true	"hh-nw-kernel-distance"	90	1100	3	0.093	30	0.069	0.05	false	true	0.1	10	0	0.1	1	20	0	false	7	50	true	0	false	0.5	27	85	0.11570782159017454	0.8842921784098254	0	0	1538.840258376391	0	13729.571564940909	0	367965
5	0	"hundred-farmers3"	10000	0	"only-one-field-per-year"	2	3.168	1000	true	true	"constant_prices"	"log-normal"	3.445	true	"hh-nw-kernel-distance"	90	1100	3	0.093	30	0.069	0.05	false	true	0.1	10	0	0.1	1	20	0	false	7	50	true	0	false	0.5	28	85	0.11570782159017454	0.8842921784098254	0	0	1560.418665063361	0	14107.568564717683	0	367965
5	0	"hundred-farmers3"	10000	0	"only-one-field-per-year"	2	3.168	1000	true	true	"constant_prices"	"log-normal"	3.445	true	"hh-nw-kernel-distance"	90	1100	3	0.093	30	0.069	0.05	false	true	0.1	10	0	0.1	1	20	0	false	7	50	true	0	false	0.5	29	85	0.11570782159017454	0.8842921784098254	0	0	1646.9003148123813	0	13660.708877063487	0	367965
5	0	"hundred-farmers3"	10000	0	"only-one-field-per-year"	2	3.168	1000	true	true	"constant_prices"	"log-normal"	3.445	true	"hh-nw-kernel-distance"	90	1100	3	0.093	30	0.069	0.05	false	true	0.1	10	0	0.1	1	20	0	false	7	50	true	0	false	0.5	30	85	0.11570782159017454	0.8842921784098254	0	0	1510.6419151469133	0	14083.916869724471	0	367965
5	0	"hundred-farmers3"	10000	0	"only-one-field-per-year"	2	3.168	1000	true	true	"constant_prices"	"log-normal"	3.445	true	"hh-nw-kernel-distance"	90	1100	3	0.093	30	0.069	0.05	false	true	0.1	10	0	0.1	1	20	0	false	7	50	true	0	false	0.5	31	85	0.11570782159017454	0.8842921784098254	0	0	1617.488850139589	0	14568.360287873376	0	367965
5	0	"hundred-farmers3"	10000	0	"only-one-field-per-year"	2	3.168	1000	true	true	"constant_prices"	"log-normal"	3.445	true	"hh-nw-kernel-distance"	90	1100	3	0.093	30	0.069	0.05	false	true	0.1	10	0	0.1	1	20	0	false	7	50	true	0	false	0.5	32	85	0.11570782159017454	0.8842921784098254	0	0	1603.6251186527106	0	14644.26912218042	0	367965
5	0	"hundred-farmers3"	10000	0	"only-one-field-per-year"	2	3.168	1000	true	true	"constant_prices"	"log-normal"	3.445	true	"hh-nw-kernel-distance"	90	1100	3	0.093	30	0.069	0.05	false	true	0.1	10	0	0.1	1	20	0	false	7	50	true	0	false	0.5	33	85	0.11570782159017454	0.8842921784098254	0	0	1691.99014624031	0	14737.87629160386	0	367965
5	0	"hundred-farmers3"	10000	0	"only-one-field-per-year"	2	3.168	1000	true	true	"constant_prices"	"log-normal"	3.445	true	"hh-nw-kernel-distance"	90	1100	3	0.093	30	0.069	0.05	false	true	0.1	10	0	0.1	1	20	0	false	7	50	true	0	false	0.5	34	85	0.11570782159017454	0.8842921784098254	0	0	1765.0955095948395	0	14778.637625844623	0	367965
5	0	"hundred-farmers3"	10000	0	"only-one-field-per-year"	2	3.168	1000	true	true	"constant_prices"	"log-normal"	3.445	true	"hh-nw-kernel-distance"	90	1100	3	0.093	30	0.069	0.05	false	true	0.1	10	0	0.1	1	20	0	false	7	50	true	0	false	0.5	35	85	0.11570782159017454	0.8842921784098254	0	0	1600.148319639636	0	15075.580707167364	0	367965
5	0	"hundred-farmers3"	10000	0	"only-one-field-per-year"	2	3.168	1000	true	true	"constant_prices"	"log-normal"	3.445	true	"hh-nw-kernel-distance"	90	1100	3	0.093	30	0.069	0.05	false	true	0.1	10	0	0.1	1	20	0	false	7	50	true	0	false	0.5	36	85	0.11570782159017454	0.8842921784098254	0	0	1707.2268391381601	0	15071.219577081738	0	367965
5	0	"hundred-farmers3"	10000	0	"only-one-field-per-year"	2	3.168	1000	true	true	"constant_prices"	"log-normal"	3.445	true	"hh-nw-kernel-distance"	90	1100	3	0.093	30	0.069	0.05	false	true	0.1	10	0	0.1	1	20	0	false	7	50	true	0	false	0.5	37	85	0.11570782159017454	0.8842921784098254	0	0	1285.269958936672	0	15231.363738197218	0	367965
5	0	"hundred-farmers3"	10000	0	"only-one-field-per-year"	2	3.168	1000	true	true	"constant_prices"	"log-normal"	3.445	true	"hh-nw-kernel-distance"	90	1100	3	0.093	30	0.069	0.05	false	true	0.1	10	0	0.1	1	20	0	false	7	50	true	0	false	0.5	38	85	0.11570782159017454	0.8842921784098254	0	0	1445.1747025729862	0	15157.980491126087	0	367965
5	0	"hundred-farmers3"	10000	0	"only-one-field-per-year"	2	3.168	1000	true	true	"constant_prices"	"log-normal"	3.445	true	"hh-nw-kernel-distance"	90	1100	3	0.093	30	0.069	0.05	false	true	0.1	10	0	0.1	1	20	0	false	7	50	true	0	false	0.5	39	85	0.11570782159017454	0.8842921784098254	0	0	1436.4603129372738	0	14718.090123805514	0	367965
5	0	"hundred-farmers3"	10000	0	"only-one-field-per-year"	2	3.168	1000	true	true	"constant_prices"	"log-normal"	3.445	true	"hh-nw-kernel-distance"	90	1100	3	0.093	30	0.069	0.05	false	true	0.1	10	0	0.1	1	20	0	false	7	50	true	0	false	0.5	40	85	0.11570782159017454	0.8842921784098254	0	0	1500.8717480417174	0	14776.442326711756	0	367965
5	0	"hundred-farmers3"	10000	0	"only-one-field-per-year"	2	3.168	1000	true	true	"constant_prices"	"log-normal"	3.445	true	"hh-nw-kernel-distance"	90	1100	3	0.093	30	0.069	0.05	false	true	0.1	10	0	0.1	1	20	0	false	7	50	true	0	false	0.5	41	85	0.11570782159017454	0.8842921784098254	0	0	1473.8996025614433	0	13811.712646601523	0	367965
5	0	"hundred-farmers3"	10000	0	"only-one-field-per-year"	2	3.168	1000	true	true	"constant_prices"	"log-normal"	3.445	true	"hh-nw-kernel-distance"	90	1100	3	0.093	30	0.069	0.05	false	true	0.1	10	0	0.1	1	20	0	false	7	50	true	0	false	0.5	42	85	0.11570782159017454	0.8842921784098254	0	0	1447.299845535441	0	13218.442775782582	0	367965
5	0	"hundred-farmers3"	10000	0	"only-one-field-per-year"	2	3.168	1000	true	true	"constant_prices"	"log-normal"	3.445	true	"hh-nw-kernel-distance"	90	1100	3	0.093	30	0.069	0.05	false	true	0.1	10	0	0.1	1	20	0	false	7	50	true	0	false	0.5	43	85	0.11570782159017454	0.8842921784098254	0	0	1396.107792060455	0	12972.281566252717	0	367965
5	0	"hundred-farmers3"	10000	0	"only-one-field-per-year"	2	3.168	1000	true	true	"constant_prices"	"log-normal"	3.445	true	"hh-nw-kernel-distance"	90	1100	3	0.093	30	0.069	0.05	false	true	0.1	10	0	0.1	1	20	0	false	7	50	true	0	false	0.5	44	85	0.11570782159017454	0.8842921784098254	0	0	1364.7040382078044	0	13139.072019497478	0	367965
5	0	"hundred-farmers3"	10000	0	"only-one-field-per-year"	2	3.168	1000	true	true	"constant_prices"	"log-normal"	3.445	true	"hh-nw-kernel-distance"	90	1100	3	0.093	30	0.069	0.05	false	true	0.1	10	0	0.1	1	20	0	false	7	50	true	0	false	0.5	45	85	0.11570782159017454	0.8842921784098254	0	0	1277.7896987589818	0	13127.998675469951	0	367965
5	0	"hundred-farmers3"	10000	0	"only-one-field-per-year"	2	3.168	1000	true	true	"constant_prices"	"log-normal"	3.445	true	"hh-nw-kernel-distance"	90	1100	3	0.093	30	0.069	0.05	false	true	0.1	10	0	0.1	1	20	0	false	7	50	true	0	false	0.5	46	85	0.11570782159017454	0.8842921784098254	0	0	1347.061640578211	0	13009.12093915697	0	367965
5	0	"hundred-farmers3"	10000	0	"only-one-field-per-year"	2	3.168	1000	true	true	"constant_prices"	"log-normal"	3.445	true	"hh-nw-kernel-distance"	90	1100	3	0.093	30	0.069	0.05	false	true	0.1	10	0	0.1	1	20	0	false	7	50	true	0	false	0.5	47	85	0.11570782159017454	0.8842921784098254	0	0	1395.7867294221996	0	13130.058794613145	0	367965
5	0	"hundred-farmers3"	10000	0	"only-one-field-per-year"	2	3.168	1000	true	true	"constant_prices"	"log-normal"	3.445	true	"hh-nw-kernel-distance"	90	1100	3	0.093	30	0.069	0.05	false	true	0.1	10	0	0.1	1	20	0	false	7	50	true	0	false	0.5	48	85	0.11570782159017454	0.8842921784098254	0	0	1490.4511063285383	0	12881.65953929774	0	367965
5	0	"hundred-farmers3"	10000	0	"only-one-field-per-year"	2	3.168	1000	true	true	"constant_prices"	"log-normal"	3.445	true	"hh-nw-kernel-distance"	90	1100	3	0.093	30	0.069	0.05	false	true	0.1	10	0	0.1	1	20	0	false	7	50	true	0	false	0.5	49	85	0.11570782159017454	0.8842921784098254	0	0	1492.6742005450096	0	12892.003380069944	0	367965
5	0	"hundred-farmers3"	10000	0	"only-one-field-per-year"	2	3.168	1000	true	true	"constant_prices"	"log-normal"	3.445	true	"hh-nw-kernel-distance"	90	1100	3	0.093	30	0.069	0.05	false	true	0.1	10	0	0.1	1	20	0	false	7	50	true	0	false	0.5	50	85	0.11570782159017454	0.8842921784098254	0	0	1582.3717442788695	0	12917.637610005379	0	367965
6	0	"hundred-farmers3"	10000	0	"only-one-field-per-year"	2	3.168	1000	true	true	"constant_prices"	"log-normal"	3.445	true	"hh-nw-kernel-distance"	90	1100	3	0.093	30	0.069	0.05	false	true	0.1	10	0	0.1	1	20	0	false	7	50	true	0	false	0.5	0	100	0.50186799501868	0.49813200498132004	0	0	0	0	0	0	0
6	0	"hundred-farmers3"	10000	0	"only-one-field-per-year"	2	3.168	1000	true	true	"constant_prices"	"log-normal"	3.445	true	"hh-nw-kernel-distance"	90	1100	3	0.093	30	0.069	0.05	false	true	0.1	10	0	0.1	1	20	0	false	7	50	true	0	false	0.5	1	100	0.41718555417185554	0.5828144458281445	0	0	5657.50938903582	0	7918.616180646657	0	365310
6	0	"hundred-farmers3"	10000	0	"only-one-field-per-year"	2	3.168	1000	true	true	"constant_prices"	"log-normal"	3.445	true	"hh-nw-kernel-distance"	90	1100	3	0.093	30	0.069	0.05	false	true	0.1	10	0	0.1	1	20	0	false	7	50	true	0	false	0.5	2	100	0.40348692403486924	0.5965130759651308	0	0	5664.788936501555	0	8198.706127377256	0	365310
6	0	"hundred-farmers3"	10000	0	"only-one-field-per-year"	2	3.168	1000	true	true	"constant_prices"	"log-normal"	3.445	true	"hh-nw-kernel-distance"	90	1100	3	0.093	30	0.069	0.05	false	true	0.1	10	0	0.1	1	20	0	false	7	50	true	0	false	0.5	3	100	0.38729763387297633	0.6127023661270237	0	0	5798.102818476469	0	8505.36608942759	0	365310
6	0	"hundred-farmers3"	10000	0	"only-one-field-per-year"	2	3.168	1000	true	true	"constant_prices"	"log-normal"	3.445	true	"hh-nw-kernel-distance"	90	1100	3	0.093	30	0.069	0.05	false	true	0.1	10	0	0.1	1	20	0	false	7	50	true	0	false	0.5	4	100	0.3729763387297634	0.6270236612702366	0	0	5626.3107408566075	0	8813.687787660854	0	365310
6	0	"hundred-farmers3"	10000	0	"only-one-field-per-year"	2	3.168	1000	true	true	"constant_prices"	"log-normal"	3.445	true	"hh-nw-kernel-distance"	90	1100	3	0.093	30	0.069	0.05	false	true	0.1	10	0	0.1	1	20	0	false	7	50	true	0	false	0.5	5	100	0.3549190535491905	0.6450809464508095	0	0	5285.3178678773575	0	9132.26847604968	0	365310
6	0	"hundred-farmers3"	10000	0	"only-one-field-per-year"	2	3.168	1000	true	true	"constant_prices"	"log-normal"	3.445	true	"hh-nw-kernel-distance"	90	1100	3	0.093	30	0.069	0.05	false	true	0.1	10	0	0.1	1	20	0	false	7	50	true	0	false	0.5	6	100	0.34869240348692404	0.651307596513076	0	0	5281.838000775618	0	9474.702957803567	0	365310
6	0	"hundred-farmers3"	10000	0	"only-one-field-per-year"	2	3.168	1000	true	true	"constant_prices"	"log-normal"	3.445	true	"hh-nw-kernel-distance"	90	1100	3	0.093	30	0.069	0.05	false	true	0.1	10	0	0.1	1	20	0	false	7	50	true	0	false	0.5	7	100	0.3318804483188045	0.6681195516811955	0	0	5093.404331393076	0	9855.104252156712	0	365310
6	0	"hundred-farmers3"	10000	0	"only-one-field-per-year"	2	3.168	1000	true	true	"constant_prices"	"log-normal"	3.445	true	"hh-nw-kernel-distance"	90	1100	3	0.093	30	0.069	0.05	false	true	0.1	10	0	0.1	1	20	0	false	7	50	true	0	false	0.5	8	96	0.302252816020025	0.6977471839799749	0	0	4680.798513609818	0	10214.46283867568	0	365670
6	0	"hundred-farmers3"	10000	0	"only-one-field-per-year"	2	3.168	1000	true	true	"constant_prices"	"log-normal"	3.445	true	"hh-nw-kernel-distance"	90	1100	3	0.093	30	0.069	0.05	false	true	0.1	10	0	0.1	1	20	0	false	7	50	true	0	false	0.5	9	96	0.2772215269086358	0.7227784730913642	0	0	4081.2515098849613	0	10680.42218908952	0	365670
6	0	"hundred-farmers3"	10000	0	"only-one-field-per-year"	2	3.168	1000	true	true	"constant_prices"	"log-normal"	3.445	true	"hh-nw-kernel-distance"	90	1100	3	0.093	30	0.069	0.05	false	true	0.1	10	0	0.1	1	20	0	false	7	50	true	0	false	0.5	10	96	0.25156445556946183	0.7484355444305382	0	0	3663.7136066396433	0	11177.31030876646	0	365670
6	0	"hundred-farmers3"	10000	0	"only-one-field-per-year"	2	3.168	1000	true	true	"constant_prices"	"log-normal"	3.445	true	"hh-nw-kernel-distance"	90	1100	3	0.093	30	0.069	0.05	false	true	0.1	10	0	0.1	1	20	0	false	7	50	true	0	false	0.5	11	96	0.2390488110137672	0.7609511889862328	0	0	3513.041927024773	0	11264.592490815729	0	365670
6	0	"hundred-farmers3"	10000	0	"only-one-field-per-year"	2	3.168	1000	true	true	"constant_prices"	"log-normal"	3.445	true	"hh-nw-kernel-distance"	90	1100	3	0.093	30	0.069	0.05	false	true	0.1	10	0	0.1	1	20	0	false	7	50	true	0	false	0.5	12	96	0.23591989987484355	0.7640801001251565	0	0	3583.570422625095	0	10986.815527017436	0	365670
6	0	"hundred-farmers3"	10000	0	"only-one-field-per-year"	2	3.168	1000	true	true	"constant_prices"	"log-normal"	3.445	true	"hh-nw-kernel-distance"	90	1100	3	0.093	30	0.069	0.05	false	true	0.1	10	0	0.1	1	20	0	false	7	50	true	0	false	0.5	13	95	0.2322661644695543	0.7677338355304457	0	0	3657.1910873250345	0	10649.4525562064	0	365895
6	0	"hundred-farmers3"	10000	0	"only-one-field-per-year"	2	3.168	1000	true	true	"constant_prices"	"log-normal"	3.445	true	"hh-nw-kernel-distance"	90	1100	3	0.093	30	0.069	0.05	false	true	0.1	10	0	0.1	1	20	0	false	7	50	true	0	false	0.5	14	94	0.22698612862547288	0.7730138713745272	0	0	3219.887312136737	0	10827.539674165344	0	366210
6	0	"hundred-farmers3"	10000	0	"only-one-field-per-year"	2	3.168	1000	true	true	"constant_prices"	"log-normal"	3.445	true	"hh-nw-kernel-distance"	90	1100	3	0.093	30	0.069	0.05	false	true	0.1	10	0	0.1	1	20	0	false	7	50	true	0	false	0.5	15	93	0.21491782553729458	0.7850821744627055	0	0	3134.458684769138	0	10643.836480640342	0	366390
6	0	"hundred-farmers3"	10000	0	"only-one-field-per-year"	2	3.168	1000	true	true	"constant_prices"	"log-normal"	3.445	true	"hh-nw-kernel-distance"	90	1100	3	0.093	30	0.069	0.05	false	true	0.1	10	0	0.1	1	20	0	false	7	50	true	0	false	0.5	16	92	0.20202659911336288	0.7979734008866372	0	0	3020.7549353080644	0	10660.44080233677	0	366525
6	0	"hundred-farmers3"	10000	0	"only-one-field-per-year"	2	3.168	1000	true	true	"constant_prices"	"log-normal"	3.445	true	"hh-nw-kernel-distance"	90	1100	3	0.093	30	0.069	0.05	false	true	0.1	10	0	0.1	1	20	0	false	7	50	true	0	false	0.5	17	92	0.1804939835338822	0.8195060164661178	0	0	2740.596662752123	0	10992.522938634835	0	366525
6	0	"hundred-farmers3"	10000	0	"only-one-field-per-year"	2	3.168	1000	true	true	"constant_prices"	"log-normal"	3.445	true	"hh-nw-kernel-distance"	90	1100	3	0.093	30	0.069	0.05	false	true	0.1	10	0	0.1	1	20	0	false	7	50	true	0	false	0.5	18	92	0.15832805573147563	0.8416719442685244	0	0	2415.132813123808	0	11053.440542366112	0	366525
6	0	"hundred-farmers3"	10000	0	"only-one-field-per-year"	2	3.168	1000	true	true	"constant_prices"	"log-normal"	3.445	true	"hh-nw-kernel-distance"	90	1100	3	0.093	30	0.069	0.05	false	true	0.1	10	0	0.1	1	20	0	false	7	50	true	0	false	0.5	19	92	0.13806206459784673	0.8619379354021532	0	0	1874.1298547187669	0	11272.602050392765	0	366525
6	0	"hundred-farmers3"	10000	0	"only-one-field-per-year"	2	3.168	1000	true	true	"constant_prices"	"log-normal"	3.445	true	"hh-nw-kernel-distance"	90	1100	3	0.093	30	0.069	0.05	false	true	0.1	10	0	0.1	1	20	0	false	7	50	true	0	false	0.5	20	92	0.13299556681443953	0.8670044331855605	0	0	1899.9945914870768	0	11197.543409637821	0	366525
6	0	"hundred-farmers3"	10000	0	"only-one-field-per-year"	2	3.168	1000	true	true	"constant_prices"	"log-normal"	3.445	true	"hh-nw-kernel-distance"	90	1100	3	0.093	30	0.069	0.05	false	true	0.1	10	0	0.1	1	20	0	false	7	50	true	0	false	0.5	21	92	0.12286257124762508	0.8771374287523749	0	0	1753.5859751732903	0	11486.686610104482	0	366525
6	0	"hundred-farmers3"	10000	0	"only-one-field-per-year"	2	3.168	1000	true	true	"constant_prices"	"log-normal"	3.445	true	"hh-nw-kernel-distance"	90	1100	3	0.093	30	0.069	0.05	false	true	0.1	10	0	0.1	1	20	0	false	7	50	true	0	false	0.5	22	92	0.12032932235592148	0.8796706776440786	0	0	1722.7182841489093	0	11655.191931537713	0	366525
6	0	"hundred-farmers3"	10000	0	"only-one-field-per-year"	2	3.168	1000	true	true	"constant_prices"	"log-normal"	3.445	true	"hh-nw-kernel-distance"	90	1100	3	0.093	30	0.069	0.05	false	true	0.1	10	0	0.1	1	20	0	false	7	50	true	0	false	0.5	23	91	0.11365079365079366	0.8863492063492063	0	0	1543.7181115171559	0	11604.99832241329	0	366705
6	0	"hundred-farmers3"	10000	0	"only-one-field-per-year"	2	3.168	1000	true	true	"constant_prices"	"log-normal"	3.445	true	"hh-nw-kernel-distance"	90	1100	3	0.093	30	0.069	0.05	false	true	0.1	10	0	0.1	1	20	0	false	7	50	true	0	false	0.5	24	91	0.11238095238095239	0.8876190476190476	0	0	1589.275415708306	0	11932.783236395813	0	366705
6	0	"hundred-farmers3"	10000	0	"only-one-field-per-year"	2	3.168	1000	true	true	"constant_prices"	"log-normal"	3.445	true	"hh-nw-kernel-distance"	90	1100	3	0.093	30	0.069	0.05	false	true	0.1	10	0	0.1	1	20	0	false	7	50	true	0	false	0.5	25	91	0.11238095238095239	0.8876190476190476	0	0	1513.7983995567447	0	12192.754450156504	0	366705
6	0	"hundred-farmers3"	10000	0	"only-one-field-per-year"	2	3.168	1000	true	true	"constant_prices"	"log-normal"	3.445	true	"hh-nw-kernel-distance"	90	1100	3	0.093	30	0.069	0.05	false	true	0.1	10	0	0.1	1	20	0	false	7	50	true	0	false	0.5	26	91	0.11238095238095239	0.8876190476190476	0	0	1521.1943111937098	0	12673.270934575548	0	366705
6	0	"hundred-farmers3"	10000	0	"only-one-field-per-year"	2	3.168	1000	true	true	"constant_prices"	"log-normal"	3.445	true	"hh-nw-kernel-distance"	90	1100	3	0.093	30	0.069	0.05	false	true	0.1	10	0	0.1	1	20	0	false	7	50	true	0	false	0.5	27	91	0.11238095238095239	0.8876190476190476	0	0	1614.6583622482428	0	13060.446202019342	0	366705
6	0	"hundred-farmers3"	10000	0	"only-one-field-per-year"	2	3.168	1000	true	true	"constant_prices"	"log-normal"	3.445	true	"hh-nw-kernel-distance"	90	1100	3	0.093	30	0.069	0.05	false	true	0.1	10	0	0.1	1	20	0	false	7	50	true	0	false	0.5	28	89	0.11368015414258188	0.8863198458574181	0	0	1681.7907118047829	0	13466.343838199024	0	367515
6	0	"hundred-farmers3"	10000	0	"only-one-field-per-year"	2	3.168	1000	true	true	"constant_prices"	"log-normal"	3.445	true	"hh-nw-kernel-distance"	90	1100	3	0.093	30	0.069	0.05	false	true	0.1	10	0	0.1	1	20	0	false	7	50	true	0	false	0.5	29	89	0.11368015414258188	0.8863198458574181	0	0	1755.9198188431199	0	13988.988829979146	0	367515
6	0	"hundred-farmers3"	10000	0	"only-one-field-per-year"	2	3.168	1000	true	true	"constant_prices"	"log-normal"	3.445	true	"hh-nw-kernel-distance"	90	1100	3	0.093	30	0.069	0.05	false	true	0.1	10	0	0.1	1	20	0	false	7	50	true	0	false	0.5	30	89	0.11368015414258188	0.8863198458574181	0	0	1350.438129502578	0	14104.951018959408	0	367515
6	0	"hundred-farmers3"	10000	0	"only-one-field-per-year"	2	3.168	1000	true	true	"constant_prices"	"log-normal"	3.445	true	"hh-nw-kernel-distance"	90	1100	3	0.093	30	0.069	0.05	false	true	0.1	10	0	0.1	1	20	0	false	7	50	true	0	false	0.5	31	89	0.11368015414258188	0.8863198458574181	0	0	1499.4585510810455	0	14728.647183223833	0	367515
6	0	"hundred-farmers3"	10000	0	"only-one-field-per-year"	2	3.168	1000	true	true	"constant_prices"	"log-normal"	3.445	true	"hh-nw-kernel-distance"	90	1100	3	0.093	30	0.069	0.05	false	true	0.1	10	0	0.1	1	20	0	false	7	50	true	0	false	0.5	32	88	0.11382636655948553	0.8861736334405145	0	0	1358.867454951517	0	14891.562243103781	0	367605
6	0	"hundred-farmers3"	10000	0	"only-one-field-per-year"	2	3.168	1000	true	true	"constant_prices"	"log-normal"	3.445	true	"hh-nw-kernel-distance"	90	1100	3	0.093	30	0.069	0.05	false	true	0.1	10	0	0.1	1	20	0	false	7	50	true	0	false	0.5	33	88	0.11382636655948553	0.8861736334405145	0	0	1351.4788548988547	0	15200.725543921691	0	367605
6	0	"hundred-farmers3"	10000	0	"only-one-field-per-year"	2	3.168	1000	true	true	"constant_prices"	"log-normal"	3.445	true	"hh-nw-kernel-distance"	90	1100	3	0.093	30	0.069	0.05	false	true	0.1	10	0	0.1	1	20	0	false	7	50	true	0	false	0.5	34	88	0.11382636655948553	0.8861736334405145	0	0	1462.8667337311513	0	15279.850054470318	0	367605
6	0	"hundred-farmers3"	10000	0	"only-one-field-per-year"	2	3.168	1000	true	true	"constant_prices"	"log-normal"	3.445	true	"hh-nw-kernel-distance"	90	1100	3	0.093	30	0.069	0.05	false	true	0.1	10	0	0.1	1	20	0	false	7	50	true	0	false	0.5	35	88	0.11382636655948553	0.8861736334405145	0	0	1483.642221498907	0	15625.752752399732	0	367605
6	0	"hundred-farmers3"	10000	0	"only-one-field-per-year"	2	3.168	1000	true	true	"constant_prices"	"log-normal"	3.445	true	"hh-nw-kernel-distance"	90	1100	3	0.093	30	0.069	0.05	false	true	0.1	10	0	0.1	1	20	0	false	7	50	true	0	false	0.5	36	88	0.11382636655948553	0.8861736334405145	0	0	1417.3505857507191	0	15713.150075524023	0	367605
6	0	"hundred-farmers3"	10000	0	"only-one-field-per-year"	2	3.168	1000	true	true	"constant_prices"	"log-normal"	3.445	true	"hh-nw-kernel-distance"	90	1100	3	0.093	30	0.069	0.05	false	true	0.1	10	0	0.1	1	20	0	false	7	50	true	0	false	0.5	37	88	0.11382636655948553	0.8861736334405145	0	0	1269.4919722899156	0	15971.05296354929	0	367605
6	0	"hundred-farmers3"	10000	0	"only-one-field-per-year"	2	3.168	1000	true	true	"constant_prices"	"log-normal"	3.445	true	"hh-nw-kernel-distance"	90	1100	3	0.093	30	0.069	0.05	false	true	0.1	10	0	0.1	1	20	0	false	7	50	true	0	false	0.5	38	88	0.11382636655948553	0.8861736334405145	0	0	1256.0004809136835	0	15716.925474647009	0	367605
6	0	"hundred-farmers3"	10000	0	"only-one-field-per-year"	2	3.168	1000	true	true	"constant_prices"	"log-normal"	3.445	true	"hh-nw-kernel-distance"	90	1100	3	0.093	30	0.069	0.05	false	true	0.1	10	0	0.1	1	20	0	false	7	50	true	0	false	0.5	39	88	0.11382636655948553	0.8861736334405145	0	0	1282.491411051945	0	15996.772710041316	0	367605
6	0	"hundred-farmers3"	10000	0	"only-one-field-per-year"	2	3.168	1000	true	true	"constant_prices"	"log-normal"	3.445	true	"hh-nw-kernel-distance"	90	1100	3	0.093	30	0.069	0.05	false	true	0.1	10	0	0.1	1	20	0	false	7	50	true	0	false	0.5	40	88	0.11382636655948553	0.8861736334405145	0	0	1389.4478930140574	0	15864.307565035842	0	367605
6	0	"hundred-farmers3"	10000	0	"only-one-field-per-year"	2	3.168	1000	true	true	"constant_prices"	"log-normal"	3.445	true	"hh-nw-kernel-distance"	90	1100	3	0.093	30	0.069	0.05	false	true	0.1	10	0	0.1	1	20	0	false	7	50	true	0	false	0.5	41	88	0.11382636655948553	0.8861736334405145	0	0	1476.640419025419	0	14401.171573937672	0	367605
6	0	"hundred-farmers3"	10000	0	"only-one-field-per-year"	2	3.168	1000	true	true	"constant_prices"	"log-normal"	3.445	true	"hh-nw-kernel-distance"	90	1100	3	0.093	30	0.069	0.05	false	true	0.1	10	0	0.1	1	20	0	false	7	50	true	0	false	0.5	42	88	0.11382636655948553	0.8861736334405145	0	0	1315.3980689388015	0	14320.466520980015	0	367605
6	0	"hundred-farmers3"	10000	0	"only-one-field-per-year"	2	3.168	1000	true	true	"constant_prices"	"log-normal"	3.445	true	"hh-nw-kernel-distance"	90	1100	3	0.093	30	0.069	0.05	false	true	0.1	10	0	0.1	1	20	0	false	7	50	true	0	false	0.5	43	88	0.11382636655948553	0.8861736334405145	0	0	1434.4269175731824	0	14497.86795459943	0	367605
6	0	"hundred-farmers3"	10000	0	"only-one-field-per-year"	2	3.168	1000	true	true	"constant_prices"	"log-normal"	3.445	true	"hh-nw-kernel-distance"	90	1100	3	0.093	30	0.069	0.05	false	true	0.1	10	0	0.1	1	20	0	false	7	50	true	0	false	0.5	44	88	0.11382636655948553	0.8861736334405145	0	0	1519.9629740253745	0	14352.024303691076	0	367605
6	0	"hundred-farmers3"	10000	0	"only-one-field-per-year"	2	3.168	1000	true	true	"constant_prices"	"log-normal"	3.445	true	"hh-nw-kernel-distance"	90	1100	3	0.093	30	0.069	0.05	false	true	0.1	10	0	0.1	1	20	0	false	7	50	true	0	false	0.5	45	88	0.11382636655948553	0.8861736334405145	0	0	1597.335467097332	0	14476.225179622032	0	367605
6	0	"hundred-farmers3"	10000	0	"only-one-field-per-year"	2	3.168	1000	true	true	"constant_prices"	"log-normal"	3.445	true	"hh-nw-kernel-distance"	90	1100	3	0.093	30	0.069	0.05	false	true	0.1	10	0	0.1	1	20	0	false	7	50	true	0	false	0.5	46	88	0.11382636655948553	0.8861736334405145	0	0	1565.0885450326919	0	14690.782479114116	0	367605
6	0	"hundred-farmers3"	10000	0	"only-one-field-per-year"	2	3.168	1000	true	true	"constant_prices"	"log-normal"	3.445	true	"hh-nw-kernel-distance"	90	1100	3	0.093	30	0.069	0.05	false	true	0.1	10	0	0.1	1	20	0	false	7	50	true	0	false	0.5	47	88	0.11382636655948553	0.8861736334405145	0	0	1497.4372009009207	0	14728.119213567841	0	367605
6	0	"hundred-farmers3"	10000	0	"only-one-field-per-year"	2	3.168	1000	true	true	"constant_prices"	"log-normal"	3.445	true	"hh-nw-kernel-distance"	90	1100	3	0.093	30	0.069	0.05	false	true	0.1	10	0	0.1	1	20	0	false	7	50	true	0	false	0.5	48	88	0.11382636655948553	0.8861736334405145	0	0	1597.4325073868615	0	14198.448736062452	0	367605
6	0	"hundred-farmers3"	10000	0	"only-one-field-per-year"	2	3.168	1000	true	true	"constant_prices"	"log-normal"	3.445	true	"hh-nw-kernel-distance"	90	1100	3	0.093	30	0.069	0.05	false	true	0.1	10	0	0.1	1	20	0	false	7	50	true	0	false	0.5	49	88	0.11382636655948553	0.8861736334405145	0	0	1570.683790465359	0	13889.788130767909	0	367605
6	0	"hundred-farmers3"	10000	0	"only-one-field-per-year"	2	3.168	1000	true	true	"constant_prices"	"log-normal"	3.445	true	"hh-nw-kernel-distance"	90	1100	3	0.093	30	0.069	0.05	false	true	0.1	10	0	0.1	1	20	0	false	7	50	true	0	false	0.5	50	88	0.11382636655948553	0.8861736334405145	0	0	1633.6784515326679	0	13733.97641197492	0	367605
7	0	"hundred-farmers3"	10000	0	"only-one-field-per-year"	2	3.168	1000	true	true	"constant_prices"	"log-normal"	3.445	true	"hh-nw-kernel-distance"	90	1100	3	0.093	30	0.069	0.05	false	true	0.1	10	0	0.1	1	20	0	false	7	50	true	0	false	0.5	0	100	0.50186799501868	0.49813200498132004	0	0	0	0	0	0	0
7	0	"hundred-farmers3"	10000	0	"only-one-field-per-year"	2	3.168	1000	true	true	"constant_prices"	"log-normal"	3.445	true	"hh-nw-kernel-distance"	90	1100	3	0.093	30	0.069	0.05	false	true	0.1	10	0	0.1	1	20	0	false	7	50	true	0	false	0.5	1	100	0.4476961394769614	0.5523038605230386	0	0	5872.361788529434	0	7395.6627144061395	0	365310
7	0	"hundred-farmers3"	10000	0	"only-one-field-per-year"	2	3.168	1000	true	true	"constant_prices"	"log-normal"	3.445	true	"hh-nw-kernel-distance"	90	1100	3	0.093	30	0.069	0.05	false	true	0.1	10	0	0.1	1	20	0	false	7	50	true	0	false	0.5	2	100	0.4302615193026152	0.5697384806973848	0	0	5879.286416248836	0	7738.072671268305	0	365310
7	0	"hundred-farmers3"	10000	0	"only-one-field-per-year"	2	3.168	1000	true	true	"constant_prices"	"log-normal"	3.445	true	"hh-nw-kernel-distance"	90	1100	3	0.093	30	0.069	0.05	false	true	0.1	10	0	0.1	1	20	0	false	7	50	true	0	false	0.5	3	100	0.412826899128269	0.587173100871731	0	0	5719.7837874087345	0	8072.648209449165	0	365310
7	0	"hundred-farmers3"	10000	0	"only-one-field-per-year"	2	3.168	1000	true	true	"constant_prices"	"log-normal"	3.445	true	"hh-nw-kernel-distance"	90	1100	3	0.093	30	0.069	0.05	false	true	0.1	10	0	0.1	1	20	0	false	7	50	true	0	false	0.5	4	100	0.40224159402241594	0.597758405977584	0	0	5592.062484782928	0	8399.045354454256	0	365310
7	0	"hundred-farmers3"	10000	0	"only-one-field-per-year"	2	3.168	1000	true	true	"constant_prices"	"log-normal"	3.445	true	"hh-nw-kernel-distance"	90	1100	3	0.093	30	0.069	0.05	false	true	0.1	10	0	0.1	1	20	0	false	7	50	true	0	false	0.5	5	100	0.3804483188044832	0.6195516811955168	0	0	5503.329867201404	0	8679.239307859987	0	365310
7	0	"hundred-farmers3"	10000	0	"only-one-field-per-year"	2	3.168	1000	true	true	"constant_prices"	"log-normal"	3.445	true	"hh-nw-kernel-distance"	90	1100	3	0.093	30	0.069	0.05	false	true	0.1	10	0	0.1	1	20	0	false	7	50	true	0	false	0.5	6	100	0.3655043586550436	0.6344956413449564	0	0	5461.074856381587	0	9011.544820566349	0	365310
7	0	"hundred-farmers3"	10000	0	"only-one-field-per-year"	2	3.168	1000	true	true	"constant_prices"	"log-normal"	3.445	true	"hh-nw-kernel-distance"	90	1100	3	0.093	30	0.069	0.05	false	true	0.1	10	0	0.1	1	20	0	false	7	50	true	0	false	0.5	7	99	0.36034912718204487	0.6396508728179551	0	0	5509.963798108057	0	9365.21519325783	0	365400
7	0	"hundred-farmers3"	10000	0	"only-one-field-per-year"	2	3.168	1000	true	true	"constant_prices"	"log-normal"	3.445	true	"hh-nw-kernel-distance"	90	1100	3	0.093	30	0.069	0.05	false	true	0.1	10	0	0.1	1	20	0	false	7	50	true	0	false	0.5	8	98	0.3564294631710362	0.6435705368289638	0	0	4642.060900166398	0	9738.03431145523	0	365490
7	0	"hundred-farmers3"	10000	0	"only-one-field-per-year"	2	3.168	1000	true	true	"constant_prices"	"log-normal"	3.445	true	"hh-nw-kernel-distance"	90	1100	3	0.093	30	0.069	0.05	false	true	0.1	10	0	0.1	1	20	0	false	7	50	true	0	false	0.5	9	96	0.34355444305381727	0.6564455569461827	0	0	4443.8708601810495	0	9741.139293425074	0	365670
7	0	"hundred-farmers3"	10000	0	"only-one-field-per-year"	2	3.168	1000	true	true	"constant_prices"	"log-normal"	3.445	true	"hh-nw-kernel-distance"	90	1100	3	0.093	30	0.069	0.05	false	true	0.1	10	0	0.1	1	20	0	false	7	50	true	0	false	0.5	10	94	0.3356379635449403	0.6643620364550598	0	0	4291.1291432840635	0	9875.788264167168	0	365985
7	0	"hundred-farmers3"	10000	0	"only-one-field-per-year"	2	3.168	1000	true	true	"constant_prices"	"log-normal"	3.445	true	"hh-nw-kernel-distance"	90	1100	3	0.093	30	0.069	0.05	false	true	0.1	10	0	0.1	1	20	0	false	7	50	true	0	false	0.5	11	93	0.33753148614609574	0.6624685138539043	0	0	4580.378650660082	0	10208.543757755357	0	366120
7	0	"hundred-farmers3"	10000	0	"only-one-field-per-year"	2	3.168	1000	true	true	"constant_prices"	"log-normal"	3.445	true	"hh-nw-kernel-distance"	90	1100	3	0.093	30	0.069	0.05	false	true	0.1	10	0	0.1	1	20	0	false	7	50	true	0	false	0.5	12	93	0.34571788413098237	0.6542821158690176	0	0	4763.523592898909	0	10298.915036878438	0	366120
7	0	"hundred-farmers3"	10000	0	"only-one-field-per-year"	2	3.168	1000	true	true	"constant_prices"	"log-normal"	3.445	true	"hh-nw-kernel-distance"	90	1100	3	0.093	30	0.069	0.05	false	true	0.1	10	0	0.1	1	20	0	false	7	50	true	0	false	0.5	13	93	0.34445843828715367	0.6555415617128464	0	0	4773.904163169913	0	10250.846821219046	0	366120
7	0	"hundred-farmers3"	10000	0	"only-one-field-per-year"	2	3.168	1000	true	true	"constant_prices"	"log-normal"	3.445	true	"hh-nw-kernel-distance"	90	1100	3	0.093	30	0.069	0.05	false	true	0.1	10	0	0.1	1	20	0	false	7	50	true	0	false	0.5	14	92	0.3421717171717172	0.6578282828282829	0	0	4678.63446231678	0	10512.08366594357	0	366300
7	0	"hundred-farmers3"	10000	0	"only-one-field-per-year"	2	3.168	1000	true	true	"constant_prices"	"log-normal"	3.445	true	"hh-nw-kernel-distance"	90	1100	3	0.093	30	0.069	0.05	false	true	0.1	10	0	0.1	1	20	0	false	7	50	true	0	false	0.5	15	92	0.33775252525252525	0.6622474747474747	0	0	4678.308330745215	0	10743.669308973977	0	366300
7	0	"hundred-farmers3"	10000	0	"only-one-field-per-year"	2	3.168	1000	true	true	"constant_prices"	"log-normal"	3.445	true	"hh-nw-kernel-distance"	90	1100	3	0.093	30	0.069	0.05	false	true	0.1	10	0	0.1	1	20	0	false	7	50	true	0	false	0.5	16	91	0.35365079365079366	0.6463492063492063	0	0	4745.6039574258775	0	10375.591340436911	0	366705
7	0	"hundred-farmers3"	10000	0	"only-one-field-per-year"	2	3.168	1000	true	true	"constant_prices"	"log-normal"	3.445	true	"hh-nw-kernel-distance"	90	1100	3	0.093	30	0.069	0.05	false	true	0.1	10	0	0.1	1	20	0	false	7	50	true	0	false	0.5	17	91	0.35365079365079366	0.6463492063492063	0	0	4734.50206055406	0	10425.308459622316	0	366705
7	0	"hundred-farmers3"	10000	0	"only-one-field-per-year"	2	3.168	1000	true	true	"constant_prices"	"log-normal"	3.445	true	"hh-nw-kernel-distance"	90	1100	3	0.093	30	0.069	0.05	false	true	0.1	10	0	0.1	1	20	0	false	7	50	true	0	false	0.5	18	91	0.34793650793650793	0.652063492063492	0	0	4771.331786726875	0	10037.774969207721	0	366705
7	0	"hundred-farmers3"	10000	0	"only-one-field-per-year"	2	3.168	1000	true	true	"constant_prices"	"log-normal"	3.445	true	"hh-nw-kernel-distance"	90	1100	3	0.093	30	0.069	0.05	false	true	0.1	10	0	0.1	1	20	0	false	7	50	true	0	false	0.5	19	91	0.34984126984126984	0.6501587301587302	0	0	4870.261686380746	0	10003.192930276811	0	366705
7	0	"hundred-farmers3"	10000	0	"only-one-field-per-year"	2	3.168	1000	true	true	"constant_prices"	"log-normal"	3.445	true	"hh-nw-kernel-distance"	90	1100	3	0.093	30	0.069	0.05	false	true	0.1	10	0	0.1	1	20	0	false	7	50	true	0	false	0.5	20	89	0.3455362877328195	0.6544637122671805	0	0	4756.614849400239	0	9870.867336911864	0	367515
7	0	"hundred-farmers3"	10000	0	"only-one-field-per-year"	2	3.168	1000	true	true	"constant_prices"	"log-normal"	3.445	true	"hh-nw-kernel-distance"	90	1100	3	0.093	30	0.069	0.05	false	true	0.1	10	0	0.1	1	20	0	false	7	50	true	0	false	0.5	21	89	0.3474630700064226	0.6525369299935774	0	0	4907.207719121341	0	9703.279147456291	0	367515
7	0	"hundred-farmers3"	10000	0	"only-one-field-per-year"	2	3.168	1000	true	true	"constant_prices"	"log-normal"	3.445	true	"hh-nw-kernel-distance"	90	1100	3	0.093	30	0.069	0.05	false	true	0.1	10	0	0.1	1	20	0	false	7	50	true	0	false	0.5	22	87	0.359468438538206	0.640531561461794	0	0	4636.105609458346	0	9008.252695921992	0	369855
7	0	"hundred-farmers3"	10000	0	"only-one-field-per-year"	2	3.168	1000	true	true	"constant_prices"	"log-normal"	3.445	true	"hh-nw-kernel-distance"	90	1100	3	0.093	30	0.069	0.05	false	true	0.1	10	0	0.1	1	20	0	false	7	50	true	0	false	0.5	23	86	0.3530979347101932	0.6469020652898068	0	0	4425.599416444225	0	8862.607719107176	0	370035
7	0	"hundred-farmers3"	10000	0	"only-one-field-per-year"	2	3.168	1000	true	true	"constant_prices"	"log-normal"	3.445	true	"hh-nw-kernel-distance"	90	1100	3	0.093	30	0.069	0.05	false	true	0.1	10	0	0.1	1	20	0	false	7	50	true	0	false	0.5	24	86	0.3530979347101932	0.6469020652898068	0	0	4462.450520590475	0	8907.260168146802	0	370035
7	0	"hundred-farmers3"	10000	0	"only-one-field-per-year"	2	3.168	1000	true	true	"constant_prices"	"log-normal"	3.445	true	"hh-nw-kernel-distance"	90	1100	3	0.093	30	0.069	0.05	false	true	0.1	10	0	0.1	1	20	0	false	7	50	true	0	false	0.5	25	86	0.3570952698201199	0.64290473017988	0	0	4406.430832446312	0	9116.065557347101	0	370035
7	0	"hundred-farmers3"	10000	0	"only-one-field-per-year"	2	3.168	1000	true	true	"constant_prices"	"log-normal"	3.445	true	"hh-nw-kernel-distance"	90	1100	3	0.093	30	0.069	0.05	false	true	0.1	10	0	0.1	1	20	0	false	7	50	true	0	false	0.5	26	86	0.3557628247834777	0.6442371752165224	0	0	4111.005521829688	0	8965.809719381596	0	370035
7	0	"hundred-farmers3"	10000	0	"only-one-field-per-year"	2	3.168	1000	true	true	"constant_prices"	"log-normal"	3.445	true	"hh-nw-kernel-distance"	90	1100	3	0.093	30	0.069	0.05	false	true	0.1	10	0	0.1	1	20	0	false	7	50	true	0	false	0.5	27	86	0.3530979347101932	0.6469020652898068	0	0	4274.018231224867	0	9132.227291254869	0	370035
7	0	"hundred-farmers3"	10000	0	"only-one-field-per-year"	2	3.168	1000	true	true	"constant_prices"	"log-normal"	3.445	true	"hh-nw-kernel-distance"	90	1100	3	0.093	30	0.069	0.05	false	true	0.1	10	0	0.1	1	20	0	false	7	50	true	0	false	0.5	28	86	0.3570952698201199	0.64290473017988	0	0	4423.496179681006	0	9381.108122787478	0	370035
7	0	"hundred-farmers3"	10000	0	"only-one-field-per-year"	2	3.168	1000	true	true	"constant_prices"	"log-normal"	3.445	true	"hh-nw-kernel-distance"	90	1100	3	0.093	30	0.069	0.05	false	true	0.1	10	0	0.1	1	20	0	false	7	50	true	0	false	0.5	29	86	0.36442371752165226	0.6355762824783477	0	0	4663.506600859575	0	9548.909893110482	0	370035
7	0	"hundred-farmers3"	10000	0	"only-one-field-per-year"	2	3.168	1000	true	true	"constant_prices"	"log-normal"	3.445	true	"hh-nw-kernel-distance"	90	1100	3	0.093	30	0.069	0.05	false	true	0.1	10	0	0.1	1	20	0	false	7	50	true	0	false	0.5	30	86	0.36442371752165226	0.6355762824783477	0	0	4843.874266221268	0	9615.572654898515	0	370035
7	0	"hundred-farmers3"	10000	0	"only-one-field-per-year"	2	3.168	1000	true	true	"constant_prices"	"log-normal"	3.445	true	"hh-nw-kernel-distance"	90	1100	3	0.093	30	0.069	0.05	false	true	0.1	10	0	0.1	1	20	0	false	7	50	true	0	false	0.5	31	86	0.36442371752165226	0.6355762824783477	0	0	5093.933554876642	0	9939.549607116709	0	370035
7	0	"hundred-farmers3"	10000	0	"only-one-field-per-year"	2	3.168	1000	true	true	"constant_prices"	"log-normal"	3.445	true	"hh-nw-kernel-distance"	90	1100	3	0.093	30	0.069	0.05	false	true	0.1	10	0	0.1	1	20	0	false	7	50	true	0	false	0.5	32	85	0.38147892190739463	0.6185210780926054	0	0	5063.937766622904	0	8911.231484262536	0	372465
7	0	"hundred-farmers3"	10000	0	"only-one-field-per-year"	2	3.168	1000	true	true	"constant_prices"	"log-normal"	3.445	true	"hh-nw-kernel-distance"	90	1100	3	0.093	30	0.069	0.05	false	true	0.1	10	0	0.1	1	20	0	false	7	50	true	0	false	0.5	33	84	0.3889273356401384	0.6110726643598616	0	0	4497.2646256781145	0	8984.93560738787	0	372555
7	0	"hundred-farmers3"	10000	0	"only-one-field-per-year"	2	3.168	1000	true	true	"constant_prices"	"log-normal"	3.445	true	"hh-nw-kernel-distance"	90	1100	3	0.093	30	0.069	0.05	false	true	0.1	10	0	0.1	1	20	0	false	7	50	true	0	false	0.5	34	84	0.3889273356401384	0.6110726643598616	0	0	4258.982846143403	0	9238.266043695223	0	372555
7	0	"hundred-farmers3"	10000	0	"only-one-field-per-year"	2	3.168	1000	true	true	"constant_prices"	"log-normal"	3.445	true	"hh-nw-kernel-distance"	90	1100	3	0.093	30	0.069	0.05	false	true	0.1	10	0	0.1	1	20	0	false	7	50	true	0	false	0.5	35	84	0.3889273356401384	0.6110726643598616	0	0	4483.31640581431	0	9444.298078864529	0	372555
7	0	"hundred-farmers3"	10000	0	"only-one-field-per-year"	2	3.168	1000	true	true	"constant_prices"	"log-normal"	3.445	true	"hh-nw-kernel-distance"	90	1100	3	0.093	30	0.069	0.05	false	true	0.1	10	0	0.1	1	20	0	false	7	50	true	0	false	0.5	36	84	0.3889273356401384	0.6110726643598616	0	0	4613.633835277351	0	9692.50825957857	0	372555
7	0	"hundred-farmers3"	10000	0	"only-one-field-per-year"	2	3.168	1000	true	true	"constant_prices"	"log-normal"	3.445	true	"hh-nw-kernel-distance"	90	1100	3	0.093	30	0.069	0.05	false	true	0.1	10	0	0.1	1	20	0	false	7	50	true	0	false	0.5	37	84	0.3889273356401384	0.6110726643598616	0	0	4643.315847608384	0	9534.06366243459	0	372555
7	0	"hundred-farmers3"	10000	0	"only-one-field-per-year"	2	3.168	1000	true	true	"constant_prices"	"log-normal"	3.445	true	"hh-nw-kernel-distance"	90	1100	3	0.093	30	0.069	0.05	false	true	0.1	10	0	0.1	1	20	0	false	7	50	true	0	false	0.5	38	84	0.3889273356401384	0.6110726643598616	0	0	4797.5095178618585	0	9750.883241589489	0	372555
7	0	"hundred-farmers3"	10000	0	"only-one-field-per-year"	2	3.168	1000	true	true	"constant_prices"	"log-normal"	3.445	true	"hh-nw-kernel-distance"	90	1100	3	0.093	30	0.069	0.05	false	true	0.1	10	0	0.1	1	20	0	false	7	50	true	0	false	0.5	39	84	0.3916955017301038	0.6083044982698962	0	0	4847.135876238743	0	9278.071832306754	0	372555
7	0	"hundred-farmers3"	10000	0	"only-one-field-per-year"	2	3.168	1000	true	true	"constant_prices"	"log-normal"	3.445	true	"hh-nw-kernel-distance"	90	1100	3	0.093	30	0.069	0.05	false	true	0.1	10	0	0.1	1	20	0	false	7	50	true	0	false	0.5	40	84	0.3916955017301038	0.6083044982698962	0	0	4873.700370342976	0	8877.2796951396	0	372555
7	0	"hundred-farmers3"	10000	0	"only-one-field-per-year"	2	3.168	1000	true	true	"constant_prices"	"log-normal"	3.445	true	"hh-nw-kernel-distance"	90	1100	3	0.093	30	0.069	0.05	false	true	0.1	10	0	0.1	1	20	0	false	7	50	true	0	false	0.5	41	83	0.39389736477115117	0.6061026352288488	0	0	4661.707167377515	0	8545.908570115258	0	372690
7	0	"hundred-farmers3"	10000	0	"only-one-field-per-year"	2	3.168	1000	true	true	"constant_prices"	"log-normal"	3.445	true	"hh-nw-kernel-distance"	90	1100	3	0.093	30	0.069	0.05	false	true	0.1	10	0	0.1	1	20	0	false	7	50	true	0	false	0.5	42	83	0.40221914008321774	0.5977808599167822	0	0	4746.52655795304	0	8105.784840550363	0	372690
7	0	"hundred-farmers3"	10000	0	"only-one-field-per-year"	2	3.168	1000	true	true	"constant_prices"	"log-normal"	3.445	true	"hh-nw-kernel-distance"	90	1100	3	0.093	30	0.069	0.05	false	true	0.1	10	0	0.1	1	20	0	false	7	50	true	0	false	0.5	43	83	0.4029126213592233	0.5970873786407767	0	0	4882.743676824972	0	8113.355681588602	0	372690
7	0	"hundred-farmers3"	10000	0	"only-one-field-per-year"	2	3.168	1000	true	true	"constant_prices"	"log-normal"	3.445	true	"hh-nw-kernel-distance"	90	1100	3	0.093	30	0.069	0.05	false	true	0.1	10	0	0.1	1	20	0	false	7	50	true	0	false	0.5	44	83	0.4029126213592233	0.5970873786407767	0	0	5012.578464788789	0	8236.089384527324	0	372690
7	0	"hundred-farmers3"	10000	0	"only-one-field-per-year"	2	3.168	1000	true	true	"constant_prices"	"log-normal"	3.445	true	"hh-nw-kernel-distance"	90	1100	3	0.093	30	0.069	0.05	false	true	0.1	10	0	0.1	1	20	0	false	7	50	true	0	false	0.5	45	83	0.4029126213592233	0.5970873786407767	0	0	5125.901474625856	0	8115.744127244403	0	372690
7	0	"hundred-farmers3"	10000	0	"only-one-field-per-year"	2	3.168	1000	true	true	"constant_prices"	"log-normal"	3.445	true	"hh-nw-kernel-distance"	90	1100	3	0.093	30	0.069	0.05	false	true	0.1	10	0	0.1	1	20	0	false	7	50	true	0	false	0.5	46	83	0.4029126213592233	0.5970873786407767	0	0	5036.310524454481	0	8112.928093154527	0	372690
7	0	"hundred-farmers3"	10000	0	"only-one-field-per-year"	2	3.168	1000	true	true	"constant_prices"	"log-normal"	3.445	true	"hh-nw-kernel-distance"	90	1100	3	0.093	30	0.069	0.05	false	true	0.1	10	0	0.1	1	20	0	false	7	50	true	0	false	0.5	47	83	0.4029126213592233	0.5970873786407767	0	0	4998.785876851526	0	8322.385770630672	0	372690
7	0	"hundred-farmers3"	10000	0	"only-one-field-per-year"	2	3.168	1000	true	true	"constant_prices"	"log-normal"	3.445	true	"hh-nw-kernel-distance"	90	1100	3	0.093	30	0.069	0.05	false	true	0.1	10	0	0.1	1	20	0	false	7	50	true	0	false	0.5	48	82	0.4065780265920224	0.5934219734079776	0	0	4924.510131958182	0	8161.125183550225	0	373275
7	0	"hundred-farmers3"	10000	0	"only-one-field-per-year"	2	3.168	1000	true	true	"constant_prices"	"log-normal"	3.445	true	"hh-nw-kernel-distance"	90	1100	3	0.093	30	0.069	0.05	false	true	0.1	10	0	0.1	1	20	0	false	7	50	true	0	false	0.5	49	82	0.41147655703289016	0.5885234429671099	0	0	4914.5883061613295	0	8364.334420450497	0	373275
7	0	"hundred-farmers3"	10000	0	"only-one-field-per-year"	2	3.168	1000	true	true	"constant_prices"	"log-normal"	3.445	true	"hh-nw-kernel-distance"	90	1100	3	0.093	30	0.069	0.05	false	true	0.1	10	0	0.1	1	20	0	false	7	50	true	0	false	0.5	50	82	0.41147655703289016	0.5885234429671099	0	0	4890.616948132805	0	8391.449300393808	0	373275
8	0	"hundred-farmers3"	10000	0	"only-one-field-per-year"	2	3.168	1000	true	true	"constant_prices"	"log-normal"	3.445	true	"hh-nw-kernel-distance"	90	1100	3	0.093	30	0.069	0.05	false	true	0.1	10	0	0.1	1	20	0	false	7	50	true	0	false	0.5	0	100	0.50186799501868	0.49813200498132004	0	0	0	0	0	0	0
8	0	"hundred-farmers3"	10000	0	"only-one-field-per-year"	2	3.168	1000	true	true	"constant_prices"	"log-normal"	3.445	true	"hh-nw-kernel-distance"	90	1100	3	0.093	30	0.069	0.05	false	true	0.1	10	0	0.1	1	20	0	false	7	50	true	0	false	0.5	1	100	0.41158156911581567	0.5884184308841843	0	0	5413.061528856332	0	7208.5196433264755	0	365310
8	0	"hundred-farmers3"	10000	0	"only-one-field-per-year"	2	3.168	1000	true	true	"constant_prices"	"log-normal"	3.445	true	"hh-nw-kernel-distance"	90	1100	3	0.093	30	0.069	0.05	false	true	0.1	10	0	0.1	1	20	0	false	7	50	true	0	false	0.5	2	100	0.38729763387297633	0.6127023661270237	0	0	5389.441572382746	0	7640.265852138939	0	365310
8	0	"hundred-farmers3"	10000	0	"only-one-field-per-year"	2	3.168	1000	true	true	"constant_prices"	"log-normal"	3.445	true	"hh-nw-kernel-distance"	90	1100	3	0.093	30	0.069	0.05	false	true	0.1	10	0	0.1	1	20	0	false	7	50	true	0	false	0.5	3	100	0.3792029887920299	0.6207970112079702	0	0	5352.537343956955	0	8054.590478079361	0	365310
8	0	"hundred-farmers3"	10000	0	"only-one-field-per-year"	2	3.168	1000	true	true	"constant_prices"	"log-normal"	3.445	true	"hh-nw-kernel-distance"	90	1100	3	0.093	30	0.069	0.05	false	true	0.1	10	0	0.1	1	20	0	false	7	50	true	0	false	0.5	4	100	0.37048567870485677	0.6295143212951432	0	0	5402.882978331906	0	8453.769632046844	0	365310
8	0	"hundred-farmers3"	10000	0	"only-one-field-per-year"	2	3.168	1000	true	true	"constant_prices"	"log-normal"	3.445	true	"hh-nw-kernel-distance"	90	1100	3	0.093	30	0.069	0.05	false	true	0.1	10	0	0.1	1	20	0	false	7	50	true	0	false	0.5	5	100	0.3742216687422167	0.6257783312577833	0	0	5509.170374311599	0	8670.566930623829	0	365310
8	0	"hundred-farmers3"	10000	0	"only-one-field-per-year"	2	3.168	1000	true	true	"constant_prices"	"log-normal"	3.445	true	"hh-nw-kernel-distance"	90	1100	3	0.093	30	0.069	0.05	false	true	0.1	10	0	0.1	1	20	0	false	7	50	true	0	false	0.5	6	99	0.3778054862842893	0.6221945137157108	0	0	5766.001804739105	0	8938.48509933977	0	365400
8	0	"hundred-farmers3"	10000	0	"only-one-field-per-year"	2	3.168	1000	true	true	"constant_prices"	"log-normal"	3.445	true	"hh-nw-kernel-distance"	90	1100	3	0.093	30	0.069	0.05	false	true	0.1	10	0	0.1	1	20	0	false	7	50	true	0	false	0.5	7	97	0.3675	0.6325	0	0	5789.531847229269	0	9326.043478176876	0	365580
8	0	"hundred-farmers3"	10000	0	"only-one-field-per-year"	2	3.168	1000	true	true	"constant_prices"	"log-normal"	3.445	true	"hh-nw-kernel-distance"	90	1100	3	0.093	30	0.069	0.05	false	true	0.1	10	0	0.1	1	20	0	false	7	50	true	0	false	0.5	8	95	0.3483709273182957	0.6516290726817042	0	0	5227.993431130958	0	9756.06638035479	0	365760
8	0	"hundred-farmers3"	10000	0	"only-one-field-per-year"	2	3.168	1000	true	true	"constant_prices"	"log-normal"	3.445	true	"hh-nw-kernel-distance"	90	1100	3	0.093	30	0.069	0.05	false	true	0.1	10	0	0.1	1	20	0	false	7	50	true	0	false	0.5	9	94	0.3492462311557789	0.6507537688442211	0	0	5316.7585159373575	0	10240.267541323017	0	365940
8	0	"hundred-farmers3"	10000	0	"only-one-field-per-year"	2	3.168	1000	true	true	"constant_prices"	"log-normal"	3.445	true	"hh-nw-kernel-distance"	90	1100	3	0.093	30	0.069	0.05	false	true	0.1	10	0	0.1	1	20	0	false	7	50	true	0	false	0.5	10	93	0.3341724354940214	0.6658275645059786	0	0	5140.758393728539	0	10601.23501576103	0	366075
8	0	"hundred-farmers3"	10000	0	"only-one-field-per-year"	2	3.168	1000	true	true	"constant_prices"	"log-normal"	3.445	true	"hh-nw-kernel-distance"	90	1100	3	0.093	30	0.069	0.05	false	true	0.1	10	0	0.1	1	20	0	false	7	50	true	0	false	0.5	11	92	0.33039092055485497	0.669609079445145	0	0	5161.967270656597	0	10777.580297163997	0	366210
8	0	"hundred-farmers3"	10000	0	"only-one-field-per-year"	2	3.168	1000	true	true	"constant_prices"	"log-normal"	3.445	true	"hh-nw-kernel-distance"	90	1100	3	0.093	30	0.069	0.05	false	true	0.1	10	0	0.1	1	20	0	false	7	50	true	0	false	0.5	12	90	0.3170266836086404	0.6829733163913596	0	0	4798.867970878956	0	10974.527329694853	0	366750
8	0	"hundred-farmers3"	10000	0	"only-one-field-per-year"	2	3.168	1000	true	true	"constant_prices"	"log-normal"	3.445	true	"hh-nw-kernel-distance"	90	1100	3	0.093	30	0.069	0.05	false	true	0.1	10	0	0.1	1	20	0	false	7	50	true	0	false	0.5	13	88	0.3132992327365729	0.6867007672634271	0	0	4732.9149808671655	0	10877.997737684356	0	367200
8	0	"hundred-farmers3"	10000	0	"only-one-field-per-year"	2	3.168	1000	true	true	"constant_prices"	"log-normal"	3.445	true	"hh-nw-kernel-distance"	90	1100	3	0.093	30	0.069	0.05	false	true	0.1	10	0	0.1	1	20	0	false	7	50	true	0	false	0.5	14	88	0.31202046035805625	0.6879795396419437	0	0	4655.943700281236	0	10724.080559189251	0	367200
8	0	"hundred-farmers3"	10000	0	"only-one-field-per-year"	2	3.168	1000	true	true	"constant_prices"	"log-normal"	3.445	true	"hh-nw-kernel-distance"	90	1100	3	0.093	30	0.069	0.05	false	true	0.1	10	0	0.1	1	20	0	false	7	50	true	0	false	0.5	15	88	0.31074168797953966	0.6892583120204604	0	0	4552.729535675751	0	10849.714341825525	0	367200
8	0	"hundred-farmers3"	10000	0	"only-one-field-per-year"	2	3.168	1000	true	true	"constant_prices"	"log-normal"	3.445	true	"hh-nw-kernel-distance"	90	1100	3	0.093	30	0.069	0.05	false	true	0.1	10	0	0.1	1	20	0	false	7	50	true	0	false	0.5	16	87	0.3029525032092426	0.6970474967907574	0	0	4001.6794091835723	0	10874.650117461613	0	367470
8	0	"hundred-farmers3"	10000	0	"only-one-field-per-year"	2	3.168	1000	true	true	"constant_prices"	"log-normal"	3.445	true	"hh-nw-kernel-distance"	90	1100	3	0.093	30	0.069	0.05	false	true	0.1	10	0	0.1	1	20	0	false	7	50	true	0	false	0.5	17	87	0.29781771501925547	0.7021822849807445	0	0	3512.8588456622088	0	10855.70993887595	0	367470
8	0	"hundred-farmers3"	10000	0	"only-one-field-per-year"	2	3.168	1000	true	true	"constant_prices"	"log-normal"	3.445	true	"hh-nw-kernel-distance"	90	1100	3	0.093	30	0.069	0.05	false	true	0.1	10	0	0.1	1	20	0	false	7	50	true	0	false	0.5	18	86	0.30032154340836015	0.6996784565916399	0	0	3837.300873267048	0	11034.1456852023	0	367605
8	0	"hundred-farmers3"	10000	0	"only-one-field-per-year"	2	3.168	1000	true	true	"constant_prices"	"log-normal"	3.445	true	"hh-nw-kernel-distance"	90	1100	3	0.093	30	0.069	0.05	false	true	0.1	10	0	0.1	1	20	0	false	7	50	true	0	false	0.5	19	86	0.2739549839228296	0.7260450160771704	0	0	3079.1687662661234	0	10972.319079085339	0	367605
8	0	"hundred-farmers3"	10000	0	"only-one-field-per-year"	2	3.168	1000	true	true	"constant_prices"	"log-normal"	3.445	true	"hh-nw-kernel-distance"	90	1100	3	0.093	30	0.069	0.05	false	true	0.1	10	0	0.1	1	20	0	false	7	50	true	0	false	0.5	20	86	0.27266881028938905	0.727331189710611	0	0	3345.718788380849	0	11115.019770833691	0	367605
8	0	"hundred-farmers3"	10000	0	"only-one-field-per-year"	2	3.168	1000	true	true	"constant_prices"	"log-normal"	3.445	true	"hh-nw-kernel-distance"	90	1100	3	0.093	30	0.069	0.05	false	true	0.1	10	0	0.1	1	20	0	false	7	50	true	0	false	0.5	21	86	0.27266881028938905	0.727331189710611	0	0	3299.382066255078	0	11494.312342060946	0	367605
8	0	"hundred-farmers3"	10000	0	"only-one-field-per-year"	2	3.168	1000	true	true	"constant_prices"	"log-normal"	3.445	true	"hh-nw-kernel-distance"	90	1100	3	0.093	30	0.069	0.05	false	true	0.1	10	0	0.1	1	20	0	false	7	50	true	0	false	0.5	22	86	0.2681672025723473	0.7318327974276527	0	0	3453.976424704897	0	11684.736043075736	0	367605
8	0	"hundred-farmers3"	10000	0	"only-one-field-per-year"	2	3.168	1000	true	true	"constant_prices"	"log-normal"	3.445	true	"hh-nw-kernel-distance"	90	1100	3	0.093	30	0.069	0.05	false	true	0.1	10	0	0.1	1	20	0	false	7	50	true	0	false	0.5	23	85	0.25870967741935486	0.7412903225806452	0	0	3447.0885373736146	0	11744.350010414802	0	367830
8	0	"hundred-farmers3"	10000	0	"only-one-field-per-year"	2	3.168	1000	true	true	"constant_prices"	"log-normal"	3.445	true	"hh-nw-kernel-distance"	90	1100	3	0.093	30	0.069	0.05	false	true	0.1	10	0	0.1	1	20	0	false	7	50	true	0	false	0.5	24	84	0.25742574257425743	0.7425742574257426	0	0	3359.1788007378636	0	11190.04223789397	0	369405
8	0	"hundred-farmers3"	10000	0	"only-one-field-per-year"	2	3.168	1000	true	true	"constant_prices"	"log-normal"	3.445	true	"hh-nw-kernel-distance"	90	1100	3	0.093	30	0.069	0.05	false	true	0.1	10	0	0.1	1	20	0	false	7	50	true	0	false	0.5	25	84	0.262046204620462	0.737953795379538	0	0	3493.4390611972594	0	10624.621738819704	0	369405
8	0	"hundred-farmers3"	10000	0	"only-one-field-per-year"	2	3.168	1000	true	true	"constant_prices"	"log-normal"	3.445	true	"hh-nw-kernel-distance"	90	1100	3	0.093	30	0.069	0.05	false	true	0.1	10	0	0.1	1	20	0	false	7	50	true	0	false	0.5	26	84	0.262046204620462	0.737953795379538	0	0	3319.7843506145764	0	10703.870225530607	0	369405
8	0	"hundred-farmers3"	10000	0	"only-one-field-per-year"	2	3.168	1000	true	true	"constant_prices"	"log-normal"	3.445	true	"hh-nw-kernel-distance"	90	1100	3	0.093	30	0.069	0.05	false	true	0.1	10	0	0.1	1	20	0	false	7	50	true	0	false	0.5	27	84	0.262046204620462	0.737953795379538	0	0	3437.304271678881	0	10824.658444058507	0	369405
8	0	"hundred-farmers3"	10000	0	"only-one-field-per-year"	2	3.168	1000	true	true	"constant_prices"	"log-normal"	3.445	true	"hh-nw-kernel-distance"	90	1100	3	0.093	30	0.069	0.05	false	true	0.1	10	0	0.1	1	20	0	false	7	50	true	0	false	0.5	28	84	0.2607260726072607	0.7392739273927392	0	0	3403.984754871877	0	10444.611627784017	0	369405
8	0	"hundred-farmers3"	10000	0	"only-one-field-per-year"	2	3.168	1000	true	true	"constant_prices"	"log-normal"	3.445	true	"hh-nw-kernel-distance"	90	1100	3	0.093	30	0.069	0.05	false	true	0.1	10	0	0.1	1	20	0	false	7	50	true	0	false	0.5	29	84	0.2607260726072607	0.7392739273927392	0	0	3604.1885261014277	0	10372.713119905035	0	369405
8	0	"hundred-farmers3"	10000	0	"only-one-field-per-year"	2	3.168	1000	true	true	"constant_prices"	"log-normal"	3.445	true	"hh-nw-kernel-distance"	90	1100	3	0.093	30	0.069	0.05	false	true	0.1	10	0	0.1	1	20	0	false	7	50	true	0	false	0.5	30	84	0.2607260726072607	0.7392739273927392	0	0	3479.430691919819	0	10630.419116980349	0	369405
8	0	"hundred-farmers3"	10000	0	"only-one-field-per-year"	2	3.168	1000	true	true	"constant_prices"	"log-normal"	3.445	true	"hh-nw-kernel-distance"	90	1100	3	0.093	30	0.069	0.05	false	true	0.1	10	0	0.1	1	20	0	false	7	50	true	0	false	0.5	31	83	0.2632978723404255	0.7367021276595744	0	0	3593.199373992231	0	10479.782032155386	0	369900
8	0	"hundred-farmers3"	10000	0	"only-one-field-per-year"	2	3.168	1000	true	true	"constant_prices"	"log-normal"	3.445	true	"hh-nw-kernel-distance"	90	1100	3	0.093	30	0.069	0.05	false	true	0.1	10	0	0.1	1	20	0	false	7	50	true	0	false	0.5	32	82	0.26582278481012656	0.7341772151898734	0	0	3776.3333544298157	0	10261.614812242975	0	370035
8	0	"hundred-farmers3"	10000	0	"only-one-field-per-year"	2	3.168	1000	true	true	"constant_prices"	"log-normal"	3.445	true	"hh-nw-kernel-distance"	90	1100	3	0.093	30	0.069	0.05	false	true	0.1	10	0	0.1	1	20	0	false	7	50	true	0	false	0.5	33	82	0.26582278481012656	0.7341772151898734	0	0	3559.862871641646	0	10355.60750440138	0	370035
8	0	"hundred-farmers3"	10000	0	"only-one-field-per-year"	2	3.168	1000	true	true	"constant_prices"	"log-normal"	3.445	true	"hh-nw-kernel-distance"	90	1100	3	0.093	30	0.069	0.05	false	true	0.1	10	0	0.1	1	20	0	false	7	50	true	0	false	0.5	34	82	0.27048634243837444	0.7295136575616256	0	0	3674.7342526732486	0	10670.641078424183	0	370035
8	0	"hundred-farmers3"	10000	0	"only-one-field-per-year"	2	3.168	1000	true	true	"constant_prices"	"log-normal"	3.445	true	"hh-nw-kernel-distance"	90	1100	3	0.093	30	0.069	0.05	false	true	0.1	10	0	0.1	1	20	0	false	7	50	true	0	false	0.5	35	82	0.27048634243837444	0.7295136575616256	0	0	3668.9459549931194	0	10864.52703586534	0	370035
8	0	"hundred-farmers3"	10000	0	"only-one-field-per-year"	2	3.168	1000	true	true	"constant_prices"	"log-normal"	3.445	true	"hh-nw-kernel-distance"	90	1100	3	0.093	30	0.069	0.05	false	true	0.1	10	0	0.1	1	20	0	false	7	50	true	0	false	0.5	36	82	0.27048634243837444	0.7295136575616256	0	0	3782.662797386067	0	10872.60534104669	0	370035
8	0	"hundred-farmers3"	10000	0	"only-one-field-per-year"	2	3.168	1000	true	true	"constant_prices"	"log-normal"	3.445	true	"hh-nw-kernel-distance"	90	1100	3	0.093	30	0.069	0.05	false	true	0.1	10	0	0.1	1	20	0	false	7	50	true	0	false	0.5	37	82	0.27048634243837444	0.7295136575616256	0	0	3692.2254669490812	0	11201.78731112351	0	370035
8	0	"hundred-farmers3"	10000	0	"only-one-field-per-year"	2	3.168	1000	true	true	"constant_prices"	"log-normal"	3.445	true	"hh-nw-kernel-distance"	90	1100	3	0.093	30	0.069	0.05	false	true	0.1	10	0	0.1	1	20	0	false	7	50	true	0	false	0.5	38	82	0.2684876748834111	0.7315123251165889	0	0	3758.5414887813477	0	11627.38155745752	0	370035
8	0	"hundred-farmers3"	10000	0	"only-one-field-per-year"	2	3.168	1000	true	true	"constant_prices"	"log-normal"	3.445	true	"hh-nw-kernel-distance"	90	1100	3	0.093	30	0.069	0.05	false	true	0.1	10	0	0.1	1	20	0	false	7	50	true	0	false	0.5	39	82	0.2671552298467688	0.7328447701532311	0	0	3525.637862488055	0	11383.155677354802	0	370035
8	0	"hundred-farmers3"	10000	0	"only-one-field-per-year"	2	3.168	1000	true	true	"constant_prices"	"log-normal"	3.445	true	"hh-nw-kernel-distance"	90	1100	3	0.093	30	0.069	0.05	false	true	0.1	10	0	0.1	1	20	0	false	7	50	true	0	false	0.5	40	82	0.2671552298467688	0.7328447701532311	0	0	3366.9511610398004	0	10625.892719208632	0	370035
8	0	"hundred-farmers3"	10000	0	"only-one-field-per-year"	2	3.168	1000	true	true	"constant_prices"	"log-normal"	3.445	true	"hh-nw-kernel-distance"	90	1100	3	0.093	30	0.069	0.05	false	true	0.1	10	0	0.1	1	20	0	false	7	50	true	0	false	0.5	41	82	0.2671552298467688	0.7328447701532311	0	0	2971.153728455791	0	10011.405844875277	0	370035
8	0	"hundred-farmers3"	10000	0	"only-one-field-per-year"	2	3.168	1000	true	true	"constant_prices"	"log-normal"	3.445	true	"hh-nw-kernel-distance"	90	1100	3	0.093	30	0.069	0.05	false	true	0.1	10	0	0.1	1	20	0	false	7	50	true	0	false	0.5	42	82	0.2671552298467688	0.7328447701532311	0	0	2783.578299821509	0	10080.332366352999	0	370035
8	0	"hundred-farmers3"	10000	0	"only-one-field-per-year"	2	3.168	1000	true	true	"constant_prices"	"log-normal"	3.445	true	"hh-nw-kernel-distance"	90	1100	3	0.093	30	0.069	0.05	false	true	0.1	10	0	0.1	1	20	0	false	7	50	true	0	false	0.5	43	82	0.2671552298467688	0.7328447701532311	0	0	3013.467310278042	0	10204.53377053824	0	370035
8	0	"hundred-farmers3"	10000	0	"only-one-field-per-year"	2	3.168	1000	true	true	"constant_prices"	"log-normal"	3.445	true	"hh-nw-kernel-distance"	90	1100	3	0.093	30	0.069	0.05	false	true	0.1	10	0	0.1	1	20	0	false	7	50	true	0	false	0.5	44	82	0.2671552298467688	0.7328447701532311	0	0	2765.026226196636	0	10463.646718746177	0	370035
8	0	"hundred-farmers3"	10000	0	"only-one-field-per-year"	2	3.168	1000	true	true	"constant_prices"	"log-normal"	3.445	true	"hh-nw-kernel-distance"	90	1100	3	0.093	30	0.069	0.05	false	true	0.1	10	0	0.1	1	20	0	false	7	50	true	0	false	0.5	45	82	0.2671552298467688	0.7328447701532311	0	0	3045.8928358783073	0	10811.14676310529	0	370035
8	0	"hundred-farmers3"	10000	0	"only-one-field-per-year"	2	3.168	1000	true	true	"constant_prices"	"log-normal"	3.445	true	"hh-nw-kernel-distance"	90	1100	3	0.093	30	0.069	0.05	false	true	0.1	10	0	0.1	1	20	0	false	7	50	true	0	false	0.5	46	82	0.2671552298467688	0.7328447701532311	0	0	2990.3040421575133	0	10983.4689293451	0	370035
8	0	"hundred-farmers3"	10000	0	"only-one-field-per-year"	2	3.168	1000	true	true	"constant_prices"	"log-normal"	3.445	true	"hh-nw-kernel-distance"	90	1100	3	0.093	30	0.069	0.05	false	true	0.1	10	0	0.1	1	20	0	false	7	50	true	0	false	0.5	47	82	0.2671552298467688	0.7328447701532311	0	0	3225.3538038391903	0	11299.41654413992	0	370035
8	0	"hundred-farmers3"	10000	0	"only-one-field-per-year"	2	3.168	1000	true	true	"constant_prices"	"log-normal"	3.445	true	"hh-nw-kernel-distance"	90	1100	3	0.093	30	0.069	0.05	false	true	0.1	10	0	0.1	1	20	0	false	7	50	true	0	false	0.5	48	82	0.2671552298467688	0.7328447701532311	0	0	3415.5237317234437	0	11629.63614030939	0	370035
8	0	"hundred-farmers3"	10000	0	"only-one-field-per-year"	2	3.168	1000	true	true	"constant_prices"	"log-normal"	3.445	true	"hh-nw-kernel-distance"	90	1100	3	0.093	30	0.069	0.05	false	true	0.1	10	0	0.1	1	20	0	false	7	50	true	0	false	0.5	49	82	0.2671552298467688	0.7328447701532311	0	0	3524.0559904516504	0	11556.371036962111	0	370035
8	0	"hundred-farmers3"	10000	0	"only-one-field-per-year"	2	3.168	1000	true	true	"constant_prices"	"log-normal"	3.445	true	"hh-nw-kernel-distance"	90	1100	3	0.093	30	0.069	0.05	false	true	0.1	10	0	0.1	1	20	0	false	7	50	true	0	false	0.5	50	82	0.2671552298467688	0.7328447701532311	0	0	3567.384970570764	0	11753.385272620779	0	370035
9	0	"hundred-farmers3"	10000	0	"only-one-field-per-year"	2	3.168	1000	true	true	"constant_prices"	"log-normal"	3.445	true	"hh-nw-kernel-distance"	90	1100	3	0.093	30	0.069	0.05	false	true	0.1	10	0	0.1	1	20	0	false	7	50	true	0	false	0.5	0	100	0.50186799501868	0.49813200498132004	0	0	0	0	0	0	0
9	0	"hundred-farmers3"	10000	0	"only-one-field-per-year"	2	3.168	1000	true	true	"constant_prices"	"log-normal"	3.445	true	"hh-nw-kernel-distance"	90	1100	3	0.093	30	0.069	0.05	false	true	0.1	10	0	0.1	1	20	0	false	7	50	true	0	false	0.5	1	100	0.43212951432129515	0.5678704856787049	0	0	5960.3213858333675	0	6951.014284306885	0	365310
9	0	"hundred-farmers3"	10000	0	"only-one-field-per-year"	2	3.168	1000	true	true	"constant_prices"	"log-normal"	3.445	true	"hh-nw-kernel-distance"	90	1100	3	0.093	30	0.069	0.05	false	true	0.1	10	0	0.1	1	20	0	false	7	50	true	0	false	0.5	2	100	0.398505603985056	0.6014943960149439	0	0	5678.744580816664	0	7345.74001949974	0	365310
9	0	"hundred-farmers3"	10000	0	"only-one-field-per-year"	2	3.168	1000	true	true	"constant_prices"	"log-normal"	3.445	true	"hh-nw-kernel-distance"	90	1100	3	0.093	30	0.069	0.05	false	true	0.1	10	0	0.1	1	20	0	false	7	50	true	0	false	0.5	3	100	0.38854296388542964	0.6114570361145704	0	0	5435.795571115908	0	7733.0505690803875	0	365310
9	0	"hundred-farmers3"	10000	0	"only-one-field-per-year"	2	3.168	1000	true	true	"constant_prices"	"log-normal"	3.445	true	"hh-nw-kernel-distance"	90	1100	3	0.093	30	0.069	0.05	false	true	0.1	10	0	0.1	1	20	0	false	7	50	true	0	false	0.5	4	100	0.36488169364881695	0.635118306351183	0	0	5127.210978631478	0	8117.734461434367	0	365310
9	0	"hundred-farmers3"	10000	0	"only-one-field-per-year"	2	3.168	1000	true	true	"constant_prices"	"log-normal"	3.445	true	"hh-nw-kernel-distance"	90	1100	3	0.093	30	0.069	0.05	false	true	0.1	10	0	0.1	1	20	0	false	7	50	true	0	false	0.5	5	100	0.35242839352428396	0.6475716064757161	0	0	5151.833751287159	0	8509.476288215392	0	365310
9	0	"hundred-farmers3"	10000	0	"only-one-field-per-year"	2	3.168	1000	true	true	"constant_prices"	"log-normal"	3.445	true	"hh-nw-kernel-distance"	90	1100	3	0.093	30	0.069	0.05	false	true	0.1	10	0	0.1	1	20	0	false	7	50	true	0	false	0.5	6	100	0.3443337484433375	0.6556662515566625	0	0	5220.922122389404	0	8922.01476573367	0	365310
9	0	"hundred-farmers3"	10000	0	"only-one-field-per-year"	2	3.168	1000	true	true	"constant_prices"	"log-normal"	3.445	true	"hh-nw-kernel-distance"	90	1100	3	0.093	30	0.069	0.05	false	true	0.1	10	0	0.1	1	20	0	false	7	50	true	0	false	0.5	7	100	0.3368617683686177	0.6631382316313823	0	0	5031.255999941899	0	9222.370739975955	0	365310
9	0	"hundred-farmers3"	10000	0	"only-one-field-per-year"	2	3.168	1000	true	true	"constant_prices"	"log-normal"	3.445	true	"hh-nw-kernel-distance"	90	1100	3	0.093	30	0.069	0.05	false	true	0.1	10	0	0.1	1	20	0	false	7	50	true	0	false	0.5	8	99	0.31483790523690774	0.6851620947630923	0	0	4857.591257356487	0	9704.568879957586	0	365400
9	0	"hundred-farmers3"	10000	0	"only-one-field-per-year"	2	3.168	1000	true	true	"constant_prices"	"log-normal"	3.445	true	"hh-nw-kernel-distance"	90	1100	3	0.093	30	0.069	0.05	false	true	0.1	10	0	0.1	1	20	0	false	7	50	true	0	false	0.5	9	97	0.31207004377736086	0.6879299562226392	0	0	4766.188310815785	0	9779.74331629457	0	365625
9	0	"hundred-farmers3"	10000	0	"only-one-field-per-year"	2	3.168	1000	true	true	"constant_prices"	"log-normal"	3.445	true	"hh-nw-kernel-distance"	90	1100	3	0.093	30	0.069	0.05	false	true	0.1	10	0	0.1	1	20	0	false	7	50	true	0	false	0.5	10	95	0.3069679849340866	0.6930320150659134	0	0	4865.852281225695	0	10234.598770556477	0	365895
9	0	"hundred-farmers3"	10000	0	"only-one-field-per-year"	2	3.168	1000	true	true	"constant_prices"	"log-normal"	3.445	true	"hh-nw-kernel-distance"	90	1100	3	0.093	30	0.069	0.05	false	true	0.1	10	0	0.1	1	20	0	false	7	50	true	0	false	0.5	11	92	0.30303030303030304	0.696969696969697	0	0	4798.813324354726	0	10572.800479720709	0	366300
9	0	"hundred-farmers3"	10000	0	"only-one-field-per-year"	2	3.168	1000	true	true	"constant_prices"	"log-normal"	3.445	true	"hh-nw-kernel-distance"	90	1100	3	0.093	30	0.069	0.05	false	true	0.1	10	0	0.1	1	20	0	false	7	50	true	0	false	0.5	12	89	0.2975206611570248	0.7024793388429752	0	0	4718.5364127761495	0	10797.355572565039	0	366795
9	0	"hundred-farmers3"	10000	0	"only-one-field-per-year"	2	3.168	1000	true	true	"constant_prices"	"log-normal"	3.445	true	"hh-nw-kernel-distance"	90	1100	3	0.093	30	0.069	0.05	false	true	0.1	10	0	0.1	1	20	0	false	7	50	true	0	false	0.5	13	88	0.2603701340140396	0.7396298659859605	0	0	4042.939066165702	0	10824.093688043427	0	367065
9	0	"hundred-farmers3"	10000	0	"only-one-field-per-year"	2	3.168	1000	true	true	"constant_prices"	"log-normal"	3.445	true	"hh-nw-kernel-distance"	90	1100	3	0.093	30	0.069	0.05	false	true	0.1	10	0	0.1	1	20	0	false	7	50	true	0	false	0.5	14	87	0.24296675191815856	0.7570332480818415	0	0	3586.914496349504	0	10809.77783515016	0	367200
9	0	"hundred-farmers3"	10000	0	"only-one-field-per-year"	2	3.168	1000	true	true	"constant_prices"	"log-normal"	3.445	true	"hh-nw-kernel-distance"	90	1100	3	0.093	30	0.069	0.05	false	true	0.1	10	0	0.1	1	20	0	false	7	50	true	0	false	0.5	15	87	0.2289002557544757	0.7710997442455243	0	0	3383.6596839500526	0	10747.241020798401	0	367200
9	0	"hundred-farmers3"	10000	0	"only-one-field-per-year"	2	3.168	1000	true	true	"constant_prices"	"log-normal"	3.445	true	"hh-nw-kernel-distance"	90	1100	3	0.093	30	0.069	0.05	false	true	0.1	10	0	0.1	1	20	0	false	7	50	true	0	false	0.5	16	87	0.21227621483375958	0.7877237851662404	0	0	3234.394230939347	0	11003.406784005952	0	367200
9	0	"hundred-farmers3"	10000	0	"only-one-field-per-year"	2	3.168	1000	true	true	"constant_prices"	"log-normal"	3.445	true	"hh-nw-kernel-distance"	90	1100	3	0.093	30	0.069	0.05	false	true	0.1	10	0	0.1	1	20	0	false	7	50	true	0	false	0.5	17	85	0.19415584415584416	0.8058441558441558	0	0	2956.018209296434	0	11057.193448940796	0	368280
9	0	"hundred-farmers3"	10000	0	"only-one-field-per-year"	2	3.168	1000	true	true	"constant_prices"	"log-normal"	3.445	true	"hh-nw-kernel-distance"	90	1100	3	0.093	30	0.069	0.05	false	true	0.1	10	0	0.1	1	20	0	false	7	50	true	0	false	0.5	18	85	0.19155844155844157	0.8084415584415584	0	0	2749.8330858917425	0	10748.900043026606	0	368280
9	0	"hundred-farmers3"	10000	0	"only-one-field-per-year"	2	3.168	1000	true	true	"constant_prices"	"log-normal"	3.445	true	"hh-nw-kernel-distance"	90	1100	3	0.093	30	0.069	0.05	false	true	0.1	10	0	0.1	1	20	0	false	7	50	true	0	false	0.5	19	85	0.17987012987012987	0.8201298701298702	0	0	2635.4056536796047	0	10713.844273232524	0	368280
9	0	"hundred-farmers3"	10000	0	"only-one-field-per-year"	2	3.168	1000	true	true	"constant_prices"	"log-normal"	3.445	true	"hh-nw-kernel-distance"	90	1100	3	0.093	30	0.069	0.05	false	true	0.1	10	0	0.1	1	20	0	false	7	50	true	0	false	0.5	20	84	0.1700325732899023	0.8299674267100977	0	0	2360.33340785611	0	10909.8714601107	0	368505
9	0	"hundred-farmers3"	10000	0	"only-one-field-per-year"	2	3.168	1000	true	true	"constant_prices"	"log-normal"	3.445	true	"hh-nw-kernel-distance"	90	1100	3	0.093	30	0.069	0.05	false	true	0.1	10	0	0.1	1	20	0	false	7	50	true	0	false	0.5	21	84	0.15374592833876222	0.8462540716612378	0	0	1949.0508454585731	0	11159.408509333596	0	368505
9	0	"hundred-farmers3"	10000	0	"only-one-field-per-year"	2	3.168	1000	true	true	"constant_prices"	"log-normal"	3.445	true	"hh-nw-kernel-distance"	90	1100	3	0.093	30	0.069	0.05	false	true	0.1	10	0	0.1	1	20	0	false	7	50	true	0	false	0.5	22	84	0.14592833876221498	0.854071661237785	0	0	1781.6367332440627	0	11299.892220526637	0	368505
9	0	"hundred-farmers3"	10000	0	"only-one-field-per-year"	2	3.168	1000	true	true	"constant_prices"	"log-normal"	3.445	true	"hh-nw-kernel-distance"	90	1100	3	0.093	30	0.069	0.05	false	true	0.1	10	0	0.1	1	20	0	false	7	50	true	0	false	0.5	23	84	0.13876221498371336	0.8612377850162867	0	0	1774.0492345353812	0	11799.001259424318	0	368505
9	0	"hundred-farmers3"	10000	0	"only-one-field-per-year"	2	3.168	1000	true	true	"constant_prices"	"log-normal"	3.445	true	"hh-nw-kernel-distance"	90	1100	3	0.093	30	0.069	0.05	false	true	0.1	10	0	0.1	1	20	0	false	7	50	true	0	false	0.5	24	84	0.13876221498371336	0.8612377850162867	0	0	1876.8226833521749	0	12301.294835884177	0	368505
9	0	"hundred-farmers3"	10000	0	"only-one-field-per-year"	2	3.168	1000	true	true	"constant_prices"	"log-normal"	3.445	true	"hh-nw-kernel-distance"	90	1100	3	0.093	30	0.069	0.05	false	true	0.1	10	0	0.1	1	20	0	false	7	50	true	0	false	0.5	25	83	0.13903394255874674	0.8609660574412533	0	0	1851.5509489054577	0	12712.545360252054	0	368640
9	0	"hundred-farmers3"	10000	0	"only-one-field-per-year"	2	3.168	1000	true	true	"constant_prices"	"log-normal"	3.445	true	"hh-nw-kernel-distance"	90	1100	3	0.093	30	0.069	0.05	false	true	0.1	10	0	0.1	1	20	0	false	7	50	true	0	false	0.5	26	83	0.13903394255874674	0.8609660574412533	0	0	1748.18207836684	0	12848.882880977519	0	368640
9	0	"hundred-farmers3"	10000	0	"only-one-field-per-year"	2	3.168	1000	true	true	"constant_prices"	"log-normal"	3.445	true	"hh-nw-kernel-distance"	90	1100	3	0.093	30	0.069	0.05	false	true	0.1	10	0	0.1	1	20	0	false	7	50	true	0	false	0.5	27	83	0.15013054830287206	0.8498694516971279	0	0	1875.3765367095639	0	12758.923531470098	0	368640
9	0	"hundred-farmers3"	10000	0	"only-one-field-per-year"	2	3.168	1000	true	true	"constant_prices"	"log-normal"	3.445	true	"hh-nw-kernel-distance"	90	1100	3	0.093	30	0.069	0.05	false	true	0.1	10	0	0.1	1	20	0	false	7	50	true	0	false	0.5	28	83	0.1429503916449086	0.8570496083550914	0	0	1557.2551462913766	0	13089.697142227256	0	368640
9	0	"hundred-farmers3"	10000	0	"only-one-field-per-year"	2	3.168	1000	true	true	"constant_prices"	"log-normal"	3.445	true	"hh-nw-kernel-distance"	90	1100	3	0.093	30	0.069	0.05	false	true	0.1	10	0	0.1	1	20	0	false	7	50	true	0	false	0.5	29	82	0.1505235602094241	0.849476439790576	0	0	1746.8966475612863	0	13124.70247506231	0	368820
9	0	"hundred-farmers3"	10000	0	"only-one-field-per-year"	2	3.168	1000	true	true	"constant_prices"	"log-normal"	3.445	true	"hh-nw-kernel-distance"	90	1100	3	0.093	30	0.069	0.05	false	true	0.1	10	0	0.1	1	20	0	false	7	50	true	0	false	0.5	30	82	0.1505235602094241	0.849476439790576	0	0	1872.61379909713	0	13335.817882731677	0	368820
9	0	"hundred-farmers3"	10000	0	"only-one-field-per-year"	2	3.168	1000	true	true	"constant_prices"	"log-normal"	3.445	true	"hh-nw-kernel-distance"	90	1100	3	0.093	30	0.069	0.05	false	true	0.1	10	0	0.1	1	20	0	false	7	50	true	0	false	0.5	31	81	0.15151515151515152	0.8484848484848485	0	0	1983.0637046147533	0	13140.67200408261	0	369270
9	0	"hundred-farmers3"	10000	0	"only-one-field-per-year"	2	3.168	1000	true	true	"constant_prices"	"log-normal"	3.445	true	"hh-nw-kernel-distance"	90	1100	3	0.093	30	0.069	0.05	false	true	0.1	10	0	0.1	1	20	0	false	7	50	true	0	false	0.5	32	80	0.15181518151815182	0.8481848184818482	0	0	1952.07237974402	0	13563.293617868507	0	369405
9	0	"hundred-farmers3"	10000	0	"only-one-field-per-year"	2	3.168	1000	true	true	"constant_prices"	"log-normal"	3.445	true	"hh-nw-kernel-distance"	90	1100	3	0.093	30	0.069	0.05	false	true	0.1	10	0	0.1	1	20	0	false	7	50	true	0	false	0.5	33	80	0.15313531353135312	0.8468646864686469	0	0	2018.4288366188014	0	13779.283129818486	0	369405
9	0	"hundred-farmers3"	10000	0	"only-one-field-per-year"	2	3.168	1000	true	true	"constant_prices"	"log-normal"	3.445	true	"hh-nw-kernel-distance"	90	1100	3	0.093	30	0.069	0.05	false	true	0.1	10	0	0.1	1	20	0	false	7	50	true	0	false	0.5	34	79	0.15675675675675677	0.8432432432432433	0	0	1919.3193824077457	0	13481.745211435538	0	370980
9	0	"hundred-farmers3"	10000	0	"only-one-field-per-year"	2	3.168	1000	true	true	"constant_prices"	"log-normal"	3.445	true	"hh-nw-kernel-distance"	90	1100	3	0.093	30	0.069	0.05	false	true	0.1	10	0	0.1	1	20	0	false	7	50	true	0	false	0.5	35	78	0.15977961432506887	0.8402203856749312	0	0	2053.527664833198	0	12644.012193767081	0	372240
9	0	"hundred-farmers3"	10000	0	"only-one-field-per-year"	2	3.168	1000	true	true	"constant_prices"	"log-normal"	3.445	true	"hh-nw-kernel-distance"	90	1100	3	0.093	30	0.069	0.05	false	true	0.1	10	0	0.1	1	20	0	false	7	50	true	0	false	0.5	36	78	0.15977961432506887	0.8402203856749312	0	0	2013.2349681360447	0	13047.9611241582	0	372240
9	0	"hundred-farmers3"	10000	0	"only-one-field-per-year"	2	3.168	1000	true	true	"constant_prices"	"log-normal"	3.445	true	"hh-nw-kernel-distance"	90	1100	3	0.093	30	0.069	0.05	false	true	0.1	10	0	0.1	1	20	0	false	7	50	true	0	false	0.5	37	78	0.1659779614325069	0.8340220385674931	0	0	1911.9385210687997	0	12951.825049584182	0	372240
9	0	"hundred-farmers3"	10000	0	"only-one-field-per-year"	2	3.168	1000	true	true	"constant_prices"	"log-normal"	3.445	true	"hh-nw-kernel-distance"	90	1100	3	0.093	30	0.069	0.05	false	true	0.1	10	0	0.1	1	20	0	false	7	50	true	0	false	0.5	38	77	0.1664364640883978	0.8335635359116023	0	0	1996.233774077193	0	12567.706673247649	0	372420
9	0	"hundred-farmers3"	10000	0	"only-one-field-per-year"	2	3.168	1000	true	true	"constant_prices"	"log-normal"	3.445	true	"hh-nw-kernel-distance"	90	1100	3	0.093	30	0.069	0.05	false	true	0.1	10	0	0.1	1	20	0	false	7	50	true	0	false	0.5	39	76	0.1673611111111111	0.8326388888888889	0	0	2033.1342998469688	0	12105.465368661919	0	372780
9	0	"hundred-farmers3"	10000	0	"only-one-field-per-year"	2	3.168	1000	true	true	"constant_prices"	"log-normal"	3.445	true	"hh-nw-kernel-distance"	90	1100	3	0.093	30	0.069	0.05	false	true	0.1	10	0	0.1	1	20	0	false	7	50	true	0	false	0.5	40	76	0.1673611111111111	0.8326388888888889	0	0	1959.6423153455776	0	11509.23283794973	0	372780
9	0	"hundred-farmers3"	10000	0	"only-one-field-per-year"	2	3.168	1000	true	true	"constant_prices"	"log-normal"	3.445	true	"hh-nw-kernel-distance"	90	1100	3	0.093	30	0.069	0.05	false	true	0.1	10	0	0.1	1	20	0	false	7	50	true	0	false	0.5	41	76	0.1673611111111111	0.8326388888888889	0	0	2100.323619112543	0	11482.73010893735	0	372780
9	0	"hundred-farmers3"	10000	0	"only-one-field-per-year"	2	3.168	1000	true	true	"constant_prices"	"log-normal"	3.445	true	"hh-nw-kernel-distance"	90	1100	3	0.093	30	0.069	0.05	false	true	0.1	10	0	0.1	1	20	0	false	7	50	true	0	false	0.5	42	75	0.16794425087108014	0.8320557491289199	0	0	2209.9289200412336	0	11076.100186581227	0	373005
9	0	"hundred-farmers3"	10000	0	"only-one-field-per-year"	2	3.168	1000	true	true	"constant_prices"	"log-normal"	3.445	true	"hh-nw-kernel-distance"	90	1100	3	0.093	30	0.069	0.05	false	true	0.1	10	0	0.1	1	20	0	false	7	50	true	0	false	0.5	43	75	0.16794425087108014	0.8320557491289199	0	0	2098.775954532959	0	11230.713142194274	0	373005
9	0	"hundred-farmers3"	10000	0	"only-one-field-per-year"	2	3.168	1000	true	true	"constant_prices"	"log-normal"	3.445	true	"hh-nw-kernel-distance"	90	1100	3	0.093	30	0.069	0.05	false	true	0.1	10	0	0.1	1	20	0	false	7	50	true	0	false	0.5	44	75	0.16794425087108014	0.8320557491289199	0	0	2138.155479440047	0	11484.393191510424	0	373005
9	0	"hundred-farmers3"	10000	0	"only-one-field-per-year"	2	3.168	1000	true	true	"constant_prices"	"log-normal"	3.445	true	"hh-nw-kernel-distance"	90	1100	3	0.093	30	0.069	0.05	false	true	0.1	10	0	0.1	1	20	0	false	7	50	true	0	false	0.5	45	75	0.16794425087108014	0.8320557491289199	0	0	2111.7630042834235	0	11625.3915300539	0	373005
9	0	"hundred-farmers3"	10000	0	"only-one-field-per-year"	2	3.168	1000	true	true	"constant_prices"	"log-normal"	3.445	true	"hh-nw-kernel-distance"	90	1100	3	0.093	30	0.069	0.05	false	true	0.1	10	0	0.1	1	20	0	false	7	50	true	0	false	0.5	46	75	0.17073170731707318	0.8292682926829268	0	0	1805.3845413568613	0	11674.667895077786	0	373005
9	0	"hundred-farmers3"	10000	0	"only-one-field-per-year"	2	3.168	1000	true	true	"constant_prices"	"log-normal"	3.445	true	"hh-nw-kernel-distance"	90	1100	3	0.093	30	0.069	0.05	false	true	0.1	10	0	0.1	1	20	0	false	7	50	true	0	false	0.5	47	75	0.17073170731707318	0.8292682926829268	0	0	1996.5217741394342	0	11839.160924137774	0	373005
9	0	"hundred-farmers3"	10000	0	"only-one-field-per-year"	2	3.168	1000	true	true	"constant_prices"	"log-normal"	3.445	true	"hh-nw-kernel-distance"	90	1100	3	0.093	30	0.069	0.05	false	true	0.1	10	0	0.1	1	20	0	false	7	50	true	0	false	0.5	48	74	0.17132867132867133	0.8286713286713286	0	0	2122.7161828510893	0	12150.36469475618	0	373230
9	0	"hundred-farmers3"	10000	0	"only-one-field-per-year"	2	3.168	1000	true	true	"constant_prices"	"log-normal"	3.445	true	"hh-nw-kernel-distance"	90	1100	3	0.093	30	0.069	0.05	false	true	0.1	10	0	0.1	1	20	0	false	7	50	true	0	false	0.5	49	74	0.17132867132867133	0.8286713286713286	0	0	2208.3255168435917	0	12273.932654398493	0	373230
9	0	"hundred-farmers3"	10000	0	"only-one-field-per-year"	2	3.168	1000	true	true	"constant_prices"	"log-normal"	3.445	true	"hh-nw-kernel-distance"	90	1100	3	0.093	30	0.069	0.05	false	true	0.1	10	0	0.1	1	20	0	false	7	50	true	0	false	0.5	50	74	0.17132867132867133	0.8286713286713286	0	0	2223.1425477514395	0	12662.764150760018	0	373230
10	0	"hundred-farmers3"	10000	0	"only-one-field-per-year"	2	3.168	1000	true	true	"constant_prices"	"log-normal"	3.445	true	"hh-nw-kernel-distance"	90	1100	3	0.093	30	0.069	0.05	false	true	0.1	10	0	0.1	1	20	0	false	7	50	true	0	false	0.5	0	100	0.50186799501868	0.49813200498132004	0	0	0	0	0	0	0
10	0	"hundred-farmers3"	10000	0	"only-one-field-per-year"	2	3.168	1000	true	true	"constant_prices"	"log-normal"	3.445	true	"hh-nw-kernel-distance"	90	1100	3	0.093	30	0.069	0.05	false	true	0.1	10	0	0.1	1	20	0	false	7	50	true	0	false	0.5	1	100	0.4066002490660025	0.5933997509339975	0	0	5611.038744485849	0	6532.261746348357	0	365310
10	0	"hundred-farmers3"	10000	0	"only-one-field-per-year"	2	3.168	1000	true	true	"constant_prices"	"log-normal"	3.445	true	"hh-nw-kernel-distance"	90	1100	3	0.093	30	0.069	0.05	false	true	0.1	10	0	0.1	1	20	0	false	7	50	true	0	false	0.5	2	100	0.37048567870485677	0.6295143212951432	0	0	5259.4943106166065	0	6951.015727087914	0	365310
10	0	"hundred-farmers3"	10000	0	"only-one-field-per-year"	2	3.168	1000	true	true	"constant_prices"	"log-normal"	3.445	true	"hh-nw-kernel-distance"	90	1100	3	0.093	30	0.069	0.05	false	true	0.1	10	0	0.1	1	20	0	false	7	50	true	0	false	0.5	3	100	0.36114570361145704	0.638854296388543	0	0	4993.785312447423	0	7390.502420128499	0	365310
10	0	"hundred-farmers3"	10000	0	"only-one-field-per-year"	2	3.168	1000	true	true	"constant_prices"	"log-normal"	3.445	true	"hh-nw-kernel-distance"	90	1100	3	0.093	30	0.069	0.05	false	true	0.1	10	0	0.1	1	20	0	false	7	50	true	0	false	0.5	4	100	0.35118306351183065	0.6488169364881694	0	0	4883.931740819007	0	7843.161738382526	0	365310
10	0	"hundred-farmers3"	10000	0	"only-one-field-per-year"	2	3.168	1000	true	true	"constant_prices"	"log-normal"	3.445	true	"hh-nw-kernel-distance"	90	1100	3	0.093	30	0.069	0.05	false	true	0.1	10	0	0.1	1	20	0	false	7	50	true	0	false	0.5	5	100	0.3331257783312578	0.6668742216687422	0	0	4793.106613276106	0	8308.366745207524	0	365310
10	0	"hundred-farmers3"	10000	0	"only-one-field-per-year"	2	3.168	1000	true	true	"constant_prices"	"log-normal"	3.445	true	"hh-nw-kernel-distance"	90	1100	3	0.093	30	0.069	0.05	false	true	0.1	10	0	0.1	1	20	0	false	7	50	true	0	false	0.5	6	100	0.31320049813200496	0.686799501867995	0	0	4633.8924780608195	0	8792.288532523784	0	365310
10	0	"hundred-farmers3"	10000	0	"only-one-field-per-year"	2	3.168	1000	true	true	"constant_prices"	"log-normal"	3.445	true	"hh-nw-kernel-distance"	90	1100	3	0.093	30	0.069	0.05	false	true	0.1	10	0	0.1	1	20	0	false	7	50	true	0	false	0.5	7	98	0.3096129837702871	0.6903870162297129	0	0	4486.8316124401745	0	9102.26674762514	0	365490
10	0	"hundred-farmers3"	10000	0	"only-one-field-per-year"	2	3.168	1000	true	true	"constant_prices"	"log-normal"	3.445	true	"hh-nw-kernel-distance"	90	1100	3	0.093	30	0.069	0.05	false	true	0.1	10	0	0.1	1	20	0	false	7	50	true	0	false	0.5	8	95	0.3055207026348808	0.6944792973651192	0	0	4536.8574036403015	0	9492.481318620468	0	365850
10	0	"hundred-farmers3"	10000	0	"only-one-field-per-year"	2	3.168	1000	true	true	"constant_prices"	"log-normal"	3.445	true	"hh-nw-kernel-distance"	90	1100	3	0.093	30	0.069	0.05	false	true	0.1	10	0	0.1	1	20	0	false	7	50	true	0	false	0.5	9	94	0.3018867924528302	0.6981132075471698	0	0	4251.052467533356	0	9948.370852743506	0	366030
10	0	"hundred-farmers3"	10000	0	"only-one-field-per-year"	2	3.168	1000	true	true	"constant_prices"	"log-normal"	3.445	true	"hh-nw-kernel-distance"	90	1100	3	0.093	30	0.069	0.05	false	true	0.1	10	0	0.1	1	20	0	false	7	50	true	0	false	0.5	10	94	0.2918238993710692	0.7081761006289308	0	0	4328.26674188434	0	10377.170526989616	0	366030
10	0	"hundred-farmers3"	10000	0	"only-one-field-per-year"	2	3.168	1000	true	true	"constant_prices"	"log-normal"	3.445	true	"hh-nw-kernel-distance"	90	1100	3	0.093	30	0.069	0.05	false	true	0.1	10	0	0.1	1	20	0	false	7	50	true	0	false	0.5	11	93	0.27851291745431633	0.7214870825456837	0	0	4123.573593534708	0	10901.118485227358	0	366165
10	0	"hundred-farmers3"	10000	0	"only-one-field-per-year"	2	3.168	1000	true	true	"constant_prices"	"log-normal"	3.445	true	"hh-nw-kernel-distance"	90	1100	3	0.093	30	0.069	0.05	false	true	0.1	10	0	0.1	1	20	0	false	7	50	true	0	false	0.5	12	93	0.26212980466288593	0.7378701953371141	0	0	3860.5350211334207	0	11282.778347903582	0	366165
10	0	"hundred-farmers3"	10000	0	"only-one-field-per-year"	2	3.168	1000	true	true	"constant_prices"	"log-normal"	3.445	true	"hh-nw-kernel-distance"	90	1100	3	0.093	30	0.069	0.05	false	true	0.1	10	0	0.1	1	20	0	false	7	50	true	0	false	0.5	13	90	0.2600127145581691	0.7399872854418309	0	0	3746.2720693444917	0	11342.327703961088	0	366795
10	0	"hundred-farmers3"	10000	0	"only-one-field-per-year"	2	3.168	1000	true	true	"constant_prices"	"log-normal"	3.445	true	"hh-nw-kernel-distance"	90	1100	3	0.093	30	0.069	0.05	false	true	0.1	10	0	0.1	1	20	0	false	7	50	true	0	false	0.5	14	89	0.2515964240102171	0.7484035759897829	0	0	3726.816656881487	0	11613.177443913135	0	367110
10	0	"hundred-farmers3"	10000	0	"only-one-field-per-year"	2	3.168	1000	true	true	"constant_prices"	"log-normal"	3.445	true	"hh-nw-kernel-distance"	90	1100	3	0.093	30	0.069	0.05	false	true	0.1	10	0	0.1	1	20	0	false	7	50	true	0	false	0.5	15	89	0.2037037037037037	0.7962962962962963	0	0	2974.934231439691	0	11829.193306705607	0	367110
10	0	"hundred-farmers3"	10000	0	"only-one-field-per-year"	2	3.168	1000	true	true	"constant_prices"	"log-normal"	3.445	true	"hh-nw-kernel-distance"	90	1100	3	0.093	30	0.069	0.05	false	true	0.1	10	0	0.1	1	20	0	false	7	50	true	0	false	0.5	16	89	0.18773946360153257	0.8122605363984674	0	0	2750.1719451844483	0	12197.494995920513	0	367110
10	0	"hundred-farmers3"	10000	0	"only-one-field-per-year"	2	3.168	1000	true	true	"constant_prices"	"log-normal"	3.445	true	"hh-nw-kernel-distance"	90	1100	3	0.093	30	0.069	0.05	false	true	0.1	10	0	0.1	1	20	0	false	7	50	true	0	false	0.5	17	89	0.17496807151979565	0.8250319284802043	0	0	2618.7481271274946	0	12063.342444191205	0	367110
10	0	"hundred-farmers3"	10000	0	"only-one-field-per-year"	2	3.168	1000	true	true	"constant_prices"	"log-normal"	3.445	true	"hh-nw-kernel-distance"	90	1100	3	0.093	30	0.069	0.05	false	true	0.1	10	0	0.1	1	20	0	false	7	50	true	0	false	0.5	18	89	0.15517241379310345	0.8448275862068966	0	0	2241.8271063238117	0	11872.880238021367	0	367110
10	0	"hundred-farmers3"	10000	0	"only-one-field-per-year"	2	3.168	1000	true	true	"constant_prices"	"log-normal"	3.445	true	"hh-nw-kernel-distance"	90	1100	3	0.093	30	0.069	0.05	false	true	0.1	10	0	0.1	1	20	0	false	7	50	true	0	false	0.5	19	89	0.14495530012771393	0.855044699872286	0	0	2017.8146523500543	0	11811.268015073381	0	367110
10	0	"hundred-farmers3"	10000	0	"only-one-field-per-year"	2	3.168	1000	true	true	"constant_prices"	"log-normal"	3.445	true	"hh-nw-kernel-distance"	90	1100	3	0.093	30	0.069	0.05	false	true	0.1	10	0	0.1	1	20	0	false	7	50	true	0	false	0.5	20	88	0.14499349804941483	0.8550065019505851	0	0	1988.6751742811343	0	11647.377596239776	0	368370
10	0	"hundred-farmers3"	10000	0	"only-one-field-per-year"	2	3.168	1000	true	true	"constant_prices"	"log-normal"	3.445	true	"hh-nw-kernel-distance"	90	1100	3	0.093	30	0.069	0.05	false	true	0.1	10	0	0.1	1	20	0	false	7	50	true	0	false	0.5	21	88	0.13263979193758127	0.8673602080624188	0	0	1849.3682873915575	0	11706.653858518337	0	368370
10	0	"hundred-farmers3"	10000	0	"only-one-field-per-year"	2	3.168	1000	true	true	"constant_prices"	"log-normal"	3.445	true	"hh-nw-kernel-distance"	90	1100	3	0.093	30	0.069	0.05	false	true	0.1	10	0	0.1	1	20	0	false	7	50	true	0	false	0.5	22	88	0.13263979193758127	0.8673602080624188	0	0	1943.4361087026523	0	11520.564973718223	0	368370
10	0	"hundred-farmers3"	10000	0	"only-one-field-per-year"	2	3.168	1000	true	true	"constant_prices"	"log-normal"	3.445	true	"hh-nw-kernel-distance"	90	1100	3	0.093	30	0.069	0.05	false	true	0.1	10	0	0.1	1	20	0	false	7	50	true	0	false	0.5	23	88	0.1306892067620286	0.8693107932379714	0	0	1847.6509246025244	0	11682.347486610355	0	368370
10	0	"hundred-farmers3"	10000	0	"only-one-field-per-year"	2	3.168	1000	true	true	"constant_prices"	"log-normal"	3.445	true	"hh-nw-kernel-distance"	90	1100	3	0.093	30	0.069	0.05	false	true	0.1	10	0	0.1	1	20	0	false	7	50	true	0	false	0.5	24	88	0.1306892067620286	0.8693107932379714	0	0	1869.0838296155466	0	12165.320012885124	0	368370
10	0	"hundred-farmers3"	10000	0	"only-one-field-per-year"	2	3.168	1000	true	true	"constant_prices"	"log-normal"	3.445	true	"hh-nw-kernel-distance"	90	1100	3	0.093	30	0.069	0.05	false	true	0.1	10	0	0.1	1	20	0	false	7	50	true	0	false	0.5	25	88	0.1306892067620286	0.8693107932379714	0	0	1911.1574921062045	0	12600.301500432413	0	368370
10	0	"hundred-farmers3"	10000	0	"only-one-field-per-year"	2	3.168	1000	true	true	"constant_prices"	"log-normal"	3.445	true	"hh-nw-kernel-distance"	90	1100	3	0.093	30	0.069	0.05	false	true	0.1	10	0	0.1	1	20	0	false	7	50	true	0	false	0.5	26	87	0.13102998696219034	0.8689700130378096	0	0	1817.8664246489527	0	12845.608062468355	0	368550
10	0	"hundred-farmers3"	10000	0	"only-one-field-per-year"	2	3.168	1000	true	true	"constant_prices"	"log-normal"	3.445	true	"hh-nw-kernel-distance"	90	1100	3	0.093	30	0.069	0.05	false	true	0.1	10	0	0.1	1	20	0	false	7	50	true	0	false	0.5	27	86	0.1286740692357936	0.8713259307642064	0	0	1643.8258944588874	0	13398.205401598929	0	368685
10	0	"hundred-farmers3"	10000	0	"only-one-field-per-year"	2	3.168	1000	true	true	"constant_prices"	"log-normal"	3.445	true	"hh-nw-kernel-distance"	90	1100	3	0.093	30	0.069	0.05	false	true	0.1	10	0	0.1	1	20	0	false	7	50	true	0	false	0.5	28	86	0.12344872632266493	0.8765512736773351	0	0	1666.2168486254618	0	13647.428085195852	0	368685
10	0	"hundred-farmers3"	10000	0	"only-one-field-per-year"	2	3.168	1000	true	true	"constant_prices"	"log-normal"	3.445	true	"hh-nw-kernel-distance"	90	1100	3	0.093	30	0.069	0.05	false	true	0.1	10	0	0.1	1	20	0	false	7	50	true	0	false	0.5	29	86	0.11822338340953625	0.8817766165904638	0	0	1650.1104115308003	0	14284.660643636262	0	368685
10	0	"hundred-farmers3"	10000	0	"only-one-field-per-year"	2	3.168	1000	true	true	"constant_prices"	"log-normal"	3.445	true	"hh-nw-kernel-distance"	90	1100	3	0.093	30	0.069	0.05	false	true	0.1	10	0	0.1	1	20	0	false	7	50	true	0	false	0.5	30	86	0.11561071195297191	0.8843892880470281	0	0	1676.2069460390726	0	14300.510346085905	0	368685
10	0	"hundred-farmers3"	10000	0	"only-one-field-per-year"	2	3.168	1000	true	true	"constant_prices"	"log-normal"	3.445	true	"hh-nw-kernel-distance"	90	1100	3	0.093	30	0.069	0.05	false	true	0.1	10	0	0.1	1	20	0	false	7	50	true	0	false	0.5	31	86	0.10973220117570215	0.8902677988242979	0	0	1630.8283140638257	0	14694.31552683399	0	368685
10	0	"hundred-farmers3"	10000	0	"only-one-field-per-year"	2	3.168	1000	true	true	"constant_prices"	"log-normal"	3.445	true	"hh-nw-kernel-distance"	90	1100	3	0.093	30	0.069	0.05	false	true	0.1	10	0	0.1	1	20	0	false	7	50	true	0	false	0.5	32	86	0.1077726975832789	0.8922273024167211	0	0	1655.7033709157795	0	14668.607483695052	0	368685
10	0	"hundred-farmers3"	10000	0	"only-one-field-per-year"	2	3.168	1000	true	true	"constant_prices"	"log-normal"	3.445	true	"hh-nw-kernel-distance"	90	1100	3	0.093	30	0.069	0.05	false	true	0.1	10	0	0.1	1	20	0	false	7	50	true	0	false	0.5	33	86	0.10320052253429131	0.8967994774657086	0	0	1571.9363868232058	0	14338.826687576438	0	368685
10	0	"hundred-farmers3"	10000	0	"only-one-field-per-year"	2	3.168	1000	true	true	"constant_prices"	"log-normal"	3.445	true	"hh-nw-kernel-distance"	90	1100	3	0.093	30	0.069	0.05	false	true	0.1	10	0	0.1	1	20	0	false	7	50	true	0	false	0.5	34	86	0.08164598301763554	0.9183540169823645	0	0	1201.5296603421325	0	14279.215529633475	0	368685
10	0	"hundred-farmers3"	10000	0	"only-one-field-per-year"	2	3.168	1000	true	true	"constant_prices"	"log-normal"	3.445	true	"hh-nw-kernel-distance"	90	1100	3	0.093	30	0.069	0.05	false	true	0.1	10	0	0.1	1	20	0	false	7	50	true	0	false	0.5	35	85	0.08175277959450622	0.9182472204054938	0	0	1249.9033590434813	0	14159.563402310381	0	368775
10	0	"hundred-farmers3"	10000	0	"only-one-field-per-year"	2	3.168	1000	true	true	"constant_prices"	"log-normal"	3.445	true	"hh-nw-kernel-distance"	90	1100	3	0.093	30	0.069	0.05	false	true	0.1	10	0	0.1	1	20	0	false	7	50	true	0	false	0.5	36	85	0.07521255722694571	0.9247874427730542	0	0	1163.4211636285788	0	14106.558831695222	0	368775
10	0	"hundred-farmers3"	10000	0	"only-one-field-per-year"	2	3.168	1000	true	true	"constant_prices"	"log-normal"	3.445	true	"hh-nw-kernel-distance"	90	1100	3	0.093	30	0.069	0.05	false	true	0.1	10	0	0.1	1	20	0	false	7	50	true	0	false	0.5	37	85	0.06801831262262917	0.9319816873773709	0	0	994.3417204080612	0	14219.78158066596	0	368775
10	0	"hundred-farmers3"	10000	0	"only-one-field-per-year"	2	3.168	1000	true	true	"constant_prices"	"log-normal"	3.445	true	"hh-nw-kernel-distance"	90	1100	3	0.093	30	0.069	0.05	false	true	0.1	10	0	0.1	1	20	0	false	7	50	true	0	false	0.5	38	85	0.06801831262262917	0.9319816873773709	0	0	845.2725966493283	0	14307.629093087275	0	368775
10	0	"hundred-farmers3"	10000	0	"only-one-field-per-year"	2	3.168	1000	true	true	"constant_prices"	"log-normal"	3.445	true	"hh-nw-kernel-distance"	90	1100	3	0.093	30	0.069	0.05	false	true	0.1	10	0	0.1	1	20	0	false	7	50	true	0	false	0.5	39	85	0.06801831262262917	0.9319816873773709	0	0	920.1125564982639	0	13738.874366488919	0	368775
10	0	"hundred-farmers3"	10000	0	"only-one-field-per-year"	2	3.168	1000	true	true	"constant_prices"	"log-normal"	3.445	true	"hh-nw-kernel-distance"	90	1100	3	0.093	30	0.069	0.05	false	true	0.1	10	0	0.1	1	20	0	false	7	50	true	0	false	0.5	40	85	0.06801831262262917	0.9319816873773709	0	0	917.6140160417855	0	13226.481506749067	0	368775
10	0	"hundred-farmers3"	10000	0	"only-one-field-per-year"	2	3.168	1000	true	true	"constant_prices"	"log-normal"	3.445	true	"hh-nw-kernel-distance"	90	1100	3	0.093	30	0.069	0.05	false	true	0.1	10	0	0.1	1	20	0	false	7	50	true	0	false	0.5	41	85	0.06801831262262917	0.9319816873773709	0	0	970.9273677543382	0	12715.941079777404	0	368775
10	0	"hundred-farmers3"	10000	0	"only-one-field-per-year"	2	3.168	1000	true	true	"constant_prices"	"log-normal"	3.445	true	"hh-nw-kernel-distance"	90	1100	3	0.093	30	0.069	0.05	false	true	0.1	10	0	0.1	1	20	0	false	7	50	true	0	false	0.5	42	85	0.06801831262262917	0.9319816873773709	0	0	924.2256171460599	0	12805.285519974052	0	368775
10	0	"hundred-farmers3"	10000	0	"only-one-field-per-year"	2	3.168	1000	true	true	"constant_prices"	"log-normal"	3.445	true	"hh-nw-kernel-distance"	90	1100	3	0.093	30	0.069	0.05	false	true	0.1	10	0	0.1	1	20	0	false	7	50	true	0	false	0.5	43	85	0.06801831262262917	0.9319816873773709	0	0	981.3805664378991	0	13195.407010087481	0	368775
10	0	"hundred-farmers3"	10000	0	"only-one-field-per-year"	2	3.168	1000	true	true	"constant_prices"	"log-normal"	3.445	true	"hh-nw-kernel-distance"	90	1100	3	0.093	30	0.069	0.05	false	true	0.1	10	0	0.1	1	20	0	false	7	50	true	0	false	0.5	44	85	0.06801831262262917	0.9319816873773709	0	0	893.323647790784	0	13309.941976981965	0	368775
10	0	"hundred-farmers3"	10000	0	"only-one-field-per-year"	2	3.168	1000	true	true	"constant_prices"	"log-normal"	3.445	true	"hh-nw-kernel-distance"	90	1100	3	0.093	30	0.069	0.05	false	true	0.1	10	0	0.1	1	20	0	false	7	50	true	0	false	0.5	45	85	0.06801831262262917	0.9319816873773709	0	0	879.9117821014265	0	13675.268169606208	0	368775
10	0	"hundred-farmers3"	10000	0	"only-one-field-per-year"	2	3.168	1000	true	true	"constant_prices"	"log-normal"	3.445	true	"hh-nw-kernel-distance"	90	1100	3	0.093	30	0.069	0.05	false	true	0.1	10	0	0.1	1	20	0	false	7	50	true	0	false	0.5	46	85	0.06801831262262917	0.9319816873773709	0	0	940.5624123840595	0	13869.173290266715	0	368775
10	0	"hundred-farmers3"	10000	0	"only-one-field-per-year"	2	3.168	1000	true	true	"constant_prices"	"log-normal"	3.445	true	"hh-nw-kernel-distance"	90	1100	3	0.093	30	0.069	0.05	false	true	0.1	10	0	0.1	1	20	0	false	7	50	true	0	false	0.5	47	85	0.06801831262262917	0.9319816873773709	0	0	922.9141803063545	0	14083.42930306689	0	368775
10	0	"hundred-farmers3"	10000	0	"only-one-field-per-year"	2	3.168	1000	true	true	"constant_prices"	"log-normal"	3.445	true	"hh-nw-kernel-distance"	90	1100	3	0.093	30	0.069	0.05	false	true	0.1	10	0	0.1	1	20	0	false	7	50	true	0	false	0.5	48	85	0.06801831262262917	0.9319816873773709	0	0	977.5559549260248	0	14416.673916190506	0	368775
10	0	"hundred-farmers3"	10000	0	"only-one-field-per-year"	2	3.168	1000	true	true	"constant_prices"	"log-normal"	3.445	true	"hh-nw-kernel-distance"	90	1100	3	0.093	30	0.069	0.05	false	true	0.1	10	0	0.1	1	20	0	false	7	50	true	0	false	0.5	49	85	0.06801831262262917	0.9319816873773709	0	0	916.5187424773562	0	14815.145938837568	0	368775
10	0	"hundred-farmers3"	10000	0	"only-one-field-per-year"	2	3.168	1000	true	true	"constant_prices"	"log-normal"	3.445	true	"hh-nw-kernel-distance"	90	1100	3	0.093	30	0.069	0.05	false	true	0.1	10	0	0.1	1	20	0	false	7	50	true	0	false	0.5	50	85	0.06801831262262917	0.9319816873773709	0	0	820.4144933815903	0	15251.216894954829	0	368775
11	0	"hundred-farmers3"	10000	0	"only-one-field-per-year"	2	3.168	1000	true	true	"constant_prices"	"log-normal"	3.445	true	"hh-nw-kernel-distance"	90	1100	3	0.093	30	0.069	0.05	false	true	0.1	10	0	0.1	1	20	0	false	7	50	true	0	false	0.5	0	100	0.50186799501868	0.49813200498132004	0	0	0	0	0	0	0
11	0	"hundred-farmers3"	10000	0	"only-one-field-per-year"	2	3.168	1000	true	true	"constant_prices"	"log-normal"	3.445	true	"hh-nw-kernel-distance"	90	1100	3	0.093	30	0.069	0.05	false	true	0.1	10	0	0.1	1	20	0	false	7	50	true	0	false	0.5	1	100	0.43337484433374845	0.5666251556662516	0	0	5589.099421936099	0	7117.237772052201	0	365310
11	0	"hundred-farmers3"	10000	0	"only-one-field-per-year"	2	3.168	1000	true	true	"constant_prices"	"log-normal"	3.445	true	"hh-nw-kernel-distance"	90	1100	3	0.093	30	0.069	0.05	false	true	0.1	10	0	0.1	1	20	0	false	7	50	true	0	false	0.5	2	100	0.42341220423412207	0.5765877957658779	0	0	5598.332026517731	0	7509.359652308334	0	365310
11	0	"hundred-farmers3"	10000	0	"only-one-field-per-year"	2	3.168	1000	true	true	"constant_prices"	"log-normal"	3.445	true	"hh-nw-kernel-distance"	90	1100	3	0.093	30	0.069	0.05	false	true	0.1	10	0	0.1	1	20	0	false	7	50	true	0	false	0.5	3	100	0.3960149439601494	0.6039850560398505	0	0	5531.325870209084	0	7904.862817201276	0	365310
11	0	"hundred-farmers3"	10000	0	"only-one-field-per-year"	2	3.168	1000	true	true	"constant_prices"	"log-normal"	3.445	true	"hh-nw-kernel-distance"	90	1100	3	0.093	30	0.069	0.05	false	true	0.1	10	0	0.1	1	20	0	false	7	50	true	0	false	0.5	4	100	0.38978829389788294	0.6102117061021171	0	0	5484.866500846701	0	8304.46780267403	0	365310
11	0	"hundred-farmers3"	10000	0	"only-one-field-per-year"	2	3.168	1000	true	true	"constant_prices"	"log-normal"	3.445	true	"hh-nw-kernel-distance"	90	1100	3	0.093	30	0.069	0.05	false	true	0.1	10	0	0.1	1	20	0	false	7	50	true	0	false	0.5	5	100	0.38854296388542964	0.6114570361145704	0	0	5591.703654692868	0	8710.230875611001	0	365310
11	0	"hundred-farmers3"	10000	0	"only-one-field-per-year"	2	3.168	1000	true	true	"constant_prices"	"log-normal"	3.445	true	"hh-nw-kernel-distance"	90	1100	3	0.093	30	0.069	0.05	false	true	0.1	10	0	0.1	1	20	0	false	7	50	true	0	false	0.5	6	100	0.38854296388542964	0.6114570361145704	0	0	5674.442275420264	0	9127.49547865096	0	365310
11	0	"hundred-farmers3"	10000	0	"only-one-field-per-year"	2	3.168	1000	true	true	"constant_prices"	"log-normal"	3.445	true	"hh-nw-kernel-distance"	90	1100	3	0.093	30	0.069	0.05	false	true	0.1	10	0	0.1	1	20	0	false	7	50	true	0	false	0.5	7	97	0.38875	0.61125	0	0	5597.208459718288	0	9513.455170403286	0	365580
11	0	"hundred-farmers3"	10000	0	"only-one-field-per-year"	2	3.168	1000	true	true	"constant_prices"	"log-normal"	3.445	true	"hh-nw-kernel-distance"	90	1100	3	0.093	30	0.069	0.05	false	true	0.1	10	0	0.1	1	20	0	false	7	50	true	0	false	0.5	8	95	0.38471177944862156	0.6152882205513784	0	0	5410.4171524760495	0	9860.434825628945	0	365760
11	0	"hundred-farmers3"	10000	0	"only-one-field-per-year"	2	3.168	1000	true	true	"constant_prices"	"log-normal"	3.445	true	"hh-nw-kernel-distance"	90	1100	3	0.093	30	0.069	0.05	false	true	0.1	10	0	0.1	1	20	0	false	7	50	true	0	false	0.5	9	92	0.37303087586641465	0.6269691241335854	0	0	5299.5421869701595	0	10144.01435497855	0	366165
11	0	"hundred-farmers3"	10000	0	"only-one-field-per-year"	2	3.168	1000	true	true	"constant_prices"	"log-normal"	3.445	true	"hh-nw-kernel-distance"	90	1100	3	0.093	30	0.069	0.05	false	true	0.1	10	0	0.1	1	20	0	false	7	50	true	0	false	0.5	10	91	0.36765634870499053	0.6323436512950095	0	0	5391.197730507667	0	10571.968843362109	0	366345
11	0	"hundred-farmers3"	10000	0	"only-one-field-per-year"	2	3.168	1000	true	true	"constant_prices"	"log-normal"	3.445	true	"hh-nw-kernel-distance"	90	1100	3	0.093	30	0.069	0.05	false	true	0.1	10	0	0.1	1	20	0	false	7	50	true	0	false	0.5	11	90	0.3654211526282457	0.6345788473717543	0	0	5464.915889610752	0	10698.357689750128	0	366525
11	0	"hundred-farmers3"	10000	0	"only-one-field-per-year"	2	3.168	1000	true	true	"constant_prices"	"log-normal"	3.445	true	"hh-nw-kernel-distance"	90	1100	3	0.093	30	0.069	0.05	false	true	0.1	10	0	0.1	1	20	0	false	7	50	true	0	false	0.5	12	88	0.37150127226463103	0.628498727735369	0	0	5527.6140792865135	0	10805.459768220966	0	366840
11	0	"hundred-farmers3"	10000	0	"only-one-field-per-year"	2	3.168	1000	true	true	"constant_prices"	"log-normal"	3.445	true	"hh-nw-kernel-distance"	90	1100	3	0.093	30	0.069	0.05	false	true	0.1	10	0	0.1	1	20	0	false	7	50	true	0	false	0.5	13	88	0.36768447837150126	0.6323155216284987	0	0	5444.077105787387	0	10918.799142718124	0	366840
11	0	"hundred-farmers3"	10000	0	"only-one-field-per-year"	2	3.168	1000	true	true	"constant_prices"	"log-normal"	3.445	true	"hh-nw-kernel-distance"	90	1100	3	0.093	30	0.069	0.05	false	true	0.1	10	0	0.1	1	20	0	false	7	50	true	0	false	0.5	14	87	0.3550863723608445	0.6449136276391555	0	0	5080.149235894107	0	11084.504573417875	0	367245
11	0	"hundred-farmers3"	10000	0	"only-one-field-per-year"	2	3.168	1000	true	true	"constant_prices"	"log-normal"	3.445	true	"hh-nw-kernel-distance"	90	1100	3	0.093	30	0.069	0.05	false	true	0.1	10	0	0.1	1	20	0	false	7	50	true	0	false	0.5	15	86	0.33803720333547144	0.6619627966645285	0	0	4622.082843543292	0	10740.800037758723	0	367425
11	0	"hundred-farmers3"	10000	0	"only-one-field-per-year"	2	3.168	1000	true	true	"constant_prices"	"log-normal"	3.445	true	"hh-nw-kernel-distance"	90	1100	3	0.093	30	0.069	0.05	false	true	0.1	10	0	0.1	1	20	0	false	7	50	true	0	false	0.5	16	86	0.3303399615137909	0.6696600384862091	0	0	4759.941739759316	0	10467.514876138775	0	367425
11	0	"hundred-farmers3"	10000	0	"only-one-field-per-year"	2	3.168	1000	true	true	"constant_prices"	"log-normal"	3.445	true	"hh-nw-kernel-distance"	90	1100	3	0.093	30	0.069	0.05	false	true	0.1	10	0	0.1	1	20	0	false	7	50	true	0	false	0.5	17	86	0.3104554201411161	0.689544579858884	0	0	4438.702828884846	0	10455.393984111566	0	367425
11	0	"hundred-farmers3"	10000	0	"only-one-field-per-year"	2	3.168	1000	true	true	"constant_prices"	"log-normal"	3.445	true	"hh-nw-kernel-distance"	90	1100	3	0.093	30	0.069	0.05	false	true	0.1	10	0	0.1	1	20	0	false	7	50	true	0	false	0.5	18	86	0.2758178319435536	0.7241821680564464	0	0	4049.801887623488	0	10595.640264062391	0	367425
11	0	"hundred-farmers3"	10000	0	"only-one-field-per-year"	2	3.168	1000	true	true	"constant_prices"	"log-normal"	3.445	true	"hh-nw-kernel-distance"	90	1100	3	0.093	30	0.069	0.05	false	true	0.1	10	0	0.1	1	20	0	false	7	50	true	0	false	0.5	19	86	0.268120590121873	0.731879409878127	0	0	3751.279165773922	0	10458.63462529023	0	367425
11	0	"hundred-farmers3"	10000	0	"only-one-field-per-year"	2	3.168	1000	true	true	"constant_prices"	"log-normal"	3.445	true	"hh-nw-kernel-distance"	90	1100	3	0.093	30	0.069	0.05	false	true	0.1	10	0	0.1	1	20	0	false	7	50	true	0	false	0.5	20	86	0.26298909557408595	0.737010904425914	0	0	3822.281244056295	0	10466.389905877306	0	367425
11	0	"hundred-farmers3"	10000	0	"only-one-field-per-year"	2	3.168	1000	true	true	"constant_prices"	"log-normal"	3.445	true	"hh-nw-kernel-distance"	90	1100	3	0.093	30	0.069	0.05	false	true	0.1	10	0	0.1	1	20	0	false	7	50	true	0	false	0.5	21	86	0.2450288646568313	0.7549711353431687	0	0	3324.156182183282	0	10221.997511582502	0	367425
11	0	"hundred-farmers3"	10000	0	"only-one-field-per-year"	2	3.168	1000	true	true	"constant_prices"	"log-normal"	3.445	true	"hh-nw-kernel-distance"	90	1100	3	0.093	30	0.069	0.05	false	true	0.1	10	0	0.1	1	20	0	false	7	50	true	0	false	0.5	22	85	0.24758842443729903	0.752411575562701	0	0	3275.571629494177	0	10072.973576384828	0	367605
11	0	"hundred-farmers3"	10000	0	"only-one-field-per-year"	2	3.168	1000	true	true	"constant_prices"	"log-normal"	3.445	true	"hh-nw-kernel-distance"	90	1100	3	0.093	30	0.069	0.05	false	true	0.1	10	0	0.1	1	20	0	false	7	50	true	0	false	0.5	23	85	0.24758842443729903	0.752411575562701	0	0	3231.054568126893	0	10055.473075680677	0	367605
11	0	"hundred-farmers3"	10000	0	"only-one-field-per-year"	2	3.168	1000	true	true	"constant_prices"	"log-normal"	3.445	true	"hh-nw-kernel-distance"	90	1100	3	0.093	30	0.069	0.05	false	true	0.1	10	0	0.1	1	20	0	false	7	50	true	0	false	0.5	24	85	0.23665594855305466	0.7633440514469454	0	0	3170.932173868114	0	10115.05420146295	0	367605
11	0	"hundred-farmers3"	10000	0	"only-one-field-per-year"	2	3.168	1000	true	true	"constant_prices"	"log-normal"	3.445	true	"hh-nw-kernel-distance"	90	1100	3	0.093	30	0.069	0.05	false	true	0.1	10	0	0.1	1	20	0	false	7	50	true	0	false	0.5	25	85	0.23279742765273312	0.7672025723472669	0	0	3219.2242908171625	0	9677.335873122156	0	367605
11	0	"hundred-farmers3"	10000	0	"only-one-field-per-year"	2	3.168	1000	true	true	"constant_prices"	"log-normal"	3.445	true	"hh-nw-kernel-distance"	90	1100	3	0.093	30	0.069	0.05	false	true	0.1	10	0	0.1	1	20	0	false	7	50	true	0	false	0.5	26	85	0.22186495176848875	0.7781350482315113	0	0	2919.744824577934	0	9761.354103914651	0	367605
11	0	"hundred-farmers3"	10000	0	"only-one-field-per-year"	2	3.168	1000	true	true	"constant_prices"	"log-normal"	3.445	true	"hh-nw-kernel-distance"	90	1100	3	0.093	30	0.069	0.05	false	true	0.1	10	0	0.1	1	20	0	false	7	50	true	0	false	0.5	27	85	0.22057877813504823	0.7794212218649518	0	0	3079.190445892371	0	10052.0884917633	0	367605
11	0	"hundred-farmers3"	10000	0	"only-one-field-per-year"	2	3.168	1000	true	true	"constant_prices"	"log-normal"	3.445	true	"hh-nw-kernel-distance"	90	1100	3	0.093	30	0.069	0.05	false	true	0.1	10	0	0.1	1	20	0	false	7	50	true	0	false	0.5	28	85	0.21414790996784566	0.7858520900321544	0	0	3098.3050381707017	0	10234.151531533476	0	367605
11	0	"hundred-farmers3"	10000	0	"only-one-field-per-year"	2	3.168	1000	true	true	"constant_prices"	"log-normal"	3.445	true	"hh-nw-kernel-distance"	90	1100	3	0.093	30	0.069	0.05	false	true	0.1	10	0	0.1	1	20	0	false	7	50	true	0	false	0.5	29	85	0.21157556270096464	0.7884244372990353	0	0	3024.6108156075697	0	10476.556381116334	0	367605
11	0	"hundred-farmers3"	10000	0	"only-one-field-per-year"	2	3.168	1000	true	true	"constant_prices"	"log-normal"	3.445	true	"hh-nw-kernel-distance"	90	1100	3	0.093	30	0.069	0.05	false	true	0.1	10	0	0.1	1	20	0	false	7	50	true	0	false	0.5	30	85	0.21157556270096464	0.7884244372990353	0	0	2984.4603808554907	0	10877.272137132259	0	367605
11	0	"hundred-farmers3"	10000	0	"only-one-field-per-year"	2	3.168	1000	true	true	"constant_prices"	"log-normal"	3.445	true	"hh-nw-kernel-distance"	90	1100	3	0.093	30	0.069	0.05	false	true	0.1	10	0	0.1	1	20	0	false	7	50	true	0	false	0.5	31	85	0.20514469453376205	0.794855305466238	0	0	2829.930911445853	0	11287.122687539519	0	367605
11	0	"hundred-farmers3"	10000	0	"only-one-field-per-year"	2	3.168	1000	true	true	"constant_prices"	"log-normal"	3.445	true	"hh-nw-kernel-distance"	90	1100	3	0.093	30	0.069	0.05	false	true	0.1	10	0	0.1	1	20	0	false	7	50	true	0	false	0.5	32	85	0.20064308681672025	0.7993569131832797	0	0	2760.5902016940977	0	11425.00502714713	0	367605
11	0	"hundred-farmers3"	10000	0	"only-one-field-per-year"	2	3.168	1000	true	true	"constant_prices"	"log-normal"	3.445	true	"hh-nw-kernel-distance"	90	1100	3	0.093	30	0.069	0.05	false	true	0.1	10	0	0.1	1	20	0	false	7	50	true	0	false	0.5	33	84	0.20546163849154747	0.7945383615084526	0	0	2657.9020774863898	0	11356.757594476827	0	368370
11	0	"hundred-farmers3"	10000	0	"only-one-field-per-year"	2	3.168	1000	true	true	"constant_prices"	"log-normal"	3.445	true	"hh-nw-kernel-distance"	90	1100	3	0.093	30	0.069	0.05	false	true	0.1	10	0	0.1	1	20	0	false	7	50	true	0	false	0.5	34	84	0.19895968790637192	0.8010403120936281	0	0	2712.612660363302	0	11609.804418572723	0	368370
11	0	"hundred-farmers3"	10000	0	"only-one-field-per-year"	2	3.168	1000	true	true	"constant_prices"	"log-normal"	3.445	true	"hh-nw-kernel-distance"	90	1100	3	0.093	30	0.069	0.05	false	true	0.1	10	0	0.1	1	20	0	false	7	50	true	0	false	0.5	35	84	0.19245773732119636	0.8075422626788037	0	0	2720.9968387440804	0	11690.759657451692	0	368370
11	0	"hundred-farmers3"	10000	0	"only-one-field-per-year"	2	3.168	1000	true	true	"constant_prices"	"log-normal"	3.445	true	"hh-nw-kernel-distance"	90	1100	3	0.093	30	0.069	0.05	false	true	0.1	10	0	0.1	1	20	0	false	7	50	true	0	false	0.5	36	84	0.1905071521456437	0.8094928478543563	0	0	2714.400473305386	0	12105.66318008087	0	368370
11	0	"hundred-farmers3"	10000	0	"only-one-field-per-year"	2	3.168	1000	true	true	"constant_prices"	"log-normal"	3.445	true	"hh-nw-kernel-distance"	90	1100	3	0.093	30	0.069	0.05	false	true	0.1	10	0	0.1	1	20	0	false	7	50	true	0	false	0.5	37	84	0.1846553966189857	0.8153446033810143	0	0	2660.7039644656797	0	12367.637651431232	0	368370
11	0	"hundred-farmers3"	10000	0	"only-one-field-per-year"	2	3.168	1000	true	true	"constant_prices"	"log-normal"	3.445	true	"hh-nw-kernel-distance"	90	1100	3	0.093	30	0.069	0.05	false	true	0.1	10	0	0.1	1	20	0	false	7	50	true	0	false	0.5	38	84	0.18335500650195058	0.8166449934980494	0	0	2338.876986492556	0	12593.79142166587	0	368370
11	0	"hundred-farmers3"	10000	0	"only-one-field-per-year"	2	3.168	1000	true	true	"constant_prices"	"log-normal"	3.445	true	"hh-nw-kernel-distance"	90	1100	3	0.093	30	0.069	0.05	false	true	0.1	10	0	0.1	1	20	0	false	7	50	true	0	false	0.5	39	84	0.18205461638491546	0.8179453836150845	0	0	2338.857316023191	0	12684.724199578728	0	368370
11	0	"hundred-farmers3"	10000	0	"only-one-field-per-year"	2	3.168	1000	true	true	"constant_prices"	"log-normal"	3.445	true	"hh-nw-kernel-distance"	90	1100	3	0.093	30	0.069	0.05	false	true	0.1	10	0	0.1	1	20	0	false	7	50	true	0	false	0.5	40	84	0.18205461638491546	0.8179453836150845	0	0	2364.0565316519896	0	12688.576953092135	0	368370
11	0	"hundred-farmers3"	10000	0	"only-one-field-per-year"	2	3.168	1000	true	true	"constant_prices"	"log-normal"	3.445	true	"hh-nw-kernel-distance"	90	1100	3	0.093	30	0.069	0.05	false	true	0.1	10	0	0.1	1	20	0	false	7	50	true	0	false	0.5	41	84	0.18205461638491546	0.8179453836150845	0	0	2513.8632441222426	0	11773.976367651321	0	368370
11	0	"hundred-farmers3"	10000	0	"only-one-field-per-year"	2	3.168	1000	true	true	"constant_prices"	"log-normal"	3.445	true	"hh-nw-kernel-distance"	90	1100	3	0.093	30	0.069	0.05	false	true	0.1	10	0	0.1	1	20	0	false	7	50	true	0	false	0.5	42	84	0.18205461638491546	0.8179453836150845	0	0	2469.040185583579	0	11934.548271096934	0	368370
11	0	"hundred-farmers3"	10000	0	"only-one-field-per-year"	2	3.168	1000	true	true	"constant_prices"	"log-normal"	3.445	true	"hh-nw-kernel-distance"	90	1100	3	0.093	30	0.069	0.05	false	true	0.1	10	0	0.1	1	20	0	false	7	50	true	0	false	0.5	43	84	0.18205461638491546	0.8179453836150845	0	0	2586.962261623476	0	12277.334297658343	0	368370
11	0	"hundred-farmers3"	10000	0	"only-one-field-per-year"	2	3.168	1000	true	true	"constant_prices"	"log-normal"	3.445	true	"hh-nw-kernel-distance"	90	1100	3	0.093	30	0.069	0.05	false	true	0.1	10	0	0.1	1	20	0	false	7	50	true	0	false	0.5	44	84	0.18205461638491546	0.8179453836150845	0	0	2365.6820042218706	0	12627.535157144004	0	368370
11	0	"hundred-farmers3"	10000	0	"only-one-field-per-year"	2	3.168	1000	true	true	"constant_prices"	"log-normal"	3.445	true	"hh-nw-kernel-distance"	90	1100	3	0.093	30	0.069	0.05	false	true	0.1	10	0	0.1	1	20	0	false	7	50	true	0	false	0.5	45	84	0.18205461638491546	0.8179453836150845	0	0	2485.096107906995	0	13091.213920126862	0	368370
11	0	"hundred-farmers3"	10000	0	"only-one-field-per-year"	2	3.168	1000	true	true	"constant_prices"	"log-normal"	3.445	true	"hh-nw-kernel-distance"	90	1100	3	0.093	30	0.069	0.05	false	true	0.1	10	0	0.1	1	20	0	false	7	50	true	0	false	0.5	46	84	0.18205461638491546	0.8179453836150845	0	0	2303.201508207099	0	13557.514385784667	0	368370
11	0	"hundred-farmers3"	10000	0	"only-one-field-per-year"	2	3.168	1000	true	true	"constant_prices"	"log-normal"	3.445	true	"hh-nw-kernel-distance"	90	1100	3	0.093	30	0.069	0.05	false	true	0.1	10	0	0.1	1	20	0	false	7	50	true	0	false	0.5	47	84	0.18205461638491546	0.8179453836150845	0	0	2173.9077742371246	0	13988.438172603988	0	368370
11	0	"hundred-farmers3"	10000	0	"only-one-field-per-year"	2	3.168	1000	true	true	"constant_prices"	"log-normal"	3.445	true	"hh-nw-kernel-distance"	90	1100	3	0.093	30	0.069	0.05	false	true	0.1	10	0	0.1	1	20	0	false	7	50	true	0	false	0.5	48	84	0.18205461638491546	0.8179453836150845	0	0	2093.4946271721947	0	13916.36777469238	0	368370
11	0	"hundred-farmers3"	10000	0	"only-one-field-per-year"	2	3.168	1000	true	true	"constant_prices"	"log-normal"	3.445	true	"hh-nw-kernel-distance"	90	1100	3	0.093	30	0.069	0.05	false	true	0.1	10	0	0.1	1	20	0	false	7	50	true	0	false	0.5	49	84	0.18205461638491546	0.8179453836150845	0	0	2172.636161673307	0	14155.223792802026	0	368370
11	0	"hundred-farmers3"	10000	0	"only-one-field-per-year"	2	3.168	1000	true	true	"constant_prices"	"log-normal"	3.445	true	"hh-nw-kernel-distance"	90	1100	3	0.093	30	0.069	0.05	false	true	0.1	10	0	0.1	1	20	0	false	7	50	true	0	false	0.5	50	84	0.18205461638491546	0.8179453836150845	0	0	2305.0036930499086	0	14531.865006292499	0	368370
12	0	"hundred-farmers3"	10000	0	"only-one-field-per-year"	2	3.168	1000	true	true	"constant_prices"	"log-normal"	3.445	true	"hh-nw-kernel-distance"	90	1100	3	0.093	30	0.069	0.05	false	true	0.1	10	0	0.1	1	20	0	false	7	50	true	0	false	0.5	0	100	0.50186799501868	0.49813200498132004	0	0	0	0	0	0	0
12	0	"hundred-farmers3"	10000	0	"only-one-field-per-year"	2	3.168	1000	true	true	"constant_prices"	"log-normal"	3.445	true	"hh-nw-kernel-distance"	90	1100	3	0.093	30	0.069	0.05	false	true	0.1	10	0	0.1	1	20	0	false	7	50	true	0	false	0.5	1	100	0.41158156911581567	0.5884184308841843	0	0	5838.97435020292	0	6837.182848950264	0	365310
12	0	"hundred-farmers3"	10000	0	"only-one-field-per-year"	2	3.168	1000	true	true	"constant_prices"	"log-normal"	3.445	true	"hh-nw-kernel-distance"	90	1100	3	0.093	30	0.069	0.05	false	true	0.1	10	0	0.1	1	20	0	false	7	50	true	0	false	0.5	2	100	0.3729763387297634	0.6270236612702366	0	0	5220.83036815271	0	7175.477323277665	0	365310
12	0	"hundred-farmers3"	10000	0	"only-one-field-per-year"	2	3.168	1000	true	true	"constant_prices"	"log-normal"	3.445	true	"hh-nw-kernel-distance"	90	1100	3	0.093	30	0.069	0.05	false	true	0.1	10	0	0.1	1	20	0	false	7	50	true	0	false	0.5	3	100	0.32814445828144456	0.6718555417185554	0	0	4674.105527935194	0	7526.692253120178	0	365310
12	0	"hundred-farmers3"	10000	0	"only-one-field-per-year"	2	3.168	1000	true	true	"constant_prices"	"log-normal"	3.445	true	"hh-nw-kernel-distance"	90	1100	3	0.093	30	0.069	0.05	false	true	0.1	10	0	0.1	1	20	0	false	7	50	true	0	false	0.5	4	100	0.2932752179327522	0.7067247820672479	0	0	4270.532285231382	0	7896.099842582282	0	365310
12	0	"hundred-farmers3"	10000	0	"only-one-field-per-year"	2	3.168	1000	true	true	"constant_prices"	"log-normal"	3.445	true	"hh-nw-kernel-distance"	90	1100	3	0.093	30	0.069	0.05	false	true	0.1	10	0	0.1	1	20	0	false	7	50	true	0	false	0.5	5	100	0.2752179327521793	0.7247820672478207	0	0	4135.404518109816	0	8288.872867305692	0	365310
12	0	"hundred-farmers3"	10000	0	"only-one-field-per-year"	2	3.168	1000	true	true	"constant_prices"	"log-normal"	3.445	true	"hh-nw-kernel-distance"	90	1100	3	0.093	30	0.069	0.05	false	true	0.1	10	0	0.1	1	20	0	false	7	50	true	0	false	0.5	6	100	0.2546699875466999	0.7453300124533001	0	0	3809.965712367128	0	8716.683492536142	0	365310
12	0	"hundred-farmers3"	10000	0	"only-one-field-per-year"	2	3.168	1000	true	true	"constant_prices"	"log-normal"	3.445	true	"hh-nw-kernel-distance"	90	1100	3	0.093	30	0.069	0.05	false	true	0.1	10	0	0.1	1	20	0	false	7	50	true	0	false	0.5	7	98	0.23096129837702872	0.7690387016229713	0	0	3228.9006251389033	0	9172.848998535495	0	365490
12	0	"hundred-farmers3"	10000	0	"only-one-field-per-year"	2	3.168	1000	true	true	"constant_prices"	"log-normal"	3.445	true	"hh-nw-kernel-distance"	90	1100	3	0.093	30	0.069	0.05	false	true	0.1	10	0	0.1	1	20	0	false	7	50	true	0	false	0.5	8	95	0.22821316614420062	0.7717868338557994	0	0	3264.160840742354	0	9639.942188874287	0	365805
12	0	"hundred-farmers3"	10000	0	"only-one-field-per-year"	2	3.168	1000	true	true	"constant_prices"	"log-normal"	3.445	true	"hh-nw-kernel-distance"	90	1100	3	0.093	30	0.069	0.05	false	true	0.1	10	0	0.1	1	20	0	false	7	50	true	0	false	0.5	9	95	0.21880877742946708	0.7811912225705329	0	0	3215.6476680190012	0	10202.218764838999	0	365805
12	0	"hundred-farmers3"	10000	0	"only-one-field-per-year"	2	3.168	1000	true	true	"constant_prices"	"log-normal"	3.445	true	"hh-nw-kernel-distance"	90	1100	3	0.093	30	0.069	0.05	false	true	0.1	10	0	0.1	1	20	0	false	7	50	true	0	false	0.5	10	94	0.21244500314267756	0.7875549968573224	0	0	3093.0785272504386	0	10575.935338941847	0	365985
12	0	"hundred-farmers3"	10000	0	"only-one-field-per-year"	2	3.168	1000	true	true	"constant_prices"	"log-normal"	3.445	true	"hh-nw-kernel-distance"	90	1100	3	0.093	30	0.069	0.05	false	true	0.1	10	0	0.1	1	20	0	false	7	50	true	0	false	0.5	11	94	0.1998742928975487	0.8001257071024512	0	0	3032.0995029937144	0	11005.93056717801	0	365985
12	0	"hundred-farmers3"	10000	0	"only-one-field-per-year"	2	3.168	1000	true	true	"constant_prices"	"log-normal"	3.445	true	"hh-nw-kernel-distance"	90	1100	3	0.093	30	0.069	0.05	false	true	0.1	10	0	0.1	1	20	0	false	7	50	true	0	false	0.5	12	94	0.1791326209930861	0.8208673790069139	0	0	2674.3884264252456	0	11299.027748534463	0	365985
12	0	"hundred-farmers3"	10000	0	"only-one-field-per-year"	2	3.168	1000	true	true	"constant_prices"	"log-normal"	3.445	true	"hh-nw-kernel-distance"	90	1100	3	0.093	30	0.069	0.05	false	true	0.1	10	0	0.1	1	20	0	false	7	50	true	0	false	0.5	13	94	0.17473287240729102	0.825267127592709	0	0	2682.814209932921	0	11228.368545923731	0	365985
12	0	"hundred-farmers3"	10000	0	"only-one-field-per-year"	2	3.168	1000	true	true	"constant_prices"	"log-normal"	3.445	true	"hh-nw-kernel-distance"	90	1100	3	0.093	30	0.069	0.05	false	true	0.1	10	0	0.1	1	20	0	false	7	50	true	0	false	0.5	14	93	0.17391304347826086	0.8260869565217391	0	0	2596.6496768314723	0	11668.531344360257	0	366165
12	0	"hundred-farmers3"	10000	0	"only-one-field-per-year"	2	3.168	1000	true	true	"constant_prices"	"log-normal"	3.445	true	"hh-nw-kernel-distance"	90	1100	3	0.093	30	0.069	0.05	false	true	0.1	10	0	0.1	1	20	0	false	7	50	true	0	false	0.5	15	92	0.17003792667509482	0.8299620733249052	0	0	2371.207505258946	0	11939.605717452743	0	366390
12	0	"hundred-farmers3"	10000	0	"only-one-field-per-year"	2	3.168	1000	true	true	"constant_prices"	"log-normal"	3.445	true	"hh-nw-kernel-distance"	90	1100	3	0.093	30	0.069	0.05	false	true	0.1	10	0	0.1	1	20	0	false	7	50	true	0	false	0.5	16	92	0.16308470290771176	0.8369152970922883	0	0	2390.611211792736	0	12210.059265045184	0	366390
12	0	"hundred-farmers3"	10000	0	"only-one-field-per-year"	2	3.168	1000	true	true	"constant_prices"	"log-normal"	3.445	true	"hh-nw-kernel-distance"	90	1100	3	0.093	30	0.069	0.05	false	true	0.1	10	0	0.1	1	20	0	false	7	50	true	0	false	0.5	17	92	0.16308470290771176	0.8369152970922883	0	0	2205.9212020485706	0	12801.953837459492	0	366390
12	0	"hundred-farmers3"	10000	0	"only-one-field-per-year"	2	3.168	1000	true	true	"constant_prices"	"log-normal"	3.445	true	"hh-nw-kernel-distance"	90	1100	3	0.093	30	0.069	0.05	false	true	0.1	10	0	0.1	1	20	0	false	7	50	true	0	false	0.5	18	92	0.15676359039190899	0.843236409608091	0	0	2017.9743269715182	0	13064.444240338338	0	366390
12	0	"hundred-farmers3"	10000	0	"only-one-field-per-year"	2	3.168	1000	true	true	"constant_prices"	"log-normal"	3.445	true	"hh-nw-kernel-distance"	90	1100	3	0.093	30	0.069	0.05	false	true	0.1	10	0	0.1	1	20	0	false	7	50	true	0	false	0.5	19	91	0.15072830905636478	0.8492716909436352	0	0	1901.8280309654247	0	13521.073262961974	0	366525
12	0	"hundred-farmers3"	10000	0	"only-one-field-per-year"	2	3.168	1000	true	true	"constant_prices"	"log-normal"	3.445	true	"hh-nw-kernel-distance"	90	1100	3	0.093	30	0.069	0.05	false	true	0.1	10	0	0.1	1	20	0	false	7	50	true	0	false	0.5	20	90	0.14857142857142858	0.8514285714285714	0	0	1909.739981214823	0	13633.543784762524	0	366705
12	0	"hundred-farmers3"	10000	0	"only-one-field-per-year"	2	3.168	1000	true	true	"constant_prices"	"log-normal"	3.445	true	"hh-nw-kernel-distance"	90	1100	3	0.093	30	0.069	0.05	false	true	0.1	10	0	0.1	1	20	0	false	7	50	true	0	false	0.5	21	88	0.14702072538860103	0.852979274611399	0	0	1982.636888008284	0	13609.610475713938	0	368100
12	0	"hundred-farmers3"	10000	0	"only-one-field-per-year"	2	3.168	1000	true	true	"constant_prices"	"log-normal"	3.445	true	"hh-nw-kernel-distance"	90	1100	3	0.093	30	0.069	0.05	false	true	0.1	10	0	0.1	1	20	0	false	7	50	true	0	false	0.5	22	88	0.14443005181347152	0.8555699481865285	0	0	2030.5287327211815	0	13661.13595334279	0	368100
12	0	"hundred-farmers3"	10000	0	"only-one-field-per-year"	2	3.168	1000	true	true	"constant_prices"	"log-normal"	3.445	true	"hh-nw-kernel-distance"	90	1100	3	0.093	30	0.069	0.05	false	true	0.1	10	0	0.1	1	20	0	false	7	50	true	0	false	0.5	23	88	0.14443005181347152	0.8555699481865285	0	0	1869.9196138398877	0	13450.890080242023	0	368100
12	0	"hundred-farmers3"	10000	0	"only-one-field-per-year"	2	3.168	1000	true	true	"constant_prices"	"log-normal"	3.445	true	"hh-nw-kernel-distance"	90	1100	3	0.093	30	0.069	0.05	false	true	0.1	10	0	0.1	1	20	0	false	7	50	true	0	false	0.5	24	88	0.14183937823834197	0.8581606217616581	0	0	1953.6569196334865	0	13706.779891132097	0	368100
12	0	"hundred-farmers3"	10000	0	"only-one-field-per-year"	2	3.168	1000	true	true	"constant_prices"	"log-normal"	3.445	true	"hh-nw-kernel-distance"	90	1100	3	0.093	30	0.069	0.05	false	true	0.1	10	0	0.1	1	20	0	false	7	50	true	0	false	0.5	25	88	0.14183937823834197	0.8581606217616581	0	0	1779.906495884356	0	13870.310023459124	0	368100
12	0	"hundred-farmers3"	10000	0	"only-one-field-per-year"	2	3.168	1000	true	true	"constant_prices"	"log-normal"	3.445	true	"hh-nw-kernel-distance"	90	1100	3	0.093	30	0.069	0.05	false	true	0.1	10	0	0.1	1	20	0	false	7	50	true	0	false	0.5	26	88	0.14183937823834197	0.8581606217616581	0	0	1800.2332014511308	0	14044.990006730799	0	368100
12	0	"hundred-farmers3"	10000	0	"only-one-field-per-year"	2	3.168	1000	true	true	"constant_prices"	"log-normal"	3.445	true	"hh-nw-kernel-distance"	90	1100	3	0.093	30	0.069	0.05	false	true	0.1	10	0	0.1	1	20	0	false	7	50	true	0	false	0.5	27	88	0.14183937823834197	0.8581606217616581	0	0	1619.0331014405683	0	14029.505293759026	0	368100
12	0	"hundred-farmers3"	10000	0	"only-one-field-per-year"	2	3.168	1000	true	true	"constant_prices"	"log-normal"	3.445	true	"hh-nw-kernel-distance"	90	1100	3	0.093	30	0.069	0.05	false	true	0.1	10	0	0.1	1	20	0	false	7	50	true	0	false	0.5	28	86	0.1423927178153446	0.8576072821846554	0	0	1772.9000361311944	0	14282.28672715093	0	368370
12	0	"hundred-farmers3"	10000	0	"only-one-field-per-year"	2	3.168	1000	true	true	"constant_prices"	"log-normal"	3.445	true	"hh-nw-kernel-distance"	90	1100	3	0.093	30	0.069	0.05	false	true	0.1	10	0	0.1	1	20	0	false	7	50	true	0	false	0.5	29	86	0.1423927178153446	0.8576072821846554	0	0	1882.8722524805848	0	14365.123302484924	0	368370
12	0	"hundred-farmers3"	10000	0	"only-one-field-per-year"	2	3.168	1000	true	true	"constant_prices"	"log-normal"	3.445	true	"hh-nw-kernel-distance"	90	1100	3	0.093	30	0.069	0.05	false	true	0.1	10	0	0.1	1	20	0	false	7	50	true	0	false	0.5	30	86	0.1423927178153446	0.8576072821846554	0	0	1981.3138419232782	0	14608.480066442478	0	368370
12	0	"hundred-farmers3"	10000	0	"only-one-field-per-year"	2	3.168	1000	true	true	"constant_prices"	"log-normal"	3.445	true	"hh-nw-kernel-distance"	90	1100	3	0.093	30	0.069	0.05	false	true	0.1	10	0	0.1	1	20	0	false	7	50	true	0	false	0.5	31	85	0.1422976501305483	0.8577023498694517	0	0	1614.497841520178	0	14925.899063653811	0	368640
12	0	"hundred-farmers3"	10000	0	"only-one-field-per-year"	2	3.168	1000	true	true	"constant_prices"	"log-normal"	3.445	true	"hh-nw-kernel-distance"	90	1100	3	0.093	30	0.069	0.05	false	true	0.1	10	0	0.1	1	20	0	false	7	50	true	0	false	0.5	32	85	0.1422976501305483	0.8577023498694517	0	0	1780.6418296779034	0	15157.949615822474	0	368640
12	0	"hundred-farmers3"	10000	0	"only-one-field-per-year"	2	3.168	1000	true	true	"constant_prices"	"log-normal"	3.445	true	"hh-nw-kernel-distance"	90	1100	3	0.093	30	0.069	0.05	false	true	0.1	10	0	0.1	1	20	0	false	7	50	true	0	false	0.5	33	85	0.14033942558746737	0.8596605744125326	0	0	1799.419433068119	0	15119.767968363294	0	368640
12	0	"hundred-farmers3"	10000	0	"only-one-field-per-year"	2	3.168	1000	true	true	"constant_prices"	"log-normal"	3.445	true	"hh-nw-kernel-distance"	90	1100	3	0.093	30	0.069	0.05	false	true	0.1	10	0	0.1	1	20	0	false	7	50	true	0	false	0.5	34	84	0.1407068062827225	0.8592931937172775	0	0	1840.4182854519138	0	15483.590001035705	0	368820
12	0	"hundred-farmers3"	10000	0	"only-one-field-per-year"	2	3.168	1000	true	true	"constant_prices"	"log-normal"	3.445	true	"hh-nw-kernel-distance"	90	1100	3	0.093	30	0.069	0.05	false	true	0.1	10	0	0.1	1	20	0	false	7	50	true	0	false	0.5	35	84	0.1407068062827225	0.8592931937172775	0	0	1944.693533394592	0	14846.415323549401	0	368820
12	0	"hundred-farmers3"	10000	0	"only-one-field-per-year"	2	3.168	1000	true	true	"constant_prices"	"log-normal"	3.445	true	"hh-nw-kernel-distance"	90	1100	3	0.093	30	0.069	0.05	false	true	0.1	10	0	0.1	1	20	0	false	7	50	true	0	false	0.5	36	84	0.1393979057591623	0.8606020942408377	0	0	1942.9626569804223	0	14924.75409967742	0	368820
12	0	"hundred-farmers3"	10000	0	"only-one-field-per-year"	2	3.168	1000	true	true	"constant_prices"	"log-normal"	3.445	true	"hh-nw-kernel-distance"	90	1100	3	0.093	30	0.069	0.05	false	true	0.1	10	0	0.1	1	20	0	false	7	50	true	0	false	0.5	37	84	0.1393979057591623	0.8606020942408377	0	0	1959.7978671754613	0	14647.553603254484	0	368820
12	0	"hundred-farmers3"	10000	0	"only-one-field-per-year"	2	3.168	1000	true	true	"constant_prices"	"log-normal"	3.445	true	"hh-nw-kernel-distance"	90	1100	3	0.093	30	0.069	0.05	false	true	0.1	10	0	0.1	1	20	0	false	7	50	true	0	false	0.5	38	83	0.13976377952755906	0.860236220472441	0	0	1915.0978153421036	0	14450.628373619447	0	369000
12	0	"hundred-farmers3"	10000	0	"only-one-field-per-year"	2	3.168	1000	true	true	"constant_prices"	"log-normal"	3.445	true	"hh-nw-kernel-distance"	90	1100	3	0.093	30	0.069	0.05	false	true	0.1	10	0	0.1	1	20	0	false	7	50	true	0	false	0.5	39	83	0.13976377952755906	0.860236220472441	0	0	1726.593157289139	0	14533.767492709863	0	369000
12	0	"hundred-farmers3"	10000	0	"only-one-field-per-year"	2	3.168	1000	true	true	"constant_prices"	"log-normal"	3.445	true	"hh-nw-kernel-distance"	90	1100	3	0.093	30	0.069	0.05	false	true	0.1	10	0	0.1	1	20	0	false	7	50	true	0	false	0.5	40	83	0.13976377952755906	0.860236220472441	0	0	1868.7318843802893	0	13657.990399379003	0	369000
12	0	"hundred-farmers3"	10000	0	"only-one-field-per-year"	2	3.168	1000	true	true	"constant_prices"	"log-normal"	3.445	true	"hh-nw-kernel-distance"	90	1100	3	0.093	30	0.069	0.05	false	true	0.1	10	0	0.1	1	20	0	false	7	50	true	0	false	0.5	41	83	0.13976377952755906	0.860236220472441	0	0	1735.9411623654496	0	12681.772083440372	0	369000
12	0	"hundred-farmers3"	10000	0	"only-one-field-per-year"	2	3.168	1000	true	true	"constant_prices"	"log-normal"	3.445	true	"hh-nw-kernel-distance"	90	1100	3	0.093	30	0.069	0.05	false	true	0.1	10	0	0.1	1	20	0	false	7	50	true	0	false	0.5	42	83	0.13976377952755906	0.860236220472441	0	0	1726.2580065793766	0	12009.729111468185	0	369000
12	0	"hundred-farmers3"	10000	0	"only-one-field-per-year"	2	3.168	1000	true	true	"constant_prices"	"log-normal"	3.445	true	"hh-nw-kernel-distance"	90	1100	3	0.093	30	0.069	0.05	false	true	0.1	10	0	0.1	1	20	0	false	7	50	true	0	false	0.5	43	83	0.13976377952755906	0.860236220472441	0	0	1629.2851480200404	0	11268.167326515395	0	369000
12	0	"hundred-farmers3"	10000	0	"only-one-field-per-year"	2	3.168	1000	true	true	"constant_prices"	"log-normal"	3.445	true	"hh-nw-kernel-distance"	90	1100	3	0.093	30	0.069	0.05	false	true	0.1	10	0	0.1	1	20	0	false	7	50	true	0	false	0.5	44	82	0.1418109187749667	0.8581890812250332	0	0	1690.4759523352545	0	10653.785806060461	0	369990
12	0	"hundred-farmers3"	10000	0	"only-one-field-per-year"	2	3.168	1000	true	true	"constant_prices"	"log-normal"	3.445	true	"hh-nw-kernel-distance"	90	1100	3	0.093	30	0.069	0.05	false	true	0.1	10	0	0.1	1	20	0	false	7	50	true	0	false	0.5	45	82	0.1418109187749667	0.8581890812250332	0	0	1808.5517265880706	0	10684.282142765936	0	369990
12	0	"hundred-farmers3"	10000	0	"only-one-field-per-year"	2	3.168	1000	true	true	"constant_prices"	"log-normal"	3.445	true	"hh-nw-kernel-distance"	90	1100	3	0.093	30	0.069	0.05	false	true	0.1	10	0	0.1	1	20	0	false	7	50	true	0	false	0.5	46	82	0.1418109187749667	0.8581890812250332	0	0	1653.8234408619362	0	10285.72349613529	0	369990
12	0	"hundred-farmers3"	10000	0	"only-one-field-per-year"	2	3.168	1000	true	true	"constant_prices"	"log-normal"	3.445	true	"hh-nw-kernel-distance"	90	1100	3	0.093	30	0.069	0.05	false	true	0.1	10	0	0.1	1	20	0	false	7	50	true	0	false	0.5	47	82	0.1418109187749667	0.8581890812250332	0	0	1791.6197311386604	0	10317.906936381642	0	369990
12	0	"hundred-farmers3"	10000	0	"only-one-field-per-year"	2	3.168	1000	true	true	"constant_prices"	"log-normal"	3.445	true	"hh-nw-kernel-distance"	90	1100	3	0.093	30	0.069	0.05	false	true	0.1	10	0	0.1	1	20	0	false	7	50	true	0	false	0.5	48	82	0.1418109187749667	0.8581890812250332	0	0	1892.774517672994	0	10671.002680092086	0	369990
12	0	"hundred-farmers3"	10000	0	"only-one-field-per-year"	2	3.168	1000	true	true	"constant_prices"	"log-normal"	3.445	true	"hh-nw-kernel-distance"	90	1100	3	0.093	30	0.069	0.05	false	true	0.1	10	0	0.1	1	20	0	false	7	50	true	0	false	0.5	49	82	0.1418109187749667	0.8581890812250332	0	0	1712.6742137001957	0	11170.192635859283	0	369990
12	0	"hundred-farmers3"	10000	0	"only-one-field-per-year"	2	3.168	1000	true	true	"constant_prices"	"log-normal"	3.445	true	"hh-nw-kernel-distance"	90	1100	3	0.093	30	0.069	0.05	false	true	0.1	10	0	0.1	1	20	0	false	7	50	true	0	false	0.5	50	82	0.1418109187749667	0.8581890812250332	0	0	1847.9355843949422	0	11529.817484702922	0	369990
13	0	"hundred-farmers3"	10000	0	"only-one-field-per-year"	2	3.168	1000	true	true	"constant_prices"	"log-normal"	3.445	true	"hh-nw-kernel-distance"	90	1100	3	0.093	30	0.069	0.05	false	true	0.1	10	0	0.1	1	20	0	false	7	50	true	0	false	0.5	0	100	0.50186799501868	0.49813200498132004	0	0	0	0	0	0	0
13	0	"hundred-farmers3"	10000	0	"only-one-field-per-year"	2	3.168	1000	true	true	"constant_prices"	"log-normal"	3.445	true	"hh-nw-kernel-distance"	90	1100	3	0.093	30	0.069	0.05	false	true	0.1	10	0	0.1	1	20	0	false	7	50	true	0	false	0.5	1	100	0.4078455790784558	0.5921544209215442	0	0	5980.894689554311	0	6421.663859585524	0	365310
13	0	"hundred-farmers3"	10000	0	"only-one-field-per-year"	2	3.168	1000	true	true	"constant_prices"	"log-normal"	3.445	true	"hh-nw-kernel-distance"	90	1100	3	0.093	30	0.069	0.05	false	true	0.1	10	0	0.1	1	20	0	false	7	50	true	0	false	0.5	2	100	0.387920298879203	0.612079701120797	0	0	5774.1031386629365	0	6790.170869767479	0	365310
13	0	"hundred-farmers3"	10000	0	"only-one-field-per-year"	2	3.168	1000	true	true	"constant_prices"	"log-normal"	3.445	true	"hh-nw-kernel-distance"	90	1100	3	0.093	30	0.069	0.05	false	true	0.1	10	0	0.1	1	20	0	false	7	50	true	0	false	0.5	3	100	0.36924034869240346	0.6307596513075965	0	0	5281.327294090246	0	7074.721119947498	0	365310
13	0	"hundred-farmers3"	10000	0	"only-one-field-per-year"	2	3.168	1000	true	true	"constant_prices"	"log-normal"	3.445	true	"hh-nw-kernel-distance"	90	1100	3	0.093	30	0.069	0.05	false	true	0.1	10	0	0.1	1	20	0	false	7	50	true	0	false	0.5	4	100	0.34744707347447074	0.6525529265255293	0	0	5322.5474201736915	0	7486.378229786778	0	365310
13	0	"hundred-farmers3"	10000	0	"only-one-field-per-year"	2	3.168	1000	true	true	"constant_prices"	"log-normal"	3.445	true	"hh-nw-kernel-distance"	90	1100	3	0.093	30	0.069	0.05	false	true	0.1	10	0	0.1	1	20	0	false	7	50	true	0	false	0.5	5	100	0.34059775840597756	0.6594022415940224	0	0	5259.121917084922	0	7931.270585494309	0	365310
13	0	"hundred-farmers3"	10000	0	"only-one-field-per-year"	2	3.168	1000	true	true	"constant_prices"	"log-normal"	3.445	true	"hh-nw-kernel-distance"	90	1100	3	0.093	30	0.069	0.05	false	true	0.1	10	0	0.1	1	20	0	false	7	50	true	0	false	0.5	6	100	0.3001245330012453	0.6998754669987547	0	0	4813.744746729996	0	8417.783600932162	0	365310
13	0	"hundred-farmers3"	10000	0	"only-one-field-per-year"	2	3.168	1000	true	true	"constant_prices"	"log-normal"	3.445	true	"hh-nw-kernel-distance"	90	1100	3	0.093	30	0.069	0.05	false	true	0.1	10	0	0.1	1	20	0	false	7	50	true	0	false	0.5	7	97	0.293125	0.706875	0	0	4635.649190931188	0	8897.282172349323	0	365580
13	0	"hundred-farmers3"	10000	0	"only-one-field-per-year"	2	3.168	1000	true	true	"constant_prices"	"log-normal"	3.445	true	"hh-nw-kernel-distance"	90	1100	3	0.093	30	0.069	0.05	false	true	0.1	10	0	0.1	1	20	0	false	7	50	true	0	false	0.5	8	95	0.2882205513784461	0.7117794486215538	0	0	4581.958710777773	0	9358.428727910696	0	365760
13	0	"hundred-farmers3"	10000	0	"only-one-field-per-year"	2	3.168	1000	true	true	"constant_prices"	"log-normal"	3.445	true	"hh-nw-kernel-distance"	90	1100	3	0.093	30	0.069	0.05	false	true	0.1	10	0	0.1	1	20	0	false	7	50	true	0	false	0.5	9	94	0.2693032015065913	0.7306967984934086	0	0	4168.7683445645025	0	9969.314720404802	0	365895
13	0	"hundred-farmers3"	10000	0	"only-one-field-per-year"	2	3.168	1000	true	true	"constant_prices"	"log-normal"	3.445	true	"hh-nw-kernel-distance"	90	1100	3	0.093	30	0.069	0.05	false	true	0.1	10	0	0.1	1	20	0	false	7	50	true	0	false	0.5	10	94	0.24921531701192717	0.7507846829880728	0	0	3726.861493316465	0	10461.52144222645	0	365895
13	0	"hundred-farmers3"	10000	0	"only-one-field-per-year"	2	3.168	1000	true	true	"constant_prices"	"log-normal"	3.445	true	"hh-nw-kernel-distance"	90	1100	3	0.093	30	0.069	0.05	false	true	0.1	10	0	0.1	1	20	0	false	7	50	true	0	false	0.5	11	94	0.23477715003138733	0.7652228499686127	0	0	3625.407231163237	0	10988.679493447344	0	365895
13	0	"hundred-farmers3"	10000	0	"only-one-field-per-year"	2	3.168	1000	true	true	"constant_prices"	"log-normal"	3.445	true	"hh-nw-kernel-distance"	90	1100	3	0.093	30	0.069	0.05	false	true	0.1	10	0	0.1	1	20	0	false	7	50	true	0	false	0.5	12	93	0.22844556324732537	0.7715544367526747	0	0	3573.4268713454385	0	11391.627877479665	0	366075
13	0	"hundred-farmers3"	10000	0	"only-one-field-per-year"	2	3.168	1000	true	true	"constant_prices"	"log-normal"	3.445	true	"hh-nw-kernel-distance"	90	1100	3	0.093	30	0.069	0.05	false	true	0.1	10	0	0.1	1	20	0	false	7	50	true	0	false	0.5	13	93	0.2146003775959723	0.7853996224040277	0	0	3477.7056936118665	0	11762.817030549002	0	366075
13	0	"hundred-farmers3"	10000	0	"only-one-field-per-year"	2	3.168	1000	true	true	"constant_prices"	"log-normal"	3.445	true	"hh-nw-kernel-distance"	90	1100	3	0.093	30	0.069	0.05	false	true	0.1	10	0	0.1	1	20	0	false	7	50	true	0	false	0.5	14	93	0.19509125235997482	0.8049087476400252	0	0	2984.7617960597154	0	12183.794382480175	0	366075
13	0	"hundred-farmers3"	10000	0	"only-one-field-per-year"	2	3.168	1000	true	true	"constant_prices"	"log-normal"	3.445	true	"hh-nw-kernel-distance"	90	1100	3	0.093	30	0.069	0.05	false	true	0.1	10	0	0.1	1	20	0	false	7	50	true	0	false	0.5	15	93	0.16488357457520453	0.8351164254247955	0	0	2531.3466697585136	0	11699.017843076575	0	366075
13	0	"hundred-farmers3"	10000	0	"only-one-field-per-year"	2	3.168	1000	true	true	"constant_prices"	"log-normal"	3.445	true	"hh-nw-kernel-distance"	90	1100	3	0.093	30	0.069	0.05	false	true	0.1	10	0	0.1	1	20	0	false	7	50	true	0	false	0.5	16	92	0.15399239543726237	0.8460076045627376	0	0	2323.613005591846	0	11848.436559907865	0	366570
13	0	"hundred-farmers3"	10000	0	"only-one-field-per-year"	2	3.168	1000	true	true	"constant_prices"	"log-normal"	3.445	true	"hh-nw-kernel-distance"	90	1100	3	0.093	30	0.069	0.05	false	true	0.1	10	0	0.1	1	20	0	false	7	50	true	0	false	0.5	17	92	0.14258555133079848	0.8574144486692015	0	0	2047.8791530999258	0	11292.844051748518	0	366570
13	0	"hundred-farmers3"	10000	0	"only-one-field-per-year"	2	3.168	1000	true	true	"constant_prices"	"log-normal"	3.445	true	"hh-nw-kernel-distance"	90	1100	3	0.093	30	0.069	0.05	false	true	0.1	10	0	0.1	1	20	0	false	7	50	true	0	false	0.5	18	92	0.13054499366286437	0.8694550063371356	0	0	1880.5745298468637	0	11377.295778823953	0	366570
13	0	"hundred-farmers3"	10000	0	"only-one-field-per-year"	2	3.168	1000	true	true	"constant_prices"	"log-normal"	3.445	true	"hh-nw-kernel-distance"	90	1100	3	0.093	30	0.069	0.05	false	true	0.1	10	0	0.1	1	20	0	false	7	50	true	0	false	0.5	19	91	0.1289707750952986	0.8710292249047014	0	0	1624.3848781699276	0	11786.380457511981	0	366750
13	0	"hundred-farmers3"	10000	0	"only-one-field-per-year"	2	3.168	1000	true	true	"constant_prices"	"log-normal"	3.445	true	"hh-nw-kernel-distance"	90	1100	3	0.093	30	0.069	0.05	false	true	0.1	10	0	0.1	1	20	0	false	7	50	true	0	false	0.5	20	91	0.10673443456162643	0.8932655654383735	0	0	1334.0965224038187	0	12068.667401815308	0	366750
13	0	"hundred-farmers3"	10000	0	"only-one-field-per-year"	2	3.168	1000	true	true	"constant_prices"	"log-normal"	3.445	true	"hh-nw-kernel-distance"	90	1100	3	0.093	30	0.069	0.05	false	true	0.1	10	0	0.1	1	20	0	false	7	50	true	0	false	0.5	21	91	0.10673443456162643	0.8932655654383735	0	0	1421.7306287451452	0	12286.278576440343	0	366750
13	0	"hundred-farmers3"	10000	0	"only-one-field-per-year"	2	3.168	1000	true	true	"constant_prices"	"log-normal"	3.445	true	"hh-nw-kernel-distance"	90	1100	3	0.093	30	0.069	0.05	false	true	0.1	10	0	0.1	1	20	0	false	7	50	true	0	false	0.5	22	91	0.10101651842439645	0.8989834815756036	0	0	1233.3152465735175	0	12611.536348147583	0	366750
13	0	"hundred-farmers3"	10000	0	"only-one-field-per-year"	2	3.168	1000	true	true	"constant_prices"	"log-normal"	3.445	true	"hh-nw-kernel-distance"	90	1100	3	0.093	30	0.069	0.05	false	true	0.1	10	0	0.1	1	20	0	false	7	50	true	0	false	0.5	23	91	0.10101651842439645	0.8989834815756036	0	0	1189.4284596895534	0	13114.372083758952	0	366750
13	0	"hundred-farmers3"	10000	0	"only-one-field-per-year"	2	3.168	1000	true	true	"constant_prices"	"log-normal"	3.445	true	"hh-nw-kernel-distance"	90	1100	3	0.093	30	0.069	0.05	false	true	0.1	10	0	0.1	1	20	0	false	7	50	true	0	false	0.5	24	90	0.10120942075111394	0.8987905792488861	0	0	1264.0341203215023	0	13620.144929084652	0	366885
13	0	"hundred-farmers3"	10000	0	"only-one-field-per-year"	2	3.168	1000	true	true	"constant_prices"	"log-normal"	3.445	true	"hh-nw-kernel-distance"	90	1100	3	0.093	30	0.069	0.05	false	true	0.1	10	0	0.1	1	20	0	false	7	50	true	0	false	0.5	25	89	0.10140306122448979	0.8985969387755102	0	0	1345.8047386036112	0	14105.51826085649	0	367020
13	0	"hundred-farmers3"	10000	0	"only-one-field-per-year"	2	3.168	1000	true	true	"constant_prices"	"log-normal"	3.445	true	"hh-nw-kernel-distance"	90	1100	3	0.093	30	0.069	0.05	false	true	0.1	10	0	0.1	1	20	0	false	7	50	true	0	false	0.5	26	88	0.10179257362355953	0.8982074263764405	0	0	1417.3413543968309	0	14331.266765218956	0	367290
13	0	"hundred-farmers3"	10000	0	"only-one-field-per-year"	2	3.168	1000	true	true	"constant_prices"	"log-normal"	3.445	true	"hh-nw-kernel-distance"	90	1100	3	0.093	30	0.069	0.05	false	true	0.1	10	0	0.1	1	20	0	false	7	50	true	0	false	0.5	27	88	0.10179257362355953	0.8982074263764405	0	0	1483.586802274069	0	14632.985057374588	0	367290
13	0	"hundred-farmers3"	10000	0	"only-one-field-per-year"	2	3.168	1000	true	true	"constant_prices"	"log-normal"	3.445	true	"hh-nw-kernel-distance"	90	1100	3	0.093	30	0.069	0.05	false	true	0.1	10	0	0.1	1	20	0	false	7	50	true	0	false	0.5	28	87	0.0934640522875817	0.9065359477124183	0	0	1329.9513874551783	0	14937.709256423765	0	368730
13	0	"hundred-farmers3"	10000	0	"only-one-field-per-year"	2	3.168	1000	true	true	"constant_prices"	"log-normal"	3.445	true	"hh-nw-kernel-distance"	90	1100	3	0.093	30	0.069	0.05	false	true	0.1	10	0	0.1	1	20	0	false	7	50	true	0	false	0.5	29	86	0.09198423127463863	0.9080157687253614	0	0	1350.5324986991313	0	15302.68104833347	0	369090
13	0	"hundred-farmers3"	10000	0	"only-one-field-per-year"	2	3.168	1000	true	true	"constant_prices"	"log-normal"	3.445	true	"hh-nw-kernel-distance"	90	1100	3	0.093	30	0.069	0.05	false	true	0.1	10	0	0.1	1	20	0	false	7	50	true	0	false	0.5	30	86	0.09198423127463863	0.9080157687253614	0	0	1212.216696251891	0	15776.786287391518	0	369090
13	0	"hundred-farmers3"	10000	0	"only-one-field-per-year"	2	3.168	1000	true	true	"constant_prices"	"log-normal"	3.445	true	"hh-nw-kernel-distance"	90	1100	3	0.093	30	0.069	0.05	false	true	0.1	10	0	0.1	1	20	0	false	7	50	true	0	false	0.5	31	86	0.09198423127463863	0.9080157687253614	0	0	1297.3157202558475	0	15999.509000765607	0	369090
13	0	"hundred-farmers3"	10000	0	"only-one-field-per-year"	2	3.168	1000	true	true	"constant_prices"	"log-normal"	3.445	true	"hh-nw-kernel-distance"	90	1100	3	0.093	30	0.069	0.05	false	true	0.1	10	0	0.1	1	20	0	false	7	50	true	0	false	0.5	32	86	0.09198423127463863	0.9080157687253614	0	0	1306.7610640859182	0	16134.074806646207	0	369090
13	0	"hundred-farmers3"	10000	0	"only-one-field-per-year"	2	3.168	1000	true	true	"constant_prices"	"log-normal"	3.445	true	"hh-nw-kernel-distance"	90	1100	3	0.093	30	0.069	0.05	false	true	0.1	10	0	0.1	1	20	0	false	7	50	true	0	false	0.5	33	86	0.09198423127463863	0.9080157687253614	0	0	1153.9869341963386	0	15805.192915566584	0	369090
13	0	"hundred-farmers3"	10000	0	"only-one-field-per-year"	2	3.168	1000	true	true	"constant_prices"	"log-normal"	3.445	true	"hh-nw-kernel-distance"	90	1100	3	0.093	30	0.069	0.05	false	true	0.1	10	0	0.1	1	20	0	false	7	50	true	0	false	0.5	34	86	0.09198423127463863	0.9080157687253614	0	0	1133.0515707397801	0	15941.7915941787	0	369090
13	0	"hundred-farmers3"	10000	0	"only-one-field-per-year"	2	3.168	1000	true	true	"constant_prices"	"log-normal"	3.445	true	"hh-nw-kernel-distance"	90	1100	3	0.093	30	0.069	0.05	false	true	0.1	10	0	0.1	1	20	0	false	7	50	true	0	false	0.5	35	86	0.09198423127463863	0.9080157687253614	0	0	1219.6680820657004	0	15948.78288483067	0	369090
13	0	"hundred-farmers3"	10000	0	"only-one-field-per-year"	2	3.168	1000	true	true	"constant_prices"	"log-normal"	3.445	true	"hh-nw-kernel-distance"	90	1100	3	0.093	30	0.069	0.05	false	true	0.1	10	0	0.1	1	20	0	false	7	50	true	0	false	0.5	36	86	0.09198423127463863	0.9080157687253614	0	0	1195.044926080131	0	15640.410096329946	0	369090
13	0	"hundred-farmers3"	10000	0	"only-one-field-per-year"	2	3.168	1000	true	true	"constant_prices"	"log-normal"	3.445	true	"hh-nw-kernel-distance"	90	1100	3	0.093	30	0.069	0.05	false	true	0.1	10	0	0.1	1	20	0	false	7	50	true	0	false	0.5	37	86	0.09198423127463863	0.9080157687253614	0	0	1271.1849577593325	0	15388.121196656162	0	369090
13	0	"hundred-farmers3"	10000	0	"only-one-field-per-year"	2	3.168	1000	true	true	"constant_prices"	"log-normal"	3.445	true	"hh-nw-kernel-distance"	90	1100	3	0.093	30	0.069	0.05	false	true	0.1	10	0	0.1	1	20	0	false	7	50	true	0	false	0.5	38	86	0.09198423127463863	0.9080157687253614	0	0	1138.218508785634	0	14671.50074937072	0	369090
13	0	"hundred-farmers3"	10000	0	"only-one-field-per-year"	2	3.168	1000	true	true	"constant_prices"	"log-normal"	3.445	true	"hh-nw-kernel-distance"	90	1100	3	0.093	30	0.069	0.05	false	true	0.1	10	0	0.1	1	20	0	false	7	50	true	0	false	0.5	39	86	0.09198423127463863	0.9080157687253614	0	0	1230.079588748375	0	14435.595368358392	0	369090
13	0	"hundred-farmers3"	10000	0	"only-one-field-per-year"	2	3.168	1000	true	true	"constant_prices"	"log-normal"	3.445	true	"hh-nw-kernel-distance"	90	1100	3	0.093	30	0.069	0.05	false	true	0.1	10	0	0.1	1	20	0	false	7	50	true	0	false	0.5	40	86	0.09198423127463863	0.9080157687253614	0	0	1040.6919510864923	0	13838.416713617082	0	369090
13	0	"hundred-farmers3"	10000	0	"only-one-field-per-year"	2	3.168	1000	true	true	"constant_prices"	"log-normal"	3.445	true	"hh-nw-kernel-distance"	90	1100	3	0.093	30	0.069	0.05	false	true	0.1	10	0	0.1	1	20	0	false	7	50	true	0	false	0.5	41	86	0.09198423127463863	0.9080157687253614	0	0	1147.0328443158805	0	13106.588738066048	0	369090
13	0	"hundred-farmers3"	10000	0	"only-one-field-per-year"	2	3.168	1000	true	true	"constant_prices"	"log-normal"	3.445	true	"hh-nw-kernel-distance"	90	1100	3	0.093	30	0.069	0.05	false	true	0.1	10	0	0.1	1	20	0	false	7	50	true	0	false	0.5	42	86	0.09198423127463863	0.9080157687253614	0	0	1218.4531321765232	0	12891.662939096312	0	369090
13	0	"hundred-farmers3"	10000	0	"only-one-field-per-year"	2	3.168	1000	true	true	"constant_prices"	"log-normal"	3.445	true	"hh-nw-kernel-distance"	90	1100	3	0.093	30	0.069	0.05	false	true	0.1	10	0	0.1	1	20	0	false	7	50	true	0	false	0.5	43	86	0.09198423127463863	0.9080157687253614	0	0	1099.608518941505	0	12336.970003032151	0	369090
13	0	"hundred-farmers3"	10000	0	"only-one-field-per-year"	2	3.168	1000	true	true	"constant_prices"	"log-normal"	3.445	true	"hh-nw-kernel-distance"	90	1100	3	0.093	30	0.069	0.05	false	true	0.1	10	0	0.1	1	20	0	false	7	50	true	0	false	0.5	44	86	0.09198423127463863	0.9080157687253614	0	0	1006.3795429899494	0	12328.82845265414	0	369090
13	0	"hundred-farmers3"	10000	0	"only-one-field-per-year"	2	3.168	1000	true	true	"constant_prices"	"log-normal"	3.445	true	"hh-nw-kernel-distance"	90	1100	3	0.093	30	0.069	0.05	false	true	0.1	10	0	0.1	1	20	0	false	7	50	true	0	false	0.5	45	86	0.09198423127463863	0.9080157687253614	0	0	954.1310235189032	0	12463.456313346991	0	369090
13	0	"hundred-farmers3"	10000	0	"only-one-field-per-year"	2	3.168	1000	true	true	"constant_prices"	"log-normal"	3.445	true	"hh-nw-kernel-distance"	90	1100	3	0.093	30	0.069	0.05	false	true	0.1	10	0	0.1	1	20	0	false	7	50	true	0	false	0.5	46	86	0.09198423127463863	0.9080157687253614	0	0	1003.7014269704267	0	12540.278401102702	0	369090
13	0	"hundred-farmers3"	10000	0	"only-one-field-per-year"	2	3.168	1000	true	true	"constant_prices"	"log-normal"	3.445	true	"hh-nw-kernel-distance"	90	1100	3	0.093	30	0.069	0.05	false	true	0.1	10	0	0.1	1	20	0	false	7	50	true	0	false	0.5	47	86	0.09198423127463863	0.9080157687253614	0	0	996.7006184134253	0	12721.596711366143	0	369090
13	0	"hundred-farmers3"	10000	0	"only-one-field-per-year"	2	3.168	1000	true	true	"constant_prices"	"log-normal"	3.445	true	"hh-nw-kernel-distance"	90	1100	3	0.093	30	0.069	0.05	false	true	0.1	10	0	0.1	1	20	0	false	7	50	true	0	false	0.5	48	86	0.09198423127463863	0.9080157687253614	0	0	1082.8418506474811	0	12930.883821427535	0	369090
13	0	"hundred-farmers3"	10000	0	"only-one-field-per-year"	2	3.168	1000	true	true	"constant_prices"	"log-normal"	3.445	true	"hh-nw-kernel-distance"	90	1100	3	0.093	30	0.069	0.05	false	true	0.1	10	0	0.1	1	20	0	false	7	50	true	0	false	0.5	49	86	0.09198423127463863	0.9080157687253614	0	0	1125.6204189816935	0	13145.331967358881	0	369090
13	0	"hundred-farmers3"	10000	0	"only-one-field-per-year"	2	3.168	1000	true	true	"constant_prices"	"log-normal"	3.445	true	"hh-nw-kernel-distance"	90	1100	3	0.093	30	0.069	0.05	false	true	0.1	10	0	0.1	1	20	0	false	7	50	true	0	false	0.5	50	86	0.09198423127463863	0.9080157687253614	0	0	1193.4728667860347	0	13381.772955302686	0	369090
14	0	"hundred-farmers3"	10000	0	"only-one-field-per-year"	2	3.168	1000	true	true	"constant_prices"	"log-normal"	3.445	true	"hh-nw-kernel-distance"	90	1100	3	0.093	30	0.069	0.05	false	true	0.1	10	0	0.1	1	20	0	false	7	50	true	0	false	0.5	0	100	0.50186799501868	0.49813200498132004	0	0	0	0	0	0	0
14	0	"hundred-farmers3"	10000	0	"only-one-field-per-year"	2	3.168	1000	true	true	"constant_prices"	"log-normal"	3.445	true	"hh-nw-kernel-distance"	90	1100	3	0.093	30	0.069	0.05	false	true	0.1	10	0	0.1	1	20	0	false	7	50	true	0	false	0.5	1	100	0.39227895392278955	0.6077210460772104	0	0	5483.702906250626	0	5801.244112587492	0	365310
14	0	"hundred-farmers3"	10000	0	"only-one-field-per-year"	2	3.168	1000	true	true	"constant_prices"	"log-normal"	3.445	true	"hh-nw-kernel-distance"	90	1100	3	0.093	30	0.069	0.05	false	true	0.1	10	0	0.1	1	20	0	false	7	50	true	0	false	0.5	2	100	0.37982565379825656	0.6201743462017435	0	0	5507.319898950604	0	6156.250529171304	0	365310
14	0	"hundred-farmers3"	10000	0	"only-one-field-per-year"	2	3.168	1000	true	true	"constant_prices"	"log-normal"	3.445	true	"hh-nw-kernel-distance"	90	1100	3	0.093	30	0.069	0.05	false	true	0.1	10	0	0.1	1	20	0	false	7	50	true	0	false	0.5	3	100	0.35118306351183065	0.6488169364881694	0	0	5160.450592139097	0	6581.733101828038	0	365310
14	0	"hundred-farmers3"	10000	0	"only-one-field-per-year"	2	3.168	1000	true	true	"constant_prices"	"log-normal"	3.445	true	"hh-nw-kernel-distance"	90	1100	3	0.093	30	0.069	0.05	false	true	0.1	10	0	0.1	1	20	0	false	7	50	true	0	false	0.5	4	100	0.34308841843088417	0.6569115815691158	0	0	4933.931069140188	0	7040.963234168721	0	365310
14	0	"hundred-farmers3"	10000	0	"only-one-field-per-year"	2	3.168	1000	true	true	"constant_prices"	"log-normal"	3.445	true	"hh-nw-kernel-distance"	90	1100	3	0.093	30	0.069	0.05	false	true	0.1	10	0	0.1	1	20	0	false	7	50	true	0	false	0.5	5	100	0.33250311332503113	0.6674968866749689	0	0	4778.243545797565	0	7538.81128091153	0	365310
14	0	"hundred-farmers3"	10000	0	"only-one-field-per-year"	2	3.168	1000	true	true	"constant_prices"	"log-normal"	3.445	true	"hh-nw-kernel-distance"	90	1100	3	0.093	30	0.069	0.05	false	true	0.1	10	0	0.1	1	20	0	false	7	50	true	0	false	0.5	6	100	0.3094645080946451	0.6905354919053549	0	0	4516.075144939415	0	8081.197143995609	0	365310
14	0	"hundred-farmers3"	10000	0	"only-one-field-per-year"	2	3.168	1000	true	true	"constant_prices"	"log-normal"	3.445	true	"hh-nw-kernel-distance"	90	1100	3	0.093	30	0.069	0.05	false	true	0.1	10	0	0.1	1	20	0	false	7	50	true	0	false	0.5	7	100	0.30199252801992527	0.6980074719800747	0	0	4401.1620208509885	0	8672.49999352166	0	365310
14	0	"hundred-farmers3"	10000	0	"only-one-field-per-year"	2	3.168	1000	true	true	"constant_prices"	"log-normal"	3.445	true	"hh-nw-kernel-distance"	90	1100	3	0.093	30	0.069	0.05	false	true	0.1	10	0	0.1	1	20	0	false	7	50	true	0	false	0.5	8	100	0.3057285180572852	0.6942714819427148	0	0	4283.406154076371	0	9165.097866353786	0	365310
14	0	"hundred-farmers3"	10000	0	"only-one-field-per-year"	2	3.168	1000	true	true	"constant_prices"	"log-normal"	3.445	true	"hh-nw-kernel-distance"	90	1100	3	0.093	30	0.069	0.05	false	true	0.1	10	0	0.1	1	20	0	false	7	50	true	0	false	0.5	9	97	0.3016270337922403	0.6983729662077597	0	0	3916.983461165159	0	9705.766478169124	0	365670
14	0	"hundred-farmers3"	10000	0	"only-one-field-per-year"	2	3.168	1000	true	true	"constant_prices"	"log-normal"	3.445	true	"hh-nw-kernel-distance"	90	1100	3	0.093	30	0.069	0.05	false	true	0.1	10	0	0.1	1	20	0	false	7	50	true	0	false	0.5	10	94	0.3034700315457413	0.6965299684542586	0	0	4190.076432729338	0	9868.564930209357	0	366255
14	0	"hundred-farmers3"	10000	0	"only-one-field-per-year"	2	3.168	1000	true	true	"constant_prices"	"log-normal"	3.445	true	"hh-nw-kernel-distance"	90	1100	3	0.093	30	0.069	0.05	false	true	0.1	10	0	0.1	1	20	0	false	7	50	true	0	false	0.5	11	94	0.3028391167192429	0.6971608832807571	0	0	4292.828710229405	0	10358.659793673629	0	366255
14	0	"hundred-farmers3"	10000	0	"only-one-field-per-year"	2	3.168	1000	true	true	"constant_prices"	"log-normal"	3.445	true	"hh-nw-kernel-distance"	90	1100	3	0.093	30	0.069	0.05	false	true	0.1	10	0	0.1	1	20	0	false	7	50	true	0	false	0.5	12	90	0.30710172744721687	0.6928982725527831	0	0	4258.500971581198	0	10595.584310554445	0	367245
14	0	"hundred-farmers3"	10000	0	"only-one-field-per-year"	2	3.168	1000	true	true	"constant_prices"	"log-normal"	3.445	true	"hh-nw-kernel-distance"	90	1100	3	0.093	30	0.069	0.05	false	true	0.1	10	0	0.1	1	20	0	false	7	50	true	0	false	0.5	13	85	0.31103896103896106	0.688961038961039	0	0	4256.6953236777	0	10781.884850708147	0	368280
14	0	"hundred-farmers3"	10000	0	"only-one-field-per-year"	2	3.168	1000	true	true	"constant_prices"	"log-normal"	3.445	true	"hh-nw-kernel-distance"	90	1100	3	0.093	30	0.069	0.05	false	true	0.1	10	0	0.1	1	20	0	false	7	50	true	0	false	0.5	14	85	0.3090909090909091	0.6909090909090909	0	0	4107.355019099439	0	10872.41575414554	0	368280
14	0	"hundred-farmers3"	10000	0	"only-one-field-per-year"	2	3.168	1000	true	true	"constant_prices"	"log-normal"	3.445	true	"hh-nw-kernel-distance"	90	1100	3	0.093	30	0.069	0.05	false	true	0.1	10	0	0.1	1	20	0	false	7	50	true	0	false	0.5	15	82	0.3116710875331565	0.6883289124668435	0	0	4132.251193916068	0	10981.322156209419	0	369720
14	0	"hundred-farmers3"	10000	0	"only-one-field-per-year"	2	3.168	1000	true	true	"constant_prices"	"log-normal"	3.445	true	"hh-nw-kernel-distance"	90	1100	3	0.093	30	0.069	0.05	false	true	0.1	10	0	0.1	1	20	0	false	7	50	true	0	false	0.5	16	81	0.28860418071476734	0.7113958192852327	0	0	3622.398548250315	0	10678.117731950015	0	370845
14	0	"hundred-farmers3"	10000	0	"only-one-field-per-year"	2	3.168	1000	true	true	"constant_prices"	"log-normal"	3.445	true	"hh-nw-kernel-distance"	90	1100	3	0.093	30	0.069	0.05	false	true	0.1	10	0	0.1	1	20	0	false	7	50	true	0	false	0.5	17	80	0.2905634758995248	0.7094365241004752	0	0	3628.399074862473	0	10708.125002569797	0	371295
14	0	"hundred-farmers3"	10000	0	"only-one-field-per-year"	2	3.168	1000	true	true	"constant_prices"	"log-normal"	3.445	true	"hh-nw-kernel-distance"	90	1100	3	0.093	30	0.069	0.05	false	true	0.1	10	0	0.1	1	20	0	false	7	50	true	0	false	0.5	18	78	0.2887372013651877	0.7112627986348122	0	0	3422.893685920262	0	10793.709813398424	0	371655
14	0	"hundred-farmers3"	10000	0	"only-one-field-per-year"	2	3.168	1000	true	true	"constant_prices"	"log-normal"	3.445	true	"hh-nw-kernel-distance"	90	1100	3	0.093	30	0.069	0.05	false	true	0.1	10	0	0.1	1	20	0	false	7	50	true	0	false	0.5	19	77	0.2910958904109589	0.708904109589041	0	0	3467.5857012166425	0	10894.033542391846	0	371880
14	0	"hundred-farmers3"	10000	0	"only-one-field-per-year"	2	3.168	1000	true	true	"constant_prices"	"log-normal"	3.445	true	"hh-nw-kernel-distance"	90	1100	3	0.093	30	0.069	0.05	false	true	0.1	10	0	0.1	1	20	0	false	7	50	true	0	false	0.5	20	75	0.29545454545454547	0.7045454545454546	0	0	3401.036625216004	0	11009.374164821797	0	372240
14	0	"hundred-farmers3"	10000	0	"only-one-field-per-year"	2	3.168	1000	true	true	"constant_prices"	"log-normal"	3.445	true	"hh-nw-kernel-distance"	90	1100	3	0.093	30	0.069	0.05	false	true	0.1	10	0	0.1	1	20	0	false	7	50	true	0	false	0.5	21	74	0.2966573816155989	0.7033426183844012	0	0	3505.9861555494635	0	11120.451503556016	0	372960
14	0	"hundred-farmers3"	10000	0	"only-one-field-per-year"	2	3.168	1000	true	true	"constant_prices"	"log-normal"	3.445	true	"hh-nw-kernel-distance"	90	1100	3	0.093	30	0.069	0.05	false	true	0.1	10	0	0.1	1	20	0	false	7	50	true	0	false	0.5	22	73	0.29901960784313725	0.7009803921568627	0	0	3559.6903040932502	0	11072.803894824428	0	373320
14	0	"hundred-farmers3"	10000	0	"only-one-field-per-year"	2	3.168	1000	true	true	"constant_prices"	"log-normal"	3.445	true	"hh-nw-kernel-distance"	90	1100	3	0.093	30	0.069	0.05	false	true	0.1	10	0	0.1	1	20	0	false	7	50	true	0	false	0.5	23	73	0.31862745098039214	0.6813725490196079	0	0	3504.9681315531066	0	10640.93162137666	0	373320
14	0	"hundred-farmers3"	10000	0	"only-one-field-per-year"	2	3.168	1000	true	true	"constant_prices"	"log-normal"	3.445	true	"hh-nw-kernel-distance"	90	1100	3	0.093	30	0.069	0.05	false	true	0.1	10	0	0.1	1	20	0	false	7	50	true	0	false	0.5	24	73	0.33753501400560226	0.6624649859943977	0	0	3643.773170398478	0	10380.289328662357	0	373320
14	0	"hundred-farmers3"	10000	0	"only-one-field-per-year"	2	3.168	1000	true	true	"constant_prices"	"log-normal"	3.445	true	"hh-nw-kernel-distance"	90	1100	3	0.093	30	0.069	0.05	false	true	0.1	10	0	0.1	1	20	0	false	7	50	true	0	false	0.5	25	73	0.3382352941176471	0.6617647058823529	0	0	3582.3251564121706	0	10328.951285589097	0	373320
14	0	"hundred-farmers3"	10000	0	"only-one-field-per-year"	2	3.168	1000	true	true	"constant_prices"	"log-normal"	3.445	true	"hh-nw-kernel-distance"	90	1100	3	0.093	30	0.069	0.05	false	true	0.1	10	0	0.1	1	20	0	false	7	50	true	0	false	0.5	26	72	0.3368495077355837	0.6631504922644164	0	0	3715.94747523322	0	10579.725108448172	0	373590
14	0	"hundred-farmers3"	10000	0	"only-one-field-per-year"	2	3.168	1000	true	true	"constant_prices"	"log-normal"	3.445	true	"hh-nw-kernel-distance"	90	1100	3	0.093	30	0.069	0.05	false	true	0.1	10	0	0.1	1	20	0	false	7	50	true	0	false	0.5	27	72	0.3368495077355837	0.6631504922644164	0	0	3979.3097096079014	0	10746.713542244832	0	373590
14	0	"hundred-farmers3"	10000	0	"only-one-field-per-year"	2	3.168	1000	true	true	"constant_prices"	"log-normal"	3.445	true	"hh-nw-kernel-distance"	90	1100	3	0.093	30	0.069	0.05	false	true	0.1	10	0	0.1	1	20	0	false	7	50	true	0	false	0.5	28	71	0.34178999295278367	0.6582100070472163	0	0	4202.8691498056905	0	10812.607486284072	0	373725
14	0	"hundred-farmers3"	10000	0	"only-one-field-per-year"	2	3.168	1000	true	true	"constant_prices"	"log-normal"	3.445	true	"hh-nw-kernel-distance"	90	1100	3	0.093	30	0.069	0.05	false	true	0.1	10	0	0.1	1	20	0	false	7	50	true	0	false	0.5	29	71	0.34178999295278367	0.6582100070472163	0	0	4107.192144742979	0	10806.177153340635	0	373725
14	0	"hundred-farmers3"	10000	0	"only-one-field-per-year"	2	3.168	1000	true	true	"constant_prices"	"log-normal"	3.445	true	"hh-nw-kernel-distance"	90	1100	3	0.093	30	0.069	0.05	false	true	0.1	10	0	0.1	1	20	0	false	7	50	true	0	false	0.5	30	71	0.3453136011275546	0.6546863988724454	0	0	4336.847290647734	0	10933.78419570085	0	373725
14	0	"hundred-farmers3"	10000	0	"only-one-field-per-year"	2	3.168	1000	true	true	"constant_prices"	"log-normal"	3.445	true	"hh-nw-kernel-distance"	90	1100	3	0.093	30	0.069	0.05	false	true	0.1	10	0	0.1	1	20	0	false	7	50	true	0	false	0.5	31	71	0.3558844256518675	0.6441155743481325	0	0	4363.972918599553	0	10772.585232561787	0	373725
14	0	"hundred-farmers3"	10000	0	"only-one-field-per-year"	2	3.168	1000	true	true	"constant_prices"	"log-normal"	3.445	true	"hh-nw-kernel-distance"	90	1100	3	0.093	30	0.069	0.05	false	true	0.1	10	0	0.1	1	20	0	false	7	50	true	0	false	0.5	32	71	0.3558844256518675	0.6441155743481325	0	0	4387.526507672645	0	10015.62115235585	0	373725
14	0	"hundred-farmers3"	10000	0	"only-one-field-per-year"	2	3.168	1000	true	true	"constant_prices"	"log-normal"	3.445	true	"hh-nw-kernel-distance"	90	1100	3	0.093	30	0.069	0.05	false	true	0.1	10	0	0.1	1	20	0	false	7	50	true	0	false	0.5	33	70	0.35714285714285715	0.6428571428571429	0	0	4212.5452913658155	0	10127.369610699567	0	373950
14	0	"hundred-farmers3"	10000	0	"only-one-field-per-year"	2	3.168	1000	true	true	"constant_prices"	"log-normal"	3.445	true	"hh-nw-kernel-distance"	90	1100	3	0.093	30	0.069	0.05	false	true	0.1	10	0	0.1	1	20	0	false	7	50	true	0	false	0.5	34	70	0.35714285714285715	0.6428571428571429	0	0	4043.3997501209806	0	9994.787710282524	0	373950
14	0	"hundred-farmers3"	10000	0	"only-one-field-per-year"	2	3.168	1000	true	true	"constant_prices"	"log-normal"	3.445	true	"hh-nw-kernel-distance"	90	1100	3	0.093	30	0.069	0.05	false	true	0.1	10	0	0.1	1	20	0	false	7	50	true	0	false	0.5	35	70	0.35714285714285715	0.6428571428571429	0	0	4260.139487289819	0	9150.310426932463	0	373950
14	0	"hundred-farmers3"	10000	0	"only-one-field-per-year"	2	3.168	1000	true	true	"constant_prices"	"log-normal"	3.445	true	"hh-nw-kernel-distance"	90	1100	3	0.093	30	0.069	0.05	false	true	0.1	10	0	0.1	1	20	0	false	7	50	true	0	false	0.5	36	69	0.3628632175761871	0.6371367824238129	0	0	4393.504116934496	0	8424.928072147228	0	374085
14	0	"hundred-farmers3"	10000	0	"only-one-field-per-year"	2	3.168	1000	true	true	"constant_prices"	"log-normal"	3.445	true	"hh-nw-kernel-distance"	90	1100	3	0.093	30	0.069	0.05	false	true	0.1	10	0	0.1	1	20	0	false	7	50	true	0	false	0.5	37	69	0.3486888731396173	0.6513111268603827	0	0	4158.567808413198	0	8334.705457943997	0	374085
14	0	"hundred-farmers3"	10000	0	"only-one-field-per-year"	2	3.168	1000	true	true	"constant_prices"	"log-normal"	3.445	true	"hh-nw-kernel-distance"	90	1100	3	0.093	30	0.069	0.05	false	true	0.1	10	0	0.1	1	20	0	false	7	50	true	0	false	0.5	38	69	0.35010630758327427	0.6498936924167257	0	0	4103.625426586332	0	8004.383284823688	0	374085
14	0	"hundred-farmers3"	10000	0	"only-one-field-per-year"	2	3.168	1000	true	true	"constant_prices"	"log-normal"	3.445	true	"hh-nw-kernel-distance"	90	1100	3	0.093	30	0.069	0.05	false	true	0.1	10	0	0.1	1	20	0	false	7	50	true	0	false	0.5	39	69	0.3550673281360737	0.6449326718639263	0	0	4115.439984659219	0	7588.892813029895	0	374085
14	0	"hundred-farmers3"	10000	0	"only-one-field-per-year"	2	3.168	1000	true	true	"constant_prices"	"log-normal"	3.445	true	"hh-nw-kernel-distance"	90	1100	3	0.093	30	0.069	0.05	false	true	0.1	10	0	0.1	1	20	0	false	7	50	true	0	false	0.5	40	68	0.35131298793470545	0.6486870120652946	0	0	4229.363265326832	0	6892.370060220906	0	374175
14	0	"hundred-farmers3"	10000	0	"only-one-field-per-year"	2	3.168	1000	true	true	"constant_prices"	"log-normal"	3.445	true	"hh-nw-kernel-distance"	90	1100	3	0.093	30	0.069	0.05	false	true	0.1	10	0	0.1	1	20	0	false	7	50	true	0	false	0.5	41	68	0.35131298793470545	0.6486870120652946	0	0	4245.842388134017	0	6758.441965768689	0	374175
14	0	"hundred-farmers3"	10000	0	"only-one-field-per-year"	2	3.168	1000	true	true	"constant_prices"	"log-normal"	3.445	true	"hh-nw-kernel-distance"	90	1100	3	0.093	30	0.069	0.05	false	true	0.1	10	0	0.1	1	20	0	false	7	50	true	0	false	0.5	42	68	0.35131298793470545	0.6486870120652946	0	0	4272.8490775103055	0	6710.586058495814	0	374175
14	0	"hundred-farmers3"	10000	0	"only-one-field-per-year"	2	3.168	1000	true	true	"constant_prices"	"log-normal"	3.445	true	"hh-nw-kernel-distance"	90	1100	3	0.093	30	0.069	0.05	false	true	0.1	10	0	0.1	1	20	0	false	7	50	true	0	false	0.5	43	68	0.3534421575585522	0.6465578424414479	0	0	4404.961821320315	0	6839.551199126332	0	374175
14	0	"hundred-farmers3"	10000	0	"only-one-field-per-year"	2	3.168	1000	true	true	"constant_prices"	"log-normal"	3.445	true	"hh-nw-kernel-distance"	90	1100	3	0.093	30	0.069	0.05	false	true	0.1	10	0	0.1	1	20	0	false	7	50	true	0	false	0.5	44	68	0.34634492547906315	0.6536550745209369	0	0	4380.275870301865	0	7144.284886633617	0	374175
14	0	"hundred-farmers3"	10000	0	"only-one-field-per-year"	2	3.168	1000	true	true	"constant_prices"	"log-normal"	3.445	true	"hh-nw-kernel-distance"	90	1100	3	0.093	30	0.069	0.05	false	true	0.1	10	0	0.1	1	20	0	false	7	50	true	0	false	0.5	45	67	0.3454675231977159	0.6545324768022841	0	0	4316.11980883846	0	7379.25445966695	0	374535
14	0	"hundred-farmers3"	10000	0	"only-one-field-per-year"	2	3.168	1000	true	true	"constant_prices"	"log-normal"	3.445	true	"hh-nw-kernel-distance"	90	1100	3	0.093	30	0.069	0.05	false	true	0.1	10	0	0.1	1	20	0	false	7	50	true	0	false	0.5	46	67	0.3454675231977159	0.6545324768022841	0	0	4409.793558617661	0	7692.063164665637	0	374535
14	0	"hundred-farmers3"	10000	0	"only-one-field-per-year"	2	3.168	1000	true	true	"constant_prices"	"log-normal"	3.445	true	"hh-nw-kernel-distance"	90	1100	3	0.093	30	0.069	0.05	false	true	0.1	10	0	0.1	1	20	0	false	7	50	true	0	false	0.5	47	67	0.3333333333333333	0.6666666666666666	0	0	4229.698855640378	0	7957.4809057106795	0	374535
14	0	"hundred-farmers3"	10000	0	"only-one-field-per-year"	2	3.168	1000	true	true	"constant_prices"	"log-normal"	3.445	true	"hh-nw-kernel-distance"	90	1100	3	0.093	30	0.069	0.05	false	true	0.1	10	0	0.1	1	20	0	false	7	50	true	0	false	0.5	48	67	0.32762312633832974	0.6723768736616702	0	0	3926.2989940934176	0	8148.97123223694	0	374535
14	0	"hundred-farmers3"	10000	0	"only-one-field-per-year"	2	3.168	1000	true	true	"constant_prices"	"log-normal"	3.445	true	"hh-nw-kernel-distance"	90	1100	3	0.093	30	0.069	0.05	false	true	0.1	10	0	0.1	1	20	0	false	7	50	true	0	false	0.5	49	67	0.32762312633832974	0.6723768736616702	0	0	3766.3111117138546	0	8589.881079610912	0	374535
14	0	"hundred-farmers3"	10000	0	"only-one-field-per-year"	2	3.168	1000	true	true	"constant_prices"	"log-normal"	3.445	true	"hh-nw-kernel-distance"	90	1100	3	0.093	30	0.069	0.05	false	true	0.1	10	0	0.1	1	20	0	false	7	50	true	0	false	0.5	50	67	0.32762312633832974	0.6723768736616702	0	0	3673.325959922641	0	8945.45471173554	0	374535
15	0	"hundred-farmers3"	10000	0	"only-one-field-per-year"	2	3.168	1000	true	true	"constant_prices"	"log-normal"	3.445	true	"hh-nw-kernel-distance"	90	1100	3	0.093	30	0.069	0.05	false	true	0.1	10	0	0.1	1	20	0	false	7	50	true	0	false	0.5	0	100	0.50186799501868	0.49813200498132004	0	0	0	0	0	0	0
15	0	"hundred-farmers3"	10000	0	"only-one-field-per-year"	2	3.168	1000	true	true	"constant_prices"	"log-normal"	3.445	true	"hh-nw-kernel-distance"	90	1100	3	0.093	30	0.069	0.05	false	true	0.1	10	0	0.1	1	20	0	false	7	50	true	0	false	0.5	1	100	0.45579078455790784	0.5442092154420921	0	0	6400.674540513374	0	7528.373675662669	0	365310
15	0	"hundred-farmers3"	10000	0	"only-one-field-per-year"	2	3.168	1000	true	true	"constant_prices"	"log-normal"	3.445	true	"hh-nw-kernel-distance"	90	1100	3	0.093	30	0.069	0.05	false	true	0.1	10	0	0.1	1	20	0	false	7	50	true	0	false	0.5	2	100	0.38978829389788294	0.6102117061021171	0	0	5392.529437953152	0	7915.830958266854	0	365310
15	0	"hundred-farmers3"	10000	0	"only-one-field-per-year"	2	3.168	1000	true	true	"constant_prices"	"log-normal"	3.445	true	"hh-nw-kernel-distance"	90	1100	3	0.093	30	0.069	0.05	false	true	0.1	10	0	0.1	1	20	0	false	7	50	true	0	false	0.5	3	100	0.3723536737235367	0.6276463262764632	0	0	5207.700605136709	0	8309.188087662118	0	365310
15	0	"hundred-farmers3"	10000	0	"only-one-field-per-year"	2	3.168	1000	true	true	"constant_prices"	"log-normal"	3.445	true	"hh-nw-kernel-distance"	90	1100	3	0.093	30	0.069	0.05	false	true	0.1	10	0	0.1	1	20	0	false	7	50	true	0	false	0.5	4	100	0.36737235367372356	0.6326276463262764	0	0	5317.240161734159	0	8703.644927244322	0	365310
15	0	"hundred-farmers3"	10000	0	"only-one-field-per-year"	2	3.168	1000	true	true	"constant_prices"	"log-normal"	3.445	true	"hh-nw-kernel-distance"	90	1100	3	0.093	30	0.069	0.05	false	true	0.1	10	0	0.1	1	20	0	false	7	50	true	0	false	0.5	5	100	0.3561643835616438	0.6438356164383562	0	0	5232.240790723319	0	9097.9426606239	0	365310
15	0	"hundred-farmers3"	10000	0	"only-one-field-per-year"	2	3.168	1000	true	true	"constant_prices"	"log-normal"	3.445	true	"hh-nw-kernel-distance"	90	1100	3	0.093	30	0.069	0.05	false	true	0.1	10	0	0.1	1	20	0	false	7	50	true	0	false	0.5	6	100	0.34620174346201743	0.6537982565379825	0	0	5272.437811425972	0	9482.702593505943	0	365310
15	0	"hundred-farmers3"	10000	0	"only-one-field-per-year"	2	3.168	1000	true	true	"constant_prices"	"log-normal"	3.445	true	"hh-nw-kernel-distance"	90	1100	3	0.093	30	0.069	0.05	false	true	0.1	10	0	0.1	1	20	0	false	7	50	true	0	false	0.5	7	99	0.34351620947630923	0.6564837905236908	0	0	5238.936930980228	0	9831.349551278981	0	365400
15	0	"hundred-farmers3"	10000	0	"only-one-field-per-year"	2	3.168	1000	true	true	"constant_prices"	"log-normal"	3.445	true	"hh-nw-kernel-distance"	90	1100	3	0.093	30	0.069	0.05	false	true	0.1	10	0	0.1	1	20	0	false	7	50	true	0	false	0.5	8	99	0.32855361596009974	0.6714463840399002	0	0	4881.453924006761	0	10271.04166742411	0	365400
15	0	"hundred-farmers3"	10000	0	"only-one-field-per-year"	2	3.168	1000	true	true	"constant_prices"	"log-normal"	3.445	true	"hh-nw-kernel-distance"	90	1100	3	0.093	30	0.069	0.05	false	true	0.1	10	0	0.1	1	20	0	false	7	50	true	0	false	0.5	9	98	0.3233458177278402	0.6766541822721598	0	0	4832.034433440154	0	10669.228067811671	0	365490
15	0	"hundred-farmers3"	10000	0	"only-one-field-per-year"	2	3.168	1000	true	true	"constant_prices"	"log-normal"	3.445	true	"hh-nw-kernel-distance"	90	1100	3	0.093	30	0.069	0.05	false	true	0.1	10	0	0.1	1	20	0	false	7	50	true	0	false	0.5	10	97	0.30875	0.69125	0	0	4808.647315660333	0	10786.531818838625	0	365580
15	0	"hundred-farmers3"	10000	0	"only-one-field-per-year"	2	3.168	1000	true	true	"constant_prices"	"log-normal"	3.445	true	"hh-nw-kernel-distance"	90	1100	3	0.093	30	0.069	0.05	false	true	0.1	10	0	0.1	1	20	0	false	7	50	true	0	false	0.5	11	97	0.3	0.7	0	0	4347.5970052731755	0	10551.177484273438	0	365580
15	0	"hundred-farmers3"	10000	0	"only-one-field-per-year"	2	3.168	1000	true	true	"constant_prices"	"log-normal"	3.445	true	"hh-nw-kernel-distance"	90	1100	3	0.093	30	0.069	0.05	false	true	0.1	10	0	0.1	1	20	0	false	7	50	true	0	false	0.5	12	96	0.2957393483709273	0.7042606516290727	0	0	4182.832392151812	0	10384.930970880047	0	365760
15	0	"hundred-farmers3"	10000	0	"only-one-field-per-year"	2	3.168	1000	true	true	"constant_prices"	"log-normal"	3.445	true	"hh-nw-kernel-distance"	90	1100	3	0.093	30	0.069	0.05	false	true	0.1	10	0	0.1	1	20	0	false	7	50	true	0	false	0.5	13	95	0.28032683846637335	0.7196731615336267	0	0	4042.4683721316387	0	10523.96605932609	0	365985
15	0	"hundred-farmers3"	10000	0	"only-one-field-per-year"	2	3.168	1000	true	true	"constant_prices"	"log-normal"	3.445	true	"hh-nw-kernel-distance"	90	1100	3	0.093	30	0.069	0.05	false	true	0.1	10	0	0.1	1	20	0	false	7	50	true	0	false	0.5	14	93	0.2637571157495256	0.7362428842504743	0	0	3891.525554611137	0	10360.577929563933	0	366435
15	0	"hundred-farmers3"	10000	0	"only-one-field-per-year"	2	3.168	1000	true	true	"constant_prices"	"log-normal"	3.445	true	"hh-nw-kernel-distance"	90	1100	3	0.093	30	0.069	0.05	false	true	0.1	10	0	0.1	1	20	0	false	7	50	true	0	false	0.5	15	93	0.24541429475015814	0.7545857052498419	0	0	3479.0455143139075	0	9894.873369039076	0	366435
15	0	"hundred-farmers3"	10000	0	"only-one-field-per-year"	2	3.168	1000	true	true	"constant_prices"	"log-normal"	3.445	true	"hh-nw-kernel-distance"	90	1100	3	0.093	30	0.069	0.05	false	true	0.1	10	0	0.1	1	20	0	false	7	50	true	0	false	0.5	16	93	0.23592662871600253	0.7640733712839974	0	0	3174.0294192796805	0	10091.613835153417	0	366435
15	0	"hundred-farmers3"	10000	0	"only-one-field-per-year"	2	3.168	1000	true	true	"constant_prices"	"log-normal"	3.445	true	"hh-nw-kernel-distance"	90	1100	3	0.093	30	0.069	0.05	false	true	0.1	10	0	0.1	1	20	0	false	7	50	true	0	false	0.5	17	93	0.2346616065781151	0.7653383934218849	0	0	3336.7436238421706	0	10320.342158843747	0	366435
15	0	"hundred-farmers3"	10000	0	"only-one-field-per-year"	2	3.168	1000	true	true	"constant_prices"	"log-normal"	3.445	true	"hh-nw-kernel-distance"	90	1100	3	0.093	30	0.069	0.05	false	true	0.1	10	0	0.1	1	20	0	false	7	50	true	0	false	0.5	18	93	0.222011385199241	0.777988614800759	0	0	2912.6162183981523	0	10684.282042042458	0	366435
15	0	"hundred-farmers3"	10000	0	"only-one-field-per-year"	2	3.168	1000	true	true	"constant_prices"	"log-normal"	3.445	true	"hh-nw-kernel-distance"	90	1100	3	0.093	30	0.069	0.05	false	true	0.1	10	0	0.1	1	20	0	false	7	50	true	0	false	0.5	19	93	0.20809614168247945	0.7919038583175205	0	0	2640.5063159066485	0	10772.547061123447	0	366435
15	0	"hundred-farmers3"	10000	0	"only-one-field-per-year"	2	3.168	1000	true	true	"constant_prices"	"log-normal"	3.445	true	"hh-nw-kernel-distance"	90	1100	3	0.093	30	0.069	0.05	false	true	0.1	10	0	0.1	1	20	0	false	7	50	true	0	false	0.5	20	93	0.1922833649588868	0.8077166350411132	0	0	2518.6111498265823	0	11019.158151858339	0	366435
15	0	"hundred-farmers3"	10000	0	"only-one-field-per-year"	2	3.168	1000	true	true	"constant_prices"	"log-normal"	3.445	true	"hh-nw-kernel-distance"	90	1100	3	0.093	30	0.069	0.05	false	true	0.1	10	0	0.1	1	20	0	false	7	50	true	0	false	0.5	21	93	0.18722327640733713	0.8127767235926628	0	0	2402.813038195252	0	11397.539512344883	0	366435
15	0	"hundred-farmers3"	10000	0	"only-one-field-per-year"	2	3.168	1000	true	true	"constant_prices"	"log-normal"	3.445	true	"hh-nw-kernel-distance"	90	1100	3	0.093	30	0.069	0.05	false	true	0.1	10	0	0.1	1	20	0	false	7	50	true	0	false	0.5	22	93	0.18722327640733713	0.8127767235926628	0	0	2561.1787030949754	0	11521.287205387183	0	366435
15	0	"hundred-farmers3"	10000	0	"only-one-field-per-year"	2	3.168	1000	true	true	"constant_prices"	"log-normal"	3.445	true	"hh-nw-kernel-distance"	90	1100	3	0.093	30	0.069	0.05	false	true	0.1	10	0	0.1	1	20	0	false	7	50	true	0	false	0.5	23	93	0.18659076533839342	0.8134092346616065	0	0	2494.579913136456	0	11905.498248790616	0	366435
15	0	"hundred-farmers3"	10000	0	"only-one-field-per-year"	2	3.168	1000	true	true	"constant_prices"	"log-normal"	3.445	true	"hh-nw-kernel-distance"	90	1100	3	0.093	30	0.069	0.05	false	true	0.1	10	0	0.1	1	20	0	false	7	50	true	0	false	0.5	24	93	0.19671094244149273	0.8032890575585073	0	0	2415.8766048646125	0	12126.295652019202	0	366435
15	0	"hundred-farmers3"	10000	0	"only-one-field-per-year"	2	3.168	1000	true	true	"constant_prices"	"log-normal"	3.445	true	"hh-nw-kernel-distance"	90	1100	3	0.093	30	0.069	0.05	false	true	0.1	10	0	0.1	1	20	0	false	7	50	true	0	false	0.5	25	91	0.19746031746031745	0.8025396825396826	0	0	2561.7754188804197	0	12566.767855095442	0	366705
15	0	"hundred-farmers3"	10000	0	"only-one-field-per-year"	2	3.168	1000	true	true	"constant_prices"	"log-normal"	3.445	true	"hh-nw-kernel-distance"	90	1100	3	0.093	30	0.069	0.05	false	true	0.1	10	0	0.1	1	20	0	false	7	50	true	0	false	0.5	26	91	0.19111111111111112	0.8088888888888889	0	0	2539.354523261555	0	12588.323700403513	0	366705
15	0	"hundred-farmers3"	10000	0	"only-one-field-per-year"	2	3.168	1000	true	true	"constant_prices"	"log-normal"	3.445	true	"hh-nw-kernel-distance"	90	1100	3	0.093	30	0.069	0.05	false	true	0.1	10	0	0.1	1	20	0	false	7	50	true	0	false	0.5	27	90	0.18722044728434506	0.8127795527156549	0	0	2578.7344312137775	0	12887.05154558282	0	367155
15	0	"hundred-farmers3"	10000	0	"only-one-field-per-year"	2	3.168	1000	true	true	"constant_prices"	"log-normal"	3.445	true	"hh-nw-kernel-distance"	90	1100	3	0.093	30	0.069	0.05	false	true	0.1	10	0	0.1	1	20	0	false	7	50	true	0	false	0.5	28	89	0.18373879641485275	0.8162612035851472	0	0	2625.563471927316	0	12872.587455134068	0	367290
15	0	"hundred-farmers3"	10000	0	"only-one-field-per-year"	2	3.168	1000	true	true	"constant_prices"	"log-normal"	3.445	true	"hh-nw-kernel-distance"	90	1100	3	0.093	30	0.069	0.05	false	true	0.1	10	0	0.1	1	20	0	false	7	50	true	0	false	0.5	29	88	0.18432883750802825	0.8156711624919717	0	0	2741.4627968336963	0	13178.691490027766	0	367515
15	0	"hundred-farmers3"	10000	0	"only-one-field-per-year"	2	3.168	1000	true	true	"constant_prices"	"log-normal"	3.445	true	"hh-nw-kernel-distance"	90	1100	3	0.093	30	0.069	0.05	false	true	0.1	10	0	0.1	1	20	0	false	7	50	true	0	false	0.5	30	87	0.18094011590470058	0.8190598840952994	0	0	2680.8396420141958	0	13609.76745772673	0	367695
15	0	"hundred-farmers3"	10000	0	"only-one-field-per-year"	2	3.168	1000	true	true	"constant_prices"	"log-normal"	3.445	true	"hh-nw-kernel-distance"	90	1100	3	0.093	30	0.069	0.05	false	true	0.1	10	0	0.1	1	20	0	false	7	50	true	0	false	0.5	31	87	0.1783644558918223	0.8216355441081777	0	0	2366.7616547604525	0	13839.226291741497	0	367695
15	0	"hundred-farmers3"	10000	0	"only-one-field-per-year"	2	3.168	1000	true	true	"constant_prices"	"log-normal"	3.445	true	"hh-nw-kernel-distance"	90	1100	3	0.093	30	0.069	0.05	false	true	0.1	10	0	0.1	1	20	0	false	7	50	true	0	false	0.5	32	87	0.1783644558918223	0.8216355441081777	0	0	2489.238418164691	0	13309.588975116701	0	367695
15	0	"hundred-farmers3"	10000	0	"only-one-field-per-year"	2	3.168	1000	true	true	"constant_prices"	"log-normal"	3.445	true	"hh-nw-kernel-distance"	90	1100	3	0.093	30	0.069	0.05	false	true	0.1	10	0	0.1	1	20	0	false	7	50	true	0	false	0.5	33	87	0.1783644558918223	0.8216355441081777	0	0	2491.8625764229055	0	13417.527656483708	0	367695
15	0	"hundred-farmers3"	10000	0	"only-one-field-per-year"	2	3.168	1000	true	true	"constant_prices"	"log-normal"	3.445	true	"hh-nw-kernel-distance"	90	1100	3	0.093	30	0.069	0.05	false	true	0.1	10	0	0.1	1	20	0	false	7	50	true	0	false	0.5	34	87	0.17900837089504185	0.8209916291049582	0	0	2629.8417554434172	0	13582.468603051862	0	367695
15	0	"hundred-farmers3"	10000	0	"only-one-field-per-year"	2	3.168	1000	true	true	"constant_prices"	"log-normal"	3.445	true	"hh-nw-kernel-distance"	90	1100	3	0.093	30	0.069	0.05	false	true	0.1	10	0	0.1	1	20	0	false	7	50	true	0	false	0.5	35	87	0.17900837089504185	0.8209916291049582	0	0	2578.031311775593	0	13353.871101940746	0	367695
15	0	"hundred-farmers3"	10000	0	"only-one-field-per-year"	2	3.168	1000	true	true	"constant_prices"	"log-normal"	3.445	true	"hh-nw-kernel-distance"	90	1100	3	0.093	30	0.069	0.05	false	true	0.1	10	0	0.1	1	20	0	false	7	50	true	0	false	0.5	36	87	0.17643271088216356	0.8235672891178365	0	0	2256.08540324506	0	13232.484493651904	0	367695
15	0	"hundred-farmers3"	10000	0	"only-one-field-per-year"	2	3.168	1000	true	true	"constant_prices"	"log-normal"	3.445	true	"hh-nw-kernel-distance"	90	1100	3	0.093	30	0.069	0.05	false	true	0.1	10	0	0.1	1	20	0	false	7	50	true	0	false	0.5	37	87	0.17321313586606568	0.8267868641339343	0	0	2151.2425897407106	0	13529.404512770254	0	367695
15	0	"hundred-farmers3"	10000	0	"only-one-field-per-year"	2	3.168	1000	true	true	"constant_prices"	"log-normal"	3.445	true	"hh-nw-kernel-distance"	90	1100	3	0.093	30	0.069	0.05	false	true	0.1	10	0	0.1	1	20	0	false	7	50	true	0	false	0.5	38	87	0.17321313586606568	0.8267868641339343	0	0	2204.9330954325465	0	13839.351288131755	0	367695
15	0	"hundred-farmers3"	10000	0	"only-one-field-per-year"	2	3.168	1000	true	true	"constant_prices"	"log-normal"	3.445	true	"hh-nw-kernel-distance"	90	1100	3	0.093	30	0.069	0.05	false	true	0.1	10	0	0.1	1	20	0	false	7	50	true	0	false	0.5	39	87	0.17321313586606568	0.8267868641339343	0	0	2302.6993527102045	0	13932.55110163397	0	367695
15	0	"hundred-farmers3"	10000	0	"only-one-field-per-year"	2	3.168	1000	true	true	"constant_prices"	"log-normal"	3.445	true	"hh-nw-kernel-distance"	90	1100	3	0.093	30	0.069	0.05	false	true	0.1	10	0	0.1	1	20	0	false	7	50	true	0	false	0.5	40	87	0.17321313586606568	0.8267868641339343	0	0	2265.7607888783164	0	13402.173692849117	0	367695
15	0	"hundred-farmers3"	10000	0	"only-one-field-per-year"	2	3.168	1000	true	true	"constant_prices"	"log-normal"	3.445	true	"hh-nw-kernel-distance"	90	1100	3	0.093	30	0.069	0.05	false	true	0.1	10	0	0.1	1	20	0	false	7	50	true	0	false	0.5	41	86	0.17343649258542876	0.8265635074145713	0	0	2201.3060827621634	0	12468.964086666118	0	367785
15	0	"hundred-farmers3"	10000	0	"only-one-field-per-year"	2	3.168	1000	true	true	"constant_prices"	"log-normal"	3.445	true	"hh-nw-kernel-distance"	90	1100	3	0.093	30	0.069	0.05	false	true	0.1	10	0	0.1	1	20	0	false	7	50	true	0	false	0.5	42	86	0.17343649258542876	0.8265635074145713	0	0	2163.2395603094296	0	12259.124672365197	0	367785
15	0	"hundred-farmers3"	10000	0	"only-one-field-per-year"	2	3.168	1000	true	true	"constant_prices"	"log-normal"	3.445	true	"hh-nw-kernel-distance"	90	1100	3	0.093	30	0.069	0.05	false	true	0.1	10	0	0.1	1	20	0	false	7	50	true	0	false	0.5	43	86	0.17343649258542876	0.8265635074145713	0	0	1955.5556188244088	0	12329.791476344375	0	367785
15	0	"hundred-farmers3"	10000	0	"only-one-field-per-year"	2	3.168	1000	true	true	"constant_prices"	"log-normal"	3.445	true	"hh-nw-kernel-distance"	90	1100	3	0.093	30	0.069	0.05	false	true	0.1	10	0	0.1	1	20	0	false	7	50	true	0	false	0.5	44	86	0.17343649258542876	0.8265635074145713	0	0	2120.0917374247824	0	12604.863563477065	0	367785
15	0	"hundred-farmers3"	10000	0	"only-one-field-per-year"	2	3.168	1000	true	true	"constant_prices"	"log-normal"	3.445	true	"hh-nw-kernel-distance"	90	1100	3	0.093	30	0.069	0.05	false	true	0.1	10	0	0.1	1	20	0	false	7	50	true	0	false	0.5	45	86	0.17343649258542876	0.8265635074145713	0	0	2106.406254059264	0	12925.145006598537	0	367785
15	0	"hundred-farmers3"	10000	0	"only-one-field-per-year"	2	3.168	1000	true	true	"constant_prices"	"log-normal"	3.445	true	"hh-nw-kernel-distance"	90	1100	3	0.093	30	0.069	0.05	false	true	0.1	10	0	0.1	1	20	0	false	7	50	true	0	false	0.5	46	86	0.17343649258542876	0.8265635074145713	0	0	2258.9849780974664	0	13093.246496100088	0	367785
15	0	"hundred-farmers3"	10000	0	"only-one-field-per-year"	2	3.168	1000	true	true	"constant_prices"	"log-normal"	3.445	true	"hh-nw-kernel-distance"	90	1100	3	0.093	30	0.069	0.05	false	true	0.1	10	0	0.1	1	20	0	false	7	50	true	0	false	0.5	47	86	0.17343649258542876	0.8265635074145713	0	0	2383.290899406294	0	13250.667206028847	0	367785
15	0	"hundred-farmers3"	10000	0	"only-one-field-per-year"	2	3.168	1000	true	true	"constant_prices"	"log-normal"	3.445	true	"hh-nw-kernel-distance"	90	1100	3	0.093	30	0.069	0.05	false	true	0.1	10	0	0.1	1	20	0	false	7	50	true	0	false	0.5	48	86	0.17343649258542876	0.8265635074145713	0	0	1872.602012941431	0	13520.111100012535	0	367785
15	0	"hundred-farmers3"	10000	0	"only-one-field-per-year"	2	3.168	1000	true	true	"constant_prices"	"log-normal"	3.445	true	"hh-nw-kernel-distance"	90	1100	3	0.093	30	0.069	0.05	false	true	0.1	10	0	0.1	1	20	0	false	7	50	true	0	false	0.5	49	86	0.17343649258542876	0.8265635074145713	0	0	2028.9631339346952	0	13459.369682590277	0	367785
15	0	"hundred-farmers3"	10000	0	"only-one-field-per-year"	2	3.168	1000	true	true	"constant_prices"	"log-normal"	3.445	true	"hh-nw-kernel-distance"	90	1100	3	0.093	30	0.069	0.05	false	true	0.1	10	0	0.1	1	20	0	false	7	50	true	0	false	0.5	50	86	0.17343649258542876	0.8265635074145713	0	0	2182.2622209692163	0	12808.96834009332	0	367785
16	0	"hundred-farmers3"	10000	0	"only-one-field-per-year"	2	3.168	1000	true	true	"constant_prices"	"log-normal"	3.445	true	"hh-nw-kernel-distance"	90	1100	3	0.093	30	0.069	0.05	false	true	0.1	10	0	0.1	1	20	0	false	7	50	true	0	false	0.5	0	100	0.50186799501868	0.49813200498132004	0	0	0	0	0	0	0
16	0	"hundred-farmers3"	10000	0	"only-one-field-per-year"	2	3.168	1000	true	true	"constant_prices"	"log-normal"	3.445	true	"hh-nw-kernel-distance"	90	1100	3	0.093	30	0.069	0.05	false	true	0.1	10	0	0.1	1	20	0	false	7	50	true	0	false	0.5	1	100	0.36363636363636365	0.6363636363636364	0	0	5043.128580248983	0	6717.355097773905	0	365310
16	0	"hundred-farmers3"	10000	0	"only-one-field-per-year"	2	3.168	1000	true	true	"constant_prices"	"log-normal"	3.445	true	"hh-nw-kernel-distance"	90	1100	3	0.093	30	0.069	0.05	false	true	0.1	10	0	0.1	1	20	0	false	7	50	true	0	false	0.5	2	100	0.3455790784557908	0.6544209215442092	0	0	4863.994994015222	0	7148.609295782285	0	365310
16	0	"hundred-farmers3"	10000	0	"only-one-field-per-year"	2	3.168	1000	true	true	"constant_prices"	"log-normal"	3.445	true	"hh-nw-kernel-distance"	90	1100	3	0.093	30	0.069	0.05	false	true	0.1	10	0	0.1	1	20	0	false	7	50	true	0	false	0.5	3	100	0.31693648816936487	0.6830635118306351	0	0	4554.572047539581	0	7584.904109495056	0	365310
16	0	"hundred-farmers3"	10000	0	"only-one-field-per-year"	2	3.168	1000	true	true	"constant_prices"	"log-normal"	3.445	true	"hh-nw-kernel-distance"	90	1100	3	0.093	30	0.069	0.05	false	true	0.1	10	0	0.1	1	20	0	false	7	50	true	0	false	0.5	4	100	0.3069738480697385	0.6930261519302615	0	0	4323.7759355177395	0	8028.057232795753	0	365310
16	0	"hundred-farmers3"	10000	0	"only-one-field-per-year"	2	3.168	1000	true	true	"constant_prices"	"log-normal"	3.445	true	"hh-nw-kernel-distance"	90	1100	3	0.093	30	0.069	0.05	false	true	0.1	10	0	0.1	1	20	0	false	7	50	true	0	false	0.5	5	100	0.2901618929016189	0.709838107098381	0	0	4002.820257050459	0	8486.441878044772	0	365310
16	0	"hundred-farmers3"	10000	0	"only-one-field-per-year"	2	3.168	1000	true	true	"constant_prices"	"log-normal"	3.445	true	"hh-nw-kernel-distance"	90	1100	3	0.093	30	0.069	0.05	false	true	0.1	10	0	0.1	1	20	0	false	7	50	true	0	false	0.5	6	100	0.2808219178082192	0.7191780821917808	0	0	4049.294237426362	0	8975.958812767589	0	365310
16	0	"hundred-farmers3"	10000	0	"only-one-field-per-year"	2	3.168	1000	true	true	"constant_prices"	"log-normal"	3.445	true	"hh-nw-kernel-distance"	90	1100	3	0.093	30	0.069	0.05	false	true	0.1	10	0	0.1	1	20	0	false	7	50	true	0	false	0.5	7	100	0.2683686176836862	0.7316313823163139	0	0	3819.5067455147982	0	9411.97873619331	0	365310
16	0	"hundred-farmers3"	10000	0	"only-one-field-per-year"	2	3.168	1000	true	true	"constant_prices"	"log-normal"	3.445	true	"hh-nw-kernel-distance"	90	1100	3	0.093	30	0.069	0.05	false	true	0.1	10	0	0.1	1	20	0	false	7	50	true	0	false	0.5	8	100	0.26525529265255293	0.7347447073474471	0	0	3957.5416301911473	0	10008.43630527625	0	365310
16	0	"hundred-farmers3"	10000	0	"only-one-field-per-year"	2	3.168	1000	true	true	"constant_prices"	"log-normal"	3.445	true	"hh-nw-kernel-distance"	90	1100	3	0.093	30	0.069	0.05	false	true	0.1	10	0	0.1	1	20	0	false	7	50	true	0	false	0.5	9	94	0.25157232704402516	0.7484276729559748	0	0	3719.9812211164303	0	10592.62785168275	0	366030
16	0	"hundred-farmers3"	10000	0	"only-one-field-per-year"	2	3.168	1000	true	true	"constant_prices"	"log-normal"	3.445	true	"hh-nw-kernel-distance"	90	1100	3	0.093	30	0.069	0.05	false	true	0.1	10	0	0.1	1	20	0	false	7	50	true	0	false	0.5	10	94	0.23270440251572327	0.7672955974842768	0	0	3402.6599339063614	0	10981.509223975836	0	366030
16	0	"hundred-farmers3"	10000	0	"only-one-field-per-year"	2	3.168	1000	true	true	"constant_prices"	"log-normal"	3.445	true	"hh-nw-kernel-distance"	90	1100	3	0.093	30	0.069	0.05	false	true	0.1	10	0	0.1	1	20	0	false	7	50	true	0	false	0.5	11	94	0.22767295597484277	0.7723270440251573	0	0	3476.166349153248	0	11661.796675307864	0	366030
16	0	"hundred-farmers3"	10000	0	"only-one-field-per-year"	2	3.168	1000	true	true	"constant_prices"	"log-normal"	3.445	true	"hh-nw-kernel-distance"	90	1100	3	0.093	30	0.069	0.05	false	true	0.1	10	0	0.1	1	20	0	false	7	50	true	0	false	0.5	12	94	0.2088050314465409	0.7911949685534592	0	0	3190.676748876422	0	12069.456882357399	0	366030
16	0	"hundred-farmers3"	10000	0	"only-one-field-per-year"	2	3.168	1000	true	true	"constant_prices"	"log-normal"	3.445	true	"hh-nw-kernel-distance"	90	1100	3	0.093	30	0.069	0.05	false	true	0.1	10	0	0.1	1	20	0	false	7	50	true	0	false	0.5	13	94	0.19622641509433963	0.8037735849056604	0	0	3076.394076854276	0	12670.414121986509	0	366030
16	0	"hundred-farmers3"	10000	0	"only-one-field-per-year"	2	3.168	1000	true	true	"constant_prices"	"log-normal"	3.445	true	"hh-nw-kernel-distance"	90	1100	3	0.093	30	0.069	0.05	false	true	0.1	10	0	0.1	1	20	0	false	7	50	true	0	false	0.5	14	93	0.18789407313997478	0.8121059268600253	0	0	3017.266126103209	0	12969.49098353849	0	366210
16	0	"hundred-farmers3"	10000	0	"only-one-field-per-year"	2	3.168	1000	true	true	"constant_prices"	"log-normal"	3.445	true	"hh-nw-kernel-distance"	90	1100	3	0.093	30	0.069	0.05	false	true	0.1	10	0	0.1	1	20	0	false	7	50	true	0	false	0.5	15	92	0.17911392405063292	0.8208860759493671	0	0	2868.36777364472	0	12883.132756569034	0	366480
16	0	"hundred-farmers3"	10000	0	"only-one-field-per-year"	2	3.168	1000	true	true	"constant_prices"	"log-normal"	3.445	true	"hh-nw-kernel-distance"	90	1100	3	0.093	30	0.069	0.05	false	true	0.1	10	0	0.1	1	20	0	false	7	50	true	0	false	0.5	16	92	0.16835443037974684	0.8316455696202532	0	0	2699.994515880897	0	12919.941227424708	0	366480
16	0	"hundred-farmers3"	10000	0	"only-one-field-per-year"	2	3.168	1000	true	true	"constant_prices"	"log-normal"	3.445	true	"hh-nw-kernel-distance"	90	1100	3	0.093	30	0.069	0.05	false	true	0.1	10	0	0.1	1	20	0	false	7	50	true	0	false	0.5	17	92	0.15316455696202533	0.8468354430379746	0	0	2374.5618193384244	0	13103.972610471683	0	366480
16	0	"hundred-farmers3"	10000	0	"only-one-field-per-year"	2	3.168	1000	true	true	"constant_prices"	"log-normal"	3.445	true	"hh-nw-kernel-distance"	90	1100	3	0.093	30	0.069	0.05	false	true	0.1	10	0	0.1	1	20	0	false	7	50	true	0	false	0.5	18	92	0.13924050632911392	0.8607594936708861	0	0	2191.604789527502	0	13106.16935693475	0	366480
16	0	"hundred-farmers3"	10000	0	"only-one-field-per-year"	2	3.168	1000	true	true	"constant_prices"	"log-normal"	3.445	true	"hh-nw-kernel-distance"	90	1100	3	0.093	30	0.069	0.05	false	true	0.1	10	0	0.1	1	20	0	false	7	50	true	0	false	0.5	19	91	0.13532401524777637	0.8646759847522236	0	0	2048.3649430122705	0	13268.522362793505	0	366750
16	0	"hundred-farmers3"	10000	0	"only-one-field-per-year"	2	3.168	1000	true	true	"constant_prices"	"log-normal"	3.445	true	"hh-nw-kernel-distance"	90	1100	3	0.093	30	0.069	0.05	false	true	0.1	10	0	0.1	1	20	0	false	7	50	true	0	false	0.5	20	91	0.12452350698856417	0.8754764930114358	0	0	1895.6237252529406	0	13178.53019217137	0	366750
16	0	"hundred-farmers3"	10000	0	"only-one-field-per-year"	2	3.168	1000	true	true	"constant_prices"	"log-normal"	3.445	true	"hh-nw-kernel-distance"	90	1100	3	0.093	30	0.069	0.05	false	true	0.1	10	0	0.1	1	20	0	false	7	50	true	0	false	0.5	21	91	0.11308767471410419	0.8869123252858958	0	0	1751.3485410908609	0	13609.265191691647	0	366750
16	0	"hundred-farmers3"	10000	0	"only-one-field-per-year"	2	3.168	1000	true	true	"constant_prices"	"log-normal"	3.445	true	"hh-nw-kernel-distance"	90	1100	3	0.093	30	0.069	0.05	false	true	0.1	10	0	0.1	1	20	0	false	7	50	true	0	false	0.5	22	91	0.11118170266836086	0.8888182973316391	0	0	1430.910086556325	0	13821.771761571923	0	366750
16	0	"hundred-farmers3"	10000	0	"only-one-field-per-year"	2	3.168	1000	true	true	"constant_prices"	"log-normal"	3.445	true	"hh-nw-kernel-distance"	90	1100	3	0.093	30	0.069	0.05	false	true	0.1	10	0	0.1	1	20	0	false	7	50	true	0	false	0.5	23	90	0.11153601019757807	0.8884639898024219	0	0	1392.0758092625267	0	13908.931674137657	0	366975
16	0	"hundred-farmers3"	10000	0	"only-one-field-per-year"	2	3.168	1000	true	true	"constant_prices"	"log-normal"	3.445	true	"hh-nw-kernel-distance"	90	1100	3	0.093	30	0.069	0.05	false	true	0.1	10	0	0.1	1	20	0	false	7	50	true	0	false	0.5	24	90	0.11344805608667942	0.8865519439133206	0	0	1507.1851045757126	0	13901.37026982155	0	366975
16	0	"hundred-farmers3"	10000	0	"only-one-field-per-year"	2	3.168	1000	true	true	"constant_prices"	"log-normal"	3.445	true	"hh-nw-kernel-distance"	90	1100	3	0.093	30	0.069	0.05	false	true	0.1	10	0	0.1	1	20	0	false	7	50	true	0	false	0.5	25	90	0.1089866156787763	0.8910133843212237	0	0	1327.0499409993386	0	13883.987389341652	0	366975
16	0	"hundred-farmers3"	10000	0	"only-one-field-per-year"	2	3.168	1000	true	true	"constant_prices"	"log-normal"	3.445	true	"hh-nw-kernel-distance"	90	1100	3	0.093	30	0.069	0.05	false	true	0.1	10	0	0.1	1	20	0	false	7	50	true	0	false	0.5	26	89	0.10287539936102237	0.8971246006389776	0	0	1308.9152093036691	0	13970.055214596203	0	367155
16	0	"hundred-farmers3"	10000	0	"only-one-field-per-year"	2	3.168	1000	true	true	"constant_prices"	"log-normal"	3.445	true	"hh-nw-kernel-distance"	90	1100	3	0.093	30	0.069	0.05	false	true	0.1	10	0	0.1	1	20	0	false	7	50	true	0	false	0.5	27	89	0.10287539936102237	0.8971246006389776	0	0	1136.0610445789714	0	14143.434534258502	0	367155
16	0	"hundred-farmers3"	10000	0	"only-one-field-per-year"	2	3.168	1000	true	true	"constant_prices"	"log-normal"	3.445	true	"hh-nw-kernel-distance"	90	1100	3	0.093	30	0.069	0.05	false	true	0.1	10	0	0.1	1	20	0	false	7	50	true	0	false	0.5	28	89	0.10287539936102237	0.8971246006389776	0	0	1255.8652247838347	0	14138.23052849809	0	367155
16	0	"hundred-farmers3"	10000	0	"only-one-field-per-year"	2	3.168	1000	true	true	"constant_prices"	"log-normal"	3.445	true	"hh-nw-kernel-distance"	90	1100	3	0.093	30	0.069	0.05	false	true	0.1	10	0	0.1	1	20	0	false	7	50	true	0	false	0.5	29	88	0.10300703774792067	0.8969929622520794	0	0	1287.7443294080433	0	14308.597210372298	0	367245
16	0	"hundred-farmers3"	10000	0	"only-one-field-per-year"	2	3.168	1000	true	true	"constant_prices"	"log-normal"	3.445	true	"hh-nw-kernel-distance"	90	1100	3	0.093	30	0.069	0.05	false	true	0.1	10	0	0.1	1	20	0	false	7	50	true	0	false	0.5	30	88	0.10300703774792067	0.8969929622520794	0	0	1213.4010064312274	0	14528.677840567878	0	367245
16	0	"hundred-farmers3"	10000	0	"only-one-field-per-year"	2	3.168	1000	true	true	"constant_prices"	"log-normal"	3.445	true	"hh-nw-kernel-distance"	90	1100	3	0.093	30	0.069	0.05	false	true	0.1	10	0	0.1	1	20	0	false	7	50	true	0	false	0.5	31	87	0.1036036036036036	0.8963963963963963	0	0	1145.9577718601222	0	14468.565993792814	0	367650
16	0	"hundred-farmers3"	10000	0	"only-one-field-per-year"	2	3.168	1000	true	true	"constant_prices"	"log-normal"	3.445	true	"hh-nw-kernel-distance"	90	1100	3	0.093	30	0.069	0.05	false	true	0.1	10	0	0.1	1	20	0	false	7	50	true	0	false	0.5	32	87	0.1036036036036036	0.8963963963963963	0	0	1253.8307220188735	0	14590.90264824308	0	367650
16	0	"hundred-farmers3"	10000	0	"only-one-field-per-year"	2	3.168	1000	true	true	"constant_prices"	"log-normal"	3.445	true	"hh-nw-kernel-distance"	90	1100	3	0.093	30	0.069	0.05	false	true	0.1	10	0	0.1	1	20	0	false	7	50	true	0	false	0.5	33	87	0.1036036036036036	0.8963963963963963	0	0	1309.4185382965902	0	14664.474082164521	0	367650
16	0	"hundred-farmers3"	10000	0	"only-one-field-per-year"	2	3.168	1000	true	true	"constant_prices"	"log-normal"	3.445	true	"hh-nw-kernel-distance"	90	1100	3	0.093	30	0.069	0.05	false	true	0.1	10	0	0.1	1	20	0	false	7	50	true	0	false	0.5	34	87	0.1036036036036036	0.8963963963963963	0	0	1387.1710472904447	0	14763.26691771391	0	367650
16	0	"hundred-farmers3"	10000	0	"only-one-field-per-year"	2	3.168	1000	true	true	"constant_prices"	"log-normal"	3.445	true	"hh-nw-kernel-distance"	90	1100	3	0.093	30	0.069	0.05	false	true	0.1	10	0	0.1	1	20	0	false	7	50	true	0	false	0.5	35	87	0.1036036036036036	0.8963963963963963	0	0	1298.1214210974467	0	14974.38091498219	0	367650
16	0	"hundred-farmers3"	10000	0	"only-one-field-per-year"	2	3.168	1000	true	true	"constant_prices"	"log-normal"	3.445	true	"hh-nw-kernel-distance"	90	1100	3	0.093	30	0.069	0.05	false	true	0.1	10	0	0.1	1	20	0	false	7	50	true	0	false	0.5	36	87	0.1036036036036036	0.8963963963963963	0	0	1339.8952395784206	0	14768.582145751416	0	367650
16	0	"hundred-farmers3"	10000	0	"only-one-field-per-year"	2	3.168	1000	true	true	"constant_prices"	"log-normal"	3.445	true	"hh-nw-kernel-distance"	90	1100	3	0.093	30	0.069	0.05	false	true	0.1	10	0	0.1	1	20	0	false	7	50	true	0	false	0.5	37	87	0.1036036036036036	0.8963963963963963	0	0	1420.9752678630232	0	14422.785421573068	0	367650
16	0	"hundred-farmers3"	10000	0	"only-one-field-per-year"	2	3.168	1000	true	true	"constant_prices"	"log-normal"	3.445	true	"hh-nw-kernel-distance"	90	1100	3	0.093	30	0.069	0.05	false	true	0.1	10	0	0.1	1	20	0	false	7	50	true	0	false	0.5	38	87	0.1036036036036036	0.8963963963963963	0	0	1490.05809175202	0	14697.149742939762	0	367650
16	0	"hundred-farmers3"	10000	0	"only-one-field-per-year"	2	3.168	1000	true	true	"constant_prices"	"log-normal"	3.445	true	"hh-nw-kernel-distance"	90	1100	3	0.093	30	0.069	0.05	false	true	0.1	10	0	0.1	1	20	0	false	7	50	true	0	false	0.5	39	87	0.1036036036036036	0.8963963963963963	0	0	1554.2094060495178	0	14596.013325797994	0	367650
16	0	"hundred-farmers3"	10000	0	"only-one-field-per-year"	2	3.168	1000	true	true	"constant_prices"	"log-normal"	3.445	true	"hh-nw-kernel-distance"	90	1100	3	0.093	30	0.069	0.05	false	true	0.1	10	0	0.1	1	20	0	false	7	50	true	0	false	0.5	40	87	0.1036036036036036	0.8963963963963963	0	0	1498.3420524755047	0	13739.613680219412	0	367650
16	0	"hundred-farmers3"	10000	0	"only-one-field-per-year"	2	3.168	1000	true	true	"constant_prices"	"log-normal"	3.445	true	"hh-nw-kernel-distance"	90	1100	3	0.093	30	0.069	0.05	false	true	0.1	10	0	0.1	1	20	0	false	7	50	true	0	false	0.5	41	87	0.1036036036036036	0.8963963963963963	0	0	1409.79724451201	0	12731.436195906692	0	367650
16	0	"hundred-farmers3"	10000	0	"only-one-field-per-year"	2	3.168	1000	true	true	"constant_prices"	"log-normal"	3.445	true	"hh-nw-kernel-distance"	90	1100	3	0.093	30	0.069	0.05	false	true	0.1	10	0	0.1	1	20	0	false	7	50	true	0	false	0.5	42	87	0.1036036036036036	0.8963963963963963	0	0	1503.5408685651978	0	12176.644716573444	0	367650
16	0	"hundred-farmers3"	10000	0	"only-one-field-per-year"	2	3.168	1000	true	true	"constant_prices"	"log-normal"	3.445	true	"hh-nw-kernel-distance"	90	1100	3	0.093	30	0.069	0.05	false	true	0.1	10	0	0.1	1	20	0	false	7	50	true	0	false	0.5	43	87	0.1036036036036036	0.8963963963963963	0	0	1430.6122978374926	0	12359.155810825705	0	367650
16	0	"hundred-farmers3"	10000	0	"only-one-field-per-year"	2	3.168	1000	true	true	"constant_prices"	"log-normal"	3.445	true	"hh-nw-kernel-distance"	90	1100	3	0.093	30	0.069	0.05	false	true	0.1	10	0	0.1	1	20	0	false	7	50	true	0	false	0.5	44	87	0.1036036036036036	0.8963963963963963	0	0	1519.9668000143383	0	12568.099702315005	0	367650
16	0	"hundred-farmers3"	10000	0	"only-one-field-per-year"	2	3.168	1000	true	true	"constant_prices"	"log-normal"	3.445	true	"hh-nw-kernel-distance"	90	1100	3	0.093	30	0.069	0.05	false	true	0.1	10	0	0.1	1	20	0	false	7	50	true	0	false	0.5	45	87	0.1036036036036036	0.8963963963963963	0	0	1535.5663454982339	0	12710.483710359214	0	367650
16	0	"hundred-farmers3"	10000	0	"only-one-field-per-year"	2	3.168	1000	true	true	"constant_prices"	"log-normal"	3.445	true	"hh-nw-kernel-distance"	90	1100	3	0.093	30	0.069	0.05	false	true	0.1	10	0	0.1	1	20	0	false	7	50	true	0	false	0.5	46	87	0.1036036036036036	0.8963963963963963	0	0	1452.511469381554	0	13032.512199260806	0	367650
16	0	"hundred-farmers3"	10000	0	"only-one-field-per-year"	2	3.168	1000	true	true	"constant_prices"	"log-normal"	3.445	true	"hh-nw-kernel-distance"	90	1100	3	0.093	30	0.069	0.05	false	true	0.1	10	0	0.1	1	20	0	false	7	50	true	0	false	0.5	47	87	0.1036036036036036	0.8963963963963963	0	0	1176.9384262505077	0	13485.724356548288	0	367650
16	0	"hundred-farmers3"	10000	0	"only-one-field-per-year"	2	3.168	1000	true	true	"constant_prices"	"log-normal"	3.445	true	"hh-nw-kernel-distance"	90	1100	3	0.093	30	0.069	0.05	false	true	0.1	10	0	0.1	1	20	0	false	7	50	true	0	false	0.5	48	87	0.1036036036036036	0.8963963963963963	0	0	1273.0350687880084	0	13647.624965723115	0	367650
16	0	"hundred-farmers3"	10000	0	"only-one-field-per-year"	2	3.168	1000	true	true	"constant_prices"	"log-normal"	3.445	true	"hh-nw-kernel-distance"	90	1100	3	0.093	30	0.069	0.05	false	true	0.1	10	0	0.1	1	20	0	false	7	50	true	0	false	0.5	49	87	0.1036036036036036	0.8963963963963963	0	0	1184.8671426382164	0	13963.701822645358	0	367650
16	0	"hundred-farmers3"	10000	0	"only-one-field-per-year"	2	3.168	1000	true	true	"constant_prices"	"log-normal"	3.445	true	"hh-nw-kernel-distance"	90	1100	3	0.093	30	0.069	0.05	false	true	0.1	10	0	0.1	1	20	0	false	7	50	true	0	false	0.5	50	87	0.1036036036036036	0.8963963963963963	0	0	1042.2893953220005	0	14020.910900653102	0	367650
17	0	"hundred-farmers3"	10000	0	"only-one-field-per-year"	2	3.168	1000	true	true	"constant_prices"	"log-normal"	3.445	true	"hh-nw-kernel-distance"	90	1100	3	0.093	30	0.069	0.05	false	true	0.1	10	0	0.1	1	20	0	false	7	50	true	0	false	0.5	0	100	0.50186799501868	0.49813200498132004	0	0	0	0	0	0	0
17	0	"hundred-farmers3"	10000	0	"only-one-field-per-year"	2	3.168	1000	true	true	"constant_prices"	"log-normal"	3.445	true	"hh-nw-kernel-distance"	90	1100	3	0.093	30	0.069	0.05	false	true	0.1	10	0	0.1	1	20	0	false	7	50	true	0	false	0.5	1	100	0.43088418430884184	0.5691158156911582	0	0	5971.1179705035	0	6522.362600551443	0	365310
17	0	"hundred-farmers3"	10000	0	"only-one-field-per-year"	2	3.168	1000	true	true	"constant_prices"	"log-normal"	3.445	true	"hh-nw-kernel-distance"	90	1100	3	0.093	30	0.069	0.05	false	true	0.1	10	0	0.1	1	20	0	false	7	50	true	0	false	0.5	2	100	0.3904109589041096	0.6095890410958904	0	0	5677.331741574926	0	6899.287201180842	0	365310
17	0	"hundred-farmers3"	10000	0	"only-one-field-per-year"	2	3.168	1000	true	true	"constant_prices"	"log-normal"	3.445	true	"hh-nw-kernel-distance"	90	1100	3	0.093	30	0.069	0.05	false	true	0.1	10	0	0.1	1	20	0	false	7	50	true	0	false	0.5	3	100	0.38107098381070986	0.6189290161892902	0	0	5596.231265220383	0	7196.308523063065	0	365310
17	0	"hundred-farmers3"	10000	0	"only-one-field-per-year"	2	3.168	1000	true	true	"constant_prices"	"log-normal"	3.445	true	"hh-nw-kernel-distance"	90	1100	3	0.093	30	0.069	0.05	false	true	0.1	10	0	0.1	1	20	0	false	7	50	true	0	false	0.5	4	100	0.3698630136986301	0.6301369863013698	0	0	5592.375633441696	0	7589.012945988112	0	365310
17	0	"hundred-farmers3"	10000	0	"only-one-field-per-year"	2	3.168	1000	true	true	"constant_prices"	"log-normal"	3.445	true	"hh-nw-kernel-distance"	90	1100	3	0.093	30	0.069	0.05	false	true	0.1	10	0	0.1	1	20	0	false	7	50	true	0	false	0.5	5	100	0.36737235367372356	0.6326276463262764	0	0	5625.440888335916	0	7877.834727082757	0	365310
17	0	"hundred-farmers3"	10000	0	"only-one-field-per-year"	2	3.168	1000	true	true	"constant_prices"	"log-normal"	3.445	true	"hh-nw-kernel-distance"	90	1100	3	0.093	30	0.069	0.05	false	true	0.1	10	0	0.1	1	20	0	false	7	50	true	0	false	0.5	6	99	0.35972568578553615	0.6402743142144638	0	0	5464.937370645905	0	8230.522154156892	0	365400
17	0	"hundred-farmers3"	10000	0	"only-one-field-per-year"	2	3.168	1000	true	true	"constant_prices"	"log-normal"	3.445	true	"hh-nw-kernel-distance"	90	1100	3	0.093	30	0.069	0.05	false	true	0.1	10	0	0.1	1	20	0	false	7	50	true	0	false	0.5	7	98	0.352059925093633	0.6479400749063671	0	0	5482.228719330842	0	8690.637011174145	0	365490
17	0	"hundred-farmers3"	10000	0	"only-one-field-per-year"	2	3.168	1000	true	true	"constant_prices"	"log-normal"	3.445	true	"hh-nw-kernel-distance"	90	1100	3	0.093	30	0.069	0.05	false	true	0.1	10	0	0.1	1	20	0	false	7	50	true	0	false	0.5	8	96	0.33562930494677523	0.6643706950532248	0	0	5064.812448917945	0	9159.174221198691	0	365715
17	0	"hundred-farmers3"	10000	0	"only-one-field-per-year"	2	3.168	1000	true	true	"constant_prices"	"log-normal"	3.445	true	"hh-nw-kernel-distance"	90	1100	3	0.093	30	0.069	0.05	false	true	0.1	10	0	0.1	1	20	0	false	7	50	true	0	false	0.5	9	93	0.31926952141057935	0.6807304785894207	0	0	4876.650692404578	0	9669.104067179835	0	366120
17	0	"hundred-farmers3"	10000	0	"only-one-field-per-year"	2	3.168	1000	true	true	"constant_prices"	"log-normal"	3.445	true	"hh-nw-kernel-distance"	90	1100	3	0.093	30	0.069	0.05	false	true	0.1	10	0	0.1	1	20	0	false	7	50	true	0	false	0.5	10	92	0.30138713745271123	0.6986128625472888	0	0	4699.277706411987	0	10026.273717055936	0	366210
17	0	"hundred-farmers3"	10000	0	"only-one-field-per-year"	2	3.168	1000	true	true	"constant_prices"	"log-normal"	3.445	true	"hh-nw-kernel-distance"	90	1100	3	0.093	30	0.069	0.05	false	true	0.1	10	0	0.1	1	20	0	false	7	50	true	0	false	0.5	11	92	0.28562421185372006	0.71437578814628	0	0	4268.188621438722	0	10411.103695224196	0	366210
17	0	"hundred-farmers3"	10000	0	"only-one-field-per-year"	2	3.168	1000	true	true	"constant_prices"	"log-normal"	3.445	true	"hh-nw-kernel-distance"	90	1100	3	0.093	30	0.069	0.05	false	true	0.1	10	0	0.1	1	20	0	false	7	50	true	0	false	0.5	12	91	0.26869455006337134	0.7313054499366286	0	0	4070.682660571883	0	10764.585771835395	0	366570
17	0	"hundred-farmers3"	10000	0	"only-one-field-per-year"	2	3.168	1000	true	true	"constant_prices"	"log-normal"	3.445	true	"hh-nw-kernel-distance"	90	1100	3	0.093	30	0.069	0.05	false	true	0.1	10	0	0.1	1	20	0	false	7	50	true	0	false	0.5	13	88	0.2714468629961588	0.7285531370038413	0	0	4173.3600705330355	0	10991.570954825595	0	367290
17	0	"hundred-farmers3"	10000	0	"only-one-field-per-year"	2	3.168	1000	true	true	"constant_prices"	"log-normal"	3.445	true	"hh-nw-kernel-distance"	90	1100	3	0.093	30	0.069	0.05	false	true	0.1	10	0	0.1	1	20	0	false	7	50	true	0	false	0.5	14	88	0.2618437900128041	0.7381562099871959	0	0	3944.384140403831	0	10606.803798829245	0	367290
17	0	"hundred-farmers3"	10000	0	"only-one-field-per-year"	2	3.168	1000	true	true	"constant_prices"	"log-normal"	3.445	true	"hh-nw-kernel-distance"	90	1100	3	0.093	30	0.069	0.05	false	true	0.1	10	0	0.1	1	20	0	false	7	50	true	0	false	0.5	15	87	0.23037323037323038	0.7696267696267697	0	0	2968.287310718443	0	10900.311900014867	0	367650
17	0	"hundred-farmers3"	10000	0	"only-one-field-per-year"	2	3.168	1000	true	true	"constant_prices"	"log-normal"	3.445	true	"hh-nw-kernel-distance"	90	1100	3	0.093	30	0.069	0.05	false	true	0.1	10	0	0.1	1	20	0	false	7	50	true	0	false	0.5	16	84	0.22119815668202766	0.7788018433179723	0	0	2835.3683204249587	0	10621.018956679953	0	369225
17	0	"hundred-farmers3"	10000	0	"only-one-field-per-year"	2	3.168	1000	true	true	"constant_prices"	"log-normal"	3.445	true	"hh-nw-kernel-distance"	90	1100	3	0.093	30	0.069	0.05	false	true	0.1	10	0	0.1	1	20	0	false	7	50	true	0	false	0.5	17	83	0.21181938911022577	0.7881806108897742	0	0	2617.756144421679	0	10579.45000097942	0	369810
17	0	"hundred-farmers3"	10000	0	"only-one-field-per-year"	2	3.168	1000	true	true	"constant_prices"	"log-normal"	3.445	true	"hh-nw-kernel-distance"	90	1100	3	0.093	30	0.069	0.05	false	true	0.1	10	0	0.1	1	20	0	false	7	50	true	0	false	0.5	18	82	0.21423774345198118	0.7857622565480188	0	0	2796.6698567753842	0	10619.240943980823	0	370575
17	0	"hundred-farmers3"	10000	0	"only-one-field-per-year"	2	3.168	1000	true	true	"constant_prices"	"log-normal"	3.445	true	"hh-nw-kernel-distance"	90	1100	3	0.093	30	0.069	0.05	false	true	0.1	10	0	0.1	1	20	0	false	7	50	true	0	false	0.5	19	81	0.19932659932659932	0.8006734006734006	0	0	2274.371751641967	0	10649.00855963914	0	370755
17	0	"hundred-farmers3"	10000	0	"only-one-field-per-year"	2	3.168	1000	true	true	"constant_prices"	"log-normal"	3.445	true	"hh-nw-kernel-distance"	90	1100	3	0.093	30	0.069	0.05	false	true	0.1	10	0	0.1	1	20	0	false	7	50	true	0	false	0.5	20	81	0.1892255892255892	0.8107744107744108	0	0	2141.384710785002	0	10741.27760440589	0	370755
17	0	"hundred-farmers3"	10000	0	"only-one-field-per-year"	2	3.168	1000	true	true	"constant_prices"	"log-normal"	3.445	true	"hh-nw-kernel-distance"	90	1100	3	0.093	30	0.069	0.05	false	true	0.1	10	0	0.1	1	20	0	false	7	50	true	0	false	0.5	21	81	0.19124579124579125	0.8087542087542088	0	0	2128.1328414011277	0	10864.091017703966	0	370755
17	0	"hundred-farmers3"	10000	0	"only-one-field-per-year"	2	3.168	1000	true	true	"constant_prices"	"log-normal"	3.445	true	"hh-nw-kernel-distance"	90	1100	3	0.093	30	0.069	0.05	false	true	0.1	10	0	0.1	1	20	0	false	7	50	true	0	false	0.5	22	81	0.19124579124579125	0.8087542087542088	0	0	2302.784418451597	0	11193.57060407419	0	370755
17	0	"hundred-farmers3"	10000	0	"only-one-field-per-year"	2	3.168	1000	true	true	"constant_prices"	"log-normal"	3.445	true	"hh-nw-kernel-distance"	90	1100	3	0.093	30	0.069	0.05	false	true	0.1	10	0	0.1	1	20	0	false	7	50	true	0	false	0.5	23	81	0.18518518518518517	0.8148148148148148	0	0	2142.2860235127123	0	11710.440327110544	0	370755
17	0	"hundred-farmers3"	10000	0	"only-one-field-per-year"	2	3.168	1000	true	true	"constant_prices"	"log-normal"	3.445	true	"hh-nw-kernel-distance"	90	1100	3	0.093	30	0.069	0.05	false	true	0.1	10	0	0.1	1	20	0	false	7	50	true	0	false	0.5	24	81	0.18518518518518517	0.8148148148148148	0	0	2299.7649168368594	0	11249.146018507856	0	370755
17	0	"hundred-farmers3"	10000	0	"only-one-field-per-year"	2	3.168	1000	true	true	"constant_prices"	"log-normal"	3.445	true	"hh-nw-kernel-distance"	90	1100	3	0.093	30	0.069	0.05	false	true	0.1	10	0	0.1	1	20	0	false	7	50	true	0	false	0.5	25	81	0.18518518518518517	0.8148148148148148	0	0	2374.0181083034126	0	11777.462396616338	0	370755
17	0	"hundred-farmers3"	10000	0	"only-one-field-per-year"	2	3.168	1000	true	true	"constant_prices"	"log-normal"	3.445	true	"hh-nw-kernel-distance"	90	1100	3	0.093	30	0.069	0.05	false	true	0.1	10	0	0.1	1	20	0	false	7	50	true	0	false	0.5	26	81	0.18518518518518517	0.8148148148148148	0	0	2268.1369694382747	0	11953.446391866173	0	370755
17	0	"hundred-farmers3"	10000	0	"only-one-field-per-year"	2	3.168	1000	true	true	"constant_prices"	"log-normal"	3.445	true	"hh-nw-kernel-distance"	90	1100	3	0.093	30	0.069	0.05	false	true	0.1	10	0	0.1	1	20	0	false	7	50	true	0	false	0.5	27	81	0.18518518518518517	0.8148148148148148	0	0	2373.3863824078867	0	12383.826153462496	0	370755
17	0	"hundred-farmers3"	10000	0	"only-one-field-per-year"	2	3.168	1000	true	true	"constant_prices"	"log-normal"	3.445	true	"hh-nw-kernel-distance"	90	1100	3	0.093	30	0.069	0.05	false	true	0.1	10	0	0.1	1	20	0	false	7	50	true	0	false	0.5	28	80	0.1865671641791045	0.8134328358208955	0	0	2352.42106364009	0	12734.411059540138	0	371250
17	0	"hundred-farmers3"	10000	0	"only-one-field-per-year"	2	3.168	1000	true	true	"constant_prices"	"log-normal"	3.445	true	"hh-nw-kernel-distance"	90	1100	3	0.093	30	0.069	0.05	false	true	0.1	10	0	0.1	1	20	0	false	7	50	true	0	false	0.5	29	80	0.1865671641791045	0.8134328358208955	0	0	2392.027108389775	0	12875.852215039804	0	371250
17	0	"hundred-farmers3"	10000	0	"only-one-field-per-year"	2	3.168	1000	true	true	"constant_prices"	"log-normal"	3.445	true	"hh-nw-kernel-distance"	90	1100	3	0.093	30	0.069	0.05	false	true	0.1	10	0	0.1	1	20	0	false	7	50	true	0	false	0.5	30	79	0.18626784500339905	0.8137321549966009	0	0	2385.4792575575693	0	12560.708784964896	0	371385
17	0	"hundred-farmers3"	10000	0	"only-one-field-per-year"	2	3.168	1000	true	true	"constant_prices"	"log-normal"	3.445	true	"hh-nw-kernel-distance"	90	1100	3	0.093	30	0.069	0.05	false	true	0.1	10	0	0.1	1	20	0	false	7	50	true	0	false	0.5	31	78	0.17920656634746923	0.8207934336525308	0	0	2371.5502146780223	0	12732.67345857086	0	371790
17	0	"hundred-farmers3"	10000	0	"only-one-field-per-year"	2	3.168	1000	true	true	"constant_prices"	"log-normal"	3.445	true	"hh-nw-kernel-distance"	90	1100	3	0.093	30	0.069	0.05	false	true	0.1	10	0	0.1	1	20	0	false	7	50	true	0	false	0.5	32	78	0.17920656634746923	0.8207934336525308	0	0	2327.6410198067447	0	12642.017605261648	0	371790
17	0	"hundred-farmers3"	10000	0	"only-one-field-per-year"	2	3.168	1000	true	true	"constant_prices"	"log-normal"	3.445	true	"hh-nw-kernel-distance"	90	1100	3	0.093	30	0.069	0.05	false	true	0.1	10	0	0.1	1	20	0	false	7	50	true	0	false	0.5	33	78	0.17920656634746923	0.8207934336525308	0	0	2342.3179501369586	0	12515.668832415417	0	371790
17	0	"hundred-farmers3"	10000	0	"only-one-field-per-year"	2	3.168	1000	true	true	"constant_prices"	"log-normal"	3.445	true	"hh-nw-kernel-distance"	90	1100	3	0.093	30	0.069	0.05	false	true	0.1	10	0	0.1	1	20	0	false	7	50	true	0	false	0.5	34	78	0.17920656634746923	0.8207934336525308	0	0	2395.0641220872712	0	12661.361847101993	0	371790
17	0	"hundred-farmers3"	10000	0	"only-one-field-per-year"	2	3.168	1000	true	true	"constant_prices"	"log-normal"	3.445	true	"hh-nw-kernel-distance"	90	1100	3	0.093	30	0.069	0.05	false	true	0.1	10	0	0.1	1	20	0	false	7	50	true	0	false	0.5	35	78	0.17783857729138167	0.8221614227086184	0	0	2412.526172464301	0	12804.52279442472	0	371790
17	0	"hundred-farmers3"	10000	0	"only-one-field-per-year"	2	3.168	1000	true	true	"constant_prices"	"log-normal"	3.445	true	"hh-nw-kernel-distance"	90	1100	3	0.093	30	0.069	0.05	false	true	0.1	10	0	0.1	1	20	0	false	7	50	true	0	false	0.5	36	78	0.17783857729138167	0.8221614227086184	0	0	2223.7861616561704	0	12205.2758185212	0	371790
17	0	"hundred-farmers3"	10000	0	"only-one-field-per-year"	2	3.168	1000	true	true	"constant_prices"	"log-normal"	3.445	true	"hh-nw-kernel-distance"	90	1100	3	0.093	30	0.069	0.05	false	true	0.1	10	0	0.1	1	20	0	false	7	50	true	0	false	0.5	37	78	0.17783857729138167	0.8221614227086184	0	0	2189.2033305784607	0	12233.947119380904	0	371790
17	0	"hundred-farmers3"	10000	0	"only-one-field-per-year"	2	3.168	1000	true	true	"constant_prices"	"log-normal"	3.445	true	"hh-nw-kernel-distance"	90	1100	3	0.093	30	0.069	0.05	false	true	0.1	10	0	0.1	1	20	0	false	7	50	true	0	false	0.5	38	78	0.17783857729138167	0.8221614227086184	0	0	2340.540747329128	0	12458.129033654968	0	371790
17	0	"hundred-farmers3"	10000	0	"only-one-field-per-year"	2	3.168	1000	true	true	"constant_prices"	"log-normal"	3.445	true	"hh-nw-kernel-distance"	90	1100	3	0.093	30	0.069	0.05	false	true	0.1	10	0	0.1	1	20	0	false	7	50	true	0	false	0.5	39	78	0.17783857729138167	0.8221614227086184	0	0	2253.6732234070937	0	12603.530552258322	0	371790
17	0	"hundred-farmers3"	10000	0	"only-one-field-per-year"	2	3.168	1000	true	true	"constant_prices"	"log-normal"	3.445	true	"hh-nw-kernel-distance"	90	1100	3	0.093	30	0.069	0.05	false	true	0.1	10	0	0.1	1	20	0	false	7	50	true	0	false	0.5	40	78	0.17783857729138167	0.8221614227086184	0	0	2002.212069905678	0	11983.117201195651	0	371790
17	0	"hundred-farmers3"	10000	0	"only-one-field-per-year"	2	3.168	1000	true	true	"constant_prices"	"log-normal"	3.445	true	"hh-nw-kernel-distance"	90	1100	3	0.093	30	0.069	0.05	false	true	0.1	10	0	0.1	1	20	0	false	7	50	true	0	false	0.5	41	78	0.17783857729138167	0.8221614227086184	0	0	2186.6201621126074	0	11270.587367723283	0	371790
17	0	"hundred-farmers3"	10000	0	"only-one-field-per-year"	2	3.168	1000	true	true	"constant_prices"	"log-normal"	3.445	true	"hh-nw-kernel-distance"	90	1100	3	0.093	30	0.069	0.05	false	true	0.1	10	0	0.1	1	20	0	false	7	50	true	0	false	0.5	42	78	0.17783857729138167	0.8221614227086184	0	0	2016.514900930557	0	11065.803299122588	0	371790
17	0	"hundred-farmers3"	10000	0	"only-one-field-per-year"	2	3.168	1000	true	true	"constant_prices"	"log-normal"	3.445	true	"hh-nw-kernel-distance"	90	1100	3	0.093	30	0.069	0.05	false	true	0.1	10	0	0.1	1	20	0	false	7	50	true	0	false	0.5	43	78	0.17783857729138167	0.8221614227086184	0	0	2056.7116330808917	0	11337.848619725954	0	371790
17	0	"hundred-farmers3"	10000	0	"only-one-field-per-year"	2	3.168	1000	true	true	"constant_prices"	"log-normal"	3.445	true	"hh-nw-kernel-distance"	90	1100	3	0.093	30	0.069	0.05	false	true	0.1	10	0	0.1	1	20	0	false	7	50	true	0	false	0.5	44	78	0.17783857729138167	0.8221614227086184	0	0	1716.1122030800655	0	11616.565570242778	0	371790
17	0	"hundred-farmers3"	10000	0	"only-one-field-per-year"	2	3.168	1000	true	true	"constant_prices"	"log-normal"	3.445	true	"hh-nw-kernel-distance"	90	1100	3	0.093	30	0.069	0.05	false	true	0.1	10	0	0.1	1	20	0	false	7	50	true	0	false	0.5	45	78	0.17783857729138167	0.8221614227086184	0	0	1742.059304938277	0	11947.150909441987	0	371790
17	0	"hundred-farmers3"	10000	0	"only-one-field-per-year"	2	3.168	1000	true	true	"constant_prices"	"log-normal"	3.445	true	"hh-nw-kernel-distance"	90	1100	3	0.093	30	0.069	0.05	false	true	0.1	10	0	0.1	1	20	0	false	7	50	true	0	false	0.5	46	78	0.17783857729138167	0.8221614227086184	0	0	1920.2058686038802	0	12085.468526190627	0	371790
17	0	"hundred-farmers3"	10000	0	"only-one-field-per-year"	2	3.168	1000	true	true	"constant_prices"	"log-normal"	3.445	true	"hh-nw-kernel-distance"	90	1100	3	0.093	30	0.069	0.05	false	true	0.1	10	0	0.1	1	20	0	false	7	50	true	0	false	0.5	47	78	0.17783857729138167	0.8221614227086184	0	0	2058.451934361321	0	12447.099427187684	0	371790
17	0	"hundred-farmers3"	10000	0	"only-one-field-per-year"	2	3.168	1000	true	true	"constant_prices"	"log-normal"	3.445	true	"hh-nw-kernel-distance"	90	1100	3	0.093	30	0.069	0.05	false	true	0.1	10	0	0.1	1	20	0	false	7	50	true	0	false	0.5	48	78	0.17783857729138167	0.8221614227086184	0	0	2182.4900957244604	0	12520.623322270198	0	371790
17	0	"hundred-farmers3"	10000	0	"only-one-field-per-year"	2	3.168	1000	true	true	"constant_prices"	"log-normal"	3.445	true	"hh-nw-kernel-distance"	90	1100	3	0.093	30	0.069	0.05	false	true	0.1	10	0	0.1	1	20	0	false	7	50	true	0	false	0.5	49	78	0.17783857729138167	0.8221614227086184	0	0	2043.661826946361	0	12446.580384364255	0	371790
17	0	"hundred-farmers3"	10000	0	"only-one-field-per-year"	2	3.168	1000	true	true	"constant_prices"	"log-normal"	3.445	true	"hh-nw-kernel-distance"	90	1100	3	0.093	30	0.069	0.05	false	true	0.1	10	0	0.1	1	20	0	false	7	50	true	0	false	0.5	50	78	0.17783857729138167	0.8221614227086184	0	0	2148.791920525406	0	12330.483784542852	0	371790
18	0	"hundred-farmers3"	10000	0	"only-one-field-per-year"	2	3.168	1000	true	true	"constant_prices"	"log-normal"	3.445	true	"hh-nw-kernel-distance"	90	1100	3	0.093	30	0.069	0.05	false	true	0.1	10	0	0.1	1	20	0	false	7	50	true	0	false	0.5	0	100	0.50186799501868	0.49813200498132004	0	0	0	0	0	0	0
18	0	"hundred-farmers3"	10000	0	"only-one-field-per-year"	2	3.168	1000	true	true	"constant_prices"	"log-normal"	3.445	true	"hh-nw-kernel-distance"	90	1100	3	0.093	30	0.069	0.05	false	true	0.1	10	0	0.1	1	20	0	false	7	50	true	0	false	0.5	1	100	0.4427148194271482	0.5572851805728518	0	0	6020.11172753924	0	6410.205694501172	0	365310
18	0	"hundred-farmers3"	10000	0	"only-one-field-per-year"	2	3.168	1000	true	true	"constant_prices"	"log-normal"	3.445	true	"hh-nw-kernel-distance"	90	1100	3	0.093	30	0.069	0.05	false	true	0.1	10	0	0.1	1	20	0	false	7	50	true	0	false	0.5	2	100	0.4090909090909091	0.5909090909090909	0	0	5710.977087499985	0	6853.385711134093	0	365310
18	0	"hundred-farmers3"	10000	0	"only-one-field-per-year"	2	3.168	1000	true	true	"constant_prices"	"log-normal"	3.445	true	"hh-nw-kernel-distance"	90	1100	3	0.093	30	0.069	0.05	false	true	0.1	10	0	0.1	1	20	0	false	7	50	true	0	false	0.5	3	100	0.38854296388542964	0.6114570361145704	0	0	5616.68296289753	0	7318.877496149773	0	365310
18	0	"hundred-farmers3"	10000	0	"only-one-field-per-year"	2	3.168	1000	true	true	"constant_prices"	"log-normal"	3.445	true	"hh-nw-kernel-distance"	90	1100	3	0.093	30	0.069	0.05	false	true	0.1	10	0	0.1	1	20	0	false	7	50	true	0	false	0.5	4	100	0.3767123287671233	0.6232876712328768	0	0	5630.2787012128365	0	7800.53413758086	0	365310
18	0	"hundred-farmers3"	10000	0	"only-one-field-per-year"	2	3.168	1000	true	true	"constant_prices"	"log-normal"	3.445	true	"hh-nw-kernel-distance"	90	1100	3	0.093	30	0.069	0.05	false	true	0.1	10	0	0.1	1	20	0	false	7	50	true	0	false	0.5	5	100	0.35678704856787047	0.6432129514321295	0	0	5453.716017644494	0	8293.656855042193	0	365310
18	0	"hundred-farmers3"	10000	0	"only-one-field-per-year"	2	3.168	1000	true	true	"constant_prices"	"log-normal"	3.445	true	"hh-nw-kernel-distance"	90	1100	3	0.093	30	0.069	0.05	false	true	0.1	10	0	0.1	1	20	0	false	7	50	true	0	false	0.5	6	100	0.3518057285180573	0.6481942714819428	0	0	5427.367873218753	0	8797.43294338609	0	365310
18	0	"hundred-farmers3"	10000	0	"only-one-field-per-year"	2	3.168	1000	true	true	"constant_prices"	"log-normal"	3.445	true	"hh-nw-kernel-distance"	90	1100	3	0.093	30	0.069	0.05	false	true	0.1	10	0	0.1	1	20	0	false	7	50	true	0	false	0.5	7	100	0.33872976338729766	0.6612702366127023	0	0	5209.017417575493	0	9314.8585953322	0	365310
18	0	"hundred-farmers3"	10000	0	"only-one-field-per-year"	2	3.168	1000	true	true	"constant_prices"	"log-normal"	3.445	true	"hh-nw-kernel-distance"	90	1100	3	0.093	30	0.069	0.05	false	true	0.1	10	0	0.1	1	20	0	false	7	50	true	0	false	0.5	8	99	0.3229426433915212	0.6770573566084788	0	0	4978.406560570477	0	9819.892070951253	0	365400
18	0	"hundred-farmers3"	10000	0	"only-one-field-per-year"	2	3.168	1000	true	true	"constant_prices"	"log-normal"	3.445	true	"hh-nw-kernel-distance"	90	1100	3	0.093	30	0.069	0.05	false	true	0.1	10	0	0.1	1	20	0	false	7	50	true	0	false	0.5	9	97	0.3160200250312891	0.6839799749687109	0	0	4987.17260250793	0	10205.649916468456	0	365670
18	0	"hundred-farmers3"	10000	0	"only-one-field-per-year"	2	3.168	1000	true	true	"constant_prices"	"log-normal"	3.445	true	"hh-nw-kernel-distance"	90	1100	3	0.093	30	0.069	0.05	false	true	0.1	10	0	0.1	1	20	0	false	7	50	true	0	false	0.5	10	96	0.3032581453634085	0.6967418546365914	0	0	4556.474940059964	0	10627.523331103323	0	365760
18	0	"hundred-farmers3"	10000	0	"only-one-field-per-year"	2	3.168	1000	true	true	"constant_prices"	"log-normal"	3.445	true	"hh-nw-kernel-distance"	90	1100	3	0.093	30	0.069	0.05	false	true	0.1	10	0	0.1	1	20	0	false	7	50	true	0	false	0.5	11	96	0.28132832080200504	0.718671679197995	0	0	4034.692696473548	0	10822.209291198744	0	365760
18	0	"hundred-farmers3"	10000	0	"only-one-field-per-year"	2	3.168	1000	true	true	"constant_prices"	"log-normal"	3.445	true	"hh-nw-kernel-distance"	90	1100	3	0.093	30	0.069	0.05	false	true	0.1	10	0	0.1	1	20	0	false	7	50	true	0	false	0.5	12	94	0.2827455919395466	0.7172544080604534	0	0	4131.3829749468405	0	10963.27380939903	0	366120
18	0	"hundred-farmers3"	10000	0	"only-one-field-per-year"	2	3.168	1000	true	true	"constant_prices"	"log-normal"	3.445	true	"hh-nw-kernel-distance"	90	1100	3	0.093	30	0.069	0.05	false	true	0.1	10	0	0.1	1	20	0	false	7	50	true	0	false	0.5	13	94	0.27267002518891686	0.7273299748110831	0	0	3922.7842006029314	0	10986.12811885832	0	366120
18	0	"hundred-farmers3"	10000	0	"only-one-field-per-year"	2	3.168	1000	true	true	"constant_prices"	"log-normal"	3.445	true	"hh-nw-kernel-distance"	90	1100	3	0.093	30	0.069	0.05	false	true	0.1	10	0	0.1	1	20	0	false	7	50	true	0	false	0.5	14	93	0.24794952681388013	0.7520504731861198	0	0	3630.112407042595	0	11250.354363252014	0	366255
18	0	"hundred-farmers3"	10000	0	"only-one-field-per-year"	2	3.168	1000	true	true	"constant_prices"	"log-normal"	3.445	true	"hh-nw-kernel-distance"	90	1100	3	0.093	30	0.069	0.05	false	true	0.1	10	0	0.1	1	20	0	false	7	50	true	0	false	0.5	15	91	0.24048223350253808	0.7595177664974619	0	0	3542.483920431239	0	11553.87480987847	0	366660
18	0	"hundred-farmers3"	10000	0	"only-one-field-per-year"	2	3.168	1000	true	true	"constant_prices"	"log-normal"	3.445	true	"hh-nw-kernel-distance"	90	1100	3	0.093	30	0.069	0.05	false	true	0.1	10	0	0.1	1	20	0	false	7	50	true	0	false	0.5	16	90	0.23439490445859873	0.7656050955414013	0	0	3499.073667398463	0	11588.767186513576	0	366930
18	0	"hundred-farmers3"	10000	0	"only-one-field-per-year"	2	3.168	1000	true	true	"constant_prices"	"log-normal"	3.445	true	"hh-nw-kernel-distance"	90	1100	3	0.093	30	0.069	0.05	false	true	0.1	10	0	0.1	1	20	0	false	7	50	true	0	false	0.5	17	90	0.21910828025477708	0.780891719745223	0	0	3356.1488944871176	0	11769.969468289364	0	366930
18	0	"hundred-farmers3"	10000	0	"only-one-field-per-year"	2	3.168	1000	true	true	"constant_prices"	"log-normal"	3.445	true	"hh-nw-kernel-distance"	90	1100	3	0.093	30	0.069	0.05	false	true	0.1	10	0	0.1	1	20	0	false	7	50	true	0	false	0.5	18	89	0.2062579821200511	0.7937420178799489	0	0	2893.7533287071665	0	11488.148263475707	0	367110
18	0	"hundred-farmers3"	10000	0	"only-one-field-per-year"	2	3.168	1000	true	true	"constant_prices"	"log-normal"	3.445	true	"hh-nw-kernel-distance"	90	1100	3	0.093	30	0.069	0.05	false	true	0.1	10	0	0.1	1	20	0	false	7	50	true	0	false	0.5	19	89	0.19540229885057472	0.8045977011494253	0	0	2585.266121463075	0	11767.580878847424	0	367110
18	0	"hundred-farmers3"	10000	0	"only-one-field-per-year"	2	3.168	1000	true	true	"constant_prices"	"log-normal"	3.445	true	"hh-nw-kernel-distance"	90	1100	3	0.093	30	0.069	0.05	false	true	0.1	10	0	0.1	1	20	0	false	7	50	true	0	false	0.5	20	89	0.19476372924648785	0.8052362707535121	0	0	2700.8136095458017	0	11959.36176417118	0	367110
18	0	"hundred-farmers3"	10000	0	"only-one-field-per-year"	2	3.168	1000	true	true	"constant_prices"	"log-normal"	3.445	true	"hh-nw-kernel-distance"	90	1100	3	0.093	30	0.069	0.05	false	true	0.1	10	0	0.1	1	20	0	false	7	50	true	0	false	0.5	21	88	0.18437900128040974	0.8156209987195903	0	0	2441.112427696475	0	12368.356301318905	0	367290
18	0	"hundred-farmers3"	10000	0	"only-one-field-per-year"	2	3.168	1000	true	true	"constant_prices"	"log-normal"	3.445	true	"hh-nw-kernel-distance"	90	1100	3	0.093	30	0.069	0.05	false	true	0.1	10	0	0.1	1	20	0	false	7	50	true	0	false	0.5	22	88	0.1677336747759283	0.8322663252240717	0	0	1878.8901388061047	0	11693.25699260755	0	367290
18	0	"hundred-farmers3"	10000	0	"only-one-field-per-year"	2	3.168	1000	true	true	"constant_prices"	"log-normal"	3.445	true	"hh-nw-kernel-distance"	90	1100	3	0.093	30	0.069	0.05	false	true	0.1	10	0	0.1	1	20	0	false	7	50	true	0	false	0.5	23	87	0.16805644644002565	0.8319435535599743	0	0	2044.3702453182866	0	11824.355694517635	0	367425
18	0	"hundred-farmers3"	10000	0	"only-one-field-per-year"	2	3.168	1000	true	true	"constant_prices"	"log-normal"	3.445	true	"hh-nw-kernel-distance"	90	1100	3	0.093	30	0.069	0.05	false	true	0.1	10	0	0.1	1	20	0	false	7	50	true	0	false	0.5	24	86	0.1682723185613359	0.831727681438664	0	0	2157.606348691893	0	12210.655918360348	0	367515
18	0	"hundred-farmers3"	10000	0	"only-one-field-per-year"	2	3.168	1000	true	true	"constant_prices"	"log-normal"	3.445	true	"hh-nw-kernel-distance"	90	1100	3	0.093	30	0.069	0.05	false	true	0.1	10	0	0.1	1	20	0	false	7	50	true	0	false	0.5	25	86	0.1682723185613359	0.831727681438664	0	0	2283.9266540394865	0	12585.201459083808	0	367515
18	0	"hundred-farmers3"	10000	0	"only-one-field-per-year"	2	3.168	1000	true	true	"constant_prices"	"log-normal"	3.445	true	"hh-nw-kernel-distance"	90	1100	3	0.093	30	0.069	0.05	false	true	0.1	10	0	0.1	1	20	0	false	7	50	true	0	false	0.5	26	86	0.1682723185613359	0.831727681438664	0	0	2291.8118426005517	0	12720.299905483234	0	367515
18	0	"hundred-farmers3"	10000	0	"only-one-field-per-year"	2	3.168	1000	true	true	"constant_prices"	"log-normal"	3.445	true	"hh-nw-kernel-distance"	90	1100	3	0.093	30	0.069	0.05	false	true	0.1	10	0	0.1	1	20	0	false	7	50	true	0	false	0.5	27	86	0.17790622992935132	0.8220937700706487	0	0	2113.0833102819497	0	12717.644552411959	0	367515
18	0	"hundred-farmers3"	10000	0	"only-one-field-per-year"	2	3.168	1000	true	true	"constant_prices"	"log-normal"	3.445	true	"hh-nw-kernel-distance"	90	1100	3	0.093	30	0.069	0.05	false	true	0.1	10	0	0.1	1	20	0	false	7	50	true	0	false	0.5	28	86	0.17790622992935132	0.8220937700706487	0	0	2314.327037662986	0	12780.18884611717	0	367515
18	0	"hundred-farmers3"	10000	0	"only-one-field-per-year"	2	3.168	1000	true	true	"constant_prices"	"log-normal"	3.445	true	"hh-nw-kernel-distance"	90	1100	3	0.093	30	0.069	0.05	false	true	0.1	10	0	0.1	1	20	0	false	7	50	true	0	false	0.5	29	86	0.17790622992935132	0.8220937700706487	0	0	2450.1520813389984	0	13198.419585074527	0	367515
18	0	"hundred-farmers3"	10000	0	"only-one-field-per-year"	2	3.168	1000	true	true	"constant_prices"	"log-normal"	3.445	true	"hh-nw-kernel-distance"	90	1100	3	0.093	30	0.069	0.05	false	true	0.1	10	0	0.1	1	20	0	false	7	50	true	0	false	0.5	30	86	0.17790622992935132	0.8220937700706487	0	0	2571.393899701812	0	13394.596967636218	0	367515
18	0	"hundred-farmers3"	10000	0	"only-one-field-per-year"	2	3.168	1000	true	true	"constant_prices"	"log-normal"	3.445	true	"hh-nw-kernel-distance"	90	1100	3	0.093	30	0.069	0.05	false	true	0.1	10	0	0.1	1	20	0	false	7	50	true	0	false	0.5	31	86	0.17790622992935132	0.8220937700706487	0	0	2538.358596489381	0	13345.42752632687	0	367515
18	0	"hundred-farmers3"	10000	0	"only-one-field-per-year"	2	3.168	1000	true	true	"constant_prices"	"log-normal"	3.445	true	"hh-nw-kernel-distance"	90	1100	3	0.093	30	0.069	0.05	false	true	0.1	10	0	0.1	1	20	0	false	7	50	true	0	false	0.5	32	86	0.17790622992935132	0.8220937700706487	0	0	2485.294309133519	0	13453.37049960335	0	367515
18	0	"hundred-farmers3"	10000	0	"only-one-field-per-year"	2	3.168	1000	true	true	"constant_prices"	"log-normal"	3.445	true	"hh-nw-kernel-distance"	90	1100	3	0.093	30	0.069	0.05	false	true	0.1	10	0	0.1	1	20	0	false	7	50	true	0	false	0.5	33	86	0.17790622992935132	0.8220937700706487	0	0	2457.1058807124523	0	13245.145548567793	0	367515
18	0	"hundred-farmers3"	10000	0	"only-one-field-per-year"	2	3.168	1000	true	true	"constant_prices"	"log-normal"	3.445	true	"hh-nw-kernel-distance"	90	1100	3	0.093	30	0.069	0.05	false	true	0.1	10	0	0.1	1	20	0	false	7	50	true	0	false	0.5	34	86	0.17790622992935132	0.8220937700706487	0	0	2369.1458914077502	0	12953.722942570823	0	367515
18	0	"hundred-farmers3"	10000	0	"only-one-field-per-year"	2	3.168	1000	true	true	"constant_prices"	"log-normal"	3.445	true	"hh-nw-kernel-distance"	90	1100	3	0.093	30	0.069	0.05	false	true	0.1	10	0	0.1	1	20	0	false	7	50	true	0	false	0.5	35	86	0.17790622992935132	0.8220937700706487	0	0	2189.100961254797	0	13093.168405506458	0	367515
18	0	"hundred-farmers3"	10000	0	"only-one-field-per-year"	2	3.168	1000	true	true	"constant_prices"	"log-normal"	3.445	true	"hh-nw-kernel-distance"	90	1100	3	0.093	30	0.069	0.05	false	true	0.1	10	0	0.1	1	20	0	false	7	50	true	0	false	0.5	36	86	0.17790622992935132	0.8220937700706487	0	0	2062.018055784585	0	12803.629715226765	0	367515
18	0	"hundred-farmers3"	10000	0	"only-one-field-per-year"	2	3.168	1000	true	true	"constant_prices"	"log-normal"	3.445	true	"hh-nw-kernel-distance"	90	1100	3	0.093	30	0.069	0.05	false	true	0.1	10	0	0.1	1	20	0	false	7	50	true	0	false	0.5	37	86	0.17790622992935132	0.8220937700706487	0	0	2070.2021516123355	0	12692.079870360196	0	367515
18	0	"hundred-farmers3"	10000	0	"only-one-field-per-year"	2	3.168	1000	true	true	"constant_prices"	"log-normal"	3.445	true	"hh-nw-kernel-distance"	90	1100	3	0.093	30	0.069	0.05	false	true	0.1	10	0	0.1	1	20	0	false	7	50	true	0	false	0.5	38	86	0.17790622992935132	0.8220937700706487	0	0	2167.249656683149	0	13015.989192221197	0	367515
18	0	"hundred-farmers3"	10000	0	"only-one-field-per-year"	2	3.168	1000	true	true	"constant_prices"	"log-normal"	3.445	true	"hh-nw-kernel-distance"	90	1100	3	0.093	30	0.069	0.05	false	true	0.1	10	0	0.1	1	20	0	false	7	50	true	0	false	0.5	39	86	0.17790622992935132	0.8220937700706487	0	0	2254.8792641906402	0	13212.836361090755	0	367515
18	0	"hundred-farmers3"	10000	0	"only-one-field-per-year"	2	3.168	1000	true	true	"constant_prices"	"log-normal"	3.445	true	"hh-nw-kernel-distance"	90	1100	3	0.093	30	0.069	0.05	false	true	0.1	10	0	0.1	1	20	0	false	7	50	true	0	false	0.5	40	86	0.17790622992935132	0.8220937700706487	0	0	2395.431586804316	0	12308.368068549733	0	367515
18	0	"hundred-farmers3"	10000	0	"only-one-field-per-year"	2	3.168	1000	true	true	"constant_prices"	"log-normal"	3.445	true	"hh-nw-kernel-distance"	90	1100	3	0.093	30	0.069	0.05	false	true	0.1	10	0	0.1	1	20	0	false	7	50	true	0	false	0.5	41	86	0.17790622992935132	0.8220937700706487	0	0	2302.5888480003587	0	11975.88069956358	0	367515
18	0	"hundred-farmers3"	10000	0	"only-one-field-per-year"	2	3.168	1000	true	true	"constant_prices"	"log-normal"	3.445	true	"hh-nw-kernel-distance"	90	1100	3	0.093	30	0.069	0.05	false	true	0.1	10	0	0.1	1	20	0	false	7	50	true	0	false	0.5	42	86	0.17790622992935132	0.8220937700706487	0	0	2340.1745363039836	0	12098.323000909524	0	367515
18	0	"hundred-farmers3"	10000	0	"only-one-field-per-year"	2	3.168	1000	true	true	"constant_prices"	"log-normal"	3.445	true	"hh-nw-kernel-distance"	90	1100	3	0.093	30	0.069	0.05	false	true	0.1	10	0	0.1	1	20	0	false	7	50	true	0	false	0.5	43	86	0.17790622992935132	0.8220937700706487	0	0	2340.5095220182047	0	12320.830816666157	0	367515
18	0	"hundred-farmers3"	10000	0	"only-one-field-per-year"	2	3.168	1000	true	true	"constant_prices"	"log-normal"	3.445	true	"hh-nw-kernel-distance"	90	1100	3	0.093	30	0.069	0.05	false	true	0.1	10	0	0.1	1	20	0	false	7	50	true	0	false	0.5	44	86	0.17790622992935132	0.8220937700706487	0	0	2353.8586408066662	0	12361.15144972565	0	367515
18	0	"hundred-farmers3"	10000	0	"only-one-field-per-year"	2	3.168	1000	true	true	"constant_prices"	"log-normal"	3.445	true	"hh-nw-kernel-distance"	90	1100	3	0.093	30	0.069	0.05	false	true	0.1	10	0	0.1	1	20	0	false	7	50	true	0	false	0.5	45	86	0.17790622992935132	0.8220937700706487	0	0	2085.9670082003486	0	12701.21255073855	0	367515
18	0	"hundred-farmers3"	10000	0	"only-one-field-per-year"	2	3.168	1000	true	true	"constant_prices"	"log-normal"	3.445	true	"hh-nw-kernel-distance"	90	1100	3	0.093	30	0.069	0.05	false	true	0.1	10	0	0.1	1	20	0	false	7	50	true	0	false	0.5	46	86	0.17790622992935132	0.8220937700706487	0	0	2267.682242076781	0	13050.107338500113	0	367515
18	0	"hundred-farmers3"	10000	0	"only-one-field-per-year"	2	3.168	1000	true	true	"constant_prices"	"log-normal"	3.445	true	"hh-nw-kernel-distance"	90	1100	3	0.093	30	0.069	0.05	false	true	0.1	10	0	0.1	1	20	0	false	7	50	true	0	false	0.5	47	86	0.17790622992935132	0.8220937700706487	0	0	2169.581172226128	0	13014.703582115259	0	367515
18	0	"hundred-farmers3"	10000	0	"only-one-field-per-year"	2	3.168	1000	true	true	"constant_prices"	"log-normal"	3.445	true	"hh-nw-kernel-distance"	90	1100	3	0.093	30	0.069	0.05	false	true	0.1	10	0	0.1	1	20	0	false	7	50	true	0	false	0.5	48	86	0.17790622992935132	0.8220937700706487	0	0	2309.80037906349	0	13253.111236262084	0	367515
18	0	"hundred-farmers3"	10000	0	"only-one-field-per-year"	2	3.168	1000	true	true	"constant_prices"	"log-normal"	3.445	true	"hh-nw-kernel-distance"	90	1100	3	0.093	30	0.069	0.05	false	true	0.1	10	0	0.1	1	20	0	false	7	50	true	0	false	0.5	49	86	0.17790622992935132	0.8220937700706487	0	0	2443.609688030777	0	13437.623227570652	0	367515
18	0	"hundred-farmers3"	10000	0	"only-one-field-per-year"	2	3.168	1000	true	true	"constant_prices"	"log-normal"	3.445	true	"hh-nw-kernel-distance"	90	1100	3	0.093	30	0.069	0.05	false	true	0.1	10	0	0.1	1	20	0	false	7	50	true	0	false	0.5	50	86	0.17790622992935132	0.8220937700706487	0	0	2563.0361546237154	0	13178.708621336375	0	367515
19	0	"hundred-farmers3"	10000	0	"only-one-field-per-year"	2	3.168	1000	true	true	"constant_prices"	"log-normal"	3.445	true	"hh-nw-kernel-distance"	90	1100	3	0.093	30	0.069	0.05	false	true	0.1	10	0	0.1	1	20	0	false	7	50	true	0	false	0.5	0	100	0.50186799501868	0.49813200498132004	0	0	0	0	0	0	0
19	0	"hundred-farmers3"	10000	0	"only-one-field-per-year"	2	3.168	1000	true	true	"constant_prices"	"log-normal"	3.445	true	"hh-nw-kernel-distance"	90	1100	3	0.093	30	0.069	0.05	false	true	0.1	10	0	0.1	1	20	0	false	7	50	true	0	false	0.5	1	100	0.37982565379825656	0.6201743462017435	0	0	5190.395347546083	0	7594.3286114525745	0	365310
19	0	"hundred-farmers3"	10000	0	"only-one-field-per-year"	2	3.168	1000	true	true	"constant_prices"	"log-normal"	3.445	true	"hh-nw-kernel-distance"	90	1100	3	0.093	30	0.069	0.05	false	true	0.1	10	0	0.1	1	20	0	false	7	50	true	0	false	0.5	2	100	0.3617683686176837	0.6382316313823163	0	0	4941.228533413211	0	7943.149859132799	0	365310
19	0	"hundred-farmers3"	10000	0	"only-one-field-per-year"	2	3.168	1000	true	true	"constant_prices"	"log-normal"	3.445	true	"hh-nw-kernel-distance"	90	1100	3	0.093	30	0.069	0.05	false	true	0.1	10	0	0.1	1	20	0	false	7	50	true	0	false	0.5	3	100	0.35367372353673726	0.6463262764632628	0	0	5018.017609451356	0	8246.421898935267	0	365310
19	0	"hundred-farmers3"	10000	0	"only-one-field-per-year"	2	3.168	1000	true	true	"constant_prices"	"log-normal"	3.445	true	"hh-nw-kernel-distance"	90	1100	3	0.093	30	0.069	0.05	false	true	0.1	10	0	0.1	1	20	0	false	7	50	true	0	false	0.5	4	100	0.33374844333748444	0.6662515566625156	0	0	4901.954018289716	0	8575.169210827124	0	365310
19	0	"hundred-farmers3"	10000	0	"only-one-field-per-year"	2	3.168	1000	true	true	"constant_prices"	"log-normal"	3.445	true	"hh-nw-kernel-distance"	90	1100	3	0.093	30	0.069	0.05	false	true	0.1	10	0	0.1	1	20	0	false	7	50	true	0	false	0.5	5	100	0.32938978829389787	0.6706102117061021	0	0	4877.353079014865	0	8917.482034221144	0	365310
19	0	"hundred-farmers3"	10000	0	"only-one-field-per-year"	2	3.168	1000	true	true	"constant_prices"	"log-normal"	3.445	true	"hh-nw-kernel-distance"	90	1100	3	0.093	30	0.069	0.05	false	true	0.1	10	0	0.1	1	20	0	false	7	50	true	0	false	0.5	6	100	0.32254047322540474	0.6774595267745953	0	0	4770.088140140398	0	9051.454624958695	0	365310
19	0	"hundred-farmers3"	10000	0	"only-one-field-per-year"	2	3.168	1000	true	true	"constant_prices"	"log-normal"	3.445	true	"hh-nw-kernel-distance"	90	1100	3	0.093	30	0.069	0.05	false	true	0.1	10	0	0.1	1	20	0	false	7	50	true	0	false	0.5	7	99	0.3011221945137157	0.6988778054862843	0	0	4027.4112604888583	0	9452.453794595305	0	365400
19	0	"hundred-farmers3"	10000	0	"only-one-field-per-year"	2	3.168	1000	true	true	"constant_prices"	"log-normal"	3.445	true	"hh-nw-kernel-distance"	90	1100	3	0.093	30	0.069	0.05	false	true	0.1	10	0	0.1	1	20	0	false	7	50	true	0	false	0.5	8	97	0.280625	0.719375	0	0	4002.62620999984	0	9929.366153915882	0	365580
19	0	"hundred-farmers3"	10000	0	"only-one-field-per-year"	2	3.168	1000	true	true	"constant_prices"	"log-normal"	3.445	true	"hh-nw-kernel-distance"	90	1100	3	0.093	30	0.069	0.05	false	true	0.1	10	0	0.1	1	20	0	false	7	50	true	0	false	0.5	9	97	0.268125	0.731875	0	0	3954.214553533691	0	10478.182213693943	0	365580
19	0	"hundred-farmers3"	10000	0	"only-one-field-per-year"	2	3.168	1000	true	true	"constant_prices"	"log-normal"	3.445	true	"hh-nw-kernel-distance"	90	1100	3	0.093	30	0.069	0.05	false	true	0.1	10	0	0.1	1	20	0	false	7	50	true	0	false	0.5	10	95	0.2504708097928437	0.7495291902071564	0	0	3680.259329642944	0	11034.958979819628	0	365895
19	0	"hundred-farmers3"	10000	0	"only-one-field-per-year"	2	3.168	1000	true	true	"constant_prices"	"log-normal"	3.445	true	"hh-nw-kernel-distance"	90	1100	3	0.093	30	0.069	0.05	false	true	0.1	10	0	0.1	1	20	0	false	7	50	true	0	false	0.5	11	95	0.23163841807909605	0.768361581920904	0	0	3547.312447877325	0	11414.27175660054	0	365895
19	0	"hundred-farmers3"	10000	0	"only-one-field-per-year"	2	3.168	1000	true	true	"constant_prices"	"log-normal"	3.445	true	"hh-nw-kernel-distance"	90	1100	3	0.093	30	0.069	0.05	false	true	0.1	10	0	0.1	1	20	0	false	7	50	true	0	false	0.5	12	95	0.224105461393597	0.775894538606403	0	0	3540.813778583794	0	11236.286527140604	0	365895
19	0	"hundred-farmers3"	10000	0	"only-one-field-per-year"	2	3.168	1000	true	true	"constant_prices"	"log-normal"	3.445	true	"hh-nw-kernel-distance"	90	1100	3	0.093	30	0.069	0.05	false	true	0.1	10	0	0.1	1	20	0	false	7	50	true	0	false	0.5	13	95	0.19836785938480853	0.8016321406151915	0	0	3053.4515739108338	0	11746.19731000985	0	365895
19	0	"hundred-farmers3"	10000	0	"only-one-field-per-year"	2	3.168	1000	true	true	"constant_prices"	"log-normal"	3.445	true	"hh-nw-kernel-distance"	90	1100	3	0.093	30	0.069	0.05	false	true	0.1	10	0	0.1	1	20	0	false	7	50	true	0	false	0.5	14	95	0.192090395480226	0.807909604519774	0	0	3098.700561210227	0	11881.135523164618	0	365895
19	0	"hundred-farmers3"	10000	0	"only-one-field-per-year"	2	3.168	1000	true	true	"constant_prices"	"log-normal"	3.445	true	"hh-nw-kernel-distance"	90	1100	3	0.093	30	0.069	0.05	false	true	0.1	10	0	0.1	1	20	0	false	7	50	true	0	false	0.5	15	93	0.1879746835443038	0.8120253164556962	0	0	2672.4333351093214	0	11464.453895738612	0	366480
19	0	"hundred-farmers3"	10000	0	"only-one-field-per-year"	2	3.168	1000	true	true	"constant_prices"	"log-normal"	3.445	true	"hh-nw-kernel-distance"	90	1100	3	0.093	30	0.069	0.05	false	true	0.1	10	0	0.1	1	20	0	false	7	50	true	0	false	0.5	16	93	0.16582278481012658	0.8341772151898734	0	0	2533.4472959440304	0	11881.504656794892	0	366480
19	0	"hundred-farmers3"	10000	0	"only-one-field-per-year"	2	3.168	1000	true	true	"constant_prices"	"log-normal"	3.445	true	"hh-nw-kernel-distance"	90	1100	3	0.093	30	0.069	0.05	false	true	0.1	10	0	0.1	1	20	0	false	7	50	true	0	false	0.5	17	93	0.15316455696202533	0.8468354430379746	0	0	2397.1749269406873	0	12098.925989389696	0	366480
19	0	"hundred-farmers3"	10000	0	"only-one-field-per-year"	2	3.168	1000	true	true	"constant_prices"	"log-normal"	3.445	true	"hh-nw-kernel-distance"	90	1100	3	0.093	30	0.069	0.05	false	true	0.1	10	0	0.1	1	20	0	false	7	50	true	0	false	0.5	18	93	0.1468354430379747	0.8531645569620253	0	0	2296.8182289163	0	12070.887265233328	0	366480
19	0	"hundred-farmers3"	10000	0	"only-one-field-per-year"	2	3.168	1000	true	true	"constant_prices"	"log-normal"	3.445	true	"hh-nw-kernel-distance"	90	1100	3	0.093	30	0.069	0.05	false	true	0.1	10	0	0.1	1	20	0	false	7	50	true	0	false	0.5	19	93	0.14303797468354432	0.8569620253164557	0	0	2237.2428432260435	0	12175.373136236389	0	366480
19	0	"hundred-farmers3"	10000	0	"only-one-field-per-year"	2	3.168	1000	true	true	"constant_prices"	"log-normal"	3.445	true	"hh-nw-kernel-distance"	90	1100	3	0.093	30	0.069	0.05	false	true	0.1	10	0	0.1	1	20	0	false	7	50	true	0	false	0.5	20	93	0.13987341772151898	0.860126582278481	0	0	2272.3092365944535	0	12274.04046927138	0	366480
19	0	"hundred-farmers3"	10000	0	"only-one-field-per-year"	2	3.168	1000	true	true	"constant_prices"	"log-normal"	3.445	true	"hh-nw-kernel-distance"	90	1100	3	0.093	30	0.069	0.05	false	true	0.1	10	0	0.1	1	20	0	false	7	50	true	0	false	0.5	21	93	0.12974683544303797	0.870253164556962	0	0	2005.9779073920354	0	12633.589052144098	0	366480
19	0	"hundred-farmers3"	10000	0	"only-one-field-per-year"	2	3.168	1000	true	true	"constant_prices"	"log-normal"	3.445	true	"hh-nw-kernel-distance"	90	1100	3	0.093	30	0.069	0.05	false	true	0.1	10	0	0.1	1	20	0	false	7	50	true	0	false	0.5	22	91	0.12340966921119594	0.8765903307888041	0	0	1962.288997882461	0	12983.127923778226	0	366840
19	0	"hundred-farmers3"	10000	0	"only-one-field-per-year"	2	3.168	1000	true	true	"constant_prices"	"log-normal"	3.445	true	"hh-nw-kernel-distance"	90	1100	3	0.093	30	0.069	0.05	false	true	0.1	10	0	0.1	1	20	0	false	7	50	true	0	false	0.5	23	90	0.11281070745697896	0.887189292543021	0	0	1738.424734732425	0	13144.240726688082	0	366975
19	0	"hundred-farmers3"	10000	0	"only-one-field-per-year"	2	3.168	1000	true	true	"constant_prices"	"log-normal"	3.445	true	"hh-nw-kernel-distance"	90	1100	3	0.093	30	0.069	0.05	false	true	0.1	10	0	0.1	1	20	0	false	7	50	true	0	false	0.5	24	90	0.11281070745697896	0.887189292543021	0	0	1700.5762527599827	0	13194.211268687543	0	366975
19	0	"hundred-farmers3"	10000	0	"only-one-field-per-year"	2	3.168	1000	true	true	"constant_prices"	"log-normal"	3.445	true	"hh-nw-kernel-distance"	90	1100	3	0.093	30	0.069	0.05	false	true	0.1	10	0	0.1	1	20	0	false	7	50	true	0	false	0.5	25	89	0.11016949152542373	0.8898305084745762	0	0	1645.0041791455585	0	12960.47307285184	0	368550
19	0	"hundred-farmers3"	10000	0	"only-one-field-per-year"	2	3.168	1000	true	true	"constant_prices"	"log-normal"	3.445	true	"hh-nw-kernel-distance"	90	1100	3	0.093	30	0.069	0.05	false	true	0.1	10	0	0.1	1	20	0	false	7	50	true	0	false	0.5	26	89	0.11016949152542373	0.8898305084745762	0	0	1207.178104366591	0	13118.431878424968	0	368550
19	0	"hundred-farmers3"	10000	0	"only-one-field-per-year"	2	3.168	1000	true	true	"constant_prices"	"log-normal"	3.445	true	"hh-nw-kernel-distance"	90	1100	3	0.093	30	0.069	0.05	false	true	0.1	10	0	0.1	1	20	0	false	7	50	true	0	false	0.5	27	88	0.11031331592689295	0.889686684073107	0	0	1364.5416207194241	0	13197.467884099908	0	368640
19	0	"hundred-farmers3"	10000	0	"only-one-field-per-year"	2	3.168	1000	true	true	"constant_prices"	"log-normal"	3.445	true	"hh-nw-kernel-distance"	90	1100	3	0.093	30	0.069	0.05	false	true	0.1	10	0	0.1	1	20	0	false	7	50	true	0	false	0.5	28	88	0.11031331592689295	0.889686684073107	0	0	1391.681975516097	0	13633.264714532525	0	368640
19	0	"hundred-farmers3"	10000	0	"only-one-field-per-year"	2	3.168	1000	true	true	"constant_prices"	"log-normal"	3.445	true	"hh-nw-kernel-distance"	90	1100	3	0.093	30	0.069	0.05	false	true	0.1	10	0	0.1	1	20	0	false	7	50	true	0	false	0.5	29	88	0.11031331592689295	0.889686684073107	0	0	1484.0290999317174	0	13677.622375462273	0	368640
19	0	"hundred-farmers3"	10000	0	"only-one-field-per-year"	2	3.168	1000	true	true	"constant_prices"	"log-normal"	3.445	true	"hh-nw-kernel-distance"	90	1100	3	0.093	30	0.069	0.05	false	true	0.1	10	0	0.1	1	20	0	false	7	50	true	0	false	0.5	30	88	0.11031331592689295	0.889686684073107	0	0	1431.897877139943	0	13916.803065624941	0	368640
19	0	"hundred-farmers3"	10000	0	"only-one-field-per-year"	2	3.168	1000	true	true	"constant_prices"	"log-normal"	3.445	true	"hh-nw-kernel-distance"	90	1100	3	0.093	30	0.069	0.05	false	true	0.1	10	0	0.1	1	20	0	false	7	50	true	0	false	0.5	31	88	0.11031331592689295	0.889686684073107	0	0	1224.3656381777423	0	14351.474314794137	0	368640
19	0	"hundred-farmers3"	10000	0	"only-one-field-per-year"	2	3.168	1000	true	true	"constant_prices"	"log-normal"	3.445	true	"hh-nw-kernel-distance"	90	1100	3	0.093	30	0.069	0.05	false	true	0.1	10	0	0.1	1	20	0	false	7	50	true	0	false	0.5	32	87	0.11045751633986928	0.8895424836601307	0	0	983.9206740556025	0	14403.889648567307	0	368730
19	0	"hundred-farmers3"	10000	0	"only-one-field-per-year"	2	3.168	1000	true	true	"constant_prices"	"log-normal"	3.445	true	"hh-nw-kernel-distance"	90	1100	3	0.093	30	0.069	0.05	false	true	0.1	10	0	0.1	1	20	0	false	7	50	true	0	false	0.5	33	87	0.11045751633986928	0.8895424836601307	0	0	1138.3771849536156	0	14786.108318389028	0	368730
19	0	"hundred-farmers3"	10000	0	"only-one-field-per-year"	2	3.168	1000	true	true	"constant_prices"	"log-normal"	3.445	true	"hh-nw-kernel-distance"	90	1100	3	0.093	30	0.069	0.05	false	true	0.1	10	0	0.1	1	20	0	false	7	50	true	0	false	0.5	34	87	0.11045751633986928	0.8895424836601307	0	0	1239.7149465874495	0	15300.84268293086	0	368730
19	0	"hundred-farmers3"	10000	0	"only-one-field-per-year"	2	3.168	1000	true	true	"constant_prices"	"log-normal"	3.445	true	"hh-nw-kernel-distance"	90	1100	3	0.093	30	0.069	0.05	false	true	0.1	10	0	0.1	1	20	0	false	7	50	true	0	false	0.5	35	87	0.11045751633986928	0.8895424836601307	0	0	1327.8658432055015	0	15286.096351037444	0	368730
19	0	"hundred-farmers3"	10000	0	"only-one-field-per-year"	2	3.168	1000	true	true	"constant_prices"	"log-normal"	3.445	true	"hh-nw-kernel-distance"	90	1100	3	0.093	30	0.069	0.05	false	true	0.1	10	0	0.1	1	20	0	false	7	50	true	0	false	0.5	36	87	0.11045751633986928	0.8895424836601307	0	0	1407.9265169380242	0	15383.615861950902	0	368730
19	0	"hundred-farmers3"	10000	0	"only-one-field-per-year"	2	3.168	1000	true	true	"constant_prices"	"log-normal"	3.445	true	"hh-nw-kernel-distance"	90	1100	3	0.093	30	0.069	0.05	false	true	0.1	10	0	0.1	1	20	0	false	7	50	true	0	false	0.5	37	87	0.11045751633986928	0.8895424836601307	0	0	1482.1800009950312	0	15635.14351096099	0	368730
19	0	"hundred-farmers3"	10000	0	"only-one-field-per-year"	2	3.168	1000	true	true	"constant_prices"	"log-normal"	3.445	true	"hh-nw-kernel-distance"	90	1100	3	0.093	30	0.069	0.05	false	true	0.1	10	0	0.1	1	20	0	false	7	50	true	0	false	0.5	38	87	0.11045751633986928	0.8895424836601307	0	0	1485.8956288966683	0	15921.649910189995	0	368730
19	0	"hundred-farmers3"	10000	0	"only-one-field-per-year"	2	3.168	1000	true	true	"constant_prices"	"log-normal"	3.445	true	"hh-nw-kernel-distance"	90	1100	3	0.093	30	0.069	0.05	false	true	0.1	10	0	0.1	1	20	0	false	7	50	true	0	false	0.5	39	87	0.11045751633986928	0.8895424836601307	0	0	1563.8869349821102	0	15480.552663880973	0	368730
19	0	"hundred-farmers3"	10000	0	"only-one-field-per-year"	2	3.168	1000	true	true	"constant_prices"	"log-normal"	3.445	true	"hh-nw-kernel-distance"	90	1100	3	0.093	30	0.069	0.05	false	true	0.1	10	0	0.1	1	20	0	false	7	50	true	0	false	0.5	40	87	0.11045751633986928	0.8895424836601307	0	0	1366.960488756193	0	15191.152809101424	0	368730
19	0	"hundred-farmers3"	10000	0	"only-one-field-per-year"	2	3.168	1000	true	true	"constant_prices"	"log-normal"	3.445	true	"hh-nw-kernel-distance"	90	1100	3	0.093	30	0.069	0.05	false	true	0.1	10	0	0.1	1	20	0	false	7	50	true	0	false	0.5	41	87	0.11045751633986928	0.8895424836601307	0	0	1477.8909849053625	0	13488.751844390821	0	368730
19	0	"hundred-farmers3"	10000	0	"only-one-field-per-year"	2	3.168	1000	true	true	"constant_prices"	"log-normal"	3.445	true	"hh-nw-kernel-distance"	90	1100	3	0.093	30	0.069	0.05	false	true	0.1	10	0	0.1	1	20	0	false	7	50	true	0	false	0.5	42	87	0.11045751633986928	0.8895424836601307	0	0	1555.0444189375683	0	13160.296750091304	0	368730
19	0	"hundred-farmers3"	10000	0	"only-one-field-per-year"	2	3.168	1000	true	true	"constant_prices"	"log-normal"	3.445	true	"hh-nw-kernel-distance"	90	1100	3	0.093	30	0.069	0.05	false	true	0.1	10	0	0.1	1	20	0	false	7	50	true	0	false	0.5	43	87	0.11045751633986928	0.8895424836601307	0	0	1558.7372575960053	0	13201.224061593946	0	368730
19	0	"hundred-farmers3"	10000	0	"only-one-field-per-year"	2	3.168	1000	true	true	"constant_prices"	"log-normal"	3.445	true	"hh-nw-kernel-distance"	90	1100	3	0.093	30	0.069	0.05	false	true	0.1	10	0	0.1	1	20	0	false	7	50	true	0	false	0.5	44	87	0.11045751633986928	0.8895424836601307	0	0	1556.483574170376	0	13093.453253480755	0	368730
19	0	"hundred-farmers3"	10000	0	"only-one-field-per-year"	2	3.168	1000	true	true	"constant_prices"	"log-normal"	3.445	true	"hh-nw-kernel-distance"	90	1100	3	0.093	30	0.069	0.05	false	true	0.1	10	0	0.1	1	20	0	false	7	50	true	0	false	0.5	45	87	0.11045751633986928	0.8895424836601307	0	0	1636.5963029376333	0	13158.902087457649	0	368730
19	0	"hundred-farmers3"	10000	0	"only-one-field-per-year"	2	3.168	1000	true	true	"constant_prices"	"log-normal"	3.445	true	"hh-nw-kernel-distance"	90	1100	3	0.093	30	0.069	0.05	false	true	0.1	10	0	0.1	1	20	0	false	7	50	true	0	false	0.5	46	87	0.11045751633986928	0.8895424836601307	0	0	1558.1654056608606	0	13298.85974664696	0	368730
19	0	"hundred-farmers3"	10000	0	"only-one-field-per-year"	2	3.168	1000	true	true	"constant_prices"	"log-normal"	3.445	true	"hh-nw-kernel-distance"	90	1100	3	0.093	30	0.069	0.05	false	true	0.1	10	0	0.1	1	20	0	false	7	50	true	0	false	0.5	47	87	0.11045751633986928	0.8895424836601307	0	0	1646.7344399234073	0	13061.556369106947	0	368730
19	0	"hundred-farmers3"	10000	0	"only-one-field-per-year"	2	3.168	1000	true	true	"constant_prices"	"log-normal"	3.445	true	"hh-nw-kernel-distance"	90	1100	3	0.093	30	0.069	0.05	false	true	0.1	10	0	0.1	1	20	0	false	7	50	true	0	false	0.5	48	87	0.11045751633986928	0.8895424836601307	0	0	1571.2298781484058	0	13392.571244979072	0	368730
19	0	"hundred-farmers3"	10000	0	"only-one-field-per-year"	2	3.168	1000	true	true	"constant_prices"	"log-normal"	3.445	true	"hh-nw-kernel-distance"	90	1100	3	0.093	30	0.069	0.05	false	true	0.1	10	0	0.1	1	20	0	false	7	50	true	0	false	0.5	49	87	0.11045751633986928	0.8895424836601307	0	0	1607.7221967435987	0	13628.669846737992	0	368730
19	0	"hundred-farmers3"	10000	0	"only-one-field-per-year"	2	3.168	1000	true	true	"constant_prices"	"log-normal"	3.445	true	"hh-nw-kernel-distance"	90	1100	3	0.093	30	0.069	0.05	false	true	0.1	10	0	0.1	1	20	0	false	7	50	true	0	false	0.5	50	87	0.11045751633986928	0.8895424836601307	0	0	1452.6253979868918	0	13667.480822923177	0	368730
20	0	"hundred-farmers3"	10000	0	"only-one-field-per-year"	2	3.168	1000	true	true	"constant_prices"	"log-normal"	3.445	true	"hh-nw-kernel-distance"	90	1100	3	0.093	30	0.069	0.05	false	true	0.1	10	0	0.1	1	20	0	false	7	50	true	0	false	0.5	0	100	0.50186799501868	0.49813200498132004	0	0	0	0	0	0	0
20	0	"hundred-farmers3"	10000	0	"only-one-field-per-year"	2	3.168	1000	true	true	"constant_prices"	"log-normal"	3.445	true	"hh-nw-kernel-distance"	90	1100	3	0.093	30	0.069	0.05	false	true	0.1	10	0	0.1	1	20	0	false	7	50	true	0	false	0.5	1	100	0.40224159402241594	0.597758405977584	0	0	5757.047978784434	0	6132.888276050827	0	365310
20	0	"hundred-farmers3"	10000	0	"only-one-field-per-year"	2	3.168	1000	true	true	"constant_prices"	"log-normal"	3.445	true	"hh-nw-kernel-distance"	90	1100	3	0.093	30	0.069	0.05	false	true	0.1	10	0	0.1	1	20	0	false	7	50	true	0	false	0.5	2	100	0.3767123287671233	0.6232876712328768	0	0	5065.859375528092	0	6494.3952415300555	0	365310
20	0	"hundred-farmers3"	10000	0	"only-one-field-per-year"	2	3.168	1000	true	true	"constant_prices"	"log-normal"	3.445	true	"hh-nw-kernel-distance"	90	1100	3	0.093	30	0.069	0.05	false	true	0.1	10	0	0.1	1	20	0	false	7	50	true	0	false	0.5	3	100	0.350560398505604	0.6494396014943961	0	0	5015.916921618186	0	6871.22475952162	0	365310
20	0	"hundred-farmers3"	10000	0	"only-one-field-per-year"	2	3.168	1000	true	true	"constant_prices"	"log-normal"	3.445	true	"hh-nw-kernel-distance"	90	1100	3	0.093	30	0.069	0.05	false	true	0.1	10	0	0.1	1	20	0	false	7	50	true	0	false	0.5	4	100	0.3393524283935243	0.6606475716064757	0	0	5147.309803910403	0	7269.924042591975	0	365310
20	0	"hundred-farmers3"	10000	0	"only-one-field-per-year"	2	3.168	1000	true	true	"constant_prices"	"log-normal"	3.445	true	"hh-nw-kernel-distance"	90	1100	3	0.093	30	0.069	0.05	false	true	0.1	10	0	0.1	1	20	0	false	7	50	true	0	false	0.5	5	100	0.32503113325031135	0.6749688667496887	0	0	5089.790559466344	0	7701.867637463379	0	365310
20	0	"hundred-farmers3"	10000	0	"only-one-field-per-year"	2	3.168	1000	true	true	"constant_prices"	"log-normal"	3.445	true	"hh-nw-kernel-distance"	90	1100	3	0.093	30	0.069	0.05	false	true	0.1	10	0	0.1	1	20	0	false	7	50	true	0	false	0.5	6	100	0.32378580323785805	0.676214196762142	0	0	5051.502925452243	0	8181.454437859686	0	365310
20	0	"hundred-farmers3"	10000	0	"only-one-field-per-year"	2	3.168	1000	true	true	"constant_prices"	"log-normal"	3.445	true	"hh-nw-kernel-distance"	90	1100	3	0.093	30	0.069	0.05	false	true	0.1	10	0	0.1	1	20	0	false	7	50	true	0	false	0.5	7	99	0.33104738154613467	0.6689526184538653	0	0	4910.23232141017	0	8431.237533549533	0	365400
20	0	"hundred-farmers3"	10000	0	"only-one-field-per-year"	2	3.168	1000	true	true	"constant_prices"	"log-normal"	3.445	true	"hh-nw-kernel-distance"	90	1100	3	0.093	30	0.069	0.05	false	true	0.1	10	0	0.1	1	20	0	false	7	50	true	0	false	0.5	8	97	0.315	0.685	0	0	4859.550670318349	0	9011.050565472802	0	365580
20	0	"hundred-farmers3"	10000	0	"only-one-field-per-year"	2	3.168	1000	true	true	"constant_prices"	"log-normal"	3.445	true	"hh-nw-kernel-distance"	90	1100	3	0.093	30	0.069	0.05	false	true	0.1	10	0	0.1	1	20	0	false	7	50	true	0	false	0.5	9	97	0.305625	0.694375	0	0	4376.300551703219	0	9662.536732614444	0	365580
20	0	"hundred-farmers3"	10000	0	"only-one-field-per-year"	2	3.168	1000	true	true	"constant_prices"	"log-normal"	3.445	true	"hh-nw-kernel-distance"	90	1100	3	0.093	30	0.069	0.05	false	true	0.1	10	0	0.1	1	20	0	false	7	50	true	0	false	0.5	10	94	0.2998114393463231	0.700188560653677	0	0	4499.950839651141	0	10131.927267709725	0	365985
20	0	"hundred-farmers3"	10000	0	"only-one-field-per-year"	2	3.168	1000	true	true	"constant_prices"	"log-normal"	3.445	true	"hh-nw-kernel-distance"	90	1100	3	0.093	30	0.069	0.05	false	true	0.1	10	0	0.1	1	20	0	false	7	50	true	0	false	0.5	11	93	0.2900378310214376	0.7099621689785625	0	0	4375.827375497246	0	10615.72175154478	0	366210
20	0	"hundred-farmers3"	10000	0	"only-one-field-per-year"	2	3.168	1000	true	true	"constant_prices"	"log-normal"	3.445	true	"hh-nw-kernel-distance"	90	1100	3	0.093	30	0.069	0.05	false	true	0.1	10	0	0.1	1	20	0	false	7	50	true	0	false	0.5	12	91	0.2836294416243655	0.7163705583756346	0	0	4007.311480739677	0	10717.00163190612	0	366660
20	0	"hundred-farmers3"	10000	0	"only-one-field-per-year"	2	3.168	1000	true	true	"constant_prices"	"log-normal"	3.445	true	"hh-nw-kernel-distance"	90	1100	3	0.093	30	0.069	0.05	false	true	0.1	10	0	0.1	1	20	0	false	7	50	true	0	false	0.5	13	91	0.27220812182741116	0.7277918781725888	0	0	3836.7880226956527	0	11317.774557653383	0	366660
20	0	"hundred-farmers3"	10000	0	"only-one-field-per-year"	2	3.168	1000	true	true	"constant_prices"	"log-normal"	3.445	true	"hh-nw-kernel-distance"	90	1100	3	0.093	30	0.069	0.05	false	true	0.1	10	0	0.1	1	20	0	false	7	50	true	0	false	0.5	14	90	0.2673899170389279	0.7326100829610721	0	0	3490.160403071299	0	11806.577657630853	0	367065
20	0	"hundred-farmers3"	10000	0	"only-one-field-per-year"	2	3.168	1000	true	true	"constant_prices"	"log-normal"	3.445	true	"hh-nw-kernel-distance"	90	1100	3	0.093	30	0.069	0.05	false	true	0.1	10	0	0.1	1	20	0	false	7	50	true	0	false	0.5	15	90	0.26483726866624124	0.7351627313337588	0	0	3242.3068079448553	0	11902.322052612843	0	367065
20	0	"hundred-farmers3"	10000	0	"only-one-field-per-year"	2	3.168	1000	true	true	"constant_prices"	"log-normal"	3.445	true	"hh-nw-kernel-distance"	90	1100	3	0.093	30	0.069	0.05	false	true	0.1	10	0	0.1	1	20	0	false	7	50	true	0	false	0.5	16	89	0.2655150351887396	0.7344849648112604	0	0	3318.532999985581	0	12062.836923301624	0	367245
20	0	"hundred-farmers3"	10000	0	"only-one-field-per-year"	2	3.168	1000	true	true	"constant_prices"	"log-normal"	3.445	true	"hh-nw-kernel-distance"	90	1100	3	0.093	30	0.069	0.05	false	true	0.1	10	0	0.1	1	20	0	false	7	50	true	0	false	0.5	17	88	0.26983094928478546	0.7301690507152145	0	0	3434.0931124030535	0	11931.790121071113	0	368370
20	0	"hundred-farmers3"	10000	0	"only-one-field-per-year"	2	3.168	1000	true	true	"constant_prices"	"log-normal"	3.445	true	"hh-nw-kernel-distance"	90	1100	3	0.093	30	0.069	0.05	false	true	0.1	10	0	0.1	1	20	0	false	7	50	true	0	false	0.5	18	88	0.2613784135240572	0.7386215864759428	0	0	3246.0807830535005	0	11684.712511561234	0	368370
20	0	"hundred-farmers3"	10000	0	"only-one-field-per-year"	2	3.168	1000	true	true	"constant_prices"	"log-normal"	3.445	true	"hh-nw-kernel-distance"	90	1100	3	0.093	30	0.069	0.05	false	true	0.1	10	0	0.1	1	20	0	false	7	50	true	0	false	0.5	19	88	0.2574772431729519	0.7425227568270482	0	0	3208.3567511869614	0	11892.304010938047	0	368370
20	0	"hundred-farmers3"	10000	0	"only-one-field-per-year"	2	3.168	1000	true	true	"constant_prices"	"log-normal"	3.445	true	"hh-nw-kernel-distance"	90	1100	3	0.093	30	0.069	0.05	false	true	0.1	10	0	0.1	1	20	0	false	7	50	true	0	false	0.5	20	88	0.2613784135240572	0.7386215864759428	0	0	3109.096953818431	0	11914.731238360288	0	368370
20	0	"hundred-farmers3"	10000	0	"only-one-field-per-year"	2	3.168	1000	true	true	"constant_prices"	"log-normal"	3.445	true	"hh-nw-kernel-distance"	90	1100	3	0.093	30	0.069	0.05	false	true	0.1	10	0	0.1	1	20	0	false	7	50	true	0	false	0.5	21	88	0.2535760728218466	0.7464239271781534	0	0	3125.3329882788003	0	11784.358909006682	0	368370
20	0	"hundred-farmers3"	10000	0	"only-one-field-per-year"	2	3.168	1000	true	true	"constant_prices"	"log-normal"	3.445	true	"hh-nw-kernel-distance"	90	1100	3	0.093	30	0.069	0.05	false	true	0.1	10	0	0.1	1	20	0	false	7	50	true	0	false	0.5	22	88	0.24382314694408322	0.7561768530559168	0	0	3129.1318288541247	0	11723.845186040926	0	368370
20	0	"hundred-farmers3"	10000	0	"only-one-field-per-year"	2	3.168	1000	true	true	"constant_prices"	"log-normal"	3.445	true	"hh-nw-kernel-distance"	90	1100	3	0.093	30	0.069	0.05	false	true	0.1	10	0	0.1	1	20	0	false	7	50	true	0	false	0.5	23	88	0.23342002600780234	0.7665799739921977	0	0	3087.0663406336485	0	11766.016131395596	0	368370
20	0	"hundred-farmers3"	10000	0	"only-one-field-per-year"	2	3.168	1000	true	true	"constant_prices"	"log-normal"	3.445	true	"hh-nw-kernel-distance"	90	1100	3	0.093	30	0.069	0.05	false	true	0.1	10	0	0.1	1	20	0	false	7	50	true	0	false	0.5	24	87	0.2281045751633987	0.7718954248366013	0	0	3093.3283601570915	0	11871.026640590595	0	368730
20	0	"hundred-farmers3"	10000	0	"only-one-field-per-year"	2	3.168	1000	true	true	"constant_prices"	"log-normal"	3.445	true	"hh-nw-kernel-distance"	90	1100	3	0.093	30	0.069	0.05	false	true	0.1	10	0	0.1	1	20	0	false	7	50	true	0	false	0.5	25	87	0.2281045751633987	0.7718954248366013	0	0	3237.8297333853725	0	11967.805447242474	0	368730
20	0	"hundred-farmers3"	10000	0	"only-one-field-per-year"	2	3.168	1000	true	true	"constant_prices"	"log-normal"	3.445	true	"hh-nw-kernel-distance"	90	1100	3	0.093	30	0.069	0.05	false	true	0.1	10	0	0.1	1	20	0	false	7	50	true	0	false	0.5	26	87	0.22287581699346407	0.777124183006536	0	0	3228.042600607586	0	12088.809052667655	0	368730
20	0	"hundred-farmers3"	10000	0	"only-one-field-per-year"	2	3.168	1000	true	true	"constant_prices"	"log-normal"	3.445	true	"hh-nw-kernel-distance"	90	1100	3	0.093	30	0.069	0.05	false	true	0.1	10	0	0.1	1	20	0	false	7	50	true	0	false	0.5	27	86	0.2244764397905759	0.775523560209424	0	0	3084.7885032532577	0	12060.581172948805	0	368820
20	0	"hundred-farmers3"	10000	0	"only-one-field-per-year"	2	3.168	1000	true	true	"constant_prices"	"log-normal"	3.445	true	"hh-nw-kernel-distance"	90	1100	3	0.093	30	0.069	0.05	false	true	0.1	10	0	0.1	1	20	0	false	7	50	true	0	false	0.5	28	86	0.22905759162303665	0.7709424083769634	0	0	3264.140323129526	0	11855.504563675377	0	368820
20	0	"hundred-farmers3"	10000	0	"only-one-field-per-year"	2	3.168	1000	true	true	"constant_prices"	"log-normal"	3.445	true	"hh-nw-kernel-distance"	90	1100	3	0.093	30	0.069	0.05	false	true	0.1	10	0	0.1	1	20	0	false	7	50	true	0	false	0.5	29	86	0.22905759162303665	0.7709424083769634	0	0	3367.231878006966	0	12234.747997318613	0	368820
20	0	"hundred-farmers3"	10000	0	"only-one-field-per-year"	2	3.168	1000	true	true	"constant_prices"	"log-normal"	3.445	true	"hh-nw-kernel-distance"	90	1100	3	0.093	30	0.069	0.05	false	true	0.1	10	0	0.1	1	20	0	false	7	50	true	0	false	0.5	30	86	0.22709424083769633	0.7729057591623036	0	0	3473.061002655674	0	12360.411170436088	0	368820
20	0	"hundred-farmers3"	10000	0	"only-one-field-per-year"	2	3.168	1000	true	true	"constant_prices"	"log-normal"	3.445	true	"hh-nw-kernel-distance"	90	1100	3	0.093	30	0.069	0.05	false	true	0.1	10	0	0.1	1	20	0	false	7	50	true	0	false	0.5	31	86	0.22709424083769633	0.7729057591623036	0	0	3391.6430070328906	0	12373.91485696409	0	368820
20	0	"hundred-farmers3"	10000	0	"only-one-field-per-year"	2	3.168	1000	true	true	"constant_prices"	"log-normal"	3.445	true	"hh-nw-kernel-distance"	90	1100	3	0.093	30	0.069	0.05	false	true	0.1	10	0	0.1	1	20	0	false	7	50	true	0	false	0.5	32	86	0.22709424083769633	0.7729057591623036	0	0	3011.458077365664	0	12548.22181783263	0	368820
20	0	"hundred-farmers3"	10000	0	"only-one-field-per-year"	2	3.168	1000	true	true	"constant_prices"	"log-normal"	3.445	true	"hh-nw-kernel-distance"	90	1100	3	0.093	30	0.069	0.05	false	true	0.1	10	0	0.1	1	20	0	false	7	50	true	0	false	0.5	33	86	0.22709424083769633	0.7729057591623036	0	0	3239.6304454658684	0	12424.779348964137	0	368820
20	0	"hundred-farmers3"	10000	0	"only-one-field-per-year"	2	3.168	1000	true	true	"constant_prices"	"log-normal"	3.445	true	"hh-nw-kernel-distance"	90	1100	3	0.093	30	0.069	0.05	false	true	0.1	10	0	0.1	1	20	0	false	7	50	true	0	false	0.5	34	86	0.2198952879581152	0.7801047120418848	0	0	3079.0945175657826	0	12527.145014637597	0	368820
20	0	"hundred-farmers3"	10000	0	"only-one-field-per-year"	2	3.168	1000	true	true	"constant_prices"	"log-normal"	3.445	true	"hh-nw-kernel-distance"	90	1100	3	0.093	30	0.069	0.05	false	true	0.1	10	0	0.1	1	20	0	false	7	50	true	0	false	0.5	35	86	0.21793193717277487	0.7820680628272252	0	0	3088.961700862679	0	12281.642005960113	0	368820
20	0	"hundred-farmers3"	10000	0	"only-one-field-per-year"	2	3.168	1000	true	true	"constant_prices"	"log-normal"	3.445	true	"hh-nw-kernel-distance"	90	1100	3	0.093	30	0.069	0.05	false	true	0.1	10	0	0.1	1	20	0	false	7	50	true	0	false	0.5	36	86	0.21793193717277487	0.7820680628272252	0	0	3115.9949659504646	0	12419.313132305373	0	368820
20	0	"hundred-farmers3"	10000	0	"only-one-field-per-year"	2	3.168	1000	true	true	"constant_prices"	"log-normal"	3.445	true	"hh-nw-kernel-distance"	90	1100	3	0.093	30	0.069	0.05	false	true	0.1	10	0	0.1	1	20	0	false	7	50	true	0	false	0.5	37	86	0.21793193717277487	0.7820680628272252	0	0	2865.224104483493	0	11828.179919990158	0	368820
20	0	"hundred-farmers3"	10000	0	"only-one-field-per-year"	2	3.168	1000	true	true	"constant_prices"	"log-normal"	3.445	true	"hh-nw-kernel-distance"	90	1100	3	0.093	30	0.069	0.05	false	true	0.1	10	0	0.1	1	20	0	false	7	50	true	0	false	0.5	38	86	0.21793193717277487	0.7820680628272252	0	0	2887.801493969031	0	11902.473777644404	0	368820
20	0	"hundred-farmers3"	10000	0	"only-one-field-per-year"	2	3.168	1000	true	true	"constant_prices"	"log-normal"	3.445	true	"hh-nw-kernel-distance"	90	1100	3	0.093	30	0.069	0.05	false	true	0.1	10	0	0.1	1	20	0	false	7	50	true	0	false	0.5	39	86	0.21793193717277487	0.7820680628272252	0	0	2506.220635750616	0	11241.572086057487	0	368820
20	0	"hundred-farmers3"	10000	0	"only-one-field-per-year"	2	3.168	1000	true	true	"constant_prices"	"log-normal"	3.445	true	"hh-nw-kernel-distance"	90	1100	3	0.093	30	0.069	0.05	false	true	0.1	10	0	0.1	1	20	0	false	7	50	true	0	false	0.5	40	86	0.21793193717277487	0.7820680628272252	0	0	2425.9556622343202	0	10466.855725137864	0	368820
20	0	"hundred-farmers3"	10000	0	"only-one-field-per-year"	2	3.168	1000	true	true	"constant_prices"	"log-normal"	3.445	true	"hh-nw-kernel-distance"	90	1100	3	0.093	30	0.069	0.05	false	true	0.1	10	0	0.1	1	20	0	false	7	50	true	0	false	0.5	41	86	0.21793193717277487	0.7820680628272252	0	0	2458.194819716683	0	9760.217718406824	0	368820
20	0	"hundred-farmers3"	10000	0	"only-one-field-per-year"	2	3.168	1000	true	true	"constant_prices"	"log-normal"	3.445	true	"hh-nw-kernel-distance"	90	1100	3	0.093	30	0.069	0.05	false	true	0.1	10	0	0.1	1	20	0	false	7	50	true	0	false	0.5	42	86	0.21793193717277487	0.7820680628272252	0	0	2534.188188961653	0	9479.407790549147	0	368820
20	0	"hundred-farmers3"	10000	0	"only-one-field-per-year"	2	3.168	1000	true	true	"constant_prices"	"log-normal"	3.445	true	"hh-nw-kernel-distance"	90	1100	3	0.093	30	0.069	0.05	false	true	0.1	10	0	0.1	1	20	0	false	7	50	true	0	false	0.5	43	86	0.21793193717277487	0.7820680628272252	0	0	2486.826957699332	0	9747.285992666366	0	368820
20	0	"hundred-farmers3"	10000	0	"only-one-field-per-year"	2	3.168	1000	true	true	"constant_prices"	"log-normal"	3.445	true	"hh-nw-kernel-distance"	90	1100	3	0.093	30	0.069	0.05	false	true	0.1	10	0	0.1	1	20	0	false	7	50	true	0	false	0.5	44	86	0.21793193717277487	0.7820680628272252	0	0	2348.663045623531	0	10028.571498944373	0	368820
20	0	"hundred-farmers3"	10000	0	"only-one-field-per-year"	2	3.168	1000	true	true	"constant_prices"	"log-normal"	3.445	true	"hh-nw-kernel-distance"	90	1100	3	0.093	30	0.069	0.05	false	true	0.1	10	0	0.1	1	20	0	false	7	50	true	0	false	0.5	45	86	0.21793193717277487	0.7820680628272252	0	0	2333.6556012597343	0	10345.539128495322	0	368820
20	0	"hundred-farmers3"	10000	0	"only-one-field-per-year"	2	3.168	1000	true	true	"constant_prices"	"log-normal"	3.445	true	"hh-nw-kernel-distance"	90	1100	3	0.093	30	0.069	0.05	false	true	0.1	10	0	0.1	1	20	0	false	7	50	true	0	false	0.5	46	86	0.21793193717277487	0.7820680628272252	0	0	2465.8034272711852	0	10661.045369189835	0	368820
20	0	"hundred-farmers3"	10000	0	"only-one-field-per-year"	2	3.168	1000	true	true	"constant_prices"	"log-normal"	3.445	true	"hh-nw-kernel-distance"	90	1100	3	0.093	30	0.069	0.05	false	true	0.1	10	0	0.1	1	20	0	false	7	50	true	0	false	0.5	47	86	0.21793193717277487	0.7820680628272252	0	0	2647.4211401286084	0	10889.028487014202	0	368820
20	0	"hundred-farmers3"	10000	0	"only-one-field-per-year"	2	3.168	1000	true	true	"constant_prices"	"log-normal"	3.445	true	"hh-nw-kernel-distance"	90	1100	3	0.093	30	0.069	0.05	false	true	0.1	10	0	0.1	1	20	0	false	7	50	true	0	false	0.5	48	86	0.21793193717277487	0.7820680628272252	0	0	2804.374342894948	0	11095.697923496047	0	368820
20	0	"hundred-farmers3"	10000	0	"only-one-field-per-year"	2	3.168	1000	true	true	"constant_prices"	"log-normal"	3.445	true	"hh-nw-kernel-distance"	90	1100	3	0.093	30	0.069	0.05	false	true	0.1	10	0	0.1	1	20	0	false	7	50	true	0	false	0.5	49	86	0.21793193717277487	0.7820680628272252	0	0	2936.0275040312117	0	11617.19390209385	0	368820
20	0	"hundred-farmers3"	10000	0	"only-one-field-per-year"	2	3.168	1000	true	true	"constant_prices"	"log-normal"	3.445	true	"hh-nw-kernel-distance"	90	1100	3	0.093	30	0.069	0.05	false	true	0.1	10	0	0.1	1	20	0	false	7	50	true	0	false	0.5	50	86	0.21793193717277487	0.7820680628272252	0	0	3074.3529142371644	0	12184.273976584764	0	368820
[truncated: 21 more columns]
