# Supplementary material for: Land-use change in oil palm dominated tropical landscapes—An agent-based model to explore ecological and socio-economic trade-offs
Source: PLoS One. 2018 Jan 19;13(1):e0190506. doi: 10.1371/journal.pone.0190506 (PMC5774713; doi:10.1371/journal.pone.0190506)
Supplement: S1 Data — (ZIP) [file pone.0190506.s003.zip › LandscapeData/js_2016_sc21.csv]

BehaviorSpace results (NetLogo 5.3.1)
I:\Jan\LUC_3\model\scr\my_luc_model.nlogo
js_2016_sc21
03/10/2017 13:47:43:734 +0100
min-pxcor	max-pxcor	min-pycor	max-pycor
0	99	0	99
[run number]	price-fluctuation-%	which-map	same-wealth	patch-age	land-use-change-decision	setlanduse	op-inefficiency-alpha	consumption_base	learning-spillover?	land-use-change?	price_scenario	initial-wealth	rb-inefficiency-alpha	heterogenous-hhs?	setup-hh-network	palm-oil-price	rubber-price	rb-price-mu	rb-inefficiency-lambda	min-wealth	op-inefficiency-lambda	consumption_frac_wealth	reproducable?	consumption-on?	consumption_frac_cash	time-horizon	rb-price-sd	discount-rate	log-normal-sd	hh-nw-param1	op-price-mu	export-view?	log-normal-mean	hh-nw-param2	write-hh-data-to-file?	op-price-sd	write-maps?	spillover-share	[step]	count turtles	pcount_op	pcount_rm	pcount_ra	pcount_fo	oilpalm_carbon	rubberagro_carbon	rubbermono_carbon	big_plantation_carbon	forest_carbon
1	0	"hundred-farmers3"	10000	0	"only-one-field-per-year"	2	3.168	1000	false	true	"historical_trends"	"log-normal"	3.445	false	"hh-nw-kernel-distance"	90	1100	3	0.093	30	0.069	0.05	false	true	0.1	10	0	0.1	1	10	0	false	7	50	true	0	false	1	0	100	0.50186799501868	0.49813200498132004	0	0	0	0	0	0	0
1	0	"hundred-farmers3"	10000	0	"only-one-field-per-year"	2	3.168	1000	false	true	"historical_trends"	"log-normal"	3.445	false	"hh-nw-kernel-distance"	90	1100	3	0.093	30	0.069	0.05	false	true	0.1	10	0	0.1	1	10	0	false	7	50	true	0	false	1	1	100	0.47447073474470736	0.5255292652552926	0	0	6956.593966698479	0	6936.150086741381	0	365310
1	0	"hundred-farmers3"	10000	0	"only-one-field-per-year"	2	3.168	1000	false	true	"historical_trends"	"log-normal"	3.445	false	"hh-nw-kernel-distance"	90	1100	3	0.093	30	0.069	0.05	false	true	0.1	10	0	0.1	1	10	0	false	7	50	true	0	false	1	2	100	0.47447073474470736	0.5255292652552926	0	0	7274.454174362596	0	7336.3063879190295	0	365310
1	0	"hundred-farmers3"	10000	0	"only-one-field-per-year"	2	3.168	1000	false	true	"historical_trends"	"log-normal"	3.445	false	"hh-nw-kernel-distance"	90	1100	3	0.093	30	0.069	0.05	false	true	0.1	10	0	0.1	1	10	0	false	7	50	true	0	false	1	3	100	0.47447073474470736	0.5255292652552926	0	0	7036.436815213824	0	7733.509957880443	0	365310
1	0	"hundred-farmers3"	10000	0	"only-one-field-per-year"	2	3.168	1000	false	true	"historical_trends"	"log-normal"	3.445	false	"hh-nw-kernel-distance"	90	1100	3	0.093	30	0.069	0.05	false	true	0.1	10	0	0.1	1	10	0	false	7	50	true	0	false	1	4	100	0.46948941469489414	0.5305105853051059	0	0	6977.888323540486	0	8132.2658793637775	0	365310
1	0	"hundred-farmers3"	10000	0	"only-one-field-per-year"	2	3.168	1000	false	true	"historical_trends"	"log-normal"	3.445	false	"hh-nw-kernel-distance"	90	1100	3	0.093	30	0.069	0.05	false	true	0.1	10	0	0.1	1	10	0	false	7	50	true	0	false	1	5	100	0.46948941469489414	0.5305105853051059	0	0	7002.527423937576	0	8537.108870195554	0	365310
1	0	"hundred-farmers3"	10000	0	"only-one-field-per-year"	2	3.168	1000	false	true	"historical_trends"	"log-normal"	3.445	false	"hh-nw-kernel-distance"	90	1100	3	0.093	30	0.069	0.05	false	true	0.1	10	0	0.1	1	10	0	false	7	50	true	0	false	1	6	100	0.412826899128269	0.587173100871731	0	0	6420.498739419729	0	8949.9523909028	0	365310
1	0	"hundred-farmers3"	10000	0	"only-one-field-per-year"	2	3.168	1000	false	true	"historical_trends"	"log-normal"	3.445	false	"hh-nw-kernel-distance"	90	1100	3	0.093	30	0.069	0.05	false	true	0.1	10	0	0.1	1	10	0	false	7	50	true	0	false	1	7	100	0.3792029887920299	0.6207970112079702	0	0	5970.314076504346	0	9367.601240979528	0	365310
1	0	"hundred-farmers3"	10000	0	"only-one-field-per-year"	2	3.168	1000	false	true	"historical_trends"	"log-normal"	3.445	false	"hh-nw-kernel-distance"	90	1100	3	0.093	30	0.069	0.05	false	true	0.1	10	0	0.1	1	10	0	false	7	50	true	0	false	1	8	98	0.45380774032459426	0.5461922596754057	0	0	6319.943047320488	0	9659.061621001292	0	365490
1	0	"hundred-farmers3"	10000	0	"only-one-field-per-year"	2	3.168	1000	false	true	"historical_trends"	"log-normal"	3.445	false	"hh-nw-kernel-distance"	90	1100	3	0.093	30	0.069	0.05	false	true	0.1	10	0	0.1	1	10	0	false	7	50	true	0	false	1	9	97	0.516875	0.483125	0	0	6741.90873504254	0	8956.964949084331	0	365580
1	0	"hundred-farmers3"	10000	0	"only-one-field-per-year"	2	3.168	1000	false	true	"historical_trends"	"log-normal"	3.445	false	"hh-nw-kernel-distance"	90	1100	3	0.093	30	0.069	0.05	false	true	0.1	10	0	0.1	1	10	0	false	7	50	true	0	false	1	10	97	0.510625	0.489375	0	0	6367.629976271892	0	9326.199311631894	0	365580
1	0	"hundred-farmers3"	10000	0	"only-one-field-per-year"	2	3.168	1000	false	true	"historical_trends"	"log-normal"	3.445	false	"hh-nw-kernel-distance"	90	1100	3	0.093	30	0.069	0.05	false	true	0.1	10	0	0.1	1	10	0	false	7	50	true	0	false	1	11	96	0.5162907268170426	0.48370927318295737	0	0	6928.722903558566	0	9536.776236436075	0	365760
1	0	"hundred-farmers3"	10000	0	"only-one-field-per-year"	2	3.168	1000	false	true	"historical_trends"	"log-normal"	3.445	false	"hh-nw-kernel-distance"	90	1100	3	0.093	30	0.069	0.05	false	true	0.1	10	0	0.1	1	10	0	false	7	50	true	0	false	1	12	95	0.5553459119496855	0.4446540880503145	0	0	7356.499722505059	0	8922.824348734239	0	366030
1	0	"hundred-farmers3"	10000	0	"only-one-field-per-year"	2	3.168	1000	false	true	"historical_trends"	"log-normal"	3.445	false	"hh-nw-kernel-distance"	90	1100	3	0.093	30	0.069	0.05	false	true	0.1	10	0	0.1	1	10	0	false	7	50	true	0	false	1	13	95	0.5761006289308176	0.4238993710691824	0	0	6398.753309674629	0	8683.927224216279	0	366030
1	0	"hundred-farmers3"	10000	0	"only-one-field-per-year"	2	3.168	1000	false	true	"historical_trends"	"log-normal"	3.445	false	"hh-nw-kernel-distance"	90	1100	3	0.093	30	0.069	0.05	false	true	0.1	10	0	0.1	1	10	0	false	7	50	true	0	false	1	14	95	0.5761006289308176	0.4238993710691824	0	0	6294.580565180425	0	8891.005899350299	0	366030
1	0	"hundred-farmers3"	10000	0	"only-one-field-per-year"	2	3.168	1000	false	true	"historical_trends"	"log-normal"	3.445	false	"hh-nw-kernel-distance"	90	1100	3	0.093	30	0.069	0.05	false	true	0.1	10	0	0.1	1	10	0	false	7	50	true	0	false	1	15	95	0.5761006289308176	0.4238993710691824	0	0	6891.262706022261	0	9065.652110379178	0	366030
1	0	"hundred-farmers3"	10000	0	"only-one-field-per-year"	2	3.168	1000	false	true	"historical_trends"	"log-normal"	3.445	false	"hh-nw-kernel-distance"	90	1100	3	0.093	30	0.069	0.05	false	true	0.1	10	0	0.1	1	10	0	false	7	50	true	0	false	1	16	94	0.577189666036547	0.4228103339634531	0	0	7176.5835344273655	0	9187.660874029474	0	366165
1	0	"hundred-farmers3"	10000	0	"only-one-field-per-year"	2	3.168	1000	false	true	"historical_trends"	"log-normal"	3.445	false	"hh-nw-kernel-distance"	90	1100	3	0.093	30	0.069	0.05	false	true	0.1	10	0	0.1	1	10	0	false	7	50	true	0	false	1	17	94	0.577189666036547	0.4228103339634531	0	0	7332.896387819649	0	9307.151800648317	0	366165
1	0	"hundred-farmers3"	10000	0	"only-one-field-per-year"	2	3.168	1000	false	true	"historical_trends"	"log-normal"	3.445	false	"hh-nw-kernel-distance"	90	1100	3	0.093	30	0.069	0.05	false	true	0.1	10	0	0.1	1	10	0	false	7	50	true	0	false	1	18	94	0.5387523629489603	0.4612476370510397	0	0	7205.970920412259	0	9407.025534386648	0	366165
1	0	"hundred-farmers3"	10000	0	"only-one-field-per-year"	2	3.168	1000	false	true	"historical_trends"	"log-normal"	3.445	false	"hh-nw-kernel-distance"	90	1100	3	0.093	30	0.069	0.05	false	true	0.1	10	0	0.1	1	10	0	false	7	50	true	0	false	1	19	94	0.5809703843730308	0.4190296156269691	0	0	7587.845900663999	0	9124.088855556485	0	366165
1	0	"hundred-farmers3"	10000	0	"only-one-field-per-year"	2	3.168	1000	false	true	"historical_trends"	"log-normal"	3.445	false	"hh-nw-kernel-distance"	90	1100	3	0.093	30	0.069	0.05	false	true	0.1	10	0	0.1	1	10	0	false	7	50	true	0	false	1	20	94	0.6332703213610587	0.3667296786389414	0	0	7310.485854153619	0	7948.521834534748	0	366165
1	0	"hundred-farmers3"	10000	0	"only-one-field-per-year"	2	3.168	1000	false	true	"historical_trends"	"log-normal"	3.445	false	"hh-nw-kernel-distance"	90	1100	3	0.093	30	0.069	0.05	false	true	0.1	10	0	0.1	1	10	0	false	7	50	true	0	false	1	21	94	0.5141776937618148	0.48582230623818523	0	0	6977.285334181629	0	7962.555102096816	0	366165
1	0	"hundred-farmers3"	10000	0	"only-one-field-per-year"	2	3.168	1000	false	true	"historical_trends"	"log-normal"	3.445	false	"hh-nw-kernel-distance"	90	1100	3	0.093	30	0.069	0.05	false	true	0.1	10	0	0.1	1	10	0	false	7	50	true	0	false	1	22	93	0.6866708780795957	0.3133291219204043	0	0	7469.721277643994	0	6735.515934668631	0	366345
1	0	"hundred-farmers3"	10000	0	"only-one-field-per-year"	2	3.168	1000	false	true	"historical_trends"	"log-normal"	3.445	false	"hh-nw-kernel-distance"	90	1100	3	0.093	30	0.069	0.05	false	true	0.1	10	0	0.1	1	10	0	false	7	50	true	0	false	1	23	93	0.7315224257738471	0.26847757422615287	0	0	8123.997449929361	0	5781.345049552004	0	366345
1	0	"hundred-farmers3"	10000	0	"only-one-field-per-year"	2	3.168	1000	false	true	"historical_trends"	"log-normal"	3.445	false	"hh-nw-kernel-distance"	90	1100	3	0.093	30	0.069	0.05	false	true	0.1	10	0	0.1	1	10	0	false	7	50	true	0	false	1	24	93	0.5735944409349337	0.42640555906506633	0	0	7867.745303892013	0	5792.512652081452	0	366345
1	0	"hundred-farmers3"	10000	0	"only-one-field-per-year"	2	3.168	1000	false	true	"historical_trends"	"log-normal"	3.445	false	"hh-nw-kernel-distance"	90	1100	3	0.093	30	0.069	0.05	false	true	0.1	10	0	0.1	1	10	0	false	7	50	true	0	false	1	25	93	0.5476942514213519	0.45230574857864814	0	0	7715.272176048856	0	5775.45732436439	0	366345
1	0	"hundred-farmers3"	10000	0	"only-one-field-per-year"	2	3.168	1000	false	true	"historical_trends"	"log-normal"	3.445	false	"hh-nw-kernel-distance"	90	1100	3	0.093	30	0.069	0.05	false	true	0.1	10	0	0.1	1	10	0	false	7	50	true	0	false	1	26	93	0.5464308275426406	0.45356917245735945	0	0	8047.940330156522	0	5820.0929719942105	0	366345
1	0	"hundred-farmers3"	10000	0	"only-one-field-per-year"	2	3.168	1000	false	true	"historical_trends"	"log-normal"	3.445	false	"hh-nw-kernel-distance"	90	1100	3	0.093	30	0.069	0.05	false	true	0.1	10	0	0.1	1	10	0	false	7	50	true	0	false	1	27	93	0.542008843967151	0.457991156032849	0	0	8297.203811180618	0	5142.095051034555	0	366345
1	0	"hundred-farmers3"	10000	0	"only-one-field-per-year"	2	3.168	1000	false	true	"historical_trends"	"log-normal"	3.445	false	"hh-nw-kernel-distance"	90	1100	3	0.093	30	0.069	0.05	false	true	0.1	10	0	0.1	1	10	0	false	7	50	true	0	false	1	28	93	0.5249526216045484	0.4750473783954517	0	0	8297.477332197619	0	4459.61158508205	0	366345
1	0	"hundred-farmers3"	10000	0	"only-one-field-per-year"	2	3.168	1000	false	true	"historical_trends"	"log-normal"	3.445	false	"hh-nw-kernel-distance"	90	1100	3	0.093	30	0.069	0.05	false	true	0.1	10	0	0.1	1	10	0	false	7	50	true	0	false	1	29	92	0.5648323845667299	0.4351676154332701	0	0	8611.790891066963	0	4110.385382401362	0	366435
1	0	"hundred-farmers3"	10000	0	"only-one-field-per-year"	2	3.168	1000	false	true	"historical_trends"	"log-normal"	3.445	false	"hh-nw-kernel-distance"	90	1100	3	0.093	30	0.069	0.05	false	true	0.1	10	0	0.1	1	10	0	false	7	50	true	0	false	1	30	92	0.5806451612903226	0.41935483870967744	0	0	8391.523991373204	0	3942.3574414082645	0	366435
1	0	"hundred-farmers3"	10000	0	"only-one-field-per-year"	2	3.168	1000	false	true	"historical_trends"	"log-normal"	3.445	false	"hh-nw-kernel-distance"	90	1100	3	0.093	30	0.069	0.05	false	true	0.1	10	0	0.1	1	10	0	false	7	50	true	0	false	1	31	92	0.6154332700822265	0.3845667299177736	0	0	8716.876638465536	0	3277.311971166288	0	366435
1	0	"hundred-farmers3"	10000	0	"only-one-field-per-year"	2	3.168	1000	false	true	"historical_trends"	"log-normal"	3.445	false	"hh-nw-kernel-distance"	90	1100	3	0.093	30	0.069	0.05	false	true	0.1	10	0	0.1	1	10	0	false	7	50	true	0	false	1	32	92	0.6154332700822265	0.3845667299177736	0	0	8592.632355959515	0	3651.785768513706	0	366435
1	0	"hundred-farmers3"	10000	0	"only-one-field-per-year"	2	3.168	1000	false	true	"historical_trends"	"log-normal"	3.445	false	"hh-nw-kernel-distance"	90	1100	3	0.093	30	0.069	0.05	false	true	0.1	10	0	0.1	1	10	0	false	7	50	true	0	false	1	33	92	0.551549652118912	0.4484503478810879	0	0	8361.025901354407	0	4101.124804412029	0	366435
1	0	"hundred-farmers3"	10000	0	"only-one-field-per-year"	2	3.168	1000	false	true	"historical_trends"	"log-normal"	3.445	false	"hh-nw-kernel-distance"	90	1100	3	0.093	30	0.069	0.05	false	true	0.1	10	0	0.1	1	10	0	false	7	50	true	0	false	1	34	91	0.4914502849905003	0.5085497150094996	0	0	7461.926295826046	0	4591.698352293046	0	366525
1	0	"hundred-farmers3"	10000	0	"only-one-field-per-year"	2	3.168	1000	false	true	"historical_trends"	"log-normal"	3.445	false	"hh-nw-kernel-distance"	90	1100	3	0.093	30	0.069	0.05	false	true	0.1	10	0	0.1	1	10	0	false	7	50	true	0	false	1	35	91	0.6212792906903103	0.37872070930968965	0	0	7991.108854738698	0	3857.984357336207	0	366525
1	0	"hundred-farmers3"	10000	0	"only-one-field-per-year"	2	3.168	1000	false	true	"historical_trends"	"log-normal"	3.445	false	"hh-nw-kernel-distance"	90	1100	3	0.093	30	0.069	0.05	false	true	0.1	10	0	0.1	1	10	0	false	7	50	true	0	false	1	36	91	0.8803039898670044	0.11969601013299556	0	0	8183.07354248757	0	1326.4019113523739	0	366525
1	0	"hundred-farmers3"	10000	0	"only-one-field-per-year"	2	3.168	1000	false	true	"historical_trends"	"log-normal"	3.445	false	"hh-nw-kernel-distance"	90	1100	3	0.093	30	0.069	0.05	false	true	0.1	10	0	0.1	1	10	0	false	7	50	true	0	false	1	37	91	0.882837238758708	0.11716276124129196	0	0	9003.50353379662	0	1413.8620723787233	0	366525
1	0	"hundred-farmers3"	10000	0	"only-one-field-per-year"	2	3.168	1000	false	true	"historical_trends"	"log-normal"	3.445	false	"hh-nw-kernel-distance"	90	1100	3	0.093	30	0.069	0.05	false	true	0.1	10	0	0.1	1	10	0	false	7	50	true	0	false	1	38	91	0.8562381253958201	0.14376187460417986	0	0	9848.53691200654	0	1511.58845001504	0	366525
1	0	"hundred-farmers3"	10000	0	"only-one-field-per-year"	2	3.168	1000	false	true	"historical_trends"	"log-normal"	3.445	false	"hh-nw-kernel-distance"	90	1100	3	0.093	30	0.069	0.05	false	true	0.1	10	0	0.1	1	10	0	false	7	50	true	0	false	1	39	91	0.8606713109563014	0.13932868904369855	0	0	10259.678585992824	0	1643.2095738542143	0	366525
1	0	"hundred-farmers3"	10000	0	"only-one-field-per-year"	2	3.168	1000	false	true	"historical_trends"	"log-normal"	3.445	false	"hh-nw-kernel-distance"	90	1100	3	0.093	30	0.069	0.05	false	true	0.1	10	0	0.1	1	10	0	false	7	50	true	0	false	1	40	91	0.8587713742875237	0.14122862571247624	0	0	8855.553631460589	0	1763.293819465381	0	366525
1	0	"hundred-farmers3"	10000	0	"only-one-field-per-year"	2	3.168	1000	false	true	"historical_trends"	"log-normal"	3.445	false	"hh-nw-kernel-distance"	90	1100	3	0.093	30	0.069	0.05	false	true	0.1	10	0	0.1	1	10	0	false	7	50	true	0	false	1	41	91	0.7454084863837872	0.2545915136162128	0	0	9010.24735249977	0	1867.9808777065964	0	366525
1	0	"hundred-farmers3"	10000	0	"only-one-field-per-year"	2	3.168	1000	false	true	"historical_trends"	"log-normal"	3.445	false	"hh-nw-kernel-distance"	90	1100	3	0.093	30	0.069	0.05	false	true	0.1	10	0	0.1	1	10	0	false	7	50	true	0	false	1	42	91	0.707409753008233	0.29259024699176694	0	0	8781.814874034613	0	1962.1113025408056	0	366525
1	0	"hundred-farmers3"	10000	0	"only-one-field-per-year"	2	3.168	1000	false	true	"historical_trends"	"log-normal"	3.445	false	"hh-nw-kernel-distance"	90	1100	3	0.093	30	0.069	0.05	false	true	0.1	10	0	0.1	1	10	0	false	7	50	true	0	false	1	43	91	0.6592780240658644	0.3407219759341355	0	0	8331.87693731987	0	2055.072569137179	0	366525
1	0	"hundred-farmers3"	10000	0	"only-one-field-per-year"	2	3.168	1000	false	true	"historical_trends"	"log-normal"	3.445	false	"hh-nw-kernel-distance"	90	1100	3	0.093	30	0.069	0.05	false	true	0.1	10	0	0.1	1	10	0	false	7	50	true	0	false	1	44	91	0.5870804306523116	0.4129195693476884	0	0	7647.647254588785	0	2161.921616223976	0	366525
1	0	"hundred-farmers3"	10000	0	"only-one-field-per-year"	2	3.168	1000	false	true	"historical_trends"	"log-normal"	3.445	false	"hh-nw-kernel-distance"	90	1100	3	0.093	30	0.069	0.05	false	true	0.1	10	0	0.1	1	10	0	false	7	50	true	0	false	1	45	90	0.5862944162436549	0.4137055837563452	0	0	7997.583418935403	0	2261.3077675404597	0	366660
1	0	"hundred-farmers3"	10000	0	"only-one-field-per-year"	2	3.168	1000	false	true	"historical_trends"	"log-normal"	3.445	false	"hh-nw-kernel-distance"	90	1100	3	0.093	30	0.069	0.05	false	true	0.1	10	0	0.1	1	10	0	false	7	50	true	0	false	1	46	86	0.582853486884197	0.4171465131158029	0	0	8195.915528318495	0	2372.4767003920824	0	367245
1	0	"hundred-farmers3"	10000	0	"only-one-field-per-year"	2	3.168	1000	false	true	"historical_trends"	"log-normal"	3.445	false	"hh-nw-kernel-distance"	90	1100	3	0.093	30	0.069	0.05	false	true	0.1	10	0	0.1	1	10	0	false	7	50	true	0	false	1	47	85	0.5782051282051283	0.4217948717948718	0	0	8429.276327593961	0	2597.5500242701687	0	367380
1	0	"hundred-farmers3"	10000	0	"only-one-field-per-year"	2	3.168	1000	false	true	"historical_trends"	"log-normal"	3.445	false	"hh-nw-kernel-distance"	90	1100	3	0.093	30	0.069	0.05	false	true	0.1	10	0	0.1	1	10	0	false	7	50	true	0	false	1	48	85	0.5544871794871795	0.44551282051282054	0	0	8325.341981070123	0	2949.931760715364	0	367380
1	0	"hundred-farmers3"	10000	0	"only-one-field-per-year"	2	3.168	1000	false	true	"historical_trends"	"log-normal"	3.445	false	"hh-nw-kernel-distance"	90	1100	3	0.093	30	0.069	0.05	false	true	0.1	10	0	0.1	1	10	0	false	7	50	true	0	false	1	49	85	0.5346153846153846	0.4653846153846154	0	0	8268.91398005272	0	3394.339883048454	0	367380
1	0	"hundred-farmers3"	10000	0	"only-one-field-per-year"	2	3.168	1000	false	true	"historical_trends"	"log-normal"	3.445	false	"hh-nw-kernel-distance"	90	1100	3	0.093	30	0.069	0.05	false	true	0.1	10	0	0.1	1	10	0	false	7	50	true	0	false	1	50	83	0.5377176015473888	0.4622823984526112	0	0	8558.667868134542	0	3861.011527304616	0	367785
2	0	"hundred-farmers3"	10000	0	"only-one-field-per-year"	2	3.168	1000	false	true	"historical_trends"	"log-normal"	3.445	false	"hh-nw-kernel-distance"	90	1100	3	0.093	30	0.069	0.05	false	true	0.1	10	0	0.1	1	10	0	false	7	50	true	0	false	1	0	100	0.50186799501868	0.49813200498132004	0	0	0	0	0	0	0
2	0	"hundred-farmers3"	10000	0	"only-one-field-per-year"	2	3.168	1000	false	true	"historical_trends"	"log-normal"	3.445	false	"hh-nw-kernel-distance"	90	1100	3	0.093	30	0.069	0.05	false	true	0.1	10	0	0.1	1	10	0	false	7	50	true	0	false	1	1	100	0.48318804483188044	0.5168119551681195	0	0	7063.181480690177	0	6758.5670578120325	0	365310
2	0	"hundred-farmers3"	10000	0	"only-one-field-per-year"	2	3.168	1000	false	true	"historical_trends"	"log-normal"	3.445	false	"hh-nw-kernel-distance"	90	1100	3	0.093	30	0.069	0.05	false	true	0.1	10	0	0.1	1	10	0	false	7	50	true	0	false	1	2	100	0.48318804483188044	0.5168119551681195	0	0	7386.208956198076	0	7165.603723655542	0	365310
2	0	"hundred-farmers3"	10000	0	"only-one-field-per-year"	2	3.168	1000	false	true	"historical_trends"	"log-normal"	3.445	false	"hh-nw-kernel-distance"	90	1100	3	0.093	30	0.069	0.05	false	true	0.1	10	0	0.1	1	10	0	false	7	50	true	0	false	1	3	100	0.48318804483188044	0.5168119551681195	0	0	7112.496670489933	0	7591.828811804965	0	365310
2	0	"hundred-farmers3"	10000	0	"only-one-field-per-year"	2	3.168	1000	false	true	"historical_trends"	"log-normal"	3.445	false	"hh-nw-kernel-distance"	90	1100	3	0.093	30	0.069	0.05	false	true	0.1	10	0	0.1	1	10	0	false	7	50	true	0	false	1	4	100	0.48318804483188044	0.5168119551681195	0	0	6911.213616854243	0	8030.931106115202	0	365310
2	0	"hundred-farmers3"	10000	0	"only-one-field-per-year"	2	3.168	1000	false	true	"historical_trends"	"log-normal"	3.445	false	"hh-nw-kernel-distance"	90	1100	3	0.093	30	0.069	0.05	false	true	0.1	10	0	0.1	1	10	0	false	7	50	true	0	false	1	5	100	0.48318804483188044	0.5168119551681195	0	0	7186.861232879588	0	8476.211429074985	0	365310
2	0	"hundred-farmers3"	10000	0	"only-one-field-per-year"	2	3.168	1000	false	true	"historical_trends"	"log-normal"	3.445	false	"hh-nw-kernel-distance"	90	1100	3	0.093	30	0.069	0.05	false	true	0.1	10	0	0.1	1	10	0	false	7	50	true	0	false	1	6	100	0.4396014943960149	0.5603985056039851	0	0	6664.333042721053	0	8920.694578961356	0	365310
2	0	"hundred-farmers3"	10000	0	"only-one-field-per-year"	2	3.168	1000	false	true	"historical_trends"	"log-normal"	3.445	false	"hh-nw-kernel-distance"	90	1100	3	0.093	30	0.069	0.05	false	true	0.1	10	0	0.1	1	10	0	false	7	50	true	0	false	1	7	97	0.390625	0.609375	0	0	5929.252399898599	0	9310.313152677829	0	365580
2	0	"hundred-farmers3"	10000	0	"only-one-field-per-year"	2	3.168	1000	false	true	"historical_trends"	"log-normal"	3.445	false	"hh-nw-kernel-distance"	90	1100	3	0.093	30	0.069	0.05	false	true	0.1	10	0	0.1	1	10	0	false	7	50	true	0	false	1	8	96	0.47496871088861076	0.5250312891113892	0	0	6380.526481754006	0	9564.42562472675	0	365670
2	0	"hundred-farmers3"	10000	0	"only-one-field-per-year"	2	3.168	1000	false	true	"historical_trends"	"log-normal"	3.445	false	"hh-nw-kernel-distance"	90	1100	3	0.093	30	0.069	0.05	false	true	0.1	10	0	0.1	1	10	0	false	7	50	true	0	false	1	9	94	0.5681104833647207	0.43188951663527936	0	0	6813.700474146288	0	8022.839126613078	0	365895
2	0	"hundred-farmers3"	10000	0	"only-one-field-per-year"	2	3.168	1000	false	true	"historical_trends"	"log-normal"	3.445	false	"hh-nw-kernel-distance"	90	1100	3	0.093	30	0.069	0.05	false	true	0.1	10	0	0.1	1	10	0	false	7	50	true	0	false	1	10	93	0.5758338577721838	0.42416614222781623	0	0	6713.424921318296	0	8194.680665210532	0	366075
2	0	"hundred-farmers3"	10000	0	"only-one-field-per-year"	2	3.168	1000	false	true	"historical_trends"	"log-normal"	3.445	false	"hh-nw-kernel-distance"	90	1100	3	0.093	30	0.069	0.05	false	true	0.1	10	0	0.1	1	10	0	false	7	50	true	0	false	1	11	93	0.5802391441157961	0.4197608558842039	0	0	7365.107327008386	0	8391.56455885318	0	366075
2	0	"hundred-farmers3"	10000	0	"only-one-field-per-year"	2	3.168	1000	false	true	"historical_trends"	"log-normal"	3.445	false	"hh-nw-kernel-distance"	90	1100	3	0.093	30	0.069	0.05	false	true	0.1	10	0	0.1	1	10	0	false	7	50	true	0	false	1	12	92	0.6032849020846494	0.3967150979153506	0	0	7863.3280542257135	0	8117.093576585336	0	366345
2	0	"hundred-farmers3"	10000	0	"only-one-field-per-year"	2	3.168	1000	false	true	"historical_trends"	"log-normal"	3.445	false	"hh-nw-kernel-distance"	90	1100	3	0.093	30	0.069	0.05	false	true	0.1	10	0	0.1	1	10	0	false	7	50	true	0	false	1	13	92	0.6468730259001895	0.3531269740998105	0	0	7636.829069309316	0	7318.377649400952	0	366345
2	0	"hundred-farmers3"	10000	0	"only-one-field-per-year"	2	3.168	1000	false	true	"historical_trends"	"log-normal"	3.445	false	"hh-nw-kernel-distance"	90	1100	3	0.093	30	0.069	0.05	false	true	0.1	10	0	0.1	1	10	0	false	7	50	true	0	false	1	14	92	0.6468730259001895	0.3531269740998105	0	0	7686.323058907803	0	7492.85004633027	0	366345
2	0	"hundred-farmers3"	10000	0	"only-one-field-per-year"	2	3.168	1000	false	true	"historical_trends"	"log-normal"	3.445	false	"hh-nw-kernel-distance"	90	1100	3	0.093	30	0.069	0.05	false	true	0.1	10	0	0.1	1	10	0	false	7	50	true	0	false	1	15	92	0.6468730259001895	0.3531269740998105	0	0	7832.254663199113	0	7636.178020055614	0	366345
2	0	"hundred-farmers3"	10000	0	"only-one-field-per-year"	2	3.168	1000	false	true	"historical_trends"	"log-normal"	3.445	false	"hh-nw-kernel-distance"	90	1100	3	0.093	30	0.069	0.05	false	true	0.1	10	0	0.1	1	10	0	false	7	50	true	0	false	1	16	92	0.6468730259001895	0.3531269740998105	0	0	7956.866517062482	0	7752.679044819195	0	366345
2	0	"hundred-farmers3"	10000	0	"only-one-field-per-year"	2	3.168	1000	false	true	"historical_trends"	"log-normal"	3.445	false	"hh-nw-kernel-distance"	90	1100	3	0.093	30	0.069	0.05	false	true	0.1	10	0	0.1	1	10	0	false	7	50	true	0	false	1	17	92	0.6468730259001895	0.3531269740998105	0	0	8018.725560449603	0	7846.4865633799745	0	366345
2	0	"hundred-farmers3"	10000	0	"only-one-field-per-year"	2	3.168	1000	false	true	"historical_trends"	"log-normal"	3.445	false	"hh-nw-kernel-distance"	90	1100	3	0.093	30	0.069	0.05	false	true	0.1	10	0	0.1	1	10	0	false	7	50	true	0	false	1	18	92	0.5938092229943146	0.4061907770056854	0	0	7814.182209872602	0	7921.407574808797	0	366345
2	0	"hundred-farmers3"	10000	0	"only-one-field-per-year"	2	3.168	1000	false	true	"historical_trends"	"log-normal"	3.445	false	"hh-nw-kernel-distance"	90	1100	3	0.093	30	0.069	0.05	false	true	0.1	10	0	0.1	1	10	0	false	7	50	true	0	false	1	19	92	0.6329753632343651	0.36702463676563485	0	0	8122.828174504432	0	7834.467470359685	0	366345
2	0	"hundred-farmers3"	10000	0	"only-one-field-per-year"	2	3.168	1000	false	true	"historical_trends"	"log-normal"	3.445	false	"hh-nw-kernel-distance"	90	1100	3	0.093	30	0.069	0.05	false	true	0.1	10	0	0.1	1	10	0	false	7	50	true	0	false	1	20	92	0.6683512318382817	0.33164876816171823	0	0	8459.912392551596	0	7062.029894198757	0	366345
2	0	"hundred-farmers3"	10000	0	"only-one-field-per-year"	2	3.168	1000	false	true	"historical_trends"	"log-normal"	3.445	false	"hh-nw-kernel-distance"	90	1100	3	0.093	30	0.069	0.05	false	true	0.1	10	0	0.1	1	10	0	false	7	50	true	0	false	1	21	92	0.5906506632975363	0.40934933670246365	0	0	8075.83423368728	0	7101.642691645219	0	366345
2	0	"hundred-farmers3"	10000	0	"only-one-field-per-year"	2	3.168	1000	false	true	"historical_trends"	"log-normal"	3.445	false	"hh-nw-kernel-distance"	90	1100	3	0.093	30	0.069	0.05	false	true	0.1	10	0	0.1	1	10	0	false	7	50	true	0	false	1	22	92	0.7252053063802906	0.27479469361970943	0	0	8646.230518222053	0	5820.545821845165	0	366345
2	0	"hundred-farmers3"	10000	0	"only-one-field-per-year"	2	3.168	1000	false	true	"historical_trends"	"log-normal"	3.445	false	"hh-nw-kernel-distance"	90	1100	3	0.093	30	0.069	0.05	false	true	0.1	10	0	0.1	1	10	0	false	7	50	true	0	false	1	23	92	0.7397346809854706	0.2602653190145294	0	0	8519.442522299709	0	5478.189020050757	0	366345
2	0	"hundred-farmers3"	10000	0	"only-one-field-per-year"	2	3.168	1000	false	true	"historical_trends"	"log-normal"	3.445	false	"hh-nw-kernel-distance"	90	1100	3	0.093	30	0.069	0.05	false	true	0.1	10	0	0.1	1	10	0	false	7	50	true	0	false	1	24	92	0.6032849020846494	0.3967150979153506	0	0	8570.572908559465	0	5521.099953469091	0	366345
2	0	"hundred-farmers3"	10000	0	"only-one-field-per-year"	2	3.168	1000	false	true	"historical_trends"	"log-normal"	3.445	false	"hh-nw-kernel-distance"	90	1100	3	0.093	30	0.069	0.05	false	true	0.1	10	0	0.1	1	10	0	false	7	50	true	0	false	1	25	92	0.5805432722678459	0.41945672773215414	0	0	8478.549761911807	0	5569.92515239145	0	366345
2	0	"hundred-farmers3"	10000	0	"only-one-field-per-year"	2	3.168	1000	false	true	"historical_trends"	"log-normal"	3.445	false	"hh-nw-kernel-distance"	90	1100	3	0.093	30	0.069	0.05	false	true	0.1	10	0	0.1	1	10	0	false	7	50	true	0	false	1	26	92	0.5805432722678459	0.41945672773215414	0	0	8839.799189864209	0	5625.202863408051	0	366345
2	0	"hundred-farmers3"	10000	0	"only-one-field-per-year"	2	3.168	1000	false	true	"historical_trends"	"log-normal"	3.445	false	"hh-nw-kernel-distance"	90	1100	3	0.093	30	0.069	0.05	false	true	0.1	10	0	0.1	1	10	0	false	7	50	true	0	false	1	27	92	0.5716993051168667	0.42830069488313327	0	0	9018.666448999682	0	5413.094305688981	0	366345
2	0	"hundred-farmers3"	10000	0	"only-one-field-per-year"	2	3.168	1000	false	true	"historical_trends"	"log-normal"	3.445	false	"hh-nw-kernel-distance"	90	1100	3	0.093	30	0.069	0.05	false	true	0.1	10	0	0.1	1	10	0	false	7	50	true	0	false	1	28	92	0.5464308275426406	0.45356917245735945	0	0	8867.382846219778	0	4755.720939641207	0	366345
2	0	"hundred-farmers3"	10000	0	"only-one-field-per-year"	2	3.168	1000	false	true	"historical_trends"	"log-normal"	3.445	false	"hh-nw-kernel-distance"	90	1100	3	0.093	30	0.069	0.05	false	true	0.1	10	0	0.1	1	10	0	false	7	50	true	0	false	1	29	92	0.5950726468730259	0.4049273531269741	0	0	9254.022361327632	0	4243.440214435263	0	366345
2	0	"hundred-farmers3"	10000	0	"only-one-field-per-year"	2	3.168	1000	false	true	"historical_trends"	"log-normal"	3.445	false	"hh-nw-kernel-distance"	90	1100	3	0.093	30	0.069	0.05	false	true	0.1	10	0	0.1	1	10	0	false	7	50	true	0	false	1	30	92	0.6190777005685407	0.3809222994314593	0	0	8660.395103437604	0	3646.6045471518596	0	366345
2	0	"hundred-farmers3"	10000	0	"only-one-field-per-year"	2	3.168	1000	false	true	"historical_trends"	"log-normal"	3.445	false	"hh-nw-kernel-distance"	90	1100	3	0.093	30	0.069	0.05	false	true	0.1	10	0	0.1	1	10	0	false	7	50	true	0	false	1	31	92	0.638660770688566	0.361339229311434	0	0	9031.362915412152	0	2960.469798309088	0	366345
2	0	"hundred-farmers3"	10000	0	"only-one-field-per-year"	2	3.168	1000	false	true	"historical_trends"	"log-normal"	3.445	false	"hh-nw-kernel-distance"	90	1100	3	0.093	30	0.069	0.05	false	true	0.1	10	0	0.1	1	10	0	false	7	50	true	0	false	1	32	92	0.640555906506633	0.35944409349336703	0	0	9056.48610886324	0	3251.095764650758	0	366345
2	0	"hundred-farmers3"	10000	0	"only-one-field-per-year"	2	3.168	1000	false	true	"historical_trends"	"log-normal"	3.445	false	"hh-nw-kernel-distance"	90	1100	3	0.093	30	0.069	0.05	false	true	0.1	10	0	0.1	1	10	0	false	7	50	true	0	false	1	33	92	0.591282375236892	0.408717624763108	0	0	9010.254484495203	0	3643.2755127956952	0	366345
2	0	"hundred-farmers3"	10000	0	"only-one-field-per-year"	2	3.168	1000	false	true	"historical_trends"	"log-normal"	3.445	false	"hh-nw-kernel-distance"	90	1100	3	0.093	30	0.069	0.05	false	true	0.1	10	0	0.1	1	10	0	false	7	50	true	0	false	1	34	92	0.505369551484523	0.49463044851547694	0	0	7599.171457633841	0	4032.1420599066437	0	366345
2	0	"hundred-farmers3"	10000	0	"only-one-field-per-year"	2	3.168	1000	false	true	"historical_trends"	"log-normal"	3.445	false	"hh-nw-kernel-distance"	90	1100	3	0.093	30	0.069	0.05	false	true	0.1	10	0	0.1	1	10	0	false	7	50	true	0	false	1	35	92	0.622236260265319	0.37776373973468097	0	0	8201.639531569317	0	3609.500810102407	0	366345
2	0	"hundred-farmers3"	10000	0	"only-one-field-per-year"	2	3.168	1000	false	true	"historical_trends"	"log-normal"	3.445	false	"hh-nw-kernel-distance"	90	1100	3	0.093	30	0.069	0.05	false	true	0.1	10	0	0.1	1	10	0	false	7	50	true	0	false	1	36	92	0.8679722046746684	0.13202779532533165	0	0	8182.953524823604	0	1717.977136470734	0	366345
2	0	"hundred-farmers3"	10000	0	"only-one-field-per-year"	2	3.168	1000	false	true	"historical_trends"	"log-normal"	3.445	false	"hh-nw-kernel-distance"	90	1100	3	0.093	30	0.069	0.05	false	true	0.1	10	0	0.1	1	10	0	false	7	50	true	0	false	1	37	91	0.8607594936708861	0.13924050632911392	0	0	9536.369749867019	0	1680.019124588745	0	366480
2	0	"hundred-farmers3"	10000	0	"only-one-field-per-year"	2	3.168	1000	false	true	"historical_trends"	"log-normal"	3.445	false	"hh-nw-kernel-distance"	90	1100	3	0.093	30	0.069	0.05	false	true	0.1	10	0	0.1	1	10	0	false	7	50	true	0	false	1	38	91	0.8316455696202532	0.16835443037974684	0	0	9844.793605071265	0	1750.664825272248	0	366480
2	0	"hundred-farmers3"	10000	0	"only-one-field-per-year"	2	3.168	1000	false	true	"historical_trends"	"log-normal"	3.445	false	"hh-nw-kernel-distance"	90	1100	3	0.093	30	0.069	0.05	false	true	0.1	10	0	0.1	1	10	0	false	7	50	true	0	false	1	39	91	0.8386075949367089	0.16139240506329114	0	0	10074.791456106303	0	1774.2377877063761	0	366480
2	0	"hundred-farmers3"	10000	0	"only-one-field-per-year"	2	3.168	1000	false	true	"historical_trends"	"log-normal"	3.445	false	"hh-nw-kernel-distance"	90	1100	3	0.093	30	0.069	0.05	false	true	0.1	10	0	0.1	1	10	0	false	7	50	true	0	false	1	40	91	0.8386075949367089	0.16139240506329114	0	0	8995.988025299279	0	1887.5833929853293	0	366480
2	0	"hundred-farmers3"	10000	0	"only-one-field-per-year"	2	3.168	1000	false	true	"historical_trends"	"log-normal"	3.445	false	"hh-nw-kernel-distance"	90	1100	3	0.093	30	0.069	0.05	false	true	0.1	10	0	0.1	1	10	0	false	7	50	true	0	false	1	41	91	0.7424050632911392	0.25759493670886074	0	0	9073.9681317581	0	1988.542226222222	0	366480
2	0	"hundred-farmers3"	10000	0	"only-one-field-per-year"	2	3.168	1000	false	true	"historical_trends"	"log-normal"	3.445	false	"hh-nw-kernel-distance"	90	1100	3	0.093	30	0.069	0.05	false	true	0.1	10	0	0.1	1	10	0	false	7	50	true	0	false	1	42	91	0.7012658227848101	0.29873417721518986	0	0	8783.4082721166	0	2081.520629872762	0	366480
2	0	"hundred-farmers3"	10000	0	"only-one-field-per-year"	2	3.168	1000	false	true	"historical_trends"	"log-normal"	3.445	false	"hh-nw-kernel-distance"	90	1100	3	0.093	30	0.069	0.05	false	true	0.1	10	0	0.1	1	10	0	false	7	50	true	0	false	1	43	91	0.6278481012658228	0.3721518987341772	0	0	7939.2832856123605	0	2175.41142794652	0	366480
2	0	"hundred-farmers3"	10000	0	"only-one-field-per-year"	2	3.168	1000	false	true	"historical_trends"	"log-normal"	3.445	false	"hh-nw-kernel-distance"	90	1100	3	0.093	30	0.069	0.05	false	true	0.1	10	0	0.1	1	10	0	false	7	50	true	0	false	1	44	91	0.5702531645569621	0.429746835443038	0	0	7408.809368041269	0	2285.0979743934886	0	366480
2	0	"hundred-farmers3"	10000	0	"only-one-field-per-year"	2	3.168	1000	false	true	"historical_trends"	"log-normal"	3.445	false	"hh-nw-kernel-distance"	90	1100	3	0.093	30	0.069	0.05	false	true	0.1	10	0	0.1	1	10	0	false	7	50	true	0	false	1	45	90	0.569435637285986	0.43056436271401394	0	0	7742.806443277316	0	2405.8638536073145	0	366615
2	0	"hundred-farmers3"	10000	0	"only-one-field-per-year"	2	3.168	1000	false	true	"historical_trends"	"log-normal"	3.445	false	"hh-nw-kernel-distance"	90	1100	3	0.093	30	0.069	0.05	false	true	0.1	10	0	0.1	1	10	0	false	7	50	true	0	false	1	46	88	0.5719745222929936	0.4280254777070064	0	0	8103.403942616788	0	2512.7643236559215	0	366930
2	0	"hundred-farmers3"	10000	0	"only-one-field-per-year"	2	3.168	1000	false	true	"historical_trends"	"log-normal"	3.445	false	"hh-nw-kernel-distance"	90	1100	3	0.093	30	0.069	0.05	false	true	0.1	10	0	0.1	1	10	0	false	7	50	true	0	false	1	47	87	0.5730695596681558	0.4269304403318443	0	0	8447.79009873409	0	2754.9934941233973	0	367065
2	0	"hundred-farmers3"	10000	0	"only-one-field-per-year"	2	3.168	1000	false	true	"historical_trends"	"log-normal"	3.445	false	"hh-nw-kernel-distance"	90	1100	3	0.093	30	0.069	0.05	false	true	0.1	10	0	0.1	1	10	0	false	7	50	true	0	false	1	48	86	0.5534229046705055	0.4465770953294946	0	0	8388.240497504465	0	3057.626715483501	0	367245
2	0	"hundred-farmers3"	10000	0	"only-one-field-per-year"	2	3.168	1000	false	true	"historical_trends"	"log-normal"	3.445	false	"hh-nw-kernel-distance"	90	1100	3	0.093	30	0.069	0.05	false	true	0.1	10	0	0.1	1	10	0	false	7	50	true	0	false	1	49	85	0.5266196279666453	0.4733803720333547	0	0	8176.6713599405175	0	3449.3977931950417	0	367425
2	0	"hundred-farmers3"	10000	0	"only-one-field-per-year"	2	3.168	1000	false	true	"historical_trends"	"log-normal"	3.445	false	"hh-nw-kernel-distance"	90	1100	3	0.093	30	0.069	0.05	false	true	0.1	10	0	0.1	1	10	0	false	7	50	true	0	false	1	50	84	0.5283140283140283	0.4716859716859717	0	0	8461.149136378019	0	3957.40874184561	0	367650
3	0	"hundred-farmers3"	10000	0	"only-one-field-per-year"	2	3.168	1000	false	true	"historical_trends"	"log-normal"	3.445	false	"hh-nw-kernel-distance"	90	1100	3	0.093	30	0.069	0.05	false	true	0.1	10	0	0.1	1	10	0	false	7	50	true	0	false	1	0	100	0.50186799501868	0.49813200498132004	0	0	0	0	0	0	0
3	0	"hundred-farmers3"	10000	0	"only-one-field-per-year"	2	3.168	1000	false	true	"historical_trends"	"log-normal"	3.445	false	"hh-nw-kernel-distance"	90	1100	3	0.093	30	0.069	0.05	false	true	0.1	10	0	0.1	1	10	0	false	7	50	true	0	false	1	1	100	0.4800747198007472	0.5199252801992528	0	0	6945.165128662722	0	7156.645494994124	0	365310
3	0	"hundred-farmers3"	10000	0	"only-one-field-per-year"	2	3.168	1000	false	true	"historical_trends"	"log-normal"	3.445	false	"hh-nw-kernel-distance"	90	1100	3	0.093	30	0.069	0.05	false	true	0.1	10	0	0.1	1	10	0	false	7	50	true	0	false	1	2	100	0.4800747198007472	0.5199252801992528	0	0	7277.010095740982	0	7535.553590668332	0	365310
3	0	"hundred-farmers3"	10000	0	"only-one-field-per-year"	2	3.168	1000	false	true	"historical_trends"	"log-normal"	3.445	false	"hh-nw-kernel-distance"	90	1100	3	0.093	30	0.069	0.05	false	true	0.1	10	0	0.1	1	10	0	false	7	50	true	0	false	1	3	100	0.4800747198007472	0.5199252801992528	0	0	7365.3167267955	0	7915.18083239417	0	365310
3	0	"hundred-farmers3"	10000	0	"only-one-field-per-year"	2	3.168	1000	false	true	"historical_trends"	"log-normal"	3.445	false	"hh-nw-kernel-distance"	90	1100	3	0.093	30	0.069	0.05	false	true	0.1	10	0	0.1	1	10	0	false	7	50	true	0	false	1	4	100	0.4800747198007472	0.5199252801992528	0	0	6641.46440132259	0	8298.062159014651	0	365310
3	0	"hundred-farmers3"	10000	0	"only-one-field-per-year"	2	3.168	1000	false	true	"historical_trends"	"log-normal"	3.445	false	"hh-nw-kernel-distance"	90	1100	3	0.093	30	0.069	0.05	false	true	0.1	10	0	0.1	1	10	0	false	7	50	true	0	false	1	5	100	0.4800747198007472	0.5199252801992528	0	0	6882.811842084966	0	8687.006163141212	0	365310
3	0	"hundred-farmers3"	10000	0	"only-one-field-per-year"	2	3.168	1000	false	true	"historical_trends"	"log-normal"	3.445	false	"hh-nw-kernel-distance"	90	1100	3	0.093	30	0.069	0.05	false	true	0.1	10	0	0.1	1	10	0	false	7	50	true	0	false	1	6	100	0.41967621419676215	0.5803237858032378	0	0	6150.699708802487	0	9082.336305224942	0	365310
3	0	"hundred-farmers3"	10000	0	"only-one-field-per-year"	2	3.168	1000	false	true	"historical_trends"	"log-normal"	3.445	false	"hh-nw-kernel-distance"	90	1100	3	0.093	30	0.069	0.05	false	true	0.1	10	0	0.1	1	10	0	false	7	50	true	0	false	1	7	100	0.3804483188044832	0.6195516811955168	0	0	5612.531888546297	0	9479.46861420555	0	365310
3	0	"hundred-farmers3"	10000	0	"only-one-field-per-year"	2	3.168	1000	false	true	"historical_trends"	"log-normal"	3.445	false	"hh-nw-kernel-distance"	90	1100	3	0.093	30	0.069	0.05	false	true	0.1	10	0	0.1	1	10	0	false	7	50	true	0	false	1	8	99	0.4981296758104738	0.5018703241895262	0	0	6026.009062565641	0	8976.839840197825	0	365400
3	0	"hundred-farmers3"	10000	0	"only-one-field-per-year"	2	3.168	1000	false	true	"historical_trends"	"log-normal"	3.445	false	"hh-nw-kernel-distance"	90	1100	3	0.093	30	0.069	0.05	false	true	0.1	10	0	0.1	1	10	0	false	7	50	true	0	false	1	9	99	0.5816708229426434	0.4183291770573566	0	0	6658.094803639721	0	7749.060409968154	0	365400
3	0	"hundred-farmers3"	10000	0	"only-one-field-per-year"	2	3.168	1000	false	true	"historical_trends"	"log-normal"	3.445	false	"hh-nw-kernel-distance"	90	1100	3	0.093	30	0.069	0.05	false	true	0.1	10	0	0.1	1	10	0	false	7	50	true	0	false	1	10	98	0.5840099937539038	0.41599000624609617	0	0	6771.063564322017	0	8037.047653835179	0	365535
3	0	"hundred-farmers3"	10000	0	"only-one-field-per-year"	2	3.168	1000	false	true	"historical_trends"	"log-normal"	3.445	false	"hh-nw-kernel-distance"	90	1100	3	0.093	30	0.069	0.05	false	true	0.1	10	0	0.1	1	10	0	false	7	50	true	0	false	1	11	98	0.5840099937539038	0.41599000624609617	0	0	7401.564405500598	0	8335.591638960164	0	365535
3	0	"hundred-farmers3"	10000	0	"only-one-field-per-year"	2	3.168	1000	false	true	"historical_trends"	"log-normal"	3.445	false	"hh-nw-kernel-distance"	90	1100	3	0.093	30	0.069	0.05	false	true	0.1	10	0	0.1	1	10	0	false	7	50	true	0	false	1	12	97	0.6	0.4	0	0	7889.459237721014	0	8224.649301910527	0	365805
3	0	"hundred-farmers3"	10000	0	"only-one-field-per-year"	2	3.168	1000	false	true	"historical_trends"	"log-normal"	3.445	false	"hh-nw-kernel-distance"	90	1100	3	0.093	30	0.069	0.05	false	true	0.1	10	0	0.1	1	10	0	false	7	50	true	0	false	1	13	97	0.6344827586206897	0.36551724137931035	0	0	7734.169772513451	0	7606.543855684149	0	365805
3	0	"hundred-farmers3"	10000	0	"only-one-field-per-year"	2	3.168	1000	false	true	"historical_trends"	"log-normal"	3.445	false	"hh-nw-kernel-distance"	90	1100	3	0.093	30	0.069	0.05	false	true	0.1	10	0	0.1	1	10	0	false	7	50	true	0	false	1	14	97	0.6344827586206897	0.36551724137931035	0	0	7573.461102368187	0	7786.754039046001	0	365805
3	0	"hundred-farmers3"	10000	0	"only-one-field-per-year"	2	3.168	1000	false	true	"historical_trends"	"log-normal"	3.445	false	"hh-nw-kernel-distance"	90	1100	3	0.093	30	0.069	0.05	false	true	0.1	10	0	0.1	1	10	0	false	7	50	true	0	false	1	15	97	0.6363636363636364	0.36363636363636365	0	0	8178.322014892259	0	7891.712020788422	0	365805
3	0	"hundred-farmers3"	10000	0	"only-one-field-per-year"	2	3.168	1000	false	true	"historical_trends"	"log-normal"	3.445	false	"hh-nw-kernel-distance"	90	1100	3	0.093	30	0.069	0.05	false	true	0.1	10	0	0.1	1	10	0	false	7	50	true	0	false	1	16	97	0.6382445141065831	0.36175548589341694	0	0	8018.788299411568	0	7969.32755666259	0	365805
3	0	"hundred-farmers3"	10000	0	"only-one-field-per-year"	2	3.168	1000	false	true	"historical_trends"	"log-normal"	3.445	false	"hh-nw-kernel-distance"	90	1100	3	0.093	30	0.069	0.05	false	true	0.1	10	0	0.1	1	10	0	false	7	50	true	0	false	1	17	97	0.6382445141065831	0.36175548589341694	0	0	8387.319892251773	0	8067.680177971713	0	365805
3	0	"hundred-farmers3"	10000	0	"only-one-field-per-year"	2	3.168	1000	false	true	"historical_trends"	"log-normal"	3.445	false	"hh-nw-kernel-distance"	90	1100	3	0.093	30	0.069	0.05	false	true	0.1	10	0	0.1	1	10	0	false	7	50	true	0	false	1	18	97	0.5912225705329154	0.4087774294670846	0	0	8064.847988729345	0	8146.840037531551	0	365805
3	0	"hundred-farmers3"	10000	0	"only-one-field-per-year"	2	3.168	1000	false	true	"historical_trends"	"log-normal"	3.445	false	"hh-nw-kernel-distance"	90	1100	3	0.093	30	0.069	0.05	false	true	0.1	10	0	0.1	1	10	0	false	7	50	true	0	false	1	19	97	0.6332288401253918	0.3667711598746082	0	0	8375.451322298402	0	8063.971416445445	0	365805
3	0	"hundred-farmers3"	10000	0	"only-one-field-per-year"	2	3.168	1000	false	true	"historical_trends"	"log-normal"	3.445	false	"hh-nw-kernel-distance"	90	1100	3	0.093	30	0.069	0.05	false	true	0.1	10	0	0.1	1	10	0	false	7	50	true	0	false	1	20	97	0.6858934169278997	0.3141065830721003	0	0	8462.046095717049	0	6885.239829916805	0	365805
3	0	"hundred-farmers3"	10000	0	"only-one-field-per-year"	2	3.168	1000	false	true	"historical_trends"	"log-normal"	3.445	false	"hh-nw-kernel-distance"	90	1100	3	0.093	30	0.069	0.05	false	true	0.1	10	0	0.1	1	10	0	false	7	50	true	0	false	1	21	97	0.5918495297805643	0.40815047021943573	0	0	8191.266309608457	0	6927.457691720648	0	365805
3	0	"hundred-farmers3"	10000	0	"only-one-field-per-year"	2	3.168	1000	false	true	"historical_trends"	"log-normal"	3.445	false	"hh-nw-kernel-distance"	90	1100	3	0.093	30	0.069	0.05	false	true	0.1	10	0	0.1	1	10	0	false	7	50	true	0	false	1	22	97	0.742319749216301	0.25768025078369905	0	0	8754.706374224348	0	5646.674080011135	0	365805
3	0	"hundred-farmers3"	10000	0	"only-one-field-per-year"	2	3.168	1000	false	true	"historical_trends"	"log-normal"	3.445	false	"hh-nw-kernel-distance"	90	1100	3	0.093	30	0.069	0.05	false	true	0.1	10	0	0.1	1	10	0	false	7	50	true	0	false	1	23	97	0.7517241379310344	0.2482758620689655	0	0	8813.95508675632	0	5402.746094322684	0	365805
3	0	"hundred-farmers3"	10000	0	"only-one-field-per-year"	2	3.168	1000	false	true	"historical_trends"	"log-normal"	3.445	false	"hh-nw-kernel-distance"	90	1100	3	0.093	30	0.069	0.05	false	true	0.1	10	0	0.1	1	10	0	false	7	50	true	0	false	1	24	96	0.5919648462021343	0.40803515379786565	0	0	8601.300880031225	0	5420.481672971351	0	365895
3	0	"hundred-farmers3"	10000	0	"only-one-field-per-year"	2	3.168	1000	false	true	"historical_trends"	"log-normal"	3.445	false	"hh-nw-kernel-distance"	90	1100	3	0.093	30	0.069	0.05	false	true	0.1	10	0	0.1	1	10	0	false	7	50	true	0	false	1	25	96	0.5693659761456371	0.43063402385436284	0	0	8499.010996035082	0	5380.556054197074	0	365895
3	0	"hundred-farmers3"	10000	0	"only-one-field-per-year"	2	3.168	1000	false	true	"historical_trends"	"log-normal"	3.445	false	"hh-nw-kernel-distance"	90	1100	3	0.093	30	0.069	0.05	false	true	0.1	10	0	0.1	1	10	0	false	7	50	true	0	false	1	26	96	0.5599497802887633	0.44005021971123665	0	0	8648.43589395758	0	5417.380170224669	0	365895
3	0	"hundred-farmers3"	10000	0	"only-one-field-per-year"	2	3.168	1000	false	true	"historical_trends"	"log-normal"	3.445	false	"hh-nw-kernel-distance"	90	1100	3	0.093	30	0.069	0.05	false	true	0.1	10	0	0.1	1	10	0	false	7	50	true	0	false	1	27	96	0.5599497802887633	0.44005021971123665	0	0	8978.816936723446	0	4585.489924939921	0	365895
3	0	"hundred-farmers3"	10000	0	"only-one-field-per-year"	2	3.168	1000	false	true	"historical_trends"	"log-normal"	3.445	false	"hh-nw-kernel-distance"	90	1100	3	0.093	30	0.069	0.05	false	true	0.1	10	0	0.1	1	10	0	false	7	50	true	0	false	1	28	96	0.5241682360326428	0.4758317639673572	0	0	8610.21283430218	0	4144.992958718195	0	365895
3	0	"hundred-farmers3"	10000	0	"only-one-field-per-year"	2	3.168	1000	false	true	"historical_trends"	"log-normal"	3.445	false	"hh-nw-kernel-distance"	90	1100	3	0.093	30	0.069	0.05	false	true	0.1	10	0	0.1	1	10	0	false	7	50	true	0	false	1	29	96	0.5561833019460138	0.4438166980539862	0	0	8902.164883914851	0	3652.0009449842214	0	365895
3	0	"hundred-farmers3"	10000	0	"only-one-field-per-year"	2	3.168	1000	false	true	"historical_trends"	"log-normal"	3.445	false	"hh-nw-kernel-distance"	90	1100	3	0.093	30	0.069	0.05	false	true	0.1	10	0	0.1	1	10	0	false	7	50	true	0	false	1	30	96	0.5662272441933459	0.4337727558066541	0	0	8513.486424880972	0	3527.52344924609	0	365895
3	0	"hundred-farmers3"	10000	0	"only-one-field-per-year"	2	3.168	1000	false	true	"historical_trends"	"log-normal"	3.445	false	"hh-nw-kernel-distance"	90	1100	3	0.093	30	0.069	0.05	false	true	0.1	10	0	0.1	1	10	0	false	7	50	true	0	false	1	31	96	0.5800376647834274	0.4199623352165725	0	0	8485.967725845712	0	2939.7608671722533	0	365895
3	0	"hundred-farmers3"	10000	0	"only-one-field-per-year"	2	3.168	1000	false	true	"historical_trends"	"log-normal"	3.445	false	"hh-nw-kernel-distance"	90	1100	3	0.093	30	0.069	0.05	false	true	0.1	10	0	0.1	1	10	0	false	7	50	true	0	false	1	32	96	0.5800376647834274	0.4199623352165725	0	0	8310.056772540926	0	3325.6175238005007	0	365895
3	0	"hundred-farmers3"	10000	0	"only-one-field-per-year"	2	3.168	1000	false	true	"historical_trends"	"log-normal"	3.445	false	"hh-nw-kernel-distance"	90	1100	3	0.093	30	0.069	0.05	false	true	0.1	10	0	0.1	1	10	0	false	7	50	true	0	false	1	33	96	0.485247959824231	0.514752040175769	0	0	7405.485710332465	0	3797.423649315394	0	365895
3	0	"hundred-farmers3"	10000	0	"only-one-field-per-year"	2	3.168	1000	false	true	"historical_trends"	"log-normal"	3.445	false	"hh-nw-kernel-distance"	90	1100	3	0.093	30	0.069	0.05	false	true	0.1	10	0	0.1	1	10	0	false	7	50	true	0	false	1	34	96	0.42059008160703076	0.5794099183929693	0	0	6361.890201137841	0	4336.185457688951	0	365895
3	0	"hundred-farmers3"	10000	0	"only-one-field-per-year"	2	3.168	1000	false	true	"historical_trends"	"log-normal"	3.445	false	"hh-nw-kernel-distance"	90	1100	3	0.093	30	0.069	0.05	false	true	0.1	10	0	0.1	1	10	0	false	7	50	true	0	false	1	35	94	0.5519194461925739	0.44808055380742606	0	0	6842.557809492446	0	3680.2875498668436	0	366075
3	0	"hundred-farmers3"	10000	0	"only-one-field-per-year"	2	3.168	1000	false	true	"historical_trends"	"log-normal"	3.445	false	"hh-nw-kernel-distance"	90	1100	3	0.093	30	0.069	0.05	false	true	0.1	10	0	0.1	1	10	0	false	7	50	true	0	false	1	36	93	0.8594833018273472	0.1405166981726528	0	0	7321.2887718138445	0	1574.296535619515	0	366165
3	0	"hundred-farmers3"	10000	0	"only-one-field-per-year"	2	3.168	1000	false	true	"historical_trends"	"log-normal"	3.445	false	"hh-nw-kernel-distance"	90	1100	3	0.093	30	0.069	0.05	false	true	0.1	10	0	0.1	1	10	0	false	7	50	true	0	false	1	37	93	0.8620037807183365	0.13799621928166353	0	0	8553.570518752016	0	1452.6703372786747	0	366165
3	0	"hundred-farmers3"	10000	0	"only-one-field-per-year"	2	3.168	1000	false	true	"historical_trends"	"log-normal"	3.445	false	"hh-nw-kernel-distance"	90	1100	3	0.093	30	0.069	0.05	false	true	0.1	10	0	0.1	1	10	0	false	7	50	true	0	false	1	38	93	0.8412098298676749	0.15879017013232513	0	0	9353.430687948188	0	1625.164503077041	0	366165
3	0	"hundred-farmers3"	10000	0	"only-one-field-per-year"	2	3.168	1000	false	true	"historical_trends"	"log-normal"	3.445	false	"hh-nw-kernel-distance"	90	1100	3	0.093	30	0.069	0.05	false	true	0.1	10	0	0.1	1	10	0	false	7	50	true	0	false	1	39	93	0.8462507876496534	0.15374921235034655	0	0	9918.786786658202	0	1772.7099949966548	0	366165
3	0	"hundred-farmers3"	10000	0	"only-one-field-per-year"	2	3.168	1000	false	true	"historical_trends"	"log-normal"	3.445	false	"hh-nw-kernel-distance"	90	1100	3	0.093	30	0.069	0.05	false	true	0.1	10	0	0.1	1	10	0	false	7	50	true	0	false	1	40	93	0.8500315059861374	0.14996849401386264	0	0	9177.512334389221	0	1908.445556997203	0	366165
3	0	"hundred-farmers3"	10000	0	"only-one-field-per-year"	2	3.168	1000	false	true	"historical_trends"	"log-normal"	3.445	false	"hh-nw-kernel-distance"	90	1100	3	0.093	30	0.069	0.05	false	true	0.1	10	0	0.1	1	10	0	false	7	50	true	0	false	1	41	92	0.7662665824384081	0.2337334175615919	0	0	9313.992134022452	0	2021.9574944421993	0	366345
3	0	"hundred-farmers3"	10000	0	"only-one-field-per-year"	2	3.168	1000	false	true	"historical_trends"	"log-normal"	3.445	false	"hh-nw-kernel-distance"	90	1100	3	0.093	30	0.069	0.05	false	true	0.1	10	0	0.1	1	10	0	false	7	50	true	0	false	1	42	92	0.7094125078963992	0.29058749210360074	0	0	8698.98946712654	0	2125.955204063026	0	366345
3	0	"hundred-farmers3"	10000	0	"only-one-field-per-year"	2	3.168	1000	false	true	"historical_trends"	"log-normal"	3.445	false	"hh-nw-kernel-distance"	90	1100	3	0.093	30	0.069	0.05	false	true	0.1	10	0	0.1	1	10	0	false	7	50	true	0	false	1	43	92	0.6512950094756791	0.3487049905243209	0	0	8132.086640080516	0	2224.2579235884723	0	366345
3	0	"hundred-farmers3"	10000	0	"only-one-field-per-year"	2	3.168	1000	false	true	"historical_trends"	"log-normal"	3.445	false	"hh-nw-kernel-distance"	90	1100	3	0.093	30	0.069	0.05	false	true	0.1	10	0	0.1	1	10	0	false	7	50	true	0	false	1	44	92	0.5994946304485155	0.4005053695514845	0	0	7697.389042687118	0	2329.305876410549	0	366345
3	0	"hundred-farmers3"	10000	0	"only-one-field-per-year"	2	3.168	1000	false	true	"historical_trends"	"log-normal"	3.445	false	"hh-nw-kernel-distance"	90	1100	3	0.093	30	0.069	0.05	false	true	0.1	10	0	0.1	1	10	0	false	7	50	true	0	false	1	45	92	0.5950726468730259	0.4049273531269741	0	0	8007.481072093737	0	2458.8097981974392	0	366345
3	0	"hundred-farmers3"	10000	0	"only-one-field-per-year"	2	3.168	1000	false	true	"historical_trends"	"log-normal"	3.445	false	"hh-nw-kernel-distance"	90	1100	3	0.093	30	0.069	0.05	false	true	0.1	10	0	0.1	1	10	0	false	7	50	true	0	false	1	46	89	0.5951623169955442	0.4048376830044558	0	0	8299.864484919131	0	2499.331100142021	0	366885
3	0	"hundred-farmers3"	10000	0	"only-one-field-per-year"	2	3.168	1000	false	true	"historical_trends"	"log-normal"	3.445	false	"hh-nw-kernel-distance"	90	1100	3	0.093	30	0.069	0.05	false	true	0.1	10	0	0.1	1	10	0	false	7	50	true	0	false	1	47	88	0.5963010204081632	0.40369897959183676	0	0	8663.439723231299	0	2690.4068607623067	0	367020
3	0	"hundred-farmers3"	10000	0	"only-one-field-per-year"	2	3.168	1000	false	true	"historical_trends"	"log-normal"	3.445	false	"hh-nw-kernel-distance"	90	1100	3	0.093	30	0.069	0.05	false	true	0.1	10	0	0.1	1	10	0	false	7	50	true	0	false	1	48	87	0.5891373801916933	0.4108626198083067	0	0	8858.24741351434	0	2967.542903813508	0	367155
3	0	"hundred-farmers3"	10000	0	"only-one-field-per-year"	2	3.168	1000	false	true	"historical_trends"	"log-normal"	3.445	false	"hh-nw-kernel-distance"	90	1100	3	0.093	30	0.069	0.05	false	true	0.1	10	0	0.1	1	10	0	false	7	50	true	0	false	1	49	85	0.5664739884393064	0.43352601156069365	0	0	8716.928807118844	0	3305.0490305473545	0	367515
3	0	"hundred-farmers3"	10000	0	"only-one-field-per-year"	2	3.168	1000	false	true	"historical_trends"	"log-normal"	3.445	false	"hh-nw-kernel-distance"	90	1100	3	0.093	30	0.069	0.05	false	true	0.1	10	0	0.1	1	10	0	false	7	50	true	0	false	1	50	83	0.5701357466063348	0.4298642533936652	0	0	9024.61581684017	0	3728.0739099576704	0	367965
4	0	"hundred-farmers3"	10000	0	"only-one-field-per-year"	2	3.168	1000	false	true	"historical_trends"	"log-normal"	3.445	false	"hh-nw-kernel-distance"	90	1100	3	0.093	30	0.069	0.05	false	true	0.1	10	0	0.1	1	10	0	false	7	50	true	0	false	1	0	100	0.50186799501868	0.49813200498132004	0	0	0	0	0	0	0
4	0	"hundred-farmers3"	10000	0	"only-one-field-per-year"	2	3.168	1000	false	true	"historical_trends"	"log-normal"	3.445	false	"hh-nw-kernel-distance"	90	1100	3	0.093	30	0.069	0.05	false	true	0.1	10	0	0.1	1	10	0	false	7	50	true	0	false	1	1	100	0.48443337484433374	0.5155666251556662	0	0	7012.528863446419	0	7661.550668990147	0	365310
4	0	"hundred-farmers3"	10000	0	"only-one-field-per-year"	2	3.168	1000	false	true	"historical_trends"	"log-normal"	3.445	false	"hh-nw-kernel-distance"	90	1100	3	0.093	30	0.069	0.05	false	true	0.1	10	0	0.1	1	10	0	false	7	50	true	0	false	1	2	100	0.48443337484433374	0.5155666251556662	0	0	7333.864331292818	0	8069.458733708013	0	365310
4	0	"hundred-farmers3"	10000	0	"only-one-field-per-year"	2	3.168	1000	false	true	"historical_trends"	"log-normal"	3.445	false	"hh-nw-kernel-distance"	90	1100	3	0.093	30	0.069	0.05	false	true	0.1	10	0	0.1	1	10	0	false	7	50	true	0	false	1	3	100	0.48443337484433374	0.5155666251556662	0	0	7581.5279055961155	0	8465.747316371353	0	365310
4	0	"hundred-farmers3"	10000	0	"only-one-field-per-year"	2	3.168	1000	false	true	"historical_trends"	"log-normal"	3.445	false	"hh-nw-kernel-distance"	90	1100	3	0.093	30	0.069	0.05	false	true	0.1	10	0	0.1	1	10	0	false	7	50	true	0	false	1	4	100	0.4825653798256538	0.5174346201743462	0	0	7238.185879685793	0	8850.9381232564	0	365310
4	0	"hundred-farmers3"	10000	0	"only-one-field-per-year"	2	3.168	1000	false	true	"historical_trends"	"log-normal"	3.445	false	"hh-nw-kernel-distance"	90	1100	3	0.093	30	0.069	0.05	false	true	0.1	10	0	0.1	1	10	0	false	7	50	true	0	false	1	5	100	0.4825653798256538	0.5174346201743462	0	0	7485.462108673868	0	9225.795768847327	0	365310
4	0	"hundred-farmers3"	10000	0	"only-one-field-per-year"	2	3.168	1000	false	true	"historical_trends"	"log-normal"	3.445	false	"hh-nw-kernel-distance"	90	1100	3	0.093	30	0.069	0.05	false	true	0.1	10	0	0.1	1	10	0	false	7	50	true	0	false	1	6	100	0.43462017434620176	0.5653798256537983	0	0	6826.2094867486285	0	9589.781757015187	0	365310
4	0	"hundred-farmers3"	10000	0	"only-one-field-per-year"	2	3.168	1000	false	true	"historical_trends"	"log-normal"	3.445	false	"hh-nw-kernel-distance"	90	1100	3	0.093	30	0.069	0.05	false	true	0.1	10	0	0.1	1	10	0	false	7	50	true	0	false	1	7	99	0.38902743142144636	0.6109725685785536	0	0	6189.211460335288	0	9913.122992000379	0	365400
4	0	"hundred-farmers3"	10000	0	"only-one-field-per-year"	2	3.168	1000	false	true	"historical_trends"	"log-normal"	3.445	false	"hh-nw-kernel-distance"	90	1100	3	0.093	30	0.069	0.05	false	true	0.1	10	0	0.1	1	10	0	false	7	50	true	0	false	1	8	98	0.484394506866417	0.5156054931335831	0	0	6587.191543570128	0	9942.683329198693	0	365490
4	0	"hundred-farmers3"	10000	0	"only-one-field-per-year"	2	3.168	1000	false	true	"historical_trends"	"log-normal"	3.445	false	"hh-nw-kernel-distance"	90	1100	3	0.093	30	0.069	0.05	false	true	0.1	10	0	0.1	1	10	0	false	7	50	true	0	false	1	9	98	0.5430711610486891	0.45692883895131087	0	0	7019.378694471751	0	8929.075940340523	0	365490
4	0	"hundred-farmers3"	10000	0	"only-one-field-per-year"	2	3.168	1000	false	true	"historical_trends"	"log-normal"	3.445	false	"hh-nw-kernel-distance"	90	1100	3	0.093	30	0.069	0.05	false	true	0.1	10	0	0.1	1	10	0	false	7	50	true	0	false	1	10	97	0.5588235294117647	0.4411764705882353	0	0	6601.615111799083	0	8980.798660984337	0	365670
4	0	"hundred-farmers3"	10000	0	"only-one-field-per-year"	2	3.168	1000	false	true	"historical_trends"	"log-normal"	3.445	false	"hh-nw-kernel-distance"	90	1100	3	0.093	30	0.069	0.05	false	true	0.1	10	0	0.1	1	10	0	false	7	50	true	0	false	1	11	96	0.5598746081504702	0.44012539184952976	0	0	7250.976508473191	0	9184.123920200303	0	365805
4	0	"hundred-farmers3"	10000	0	"only-one-field-per-year"	2	3.168	1000	false	true	"historical_trends"	"log-normal"	3.445	false	"hh-nw-kernel-distance"	90	1100	3	0.093	30	0.069	0.05	false	true	0.1	10	0	0.1	1	10	0	false	7	50	true	0	false	1	12	94	0.6160657811511702	0.38393421884882983	0	0	7727.326810330496	0	8082.594186172793	0	366435
4	0	"hundred-farmers3"	10000	0	"only-one-field-per-year"	2	3.168	1000	false	true	"historical_trends"	"log-normal"	3.445	false	"hh-nw-kernel-distance"	90	1100	3	0.093	30	0.069	0.05	false	true	0.1	10	0	0.1	1	10	0	false	7	50	true	0	false	1	13	94	0.6426312460468058	0.3573687539531942	0	0	7212.673801973379	0	7590.004313662916	0	366435
4	0	"hundred-farmers3"	10000	0	"only-one-field-per-year"	2	3.168	1000	false	true	"historical_trends"	"log-normal"	3.445	false	"hh-nw-kernel-distance"	90	1100	3	0.093	30	0.069	0.05	false	true	0.1	10	0	0.1	1	10	0	false	7	50	true	0	false	1	14	94	0.6426312460468058	0.3573687539531942	0	0	7395.814739911722	0	7715.490287692322	0	366435
4	0	"hundred-farmers3"	10000	0	"only-one-field-per-year"	2	3.168	1000	false	true	"historical_trends"	"log-normal"	3.445	false	"hh-nw-kernel-distance"	90	1100	3	0.093	30	0.069	0.05	false	true	0.1	10	0	0.1	1	10	0	false	7	50	true	0	false	1	15	94	0.6426312460468058	0.3573687539531942	0	0	7746.724769853797	0	7819.385576340352	0	366435
4	0	"hundred-farmers3"	10000	0	"only-one-field-per-year"	2	3.168	1000	false	true	"historical_trends"	"log-normal"	3.445	false	"hh-nw-kernel-distance"	90	1100	3	0.093	30	0.069	0.05	false	true	0.1	10	0	0.1	1	10	0	false	7	50	true	0	false	1	16	94	0.6426312460468058	0.3573687539531942	0	0	8127.9547047407705	0	7905.087798216207	0	366435
4	0	"hundred-farmers3"	10000	0	"only-one-field-per-year"	2	3.168	1000	false	true	"historical_trends"	"log-normal"	3.445	false	"hh-nw-kernel-distance"	90	1100	3	0.093	30	0.069	0.05	false	true	0.1	10	0	0.1	1	10	0	false	7	50	true	0	false	1	17	93	0.6438529784537389	0.3561470215462611	0	0	8336.77892626484	0	7947.390837052427	0	366570
4	0	"hundred-farmers3"	10000	0	"only-one-field-per-year"	2	3.168	1000	false	true	"historical_trends"	"log-normal"	3.445	false	"hh-nw-kernel-distance"	90	1100	3	0.093	30	0.069	0.05	false	true	0.1	10	0	0.1	1	10	0	false	7	50	true	0	false	1	18	93	0.5792141951837769	0.4207858048162231	0	0	7619.939015868991	0	8002.339093645059	0	366570
4	0	"hundred-farmers3"	10000	0	"only-one-field-per-year"	2	3.168	1000	false	true	"historical_trends"	"log-normal"	3.445	false	"hh-nw-kernel-distance"	90	1100	3	0.093	30	0.069	0.05	false	true	0.1	10	0	0.1	1	10	0	false	7	50	true	0	false	1	19	92	0.6440355329949239	0.35596446700507617	0	0	8185.656934417538	0	7869.9134411945215	0	366660
4	0	"hundred-farmers3"	10000	0	"only-one-field-per-year"	2	3.168	1000	false	true	"historical_trends"	"log-normal"	3.445	false	"hh-nw-kernel-distance"	90	1100	3	0.093	30	0.069	0.05	false	true	0.1	10	0	0.1	1	10	0	false	7	50	true	0	false	1	20	92	0.6967005076142132	0.3032994923857868	0	0	8142.290214439636	0	6689.456476389662	0	366660
4	0	"hundred-farmers3"	10000	0	"only-one-field-per-year"	2	3.168	1000	false	true	"historical_trends"	"log-normal"	3.445	false	"hh-nw-kernel-distance"	90	1100	3	0.093	30	0.069	0.05	false	true	0.1	10	0	0.1	1	10	0	false	7	50	true	0	false	1	21	92	0.5901015228426396	0.4098984771573604	0	0	7928.252611327181	0	6718.722642779462	0	366660
4	0	"hundred-farmers3"	10000	0	"only-one-field-per-year"	2	3.168	1000	false	true	"historical_trends"	"log-normal"	3.445	false	"hh-nw-kernel-distance"	90	1100	3	0.093	30	0.069	0.05	false	true	0.1	10	0	0.1	1	10	0	false	7	50	true	0	false	1	22	91	0.7609663064208518	0.23903369357914814	0	0	8467.14425810328	0	5249.31224595049	0	366795
4	0	"hundred-farmers3"	10000	0	"only-one-field-per-year"	2	3.168	1000	false	true	"historical_trends"	"log-normal"	3.445	false	"hh-nw-kernel-distance"	90	1100	3	0.093	30	0.069	0.05	false	true	0.1	10	0	0.1	1	10	0	false	7	50	true	0	false	1	23	91	0.7997457088366179	0.20025429116338206	0	0	8218.960416847422	0	4378.173849638316	0	366795
4	0	"hundred-farmers3"	10000	0	"only-one-field-per-year"	2	3.168	1000	false	true	"historical_trends"	"log-normal"	3.445	false	"hh-nw-kernel-distance"	90	1100	3	0.093	30	0.069	0.05	false	true	0.1	10	0	0.1	1	10	0	false	7	50	true	0	false	1	24	90	0.5938892425206874	0.4061107574793125	0	0	8119.427260443253	0	4383.898170134865	0	366885
4	0	"hundred-farmers3"	10000	0	"only-one-field-per-year"	2	3.168	1000	false	true	"historical_trends"	"log-normal"	3.445	false	"hh-nw-kernel-distance"	90	1100	3	0.093	30	0.069	0.05	false	true	0.1	10	0	0.1	1	10	0	false	7	50	true	0	false	1	25	90	0.5843411839592616	0.4156588160407384	0	0	8313.69623442214	0	4273.684956436598	0	366885
4	0	"hundred-farmers3"	10000	0	"only-one-field-per-year"	2	3.168	1000	false	true	"historical_trends"	"log-normal"	3.445	false	"hh-nw-kernel-distance"	90	1100	3	0.093	30	0.069	0.05	false	true	0.1	10	0	0.1	1	10	0	false	7	50	true	0	false	1	26	90	0.5843411839592616	0.4156588160407384	0	0	8681.543820925937	0	4256.2495773191795	0	366885
4	0	"hundred-farmers3"	10000	0	"only-one-field-per-year"	2	3.168	1000	false	true	"historical_trends"	"log-normal"	3.445	false	"hh-nw-kernel-distance"	90	1100	3	0.093	30	0.069	0.05	false	true	0.1	10	0	0.1	1	10	0	false	7	50	true	0	false	1	27	90	0.5817950350095481	0.41820496499045196	0	0	8974.146529461823	0	3799.541124271483	0	366885
4	0	"hundred-farmers3"	10000	0	"only-one-field-per-year"	2	3.168	1000	false	true	"historical_trends"	"log-normal"	3.445	false	"hh-nw-kernel-distance"	90	1100	3	0.093	30	0.069	0.05	false	true	0.1	10	0	0.1	1	10	0	false	7	50	true	0	false	1	28	90	0.5556970082749841	0.4443029917250159	0	0	8817.707074571716	0	3071.1394455787836	0	366885
4	0	"hundred-farmers3"	10000	0	"only-one-field-per-year"	2	3.168	1000	false	true	"historical_trends"	"log-normal"	3.445	false	"hh-nw-kernel-distance"	90	1100	3	0.093	30	0.069	0.05	false	true	0.1	10	0	0.1	1	10	0	false	7	50	true	0	false	1	29	90	0.5900700190961171	0.4099299809038829	0	0	9208.59933893153	0	2774.709464540704	0	366885
4	0	"hundred-farmers3"	10000	0	"only-one-field-per-year"	2	3.168	1000	false	true	"historical_trends"	"log-normal"	3.445	false	"hh-nw-kernel-distance"	90	1100	3	0.093	30	0.069	0.05	false	true	0.1	10	0	0.1	1	10	0	false	7	50	true	0	false	1	30	90	0.6078930617441121	0.392106938255888	0	0	9045.064566282314	0	2454.2601925477934	0	366885
4	0	"hundred-farmers3"	10000	0	"only-one-field-per-year"	2	3.168	1000	false	true	"historical_trends"	"log-normal"	3.445	false	"hh-nw-kernel-distance"	90	1100	3	0.093	30	0.069	0.05	false	true	0.1	10	0	0.1	1	10	0	false	7	50	true	0	false	1	31	90	0.6314449395289624	0.36855506047103753	0	0	9540.267868328878	0	2224.259606425468	0	366885
4	0	"hundred-farmers3"	10000	0	"only-one-field-per-year"	2	3.168	1000	false	true	"historical_trends"	"log-normal"	3.445	false	"hh-nw-kernel-distance"	90	1100	3	0.093	30	0.069	0.05	false	true	0.1	10	0	0.1	1	10	0	false	7	50	true	0	false	1	32	90	0.6314449395289624	0.36855506047103753	0	0	9428.284901251096	0	2663.3046174450405	0	366885
4	0	"hundred-farmers3"	10000	0	"only-one-field-per-year"	2	3.168	1000	false	true	"historical_trends"	"log-normal"	3.445	false	"hh-nw-kernel-distance"	90	1100	3	0.093	30	0.069	0.05	false	true	0.1	10	0	0.1	1	10	0	false	7	50	true	0	false	1	33	90	0.5582431572246976	0.44175684277530236	0	0	8887.968216449537	0	3179.818495994304	0	366885
4	0	"hundred-farmers3"	10000	0	"only-one-field-per-year"	2	3.168	1000	false	true	"historical_trends"	"log-normal"	3.445	false	"hh-nw-kernel-distance"	90	1100	3	0.093	30	0.069	0.05	false	true	0.1	10	0	0.1	1	10	0	false	7	50	true	0	false	1	34	90	0.49649904519414384	0.5035009548058561	0	0	7946.270116159891	0	3746.495663093279	0	366885
4	0	"hundred-farmers3"	10000	0	"only-one-field-per-year"	2	3.168	1000	false	true	"historical_trends"	"log-normal"	3.445	false	"hh-nw-kernel-distance"	90	1100	3	0.093	30	0.069	0.05	false	true	0.1	10	0	0.1	1	10	0	false	7	50	true	0	false	1	35	90	0.6161680458306811	0.3838319541693189	0	0	8466.453326455514	0	3354.5330374809364	0	366885
4	0	"hundred-farmers3"	10000	0	"only-one-field-per-year"	2	3.168	1000	false	true	"historical_trends"	"log-normal"	3.445	false	"hh-nw-kernel-distance"	90	1100	3	0.093	30	0.069	0.05	false	true	0.1	10	0	0.1	1	10	0	false	7	50	true	0	false	1	36	90	0.8739656269891789	0.12603437301082113	0	0	7941.827746093919	0	1442.0826049502548	0	366885
4	0	"hundred-farmers3"	10000	0	"only-one-field-per-year"	2	3.168	1000	false	true	"historical_trends"	"log-normal"	3.445	false	"hh-nw-kernel-distance"	90	1100	3	0.093	30	0.069	0.05	false	true	0.1	10	0	0.1	1	10	0	false	7	50	true	0	false	1	37	90	0.8854232972628899	0.11457670273711013	0	0	9300.046341525393	0	1419.423665855053	0	366885
4	0	"hundred-farmers3"	10000	0	"only-one-field-per-year"	2	3.168	1000	false	true	"historical_trends"	"log-normal"	3.445	false	"hh-nw-kernel-distance"	90	1100	3	0.093	30	0.069	0.05	false	true	0.1	10	0	0.1	1	10	0	false	7	50	true	0	false	1	38	90	0.8491406747294716	0.15085932527052834	0	0	9867.518159413416	0	1559.155629142982	0	366885
4	0	"hundred-farmers3"	10000	0	"only-one-field-per-year"	2	3.168	1000	false	true	"historical_trends"	"log-normal"	3.445	false	"hh-nw-kernel-distance"	90	1100	3	0.093	30	0.069	0.05	false	true	0.1	10	0	0.1	1	10	0	false	7	50	true	0	false	1	39	89	0.8540471637985978	0.14595283620140218	0	0	9798.273818270269	0	1702.7361962265534	0	366975
4	0	"hundred-farmers3"	10000	0	"only-one-field-per-year"	2	3.168	1000	false	true	"historical_trends"	"log-normal"	3.445	false	"hh-nw-kernel-distance"	90	1100	3	0.093	30	0.069	0.05	false	true	0.1	10	0	0.1	1	10	0	false	7	50	true	0	false	1	40	89	0.8540471637985978	0.14595283620140218	0	0	8814.083222560628	0	1831.6960297069695	0	366975
4	0	"hundred-farmers3"	10000	0	"only-one-field-per-year"	2	3.168	1000	false	true	"historical_trends"	"log-normal"	3.445	false	"hh-nw-kernel-distance"	90	1100	3	0.093	30	0.069	0.05	false	true	0.1	10	0	0.1	1	10	0	false	7	50	true	0	false	1	41	88	0.7546325878594249	0.2453674121405751	0	0	8848.119414460114	0	1942.436616225545	0	367155
4	0	"hundred-farmers3"	10000	0	"only-one-field-per-year"	2	3.168	1000	false	true	"historical_trends"	"log-normal"	3.445	false	"hh-nw-kernel-distance"	90	1100	3	0.093	30	0.069	0.05	false	true	0.1	10	0	0.1	1	10	0	false	7	50	true	0	false	1	42	88	0.7067092651757189	0.29329073482428114	0	0	8453.118279597884	0	2039.9134720858558	0	367155
4	0	"hundred-farmers3"	10000	0	"only-one-field-per-year"	2	3.168	1000	false	true	"historical_trends"	"log-normal"	3.445	false	"hh-nw-kernel-distance"	90	1100	3	0.093	30	0.069	0.05	false	true	0.1	10	0	0.1	1	10	0	false	7	50	true	0	false	1	43	88	0.6440894568690095	0.3559105431309904	0	0	7851.510217471671	0	2133.6353162554233	0	367155
4	0	"hundred-farmers3"	10000	0	"only-one-field-per-year"	2	3.168	1000	false	true	"historical_trends"	"log-normal"	3.445	false	"hh-nw-kernel-distance"	90	1100	3	0.093	30	0.069	0.05	false	true	0.1	10	0	0.1	1	10	0	false	7	50	true	0	false	1	44	88	0.5827476038338658	0.4172523961661342	0	0	7287.873741737493	0	2238.209509157608	0	367155
4	0	"hundred-farmers3"	10000	0	"only-one-field-per-year"	2	3.168	1000	false	true	"historical_trends"	"log-normal"	3.445	false	"hh-nw-kernel-distance"	90	1100	3	0.093	30	0.069	0.05	false	true	0.1	10	0	0.1	1	10	0	false	7	50	true	0	false	1	45	88	0.5814696485623003	0.4185303514376997	0	0	7654.566541062325	0	2372.7439830266826	0	367155
4	0	"hundred-farmers3"	10000	0	"only-one-field-per-year"	2	3.168	1000	false	true	"historical_trends"	"log-normal"	3.445	false	"hh-nw-kernel-distance"	90	1100	3	0.093	30	0.069	0.05	false	true	0.1	10	0	0.1	1	10	0	false	7	50	true	0	false	1	46	87	0.581783194355356	0.41821680564464403	0	0	7988.248142160697	0	2480.4588418325598	0	367425
4	0	"hundred-farmers3"	10000	0	"only-one-field-per-year"	2	3.168	1000	false	true	"historical_trends"	"log-normal"	3.445	false	"hh-nw-kernel-distance"	90	1100	3	0.093	30	0.069	0.05	false	true	0.1	10	0	0.1	1	10	0	false	7	50	true	0	false	1	47	86	0.5796915167095116	0.4203084832904884	0	0	8272.23479668028	0	2695.5664260787075	0	367560
4	0	"hundred-farmers3"	10000	0	"only-one-field-per-year"	2	3.168	1000	false	true	"historical_trends"	"log-normal"	3.445	false	"hh-nw-kernel-distance"	90	1100	3	0.093	30	0.069	0.05	false	true	0.1	10	0	0.1	1	10	0	false	7	50	true	0	false	1	48	86	0.5591259640102828	0.44087403598971725	0	0	8233.658576826881	0	3037.7711910456533	0	367560
4	0	"hundred-farmers3"	10000	0	"only-one-field-per-year"	2	3.168	1000	false	true	"historical_trends"	"log-normal"	3.445	false	"hh-nw-kernel-distance"	90	1100	3	0.093	30	0.069	0.05	false	true	0.1	10	0	0.1	1	10	0	false	7	50	true	0	false	1	49	85	0.5463917525773195	0.4536082474226804	0	0	8290.57084383334	0	3452.6908631500078	0	367740
4	0	"hundred-farmers3"	10000	0	"only-one-field-per-year"	2	3.168	1000	false	true	"historical_trends"	"log-normal"	3.445	false	"hh-nw-kernel-distance"	90	1100	3	0.093	30	0.069	0.05	false	true	0.1	10	0	0.1	1	10	0	false	7	50	true	0	false	1	50	84	0.5474499677211104	0.4525500322788896	0	0	8589.349079518479	0	3947.694181743686	0	367875
5	0	"hundred-farmers3"	10000	0	"only-one-field-per-year"	2	3.168	1000	false	true	"historical_trends"	"log-normal"	3.445	false	"hh-nw-kernel-distance"	90	1100	3	0.093	30	0.069	0.05	false	true	0.1	10	0	0.1	1	10	0	false	7	50	true	0	false	1	0	100	0.50186799501868	0.49813200498132004	0	0	0	0	0	0	0
5	0	"hundred-farmers3"	10000	0	"only-one-field-per-year"	2	3.168	1000	false	true	"historical_trends"	"log-normal"	3.445	false	"hh-nw-kernel-distance"	90	1100	3	0.093	30	0.069	0.05	false	true	0.1	10	0	0.1	1	10	0	false	7	50	true	0	false	1	1	100	0.47820672478206727	0.5217932752179327	0	0	7372.597195021872	0	7199.314549311523	0	365310
5	0	"hundred-farmers3"	10000	0	"only-one-field-per-year"	2	3.168	1000	false	true	"historical_trends"	"log-normal"	3.445	false	"hh-nw-kernel-distance"	90	1100	3	0.093	30	0.069	0.05	false	true	0.1	10	0	0.1	1	10	0	false	7	50	true	0	false	1	2	100	0.47820672478206727	0.5217932752179327	0	0	7669.752443221398	0	7562.111539992594	0	365310
5	0	"hundred-farmers3"	10000	0	"only-one-field-per-year"	2	3.168	1000	false	true	"historical_trends"	"log-normal"	3.445	false	"hh-nw-kernel-distance"	90	1100	3	0.093	30	0.069	0.05	false	true	0.1	10	0	0.1	1	10	0	false	7	50	true	0	false	1	3	100	0.47820672478206727	0.5217932752179327	0	0	7594.265592977723	0	7940.281820637288	0	365310
5	0	"hundred-farmers3"	10000	0	"only-one-field-per-year"	2	3.168	1000	false	true	"historical_trends"	"log-normal"	3.445	false	"hh-nw-kernel-distance"	90	1100	3	0.093	30	0.069	0.05	false	true	0.1	10	0	0.1	1	10	0	false	7	50	true	0	false	1	4	100	0.47820672478206727	0.5217932752179327	0	0	7082.846849898103	0	8331.967869307331	0	365310
5	0	"hundred-farmers3"	10000	0	"only-one-field-per-year"	2	3.168	1000	false	true	"historical_trends"	"log-normal"	3.445	false	"hh-nw-kernel-distance"	90	1100	3	0.093	30	0.069	0.05	false	true	0.1	10	0	0.1	1	10	0	false	7	50	true	0	false	1	5	100	0.47820672478206727	0.5217932752179327	0	0	7362.729133819925	0	8733.354520085491	0	365310
5	0	"hundred-farmers3"	10000	0	"only-one-field-per-year"	2	3.168	1000	false	true	"historical_trends"	"log-normal"	3.445	false	"hh-nw-kernel-distance"	90	1100	3	0.093	30	0.069	0.05	false	true	0.1	10	0	0.1	1	10	0	false	7	50	true	0	false	1	6	100	0.42963885429638854	0.5703611457036114	0	0	6732.348863220566	0	9139.185467969348	0	365310
5	0	"hundred-farmers3"	10000	0	"only-one-field-per-year"	2	3.168	1000	false	true	"historical_trends"	"log-normal"	3.445	false	"hh-nw-kernel-distance"	90	1100	3	0.093	30	0.069	0.05	false	true	0.1	10	0	0.1	1	10	0	false	7	50	true	0	false	1	7	98	0.3682896379525593	0.6317103620474407	0	0	5752.521823665888	0	9538.819371179949	0	365490
5	0	"hundred-farmers3"	10000	0	"only-one-field-per-year"	2	3.168	1000	false	true	"historical_trends"	"log-normal"	3.445	false	"hh-nw-kernel-distance"	90	1100	3	0.093	30	0.069	0.05	false	true	0.1	10	0	0.1	1	10	0	false	7	50	true	0	false	1	8	98	0.46441947565543074	0.5355805243445693	0	0	6071.224813939222	0	9649.311767615302	0	365490
5	0	"hundred-farmers3"	10000	0	"only-one-field-per-year"	2	3.168	1000	false	true	"historical_trends"	"log-normal"	3.445	false	"hh-nw-kernel-distance"	90	1100	3	0.093	30	0.069	0.05	false	true	0.1	10	0	0.1	1	10	0	false	7	50	true	0	false	1	9	96	0.5485284909204758	0.4514715090795241	0	0	6581.340685712019	0	8397.077955973185	0	365715
5	0	"hundred-farmers3"	10000	0	"only-one-field-per-year"	2	3.168	1000	false	true	"historical_trends"	"log-normal"	3.445	false	"hh-nw-kernel-distance"	90	1100	3	0.093	30	0.069	0.05	false	true	0.1	10	0	0.1	1	10	0	false	7	50	true	0	false	1	10	95	0.5561833019460138	0.4438166980539862	0	0	6486.9326574604265	0	8529.395052641918	0	365895
5	0	"hundred-farmers3"	10000	0	"only-one-field-per-year"	2	3.168	1000	false	true	"historical_trends"	"log-normal"	3.445	false	"hh-nw-kernel-distance"	90	1100	3	0.093	30	0.069	0.05	false	true	0.1	10	0	0.1	1	10	0	false	7	50	true	0	false	1	11	94	0.559823677581864	0.44017632241813603	0	0	7125.602498460368	0	8732.393482444508	0	366120
5	0	"hundred-farmers3"	10000	0	"only-one-field-per-year"	2	3.168	1000	false	true	"historical_trends"	"log-normal"	3.445	false	"hh-nw-kernel-distance"	90	1100	3	0.093	30	0.069	0.05	false	true	0.1	10	0	0.1	1	10	0	false	7	50	true	0	false	1	12	93	0.6173308032890575	0.38266919671094246	0	0	7602.042780362248	0	7656.041203741231	0	366435
5	0	"hundred-farmers3"	10000	0	"only-one-field-per-year"	2	3.168	1000	false	true	"historical_trends"	"log-normal"	3.445	false	"hh-nw-kernel-distance"	90	1100	3	0.093	30	0.069	0.05	false	true	0.1	10	0	0.1	1	10	0	false	7	50	true	0	false	1	13	93	0.6451612903225806	0.3548387096774194	0	0	7156.84622048804	0	7213.923394261616	0	366435
5	0	"hundred-farmers3"	10000	0	"only-one-field-per-year"	2	3.168	1000	false	true	"historical_trends"	"log-normal"	3.445	false	"hh-nw-kernel-distance"	90	1100	3	0.093	30	0.069	0.05	false	true	0.1	10	0	0.1	1	10	0	false	7	50	true	0	false	1	14	93	0.6451612903225806	0.3548387096774194	0	0	7293.3332111833115	0	7385.116557135296	0	366435
5	0	"hundred-farmers3"	10000	0	"only-one-field-per-year"	2	3.168	1000	false	true	"historical_trends"	"log-normal"	3.445	false	"hh-nw-kernel-distance"	90	1100	3	0.093	30	0.069	0.05	false	true	0.1	10	0	0.1	1	10	0	false	7	50	true	0	false	1	15	93	0.650853889943074	0.349146110056926	0	0	7591.19285281163	0	7398.890156481238	0	366435
5	0	"hundred-farmers3"	10000	0	"only-one-field-per-year"	2	3.168	1000	false	true	"historical_trends"	"log-normal"	3.445	false	"hh-nw-kernel-distance"	90	1100	3	0.093	30	0.069	0.05	false	true	0.1	10	0	0.1	1	10	0	false	7	50	true	0	false	1	16	93	0.650853889943074	0.349146110056926	0	0	7434.635665237882	0	7522.393047065988	0	366435
5	0	"hundred-farmers3"	10000	0	"only-one-field-per-year"	2	3.168	1000	false	true	"historical_trends"	"log-normal"	3.445	false	"hh-nw-kernel-distance"	90	1100	3	0.093	30	0.069	0.05	false	true	0.1	10	0	0.1	1	10	0	false	7	50	true	0	false	1	17	93	0.6527514231499051	0.34724857685009486	0	0	7766.487640567118	0	7582.9120364697565	0	366435
5	0	"hundred-farmers3"	10000	0	"only-one-field-per-year"	2	3.168	1000	false	true	"historical_trends"	"log-normal"	3.445	false	"hh-nw-kernel-distance"	90	1100	3	0.093	30	0.069	0.05	false	true	0.1	10	0	0.1	1	10	0	false	7	50	true	0	false	1	18	93	0.6008855154965211	0.3991144845034788	0	0	7453.845106825618	0	7670.811083754165	0	366435
5	0	"hundred-farmers3"	10000	0	"only-one-field-per-year"	2	3.168	1000	false	true	"historical_trends"	"log-normal"	3.445	false	"hh-nw-kernel-distance"	90	1100	3	0.093	30	0.069	0.05	false	true	0.1	10	0	0.1	1	10	0	false	7	50	true	0	false	1	19	93	0.6382036685641999	0.36179633143580014	0	0	7767.763501756778	0	7744.263138101058	0	366435
5	0	"hundred-farmers3"	10000	0	"only-one-field-per-year"	2	3.168	1000	false	true	"historical_trends"	"log-normal"	3.445	false	"hh-nw-kernel-distance"	90	1100	3	0.093	30	0.069	0.05	false	true	0.1	10	0	0.1	1	10	0	false	7	50	true	0	false	1	20	93	0.6925996204933587	0.30740037950664134	0	0	8028.970729801541	0	6546.094326974085	0	366435
5	0	"hundred-farmers3"	10000	0	"only-one-field-per-year"	2	3.168	1000	false	true	"historical_trends"	"log-normal"	3.445	false	"hh-nw-kernel-distance"	90	1100	3	0.093	30	0.069	0.05	false	true	0.1	10	0	0.1	1	10	0	false	7	50	true	0	false	1	21	93	0.6280834914611005	0.3719165085388994	0	0	8409.092803576872	0	6553.586456186104	0	366435
5	0	"hundred-farmers3"	10000	0	"only-one-field-per-year"	2	3.168	1000	false	true	"historical_trends"	"log-normal"	3.445	false	"hh-nw-kernel-distance"	90	1100	3	0.093	30	0.069	0.05	false	true	0.1	10	0	0.1	1	10	0	false	7	50	true	0	false	1	22	93	0.7450980392156863	0.2549019607843137	0	0	8870.120846009371	0	5398.471720262306	0	366435
5	0	"hundred-farmers3"	10000	0	"only-one-field-per-year"	2	3.168	1000	false	true	"historical_trends"	"log-normal"	3.445	false	"hh-nw-kernel-distance"	90	1100	3	0.093	30	0.069	0.05	false	true	0.1	10	0	0.1	1	10	0	false	7	50	true	0	false	1	23	92	0.7533291058972733	0.2466708941027267	0	0	8942.120629633666	0	5286.195471813193	0	366615
5	0	"hundred-farmers3"	10000	0	"only-one-field-per-year"	2	3.168	1000	false	true	"historical_trends"	"log-normal"	3.445	false	"hh-nw-kernel-distance"	90	1100	3	0.093	30	0.069	0.05	false	true	0.1	10	0	0.1	1	10	0	false	7	50	true	0	false	1	24	92	0.6062143310082435	0.3937856689917565	0	0	8774.425727669393	0	5324.966058062645	0	366615
5	0	"hundred-farmers3"	10000	0	"only-one-field-per-year"	2	3.168	1000	false	true	"historical_trends"	"log-normal"	3.445	false	"hh-nw-kernel-distance"	90	1100	3	0.093	30	0.069	0.05	false	true	0.1	10	0	0.1	1	10	0	false	7	50	true	0	false	1	25	92	0.5909955611921369	0.409004438807863	0	0	8826.01291121246	0	5366.109669058647	0	366615
5	0	"hundred-farmers3"	10000	0	"only-one-field-per-year"	2	3.168	1000	false	true	"historical_trends"	"log-normal"	3.445	false	"hh-nw-kernel-distance"	90	1100	3	0.093	30	0.069	0.05	false	true	0.1	10	0	0.1	1	10	0	false	7	50	true	0	false	1	26	92	0.5909955611921369	0.409004438807863	0	0	9177.040224589708	0	5366.835254144439	0	366615
5	0	"hundred-farmers3"	10000	0	"only-one-field-per-year"	2	3.168	1000	false	true	"historical_trends"	"log-normal"	3.445	false	"hh-nw-kernel-distance"	90	1100	3	0.093	30	0.069	0.05	false	true	0.1	10	0	0.1	1	10	0	false	7	50	true	0	false	1	27	92	0.5909955611921369	0.409004438807863	0	0	9512.500955134292	0	4819.382583924347	0	366615
5	0	"hundred-farmers3"	10000	0	"only-one-field-per-year"	2	3.168	1000	false	true	"historical_trends"	"log-normal"	3.445	false	"hh-nw-kernel-distance"	90	1100	3	0.093	30	0.069	0.05	false	true	0.1	10	0	0.1	1	10	0	false	7	50	true	0	false	1	28	92	0.5764109067850349	0.42358909321496513	0	0	9561.289638919177	0	4351.38147877371	0	366615
5	0	"hundred-farmers3"	10000	0	"only-one-field-per-year"	2	3.168	1000	false	true	"historical_trends"	"log-normal"	3.445	false	"hh-nw-kernel-distance"	90	1100	3	0.093	30	0.069	0.05	false	true	0.1	10	0	0.1	1	10	0	false	7	50	true	0	false	1	29	92	0.6227013316423589	0.3772986683576411	0	0	9955.13284006428	0	3895.7707977634027	0	366615
5	0	"hundred-farmers3"	10000	0	"only-one-field-per-year"	2	3.168	1000	false	true	"historical_trends"	"log-normal"	3.445	false	"hh-nw-kernel-distance"	90	1100	3	0.093	30	0.069	0.05	false	true	0.1	10	0	0.1	1	10	0	false	7	50	true	0	false	1	30	92	0.6391883322764743	0.3608116677235257	0	0	9417.439718441361	0	3693.368151876769	0	366615
5	0	"hundred-farmers3"	10000	0	"only-one-field-per-year"	2	3.168	1000	false	true	"historical_trends"	"log-normal"	3.445	false	"hh-nw-kernel-distance"	90	1100	3	0.093	30	0.069	0.05	false	true	0.1	10	0	0.1	1	10	0	false	7	50	true	0	false	1	31	92	0.6721623335447051	0.3278376664552949	0	0	9716.138354719067	0	2731.7980071176926	0	366615
5	0	"hundred-farmers3"	10000	0	"only-one-field-per-year"	2	3.168	1000	false	true	"historical_trends"	"log-normal"	3.445	false	"hh-nw-kernel-distance"	90	1100	3	0.093	30	0.069	0.05	false	true	0.1	10	0	0.1	1	10	0	false	7	50	true	0	false	1	32	92	0.6721623335447051	0.3278376664552949	0	0	9258.838251781566	0	3058.123601524898	0	366615
5	0	"hundred-farmers3"	10000	0	"only-one-field-per-year"	2	3.168	1000	false	true	"historical_trends"	"log-normal"	3.445	false	"hh-nw-kernel-distance"	90	1100	3	0.093	30	0.069	0.05	false	true	0.1	10	0	0.1	1	10	0	false	7	50	true	0	false	1	33	92	0.5859226379201015	0.41407736207989854	0	0	8950.304372855642	0	3443.7975245335356	0	366615
5	0	"hundred-farmers3"	10000	0	"only-one-field-per-year"	2	3.168	1000	false	true	"historical_trends"	"log-normal"	3.445	false	"hh-nw-kernel-distance"	90	1100	3	0.093	30	0.069	0.05	false	true	0.1	10	0	0.1	1	10	0	false	7	50	true	0	false	1	34	92	0.5066582117945466	0.4933417882054534	0	0	7696.02348830979	0	3765.1195838509393	0	366615
5	0	"hundred-farmers3"	10000	0	"only-one-field-per-year"	2	3.168	1000	false	true	"historical_trends"	"log-normal"	3.445	false	"hh-nw-kernel-distance"	90	1100	3	0.093	30	0.069	0.05	false	true	0.1	10	0	0.1	1	10	0	false	7	50	true	0	false	1	35	92	0.6499682942295498	0.35003170577045023	0	0	8260.025142538705	0	3312.342606386183	0	366615
5	0	"hundred-farmers3"	10000	0	"only-one-field-per-year"	2	3.168	1000	false	true	"historical_trends"	"log-normal"	3.445	false	"hh-nw-kernel-distance"	90	1100	3	0.093	30	0.069	0.05	false	true	0.1	10	0	0.1	1	10	0	false	7	50	true	0	false	1	36	92	0.8573240329740013	0.14267596702599875	0	0	8655.181465589665	0	1772.7427778454728	0	366615
5	0	"hundred-farmers3"	10000	0	"only-one-field-per-year"	2	3.168	1000	false	true	"historical_trends"	"log-normal"	3.445	false	"hh-nw-kernel-distance"	90	1100	3	0.093	30	0.069	0.05	false	true	0.1	10	0	0.1	1	10	0	false	7	50	true	0	false	1	37	92	0.8712745719720989	0.12872542802790107	0	0	9041.757749420234	0	1674.4233919837418	0	366615
5	0	"hundred-farmers3"	10000	0	"only-one-field-per-year"	2	3.168	1000	false	true	"historical_trends"	"log-normal"	3.445	false	"hh-nw-kernel-distance"	90	1100	3	0.093	30	0.069	0.05	false	true	0.1	10	0	0.1	1	10	0	false	7	50	true	0	false	1	38	92	0.8357641090678504	0.16423589093214966	0	0	9693.435288985922	0	1860.701398007666	0	366615
5	0	"hundred-farmers3"	10000	0	"only-one-field-per-year"	2	3.168	1000	false	true	"historical_trends"	"log-normal"	3.445	false	"hh-nw-kernel-distance"	90	1100	3	0.093	30	0.069	0.05	false	true	0.1	10	0	0.1	1	10	0	false	7	50	true	0	false	1	39	91	0.8304761904761905	0.16952380952380952	0	0	9523.5022796094	0	2017.1307344794966	0	366705
5	0	"hundred-farmers3"	10000	0	"only-one-field-per-year"	2	3.168	1000	false	true	"historical_trends"	"log-normal"	3.445	false	"hh-nw-kernel-distance"	90	1100	3	0.093	30	0.069	0.05	false	true	0.1	10	0	0.1	1	10	0	false	7	50	true	0	false	1	40	91	0.8304761904761905	0.16952380952380952	0	0	8728.09912065634	0	2156.9937222092044	0	366705
5	0	"hundred-farmers3"	10000	0	"only-one-field-per-year"	2	3.168	1000	false	true	"historical_trends"	"log-normal"	3.445	false	"hh-nw-kernel-distance"	90	1100	3	0.093	30	0.069	0.05	false	true	0.1	10	0	0.1	1	10	0	false	7	50	true	0	false	1	41	91	0.7422222222222222	0.2577777777777778	0	0	8889.04993059769	0	2278.413143511596	0	366705
5	0	"hundred-farmers3"	10000	0	"only-one-field-per-year"	2	3.168	1000	false	true	"historical_trends"	"log-normal"	3.445	false	"hh-nw-kernel-distance"	90	1100	3	0.093	30	0.069	0.05	false	true	0.1	10	0	0.1	1	10	0	false	7	50	true	0	false	1	42	91	0.6819047619047619	0.3180952380952381	0	0	8204.45116842555	0	2388.2243611786857	0	366705
5	0	"hundred-farmers3"	10000	0	"only-one-field-per-year"	2	3.168	1000	false	true	"historical_trends"	"log-normal"	3.445	false	"hh-nw-kernel-distance"	90	1100	3	0.093	30	0.069	0.05	false	true	0.1	10	0	0.1	1	10	0	false	7	50	true	0	false	1	43	90	0.6509853782581055	0.34901462174189446	0	0	8058.443067514941	0	2467.6196809568305	0	366795
5	0	"hundred-farmers3"	10000	0	"only-one-field-per-year"	2	3.168	1000	false	true	"historical_trends"	"log-normal"	3.445	false	"hh-nw-kernel-distance"	90	1100	3	0.093	30	0.069	0.05	false	true	0.1	10	0	0.1	1	10	0	false	7	50	true	0	false	1	44	90	0.600127145581691	0.39987285441830894	0	0	7857.6000113370255	0	2589.3103796088863	0	366795
5	0	"hundred-farmers3"	10000	0	"only-one-field-per-year"	2	3.168	1000	false	true	"historical_trends"	"log-normal"	3.445	false	"hh-nw-kernel-distance"	90	1100	3	0.093	30	0.069	0.05	false	true	0.1	10	0	0.1	1	10	0	false	7	50	true	0	false	1	45	90	0.5982199618563255	0.4017800381436745	0	0	8210.555179406741	0	2741.265675794262	0	366795
5	0	"hundred-farmers3"	10000	0	"only-one-field-per-year"	2	3.168	1000	false	true	"historical_trends"	"log-normal"	3.445	false	"hh-nw-kernel-distance"	90	1100	3	0.093	30	0.069	0.05	false	true	0.1	10	0	0.1	1	10	0	false	7	50	true	0	false	1	46	86	0.5994865211810013	0.40051347881899874	0	0	8483.539308286672	0	2793.699876022218	0	367470
5	0	"hundred-farmers3"	10000	0	"only-one-field-per-year"	2	3.168	1000	false	true	"historical_trends"	"log-normal"	3.445	false	"hh-nw-kernel-distance"	90	1100	3	0.093	30	0.069	0.05	false	true	0.1	10	0	0.1	1	10	0	false	7	50	true	0	false	1	47	84	0.5972938144329897	0.4027061855670103	0	0	8747.498691998959	0	2973.984913271859	0	367740
5	0	"hundred-farmers3"	10000	0	"only-one-field-per-year"	2	3.168	1000	false	true	"historical_trends"	"log-normal"	3.445	false	"hh-nw-kernel-distance"	90	1100	3	0.093	30	0.069	0.05	false	true	0.1	10	0	0.1	1	10	0	false	7	50	true	0	false	1	48	84	0.5805412371134021	0.41945876288659795	0	0	8775.62658363695	0	3312.5840271935863	0	367740
5	0	"hundred-farmers3"	10000	0	"only-one-field-per-year"	2	3.168	1000	false	true	"historical_trends"	"log-normal"	3.445	false	"hh-nw-kernel-distance"	90	1100	3	0.093	30	0.069	0.05	false	true	0.1	10	0	0.1	1	10	0	false	7	50	true	0	false	1	49	84	0.5489690721649485	0.45103092783505155	0	0	8513.716089073936	0	3732.371996905227	0	367740
5	0	"hundred-farmers3"	10000	0	"only-one-field-per-year"	2	3.168	1000	false	true	"historical_trends"	"log-normal"	3.445	false	"hh-nw-kernel-distance"	90	1100	3	0.093	30	0.069	0.05	false	true	0.1	10	0	0.1	1	10	0	false	7	50	true	0	false	1	50	83	0.5507433742727861	0.449256625727214	0	0	8808.10409313021	0	4189.191420907817	0	367965
6	0	"hundred-farmers3"	10000	0	"only-one-field-per-year"	2	3.168	1000	false	true	"historical_trends"	"log-normal"	3.445	false	"hh-nw-kernel-distance"	90	1100	3	0.093	30	0.069	0.05	false	true	0.1	10	0	0.1	1	10	0	false	7	50	true	0	false	1	0	100	0.50186799501868	0.49813200498132004	0	0	0	0	0	0	0
6	0	"hundred-farmers3"	10000	0	"only-one-field-per-year"	2	3.168	1000	false	true	"historical_trends"	"log-normal"	3.445	false	"hh-nw-kernel-distance"	90	1100	3	0.093	30	0.069	0.05	false	true	0.1	10	0	0.1	1	10	0	false	7	50	true	0	false	1	1	100	0.48194271481942713	0.5180572851805728	0	0	7006.475046630279	0	6493.581340969172	0	365310
6	0	"hundred-farmers3"	10000	0	"only-one-field-per-year"	2	3.168	1000	false	true	"historical_trends"	"log-normal"	3.445	false	"hh-nw-kernel-distance"	90	1100	3	0.093	30	0.069	0.05	false	true	0.1	10	0	0.1	1	10	0	false	7	50	true	0	false	1	2	100	0.48194271481942713	0.5180572851805728	0	0	7327.577156344584	0	6936.221315969706	0	365310
6	0	"hundred-farmers3"	10000	0	"only-one-field-per-year"	2	3.168	1000	false	true	"historical_trends"	"log-normal"	3.445	false	"hh-nw-kernel-distance"	90	1100	3	0.093	30	0.069	0.05	false	true	0.1	10	0	0.1	1	10	0	false	7	50	true	0	false	1	3	100	0.48194271481942713	0.5180572851805728	0	0	7436.897627051654	0	7384.053384149526	0	365310
6	0	"hundred-farmers3"	10000	0	"only-one-field-per-year"	2	3.168	1000	false	true	"historical_trends"	"log-normal"	3.445	false	"hh-nw-kernel-distance"	90	1100	3	0.093	30	0.069	0.05	false	true	0.1	10	0	0.1	1	10	0	false	7	50	true	0	false	1	4	100	0.4794520547945205	0.5205479452054794	0	0	7289.308671631485	0	7832.127680367913	0	365310
6	0	"hundred-farmers3"	10000	0	"only-one-field-per-year"	2	3.168	1000	false	true	"historical_trends"	"log-normal"	3.445	false	"hh-nw-kernel-distance"	90	1100	3	0.093	30	0.069	0.05	false	true	0.1	10	0	0.1	1	10	0	false	7	50	true	0	false	1	5	100	0.4794520547945205	0.5205479452054794	0	0	7468.393255399125	0	8279.030355453038	0	365310
6	0	"hundred-farmers3"	10000	0	"only-one-field-per-year"	2	3.168	1000	false	true	"historical_trends"	"log-normal"	3.445	false	"hh-nw-kernel-distance"	90	1100	3	0.093	30	0.069	0.05	false	true	0.1	10	0	0.1	1	10	0	false	7	50	true	0	false	1	6	100	0.41469489414694893	0.5853051058530511	0	0	6466.432715764579	0	8724.14357011333	0	365310
6	0	"hundred-farmers3"	10000	0	"only-one-field-per-year"	2	3.168	1000	false	true	"historical_trends"	"log-normal"	3.445	false	"hh-nw-kernel-distance"	90	1100	3	0.093	30	0.069	0.05	false	true	0.1	10	0	0.1	1	10	0	false	7	50	true	0	false	1	7	98	0.38451935081148564	0.6154806491885143	0	0	6059.560137837288	0	9131.242614110404	0	365490
6	0	"hundred-farmers3"	10000	0	"only-one-field-per-year"	2	3.168	1000	false	true	"historical_trends"	"log-normal"	3.445	false	"hh-nw-kernel-distance"	90	1100	3	0.093	30	0.069	0.05	false	true	0.1	10	0	0.1	1	10	0	false	7	50	true	0	false	1	8	97	0.504375	0.495625	0	0	6419.951886683346	0	8552.96773532225	0	365580
6	0	"hundred-farmers3"	10000	0	"only-one-field-per-year"	2	3.168	1000	false	true	"historical_trends"	"log-normal"	3.445	false	"hh-nw-kernel-distance"	90	1100	3	0.093	30	0.069	0.05	false	true	0.1	10	0	0.1	1	10	0	false	7	50	true	0	false	1	9	97	0.575	0.425	0	0	7056.699022033338	0	7663.21051102811	0	365580
6	0	"hundred-farmers3"	10000	0	"only-one-field-per-year"	2	3.168	1000	false	true	"historical_trends"	"log-normal"	3.445	false	"hh-nw-kernel-distance"	90	1100	3	0.093	30	0.069	0.05	false	true	0.1	10	0	0.1	1	10	0	false	7	50	true	0	false	1	10	93	0.5820707070707071	0.41792929292929293	0	0	6952.823145510915	0	7895.110978195308	0	366300
6	0	"hundred-farmers3"	10000	0	"only-one-field-per-year"	2	3.168	1000	false	true	"historical_trends"	"log-normal"	3.445	false	"hh-nw-kernel-distance"	90	1100	3	0.093	30	0.069	0.05	false	true	0.1	10	0	0.1	1	10	0	false	7	50	true	0	false	1	11	93	0.5839646464646465	0.41603535353535354	0	0	7582.652859466181	0	8157.969320143093	0	366300
6	0	"hundred-farmers3"	10000	0	"only-one-field-per-year"	2	3.168	1000	false	true	"historical_trends"	"log-normal"	3.445	false	"hh-nw-kernel-distance"	90	1100	3	0.093	30	0.069	0.05	false	true	0.1	10	0	0.1	1	10	0	false	7	50	true	0	false	1	12	93	0.6174242424242424	0.38257575757575757	0	0	8064.676924909429	0	7649.821347618662	0	366300
6	0	"hundred-farmers3"	10000	0	"only-one-field-per-year"	2	3.168	1000	false	true	"historical_trends"	"log-normal"	3.445	false	"hh-nw-kernel-distance"	90	1100	3	0.093	30	0.069	0.05	false	true	0.1	10	0	0.1	1	10	0	false	7	50	true	0	false	1	13	93	0.6332070707070707	0.3667929292929293	0	0	7688.623619389303	0	7512.328723749114	0	366300
6	0	"hundred-farmers3"	10000	0	"only-one-field-per-year"	2	3.168	1000	false	true	"historical_trends"	"log-normal"	3.445	false	"hh-nw-kernel-distance"	90	1100	3	0.093	30	0.069	0.05	false	true	0.1	10	0	0.1	1	10	0	false	7	50	true	0	false	1	14	93	0.6332070707070707	0.3667929292929293	0	0	7723.972672251089	0	7704.297649191987	0	366300
6	0	"hundred-farmers3"	10000	0	"only-one-field-per-year"	2	3.168	1000	false	true	"historical_trends"	"log-normal"	3.445	false	"hh-nw-kernel-distance"	90	1100	3	0.093	30	0.069	0.05	false	true	0.1	10	0	0.1	1	10	0	false	7	50	true	0	false	1	15	93	0.6332070707070707	0.3667929292929293	0	0	8118.750737419056	0	7863.9919234812905	0	366300
6	0	"hundred-farmers3"	10000	0	"only-one-field-per-year"	2	3.168	1000	false	true	"historical_trends"	"log-normal"	3.445	false	"hh-nw-kernel-distance"	90	1100	3	0.093	30	0.069	0.05	false	true	0.1	10	0	0.1	1	10	0	false	7	50	true	0	false	1	16	93	0.6332070707070707	0.3667929292929293	0	0	7605.573051065172	0	7995.484352036101	0	366300
6	0	"hundred-farmers3"	10000	0	"only-one-field-per-year"	2	3.168	1000	false	true	"historical_trends"	"log-normal"	3.445	false	"hh-nw-kernel-distance"	90	1100	3	0.093	30	0.069	0.05	false	true	0.1	10	0	0.1	1	10	0	false	7	50	true	0	false	1	17	92	0.6348101265822785	0.3651898734177215	0	0	7947.225556470713	0	8065.118021448014	0	366480
6	0	"hundred-farmers3"	10000	0	"only-one-field-per-year"	2	3.168	1000	false	true	"historical_trends"	"log-normal"	3.445	false	"hh-nw-kernel-distance"	90	1100	3	0.093	30	0.069	0.05	false	true	0.1	10	0	0.1	1	10	0	false	7	50	true	0	false	1	18	92	0.5677215189873418	0.43227848101265826	0	0	7285.826672555962	0	8147.829035950905	0	366480
6	0	"hundred-farmers3"	10000	0	"only-one-field-per-year"	2	3.168	1000	false	true	"historical_trends"	"log-normal"	3.445	false	"hh-nw-kernel-distance"	90	1100	3	0.093	30	0.069	0.05	false	true	0.1	10	0	0.1	1	10	0	false	7	50	true	0	false	1	19	92	0.6259493670886076	0.3740506329113924	0	0	7844.543681162225	0	7891.913806194226	0	366480
6	0	"hundred-farmers3"	10000	0	"only-one-field-per-year"	2	3.168	1000	false	true	"historical_trends"	"log-normal"	3.445	false	"hh-nw-kernel-distance"	90	1100	3	0.093	30	0.069	0.05	false	true	0.1	10	0	0.1	1	10	0	false	7	50	true	0	false	1	20	92	0.660126582278481	0.33987341772151897	0	0	8228.373128275218	0	7154.342222129227	0	366480
6	0	"hundred-farmers3"	10000	0	"only-one-field-per-year"	2	3.168	1000	false	true	"historical_trends"	"log-normal"	3.445	false	"hh-nw-kernel-distance"	90	1100	3	0.093	30	0.069	0.05	false	true	0.1	10	0	0.1	1	10	0	false	7	50	true	0	false	1	21	92	0.5879746835443038	0.4120253164556962	0	0	7792.800362478584	0	7198.121269365487	0	366480
6	0	"hundred-farmers3"	10000	0	"only-one-field-per-year"	2	3.168	1000	false	true	"historical_trends"	"log-normal"	3.445	false	"hh-nw-kernel-distance"	90	1100	3	0.093	30	0.069	0.05	false	true	0.1	10	0	0.1	1	10	0	false	7	50	true	0	false	1	22	92	0.6905063291139241	0.30949367088607593	0	0	8392.526484988457	0	6766.793748489015	0	366480
6	0	"hundred-farmers3"	10000	0	"only-one-field-per-year"	2	3.168	1000	false	true	"historical_trends"	"log-normal"	3.445	false	"hh-nw-kernel-distance"	90	1100	3	0.093	30	0.069	0.05	false	true	0.1	10	0	0.1	1	10	0	false	7	50	true	0	false	1	23	92	0.710126582278481	0.289873417721519	0	0	8190.683759268919	0	6348.60653915356	0	366480
6	0	"hundred-farmers3"	10000	0	"only-one-field-per-year"	2	3.168	1000	false	true	"historical_trends"	"log-normal"	3.445	false	"hh-nw-kernel-distance"	90	1100	3	0.093	30	0.069	0.05	false	true	0.1	10	0	0.1	1	10	0	false	7	50	true	0	false	1	24	92	0.5841772151898734	0.4158227848101266	0	0	8180.209070131674	0	6384.54101637965	0	366480
6	0	"hundred-farmers3"	10000	0	"only-one-field-per-year"	2	3.168	1000	false	true	"historical_trends"	"log-normal"	3.445	false	"hh-nw-kernel-distance"	90	1100	3	0.093	30	0.069	0.05	false	true	0.1	10	0	0.1	1	10	0	false	7	50	true	0	false	1	25	92	0.5746835443037974	0.4253164556962025	0	0	8358.07801568068	0	6349.039609287582	0	366480
6	0	"hundred-farmers3"	10000	0	"only-one-field-per-year"	2	3.168	1000	false	true	"historical_trends"	"log-normal"	3.445	false	"hh-nw-kernel-distance"	90	1100	3	0.093	30	0.069	0.05	false	true	0.1	10	0	0.1	1	10	0	false	7	50	true	0	false	1	26	92	0.5746835443037974	0.4253164556962025	0	0	8712.879179277748	0	6346.041148167586	0	366480
6	0	"hundred-farmers3"	10000	0	"only-one-field-per-year"	2	3.168	1000	false	true	"historical_trends"	"log-normal"	3.445	false	"hh-nw-kernel-distance"	90	1100	3	0.093	30	0.069	0.05	false	true	0.1	10	0	0.1	1	10	0	false	7	50	true	0	false	1	27	92	0.5645569620253165	0.43544303797468353	0	0	8851.925496623193	0	5824.343429304022	0	366480
6	0	"hundred-farmers3"	10000	0	"only-one-field-per-year"	2	3.168	1000	false	true	"historical_trends"	"log-normal"	3.445	false	"hh-nw-kernel-distance"	90	1100	3	0.093	30	0.069	0.05	false	true	0.1	10	0	0.1	1	10	0	false	7	50	true	0	false	1	28	92	0.5417721518987342	0.4582278481012658	0	0	8743.471210012814	0	4898.876239145581	0	366480
6	0	"hundred-farmers3"	10000	0	"only-one-field-per-year"	2	3.168	1000	false	true	"historical_trends"	"log-normal"	3.445	false	"hh-nw-kernel-distance"	90	1100	3	0.093	30	0.069	0.05	false	true	0.1	10	0	0.1	1	10	0	false	7	50	true	0	false	1	29	92	0.6240506329113924	0.3759493670886076	0	0	9179.554016947755	0	3851.2819802776953	0	366480
6	0	"hundred-farmers3"	10000	0	"only-one-field-per-year"	2	3.168	1000	false	true	"historical_trends"	"log-normal"	3.445	false	"hh-nw-kernel-distance"	90	1100	3	0.093	30	0.069	0.05	false	true	0.1	10	0	0.1	1	10	0	false	7	50	true	0	false	1	30	92	0.6411392405063291	0.3588607594936709	0	0	9224.538496022982	0	3547.846986049532	0	366480
6	0	"hundred-farmers3"	10000	0	"only-one-field-per-year"	2	3.168	1000	false	true	"historical_trends"	"log-normal"	3.445	false	"hh-nw-kernel-distance"	90	1100	3	0.093	30	0.069	0.05	false	true	0.1	10	0	0.1	1	10	0	false	7	50	true	0	false	1	31	92	0.6740506329113924	0.3259493670886076	0	0	9676.443910495183	0	2885.718814342111	0	366480
6	0	"hundred-farmers3"	10000	0	"only-one-field-per-year"	2	3.168	1000	false	true	"historical_trends"	"log-normal"	3.445	false	"hh-nw-kernel-distance"	90	1100	3	0.093	30	0.069	0.05	false	true	0.1	10	0	0.1	1	10	0	false	7	50	true	0	false	1	32	92	0.6740506329113924	0.3259493670886076	0	0	9892.320726405296	0	3181.099200252764	0	366480
6	0	"hundred-farmers3"	10000	0	"only-one-field-per-year"	2	3.168	1000	false	true	"historical_trends"	"log-normal"	3.445	false	"hh-nw-kernel-distance"	90	1100	3	0.093	30	0.069	0.05	false	true	0.1	10	0	0.1	1	10	0	false	7	50	true	0	false	1	33	92	0.580379746835443	0.419620253164557	0	0	8683.99219621138	0	3532.7201117183354	0	366480
6	0	"hundred-farmers3"	10000	0	"only-one-field-per-year"	2	3.168	1000	false	true	"historical_trends"	"log-normal"	3.445	false	"hh-nw-kernel-distance"	90	1100	3	0.093	30	0.069	0.05	false	true	0.1	10	0	0.1	1	10	0	false	7	50	true	0	false	1	34	92	0.520253164556962	0.479746835443038	0	0	7804.810547556779	0	3926.4220413202293	0	366480
6	0	"hundred-farmers3"	10000	0	"only-one-field-per-year"	2	3.168	1000	false	true	"historical_trends"	"log-normal"	3.445	false	"hh-nw-kernel-distance"	90	1100	3	0.093	30	0.069	0.05	false	true	0.1	10	0	0.1	1	10	0	false	7	50	true	0	false	1	35	92	0.6645569620253164	0.33544303797468356	0	0	8368.384748127855	0	3612.7855443753383	0	366480
6	0	"hundred-farmers3"	10000	0	"only-one-field-per-year"	2	3.168	1000	false	true	"historical_trends"	"log-normal"	3.445	false	"hh-nw-kernel-distance"	90	1100	3	0.093	30	0.069	0.05	false	true	0.1	10	0	0.1	1	10	0	false	7	50	true	0	false	1	36	92	0.8917721518987342	0.10822784810126582	0	0	8198.869164153952	0	1155.1733377264839	0	366480
6	0	"hundred-farmers3"	10000	0	"only-one-field-per-year"	2	3.168	1000	false	true	"historical_trends"	"log-normal"	3.445	false	"hh-nw-kernel-distance"	90	1100	3	0.093	30	0.069	0.05	false	true	0.1	10	0	0.1	1	10	0	false	7	50	true	0	false	1	37	91	0.8967046894803549	0.10329531051964512	0	0	9447.861105631651	0	1098.0707177518232	0	366570
6	0	"hundred-farmers3"	10000	0	"only-one-field-per-year"	2	3.168	1000	false	true	"historical_trends"	"log-normal"	3.445	false	"hh-nw-kernel-distance"	90	1100	3	0.093	30	0.069	0.05	false	true	0.1	10	0	0.1	1	10	0	false	7	50	true	0	false	1	38	91	0.8738910012674271	0.12610899873257286	0	0	10061.643461155123	0	1152.6275404896946	0	366570
6	0	"hundred-farmers3"	10000	0	"only-one-field-per-year"	2	3.168	1000	false	true	"historical_trends"	"log-normal"	3.445	false	"hh-nw-kernel-distance"	90	1100	3	0.093	30	0.069	0.05	false	true	0.1	10	0	0.1	1	10	0	false	7	50	true	0	false	1	39	90	0.8807106598984772	0.11928934010152284	0	0	10208.77832983579	0	1197.7152080232572	0	366660
6	0	"hundred-farmers3"	10000	0	"only-one-field-per-year"	2	3.168	1000	false	true	"historical_trends"	"log-normal"	3.445	false	"hh-nw-kernel-distance"	90	1100	3	0.093	30	0.069	0.05	false	true	0.1	10	0	0.1	1	10	0	false	7	50	true	0	false	1	40	90	0.8807106598984772	0.11928934010152284	0	0	9910.195365897436	0	1274.3505527868838	0	366660
6	0	"hundred-farmers3"	10000	0	"only-one-field-per-year"	2	3.168	1000	false	true	"historical_trends"	"log-normal"	3.445	false	"hh-nw-kernel-distance"	90	1100	3	0.093	30	0.069	0.05	false	true	0.1	10	0	0.1	1	10	0	false	7	50	true	0	false	1	41	90	0.8102791878172588	0.18972081218274112	0	0	9729.800630099804	0	1256.7834756937564	0	366660
6	0	"hundred-farmers3"	10000	0	"only-one-field-per-year"	2	3.168	1000	false	true	"historical_trends"	"log-normal"	3.445	false	"hh-nw-kernel-distance"	90	1100	3	0.093	30	0.069	0.05	false	true	0.1	10	0	0.1	1	10	0	false	7	50	true	0	false	1	42	90	0.7392131979695431	0.26078680203045684	0	0	8886.132588988143	0	1281.201879360609	0	366660
6	0	"hundred-farmers3"	10000	0	"only-one-field-per-year"	2	3.168	1000	false	true	"historical_trends"	"log-normal"	3.445	false	"hh-nw-kernel-distance"	90	1100	3	0.093	30	0.069	0.05	false	true	0.1	10	0	0.1	1	10	0	false	7	50	true	0	false	1	43	90	0.6897208121827412	0.3102791878172589	0	0	8669.734516119708	0	1354.5733225081642	0	366660
6	0	"hundred-farmers3"	10000	0	"only-one-field-per-year"	2	3.168	1000	false	true	"historical_trends"	"log-normal"	3.445	false	"hh-nw-kernel-distance"	90	1100	3	0.093	30	0.069	0.05	false	true	0.1	10	0	0.1	1	10	0	false	7	50	true	0	false	1	44	90	0.6364213197969543	0.3635786802030457	0	0	8360.034169429464	0	1442.6647920316166	0	366660
6	0	"hundred-farmers3"	10000	0	"only-one-field-per-year"	2	3.168	1000	false	true	"historical_trends"	"log-normal"	3.445	false	"hh-nw-kernel-distance"	90	1100	3	0.093	30	0.069	0.05	false	true	0.1	10	0	0.1	1	10	0	false	7	50	true	0	false	1	45	90	0.625	0.375	0	0	8542.097765857152	0	1558.6219428346612	0	366660
6	0	"hundred-farmers3"	10000	0	"only-one-field-per-year"	2	3.168	1000	false	true	"historical_trends"	"log-normal"	3.445	false	"hh-nw-kernel-distance"	90	1100	3	0.093	30	0.069	0.05	false	true	0.1	10	0	0.1	1	10	0	false	7	50	true	0	false	1	46	88	0.6261146496815286	0.3738853503184713	0	0	8907.481485478253	0	1663.398502181589	0	366930
6	0	"hundred-farmers3"	10000	0	"only-one-field-per-year"	2	3.168	1000	false	true	"historical_trends"	"log-normal"	3.445	false	"hh-nw-kernel-distance"	90	1100	3	0.093	30	0.069	0.05	false	true	0.1	10	0	0.1	1	10	0	false	7	50	true	0	false	1	47	88	0.6248407643312102	0.37515923566878984	0	0	9251.48816508837	0	1884.5267101581853	0	366930
6	0	"hundred-farmers3"	10000	0	"only-one-field-per-year"	2	3.168	1000	false	true	"historical_trends"	"log-normal"	3.445	false	"hh-nw-kernel-distance"	90	1100	3	0.093	30	0.069	0.05	false	true	0.1	10	0	0.1	1	10	0	false	7	50	true	0	false	1	48	87	0.5922144224633057	0.4077855775366943	0	0	8985.723602026097	0	2167.3693711260703	0	367065
6	0	"hundred-farmers3"	10000	0	"only-one-field-per-year"	2	3.168	1000	false	true	"historical_trends"	"log-normal"	3.445	false	"hh-nw-kernel-distance"	90	1100	3	0.093	30	0.069	0.05	false	true	0.1	10	0	0.1	1	10	0	false	7	50	true	0	false	1	49	84	0.5483247422680413	0.45167525773195877	0	0	8407.415318056723	0	2354.5680652692736	0	367740
6	0	"hundred-farmers3"	10000	0	"only-one-field-per-year"	2	3.168	1000	false	true	"historical_trends"	"log-normal"	3.445	false	"hh-nw-kernel-distance"	90	1100	3	0.093	30	0.069	0.05	false	true	0.1	10	0	0.1	1	10	0	false	7	50	true	0	false	1	50	83	0.5500969618616678	0.44990303813833227	0	0	8704.481436823038	0	2799.9947797487844	0	367965
7	0	"hundred-farmers3"	10000	0	"only-one-field-per-year"	2	3.168	1000	false	true	"historical_trends"	"log-normal"	3.445	false	"hh-nw-kernel-distance"	90	1100	3	0.093	30	0.069	0.05	false	true	0.1	10	0	0.1	1	10	0	false	7	50	true	0	false	1	0	100	0.50186799501868	0.49813200498132004	0	0	0	0	0	0	0
7	0	"hundred-farmers3"	10000	0	"only-one-field-per-year"	2	3.168	1000	false	true	"historical_trends"	"log-normal"	3.445	false	"hh-nw-kernel-distance"	90	1100	3	0.093	30	0.069	0.05	false	true	0.1	10	0	0.1	1	10	0	false	7	50	true	0	false	1	1	100	0.4564134495641345	0.5435865504358655	0	0	6459.341937797244	0	6499.663980557523	0	365310
7	0	"hundred-farmers3"	10000	0	"only-one-field-per-year"	2	3.168	1000	false	true	"historical_trends"	"log-normal"	3.445	false	"hh-nw-kernel-distance"	90	1100	3	0.093	30	0.069	0.05	false	true	0.1	10	0	0.1	1	10	0	false	7	50	true	0	false	1	2	100	0.4564134495641345	0.5435865504358655	0	0	6785.507539027555	0	7004.078849920028	0	365310
7	0	"hundred-farmers3"	10000	0	"only-one-field-per-year"	2	3.168	1000	false	true	"historical_trends"	"log-normal"	3.445	false	"hh-nw-kernel-distance"	90	1100	3	0.093	30	0.069	0.05	false	true	0.1	10	0	0.1	1	10	0	false	7	50	true	0	false	1	3	100	0.4564134495641345	0.5435865504358655	0	0	6565.076805761507	0	7522.8171652274605	0	365310
7	0	"hundred-farmers3"	10000	0	"only-one-field-per-year"	2	3.168	1000	false	true	"historical_trends"	"log-normal"	3.445	false	"hh-nw-kernel-distance"	90	1100	3	0.093	30	0.069	0.05	false	true	0.1	10	0	0.1	1	10	0	false	7	50	true	0	false	1	4	100	0.4564134495641345	0.5435865504358655	0	0	5786.508794681118	0	8045.643786453342	0	365310
7	0	"hundred-farmers3"	10000	0	"only-one-field-per-year"	2	3.168	1000	false	true	"historical_trends"	"log-normal"	3.445	false	"hh-nw-kernel-distance"	90	1100	3	0.093	30	0.069	0.05	false	true	0.1	10	0	0.1	1	10	0	false	7	50	true	0	false	1	5	100	0.4564134495641345	0.5435865504358655	0	0	6099.391814585625	0	8564.623635766027	0	365310
7	0	"hundred-farmers3"	10000	0	"only-one-field-per-year"	2	3.168	1000	false	true	"historical_trends"	"log-normal"	3.445	false	"hh-nw-kernel-distance"	90	1100	3	0.093	30	0.069	0.05	false	true	0.1	10	0	0.1	1	10	0	false	7	50	true	0	false	1	6	100	0.43462017434620176	0.5653798256537983	0	0	6168.918040995484	0	9073.931089395928	0	365310
7	0	"hundred-farmers3"	10000	0	"only-one-field-per-year"	2	3.168	1000	false	true	"historical_trends"	"log-normal"	3.445	false	"hh-nw-kernel-distance"	90	1100	3	0.093	30	0.069	0.05	false	true	0.1	10	0	0.1	1	10	0	false	7	50	true	0	false	1	7	98	0.4019975031210986	0.5980024968789014	0	0	5767.0770339497685	0	9540.147871099338	0	365490
7	0	"hundred-farmers3"	10000	0	"only-one-field-per-year"	2	3.168	1000	false	true	"historical_trends"	"log-normal"	3.445	false	"hh-nw-kernel-distance"	90	1100	3	0.093	30	0.069	0.05	false	true	0.1	10	0	0.1	1	10	0	false	7	50	true	0	false	1	8	98	0.4631710362047441	0.5368289637952559	0	0	6173.365822752992	0	9610.23563792041	0	365490
7	0	"hundred-farmers3"	10000	0	"only-one-field-per-year"	2	3.168	1000	false	true	"historical_trends"	"log-normal"	3.445	false	"hh-nw-kernel-distance"	90	1100	3	0.093	30	0.069	0.05	false	true	0.1	10	0	0.1	1	10	0	false	7	50	true	0	false	1	9	96	0.5301129234629862	0.4698870765370138	0	0	6604.391204261729	0	8718.237782698674	0	365850
7	0	"hundred-farmers3"	10000	0	"only-one-field-per-year"	2	3.168	1000	false	true	"historical_trends"	"log-normal"	3.445	false	"hh-nw-kernel-distance"	90	1100	3	0.093	30	0.069	0.05	false	true	0.1	10	0	0.1	1	10	0	false	7	50	true	0	false	1	10	95	0.5377358490566038	0.46226415094339623	0	0	6570.210899059571	0	8937.520264834113	0	366030
7	0	"hundred-farmers3"	10000	0	"only-one-field-per-year"	2	3.168	1000	false	true	"historical_trends"	"log-normal"	3.445	false	"hh-nw-kernel-distance"	90	1100	3	0.093	30	0.069	0.05	false	true	0.1	10	0	0.1	1	10	0	false	7	50	true	0	false	1	11	95	0.5377358490566038	0.46226415094339623	0	0	7128.1252958470795	0	9267.712169902486	0	366030
7	0	"hundred-farmers3"	10000	0	"only-one-field-per-year"	2	3.168	1000	false	true	"historical_trends"	"log-normal"	3.445	false	"hh-nw-kernel-distance"	90	1100	3	0.093	30	0.069	0.05	false	true	0.1	10	0	0.1	1	10	0	false	7	50	true	0	false	1	12	95	0.5792452830188679	0.4207547169811321	0	0	7550.761983835571	0	8585.141253580285	0	366030
7	0	"hundred-farmers3"	10000	0	"only-one-field-per-year"	2	3.168	1000	false	true	"historical_trends"	"log-normal"	3.445	false	"hh-nw-kernel-distance"	90	1100	3	0.093	30	0.069	0.05	false	true	0.1	10	0	0.1	1	10	0	false	7	50	true	0	false	1	13	95	0.5911949685534591	0.4088050314465409	0	0	7139.971528424638	0	8545.048576780582	0	366030
7	0	"hundred-farmers3"	10000	0	"only-one-field-per-year"	2	3.168	1000	false	true	"historical_trends"	"log-normal"	3.445	false	"hh-nw-kernel-distance"	90	1100	3	0.093	30	0.069	0.05	false	true	0.1	10	0	0.1	1	10	0	false	7	50	true	0	false	1	14	95	0.5911949685534591	0.4088050314465409	0	0	7107.846052541829	0	8742.102526073942	0	366030
7	0	"hundred-farmers3"	10000	0	"only-one-field-per-year"	2	3.168	1000	false	true	"historical_trends"	"log-normal"	3.445	false	"hh-nw-kernel-distance"	90	1100	3	0.093	30	0.069	0.05	false	true	0.1	10	0	0.1	1	10	0	false	7	50	true	0	false	1	15	95	0.5911949685534591	0.4088050314465409	0	0	7359.0009519022715	0	8903.50146641709	0	366030
7	0	"hundred-farmers3"	10000	0	"only-one-field-per-year"	2	3.168	1000	false	true	"historical_trends"	"log-normal"	3.445	false	"hh-nw-kernel-distance"	90	1100	3	0.093	30	0.069	0.05	false	true	0.1	10	0	0.1	1	10	0	false	7	50	true	0	false	1	16	95	0.5911949685534591	0.4088050314465409	0	0	7731.586855704116	0	9034.346764697211	0	366030
7	0	"hundred-farmers3"	10000	0	"only-one-field-per-year"	2	3.168	1000	false	true	"historical_trends"	"log-normal"	3.445	false	"hh-nw-kernel-distance"	90	1100	3	0.093	30	0.069	0.05	false	true	0.1	10	0	0.1	1	10	0	false	7	50	true	0	false	1	17	95	0.5911949685534591	0.4088050314465409	0	0	7926.825508532846	0	9139.48457905897	0	366030
7	0	"hundred-farmers3"	10000	0	"only-one-field-per-year"	2	3.168	1000	false	true	"historical_trends"	"log-normal"	3.445	false	"hh-nw-kernel-distance"	90	1100	3	0.093	30	0.069	0.05	false	true	0.1	10	0	0.1	1	10	0	false	7	50	true	0	false	1	18	95	0.5446540880503145	0.45534591194968554	0	0	7539.262994491067	0	9223.31746190287	0	366030
7	0	"hundred-farmers3"	10000	0	"only-one-field-per-year"	2	3.168	1000	false	true	"historical_trends"	"log-normal"	3.445	false	"hh-nw-kernel-distance"	90	1100	3	0.093	30	0.069	0.05	false	true	0.1	10	0	0.1	1	10	0	false	7	50	true	0	false	1	19	95	0.5893081761006289	0.4106918238993711	0	0	7634.660980811368	0	9143.288296934667	0	366030
7	0	"hundred-farmers3"	10000	0	"only-one-field-per-year"	2	3.168	1000	false	true	"historical_trends"	"log-normal"	3.445	false	"hh-nw-kernel-distance"	90	1100	3	0.093	30	0.069	0.05	false	true	0.1	10	0	0.1	1	10	0	false	7	50	true	0	false	1	20	95	0.6220125786163522	0.3779874213836478	0	0	7979.172366333743	0	8434.391189524093	0	366030
7	0	"hundred-farmers3"	10000	0	"only-one-field-per-year"	2	3.168	1000	false	true	"historical_trends"	"log-normal"	3.445	false	"hh-nw-kernel-distance"	90	1100	3	0.093	30	0.069	0.05	false	true	0.1	10	0	0.1	1	10	0	false	7	50	true	0	false	1	21	95	0.5710691823899371	0.4289308176100629	0	0	7969.723516414055	0	8461.835772466487	0	366030
7	0	"hundred-farmers3"	10000	0	"only-one-field-per-year"	2	3.168	1000	false	true	"historical_trends"	"log-normal"	3.445	false	"hh-nw-kernel-distance"	90	1100	3	0.093	30	0.069	0.05	false	true	0.1	10	0	0.1	1	10	0	false	7	50	true	0	false	1	22	95	0.6754716981132075	0.32452830188679244	0	0	8461.784794751113	0	7267.337064586537	0	366030
7	0	"hundred-farmers3"	10000	0	"only-one-field-per-year"	2	3.168	1000	false	true	"historical_trends"	"log-normal"	3.445	false	"hh-nw-kernel-distance"	90	1100	3	0.093	30	0.069	0.05	false	true	0.1	10	0	0.1	1	10	0	false	7	50	true	0	false	1	23	95	0.7044025157232704	0.29559748427672955	0	0	8123.22347005111	0	6625.171091618342	0	366030
7	0	"hundred-farmers3"	10000	0	"only-one-field-per-year"	2	3.168	1000	false	true	"historical_trends"	"log-normal"	3.445	false	"hh-nw-kernel-distance"	90	1100	3	0.093	30	0.069	0.05	false	true	0.1	10	0	0.1	1	10	0	false	7	50	true	0	false	1	24	95	0.5477987421383648	0.45220125786163523	0	0	7846.586894159695	0	6654.5983782871335	0	366030
7	0	"hundred-farmers3"	10000	0	"only-one-field-per-year"	2	3.168	1000	false	true	"historical_trends"	"log-normal"	3.445	false	"hh-nw-kernel-distance"	90	1100	3	0.093	30	0.069	0.05	false	true	0.1	10	0	0.1	1	10	0	false	7	50	true	0	false	1	25	95	0.5163522012578616	0.48364779874213837	0	0	7534.3523343838	0	6684.057403065877	0	366030
7	0	"hundred-farmers3"	10000	0	"only-one-field-per-year"	2	3.168	1000	false	true	"historical_trends"	"log-normal"	3.445	false	"hh-nw-kernel-distance"	90	1100	3	0.093	30	0.069	0.05	false	true	0.1	10	0	0.1	1	10	0	false	7	50	true	0	false	1	26	95	0.5106918238993711	0.48930817610062893	0	0	7739.230006491306	0	6672.137020776501	0	366030
7	0	"hundred-farmers3"	10000	0	"only-one-field-per-year"	2	3.168	1000	false	true	"historical_trends"	"log-normal"	3.445	false	"hh-nw-kernel-distance"	90	1100	3	0.093	30	0.069	0.05	false	true	0.1	10	0	0.1	1	10	0	false	7	50	true	0	false	1	27	95	0.5031446540880503	0.4968553459119497	0	0	7904.706801515703	0	5982.467900431867	0	366030
7	0	"hundred-farmers3"	10000	0	"only-one-field-per-year"	2	3.168	1000	false	true	"historical_trends"	"log-normal"	3.445	false	"hh-nw-kernel-distance"	90	1100	3	0.093	30	0.069	0.05	false	true	0.1	10	0	0.1	1	10	0	false	7	50	true	0	false	1	28	95	0.4937106918238994	0.5062893081761006	0	0	8017.269277091777	0	5247.3419234541225	0	366030
7	0	"hundred-farmers3"	10000	0	"only-one-field-per-year"	2	3.168	1000	false	true	"historical_trends"	"log-normal"	3.445	false	"hh-nw-kernel-distance"	90	1100	3	0.093	30	0.069	0.05	false	true	0.1	10	0	0.1	1	10	0	false	7	50	true	0	false	1	29	95	0.5522012578616352	0.4477987421383648	0	0	8370.108054191682	0	4198.758293457243	0	366030
7	0	"hundred-farmers3"	10000	0	"only-one-field-per-year"	2	3.168	1000	false	true	"historical_trends"	"log-normal"	3.445	false	"hh-nw-kernel-distance"	90	1100	3	0.093	30	0.069	0.05	false	true	0.1	10	0	0.1	1	10	0	false	7	50	true	0	false	1	30	95	0.579874213836478	0.42012578616352203	0	0	7925.806617597011	0	3578.28963647109	0	366030
7	0	"hundred-farmers3"	10000	0	"only-one-field-per-year"	2	3.168	1000	false	true	"historical_trends"	"log-normal"	3.445	false	"hh-nw-kernel-distance"	90	1100	3	0.093	30	0.069	0.05	false	true	0.1	10	0	0.1	1	10	0	false	7	50	true	0	false	1	31	95	0.6144654088050314	0.3855345911949686	0	0	7962.054924464971	0	2946.309736855794	0	366030
7	0	"hundred-farmers3"	10000	0	"only-one-field-per-year"	2	3.168	1000	false	true	"historical_trends"	"log-normal"	3.445	false	"hh-nw-kernel-distance"	90	1100	3	0.093	30	0.069	0.05	false	true	0.1	10	0	0.1	1	10	0	false	7	50	true	0	false	1	32	95	0.6119496855345912	0.38805031446540883	0	0	8177.920998656788	0	3326.5299201999283	0	366030
7	0	"hundred-farmers3"	10000	0	"only-one-field-per-year"	2	3.168	1000	false	true	"historical_trends"	"log-normal"	3.445	false	"hh-nw-kernel-distance"	90	1100	3	0.093	30	0.069	0.05	false	true	0.1	10	0	0.1	1	10	0	false	7	50	true	0	false	1	33	95	0.5691823899371069	0.4308176100628931	0	0	8192.933838321436	0	3784.0934297126005	0	366030
7	0	"hundred-farmers3"	10000	0	"only-one-field-per-year"	2	3.168	1000	false	true	"historical_trends"	"log-normal"	3.445	false	"hh-nw-kernel-distance"	90	1100	3	0.093	30	0.069	0.05	false	true	0.1	10	0	0.1	1	10	0	false	7	50	true	0	false	1	34	95	0.5157232704402516	0.48427672955974843	0	0	7472.881538992917	0	4078.1405483103526	0	366030
7	0	"hundred-farmers3"	10000	0	"only-one-field-per-year"	2	3.168	1000	false	true	"historical_trends"	"log-normal"	3.445	false	"hh-nw-kernel-distance"	90	1100	3	0.093	30	0.069	0.05	false	true	0.1	10	0	0.1	1	10	0	false	7	50	true	0	false	1	35	95	0.6094339622641509	0.3905660377358491	0	0	8058.7177864498035	0	3964.7599615208505	0	366030
7	0	"hundred-farmers3"	10000	0	"only-one-field-per-year"	2	3.168	1000	false	true	"historical_trends"	"log-normal"	3.445	false	"hh-nw-kernel-distance"	90	1100	3	0.093	30	0.069	0.05	false	true	0.1	10	0	0.1	1	10	0	false	7	50	true	0	false	1	36	95	0.8773584905660378	0.12264150943396226	0	0	8099.480014985588	0	1694.1767950835458	0	366030
7	0	"hundred-farmers3"	10000	0	"only-one-field-per-year"	2	3.168	1000	false	true	"historical_trends"	"log-normal"	3.445	false	"hh-nw-kernel-distance"	90	1100	3	0.093	30	0.069	0.05	false	true	0.1	10	0	0.1	1	10	0	false	7	50	true	0	false	1	37	95	0.8786163522012579	0.12138364779874214	0	0	9222.838538266487	0	1508.401671739101	0	366030
7	0	"hundred-farmers3"	10000	0	"only-one-field-per-year"	2	3.168	1000	false	true	"historical_trends"	"log-normal"	3.445	false	"hh-nw-kernel-distance"	90	1100	3	0.093	30	0.069	0.05	false	true	0.1	10	0	0.1	1	10	0	false	7	50	true	0	false	1	38	95	0.8503144654088051	0.14968553459119496	0	0	9807.83719156299	0	1615.2364687474058	0	366030
7	0	"hundred-farmers3"	10000	0	"only-one-field-per-year"	2	3.168	1000	false	true	"historical_trends"	"log-normal"	3.445	false	"hh-nw-kernel-distance"	90	1100	3	0.093	30	0.069	0.05	false	true	0.1	10	0	0.1	1	10	0	false	7	50	true	0	false	1	39	94	0.8526448362720404	0.1473551637279597	0	0	9893.90289203749	0	1688.9327797434098	0	366120
7	0	"hundred-farmers3"	10000	0	"only-one-field-per-year"	2	3.168	1000	false	true	"historical_trends"	"log-normal"	3.445	false	"hh-nw-kernel-distance"	90	1100	3	0.093	30	0.069	0.05	false	true	0.1	10	0	0.1	1	10	0	false	7	50	true	0	false	1	40	94	0.853904282115869	0.14609571788413098	0	0	9148.600461374454	0	1803.7259611935488	0	366120
7	0	"hundred-farmers3"	10000	0	"only-one-field-per-year"	2	3.168	1000	false	true	"historical_trends"	"log-normal"	3.445	false	"hh-nw-kernel-distance"	90	1100	3	0.093	30	0.069	0.05	false	true	0.1	10	0	0.1	1	10	0	false	7	50	true	0	false	1	41	94	0.7777078085642317	0.22229219143576825	0	0	9512.275528398357	0	1903.8122026197952	0	366120
7	0	"hundred-farmers3"	10000	0	"only-one-field-per-year"	2	3.168	1000	false	true	"historical_trends"	"log-normal"	3.445	false	"hh-nw-kernel-distance"	90	1100	3	0.093	30	0.069	0.05	false	true	0.1	10	0	0.1	1	10	0	false	7	50	true	0	false	1	42	93	0.7402269861286255	0.2597730138713745	0	0	9304.013892414418	0	1965.3537798404534	0	366210
7	0	"hundred-farmers3"	10000	0	"only-one-field-per-year"	2	3.168	1000	false	true	"historical_trends"	"log-normal"	3.445	false	"hh-nw-kernel-distance"	90	1100	3	0.093	30	0.069	0.05	false	true	0.1	10	0	0.1	1	10	0	false	7	50	true	0	false	1	43	93	0.7061790668348046	0.2938209331651955	0	0	9134.826992175827	0	2055.892560469656	0	366210
7	0	"hundred-farmers3"	10000	0	"only-one-field-per-year"	2	3.168	1000	false	true	"historical_trends"	"log-normal"	3.445	false	"hh-nw-kernel-distance"	90	1100	3	0.093	30	0.069	0.05	false	true	0.1	10	0	0.1	1	10	0	false	7	50	true	0	false	1	44	93	0.6172761664564943	0.3827238335435057	0	0	8265.038347461346	0	2159.0179825515056	0	366210
7	0	"hundred-farmers3"	10000	0	"only-one-field-per-year"	2	3.168	1000	false	true	"historical_trends"	"log-normal"	3.445	false	"hh-nw-kernel-distance"	90	1100	3	0.093	30	0.069	0.05	false	true	0.1	10	0	0.1	1	10	0	false	7	50	true	0	false	1	45	93	0.605296343001261	0.39470365699873894	0	0	8423.282000064375	0	2290.7287543583275	0	366210
7	0	"hundred-farmers3"	10000	0	"only-one-field-per-year"	2	3.168	1000	false	true	"historical_trends"	"log-normal"	3.445	false	"hh-nw-kernel-distance"	90	1100	3	0.093	30	0.069	0.05	false	true	0.1	10	0	0.1	1	10	0	false	7	50	true	0	false	1	46	91	0.6031645569620253	0.3968354430379747	0	0	8707.12476895336	0	2439.380984331993	0	366480
7	0	"hundred-farmers3"	10000	0	"only-one-field-per-year"	2	3.168	1000	false	true	"historical_trends"	"log-normal"	3.445	false	"hh-nw-kernel-distance"	90	1100	3	0.093	30	0.069	0.05	false	true	0.1	10	0	0.1	1	10	0	false	7	50	true	0	false	1	47	89	0.6019047619047619	0.3980952380952381	0	0	8996.12038055392	0	2600.854503157819	0	366705
7	0	"hundred-farmers3"	10000	0	"only-one-field-per-year"	2	3.168	1000	false	true	"historical_trends"	"log-normal"	3.445	false	"hh-nw-kernel-distance"	90	1100	3	0.093	30	0.069	0.05	false	true	0.1	10	0	0.1	1	10	0	false	7	50	true	0	false	1	48	88	0.583969465648855	0.41603053435114506	0	0	8987.329666386715	0	2874.9856267666405	0	366840
7	0	"hundred-farmers3"	10000	0	"only-one-field-per-year"	2	3.168	1000	false	true	"historical_trends"	"log-normal"	3.445	false	"hh-nw-kernel-distance"	90	1100	3	0.093	30	0.069	0.05	false	true	0.1	10	0	0.1	1	10	0	false	7	50	true	0	false	1	49	88	0.5438931297709924	0.45610687022900764	0	0	8567.17279425921	0	3257.2950077903174	0	366840
7	0	"hundred-farmers3"	10000	0	"only-one-field-per-year"	2	3.168	1000	false	true	"historical_trends"	"log-normal"	3.445	false	"hh-nw-kernel-distance"	90	1100	3	0.093	30	0.069	0.05	false	true	0.1	10	0	0.1	1	10	0	false	7	50	true	0	false	1	50	86	0.5473751600512163	0.4526248399487836	0	0	8861.608320109412	0	3650.1137820267836	0	367290
8	0	"hundred-farmers3"	10000	0	"only-one-field-per-year"	2	3.168	1000	false	true	"historical_trends"	"log-normal"	3.445	false	"hh-nw-kernel-distance"	90	1100	3	0.093	30	0.069	0.05	false	true	0.1	10	0	0.1	1	10	0	false	7	50	true	0	false	1	0	100	0.50186799501868	0.49813200498132004	0	0	0	0	0	0	0
8	0	"hundred-farmers3"	10000	0	"only-one-field-per-year"	2	3.168	1000	false	true	"historical_trends"	"log-normal"	3.445	false	"hh-nw-kernel-distance"	90	1100	3	0.093	30	0.069	0.05	false	true	0.1	10	0	0.1	1	10	0	false	7	50	true	0	false	1	1	100	0.4669987546699875	0.5330012453300125	0	0	7189.273518223687	0	7285.375396809741	0	365310
8	0	"hundred-farmers3"	10000	0	"only-one-field-per-year"	2	3.168	1000	false	true	"historical_trends"	"log-normal"	3.445	false	"hh-nw-kernel-distance"	90	1100	3	0.093	30	0.069	0.05	false	true	0.1	10	0	0.1	1	10	0	false	7	50	true	0	false	1	2	100	0.4669987546699875	0.5330012453300125	0	0	7482.3512129217725	0	7720.456151444035	0	365310
8	0	"hundred-farmers3"	10000	0	"only-one-field-per-year"	2	3.168	1000	false	true	"historical_trends"	"log-normal"	3.445	false	"hh-nw-kernel-distance"	90	1100	3	0.093	30	0.069	0.05	false	true	0.1	10	0	0.1	1	10	0	false	7	50	true	0	false	1	3	100	0.4669987546699875	0.5330012453300125	0	0	7485.038504040683	0	8146.060218276153	0	365310
8	0	"hundred-farmers3"	10000	0	"only-one-field-per-year"	2	3.168	1000	false	true	"historical_trends"	"log-normal"	3.445	false	"hh-nw-kernel-distance"	90	1100	3	0.093	30	0.069	0.05	false	true	0.1	10	0	0.1	1	10	0	false	7	50	true	0	false	1	4	100	0.46450809464508097	0.5354919053549191	0	0	7031.710674760251	0	8561.355473977092	0	365310
8	0	"hundred-farmers3"	10000	0	"only-one-field-per-year"	2	3.168	1000	false	true	"historical_trends"	"log-normal"	3.445	false	"hh-nw-kernel-distance"	90	1100	3	0.093	30	0.069	0.05	false	true	0.1	10	0	0.1	1	10	0	false	7	50	true	0	false	1	5	100	0.46450809464508097	0.5354919053549191	0	0	6499.423328777488	0	8968.1131222136	0	365310
8	0	"hundred-farmers3"	10000	0	"only-one-field-per-year"	2	3.168	1000	false	true	"historical_trends"	"log-normal"	3.445	false	"hh-nw-kernel-distance"	90	1100	3	0.093	30	0.069	0.05	false	true	0.1	10	0	0.1	1	10	0	false	7	50	true	0	false	1	6	99	0.37718204488778057	0.6228179551122195	0	0	5684.105638984259	0	9354.969104532984	0	365400
8	0	"hundred-farmers3"	10000	0	"only-one-field-per-year"	2	3.168	1000	false	true	"historical_trends"	"log-normal"	3.445	false	"hh-nw-kernel-distance"	90	1100	3	0.093	30	0.069	0.05	false	true	0.1	10	0	0.1	1	10	0	false	7	50	true	0	false	1	7	99	0.33104738154613467	0.6689526184538653	0	0	5016.243353968674	0	9747.032302327447	0	365400
8	0	"hundred-farmers3"	10000	0	"only-one-field-per-year"	2	3.168	1000	false	true	"historical_trends"	"log-normal"	3.445	false	"hh-nw-kernel-distance"	90	1100	3	0.093	30	0.069	0.05	false	true	0.1	10	0	0.1	1	10	0	false	7	50	true	0	false	1	8	97	0.42125	0.57875	0	0	5403.155018538597	0	9968.900820237131	0	365580
8	0	"hundred-farmers3"	10000	0	"only-one-field-per-year"	2	3.168	1000	false	true	"historical_trends"	"log-normal"	3.445	false	"hh-nw-kernel-distance"	90	1100	3	0.093	30	0.069	0.05	false	true	0.1	10	0	0.1	1	10	0	false	7	50	true	0	false	1	9	95	0.5109717868338558	0.4890282131661442	0	0	5868.262789318832	0	9308.427955867559	0	365805
8	0	"hundred-farmers3"	10000	0	"only-one-field-per-year"	2	3.168	1000	false	true	"historical_trends"	"log-normal"	3.445	false	"hh-nw-kernel-distance"	90	1100	3	0.093	30	0.069	0.05	false	true	0.1	10	0	0.1	1	10	0	false	7	50	true	0	false	1	10	91	0.5152477763659467	0.48475222363405335	0	0	6337.167482816001	0	9516.178725873895	0	366750
8	0	"hundred-farmers3"	10000	0	"only-one-field-per-year"	2	3.168	1000	false	true	"historical_trends"	"log-normal"	3.445	false	"hh-nw-kernel-distance"	90	1100	3	0.093	30	0.069	0.05	false	true	0.1	10	0	0.1	1	10	0	false	7	50	true	0	false	1	11	90	0.5175494575622208	0.4824505424377792	0	0	6820.050972337364	0	9748.83049765745	0	367065
8	0	"hundred-farmers3"	10000	0	"only-one-field-per-year"	2	3.168	1000	false	true	"historical_trends"	"log-normal"	3.445	false	"hh-nw-kernel-distance"	90	1100	3	0.093	30	0.069	0.05	false	true	0.1	10	0	0.1	1	10	0	false	7	50	true	0	false	1	12	90	0.5437141033822591	0.4562858966177409	0	0	7218.6305179753	0	9376.10988523788	0	367065
8	0	"hundred-farmers3"	10000	0	"only-one-field-per-year"	2	3.168	1000	false	true	"historical_trends"	"log-normal"	3.445	false	"hh-nw-kernel-distance"	90	1100	3	0.093	30	0.069	0.05	false	true	0.1	10	0	0.1	1	10	0	false	7	50	true	0	false	1	13	90	0.583918315252074	0.41608168474792595	0	0	6502.961146089296	0	8648.728757167204	0	367065
8	0	"hundred-farmers3"	10000	0	"only-one-field-per-year"	2	3.168	1000	false	true	"historical_trends"	"log-normal"	3.445	false	"hh-nw-kernel-distance"	90	1100	3	0.093	30	0.069	0.05	false	true	0.1	10	0	0.1	1	10	0	false	7	50	true	0	false	1	14	90	0.583918315252074	0.41608168474792595	0	0	6464.746186221042	0	8812.038170121348	0	367065
8	0	"hundred-farmers3"	10000	0	"only-one-field-per-year"	2	3.168	1000	false	true	"historical_trends"	"log-normal"	3.445	false	"hh-nw-kernel-distance"	90	1100	3	0.093	30	0.069	0.05	false	true	0.1	10	0	0.1	1	10	0	false	7	50	true	0	false	1	15	90	0.585832801531589	0.414167198468411	0	0	6651.437934257217	0	8904.884761323028	0	367065
8	0	"hundred-farmers3"	10000	0	"only-one-field-per-year"	2	3.168	1000	false	true	"historical_trends"	"log-normal"	3.445	false	"hh-nw-kernel-distance"	90	1100	3	0.093	30	0.069	0.05	false	true	0.1	10	0	0.1	1	10	0	false	7	50	true	0	false	1	16	90	0.587747287811104	0.412252712188896	0	0	7016.916477537101	0	8975.025471686818	0	367065
8	0	"hundred-farmers3"	10000	0	"only-one-field-per-year"	2	3.168	1000	false	true	"historical_trends"	"log-normal"	3.445	false	"hh-nw-kernel-distance"	90	1100	3	0.093	30	0.069	0.05	false	true	0.1	10	0	0.1	1	10	0	false	7	50	true	0	false	1	17	89	0.5892514395393474	0.4107485604606526	0	0	7198.369941030159	0	9032.158372158114	0	367245
8	0	"hundred-farmers3"	10000	0	"only-one-field-per-year"	2	3.168	1000	false	true	"historical_trends"	"log-normal"	3.445	false	"hh-nw-kernel-distance"	90	1100	3	0.093	30	0.069	0.05	false	true	0.1	10	0	0.1	1	10	0	false	7	50	true	0	false	1	18	89	0.5412667946257198	0.45873320537428025	0	0	6948.488544057513	0	9106.487841546146	0	367245
8	0	"hundred-farmers3"	10000	0	"only-one-field-per-year"	2	3.168	1000	false	true	"historical_trends"	"log-normal"	3.445	false	"hh-nw-kernel-distance"	90	1100	3	0.093	30	0.069	0.05	false	true	0.1	10	0	0.1	1	10	0	false	7	50	true	0	false	1	19	89	0.5892514395393474	0.4107485604606526	0	0	7165.42059016004	0	8772.162771443289	0	367245
8	0	"hundred-farmers3"	10000	0	"only-one-field-per-year"	2	3.168	1000	false	true	"historical_trends"	"log-normal"	3.445	false	"hh-nw-kernel-distance"	90	1100	3	0.093	30	0.069	0.05	false	true	0.1	10	0	0.1	1	10	0	false	7	50	true	0	false	1	20	89	0.6442738323736404	0.35572616762635956	0	0	7541.924968552997	0	7562.966870593311	0	367245
8	0	"hundred-farmers3"	10000	0	"only-one-field-per-year"	2	3.168	1000	false	true	"historical_trends"	"log-normal"	3.445	false	"hh-nw-kernel-distance"	90	1100	3	0.093	30	0.069	0.05	false	true	0.1	10	0	0.1	1	10	0	false	7	50	true	0	false	1	21	89	0.5706973768394114	0.4293026231605886	0	0	7556.662250258931	0	7517.505937795711	0	367245
8	0	"hundred-farmers3"	10000	0	"only-one-field-per-year"	2	3.168	1000	false	true	"historical_trends"	"log-normal"	3.445	false	"hh-nw-kernel-distance"	90	1100	3	0.093	30	0.069	0.05	false	true	0.1	10	0	0.1	1	10	0	false	7	50	true	0	false	1	22	89	0.708253358925144	0.29174664107485604	0	0	8053.10083611719	0	6004.037549141396	0	367245
8	0	"hundred-farmers3"	10000	0	"only-one-field-per-year"	2	3.168	1000	false	true	"historical_trends"	"log-normal"	3.445	false	"hh-nw-kernel-distance"	90	1100	3	0.093	30	0.069	0.05	false	true	0.1	10	0	0.1	1	10	0	false	7	50	true	0	false	1	23	89	0.761996161228407	0.2380038387715931	0	0	7835.265053207169	0	4899.973438958522	0	367245
8	0	"hundred-farmers3"	10000	0	"only-one-field-per-year"	2	3.168	1000	false	true	"historical_trends"	"log-normal"	3.445	false	"hh-nw-kernel-distance"	90	1100	3	0.093	30	0.069	0.05	false	true	0.1	10	0	0.1	1	10	0	false	7	50	true	0	false	1	24	89	0.600127959053103	0.399872040946897	0	0	8049.233983335682	0	4940.023577866423	0	367245
8	0	"hundred-farmers3"	10000	0	"only-one-field-per-year"	2	3.168	1000	false	true	"historical_trends"	"log-normal"	3.445	false	"hh-nw-kernel-distance"	90	1100	3	0.093	30	0.069	0.05	false	true	0.1	10	0	0.1	1	10	0	false	7	50	true	0	false	1	25	89	0.5892514395393474	0.4107485604606526	0	0	8229.47261840336	0	4808.732593707722	0	367245
8	0	"hundred-farmers3"	10000	0	"only-one-field-per-year"	2	3.168	1000	false	true	"historical_trends"	"log-normal"	3.445	false	"hh-nw-kernel-distance"	90	1100	3	0.093	30	0.069	0.05	false	true	0.1	10	0	0.1	1	10	0	false	7	50	true	0	false	1	26	89	0.5892514395393474	0.4107485604606526	0	0	8608.531754677655	0	4830.937258905907	0	367245
8	0	"hundred-farmers3"	10000	0	"only-one-field-per-year"	2	3.168	1000	false	true	"historical_trends"	"log-normal"	3.445	false	"hh-nw-kernel-distance"	90	1100	3	0.093	30	0.069	0.05	false	true	0.1	10	0	0.1	1	10	0	false	7	50	true	0	false	1	27	89	0.5860524632117722	0.41394753678822777	0	0	8902.628884310878	0	4458.669930822971	0	367245
8	0	"hundred-farmers3"	10000	0	"only-one-field-per-year"	2	3.168	1000	false	true	"historical_trends"	"log-normal"	3.445	false	"hh-nw-kernel-distance"	90	1100	3	0.093	30	0.069	0.05	false	true	0.1	10	0	0.1	1	10	0	false	7	50	true	0	false	1	28	89	0.5617402431222009	0.4382597568777991	0	0	8792.43348046822	0	4046.3164966445393	0	367245
8	0	"hundred-farmers3"	10000	0	"only-one-field-per-year"	2	3.168	1000	false	true	"historical_trends"	"log-normal"	3.445	false	"hh-nw-kernel-distance"	90	1100	3	0.093	30	0.069	0.05	false	true	0.1	10	0	0.1	1	10	0	false	7	50	true	0	false	1	29	89	0.599488163787588	0.40051183621241204	0	0	9163.617861450242	0	3529.2146370755127	0	367245
8	0	"hundred-farmers3"	10000	0	"only-one-field-per-year"	2	3.168	1000	false	true	"historical_trends"	"log-normal"	3.445	false	"hh-nw-kernel-distance"	90	1100	3	0.093	30	0.069	0.05	false	true	0.1	10	0	0.1	1	10	0	false	7	50	true	0	false	1	30	89	0.6301983365323096	0.36980166346769033	0	0	8896.552116449622	0	3058.3319014355116	0	367245
8	0	"hundred-farmers3"	10000	0	"only-one-field-per-year"	2	3.168	1000	false	true	"historical_trends"	"log-normal"	3.445	false	"hh-nw-kernel-distance"	90	1100	3	0.093	30	0.069	0.05	false	true	0.1	10	0	0.1	1	10	0	false	7	50	true	0	false	1	31	89	0.63659628918746	0.36340371081253997	0	0	9234.660774294964	0	2800.6691343717857	0	367245
8	0	"hundred-farmers3"	10000	0	"only-one-field-per-year"	2	3.168	1000	false	true	"historical_trends"	"log-normal"	3.445	false	"hh-nw-kernel-distance"	90	1100	3	0.093	30	0.069	0.05	false	true	0.1	10	0	0.1	1	10	0	false	7	50	true	0	false	1	32	89	0.63659628918746	0.36340371081253997	0	0	8913.147069980234	0	3187.5254425456874	0	367245
8	0	"hundred-farmers3"	10000	0	"only-one-field-per-year"	2	3.168	1000	false	true	"historical_trends"	"log-normal"	3.445	false	"hh-nw-kernel-distance"	90	1100	3	0.093	30	0.069	0.05	false	true	0.1	10	0	0.1	1	10	0	false	7	50	true	0	false	1	33	89	0.5655790147152912	0.4344209852847089	0	0	8585.696447520115	0	3630.7298897022442	0	367245
8	0	"hundred-farmers3"	10000	0	"only-one-field-per-year"	2	3.168	1000	false	true	"historical_trends"	"log-normal"	3.445	false	"hh-nw-kernel-distance"	90	1100	3	0.093	30	0.069	0.05	false	true	0.1	10	0	0.1	1	10	0	false	7	50	true	0	false	1	34	89	0.4971209213051823	0.5028790786948176	0	0	7518.933218551319	0	4109.277523692674	0	367245
8	0	"hundred-farmers3"	10000	0	"only-one-field-per-year"	2	3.168	1000	false	true	"historical_trends"	"log-normal"	3.445	false	"hh-nw-kernel-distance"	90	1100	3	0.093	30	0.069	0.05	false	true	0.1	10	0	0.1	1	10	0	false	7	50	true	0	false	1	35	88	0.5948717948717949	0.40512820512820513	0	0	8026.424479990714	0	4163.84797847132	0	367380
8	0	"hundred-farmers3"	10000	0	"only-one-field-per-year"	2	3.168	1000	false	true	"historical_trends"	"log-normal"	3.445	false	"hh-nw-kernel-distance"	90	1100	3	0.093	30	0.069	0.05	false	true	0.1	10	0	0.1	1	10	0	false	7	50	true	0	false	1	36	88	0.8756410256410256	0.12435897435897436	0	0	8548.351306212731	0	1498.422040773186	0	367380
8	0	"hundred-farmers3"	10000	0	"only-one-field-per-year"	2	3.168	1000	false	true	"historical_trends"	"log-normal"	3.445	false	"hh-nw-kernel-distance"	90	1100	3	0.093	30	0.069	0.05	false	true	0.1	10	0	0.1	1	10	0	false	7	50	true	0	false	1	37	87	0.8798972382787412	0.12010276172125883	0	0	9759.759458354267	0	1554.366165235304	0	367515
8	0	"hundred-farmers3"	10000	0	"only-one-field-per-year"	2	3.168	1000	false	true	"historical_trends"	"log-normal"	3.445	false	"hh-nw-kernel-distance"	90	1100	3	0.093	30	0.069	0.05	false	true	0.1	10	0	0.1	1	10	0	false	7	50	true	0	false	1	38	86	0.8520900321543409	0.14790996784565916	0	0	10090.059339384505	0	1638.9805915638008	0	367605
8	0	"hundred-farmers3"	10000	0	"only-one-field-per-year"	2	3.168	1000	false	true	"historical_trends"	"log-normal"	3.445	false	"hh-nw-kernel-distance"	90	1100	3	0.093	30	0.069	0.05	false	true	0.1	10	0	0.1	1	10	0	false	7	50	true	0	false	1	39	86	0.8610932475884244	0.13890675241157557	0	0	10460.095090583183	0	1750.158982524516	0	367605
8	0	"hundred-farmers3"	10000	0	"only-one-field-per-year"	2	3.168	1000	false	true	"historical_trends"	"log-normal"	3.445	false	"hh-nw-kernel-distance"	90	1100	3	0.093	30	0.069	0.05	false	true	0.1	10	0	0.1	1	10	0	false	7	50	true	0	false	1	40	86	0.862379421221865	0.13762057877813505	0	0	8893.460252661356	0	1848.3252925801419	0	367605
8	0	"hundred-farmers3"	10000	0	"only-one-field-per-year"	2	3.168	1000	false	true	"historical_trends"	"log-normal"	3.445	false	"hh-nw-kernel-distance"	90	1100	3	0.093	30	0.069	0.05	false	true	0.1	10	0	0.1	1	10	0	false	7	50	true	0	false	1	41	86	0.754983922829582	0.245016077170418	0	0	8979.375000866075	0	1933.4036083392136	0	367605
8	0	"hundred-farmers3"	10000	0	"only-one-field-per-year"	2	3.168	1000	false	true	"historical_trends"	"log-normal"	3.445	false	"hh-nw-kernel-distance"	90	1100	3	0.093	30	0.069	0.05	false	true	0.1	10	0	0.1	1	10	0	false	7	50	true	0	false	1	42	86	0.7221864951768489	0.27781350482315115	0	0	8884.911585795839	0	2009.1639506165661	0	367605
8	0	"hundred-farmers3"	10000	0	"only-one-field-per-year"	2	3.168	1000	false	true	"historical_trends"	"log-normal"	3.445	false	"hh-nw-kernel-distance"	90	1100	3	0.093	30	0.069	0.05	false	true	0.1	10	0	0.1	1	10	0	false	7	50	true	0	false	1	43	86	0.6520900321543408	0.34790996784565914	0	0	8185.274320049903	0	2083.388386444719	0	367605
8	0	"hundred-farmers3"	10000	0	"only-one-field-per-year"	2	3.168	1000	false	true	"historical_trends"	"log-normal"	3.445	false	"hh-nw-kernel-distance"	90	1100	3	0.093	30	0.069	0.05	false	true	0.1	10	0	0.1	1	10	0	false	7	50	true	0	false	1	44	86	0.5672025723472669	0.4327974276527331	0	0	7231.337392245138	0	2169.54768585442	0	367605
8	0	"hundred-farmers3"	10000	0	"only-one-field-per-year"	2	3.168	1000	false	true	"historical_trends"	"log-normal"	3.445	false	"hh-nw-kernel-distance"	90	1100	3	0.093	30	0.069	0.05	false	true	0.1	10	0	0.1	1	10	0	false	7	50	true	0	false	1	45	86	0.5652733118971061	0.4347266881028939	0	0	7562.882797623635	0	2286.7548161561544	0	367605
8	0	"hundred-farmers3"	10000	0	"only-one-field-per-year"	2	3.168	1000	false	true	"historical_trends"	"log-normal"	3.445	false	"hh-nw-kernel-distance"	90	1100	3	0.093	30	0.069	0.05	false	true	0.1	10	0	0.1	1	10	0	false	7	50	true	0	false	1	46	86	0.5588424437299035	0.44115755627009645	0	0	7782.84461236347	0	2456.9382745947973	0	367605
8	0	"hundred-farmers3"	10000	0	"only-one-field-per-year"	2	3.168	1000	false	true	"historical_trends"	"log-normal"	3.445	false	"hh-nw-kernel-distance"	90	1100	3	0.093	30	0.069	0.05	false	true	0.1	10	0	0.1	1	10	0	false	7	50	true	0	false	1	47	86	0.5543408360128618	0.4456591639871383	0	0	8026.373333031251	0	2701.003457111417	0	367605
8	0	"hundred-farmers3"	10000	0	"only-one-field-per-year"	2	3.168	1000	false	true	"historical_trends"	"log-normal"	3.445	false	"hh-nw-kernel-distance"	90	1100	3	0.093	30	0.069	0.05	false	true	0.1	10	0	0.1	1	10	0	false	7	50	true	0	false	1	48	86	0.5389067524115756	0.46109324758842446	0	0	8055.866741731599	0	3035.8568609755953	0	367605
8	0	"hundred-farmers3"	10000	0	"only-one-field-per-year"	2	3.168	1000	false	true	"historical_trends"	"log-normal"	3.445	false	"hh-nw-kernel-distance"	90	1100	3	0.093	30	0.069	0.05	false	true	0.1	10	0	0.1	1	10	0	false	7	50	true	0	false	1	49	84	0.5184227537168714	0.48157724628312865	0	0	7922.278808824305	0	3352.934875447159	0	367965
8	0	"hundred-farmers3"	10000	0	"only-one-field-per-year"	2	3.168	1000	false	true	"historical_trends"	"log-normal"	3.445	false	"hh-nw-kernel-distance"	90	1100	3	0.093	30	0.069	0.05	false	true	0.1	10	0	0.1	1	10	0	false	7	50	true	0	false	1	50	81	0.5221354166666666	0.4778645833333333	0	0	8202.204008257931	0	3794.7628755232486	0	368460
9	0	"hundred-farmers3"	10000	0	"only-one-field-per-year"	2	3.168	1000	false	true	"historical_trends"	"log-normal"	3.445	false	"hh-nw-kernel-distance"	90	1100	3	0.093	30	0.069	0.05	false	true	0.1	10	0	0.1	1	10	0	false	7	50	true	0	false	1	0	100	0.50186799501868	0.49813200498132004	0	0	0	0	0	0	0
9	0	"hundred-farmers3"	10000	0	"only-one-field-per-year"	2	3.168	1000	false	true	"historical_trends"	"log-normal"	3.445	false	"hh-nw-kernel-distance"	90	1100	3	0.093	30	0.069	0.05	false	true	0.1	10	0	0.1	1	10	0	false	7	50	true	0	false	1	1	100	0.47696139476961397	0.523038605230386	0	0	6794.161243477032	0	6999.998449906292	0	365310
9	0	"hundred-farmers3"	10000	0	"only-one-field-per-year"	2	3.168	1000	false	true	"historical_trends"	"log-normal"	3.445	false	"hh-nw-kernel-distance"	90	1100	3	0.093	30	0.069	0.05	false	true	0.1	10	0	0.1	1	10	0	false	7	50	true	0	false	1	2	100	0.47696139476961397	0.523038605230386	0	0	7119.640492564833	0	7437.298461214592	0	365310
9	0	"hundred-farmers3"	10000	0	"only-one-field-per-year"	2	3.168	1000	false	true	"historical_trends"	"log-normal"	3.445	false	"hh-nw-kernel-distance"	90	1100	3	0.093	30	0.069	0.05	false	true	0.1	10	0	0.1	1	10	0	false	7	50	true	0	false	1	3	100	0.47696139476961397	0.523038605230386	0	0	7218.4872143458915	0	7868.422879459196	0	365310
9	0	"hundred-farmers3"	10000	0	"only-one-field-per-year"	2	3.168	1000	false	true	"historical_trends"	"log-normal"	3.445	false	"hh-nw-kernel-distance"	90	1100	3	0.093	30	0.069	0.05	false	true	0.1	10	0	0.1	1	10	0	false	7	50	true	0	false	1	4	100	0.47696139476961397	0.523038605230386	0	0	7192.192245825085	0	8292.37086745806	0	365310
9	0	"hundred-farmers3"	10000	0	"only-one-field-per-year"	2	3.168	1000	false	true	"historical_trends"	"log-normal"	3.445	false	"hh-nw-kernel-distance"	90	1100	3	0.093	30	0.069	0.05	false	true	0.1	10	0	0.1	1	10	0	false	7	50	true	0	false	1	5	100	0.47447073474470736	0.5255292652552926	0	0	6790.864705320174	0	8710.456519508558	0	365310
9	0	"hundred-farmers3"	10000	0	"only-one-field-per-year"	2	3.168	1000	false	true	"historical_trends"	"log-normal"	3.445	false	"hh-nw-kernel-distance"	90	1100	3	0.093	30	0.069	0.05	false	true	0.1	10	0	0.1	1	10	0	false	7	50	true	0	false	1	6	100	0.4165628891656289	0.5834371108343711	0	0	6330.012696187412	0	9123.758710378455	0	365310
9	0	"hundred-farmers3"	10000	0	"only-one-field-per-year"	2	3.168	1000	false	true	"historical_trends"	"log-normal"	3.445	false	"hh-nw-kernel-distance"	90	1100	3	0.093	30	0.069	0.05	false	true	0.1	10	0	0.1	1	10	0	false	7	50	true	0	false	1	7	99	0.38154613466334164	0.6184538653366584	0	0	5882.592680602324	0	9526.97605503234	0	365400
9	0	"hundred-farmers3"	10000	0	"only-one-field-per-year"	2	3.168	1000	false	true	"historical_trends"	"log-normal"	3.445	false	"hh-nw-kernel-distance"	90	1100	3	0.093	30	0.069	0.05	false	true	0.1	10	0	0.1	1	10	0	false	7	50	true	0	false	1	8	99	0.46633416458852867	0.5336658354114713	0	0	6258.7091062547715	0	9333.527097634878	0	365400
9	0	"hundred-farmers3"	10000	0	"only-one-field-per-year"	2	3.168	1000	false	true	"historical_trends"	"log-normal"	3.445	false	"hh-nw-kernel-distance"	90	1100	3	0.093	30	0.069	0.05	false	true	0.1	10	0	0.1	1	10	0	false	7	50	true	0	false	1	9	99	0.5654613466334164	0.43453865336658354	0	0	6755.900883307331	0	7976.110537786902	0	365400
9	0	"hundred-farmers3"	10000	0	"only-one-field-per-year"	2	3.168	1000	false	true	"historical_trends"	"log-normal"	3.445	false	"hh-nw-kernel-distance"	90	1100	3	0.093	30	0.069	0.05	false	true	0.1	10	0	0.1	1	10	0	false	7	50	true	0	false	1	10	98	0.57625	0.42375	0	0	7267.468581109092	0	8075.307759469797	0	365580
9	0	"hundred-farmers3"	10000	0	"only-one-field-per-year"	2	3.168	1000	false	true	"historical_trends"	"log-normal"	3.445	false	"hh-nw-kernel-distance"	90	1100	3	0.093	30	0.069	0.05	false	true	0.1	10	0	0.1	1	10	0	false	7	50	true	0	false	1	11	98	0.57625	0.42375	0	0	7837.232463431587	0	8376.913664151238	0	365580
9	0	"hundred-farmers3"	10000	0	"only-one-field-per-year"	2	3.168	1000	false	true	"historical_trends"	"log-normal"	3.445	false	"hh-nw-kernel-distance"	90	1100	3	0.093	30	0.069	0.05	false	true	0.1	10	0	0.1	1	10	0	false	7	50	true	0	false	1	12	98	0.5975	0.4025	0	0	8291.625215076047	0	8145.6255156682855	0	365580
9	0	"hundred-farmers3"	10000	0	"only-one-field-per-year"	2	3.168	1000	false	true	"historical_trends"	"log-normal"	3.445	false	"hh-nw-kernel-distance"	90	1100	3	0.093	30	0.069	0.05	false	true	0.1	10	0	0.1	1	10	0	false	7	50	true	0	false	1	13	97	0.6032642812303829	0.39673571876961705	0	0	7746.717125640678	0	8216.794211321645	0	365895
9	0	"hundred-farmers3"	10000	0	"only-one-field-per-year"	2	3.168	1000	false	true	"historical_trends"	"log-normal"	3.445	false	"hh-nw-kernel-distance"	90	1100	3	0.093	30	0.069	0.05	false	true	0.1	10	0	0.1	1	10	0	false	7	50	true	0	false	1	14	97	0.6032642812303829	0.39673571876961705	0	0	6750.5122503692955	0	8406.400706658096	0	365895
9	0	"hundred-farmers3"	10000	0	"only-one-field-per-year"	2	3.168	1000	false	true	"historical_trends"	"log-normal"	3.445	false	"hh-nw-kernel-distance"	90	1100	3	0.093	30	0.069	0.05	false	true	0.1	10	0	0.1	1	10	0	false	7	50	true	0	false	1	15	97	0.6139359698681732	0.3860640301318267	0	0	7438.407100512979	0	8317.462665212832	0	365895
9	0	"hundred-farmers3"	10000	0	"only-one-field-per-year"	2	3.168	1000	false	true	"historical_trends"	"log-normal"	3.445	false	"hh-nw-kernel-distance"	90	1100	3	0.093	30	0.069	0.05	false	true	0.1	10	0	0.1	1	10	0	false	7	50	true	0	false	1	16	97	0.615819209039548	0.384180790960452	0	0	7277.36651897842	0	8406.821535507299	0	365895
9	0	"hundred-farmers3"	10000	0	"only-one-field-per-year"	2	3.168	1000	false	true	"historical_trends"	"log-normal"	3.445	false	"hh-nw-kernel-distance"	90	1100	3	0.093	30	0.069	0.05	false	true	0.1	10	0	0.1	1	10	0	false	7	50	true	0	false	1	17	97	0.615819209039548	0.384180790960452	0	0	7660.180797794662	0	8516.798103008694	0	365895
9	0	"hundred-farmers3"	10000	0	"only-one-field-per-year"	2	3.168	1000	false	true	"historical_trends"	"log-normal"	3.445	false	"hh-nw-kernel-distance"	90	1100	3	0.093	30	0.069	0.05	false	true	0.1	10	0	0.1	1	10	0	false	7	50	true	0	false	1	18	97	0.5869428750784683	0.4130571249215317	0	0	7755.234891512227	0	8606.82179797553	0	365895
9	0	"hundred-farmers3"	10000	0	"only-one-field-per-year"	2	3.168	1000	false	true	"historical_trends"	"log-normal"	3.445	false	"hh-nw-kernel-distance"	90	1100	3	0.093	30	0.069	0.05	false	true	0.1	10	0	0.1	1	10	0	false	7	50	true	0	false	1	19	96	0.6077938403519799	0.39220615964802014	0	0	7922.085659661288	0	8590.443932570957	0	365985
9	0	"hundred-farmers3"	10000	0	"only-one-field-per-year"	2	3.168	1000	false	true	"historical_trends"	"log-normal"	3.445	false	"hh-nw-kernel-distance"	90	1100	3	0.093	30	0.069	0.05	false	true	0.1	10	0	0.1	1	10	0	false	7	50	true	0	false	1	20	96	0.6543054682589566	0.34569453174104336	0	0	8069.788031063106	0	7534.968777610281	0	365985
9	0	"hundred-farmers3"	10000	0	"only-one-field-per-year"	2	3.168	1000	false	true	"historical_trends"	"log-normal"	3.445	false	"hh-nw-kernel-distance"	90	1100	3	0.093	30	0.069	0.05	false	true	0.1	10	0	0.1	1	10	0	false	7	50	true	0	false	1	21	96	0.5700817096165933	0.4299182903834067	0	0	7744.1911830687695	0	7582.290792427406	0	365985
9	0	"hundred-farmers3"	10000	0	"only-one-field-per-year"	2	3.168	1000	false	true	"historical_trends"	"log-normal"	3.445	false	"hh-nw-kernel-distance"	90	1100	3	0.093	30	0.069	0.05	false	true	0.1	10	0	0.1	1	10	0	false	7	50	true	0	false	1	22	96	0.7033312382149591	0.29666876178504087	0	0	8299.633125666394	0	6481.524184372917	0	365985
9	0	"hundred-farmers3"	10000	0	"only-one-field-per-year"	2	3.168	1000	false	true	"historical_trends"	"log-normal"	3.445	false	"hh-nw-kernel-distance"	90	1100	3	0.093	30	0.069	0.05	false	true	0.1	10	0	0.1	1	10	0	false	7	50	true	0	false	1	23	96	0.7291011942174733	0.27089880578252673	0	0	8150.119122021869	0	5948.664556777691	0	365985
9	0	"hundred-farmers3"	10000	0	"only-one-field-per-year"	2	3.168	1000	false	true	"historical_trends"	"log-normal"	3.445	false	"hh-nw-kernel-distance"	90	1100	3	0.093	30	0.069	0.05	false	true	0.1	10	0	0.1	1	10	0	false	7	50	true	0	false	1	24	95	0.5714285714285714	0.42857142857142855	0	0	8010.859464240682	0	5969.792008416489	0	366075
9	0	"hundred-farmers3"	10000	0	"only-one-field-per-year"	2	3.168	1000	false	true	"historical_trends"	"log-normal"	3.445	false	"hh-nw-kernel-distance"	90	1100	3	0.093	30	0.069	0.05	false	true	0.1	10	0	0.1	1	10	0	false	7	50	true	0	false	1	25	95	0.5506607929515418	0.44933920704845814	0	0	7943.169784702917	0	6006.254485660027	0	366075
9	0	"hundred-farmers3"	10000	0	"only-one-field-per-year"	2	3.168	1000	false	true	"historical_trends"	"log-normal"	3.445	false	"hh-nw-kernel-distance"	90	1100	3	0.093	30	0.069	0.05	false	true	0.1	10	0	0.1	1	10	0	false	7	50	true	0	false	1	26	95	0.5506607929515418	0.44933920704845814	0	0	8292.618033555962	0	6002.317174234395	0	366075
9	0	"hundred-farmers3"	10000	0	"only-one-field-per-year"	2	3.168	1000	false	true	"historical_trends"	"log-normal"	3.445	false	"hh-nw-kernel-distance"	90	1100	3	0.093	30	0.069	0.05	false	true	0.1	10	0	0.1	1	10	0	false	7	50	true	0	false	1	27	95	0.5506607929515418	0.44933920704845814	0	0	8623.978520198816	0	5232.718061481013	0	366075
9	0	"hundred-farmers3"	10000	0	"only-one-field-per-year"	2	3.168	1000	false	true	"historical_trends"	"log-normal"	3.445	false	"hh-nw-kernel-distance"	90	1100	3	0.093	30	0.069	0.05	false	true	0.1	10	0	0.1	1	10	0	false	7	50	true	0	false	1	28	95	0.5242290748898678	0.47577092511013214	0	0	8441.66674773642	0	4138.258094556785	0	366075
9	0	"hundred-farmers3"	10000	0	"only-one-field-per-year"	2	3.168	1000	false	true	"historical_trends"	"log-normal"	3.445	false	"hh-nw-kernel-distance"	90	1100	3	0.093	30	0.069	0.05	false	true	0.1	10	0	0.1	1	10	0	false	7	50	true	0	false	1	29	95	0.5833857772183764	0.4166142227816237	0	0	8838.876797318178	0	3474.186631972288	0	366075
9	0	"hundred-farmers3"	10000	0	"only-one-field-per-year"	2	3.168	1000	false	true	"historical_trends"	"log-normal"	3.445	false	"hh-nw-kernel-distance"	90	1100	3	0.093	30	0.069	0.05	false	true	0.1	10	0	0.1	1	10	0	false	7	50	true	0	false	1	30	95	0.5884203901825047	0.4115796098174953	0	0	8902.99166670697	0	3410.060267785253	0	366075
9	0	"hundred-farmers3"	10000	0	"only-one-field-per-year"	2	3.168	1000	false	true	"historical_trends"	"log-normal"	3.445	false	"hh-nw-kernel-distance"	90	1100	3	0.093	30	0.069	0.05	false	true	0.1	10	0	0.1	1	10	0	false	7	50	true	0	false	1	31	95	0.6079295154185022	0.3920704845814978	0	0	9009.416671591996	0	2831.7559619825624	0	366075
9	0	"hundred-farmers3"	10000	0	"only-one-field-per-year"	2	3.168	1000	false	true	"historical_trends"	"log-normal"	3.445	false	"hh-nw-kernel-distance"	90	1100	3	0.093	30	0.069	0.05	false	true	0.1	10	0	0.1	1	10	0	false	7	50	true	0	false	1	32	95	0.5972309628697294	0.4027690371302706	0	0	8759.356115836052	0	3202.064435794545	0	366075
9	0	"hundred-farmers3"	10000	0	"only-one-field-per-year"	2	3.168	1000	false	true	"historical_trends"	"log-normal"	3.445	false	"hh-nw-kernel-distance"	90	1100	3	0.093	30	0.069	0.05	false	true	0.1	10	0	0.1	1	10	0	false	7	50	true	0	false	1	33	95	0.5342983008181246	0.4657016991818754	0	0	8317.883655592928	0	3647.0721337100485	0	366075
9	0	"hundred-farmers3"	10000	0	"only-one-field-per-year"	2	3.168	1000	false	true	"historical_trends"	"log-normal"	3.445	false	"hh-nw-kernel-distance"	90	1100	3	0.093	30	0.069	0.05	false	true	0.1	10	0	0.1	1	10	0	false	7	50	true	0	false	1	34	95	0.4556324732536186	0.5443675267463813	0	0	7008.574141732456	0	4149.513451267898	0	366075
9	0	"hundred-farmers3"	10000	0	"only-one-field-per-year"	2	3.168	1000	false	true	"historical_trends"	"log-normal"	3.445	false	"hh-nw-kernel-distance"	90	1100	3	0.093	30	0.069	0.05	false	true	0.1	10	0	0.1	1	10	0	false	7	50	true	0	false	1	35	95	0.5947136563876652	0.4052863436123348	0	0	7612.944614371496	0	3737.7273808581062	0	366075
9	0	"hundred-farmers3"	10000	0	"only-one-field-per-year"	2	3.168	1000	false	true	"historical_trends"	"log-normal"	3.445	false	"hh-nw-kernel-distance"	90	1100	3	0.093	30	0.069	0.05	false	true	0.1	10	0	0.1	1	10	0	false	7	50	true	0	false	1	36	93	0.8599369085173502	0.14006309148264984	0	0	7927.420336863728	0	1583.4389369464075	0	366255
9	0	"hundred-farmers3"	10000	0	"only-one-field-per-year"	2	3.168	1000	false	true	"historical_trends"	"log-normal"	3.445	false	"hh-nw-kernel-distance"	90	1100	3	0.093	30	0.069	0.05	false	true	0.1	10	0	0.1	1	10	0	false	7	50	true	0	false	1	37	92	0.8603034134007586	0.13969658659924147	0	0	9096.087557840096	0	1628.0471802226298	0	366390
9	0	"hundred-farmers3"	10000	0	"only-one-field-per-year"	2	3.168	1000	false	true	"historical_trends"	"log-normal"	3.445	false	"hh-nw-kernel-distance"	90	1100	3	0.093	30	0.069	0.05	false	true	0.1	10	0	0.1	1	10	0	false	7	50	true	0	false	1	38	92	0.8343868520859671	0.16561314791403287	0	0	9871.757853267649	0	1806.153940869066	0	366390
9	0	"hundred-farmers3"	10000	0	"only-one-field-per-year"	2	3.168	1000	false	true	"historical_trends"	"log-normal"	3.445	false	"hh-nw-kernel-distance"	90	1100	3	0.093	30	0.069	0.05	false	true	0.1	10	0	0.1	1	10	0	false	7	50	true	0	false	1	39	92	0.8331226295828066	0.16687737041719342	0	0	10104.8363469645	0	1957.6095921747121	0	366390
9	0	"hundred-farmers3"	10000	0	"only-one-field-per-year"	2	3.168	1000	false	true	"historical_trends"	"log-normal"	3.445	false	"hh-nw-kernel-distance"	90	1100	3	0.093	30	0.069	0.05	false	true	0.1	10	0	0.1	1	10	0	false	7	50	true	0	false	1	40	92	0.831858407079646	0.168141592920354	0	0	8636.66428880195	0	2096.19717436276	0	366390
9	0	"hundred-farmers3"	10000	0	"only-one-field-per-year"	2	3.168	1000	false	true	"historical_trends"	"log-normal"	3.445	false	"hh-nw-kernel-distance"	90	1100	3	0.093	30	0.069	0.05	false	true	0.1	10	0	0.1	1	10	0	false	7	50	true	0	false	1	41	92	0.7345132743362832	0.26548672566371684	0	0	8976.028601128024	0	2219.651706201729	0	366390
9	0	"hundred-farmers3"	10000	0	"only-one-field-per-year"	2	3.168	1000	false	true	"historical_trends"	"log-normal"	3.445	false	"hh-nw-kernel-distance"	90	1100	3	0.093	30	0.069	0.05	false	true	0.1	10	0	0.1	1	10	0	false	7	50	true	0	false	1	42	92	0.6788874841972187	0.3211125158027813	0	0	8368.512262124596	0	2333.832727337794	0	366390
9	0	"hundred-farmers3"	10000	0	"only-one-field-per-year"	2	3.168	1000	false	true	"historical_trends"	"log-normal"	3.445	false	"hh-nw-kernel-distance"	90	1100	3	0.093	30	0.069	0.05	false	true	0.1	10	0	0.1	1	10	0	false	7	50	true	0	false	1	43	92	0.6194690265486725	0.3805309734513274	0	0	7831.732062631279	0	2448.152933572686	0	366390
9	0	"hundred-farmers3"	10000	0	"only-one-field-per-year"	2	3.168	1000	false	true	"historical_trends"	"log-normal"	3.445	false	"hh-nw-kernel-distance"	90	1100	3	0.093	30	0.069	0.05	false	true	0.1	10	0	0.1	1	10	0	false	7	50	true	0	false	1	44	92	0.5594184576485461	0.44058154235145386	0	0	7275.957674877711	0	2576.4761158547603	0	366390
9	0	"hundred-farmers3"	10000	0	"only-one-field-per-year"	2	3.168	1000	false	true	"historical_trends"	"log-normal"	3.445	false	"hh-nw-kernel-distance"	90	1100	3	0.093	30	0.069	0.05	false	true	0.1	10	0	0.1	1	10	0	false	7	50	true	0	false	1	45	92	0.5549936788874842	0.4450063211125158	0	0	7559.379279114533	0	2737.1806494522007	0	366390
9	0	"hundred-farmers3"	10000	0	"only-one-field-per-year"	2	3.168	1000	false	true	"historical_trends"	"log-normal"	3.445	false	"hh-nw-kernel-distance"	90	1100	3	0.093	30	0.069	0.05	false	true	0.1	10	0	0.1	1	10	0	false	7	50	true	0	false	1	46	91	0.5516149461684611	0.4483850538315389	0	0	7813.917375616956	0	2922.8275497999753	0	366525
9	0	"hundred-farmers3"	10000	0	"only-one-field-per-year"	2	3.168	1000	false	true	"historical_trends"	"log-normal"	3.445	false	"hh-nw-kernel-distance"	90	1100	3	0.093	30	0.069	0.05	false	true	0.1	10	0	0.1	1	10	0	false	7	50	true	0	false	1	47	89	0.5524475524475524	0.44755244755244755	0	0	8112.344667933926	0	3123.85663537081	0	366795
9	0	"hundred-farmers3"	10000	0	"only-one-field-per-year"	2	3.168	1000	false	true	"historical_trends"	"log-normal"	3.445	false	"hh-nw-kernel-distance"	90	1100	3	0.093	30	0.069	0.05	false	true	0.1	10	0	0.1	1	10	0	false	7	50	true	0	false	1	48	89	0.5270184361093452	0.4729815638906548	0	0	7961.387796162368	0	3494.9044634331567	0	366795
9	0	"hundred-farmers3"	10000	0	"only-one-field-per-year"	2	3.168	1000	false	true	"historical_trends"	"log-normal"	3.445	false	"hh-nw-kernel-distance"	90	1100	3	0.093	30	0.069	0.05	false	true	0.1	10	0	0.1	1	10	0	false	7	50	true	0	false	1	49	88	0.49394518801784576	0.5060548119821542	0	0	7621.165684856883	0	3864.723969283997	0	366975
9	0	"hundred-farmers3"	10000	0	"only-one-field-per-year"	2	3.168	1000	false	true	"historical_trends"	"log-normal"	3.445	false	"hh-nw-kernel-distance"	90	1100	3	0.093	30	0.069	0.05	false	true	0.1	10	0	0.1	1	10	0	false	7	50	true	0	false	1	50	86	0.4964766175528507	0.5035233824471492	0	0	7892.461078083821	0	4357.6941597611185	0	367335
10	0	"hundred-farmers3"	10000	0	"only-one-field-per-year"	2	3.168	1000	false	true	"historical_trends"	"log-normal"	3.445	false	"hh-nw-kernel-distance"	90	1100	3	0.093	30	0.069	0.05	false	true	0.1	10	0	0.1	1	10	0	false	7	50	true	0	false	1	0	100	0.50186799501868	0.49813200498132004	0	0	0	0	0	0	0
10	0	"hundred-farmers3"	10000	0	"only-one-field-per-year"	2	3.168	1000	false	true	"historical_trends"	"log-normal"	3.445	false	"hh-nw-kernel-distance"	90	1100	3	0.093	30	0.069	0.05	false	true	0.1	10	0	0.1	1	10	0	false	7	50	true	0	false	1	1	100	0.48194271481942713	0.5180572851805728	0	0	6886.518862234745	0	6505.441925905711	0	365310
10	0	"hundred-farmers3"	10000	0	"only-one-field-per-year"	2	3.168	1000	false	true	"historical_trends"	"log-normal"	3.445	false	"hh-nw-kernel-distance"	90	1100	3	0.093	30	0.069	0.05	false	true	0.1	10	0	0.1	1	10	0	false	7	50	true	0	false	1	2	100	0.48194271481942713	0.5180572851805728	0	0	7217.664906933882	0	6990.527009581198	0	365310
10	0	"hundred-farmers3"	10000	0	"only-one-field-per-year"	2	3.168	1000	false	true	"historical_trends"	"log-normal"	3.445	false	"hh-nw-kernel-distance"	90	1100	3	0.093	30	0.069	0.05	false	true	0.1	10	0	0.1	1	10	0	false	7	50	true	0	false	1	3	100	0.48194271481942713	0.5180572851805728	0	0	7375.5884880619715	0	7482.928918074652	0	365310
10	0	"hundred-farmers3"	10000	0	"only-one-field-per-year"	2	3.168	1000	false	true	"historical_trends"	"log-normal"	3.445	false	"hh-nw-kernel-distance"	90	1100	3	0.093	30	0.069	0.05	false	true	0.1	10	0	0.1	1	10	0	false	7	50	true	0	false	1	4	100	0.48194271481942713	0.5180572851805728	0	0	7044.5543308663955	0	7979.462138317106	0	365310
10	0	"hundred-farmers3"	10000	0	"only-one-field-per-year"	2	3.168	1000	false	true	"historical_trends"	"log-normal"	3.445	false	"hh-nw-kernel-distance"	90	1100	3	0.093	30	0.069	0.05	false	true	0.1	10	0	0.1	1	10	0	false	7	50	true	0	false	1	5	100	0.48194271481942713	0.5180572851805728	0	0	7190.780959819965	0	8474.095735186342	0	365310
10	0	"hundred-farmers3"	10000	0	"only-one-field-per-year"	2	3.168	1000	false	true	"historical_trends"	"log-normal"	3.445	false	"hh-nw-kernel-distance"	90	1100	3	0.093	30	0.069	0.05	false	true	0.1	10	0	0.1	1	10	0	false	7	50	true	0	false	1	6	100	0.4140722291407223	0.5859277708592777	0	0	6284.697882366312	0	8958.559528948354	0	365310
10	0	"hundred-farmers3"	10000	0	"only-one-field-per-year"	2	3.168	1000	false	true	"historical_trends"	"log-normal"	3.445	false	"hh-nw-kernel-distance"	90	1100	3	0.093	30	0.069	0.05	false	true	0.1	10	0	0.1	1	10	0	false	7	50	true	0	false	1	7	98	0.3701622971285893	0.6298377028714107	0	0	5650.330578334784	0	9366.950864179182	0	365490
10	0	"hundred-farmers3"	10000	0	"only-one-field-per-year"	2	3.168	1000	false	true	"historical_trends"	"log-normal"	3.445	false	"hh-nw-kernel-distance"	90	1100	3	0.093	30	0.069	0.05	false	true	0.1	10	0	0.1	1	10	0	false	7	50	true	0	false	1	8	97	0.46875	0.53125	0	0	6049.660801431113	0	9801.063810548922	0	365580
10	0	"hundred-farmers3"	10000	0	"only-one-field-per-year"	2	3.168	1000	false	true	"historical_trends"	"log-normal"	3.445	false	"hh-nw-kernel-distance"	90	1100	3	0.093	30	0.069	0.05	false	true	0.1	10	0	0.1	1	10	0	false	7	50	true	0	false	1	9	97	0.53375	0.46625	0	0	6572.9850992777965	0	8908.098949866155	0	365580
10	0	"hundred-farmers3"	10000	0	"only-one-field-per-year"	2	3.168	1000	false	true	"historical_trends"	"log-normal"	3.445	false	"hh-nw-kernel-distance"	90	1100	3	0.093	30	0.069	0.05	false	true	0.1	10	0	0.1	1	10	0	false	7	50	true	0	false	1	10	97	0.538125	0.461875	0	0	6768.954157675922	0	9156.2271629755	0	365580
10	0	"hundred-farmers3"	10000	0	"only-one-field-per-year"	2	3.168	1000	false	true	"historical_trends"	"log-normal"	3.445	false	"hh-nw-kernel-distance"	90	1100	3	0.093	30	0.069	0.05	false	true	0.1	10	0	0.1	1	10	0	false	7	50	true	0	false	1	11	97	0.538125	0.461875	0	0	7301.664817229271	0	9460.502241726195	0	365580
10	0	"hundred-farmers3"	10000	0	"only-one-field-per-year"	2	3.168	1000	false	true	"historical_trends"	"log-normal"	3.445	false	"hh-nw-kernel-distance"	90	1100	3	0.093	30	0.069	0.05	false	true	0.1	10	0	0.1	1	10	0	false	7	50	true	0	false	1	12	97	0.56375	0.43625	0	0	7721.841581237475	0	9119.633777731493	0	365580
10	0	"hundred-farmers3"	10000	0	"only-one-field-per-year"	2	3.168	1000	false	true	"historical_trends"	"log-normal"	3.445	false	"hh-nw-kernel-distance"	90	1100	3	0.093	30	0.069	0.05	false	true	0.1	10	0	0.1	1	10	0	false	7	50	true	0	false	1	13	97	0.5825	0.4175	0	0	7176.344226902536	0	8897.981703942824	0	365580
10	0	"hundred-farmers3"	10000	0	"only-one-field-per-year"	2	3.168	1000	false	true	"historical_trends"	"log-normal"	3.445	false	"hh-nw-kernel-distance"	90	1100	3	0.093	30	0.069	0.05	false	true	0.1	10	0	0.1	1	10	0	false	7	50	true	0	false	1	14	97	0.5825	0.4175	0	0	7286.690487618127	0	9077.517449963641	0	365580
10	0	"hundred-farmers3"	10000	0	"only-one-field-per-year"	2	3.168	1000	false	true	"historical_trends"	"log-normal"	3.445	false	"hh-nw-kernel-distance"	90	1100	3	0.093	30	0.069	0.05	false	true	0.1	10	0	0.1	1	10	0	false	7	50	true	0	false	1	15	97	0.5825	0.4175	0	0	7630.368198764887	0	9224.466106735637	0	365580
10	0	"hundred-farmers3"	10000	0	"only-one-field-per-year"	2	3.168	1000	false	true	"historical_trends"	"log-normal"	3.445	false	"hh-nw-kernel-distance"	90	1100	3	0.093	30	0.069	0.05	false	true	0.1	10	0	0.1	1	10	0	false	7	50	true	0	false	1	16	97	0.5825	0.4175	0	0	7496.14750260853	0	9343.54125090932	0	365580
10	0	"hundred-farmers3"	10000	0	"only-one-field-per-year"	2	3.168	1000	false	true	"historical_trends"	"log-normal"	3.445	false	"hh-nw-kernel-distance"	90	1100	3	0.093	30	0.069	0.05	false	true	0.1	10	0	0.1	1	10	0	false	7	50	true	0	false	1	17	97	0.5825	0.4175	0	0	7742.430264272722	0	9439.166508691535	0	365580
10	0	"hundred-farmers3"	10000	0	"only-one-field-per-year"	2	3.168	1000	false	true	"historical_trends"	"log-normal"	3.445	false	"hh-nw-kernel-distance"	90	1100	3	0.093	30	0.069	0.05	false	true	0.1	10	0	0.1	1	10	0	false	7	50	true	0	false	1	18	96	0.5241077019411396	0.47589229805886035	0	0	7175.627210354793	0	9490.661256055448	0	365715
10	0	"hundred-farmers3"	10000	0	"only-one-field-per-year"	2	3.168	1000	false	true	"historical_trends"	"log-normal"	3.445	false	"hh-nw-kernel-distance"	90	1100	3	0.093	30	0.069	0.05	false	true	0.1	10	0	0.1	1	10	0	false	7	50	true	0	false	1	19	96	0.5735754539762054	0.4264245460237946	0	0	7319.755666553274	0	9357.097762082549	0	365715
10	0	"hundred-farmers3"	10000	0	"only-one-field-per-year"	2	3.168	1000	false	true	"historical_trends"	"log-normal"	3.445	false	"hh-nw-kernel-distance"	90	1100	3	0.093	30	0.069	0.05	false	true	0.1	10	0	0.1	1	10	0	false	7	50	true	0	false	1	20	96	0.6180338134001252	0.38196618659987475	0	0	7718.935352620128	0	8333.035393368415	0	365715
10	0	"hundred-farmers3"	10000	0	"only-one-field-per-year"	2	3.168	1000	false	true	"historical_trends"	"log-normal"	3.445	false	"hh-nw-kernel-distance"	90	1100	3	0.093	30	0.069	0.05	false	true	0.1	10	0	0.1	1	10	0	false	7	50	true	0	false	1	21	96	0.5284909204758923	0.4715090795241077	0	0	7061.204016167116	0	8325.696666329099	0	365715
10	0	"hundred-farmers3"	10000	0	"only-one-field-per-year"	2	3.168	1000	false	true	"historical_trends"	"log-normal"	3.445	false	"hh-nw-kernel-distance"	90	1100	3	0.093	30	0.069	0.05	false	true	0.1	10	0	0.1	1	10	0	false	7	50	true	0	false	1	22	96	0.6706324358171571	0.32936756418284285	0	0	7658.516898740925	0	7011.685956084624	0	365715
10	0	"hundred-farmers3"	10000	0	"only-one-field-per-year"	2	3.168	1000	false	true	"historical_trends"	"log-normal"	3.445	false	"hh-nw-kernel-distance"	90	1100	3	0.093	30	0.069	0.05	false	true	0.1	10	0	0.1	1	10	0	false	7	50	true	0	false	1	23	96	0.7088290544771446	0.29117094552285533	0	0	7952.07763955916	0	6269.091162928602	0	365715
10	0	"hundred-farmers3"	10000	0	"only-one-field-per-year"	2	3.168	1000	false	true	"historical_trends"	"log-normal"	3.445	false	"hh-nw-kernel-distance"	90	1100	3	0.093	30	0.069	0.05	false	true	0.1	10	0	0.1	1	10	0	false	7	50	true	0	false	1	24	96	0.5660613650594866	0.4339386349405135	0	0	7892.554538693286	0	6306.013739562446	0	365715
10	0	"hundred-farmers3"	10000	0	"only-one-field-per-year"	2	3.168	1000	false	true	"historical_trends"	"log-normal"	3.445	false	"hh-nw-kernel-distance"	90	1100	3	0.093	30	0.069	0.05	false	true	0.1	10	0	0.1	1	10	0	false	7	50	true	0	false	1	25	96	0.5316217908578584	0.4683782091421415	0	0	7539.589732742092	0	6348.870680756921	0	365715
10	0	"hundred-farmers3"	10000	0	"only-one-field-per-year"	2	3.168	1000	false	true	"historical_trends"	"log-normal"	3.445	false	"hh-nw-kernel-distance"	90	1100	3	0.093	30	0.069	0.05	false	true	0.1	10	0	0.1	1	10	0	false	7	50	true	0	false	1	26	96	0.5316217908578584	0.4683782091421415	0	0	7888.283941266381	0	6355.338333529942	0	365715
10	0	"hundred-farmers3"	10000	0	"only-one-field-per-year"	2	3.168	1000	false	true	"historical_trends"	"log-normal"	3.445	false	"hh-nw-kernel-distance"	90	1100	3	0.093	30	0.069	0.05	false	true	0.1	10	0	0.1	1	10	0	false	7	50	true	0	false	1	27	96	0.5241077019411396	0.47589229805886035	0	0	8076.0816202226815	0	5086.263232058066	0	365715
10	0	"hundred-farmers3"	10000	0	"only-one-field-per-year"	2	3.168	1000	false	true	"historical_trends"	"log-normal"	3.445	false	"hh-nw-kernel-distance"	90	1100	3	0.093	30	0.069	0.05	false	true	0.1	10	0	0.1	1	10	0	false	7	50	true	0	false	1	28	96	0.5009392611145899	0.49906073888541014	0	0	7949.411140024125	0	4517.140487420213	0	365715
10	0	"hundred-farmers3"	10000	0	"only-one-field-per-year"	2	3.168	1000	false	true	"historical_trends"	"log-normal"	3.445	false	"hh-nw-kernel-distance"	90	1100	3	0.093	30	0.069	0.05	false	true	0.1	10	0	0.1	1	10	0	false	7	50	true	0	false	1	29	96	0.5479023168440826	0.45209768315591736	0	0	8333.599976459494	0	4069.131273411041	0	365715
10	0	"hundred-farmers3"	10000	0	"only-one-field-per-year"	2	3.168	1000	false	true	"historical_trends"	"log-normal"	3.445	false	"hh-nw-kernel-distance"	90	1100	3	0.093	30	0.069	0.05	false	true	0.1	10	0	0.1	1	10	0	false	7	50	true	0	false	1	30	96	0.5679398872886663	0.43206011271133377	0	0	8170.171940138083	0	3750.1730919673864	0	365715
10	0	"hundred-farmers3"	10000	0	"only-one-field-per-year"	2	3.168	1000	false	true	"historical_trends"	"log-normal"	3.445	false	"hh-nw-kernel-distance"	90	1100	3	0.093	30	0.069	0.05	false	true	0.1	10	0	0.1	1	10	0	false	7	50	true	0	false	1	31	96	0.6205385097056982	0.3794614902943018	0	0	8422.985261081802	0	2711.898212559106	0	365715
10	0	"hundred-farmers3"	10000	0	"only-one-field-per-year"	2	3.168	1000	false	true	"historical_trends"	"log-normal"	3.445	false	"hh-nw-kernel-distance"	90	1100	3	0.093	30	0.069	0.05	false	true	0.1	10	0	0.1	1	10	0	false	7	50	true	0	false	1	32	96	0.6180338134001252	0.38196618659987475	0	0	8462.87981600038	0	3094.690922922091	0	365715
10	0	"hundred-farmers3"	10000	0	"only-one-field-per-year"	2	3.168	1000	false	true	"historical_trends"	"log-normal"	3.445	false	"hh-nw-kernel-distance"	90	1100	3	0.093	30	0.069	0.05	false	true	0.1	10	0	0.1	1	10	0	false	7	50	true	0	false	1	33	96	0.5491546649968692	0.45084533500313084	0	0	8064.755387929364	0	3559.0441878807187	0	365715
10	0	"hundred-farmers3"	10000	0	"only-one-field-per-year"	2	3.168	1000	false	true	"historical_trends"	"log-normal"	3.445	false	"hh-nw-kernel-distance"	90	1100	3	0.093	30	0.069	0.05	false	true	0.1	10	0	0.1	1	10	0	false	7	50	true	0	false	1	34	96	0.4859110832811522	0.5140889167188478	0	0	7109.612282616742	0	4086.7716876505715	0	365715
10	0	"hundred-farmers3"	10000	0	"only-one-field-per-year"	2	3.168	1000	false	true	"historical_trends"	"log-normal"	3.445	false	"hh-nw-kernel-distance"	90	1100	3	0.093	30	0.069	0.05	false	true	0.1	10	0	0.1	1	10	0	false	7	50	true	0	false	1	35	96	0.5948653725735754	0.40513462742642453	0	0	7618.925185280716	0	3730.5920400248833	0	365715
10	0	"hundred-farmers3"	10000	0	"only-one-field-per-year"	2	3.168	1000	false	true	"historical_trends"	"log-normal"	3.445	false	"hh-nw-kernel-distance"	90	1100	3	0.093	30	0.069	0.05	false	true	0.1	10	0	0.1	1	10	0	false	7	50	true	0	false	1	36	96	0.8559799624295554	0.14402003757044457	0	0	8179.646913475616	0	1591.1565651542687	0	365715
10	0	"hundred-farmers3"	10000	0	"only-one-field-per-year"	2	3.168	1000	false	true	"historical_trends"	"log-normal"	3.445	false	"hh-nw-kernel-distance"	90	1100	3	0.093	30	0.069	0.05	false	true	0.1	10	0	0.1	1	10	0	false	7	50	true	0	false	1	37	96	0.8453350031308704	0.15466499686912963	0	0	9123.953473019146	0	1709.8568347667258	0	365715
10	0	"hundred-farmers3"	10000	0	"only-one-field-per-year"	2	3.168	1000	false	true	"historical_trends"	"log-normal"	3.445	false	"hh-nw-kernel-distance"	90	1100	3	0.093	30	0.069	0.05	false	true	0.1	10	0	0.1	1	10	0	false	7	50	true	0	false	1	38	96	0.8083907326236693	0.19160926737633063	0	0	9710.746578028085	0	1815.7010952944438	0	365715
10	0	"hundred-farmers3"	10000	0	"only-one-field-per-year"	2	3.168	1000	false	true	"historical_trends"	"log-normal"	3.445	false	"hh-nw-kernel-distance"	90	1100	3	0.093	30	0.069	0.05	false	true	0.1	10	0	0.1	1	10	0	false	7	50	true	0	false	1	39	95	0.8081504702194358	0.19184952978056427	0	0	9728.667949759669	0	1953.1440601731772	0	365805
10	0	"hundred-farmers3"	10000	0	"only-one-field-per-year"	2	3.168	1000	false	true	"historical_trends"	"log-normal"	3.445	false	"hh-nw-kernel-distance"	90	1100	3	0.093	30	0.069	0.05	false	true	0.1	10	0	0.1	1	10	0	false	7	50	true	0	false	1	40	94	0.8204645323289391	0.17953546767106088	0	0	8872.0526309776	0	2058.231389828621	0	365895
10	0	"hundred-farmers3"	10000	0	"only-one-field-per-year"	2	3.168	1000	false	true	"historical_trends"	"log-normal"	3.445	false	"hh-nw-kernel-distance"	90	1100	3	0.093	30	0.069	0.05	false	true	0.1	10	0	0.1	1	10	0	false	7	50	true	0	false	1	41	94	0.7394852479598242	0.26051475204017577	0	0	9228.739093231272	0	2177.517581823314	0	365895
10	0	"hundred-farmers3"	10000	0	"only-one-field-per-year"	2	3.168	1000	false	true	"historical_trends"	"log-normal"	3.445	false	"hh-nw-kernel-distance"	90	1100	3	0.093	30	0.069	0.05	false	true	0.1	10	0	0.1	1	10	0	false	7	50	true	0	false	1	42	93	0.7054751415984896	0.2945248584015104	0	0	9040.870187905848	0	2276.778319838322	0	366075
10	0	"hundred-farmers3"	10000	0	"only-one-field-per-year"	2	3.168	1000	false	true	"historical_trends"	"log-normal"	3.445	false	"hh-nw-kernel-distance"	90	1100	3	0.093	30	0.069	0.05	false	true	0.1	10	0	0.1	1	10	0	false	7	50	true	0	false	1	43	92	0.615530303030303	0.38446969696969696	0	0	7806.292702440347	0	2356.259061225646	0	366300
10	0	"hundred-farmers3"	10000	0	"only-one-field-per-year"	2	3.168	1000	false	true	"historical_trends"	"log-normal"	3.445	false	"hh-nw-kernel-distance"	90	1100	3	0.093	30	0.069	0.05	false	true	0.1	10	0	0.1	1	10	0	false	7	50	true	0	false	1	44	92	0.5555555555555556	0.4444444444444444	0	0	7326.50408940635	0	2473.3274566730784	0	366300
10	0	"hundred-farmers3"	10000	0	"only-one-field-per-year"	2	3.168	1000	false	true	"historical_trends"	"log-normal"	3.445	false	"hh-nw-kernel-distance"	90	1100	3	0.093	30	0.069	0.05	false	true	0.1	10	0	0.1	1	10	0	false	7	50	true	0	false	1	45	91	0.5521821631878557	0.4478178368121442	0	0	7602.221176058126	0	2585.40040185407	0	366435
10	0	"hundred-farmers3"	10000	0	"only-one-field-per-year"	2	3.168	1000	false	true	"historical_trends"	"log-normal"	3.445	false	"hh-nw-kernel-distance"	90	1100	3	0.093	30	0.069	0.05	false	true	0.1	10	0	0.1	1	10	0	false	7	50	true	0	false	1	46	88	0.5551306564690885	0.4448693435309114	0	0	7920.50784527975	0	2711.961867364994	0	366975
10	0	"hundred-farmers3"	10000	0	"only-one-field-per-year"	2	3.168	1000	false	true	"historical_trends"	"log-normal"	3.445	false	"hh-nw-kernel-distance"	90	1100	3	0.093	30	0.069	0.05	false	true	0.1	10	0	0.1	1	10	0	false	7	50	true	0	false	1	47	88	0.5493945188017846	0.4506054811982154	0	0	8133.819294768096	0	2984.3414507353177	0	366975
10	0	"hundred-farmers3"	10000	0	"only-one-field-per-year"	2	3.168	1000	false	true	"historical_trends"	"log-normal"	3.445	false	"hh-nw-kernel-distance"	90	1100	3	0.093	30	0.069	0.05	false	true	0.1	10	0	0.1	1	10	0	false	7	50	true	0	false	1	48	88	0.5264499681325685	0.4735500318674315	0	0	8015.919039892485	0	3343.8553088810295	0	366975
10	0	"hundred-farmers3"	10000	0	"only-one-field-per-year"	2	3.168	1000	false	true	"historical_trends"	"log-normal"	3.445	false	"hh-nw-kernel-distance"	90	1100	3	0.093	30	0.069	0.05	false	true	0.1	10	0	0.1	1	10	0	false	7	50	true	0	false	1	49	88	0.5003186743148502	0.4996813256851498	0	0	7824.7864787769095	0	3798.8903701381355	0	366975
10	0	"hundred-farmers3"	10000	0	"only-one-field-per-year"	2	3.168	1000	false	true	"historical_trends"	"log-normal"	3.445	false	"hh-nw-kernel-distance"	90	1100	3	0.093	30	0.069	0.05	false	true	0.1	10	0	0.1	1	10	0	false	7	50	true	0	false	1	50	87	0.5012771392081737	0.4987228607918263	0	0	8096.5468686875365	0	4321.336957397425	0	367110
11	0	"hundred-farmers3"	10000	0	"only-one-field-per-year"	2	3.168	1000	false	true	"historical_trends"	"log-normal"	3.445	false	"hh-nw-kernel-distance"	90	1100	3	0.093	30	0.069	0.05	false	true	0.1	10	0	0.1	1	10	0	false	7	50	true	0	false	1	0	100	0.50186799501868	0.49813200498132004	0	0	0	0	0	0	0
11	0	"hundred-farmers3"	10000	0	"only-one-field-per-year"	2	3.168	1000	false	true	"historical_trends"	"log-normal"	3.445	false	"hh-nw-kernel-distance"	90	1100	3	0.093	30	0.069	0.05	false	true	0.1	10	0	0.1	1	10	0	false	7	50	true	0	false	1	1	100	0.4825653798256538	0.5174346201743462	0	0	6855.863576307498	0	6423.480328370869	0	365310
11	0	"hundred-farmers3"	10000	0	"only-one-field-per-year"	2	3.168	1000	false	true	"historical_trends"	"log-normal"	3.445	false	"hh-nw-kernel-distance"	90	1100	3	0.093	30	0.069	0.05	false	true	0.1	10	0	0.1	1	10	0	false	7	50	true	0	false	1	2	100	0.4794520547945205	0.5205479452054794	0	0	7173.268955003039	0	6858.823150873127	0	365310
11	0	"hundred-farmers3"	10000	0	"only-one-field-per-year"	2	3.168	1000	false	true	"historical_trends"	"log-normal"	3.445	false	"hh-nw-kernel-distance"	90	1100	3	0.093	30	0.069	0.05	false	true	0.1	10	0	0.1	1	10	0	false	7	50	true	0	false	1	3	100	0.4794520547945205	0.5205479452054794	0	0	7275.596355141406	0	7305.291288439547	0	365310
11	0	"hundred-farmers3"	10000	0	"only-one-field-per-year"	2	3.168	1000	false	true	"historical_trends"	"log-normal"	3.445	false	"hh-nw-kernel-distance"	90	1100	3	0.093	30	0.069	0.05	false	true	0.1	10	0	0.1	1	10	0	false	7	50	true	0	false	1	4	100	0.4794520547945205	0.5205479452054794	0	0	6937.287556550914	0	7758.9843881196875	0	365310
11	0	"hundred-farmers3"	10000	0	"only-one-field-per-year"	2	3.168	1000	false	true	"historical_trends"	"log-normal"	3.445	false	"hh-nw-kernel-distance"	90	1100	3	0.093	30	0.069	0.05	false	true	0.1	10	0	0.1	1	10	0	false	7	50	true	0	false	1	5	100	0.47696139476961397	0.523038605230386	0	0	7333.806228398462	0	8217.142656563283	0	365310
11	0	"hundred-farmers3"	10000	0	"only-one-field-per-year"	2	3.168	1000	false	true	"historical_trends"	"log-normal"	3.445	false	"hh-nw-kernel-distance"	90	1100	3	0.093	30	0.069	0.05	false	true	0.1	10	0	0.1	1	10	0	false	7	50	true	0	false	1	6	100	0.3953922789539228	0.6046077210460772	0	0	5901.468477687677	0	8676.616185418685	0	365310
11	0	"hundred-farmers3"	10000	0	"only-one-field-per-year"	2	3.168	1000	false	true	"historical_trends"	"log-normal"	3.445	false	"hh-nw-kernel-distance"	90	1100	3	0.093	30	0.069	0.05	false	true	0.1	10	0	0.1	1	10	0	false	7	50	true	0	false	1	7	99	0.3846633416458853	0.6153366583541147	0	0	5921.373527350139	0	9103.048283356651	0	365400
11	0	"hundred-farmers3"	10000	0	"only-one-field-per-year"	2	3.168	1000	false	true	"historical_trends"	"log-normal"	3.445	false	"hh-nw-kernel-distance"	90	1100	3	0.093	30	0.069	0.05	false	true	0.1	10	0	0.1	1	10	0	false	7	50	true	0	false	1	8	98	0.4700374531835206	0.5299625468164794	0	0	6155.701800469941	0	9544.300412722672	0	365490
11	0	"hundred-farmers3"	10000	0	"only-one-field-per-year"	2	3.168	1000	false	true	"historical_trends"	"log-normal"	3.445	false	"hh-nw-kernel-distance"	90	1100	3	0.093	30	0.069	0.05	false	true	0.1	10	0	0.1	1	10	0	false	7	50	true	0	false	1	9	97	0.54375	0.45625	0	0	6727.55053427942	0	8308.635683473221	0	365580
11	0	"hundred-farmers3"	10000	0	"only-one-field-per-year"	2	3.168	1000	false	true	"historical_trends"	"log-normal"	3.445	false	"hh-nw-kernel-distance"	90	1100	3	0.093	30	0.069	0.05	false	true	0.1	10	0	0.1	1	10	0	false	7	50	true	0	false	1	10	96	0.5579211020663745	0.44207889793362554	0	0	6416.349228597549	0	8355.84694403922	0	365715
11	0	"hundred-farmers3"	10000	0	"only-one-field-per-year"	2	3.168	1000	false	true	"historical_trends"	"log-normal"	3.445	false	"hh-nw-kernel-distance"	90	1100	3	0.093	30	0.069	0.05	false	true	0.1	10	0	0.1	1	10	0	false	7	50	true	0	false	1	11	95	0.5615577889447236	0.43844221105527637	0	0	7095.8292201274235	0	8623.831673265138	0	365940
11	0	"hundred-farmers3"	10000	0	"only-one-field-per-year"	2	3.168	1000	false	true	"historical_trends"	"log-normal"	3.445	false	"hh-nw-kernel-distance"	90	1100	3	0.093	30	0.069	0.05	false	true	0.1	10	0	0.1	1	10	0	false	7	50	true	0	false	1	12	95	0.5973618090452262	0.4026381909547739	0	0	7582.064759423458	0	8108.214444637599	0	365940
11	0	"hundred-farmers3"	10000	0	"only-one-field-per-year"	2	3.168	1000	false	true	"historical_trends"	"log-normal"	3.445	false	"hh-nw-kernel-distance"	90	1100	3	0.093	30	0.069	0.05	false	true	0.1	10	0	0.1	1	10	0	false	7	50	true	0	false	1	13	94	0.6160657811511702	0.38393421884882983	0	0	7381.929443957014	0	7927.193517918779	0	366435
11	0	"hundred-farmers3"	10000	0	"only-one-field-per-year"	2	3.168	1000	false	true	"historical_trends"	"log-normal"	3.445	false	"hh-nw-kernel-distance"	90	1100	3	0.093	30	0.069	0.05	false	true	0.1	10	0	0.1	1	10	0	false	7	50	true	0	false	1	14	94	0.6160657811511702	0.38393421884882983	0	0	7631.023284072595	0	8120.88602972512	0	366435
11	0	"hundred-farmers3"	10000	0	"only-one-field-per-year"	2	3.168	1000	false	true	"historical_trends"	"log-normal"	3.445	false	"hh-nw-kernel-distance"	90	1100	3	0.093	30	0.069	0.05	false	true	0.1	10	0	0.1	1	10	0	false	7	50	true	0	false	1	15	94	0.6160657811511702	0.38393421884882983	0	0	7969.442913020336	0	8280.230277934339	0	366435
11	0	"hundred-farmers3"	10000	0	"only-one-field-per-year"	2	3.168	1000	false	true	"historical_trends"	"log-normal"	3.445	false	"hh-nw-kernel-distance"	90	1100	3	0.093	30	0.069	0.05	false	true	0.1	10	0	0.1	1	10	0	false	7	50	true	0	false	1	16	94	0.6160657811511702	0.38393421884882983	0	0	7861.569713993931	0	8409.744463720552	0	366435
11	0	"hundred-farmers3"	10000	0	"only-one-field-per-year"	2	3.168	1000	false	true	"historical_trends"	"log-normal"	3.445	false	"hh-nw-kernel-distance"	90	1100	3	0.093	30	0.069	0.05	false	true	0.1	10	0	0.1	1	10	0	false	7	50	true	0	false	1	17	94	0.6160657811511702	0.38393421884882983	0	0	7972.133364886133	0	8513.926733913127	0	366435
11	0	"hundred-farmers3"	10000	0	"only-one-field-per-year"	2	3.168	1000	false	true	"historical_trends"	"log-normal"	3.445	false	"hh-nw-kernel-distance"	90	1100	3	0.093	30	0.069	0.05	false	true	0.1	10	0	0.1	1	10	0	false	7	50	true	0	false	1	18	94	0.5616698292220114	0.43833017077798864	0	0	7582.1166831710525	0	8597.004244959231	0	366435
11	0	"hundred-farmers3"	10000	0	"only-one-field-per-year"	2	3.168	1000	false	true	"historical_trends"	"log-normal"	3.445	false	"hh-nw-kernel-distance"	90	1100	3	0.093	30	0.069	0.05	false	true	0.1	10	0	0.1	1	10	0	false	7	50	true	0	false	1	19	94	0.603415559772296	0.396584440227704	0	0	7607.29646391428	0	8399.196160187388	0	366435
11	0	"hundred-farmers3"	10000	0	"only-one-field-per-year"	2	3.168	1000	false	true	"historical_trends"	"log-normal"	3.445	false	"hh-nw-kernel-distance"	90	1100	3	0.093	30	0.069	0.05	false	true	0.1	10	0	0.1	1	10	0	false	7	50	true	0	false	1	20	94	0.6344086021505376	0.3655913978494624	0	0	7935.330451395769	0	7733.983514762698	0	366435
11	0	"hundred-farmers3"	10000	0	"only-one-field-per-year"	2	3.168	1000	false	true	"historical_trends"	"log-normal"	3.445	false	"hh-nw-kernel-distance"	90	1100	3	0.093	30	0.069	0.05	false	true	0.1	10	0	0.1	1	10	0	false	7	50	true	0	false	1	21	94	0.5768500948766604	0.42314990512333966	0	0	7713.34251768453	0	7776.849231880628	0	366435
11	0	"hundred-farmers3"	10000	0	"only-one-field-per-year"	2	3.168	1000	false	true	"historical_trends"	"log-normal"	3.445	false	"hh-nw-kernel-distance"	90	1100	3	0.093	30	0.069	0.05	false	true	0.1	10	0	0.1	1	10	0	false	7	50	true	0	false	1	22	94	0.6717267552182163	0.32827324478178366	0	0	8271.745294025392	0	7154.5908744828075	0	366435
11	0	"hundred-farmers3"	10000	0	"only-one-field-per-year"	2	3.168	1000	false	true	"historical_trends"	"log-normal"	3.445	false	"hh-nw-kernel-distance"	90	1100	3	0.093	30	0.069	0.05	false	true	0.1	10	0	0.1	1	10	0	false	7	50	true	0	false	1	23	94	0.7172675521821632	0.2827324478178368	0	0	8552.378838135915	0	6165.387208638157	0	366435
11	0	"hundred-farmers3"	10000	0	"only-one-field-per-year"	2	3.168	1000	false	true	"historical_trends"	"log-normal"	3.445	false	"hh-nw-kernel-distance"	90	1100	3	0.093	30	0.069	0.05	false	true	0.1	10	0	0.1	1	10	0	false	7	50	true	0	false	1	24	94	0.614168247944339	0.38583175205566095	0	0	8770.845227010721	0	6113.968806530482	0	366435
11	0	"hundred-farmers3"	10000	0	"only-one-field-per-year"	2	3.168	1000	false	true	"historical_trends"	"log-normal"	3.445	false	"hh-nw-kernel-distance"	90	1100	3	0.093	30	0.069	0.05	false	true	0.1	10	0	0.1	1	10	0	false	7	50	true	0	false	1	25	94	0.5648323845667299	0.4351676154332701	0	0	8115.838007132119	0	6152.976644900552	0	366435
11	0	"hundred-farmers3"	10000	0	"only-one-field-per-year"	2	3.168	1000	false	true	"historical_trends"	"log-normal"	3.445	false	"hh-nw-kernel-distance"	90	1100	3	0.093	30	0.069	0.05	false	true	0.1	10	0	0.1	1	10	0	false	7	50	true	0	false	1	26	94	0.5585072738772928	0.4414927261227071	0	0	8328.316653079373	0	6195.599349584326	0	366435
11	0	"hundred-farmers3"	10000	0	"only-one-field-per-year"	2	3.168	1000	false	true	"historical_trends"	"log-normal"	3.445	false	"hh-nw-kernel-distance"	90	1100	3	0.093	30	0.069	0.05	false	true	0.1	10	0	0.1	1	10	0	false	7	50	true	0	false	1	27	94	0.5585072738772928	0.4414927261227071	0	0	8666.139069816283	0	5528.813222475017	0	366435
11	0	"hundred-farmers3"	10000	0	"only-one-field-per-year"	2	3.168	1000	false	true	"historical_trends"	"log-normal"	3.445	false	"hh-nw-kernel-distance"	90	1100	3	0.093	30	0.069	0.05	false	true	0.1	10	0	0.1	1	10	0	false	7	50	true	0	false	1	28	94	0.5262492093611638	0.4737507906388362	0	0	8358.623201655537	0	4691.409124092663	0	366435
11	0	"hundred-farmers3"	10000	0	"only-one-field-per-year"	2	3.168	1000	false	true	"historical_trends"	"log-normal"	3.445	false	"hh-nw-kernel-distance"	90	1100	3	0.093	30	0.069	0.05	false	true	0.1	10	0	0.1	1	10	0	false	7	50	true	0	false	1	29	94	0.5876027830487034	0.41239721695129666	0	0	8814.201450815835	0	4213.9364433451665	0	366435
11	0	"hundred-farmers3"	10000	0	"only-one-field-per-year"	2	3.168	1000	false	true	"historical_trends"	"log-normal"	3.445	false	"hh-nw-kernel-distance"	90	1100	3	0.093	30	0.069	0.05	false	true	0.1	10	0	0.1	1	10	0	false	7	50	true	0	false	1	30	94	0.6198608475648324	0.3801391524351676	0	0	8568.548830082213	0	3428.2119054807354	0	366435
11	0	"hundred-farmers3"	10000	0	"only-one-field-per-year"	2	3.168	1000	false	true	"historical_trends"	"log-normal"	3.445	false	"hh-nw-kernel-distance"	90	1100	3	0.093	30	0.069	0.05	false	true	0.1	10	0	0.1	1	10	0	false	7	50	true	0	false	1	31	94	0.635673624288425	0.36432637571157495	0	0	8840.962995209236	0	2816.504606256219	0	366435
11	0	"hundred-farmers3"	10000	0	"only-one-field-per-year"	2	3.168	1000	false	true	"historical_trends"	"log-normal"	3.445	false	"hh-nw-kernel-distance"	90	1100	3	0.093	30	0.069	0.05	false	true	0.1	10	0	0.1	1	10	0	false	7	50	true	0	false	1	32	94	0.635673624288425	0.36432637571157495	0	0	9357.226495651608	0	3128.55312048854	0	366435
11	0	"hundred-farmers3"	10000	0	"only-one-field-per-year"	2	3.168	1000	false	true	"historical_trends"	"log-normal"	3.445	false	"hh-nw-kernel-distance"	90	1100	3	0.093	30	0.069	0.05	false	true	0.1	10	0	0.1	1	10	0	false	7	50	true	0	false	1	33	94	0.5559772296015181	0.444022770398482	0	0	8202.39393053231	0	3508.8382320289707	0	366435
11	0	"hundred-farmers3"	10000	0	"only-one-field-per-year"	2	3.168	1000	false	true	"historical_trends"	"log-normal"	3.445	false	"hh-nw-kernel-distance"	90	1100	3	0.093	30	0.069	0.05	false	true	0.1	10	0	0.1	1	10	0	false	7	50	true	0	false	1	34	94	0.49968374446552816	0.5003162555344719	0	0	7398.423531847822	0	3913.2130900886623	0	366435
11	0	"hundred-farmers3"	10000	0	"only-one-field-per-year"	2	3.168	1000	false	true	"historical_trends"	"log-normal"	3.445	false	"hh-nw-kernel-distance"	90	1100	3	0.093	30	0.069	0.05	false	true	0.1	10	0	0.1	1	10	0	false	7	50	true	0	false	1	35	94	0.6230234029095509	0.37697659709044906	0	0	7946.343375276083	0	3502.8327375579524	0	366435
11	0	"hundred-farmers3"	10000	0	"only-one-field-per-year"	2	3.168	1000	false	true	"historical_trends"	"log-normal"	3.445	false	"hh-nw-kernel-distance"	90	1100	3	0.093	30	0.069	0.05	false	true	0.1	10	0	0.1	1	10	0	false	7	50	true	0	false	1	36	93	0.8739708676377455	0.1260291323622546	0	0	8239.492868999812	0	1495.0639320003193	0	366525
11	0	"hundred-farmers3"	10000	0	"only-one-field-per-year"	2	3.168	1000	false	true	"historical_trends"	"log-normal"	3.445	false	"hh-nw-kernel-distance"	90	1100	3	0.093	30	0.069	0.05	false	true	0.1	10	0	0.1	1	10	0	false	7	50	true	0	false	1	37	93	0.8695376820772641	0.1304623179227359	0	0	9084.795718700116	0	1659.9140347712191	0	366525
11	0	"hundred-farmers3"	10000	0	"only-one-field-per-year"	2	3.168	1000	false	true	"historical_trends"	"log-normal"	3.445	false	"hh-nw-kernel-distance"	90	1100	3	0.093	30	0.069	0.05	false	true	0.1	10	0	0.1	1	10	0	false	7	50	true	0	false	1	38	93	0.8334388853704876	0.16656111462951234	0	0	9548.768263107751	0	1794.082622465059	0	366525
11	0	"hundred-farmers3"	10000	0	"only-one-field-per-year"	2	3.168	1000	false	true	"historical_trends"	"log-normal"	3.445	false	"hh-nw-kernel-distance"	90	1100	3	0.093	30	0.069	0.05	false	true	0.1	10	0	0.1	1	10	0	false	7	50	true	0	false	1	39	93	0.8353388220392653	0.16466117796073465	0	0	9534.08653420726	0	1951.4558986075087	0	366525
11	0	"hundred-farmers3"	10000	0	"only-one-field-per-year"	2	3.168	1000	false	true	"historical_trends"	"log-normal"	3.445	false	"hh-nw-kernel-distance"	90	1100	3	0.093	30	0.069	0.05	false	true	0.1	10	0	0.1	1	10	0	false	7	50	true	0	false	1	40	92	0.8376664552948636	0.16233354470513633	0	0	9219.63857611394	0	2060.5208180136515	0	366615
11	0	"hundred-farmers3"	10000	0	"only-one-field-per-year"	2	3.168	1000	false	true	"historical_trends"	"log-normal"	3.445	false	"hh-nw-kernel-distance"	90	1100	3	0.093	30	0.069	0.05	false	true	0.1	10	0	0.1	1	10	0	false	7	50	true	0	false	1	41	92	0.7824984147114775	0.2175015852885225	0	0	9695.82700756124	0	2180.5837201917093	0	366615
11	0	"hundred-farmers3"	10000	0	"only-one-field-per-year"	2	3.168	1000	false	true	"historical_trends"	"log-normal"	3.445	false	"hh-nw-kernel-distance"	90	1100	3	0.093	30	0.069	0.05	false	true	0.1	10	0	0.1	1	10	0	false	7	50	true	0	false	1	42	92	0.7279644895370958	0.27203551046290425	0	0	9146.266401770672	0	2287.292443951518	0	366615
11	0	"hundred-farmers3"	10000	0	"only-one-field-per-year"	2	3.168	1000	false	true	"historical_trends"	"log-normal"	3.445	false	"hh-nw-kernel-distance"	90	1100	3	0.093	30	0.069	0.05	false	true	0.1	10	0	0.1	1	10	0	false	7	50	true	0	false	1	43	92	0.6708941027266963	0.32910589727330375	0	0	8540.421190504836	0	2389.5612432130292	0	366615
11	0	"hundred-farmers3"	10000	0	"only-one-field-per-year"	2	3.168	1000	false	true	"historical_trends"	"log-normal"	3.445	false	"hh-nw-kernel-distance"	90	1100	3	0.093	30	0.069	0.05	false	true	0.1	10	0	0.1	1	10	0	false	7	50	true	0	false	1	44	91	0.5972045743329097	0.4027954256670902	0	0	7876.3374852371835	0	2458.933406244256	0	366750
11	0	"hundred-farmers3"	10000	0	"only-one-field-per-year"	2	3.168	1000	false	true	"historical_trends"	"log-normal"	3.445	false	"hh-nw-kernel-distance"	90	1100	3	0.093	30	0.069	0.05	false	true	0.1	10	0	0.1	1	10	0	false	7	50	true	0	false	1	45	90	0.5862507956715468	0.4137492043284532	0	0	8021.4518456733995	0	2549.8856749625065	0	366885
11	0	"hundred-farmers3"	10000	0	"only-one-field-per-year"	2	3.168	1000	false	true	"historical_trends"	"log-normal"	3.445	false	"hh-nw-kernel-distance"	90	1100	3	0.093	30	0.069	0.05	false	true	0.1	10	0	0.1	1	10	0	false	7	50	true	0	false	1	46	89	0.5872204472843451	0.412779552715655	0	0	8358.415519303628	0	2642.6642844033463	0	367155
11	0	"hundred-farmers3"	10000	0	"only-one-field-per-year"	2	3.168	1000	false	true	"historical_trends"	"log-normal"	3.445	false	"hh-nw-kernel-distance"	90	1100	3	0.093	30	0.069	0.05	false	true	0.1	10	0	0.1	1	10	0	false	7	50	true	0	false	1	47	89	0.5814696485623003	0.4185303514376997	0	0	8592.062627062358	0	2866.4368230069394	0	367155
11	0	"hundred-farmers3"	10000	0	"only-one-field-per-year"	2	3.168	1000	false	true	"historical_trends"	"log-normal"	3.445	false	"hh-nw-kernel-distance"	90	1100	3	0.093	30	0.069	0.05	false	true	0.1	10	0	0.1	1	10	0	false	7	50	true	0	false	1	48	88	0.5438821268417681	0.4561178731582319	0	0	8205.004643967557	0	3111.420649237353	0	367335
11	0	"hundred-farmers3"	10000	0	"only-one-field-per-year"	2	3.168	1000	false	true	"historical_trends"	"log-normal"	3.445	false	"hh-nw-kernel-distance"	90	1100	3	0.093	30	0.069	0.05	false	true	0.1	10	0	0.1	1	10	0	false	7	50	true	0	false	1	49	88	0.5208199871877002	0.4791800128122998	0	0	8082.980161715487	0	3444.572074731231	0	367335
11	0	"hundred-farmers3"	10000	0	"only-one-field-per-year"	2	3.168	1000	false	true	"historical_trends"	"log-normal"	3.445	false	"hh-nw-kernel-distance"	90	1100	3	0.093	30	0.069	0.05	false	true	0.1	10	0	0.1	1	10	0	false	7	50	true	0	false	1	50	87	0.5218228498074454	0.4781771501925546	0	0	8364.98590170485	0	3883.7377644993344	0	367470
12	0	"hundred-farmers3"	10000	0	"only-one-field-per-year"	2	3.168	1000	false	true	"historical_trends"	"log-normal"	3.445	false	"hh-nw-kernel-distance"	90	1100	3	0.093	30	0.069	0.05	false	true	0.1	10	0	0.1	1	10	0	false	7	50	true	0	false	1	0	100	0.50186799501868	0.49813200498132004	0	0	0	0	0	0	0
12	0	"hundred-farmers3"	10000	0	"only-one-field-per-year"	2	3.168	1000	false	true	"historical_trends"	"log-normal"	3.445	false	"hh-nw-kernel-distance"	90	1100	3	0.093	30	0.069	0.05	false	true	0.1	10	0	0.1	1	10	0	false	7	50	true	0	false	1	1	100	0.47820672478206727	0.5217932752179327	0	0	7214.199616279085	0	7637.690996955412	0	365310
12	0	"hundred-farmers3"	10000	0	"only-one-field-per-year"	2	3.168	1000	false	true	"historical_trends"	"log-normal"	3.445	false	"hh-nw-kernel-distance"	90	1100	3	0.093	30	0.069	0.05	false	true	0.1	10	0	0.1	1	10	0	false	7	50	true	0	false	1	2	100	0.47820672478206727	0.5217932752179327	0	0	7518.510616132406	0	8033.940938692057	0	365310
12	0	"hundred-farmers3"	10000	0	"only-one-field-per-year"	2	3.168	1000	false	true	"historical_trends"	"log-normal"	3.445	false	"hh-nw-kernel-distance"	90	1100	3	0.093	30	0.069	0.05	false	true	0.1	10	0	0.1	1	10	0	false	7	50	true	0	false	1	3	100	0.47820672478206727	0.5217932752179327	0	0	7558.83785407976	0	8426.197566570048	0	365310
12	0	"hundred-farmers3"	10000	0	"only-one-field-per-year"	2	3.168	1000	false	true	"historical_trends"	"log-normal"	3.445	false	"hh-nw-kernel-distance"	90	1100	3	0.093	30	0.069	0.05	false	true	0.1	10	0	0.1	1	10	0	false	7	50	true	0	false	1	4	100	0.47820672478206727	0.5217932752179327	0	0	7246.725361128348	0	8814.103859356597	0	365310
12	0	"hundred-farmers3"	10000	0	"only-one-field-per-year"	2	3.168	1000	false	true	"historical_trends"	"log-normal"	3.445	false	"hh-nw-kernel-distance"	90	1100	3	0.093	30	0.069	0.05	false	true	0.1	10	0	0.1	1	10	0	false	7	50	true	0	false	1	5	100	0.47820672478206727	0.5217932752179327	0	0	7215.470674287178	0	9197.189329043596	0	365310
12	0	"hundred-farmers3"	10000	0	"only-one-field-per-year"	2	3.168	1000	false	true	"historical_trends"	"log-normal"	3.445	false	"hh-nw-kernel-distance"	90	1100	3	0.093	30	0.069	0.05	false	true	0.1	10	0	0.1	1	10	0	false	7	50	true	0	false	1	6	100	0.41033623910336237	0.5896637608966376	0	0	6443.481591064157	0	9573.634276999175	0	365310
12	0	"hundred-farmers3"	10000	0	"only-one-field-per-year"	2	3.168	1000	false	true	"historical_trends"	"log-normal"	3.445	false	"hh-nw-kernel-distance"	90	1100	3	0.093	30	0.069	0.05	false	true	0.1	10	0	0.1	1	10	0	false	7	50	true	0	false	1	7	100	0.35242839352428396	0.6475716064757161	0	0	5491.8173851836655	0	9939.209237638835	0	365310
12	0	"hundred-farmers3"	10000	0	"only-one-field-per-year"	2	3.168	1000	false	true	"historical_trends"	"log-normal"	3.445	false	"hh-nw-kernel-distance"	90	1100	3	0.093	30	0.069	0.05	false	true	0.1	10	0	0.1	1	10	0	false	7	50	true	0	false	1	8	99	0.4622582657517155	0.5377417342482844	0	0	5949.30650847539	0	10168.583327574961	0	365445
12	0	"hundred-farmers3"	10000	0	"only-one-field-per-year"	2	3.168	1000	false	true	"historical_trends"	"log-normal"	3.445	false	"hh-nw-kernel-distance"	90	1100	3	0.093	30	0.069	0.05	false	true	0.1	10	0	0.1	1	10	0	false	7	50	true	0	false	1	9	99	0.5389893948845914	0.4610106051154086	0	0	6472.877645407943	0	9067.815318342866	0	365445
12	0	"hundred-farmers3"	10000	0	"only-one-field-per-year"	2	3.168	1000	false	true	"historical_trends"	"log-normal"	3.445	false	"hh-nw-kernel-distance"	90	1100	3	0.093	30	0.069	0.05	false	true	0.1	10	0	0.1	1	10	0	false	7	50	true	0	false	1	10	99	0.5402370555208983	0.4597629444791017	0	0	6269.322511056269	0	9326.900072723365	0	365445
12	0	"hundred-farmers3"	10000	0	"only-one-field-per-year"	2	3.168	1000	false	true	"historical_trends"	"log-normal"	3.445	false	"hh-nw-kernel-distance"	90	1100	3	0.093	30	0.069	0.05	false	true	0.1	10	0	0.1	1	10	0	false	7	50	true	0	false	1	11	97	0.5480829666876178	0.45191703331238214	0	0	6891.0445140106485	0	9418.317878068381	0	365985
12	0	"hundred-farmers3"	10000	0	"only-one-field-per-year"	2	3.168	1000	false	true	"historical_trends"	"log-normal"	3.445	false	"hh-nw-kernel-distance"	90	1100	3	0.093	30	0.069	0.05	false	true	0.1	10	0	0.1	1	10	0	false	7	50	true	0	false	1	12	97	0.5939660590823381	0.4060339409176619	0	0	7365.741816461167	0	8555.361078773278	0	365985
12	0	"hundred-farmers3"	10000	0	"only-one-field-per-year"	2	3.168	1000	false	true	"historical_trends"	"log-normal"	3.445	false	"hh-nw-kernel-distance"	90	1100	3	0.093	30	0.069	0.05	false	true	0.1	10	0	0.1	1	10	0	false	7	50	true	0	false	1	13	97	0.6436203645505971	0.3563796354494029	0	0	7548.913282100596	0	7573.589747236847	0	365985
12	0	"hundred-farmers3"	10000	0	"only-one-field-per-year"	2	3.168	1000	false	true	"historical_trends"	"log-normal"	3.445	false	"hh-nw-kernel-distance"	90	1100	3	0.093	30	0.069	0.05	false	true	0.1	10	0	0.1	1	10	0	false	7	50	true	0	false	1	14	97	0.6436203645505971	0.3563796354494029	0	0	7389.503910301354	0	7718.63568894862	0	365985
12	0	"hundred-farmers3"	10000	0	"only-one-field-per-year"	2	3.168	1000	false	true	"historical_trends"	"log-normal"	3.445	false	"hh-nw-kernel-distance"	90	1100	3	0.093	30	0.069	0.05	false	true	0.1	10	0	0.1	1	10	0	false	7	50	true	0	false	1	15	97	0.6499057196731616	0.3500942803268385	0	0	7834.222368129873	0	7692.09897044092	0	365985
12	0	"hundred-farmers3"	10000	0	"only-one-field-per-year"	2	3.168	1000	false	true	"historical_trends"	"log-normal"	3.445	false	"hh-nw-kernel-distance"	90	1100	3	0.093	30	0.069	0.05	false	true	0.1	10	0	0.1	1	10	0	false	7	50	true	0	false	1	16	97	0.6517913262099309	0.34820867379006915	0	0	8214.535700660477	0	7746.089197772157	0	365985
12	0	"hundred-farmers3"	10000	0	"only-one-field-per-year"	2	3.168	1000	false	true	"historical_trends"	"log-normal"	3.445	false	"hh-nw-kernel-distance"	90	1100	3	0.093	30	0.069	0.05	false	true	0.1	10	0	0.1	1	10	0	false	7	50	true	0	false	1	17	97	0.6517913262099309	0.34820867379006915	0	0	8340.371801851168	0	7825.24991819154	0	365985
12	0	"hundred-farmers3"	10000	0	"only-one-field-per-year"	2	3.168	1000	false	true	"historical_trends"	"log-normal"	3.445	false	"hh-nw-kernel-distance"	90	1100	3	0.093	30	0.069	0.05	false	true	0.1	10	0	0.1	1	10	0	false	7	50	true	0	false	1	18	97	0.5870521684475173	0.4129478315524827	0	0	7763.993287854027	0	7888.6474470859885	0	365985
12	0	"hundred-farmers3"	10000	0	"only-one-field-per-year"	2	3.168	1000	false	true	"historical_trends"	"log-normal"	3.445	false	"hh-nw-kernel-distance"	90	1100	3	0.093	30	0.069	0.05	false	true	0.1	10	0	0.1	1	10	0	false	7	50	true	0	false	1	19	97	0.6423632935260842	0.35763670647391577	0	0	7914.512107642214	0	7807.2834272708105	0	365985
12	0	"hundred-farmers3"	10000	0	"only-one-field-per-year"	2	3.168	1000	false	true	"historical_trends"	"log-normal"	3.445	false	"hh-nw-kernel-distance"	90	1100	3	0.093	30	0.069	0.05	false	true	0.1	10	0	0.1	1	10	0	false	7	50	true	0	false	1	20	97	0.683218101822753	0.316781898177247	0	0	8066.27098141683	0	6822.559537966694	0	365985
12	0	"hundred-farmers3"	10000	0	"only-one-field-per-year"	2	3.168	1000	false	true	"historical_trends"	"log-normal"	3.445	false	"hh-nw-kernel-distance"	90	1100	3	0.093	30	0.069	0.05	false	true	0.1	10	0	0.1	1	10	0	false	7	50	true	0	false	1	21	97	0.606536769327467	0.39346323067253297	0	0	7893.8651720495745	0	6855.879091902969	0	365985
12	0	"hundred-farmers3"	10000	0	"only-one-field-per-year"	2	3.168	1000	false	true	"historical_trends"	"log-normal"	3.445	false	"hh-nw-kernel-distance"	90	1100	3	0.093	30	0.069	0.05	false	true	0.1	10	0	0.1	1	10	0	false	7	50	true	0	false	1	22	97	0.7479572595851666	0.25204274041483343	0	0	8478.278468710523	0	5436.97564545394	0	365985
12	0	"hundred-farmers3"	10000	0	"only-one-field-per-year"	2	3.168	1000	false	true	"historical_trends"	"log-normal"	3.445	false	"hh-nw-kernel-distance"	90	1100	3	0.093	30	0.069	0.05	false	true	0.1	10	0	0.1	1	10	0	false	7	50	true	0	false	1	23	97	0.7869264613450659	0.213073538654934	0	0	9121.794744983028	0	4560.248007406672	0	365985
12	0	"hundred-farmers3"	10000	0	"only-one-field-per-year"	2	3.168	1000	false	true	"historical_trends"	"log-normal"	3.445	false	"hh-nw-kernel-distance"	90	1100	3	0.093	30	0.069	0.05	false	true	0.1	10	0	0.1	1	10	0	false	7	50	true	0	false	1	24	97	0.6367064739157763	0.3632935260842238	0	0	8921.50062071252	0	4594.134972098597	0	365985
12	0	"hundred-farmers3"	10000	0	"only-one-field-per-year"	2	3.168	1000	false	true	"historical_trends"	"log-normal"	3.445	false	"hh-nw-kernel-distance"	90	1100	3	0.093	30	0.069	0.05	false	true	0.1	10	0	0.1	1	10	0	false	7	50	true	0	false	1	25	96	0.6224040276903713	0.3775959723096287	0	0	9023.452438436307	0	4529.849673875611	0	366075
12	0	"hundred-farmers3"	10000	0	"only-one-field-per-year"	2	3.168	1000	false	true	"historical_trends"	"log-normal"	3.445	false	"hh-nw-kernel-distance"	90	1100	3	0.093	30	0.069	0.05	false	true	0.1	10	0	0.1	1	10	0	false	7	50	true	0	false	1	26	96	0.6179987413467589	0.382001258653241	0	0	9319.886356305924	0	4573.29469996381	0	366075
12	0	"hundred-farmers3"	10000	0	"only-one-field-per-year"	2	3.168	1000	false	true	"historical_trends"	"log-normal"	3.445	false	"hh-nw-kernel-distance"	90	1100	3	0.093	30	0.069	0.05	false	true	0.1	10	0	0.1	1	10	0	false	7	50	true	0	false	1	27	96	0.6154814348646948	0.38451856513530525	0	0	9640.206790374192	0	4377.752215720438	0	366075
12	0	"hundred-farmers3"	10000	0	"only-one-field-per-year"	2	3.168	1000	false	true	"historical_trends"	"log-normal"	3.445	false	"hh-nw-kernel-distance"	90	1100	3	0.093	30	0.069	0.05	false	true	0.1	10	0	0.1	1	10	0	false	7	50	true	0	false	1	28	96	0.5928256765261171	0.40717432347388294	0	0	9567.389254176765	0	3517.310789711423	0	366075
12	0	"hundred-farmers3"	10000	0	"only-one-field-per-year"	2	3.168	1000	false	true	"historical_trends"	"log-normal"	3.445	false	"hh-nw-kernel-distance"	90	1100	3	0.093	30	0.069	0.05	false	true	0.1	10	0	0.1	1	10	0	false	7	50	true	0	false	1	29	96	0.6255506607929515	0.3744493392070485	0	0	9913.558798783244	0	3286.9884173786954	0	366075
12	0	"hundred-farmers3"	10000	0	"only-one-field-per-year"	2	3.168	1000	false	true	"historical_trends"	"log-normal"	3.445	false	"hh-nw-kernel-distance"	90	1100	3	0.093	30	0.069	0.05	false	true	0.1	10	0	0.1	1	10	0	false	7	50	true	0	false	1	30	96	0.6532410320956576	0.34675896790434235	0	0	9762.15040455956	0	2654.704491897986	0	366075
12	0	"hundred-farmers3"	10000	0	"only-one-field-per-year"	2	3.168	1000	false	true	"historical_trends"	"log-normal"	3.445	false	"hh-nw-kernel-distance"	90	1100	3	0.093	30	0.069	0.05	false	true	0.1	10	0	0.1	1	10	0	false	7	50	true	0	false	1	31	96	0.6614222781623663	0.33857772183763374	0	0	9931.368203676826	0	2291.1085707345933	0	366075
12	0	"hundred-farmers3"	10000	0	"only-one-field-per-year"	2	3.168	1000	false	true	"historical_trends"	"log-normal"	3.445	false	"hh-nw-kernel-distance"	90	1100	3	0.093	30	0.069	0.05	false	true	0.1	10	0	0.1	1	10	0	false	7	50	true	0	false	1	32	96	0.6614222781623663	0.33857772183763374	0	0	9334.374071104827	0	2633.6806404482813	0	366075
12	0	"hundred-farmers3"	10000	0	"only-one-field-per-year"	2	3.168	1000	false	true	"historical_trends"	"log-normal"	3.445	false	"hh-nw-kernel-distance"	90	1100	3	0.093	30	0.069	0.05	false	true	0.1	10	0	0.1	1	10	0	false	7	50	true	0	false	1	33	96	0.5707992448080553	0.4292007551919446	0	0	8941.643168421122	0	3040.5070940619767	0	366075
12	0	"hundred-farmers3"	10000	0	"only-one-field-per-year"	2	3.168	1000	false	true	"historical_trends"	"log-normal"	3.445	false	"hh-nw-kernel-distance"	90	1100	3	0.093	30	0.069	0.05	false	true	0.1	10	0	0.1	1	10	0	false	7	50	true	0	false	1	34	96	0.49968533668974197	0.500314663310258	0	0	7818.40607474112	0	3493.0824885640827	0	366075
12	0	"hundred-farmers3"	10000	0	"only-one-field-per-year"	2	3.168	1000	false	true	"historical_trends"	"log-normal"	3.445	false	"hh-nw-kernel-distance"	90	1100	3	0.093	30	0.069	0.05	false	true	0.1	10	0	0.1	1	10	0	false	7	50	true	0	false	1	35	94	0.6275252525252525	0.37247474747474746	0	0	8347.202663324671	0	3196.5303700913078	0	366300
12	0	"hundred-farmers3"	10000	0	"only-one-field-per-year"	2	3.168	1000	false	true	"historical_trends"	"log-normal"	3.445	false	"hh-nw-kernel-distance"	90	1100	3	0.093	30	0.069	0.05	false	true	0.1	10	0	0.1	1	10	0	false	7	50	true	0	false	1	36	93	0.8723135271807838	0.1276864728192162	0	0	8252.468267278775	0	1600.900160572503	0	366390
12	0	"hundred-farmers3"	10000	0	"only-one-field-per-year"	2	3.168	1000	false	true	"historical_trends"	"log-normal"	3.445	false	"hh-nw-kernel-distance"	90	1100	3	0.093	30	0.069	0.05	false	true	0.1	10	0	0.1	1	10	0	false	7	50	true	0	false	1	37	93	0.8697850821744627	0.1302149178255373	0	0	9485.31466027313	0	1730.4173391590293	0	366390
12	0	"hundred-farmers3"	10000	0	"only-one-field-per-year"	2	3.168	1000	false	true	"historical_trends"	"log-normal"	3.445	false	"hh-nw-kernel-distance"	90	1100	3	0.093	30	0.069	0.05	false	true	0.1	10	0	0.1	1	10	0	false	7	50	true	0	false	1	38	92	0.8341772151898734	0.16582278481012658	0	0	9864.718086208675	0	1887.6486896948416	0	366480
12	0	"hundred-farmers3"	10000	0	"only-one-field-per-year"	2	3.168	1000	false	true	"historical_trends"	"log-normal"	3.445	false	"hh-nw-kernel-distance"	90	1100	3	0.093	30	0.069	0.05	false	true	0.1	10	0	0.1	1	10	0	false	7	50	true	0	false	1	39	92	0.8360759493670886	0.1639240506329114	0	0	9939.442193864585	0	2028.2963034642942	0	366480
12	0	"hundred-farmers3"	10000	0	"only-one-field-per-year"	2	3.168	1000	false	true	"historical_trends"	"log-normal"	3.445	false	"hh-nw-kernel-distance"	90	1100	3	0.093	30	0.069	0.05	false	true	0.1	10	0	0.1	1	10	0	false	7	50	true	0	false	1	40	92	0.8373417721518988	0.16265822784810127	0	0	8886.285820565345	0	2147.638759076672	0	366480
12	0	"hundred-farmers3"	10000	0	"only-one-field-per-year"	2	3.168	1000	false	true	"historical_trends"	"log-normal"	3.445	false	"hh-nw-kernel-distance"	90	1100	3	0.093	30	0.069	0.05	false	true	0.1	10	0	0.1	1	10	0	false	7	50	true	0	false	1	41	92	0.7569620253164557	0.2430379746835443	0	0	9255.843317982837	0	2248.5865752331447	0	366480
12	0	"hundred-farmers3"	10000	0	"only-one-field-per-year"	2	3.168	1000	false	true	"historical_trends"	"log-normal"	3.445	false	"hh-nw-kernel-distance"	90	1100	3	0.093	30	0.069	0.05	false	true	0.1	10	0	0.1	1	10	0	false	7	50	true	0	false	1	42	91	0.7141951837769328	0.2858048162230672	0	0	8940.037019969872	0	2308.0170748418286	0	366570
12	0	"hundred-farmers3"	10000	0	"only-one-field-per-year"	2	3.168	1000	false	true	"historical_trends"	"log-normal"	3.445	false	"hh-nw-kernel-distance"	90	1100	3	0.093	30	0.069	0.05	false	true	0.1	10	0	0.1	1	10	0	false	7	50	true	0	false	1	43	91	0.6425855513307985	0.3574144486692015	0	0	8171.38208811053	0	2394.7993588958475	0	366570
12	0	"hundred-farmers3"	10000	0	"only-one-field-per-year"	2	3.168	1000	false	true	"historical_trends"	"log-normal"	3.445	false	"hh-nw-kernel-distance"	90	1100	3	0.093	30	0.069	0.05	false	true	0.1	10	0	0.1	1	10	0	false	7	50	true	0	false	1	44	91	0.5766793409378961	0.4233206590621039	0	0	7507.243393191817	0	2494.3852875877633	0	366570
12	0	"hundred-farmers3"	10000	0	"only-one-field-per-year"	2	3.168	1000	false	true	"historical_trends"	"log-normal"	3.445	false	"hh-nw-kernel-distance"	90	1100	3	0.093	30	0.069	0.05	false	true	0.1	10	0	0.1	1	10	0	false	7	50	true	0	false	1	45	91	0.5697084917617237	0.4302915082382763	0	0	7742.065172956638	0	2624.9952371958975	0	366570
12	0	"hundred-farmers3"	10000	0	"only-one-field-per-year"	2	3.168	1000	false	true	"historical_trends"	"log-normal"	3.445	false	"hh-nw-kernel-distance"	90	1100	3	0.093	30	0.069	0.05	false	true	0.1	10	0	0.1	1	10	0	false	7	50	true	0	false	1	46	90	0.5623409669211196	0.43765903307888043	0	0	7906.299057161494	0	2727.7748717794025	0	366840
12	0	"hundred-farmers3"	10000	0	"only-one-field-per-year"	2	3.168	1000	false	true	"historical_trends"	"log-normal"	3.445	false	"hh-nw-kernel-distance"	90	1100	3	0.093	30	0.069	0.05	false	true	0.1	10	0	0.1	1	10	0	false	7	50	true	0	false	1	47	88	0.5625798212005109	0.43742017879948913	0	0	8204.145645630713	0	2892.096660967896	0	367110
12	0	"hundred-farmers3"	10000	0	"only-one-field-per-year"	2	3.168	1000	false	true	"historical_trends"	"log-normal"	3.445	false	"hh-nw-kernel-distance"	90	1100	3	0.093	30	0.069	0.05	false	true	0.1	10	0	0.1	1	10	0	false	7	50	true	0	false	1	48	88	0.5434227330779055	0.4565772669220945	0	0	8176.796212244224	0	3221.9107592890055	0	367110
12	0	"hundred-farmers3"	10000	0	"only-one-field-per-year"	2	3.168	1000	false	true	"historical_trends"	"log-normal"	3.445	false	"hh-nw-kernel-distance"	90	1100	3	0.093	30	0.069	0.05	false	true	0.1	10	0	0.1	1	10	0	false	7	50	true	0	false	1	49	88	0.5268199233716475	0.4731800766283525	0	0	8175.423506864556	0	3644.7728836061046	0	367110
12	0	"hundred-farmers3"	10000	0	"only-one-field-per-year"	2	3.168	1000	false	true	"historical_trends"	"log-normal"	3.445	false	"hh-nw-kernel-distance"	90	1100	3	0.093	30	0.069	0.05	false	true	0.1	10	0	0.1	1	10	0	false	7	50	true	0	false	1	50	83	0.5339805825242718	0.46601941747572817	0	0	8462.654146671366	0	4005.301218231468	0	368055
13	0	"hundred-farmers3"	10000	0	"only-one-field-per-year"	2	3.168	1000	false	true	"historical_trends"	"log-normal"	3.445	false	"hh-nw-kernel-distance"	90	1100	3	0.093	30	0.069	0.05	false	true	0.1	10	0	0.1	1	10	0	false	7	50	true	0	false	1	0	100	0.50186799501868	0.49813200498132004	0	0	0	0	0	0	0
13	0	"hundred-farmers3"	10000	0	"only-one-field-per-year"	2	3.168	1000	false	true	"historical_trends"	"log-normal"	3.445	false	"hh-nw-kernel-distance"	90	1100	3	0.093	30	0.069	0.05	false	true	0.1	10	0	0.1	1	10	0	false	7	50	true	0	false	1	1	100	0.48816936488169366	0.5118306351183064	0	0	7527.013151116962	0	6689.114563341035	0	365310
13	0	"hundred-farmers3"	10000	0	"only-one-field-per-year"	2	3.168	1000	false	true	"historical_trends"	"log-normal"	3.445	false	"hh-nw-kernel-distance"	90	1100	3	0.093	30	0.069	0.05	false	true	0.1	10	0	0.1	1	10	0	false	7	50	true	0	false	1	2	100	0.48816936488169366	0.5118306351183064	0	0	7830.323203818884	0	7101.067484651227	0	365310
13	0	"hundred-farmers3"	10000	0	"only-one-field-per-year"	2	3.168	1000	false	true	"historical_trends"	"log-normal"	3.445	false	"hh-nw-kernel-distance"	90	1100	3	0.093	30	0.069	0.05	false	true	0.1	10	0	0.1	1	10	0	false	7	50	true	0	false	1	3	100	0.48816936488169366	0.5118306351183064	0	0	7925.551879269348	0	7519.620637319255	0	365310
13	0	"hundred-farmers3"	10000	0	"only-one-field-per-year"	2	3.168	1000	false	true	"historical_trends"	"log-normal"	3.445	false	"hh-nw-kernel-distance"	90	1100	3	0.093	30	0.069	0.05	false	true	0.1	10	0	0.1	1	10	0	false	7	50	true	0	false	1	4	100	0.48816936488169366	0.5118306351183064	0	0	7485.528718164176	0	7943.469490361605	0	365310
13	0	"hundred-farmers3"	10000	0	"only-one-field-per-year"	2	3.168	1000	false	true	"historical_trends"	"log-normal"	3.445	false	"hh-nw-kernel-distance"	90	1100	3	0.093	30	0.069	0.05	false	true	0.1	10	0	0.1	1	10	0	false	7	50	true	0	false	1	5	100	0.48816936488169366	0.5118306351183064	0	0	7542.091752016083	0	8371.711610676937	0	365310
13	0	"hundred-farmers3"	10000	0	"only-one-field-per-year"	2	3.168	1000	false	true	"historical_trends"	"log-normal"	3.445	false	"hh-nw-kernel-distance"	90	1100	3	0.093	30	0.069	0.05	false	true	0.1	10	0	0.1	1	10	0	false	7	50	true	0	false	1	6	100	0.42528019925280197	0.574719800747198	0	0	6846.340846436324	0	8801.624534124005	0	365310
13	0	"hundred-farmers3"	10000	0	"only-one-field-per-year"	2	3.168	1000	false	true	"historical_trends"	"log-normal"	3.445	false	"hh-nw-kernel-distance"	90	1100	3	0.093	30	0.069	0.05	false	true	0.1	10	0	0.1	1	10	0	false	7	50	true	0	false	1	7	100	0.36924034869240346	0.6307596513075965	0	0	5917.943017762843	0	9226.891925920658	0	365310
13	0	"hundred-farmers3"	10000	0	"only-one-field-per-year"	2	3.168	1000	false	true	"historical_trends"	"log-normal"	3.445	false	"hh-nw-kernel-distance"	90	1100	3	0.093	30	0.069	0.05	false	true	0.1	10	0	0.1	1	10	0	false	7	50	true	0	false	1	8	100	0.4763387297633873	0.5236612702366127	0	0	6376.133821774564	0	9447.676320706374	0	365310
13	0	"hundred-farmers3"	10000	0	"only-one-field-per-year"	2	3.168	1000	false	true	"historical_trends"	"log-normal"	3.445	false	"hh-nw-kernel-distance"	90	1100	3	0.093	30	0.069	0.05	false	true	0.1	10	0	0.1	1	10	0	false	7	50	true	0	false	1	9	99	0.559850374064838	0.4401496259351621	0	0	6600.522056249867	0	8121.660336622995	0	365400
13	0	"hundred-farmers3"	10000	0	"only-one-field-per-year"	2	3.168	1000	false	true	"historical_trends"	"log-normal"	3.445	false	"hh-nw-kernel-distance"	90	1100	3	0.093	30	0.069	0.05	false	true	0.1	10	0	0.1	1	10	0	false	7	50	true	0	false	1	10	98	0.5608994378513429	0.4391005621486571	0	0	6270.300497933089	0	8450.396084969349	0	365535
13	0	"hundred-farmers3"	10000	0	"only-one-field-per-year"	2	3.168	1000	false	true	"historical_trends"	"log-normal"	3.445	false	"hh-nw-kernel-distance"	90	1100	3	0.093	30	0.069	0.05	false	true	0.1	10	0	0.1	1	10	0	false	7	50	true	0	false	1	11	98	0.5608994378513429	0.4391005621486571	0	0	6955.477807786282	0	8758.381987557508	0	365535
13	0	"hundred-farmers3"	10000	0	"only-one-field-per-year"	2	3.168	1000	false	true	"historical_trends"	"log-normal"	3.445	false	"hh-nw-kernel-distance"	90	1100	3	0.093	30	0.069	0.05	false	true	0.1	10	0	0.1	1	10	0	false	7	50	true	0	false	1	12	98	0.5933791380387258	0.4066208619612742	0	0	7449.892646078239	0	8267.220317043002	0	365535
13	0	"hundred-farmers3"	10000	0	"only-one-field-per-year"	2	3.168	1000	false	true	"historical_trends"	"log-normal"	3.445	false	"hh-nw-kernel-distance"	90	1100	3	0.093	30	0.069	0.05	false	true	0.1	10	0	0.1	1	10	0	false	7	50	true	0	false	1	13	97	0.6081504702194357	0.39184952978056425	0	0	6794.173577817706	0	8150.314146726416	0	365805
13	0	"hundred-farmers3"	10000	0	"only-one-field-per-year"	2	3.168	1000	false	true	"historical_trends"	"log-normal"	3.445	false	"hh-nw-kernel-distance"	90	1100	3	0.093	30	0.069	0.05	false	true	0.1	10	0	0.1	1	10	0	false	7	50	true	0	false	1	14	97	0.6081504702194357	0.39184952978056425	0	0	7021.308613340805	0	8341.460625910791	0	365805
13	0	"hundred-farmers3"	10000	0	"only-one-field-per-year"	2	3.168	1000	false	true	"historical_trends"	"log-normal"	3.445	false	"hh-nw-kernel-distance"	90	1100	3	0.093	30	0.069	0.05	false	true	0.1	10	0	0.1	1	10	0	false	7	50	true	0	false	1	15	97	0.6225705329153605	0.3774294670846395	0	0	7406.163368868734	0	8165.100465009091	0	365805
13	0	"hundred-farmers3"	10000	0	"only-one-field-per-year"	2	3.168	1000	false	true	"historical_trends"	"log-normal"	3.445	false	"hh-nw-kernel-distance"	90	1100	3	0.093	30	0.069	0.05	false	true	0.1	10	0	0.1	1	10	0	false	7	50	true	0	false	1	16	97	0.6225705329153605	0.3774294670846395	0	0	7639.482147259505	0	8297.948267329475	0	365805
13	0	"hundred-farmers3"	10000	0	"only-one-field-per-year"	2	3.168	1000	false	true	"historical_trends"	"log-normal"	3.445	false	"hh-nw-kernel-distance"	90	1100	3	0.093	30	0.069	0.05	false	true	0.1	10	0	0.1	1	10	0	false	7	50	true	0	false	1	17	97	0.6225705329153605	0.3774294670846395	0	0	7696.489247197945	0	8406.714840427394	0	365805
13	0	"hundred-farmers3"	10000	0	"only-one-field-per-year"	2	3.168	1000	false	true	"historical_trends"	"log-normal"	3.445	false	"hh-nw-kernel-distance"	90	1100	3	0.093	30	0.069	0.05	false	true	0.1	10	0	0.1	1	10	0	false	7	50	true	0	false	1	18	97	0.5736677115987461	0.4263322884012539	0	0	7547.46880239605	0	8494.794115155226	0	365805
13	0	"hundred-farmers3"	10000	0	"only-one-field-per-year"	2	3.168	1000	false	true	"historical_trends"	"log-normal"	3.445	false	"hh-nw-kernel-distance"	90	1100	3	0.093	30	0.069	0.05	false	true	0.1	10	0	0.1	1	10	0	false	7	50	true	0	false	1	19	97	0.6018808777429467	0.3981191222570533	0	0	7759.339880258103	0	8433.718112978377	0	365805
13	0	"hundred-farmers3"	10000	0	"only-one-field-per-year"	2	3.168	1000	false	true	"historical_trends"	"log-normal"	3.445	false	"hh-nw-kernel-distance"	90	1100	3	0.093	30	0.069	0.05	false	true	0.1	10	0	0.1	1	10	0	false	7	50	true	0	false	1	20	97	0.6401253918495298	0.35987460815047023	0	0	7893.335590328554	0	7597.428298144041	0	365805
13	0	"hundred-farmers3"	10000	0	"only-one-field-per-year"	2	3.168	1000	false	true	"historical_trends"	"log-normal"	3.445	false	"hh-nw-kernel-distance"	90	1100	3	0.093	30	0.069	0.05	false	true	0.1	10	0	0.1	1	10	0	false	7	50	true	0	false	1	21	97	0.5793103448275863	0.4206896551724138	0	0	7878.221434990438	0	7498.47242216249	0	365805
13	0	"hundred-farmers3"	10000	0	"only-one-field-per-year"	2	3.168	1000	false	true	"historical_trends"	"log-normal"	3.445	false	"hh-nw-kernel-distance"	90	1100	3	0.093	30	0.069	0.05	false	true	0.1	10	0	0.1	1	10	0	false	7	50	true	0	false	1	22	97	0.7015673981191223	0.2984326018808777	0	0	8410.7830478004	0	6355.199956040802	0	365805
13	0	"hundred-farmers3"	10000	0	"only-one-field-per-year"	2	3.168	1000	false	true	"historical_trends"	"log-normal"	3.445	false	"hh-nw-kernel-distance"	90	1100	3	0.093	30	0.069	0.05	false	true	0.1	10	0	0.1	1	10	0	false	7	50	true	0	false	1	23	97	0.7260188087774294	0.27398119122257053	0	0	8511.840701270701	0	5783.981039456724	0	365805
13	0	"hundred-farmers3"	10000	0	"only-one-field-per-year"	2	3.168	1000	false	true	"historical_trends"	"log-normal"	3.445	false	"hh-nw-kernel-distance"	90	1100	3	0.093	30	0.069	0.05	false	true	0.1	10	0	0.1	1	10	0	false	7	50	true	0	false	1	24	97	0.587460815047022	0.41253918495297803	0	0	8463.115116497234	0	5787.800183728671	0	365805
13	0	"hundred-farmers3"	10000	0	"only-one-field-per-year"	2	3.168	1000	false	true	"historical_trends"	"log-normal"	3.445	false	"hh-nw-kernel-distance"	90	1100	3	0.093	30	0.069	0.05	false	true	0.1	10	0	0.1	1	10	0	false	7	50	true	0	false	1	25	97	0.5711598746081504	0.4288401253918495	0	0	8492.290757027857	0	5841.215047032954	0	365805
13	0	"hundred-farmers3"	10000	0	"only-one-field-per-year"	2	3.168	1000	false	true	"historical_trends"	"log-normal"	3.445	false	"hh-nw-kernel-distance"	90	1100	3	0.093	30	0.069	0.05	false	true	0.1	10	0	0.1	1	10	0	false	7	50	true	0	false	1	26	97	0.5699059561128527	0.43009404388714734	0	0	8817.41221641865	0	5871.543037432964	0	365805
13	0	"hundred-farmers3"	10000	0	"only-one-field-per-year"	2	3.168	1000	false	true	"historical_trends"	"log-normal"	3.445	false	"hh-nw-kernel-distance"	90	1100	3	0.093	30	0.069	0.05	false	true	0.1	10	0	0.1	1	10	0	false	7	50	true	0	false	1	27	97	0.5686520376175549	0.43134796238244516	0	0	9127.517109531345	0	5458.212371377469	0	365805
13	0	"hundred-farmers3"	10000	0	"only-one-field-per-year"	2	3.168	1000	false	true	"historical_trends"	"log-normal"	3.445	false	"hh-nw-kernel-distance"	90	1100	3	0.093	30	0.069	0.05	false	true	0.1	10	0	0.1	1	10	0	false	7	50	true	0	false	1	28	97	0.5554858934169279	0.4445141065830721	0	0	9200.384751647345	0	4613.653934465899	0	365805
13	0	"hundred-farmers3"	10000	0	"only-one-field-per-year"	2	3.168	1000	false	true	"historical_trends"	"log-normal"	3.445	false	"hh-nw-kernel-distance"	90	1100	3	0.093	30	0.069	0.05	false	true	0.1	10	0	0.1	1	10	0	false	7	50	true	0	false	1	29	97	0.6056426332288402	0.3943573667711599	0	0	9560.912540013273	0	3869.4994613385643	0	365805
13	0	"hundred-farmers3"	10000	0	"only-one-field-per-year"	2	3.168	1000	false	true	"historical_trends"	"log-normal"	3.445	false	"hh-nw-kernel-distance"	90	1100	3	0.093	30	0.069	0.05	false	true	0.1	10	0	0.1	1	10	0	false	7	50	true	0	false	1	30	97	0.6313479623824452	0.3686520376175549	0	0	9598.162679966288	0	3465.3932528810997	0	365805
13	0	"hundred-farmers3"	10000	0	"only-one-field-per-year"	2	3.168	1000	false	true	"historical_trends"	"log-normal"	3.445	false	"hh-nw-kernel-distance"	90	1100	3	0.093	30	0.069	0.05	false	true	0.1	10	0	0.1	1	10	0	false	7	50	true	0	false	1	31	97	0.6300940438871473	0.36990595611285265	0	0	9572.478065553025	0	3251.148119032838	0	365805
13	0	"hundred-farmers3"	10000	0	"only-one-field-per-year"	2	3.168	1000	false	true	"historical_trends"	"log-normal"	3.445	false	"hh-nw-kernel-distance"	90	1100	3	0.093	30	0.069	0.05	false	true	0.1	10	0	0.1	1	10	0	false	7	50	true	0	false	1	32	97	0.6300940438871473	0.36990595611285265	0	0	8892.995197369637	0	3590.9188826731884	0	365805
13	0	"hundred-farmers3"	10000	0	"only-one-field-per-year"	2	3.168	1000	false	true	"historical_trends"	"log-normal"	3.445	false	"hh-nw-kernel-distance"	90	1100	3	0.093	30	0.069	0.05	false	true	0.1	10	0	0.1	1	10	0	false	7	50	true	0	false	1	33	96	0.5266792215944758	0.47332077840552417	0	0	8281.757263592688	0	3979.3664899429723	0	365895
13	0	"hundred-farmers3"	10000	0	"only-one-field-per-year"	2	3.168	1000	false	true	"historical_trends"	"log-normal"	3.445	false	"hh-nw-kernel-distance"	90	1100	3	0.093	30	0.069	0.05	false	true	0.1	10	0	0.1	1	10	0	false	7	50	true	0	false	1	34	96	0.4394224733207784	0.5605775266792216	0	0	6785.810962089284	0	4418.633235138551	0	365895
13	0	"hundred-farmers3"	10000	0	"only-one-field-per-year"	2	3.168	1000	false	true	"historical_trends"	"log-normal"	3.445	false	"hh-nw-kernel-distance"	90	1100	3	0.093	30	0.069	0.05	false	true	0.1	10	0	0.1	1	10	0	false	7	50	true	0	false	1	35	96	0.5856873822975518	0.4143126177024482	0	0	7390.485162414518	0	3901.7381948736443	0	365895
13	0	"hundred-farmers3"	10000	0	"only-one-field-per-year"	2	3.168	1000	false	true	"historical_trends"	"log-normal"	3.445	false	"hh-nw-kernel-distance"	90	1100	3	0.093	30	0.069	0.05	false	true	0.1	10	0	0.1	1	10	0	false	7	50	true	0	false	1	36	95	0.884978001257071	0.11502199874292897	0	0	7492.376388346562	0	1573.3812010631596	0	365985
13	0	"hundred-farmers3"	10000	0	"only-one-field-per-year"	2	3.168	1000	false	true	"historical_trends"	"log-normal"	3.445	false	"hh-nw-kernel-distance"	90	1100	3	0.093	30	0.069	0.05	false	true	0.1	10	0	0.1	1	10	0	false	7	50	true	0	false	1	37	94	0.8904282115869018	0.10957178841309824	0	0	8705.7481582288	0	1500.509829674113	0	366120
13	0	"hundred-farmers3"	10000	0	"only-one-field-per-year"	2	3.168	1000	false	true	"historical_trends"	"log-normal"	3.445	false	"hh-nw-kernel-distance"	90	1100	3	0.093	30	0.069	0.05	false	true	0.1	10	0	0.1	1	10	0	false	7	50	true	0	false	1	38	94	0.8658690176322418	0.1341309823677582	0	0	9333.474949530626	0	1530.6544830407026	0	366120
13	0	"hundred-farmers3"	10000	0	"only-one-field-per-year"	2	3.168	1000	false	true	"historical_trends"	"log-normal"	3.445	false	"hh-nw-kernel-distance"	90	1100	3	0.093	30	0.069	0.05	false	true	0.1	10	0	0.1	1	10	0	false	7	50	true	0	false	1	39	93	0.8682219419924337	0.1317780580075662	0	0	9687.00055917207	0	1564.9230525710452	0	366210
13	0	"hundred-farmers3"	10000	0	"only-one-field-per-year"	2	3.168	1000	false	true	"historical_trends"	"log-normal"	3.445	false	"hh-nw-kernel-distance"	90	1100	3	0.093	30	0.069	0.05	false	true	0.1	10	0	0.1	1	10	0	false	7	50	true	0	false	1	40	93	0.8694829760403531	0.1305170239596469	0	0	9019.285897835973	0	1652.245586289863	0	366210
13	0	"hundred-farmers3"	10000	0	"only-one-field-per-year"	2	3.168	1000	false	true	"historical_trends"	"log-normal"	3.445	false	"hh-nw-kernel-distance"	90	1100	3	0.093	30	0.069	0.05	false	true	0.1	10	0	0.1	1	10	0	false	7	50	true	0	false	1	41	93	0.78562421185372	0.21437578814627994	0	0	9069.461434393608	0	1728.069335876163	0	366210
13	0	"hundred-farmers3"	10000	0	"only-one-field-per-year"	2	3.168	1000	false	true	"historical_trends"	"log-normal"	3.445	false	"hh-nw-kernel-distance"	90	1100	3	0.093	30	0.069	0.05	false	true	0.1	10	0	0.1	1	10	0	false	7	50	true	0	false	1	42	93	0.7629255989911727	0.23707440100882723	0	0	9230.10251072734	0	1796.937151956958	0	366210
13	0	"hundred-farmers3"	10000	0	"only-one-field-per-year"	2	3.168	1000	false	true	"historical_trends"	"log-normal"	3.445	false	"hh-nw-kernel-distance"	90	1100	3	0.093	30	0.069	0.05	false	true	0.1	10	0	0.1	1	10	0	false	7	50	true	0	false	1	43	93	0.701765447667087	0.29823455233291296	0	0	8806.794823941193	0	1866.8345222545108	0	366210
13	0	"hundred-farmers3"	10000	0	"only-one-field-per-year"	2	3.168	1000	false	true	"historical_trends"	"log-normal"	3.445	false	"hh-nw-kernel-distance"	90	1100	3	0.093	30	0.069	0.05	false	true	0.1	10	0	0.1	1	10	0	false	7	50	true	0	false	1	44	93	0.6569987389659521	0.34300126103404793	0	0	8508.967098599702	0	1949.8384040175913	0	366210
13	0	"hundred-farmers3"	10000	0	"only-one-field-per-year"	2	3.168	1000	false	true	"historical_trends"	"log-normal"	3.445	false	"hh-nw-kernel-distance"	90	1100	3	0.093	30	0.069	0.05	false	true	0.1	10	0	0.1	1	10	0	false	7	50	true	0	false	1	45	93	0.6506935687263556	0.3493064312736444	0	0	8822.631957971744	0	2061.5497198249986	0	366210
13	0	"hundred-farmers3"	10000	0	"only-one-field-per-year"	2	3.168	1000	false	true	"historical_trends"	"log-normal"	3.445	false	"hh-nw-kernel-distance"	90	1100	3	0.093	30	0.069	0.05	false	true	0.1	10	0	0.1	1	10	0	false	7	50	true	0	false	1	46	90	0.6476552598225602	0.3523447401774398	0	0	9099.82942708549	0	2190.654343087941	0	366570
13	0	"hundred-farmers3"	10000	0	"only-one-field-per-year"	2	3.168	1000	false	true	"historical_trends"	"log-normal"	3.445	false	"hh-nw-kernel-distance"	90	1100	3	0.093	30	0.069	0.05	false	true	0.1	10	0	0.1	1	10	0	false	7	50	true	0	false	1	47	90	0.6457541191381495	0.35424588086185044	0	0	9451.594097503252	0	2405.9857041024975	0	366570
13	0	"hundred-farmers3"	10000	0	"only-one-field-per-year"	2	3.168	1000	false	true	"historical_trends"	"log-normal"	3.445	false	"hh-nw-kernel-distance"	90	1100	3	0.093	30	0.069	0.05	false	true	0.1	10	0	0.1	1	10	0	false	7	50	true	0	false	1	48	90	0.6273764258555133	0.3726235741444867	0	0	9478.623078716519	0	2694.2665273395173	0	366570
13	0	"hundred-farmers3"	10000	0	"only-one-field-per-year"	2	3.168	1000	false	true	"historical_trends"	"log-normal"	3.445	false	"hh-nw-kernel-distance"	90	1100	3	0.093	30	0.069	0.05	false	true	0.1	10	0	0.1	1	10	0	false	7	50	true	0	false	1	49	90	0.5906210392902408	0.4093789607097592	0	0	9150.0325815	0	3060.043595623903	0	366570
13	0	"hundred-farmers3"	10000	0	"only-one-field-per-year"	2	3.168	1000	false	true	"historical_trends"	"log-normal"	3.445	false	"hh-nw-kernel-distance"	90	1100	3	0.093	30	0.069	0.05	false	true	0.1	10	0	0.1	1	10	0	false	7	50	true	0	false	1	50	87	0.5951468710089399	0.40485312899106	0	0	9476.876027572807	0	3410.9910630883423	0	367110
14	0	"hundred-farmers3"	10000	0	"only-one-field-per-year"	2	3.168	1000	false	true	"historical_trends"	"log-normal"	3.445	false	"hh-nw-kernel-distance"	90	1100	3	0.093	30	0.069	0.05	false	true	0.1	10	0	0.1	1	10	0	false	7	50	true	0	false	1	0	100	0.50186799501868	0.49813200498132004	0	0	0	0	0	0	0
14	0	"hundred-farmers3"	10000	0	"only-one-field-per-year"	2	3.168	1000	false	true	"historical_trends"	"log-normal"	3.445	false	"hh-nw-kernel-distance"	90	1100	3	0.093	30	0.069	0.05	false	true	0.1	10	0	0.1	1	10	0	false	7	50	true	0	false	1	1	100	0.4794520547945205	0.5205479452054794	0	0	6937.652723247538	0	7067.494796723137	0	365310
14	0	"hundred-farmers3"	10000	0	"only-one-field-per-year"	2	3.168	1000	false	true	"historical_trends"	"log-normal"	3.445	false	"hh-nw-kernel-distance"	90	1100	3	0.093	30	0.069	0.05	false	true	0.1	10	0	0.1	1	10	0	false	7	50	true	0	false	1	2	100	0.4794520547945205	0.5205479452054794	0	0	7256.562625718781	0	7510.294508360242	0	365310
14	0	"hundred-farmers3"	10000	0	"only-one-field-per-year"	2	3.168	1000	false	true	"historical_trends"	"log-normal"	3.445	false	"hh-nw-kernel-distance"	90	1100	3	0.093	30	0.069	0.05	false	true	0.1	10	0	0.1	1	10	0	false	7	50	true	0	false	1	3	100	0.4794520547945205	0.5205479452054794	0	0	7295.8076409533405	0	7958.850000192505	0	365310
14	0	"hundred-farmers3"	10000	0	"only-one-field-per-year"	2	3.168	1000	false	true	"historical_trends"	"log-normal"	3.445	false	"hh-nw-kernel-distance"	90	1100	3	0.093	30	0.069	0.05	false	true	0.1	10	0	0.1	1	10	0	false	7	50	true	0	false	1	4	100	0.47696139476961397	0.523038605230386	0	0	6592.447918173494	0	8409.315922195357	0	365310
14	0	"hundred-farmers3"	10000	0	"only-one-field-per-year"	2	3.168	1000	false	true	"historical_trends"	"log-normal"	3.445	false	"hh-nw-kernel-distance"	90	1100	3	0.093	30	0.069	0.05	false	true	0.1	10	0	0.1	1	10	0	false	7	50	true	0	false	1	5	100	0.47696139476961397	0.523038605230386	0	0	6880.712591415573	0	8856.685883933711	0	365310
14	0	"hundred-farmers3"	10000	0	"only-one-field-per-year"	2	3.168	1000	false	true	"historical_trends"	"log-normal"	3.445	false	"hh-nw-kernel-distance"	90	1100	3	0.093	30	0.069	0.05	false	true	0.1	10	0	0.1	1	10	0	false	7	50	true	0	false	1	6	100	0.44333748443337484	0.5566625155666252	0	0	6667.294682319498	0	9294.620290503944	0	365310
14	0	"hundred-farmers3"	10000	0	"only-one-field-per-year"	2	3.168	1000	false	true	"historical_trends"	"log-normal"	3.445	false	"hh-nw-kernel-distance"	90	1100	3	0.093	30	0.069	0.05	false	true	0.1	10	0	0.1	1	10	0	false	7	50	true	0	false	1	7	100	0.40224159402241594	0.597758405977584	0	0	6102.218564868174	0	9715.429282575778	0	365310
14	0	"hundred-farmers3"	10000	0	"only-one-field-per-year"	2	3.168	1000	false	true	"historical_trends"	"log-normal"	3.445	false	"hh-nw-kernel-distance"	90	1100	3	0.093	30	0.069	0.05	false	true	0.1	10	0	0.1	1	10	0	false	7	50	true	0	false	1	8	100	0.4713574097135741	0.5286425902864259	0	0	6524.166500587088	0	9847.392400868846	0	365310
14	0	"hundred-farmers3"	10000	0	"only-one-field-per-year"	2	3.168	1000	false	true	"historical_trends"	"log-normal"	3.445	false	"hh-nw-kernel-distance"	90	1100	3	0.093	30	0.069	0.05	false	true	0.1	10	0	0.1	1	10	0	false	7	50	true	0	false	1	9	100	0.5417185554171855	0.45828144458281445	0	0	6957.572059283022	0	8921.422540447122	0	365310
14	0	"hundred-farmers3"	10000	0	"only-one-field-per-year"	2	3.168	1000	false	true	"historical_trends"	"log-normal"	3.445	false	"hh-nw-kernel-distance"	90	1100	3	0.093	30	0.069	0.05	false	true	0.1	10	0	0.1	1	10	0	false	7	50	true	0	false	1	10	99	0.5518102372034956	0.44818976279650435	0	0	7049.616180278936	0	8973.173811239865	0	365490
14	0	"hundred-farmers3"	10000	0	"only-one-field-per-year"	2	3.168	1000	false	true	"historical_trends"	"log-normal"	3.445	false	"hh-nw-kernel-distance"	90	1100	3	0.093	30	0.069	0.05	false	true	0.1	10	0	0.1	1	10	0	false	7	50	true	0	false	1	11	98	0.5509693558474046	0.44903064415259536	0	0	7584.332433868961	0	9248.706088731931	0	365625
14	0	"hundred-farmers3"	10000	0	"only-one-field-per-year"	2	3.168	1000	false	true	"historical_trends"	"log-normal"	3.445	false	"hh-nw-kernel-distance"	90	1100	3	0.093	30	0.069	0.05	false	true	0.1	10	0	0.1	1	10	0	false	7	50	true	0	false	1	12	98	0.5834896810506567	0.4165103189493433	0	0	8012.154055757947	0	8722.674820490958	0	365625
14	0	"hundred-farmers3"	10000	0	"only-one-field-per-year"	2	3.168	1000	false	true	"historical_trends"	"log-normal"	3.445	false	"hh-nw-kernel-distance"	90	1100	3	0.093	30	0.069	0.05	false	true	0.1	10	0	0.1	1	10	0	false	7	50	true	0	false	1	13	98	0.6191369606003753	0.3808630393996248	0	0	7926.4424250119755	0	8056.229867854303	0	365625
14	0	"hundred-farmers3"	10000	0	"only-one-field-per-year"	2	3.168	1000	false	true	"historical_trends"	"log-normal"	3.445	false	"hh-nw-kernel-distance"	90	1100	3	0.093	30	0.069	0.05	false	true	0.1	10	0	0.1	1	10	0	false	7	50	true	0	false	1	14	98	0.6191369606003753	0.3808630393996248	0	0	7594.81851855601	0	8218.502944385837	0	365625
14	0	"hundred-farmers3"	10000	0	"only-one-field-per-year"	2	3.168	1000	false	true	"historical_trends"	"log-normal"	3.445	false	"hh-nw-kernel-distance"	90	1100	3	0.093	30	0.069	0.05	false	true	0.1	10	0	0.1	1	10	0	false	7	50	true	0	false	1	15	98	0.6222639149468417	0.3777360850531582	0	0	8049.8600788580015	0	8278.58574377167	0	365625
14	0	"hundred-farmers3"	10000	0	"only-one-field-per-year"	2	3.168	1000	false	true	"historical_trends"	"log-normal"	3.445	false	"hh-nw-kernel-distance"	90	1100	3	0.093	30	0.069	0.05	false	true	0.1	10	0	0.1	1	10	0	false	7	50	true	0	false	1	16	97	0.6238244514106583	0.3761755485893417	0	0	7724.643795560055	0	8349.952862876304	0	365805
14	0	"hundred-farmers3"	10000	0	"only-one-field-per-year"	2	3.168	1000	false	true	"historical_trends"	"log-normal"	3.445	false	"hh-nw-kernel-distance"	90	1100	3	0.093	30	0.069	0.05	false	true	0.1	10	0	0.1	1	10	0	false	7	50	true	0	false	1	17	97	0.6238244514106583	0.3761755485893417	0	0	7779.215973919231	0	8434.892913852738	0	365805
14	0	"hundred-farmers3"	10000	0	"only-one-field-per-year"	2	3.168	1000	false	true	"historical_trends"	"log-normal"	3.445	false	"hh-nw-kernel-distance"	90	1100	3	0.093	30	0.069	0.05	false	true	0.1	10	0	0.1	1	10	0	false	7	50	true	0	false	1	18	97	0.568025078369906	0.43197492163009404	0	0	7483.581742521786	0	8504.166344613717	0	365805
14	0	"hundred-farmers3"	10000	0	"only-one-field-per-year"	2	3.168	1000	false	true	"historical_trends"	"log-normal"	3.445	false	"hh-nw-kernel-distance"	90	1100	3	0.093	30	0.069	0.05	false	true	0.1	10	0	0.1	1	10	0	false	7	50	true	0	false	1	19	96	0.6020087884494664	0.3979912115505336	0	0	7718.078737821	0	8456.511263976934	0	365895
14	0	"hundred-farmers3"	10000	0	"only-one-field-per-year"	2	3.168	1000	false	true	"historical_trends"	"log-normal"	3.445	false	"hh-nw-kernel-distance"	90	1100	3	0.093	30	0.069	0.05	false	true	0.1	10	0	0.1	1	10	0	false	7	50	true	0	false	1	20	96	0.6509730069052103	0.3490269930947897	0	0	7902.3421510113285	0	7300.285772702367	0	365895
14	0	"hundred-farmers3"	10000	0	"only-one-field-per-year"	2	3.168	1000	false	true	"historical_trends"	"log-normal"	3.445	false	"hh-nw-kernel-distance"	90	1100	3	0.093	30	0.069	0.05	false	true	0.1	10	0	0.1	1	10	0	false	7	50	true	0	false	1	21	96	0.5612052730696798	0.4387947269303202	0	0	7383.999472232981	0	7338.926476034034	0	365895
14	0	"hundred-farmers3"	10000	0	"only-one-field-per-year"	2	3.168	1000	false	true	"historical_trends"	"log-normal"	3.445	false	"hh-nw-kernel-distance"	90	1100	3	0.093	30	0.069	0.05	false	true	0.1	10	0	0.1	1	10	0	false	7	50	true	0	false	1	22	96	0.687382297551789	0.3126177024482109	0	0	7996.346459352673	0	6498.043451363985	0	365895
14	0	"hundred-farmers3"	10000	0	"only-one-field-per-year"	2	3.168	1000	false	true	"historical_trends"	"log-normal"	3.445	false	"hh-nw-kernel-distance"	90	1100	3	0.093	30	0.069	0.05	false	true	0.1	10	0	0.1	1	10	0	false	7	50	true	0	false	1	23	96	0.7401129943502824	0.2598870056497175	0	0	8184.994867785131	0	5339.21678636172	0	365895
14	0	"hundred-farmers3"	10000	0	"only-one-field-per-year"	2	3.168	1000	false	true	"historical_trends"	"log-normal"	3.445	false	"hh-nw-kernel-distance"	90	1100	3	0.093	30	0.069	0.05	false	true	0.1	10	0	0.1	1	10	0	false	7	50	true	0	false	1	24	95	0.6027655562539284	0.39723444374607164	0	0	8152.63857756669	0	5342.327346360255	0	365985
14	0	"hundred-farmers3"	10000	0	"only-one-field-per-year"	2	3.168	1000	false	true	"historical_trends"	"log-normal"	3.445	false	"hh-nw-kernel-distance"	90	1100	3	0.093	30	0.069	0.05	false	true	0.1	10	0	0.1	1	10	0	false	7	50	true	0	false	1	25	95	0.5870521684475173	0.4129478315524827	0	0	8236.190578855336	0	5369.376008501922	0	365985
14	0	"hundred-farmers3"	10000	0	"only-one-field-per-year"	2	3.168	1000	false	true	"historical_trends"	"log-normal"	3.445	false	"hh-nw-kernel-distance"	90	1100	3	0.093	30	0.069	0.05	false	true	0.1	10	0	0.1	1	10	0	false	7	50	true	0	false	1	26	95	0.5839094908862351	0.41609050911376494	0	0	8557.51867274931	0	5436.723778576576	0	365985
14	0	"hundred-farmers3"	10000	0	"only-one-field-per-year"	2	3.168	1000	false	true	"historical_trends"	"log-normal"	3.445	false	"hh-nw-kernel-distance"	90	1100	3	0.093	30	0.069	0.05	false	true	0.1	10	0	0.1	1	10	0	false	7	50	true	0	false	1	27	95	0.5700817096165933	0.4299182903834067	0	0	8662.657094713732	0	5006.928576035472	0	365985
14	0	"hundred-farmers3"	10000	0	"only-one-field-per-year"	2	3.168	1000	false	true	"historical_trends"	"log-normal"	3.445	false	"hh-nw-kernel-distance"	90	1100	3	0.093	30	0.069	0.05	false	true	0.1	10	0	0.1	1	10	0	false	7	50	true	0	false	1	28	95	0.5663104965430547	0.4336895034569453	0	0	8932.42013344353	0	4297.085199119035	0	365985
14	0	"hundred-farmers3"	10000	0	"only-one-field-per-year"	2	3.168	1000	false	true	"historical_trends"	"log-normal"	3.445	false	"hh-nw-kernel-distance"	90	1100	3	0.093	30	0.069	0.05	false	true	0.1	10	0	0.1	1	10	0	false	7	50	true	0	false	1	29	94	0.5997482693517936	0.4002517306482064	0	0	9356.782023622147	0	4034.4489839404027	0	366075
14	0	"hundred-farmers3"	10000	0	"only-one-field-per-year"	2	3.168	1000	false	true	"historical_trends"	"log-normal"	3.445	false	"hh-nw-kernel-distance"	90	1100	3	0.093	30	0.069	0.05	false	true	0.1	10	0	0.1	1	10	0	false	7	50	true	0	false	1	30	93	0.6313799621928167	0.3686200378071834	0	0	8708.207808127701	0	3228.691084464561	0	366165
14	0	"hundred-farmers3"	10000	0	"only-one-field-per-year"	2	3.168	1000	false	true	"historical_trends"	"log-normal"	3.445	false	"hh-nw-kernel-distance"	90	1100	3	0.093	30	0.069	0.05	false	true	0.1	10	0	0.1	1	10	0	false	7	50	true	0	false	1	31	93	0.649653434152489	0.350346565847511	0	0	9290.465393005825	0	2882.5840795727704	0	366165
14	0	"hundred-farmers3"	10000	0	"only-one-field-per-year"	2	3.168	1000	false	true	"historical_trends"	"log-normal"	3.445	false	"hh-nw-kernel-distance"	90	1100	3	0.093	30	0.069	0.05	false	true	0.1	10	0	0.1	1	10	0	false	7	50	true	0	false	1	32	93	0.649653434152489	0.350346565847511	0	0	9353.158051529444	0	3233.394574018742	0	366165
14	0	"hundred-farmers3"	10000	0	"only-one-field-per-year"	2	3.168	1000	false	true	"historical_trends"	"log-normal"	3.445	false	"hh-nw-kernel-distance"	90	1100	3	0.093	30	0.069	0.05	false	true	0.1	10	0	0.1	1	10	0	false	7	50	true	0	false	1	33	93	0.5847511027095148	0.4152488972904852	0	0	8907.433200482461	0	3639.469528587976	0	366165
14	0	"hundred-farmers3"	10000	0	"only-one-field-per-year"	2	3.168	1000	false	true	"historical_trends"	"log-normal"	3.445	false	"hh-nw-kernel-distance"	90	1100	3	0.093	30	0.069	0.05	false	true	0.1	10	0	0.1	1	10	0	false	7	50	true	0	false	1	34	92	0.5236593059936908	0.47634069400630913	0	0	7985.802799638565	0	4072.3102619973297	0	366255
14	0	"hundred-farmers3"	10000	0	"only-one-field-per-year"	2	3.168	1000	false	true	"historical_trends"	"log-normal"	3.445	false	"hh-nw-kernel-distance"	90	1100	3	0.093	30	0.069	0.05	false	true	0.1	10	0	0.1	1	10	0	false	7	50	true	0	false	1	35	92	0.6548895899053627	0.3451104100946372	0	0	8458.579474958686	0	3420.066334467265	0	366255
14	0	"hundred-farmers3"	10000	0	"only-one-field-per-year"	2	3.168	1000	false	true	"historical_trends"	"log-normal"	3.445	false	"hh-nw-kernel-distance"	90	1100	3	0.093	30	0.069	0.05	false	true	0.1	10	0	0.1	1	10	0	false	7	50	true	0	false	1	36	92	0.8567823343848581	0.14321766561514196	0	0	8670.859111901253	0	1804.1483106888347	0	366255
14	0	"hundred-farmers3"	10000	0	"only-one-field-per-year"	2	3.168	1000	false	true	"historical_trends"	"log-normal"	3.445	false	"hh-nw-kernel-distance"	90	1100	3	0.093	30	0.069	0.05	false	true	0.1	10	0	0.1	1	10	0	false	7	50	true	0	false	1	37	92	0.8422712933753943	0.15772870662460567	0	0	9585.508905878858	0	1922.3221245231389	0	366255
14	0	"hundred-farmers3"	10000	0	"only-one-field-per-year"	2	3.168	1000	false	true	"historical_trends"	"log-normal"	3.445	false	"hh-nw-kernel-distance"	90	1100	3	0.093	30	0.069	0.05	false	true	0.1	10	0	0.1	1	10	0	false	7	50	true	0	false	1	38	92	0.8025236593059937	0.1974763406940063	0	0	9726.014407202387	0	2090.9474147905707	0	366255
14	0	"hundred-farmers3"	10000	0	"only-one-field-per-year"	2	3.168	1000	false	true	"historical_trends"	"log-normal"	3.445	false	"hh-nw-kernel-distance"	90	1100	3	0.093	30	0.069	0.05	false	true	0.1	10	0	0.1	1	10	0	false	7	50	true	0	false	1	39	92	0.8025236593059937	0.1974763406940063	0	0	9985.537377365314	0	2237.891493392842	0	366255
14	0	"hundred-farmers3"	10000	0	"only-one-field-per-year"	2	3.168	1000	false	true	"historical_trends"	"log-normal"	3.445	false	"hh-nw-kernel-distance"	90	1100	3	0.093	30	0.069	0.05	false	true	0.1	10	0	0.1	1	10	0	false	7	50	true	0	false	1	40	92	0.8025236593059937	0.1974763406940063	0	0	9135.666157031597	0	2369.1757923725095	0	366255
14	0	"hundred-farmers3"	10000	0	"only-one-field-per-year"	2	3.168	1000	false	true	"historical_trends"	"log-normal"	3.445	false	"hh-nw-kernel-distance"	90	1100	3	0.093	30	0.069	0.05	false	true	0.1	10	0	0.1	1	10	0	false	7	50	true	0	false	1	41	91	0.7191650853889943	0.2808349146110057	0	0	9260.954454581835	0	2479.1323982868253	0	366435
14	0	"hundred-farmers3"	10000	0	"only-one-field-per-year"	2	3.168	1000	false	true	"historical_trends"	"log-normal"	3.445	false	"hh-nw-kernel-distance"	90	1100	3	0.093	30	0.069	0.05	false	true	0.1	10	0	0.1	1	10	0	false	7	50	true	0	false	1	42	91	0.6660341555977229	0.33396584440227706	0	0	8678.12618495933	0	2583.2559111697897	0	366435
14	0	"hundred-farmers3"	10000	0	"only-one-field-per-year"	2	3.168	1000	false	true	"historical_trends"	"log-normal"	3.445	false	"hh-nw-kernel-distance"	90	1100	3	0.093	30	0.069	0.05	false	true	0.1	10	0	0.1	1	10	0	false	7	50	true	0	false	1	43	91	0.5989879822896901	0.4010120177103099	0	0	7866.266456723122	0	2689.2593735420705	0	366435
14	0	"hundred-farmers3"	10000	0	"only-one-field-per-year"	2	3.168	1000	false	true	"historical_trends"	"log-normal"	3.445	false	"hh-nw-kernel-distance"	90	1100	3	0.093	30	0.069	0.05	false	true	0.1	10	0	0.1	1	10	0	false	7	50	true	0	false	1	44	91	0.5211891208096142	0.47881087919038584	0	0	6885.7904667532375	0	2813.4952397328952	0	366435
14	0	"hundred-farmers3"	10000	0	"only-one-field-per-year"	2	3.168	1000	false	true	"historical_trends"	"log-normal"	3.445	false	"hh-nw-kernel-distance"	90	1100	3	0.093	30	0.069	0.05	false	true	0.1	10	0	0.1	1	10	0	false	7	50	true	0	false	1	45	91	0.5167615433270082	0.48323845667299176	0	0	7123.897242819333	0	2975.9222555413826	0	366435
14	0	"hundred-farmers3"	10000	0	"only-one-field-per-year"	2	3.168	1000	false	true	"historical_trends"	"log-normal"	3.445	false	"hh-nw-kernel-distance"	90	1100	3	0.093	30	0.069	0.05	false	true	0.1	10	0	0.1	1	10	0	false	7	50	true	0	false	1	46	89	0.5142857142857142	0.4857142857142857	0	0	7353.556516254929	0	3135.1236182066827	0	366705
14	0	"hundred-farmers3"	10000	0	"only-one-field-per-year"	2	3.168	1000	false	true	"historical_trends"	"log-normal"	3.445	false	"hh-nw-kernel-distance"	90	1100	3	0.093	30	0.069	0.05	false	true	0.1	10	0	0.1	1	10	0	false	7	50	true	0	false	1	47	88	0.5120865139949109	0.48791348600508905	0	0	7588.278553837879	0	3388.802499746975	0	366840
14	0	"hundred-farmers3"	10000	0	"only-one-field-per-year"	2	3.168	1000	false	true	"historical_trends"	"log-normal"	3.445	false	"hh-nw-kernel-distance"	90	1100	3	0.093	30	0.069	0.05	false	true	0.1	10	0	0.1	1	10	0	false	7	50	true	0	false	1	48	88	0.48536895674300257	0.5146310432569975	0	0	7380.135604472211	0	3775.362971170795	0	366840
14	0	"hundred-farmers3"	10000	0	"only-one-field-per-year"	2	3.168	1000	false	true	"historical_trends"	"log-normal"	3.445	false	"hh-nw-kernel-distance"	90	1100	3	0.093	30	0.069	0.05	false	true	0.1	10	0	0.1	1	10	0	false	7	50	true	0	false	1	49	88	0.47646310432569977	0.5235368956743003	0	0	7487.174780662765	0	4263.356600596556	0	366840
14	0	"hundred-farmers3"	10000	0	"only-one-field-per-year"	2	3.168	1000	false	true	"historical_trends"	"log-normal"	3.445	false	"hh-nw-kernel-distance"	90	1100	3	0.093	30	0.069	0.05	false	true	0.1	10	0	0.1	1	10	0	false	7	50	true	0	false	1	50	87	0.4779834077855775	0.5220165922144224	0	0	7745.864092751783	0	4769.572713827866	0	367065
15	0	"hundred-farmers3"	10000	0	"only-one-field-per-year"	2	3.168	1000	false	true	"historical_trends"	"log-normal"	3.445	false	"hh-nw-kernel-distance"	90	1100	3	0.093	30	0.069	0.05	false	true	0.1	10	0	0.1	1	10	0	false	7	50	true	0	false	1	0	100	0.50186799501868	0.49813200498132004	0	0	0	0	0	0	0
15	0	"hundred-farmers3"	10000	0	"only-one-field-per-year"	2	3.168	1000	false	true	"historical_trends"	"log-normal"	3.445	false	"hh-nw-kernel-distance"	90	1100	3	0.093	30	0.069	0.05	false	true	0.1	10	0	0.1	1	10	0	false	7	50	true	0	false	1	1	100	0.4937733499377335	0.5062266500622665	0	0	7298.786078287084	0	7221.297419771305	0	365310
15	0	"hundred-farmers3"	10000	0	"only-one-field-per-year"	2	3.168	1000	false	true	"historical_trends"	"log-normal"	3.445	false	"hh-nw-kernel-distance"	90	1100	3	0.093	30	0.069	0.05	false	true	0.1	10	0	0.1	1	10	0	false	7	50	true	0	false	1	2	100	0.4937733499377335	0.5062266500622665	0	0	7633.030931501337	0	7585.00839809957	0	365310
15	0	"hundred-farmers3"	10000	0	"only-one-field-per-year"	2	3.168	1000	false	true	"historical_trends"	"log-normal"	3.445	false	"hh-nw-kernel-distance"	90	1100	3	0.093	30	0.069	0.05	false	true	0.1	10	0	0.1	1	10	0	false	7	50	true	0	false	1	3	100	0.4937733499377335	0.5062266500622665	0	0	7244.533486797538	0	7948.142246341788	0	365310
15	0	"hundred-farmers3"	10000	0	"only-one-field-per-year"	2	3.168	1000	false	true	"historical_trends"	"log-normal"	3.445	false	"hh-nw-kernel-distance"	90	1100	3	0.093	30	0.069	0.05	false	true	0.1	10	0	0.1	1	10	0	false	7	50	true	0	false	1	4	100	0.4887920298879203	0.5112079701120797	0	0	6612.900303479965	0	8311.073372998611	0	365310
15	0	"hundred-farmers3"	10000	0	"only-one-field-per-year"	2	3.168	1000	false	true	"historical_trends"	"log-normal"	3.445	false	"hh-nw-kernel-distance"	90	1100	3	0.093	30	0.069	0.05	false	true	0.1	10	0	0.1	1	10	0	false	7	50	true	0	false	1	5	100	0.4887920298879203	0.5112079701120797	0	0	6915.589616539918	0	8674.665854377532	0	365310
15	0	"hundred-farmers3"	10000	0	"only-one-field-per-year"	2	3.168	1000	false	true	"historical_trends"	"log-normal"	3.445	false	"hh-nw-kernel-distance"	90	1100	3	0.093	30	0.069	0.05	false	true	0.1	10	0	0.1	1	10	0	false	7	50	true	0	false	1	6	100	0.42528019925280197	0.574719800747198	0	0	6089.683849199047	0	9039.088849642221	0	365310
15	0	"hundred-farmers3"	10000	0	"only-one-field-per-year"	2	3.168	1000	false	true	"historical_trends"	"log-normal"	3.445	false	"hh-nw-kernel-distance"	90	1100	3	0.093	30	0.069	0.05	false	true	0.1	10	0	0.1	1	10	0	false	7	50	true	0	false	1	7	99	0.3871571072319202	0.6128428927680798	0	0	5580.747255131622	0	9387.892418710002	0	365400
15	0	"hundred-farmers3"	10000	0	"only-one-field-per-year"	2	3.168	1000	false	true	"historical_trends"	"log-normal"	3.445	false	"hh-nw-kernel-distance"	90	1100	3	0.093	30	0.069	0.05	false	true	0.1	10	0	0.1	1	10	0	false	7	50	true	0	false	1	8	97	0.4996873045653533	0.5003126954346466	0	0	5976.238301323422	0	9256.841466010783	0	365625
15	0	"hundred-farmers3"	10000	0	"only-one-field-per-year"	2	3.168	1000	false	true	"historical_trends"	"log-normal"	3.445	false	"hh-nw-kernel-distance"	90	1100	3	0.093	30	0.069	0.05	false	true	0.1	10	0	0.1	1	10	0	false	7	50	true	0	false	1	9	97	0.5628517823639775	0.4371482176360225	0	0	6505.544090661087	0	8217.58925370393	0	365625
15	0	"hundred-farmers3"	10000	0	"only-one-field-per-year"	2	3.168	1000	false	true	"historical_trends"	"log-normal"	3.445	false	"hh-nw-kernel-distance"	90	1100	3	0.093	30	0.069	0.05	false	true	0.1	10	0	0.1	1	10	0	false	7	50	true	0	false	1	10	97	0.5603502188868043	0.43964978111319575	0	0	6463.223911894687	0	8529.730471379366	0	365625
15	0	"hundred-farmers3"	10000	0	"only-one-field-per-year"	2	3.168	1000	false	true	"historical_trends"	"log-normal"	3.445	false	"hh-nw-kernel-distance"	90	1100	3	0.093	30	0.069	0.05	false	true	0.1	10	0	0.1	1	10	0	false	7	50	true	0	false	1	11	95	0.5635220125786163	0.43647798742138366	0	0	7040.395442612224	0	8730.016080363917	0	366030
15	0	"hundred-farmers3"	10000	0	"only-one-field-per-year"	2	3.168	1000	false	true	"historical_trends"	"log-normal"	3.445	false	"hh-nw-kernel-distance"	90	1100	3	0.093	30	0.069	0.05	false	true	0.1	10	0	0.1	1	10	0	false	7	50	true	0	false	1	12	95	0.5880503144654088	0.4119496855345912	0	0	7510.022358836213	0	8401.061223485425	0	366030
15	0	"hundred-farmers3"	10000	0	"only-one-field-per-year"	2	3.168	1000	false	true	"historical_trends"	"log-normal"	3.445	false	"hh-nw-kernel-distance"	90	1100	3	0.093	30	0.069	0.05	false	true	0.1	10	0	0.1	1	10	0	false	7	50	true	0	false	1	13	95	0.6163522012578616	0.3836477987421384	0	0	6948.534560906305	0	7952.765591804104	0	366030
15	0	"hundred-farmers3"	10000	0	"only-one-field-per-year"	2	3.168	1000	false	true	"historical_trends"	"log-normal"	3.445	false	"hh-nw-kernel-distance"	90	1100	3	0.093	30	0.069	0.05	false	true	0.1	10	0	0.1	1	10	0	false	7	50	true	0	false	1	14	95	0.6182389937106918	0.3817610062893082	0	0	7389.434257821273	0	8087.649460482365	0	366030
15	0	"hundred-farmers3"	10000	0	"only-one-field-per-year"	2	3.168	1000	false	true	"historical_trends"	"log-normal"	3.445	false	"hh-nw-kernel-distance"	90	1100	3	0.093	30	0.069	0.05	false	true	0.1	10	0	0.1	1	10	0	false	7	50	true	0	false	1	15	95	0.620125786163522	0.379874213836478	0	0	7959.305126889444	0	8194.228115580157	0	366030
15	0	"hundred-farmers3"	10000	0	"only-one-field-per-year"	2	3.168	1000	false	true	"historical_trends"	"log-normal"	3.445	false	"hh-nw-kernel-distance"	90	1100	3	0.093	30	0.069	0.05	false	true	0.1	10	0	0.1	1	10	0	false	7	50	true	0	false	1	16	93	0.6232616940581542	0.37673830594184576	0	0	8388.886652503594	0	8247.849885315829	0	366390
15	0	"hundred-farmers3"	10000	0	"only-one-field-per-year"	2	3.168	1000	false	true	"historical_trends"	"log-normal"	3.445	false	"hh-nw-kernel-distance"	90	1100	3	0.093	30	0.069	0.05	false	true	0.1	10	0	0.1	1	10	0	false	7	50	true	0	false	1	17	93	0.6232616940581542	0.37673830594184576	0	0	8593.212713425446	0	8342.891146632921	0	366390
15	0	"hundred-farmers3"	10000	0	"only-one-field-per-year"	2	3.168	1000	false	true	"historical_trends"	"log-normal"	3.445	false	"hh-nw-kernel-distance"	90	1100	3	0.093	30	0.069	0.05	false	true	0.1	10	0	0.1	1	10	0	false	7	50	true	0	false	1	18	93	0.56826801517067	0.43173198482932995	0	0	8073.63259833606	0	8420.785142510469	0	366390
15	0	"hundred-farmers3"	10000	0	"only-one-field-per-year"	2	3.168	1000	false	true	"historical_trends"	"log-normal"	3.445	false	"hh-nw-kernel-distance"	90	1100	3	0.093	30	0.069	0.05	false	true	0.1	10	0	0.1	1	10	0	false	7	50	true	0	false	1	19	93	0.6321112515802781	0.36788874841972186	0	0	8464.816319388341	0	8030.415962652086	0	366390
15	0	"hundred-farmers3"	10000	0	"only-one-field-per-year"	2	3.168	1000	false	true	"historical_trends"	"log-normal"	3.445	false	"hh-nw-kernel-distance"	90	1100	3	0.093	30	0.069	0.05	false	true	0.1	10	0	0.1	1	10	0	false	7	50	true	0	false	1	20	93	0.6643489254108723	0.3356510745891277	0	0	8604.004878618169	0	7335.530835867329	0	366390
15	0	"hundred-farmers3"	10000	0	"only-one-field-per-year"	2	3.168	1000	false	true	"historical_trends"	"log-normal"	3.445	false	"hh-nw-kernel-distance"	90	1100	3	0.093	30	0.069	0.05	false	true	0.1	10	0	0.1	1	10	0	false	7	50	true	0	false	1	21	93	0.5745891276864729	0.4254108723135272	0	0	8140.677785544227	0	7378.717893273086	0	366390
15	0	"hundred-farmers3"	10000	0	"only-one-field-per-year"	2	3.168	1000	false	true	"historical_trends"	"log-normal"	3.445	false	"hh-nw-kernel-distance"	90	1100	3	0.093	30	0.069	0.05	false	true	0.1	10	0	0.1	1	10	0	false	7	50	true	0	false	1	22	93	0.7484197218710493	0.2515802781289507	0	0	8675.0362703853	0	5278.680620516851	0	366390
15	0	"hundred-farmers3"	10000	0	"only-one-field-per-year"	2	3.168	1000	false	true	"historical_trends"	"log-normal"	3.445	false	"hh-nw-kernel-distance"	90	1100	3	0.093	30	0.069	0.05	false	true	0.1	10	0	0.1	1	10	0	false	7	50	true	0	false	1	23	91	0.7671319796954315	0.23286802030456852	0	0	8543.145355057037	0	4880.676296926446	0	366660
15	0	"hundred-farmers3"	10000	0	"only-one-field-per-year"	2	3.168	1000	false	true	"historical_trends"	"log-normal"	3.445	false	"hh-nw-kernel-distance"	90	1100	3	0.093	30	0.069	0.05	false	true	0.1	10	0	0.1	1	10	0	false	7	50	true	0	false	1	24	91	0.5920050761421319	0.407994923857868	0	0	8355.562688815919	0	4838.322494504696	0	366660
15	0	"hundred-farmers3"	10000	0	"only-one-field-per-year"	2	3.168	1000	false	true	"historical_trends"	"log-normal"	3.445	false	"hh-nw-kernel-distance"	90	1100	3	0.093	30	0.069	0.05	false	true	0.1	10	0	0.1	1	10	0	false	7	50	true	0	false	1	25	91	0.5609137055837563	0.43908629441624364	0	0	8094.3437835615805	0	4828.059061557099	0	366660
15	0	"hundred-farmers3"	10000	0	"only-one-field-per-year"	2	3.168	1000	false	true	"historical_trends"	"log-normal"	3.445	false	"hh-nw-kernel-distance"	90	1100	3	0.093	30	0.069	0.05	false	true	0.1	10	0	0.1	1	10	0	false	7	50	true	0	false	1	26	91	0.5609137055837563	0.43908629441624364	0	0	8451.769425450759	0	4823.530458861697	0	366660
15	0	"hundred-farmers3"	10000	0	"only-one-field-per-year"	2	3.168	1000	false	true	"historical_trends"	"log-normal"	3.445	false	"hh-nw-kernel-distance"	90	1100	3	0.093	30	0.069	0.05	false	true	0.1	10	0	0.1	1	10	0	false	7	50	true	0	false	1	27	91	0.5532994923857868	0.4467005076142132	0	0	8647.211719381841	0	4261.693563983983	0	366660
15	0	"hundred-farmers3"	10000	0	"only-one-field-per-year"	2	3.168	1000	false	true	"historical_trends"	"log-normal"	3.445	false	"hh-nw-kernel-distance"	90	1100	3	0.093	30	0.069	0.05	false	true	0.1	10	0	0.1	1	10	0	false	7	50	true	0	false	1	28	91	0.5342639593908629	0.46573604060913704	0	0	8610.342773138369	0	3775.273929625564	0	366660
15	0	"hundred-farmers3"	10000	0	"only-one-field-per-year"	2	3.168	1000	false	true	"historical_trends"	"log-normal"	3.445	false	"hh-nw-kernel-distance"	90	1100	3	0.093	30	0.069	0.05	false	true	0.1	10	0	0.1	1	10	0	false	7	50	true	0	false	1	29	91	0.5628172588832487	0.43718274111675126	0	0	9000.75437318519	0	3537.3296313433275	0	366660
15	0	"hundred-farmers3"	10000	0	"only-one-field-per-year"	2	3.168	1000	false	true	"historical_trends"	"log-normal"	3.445	false	"hh-nw-kernel-distance"	90	1100	3	0.093	30	0.069	0.05	false	true	0.1	10	0	0.1	1	10	0	false	7	50	true	0	false	1	30	91	0.5888324873096447	0.41116751269035534	0	0	8124.447924242678	0	3164.6334810102217	0	366660
15	0	"hundred-farmers3"	10000	0	"only-one-field-per-year"	2	3.168	1000	false	true	"historical_trends"	"log-normal"	3.445	false	"hh-nw-kernel-distance"	90	1100	3	0.093	30	0.069	0.05	false	true	0.1	10	0	0.1	1	10	0	false	7	50	true	0	false	1	31	91	0.6104060913705583	0.3895939086294416	0	0	8456.376936579945	0	2672.3143796178333	0	366660
15	0	"hundred-farmers3"	10000	0	"only-one-field-per-year"	2	3.168	1000	false	true	"historical_trends"	"log-normal"	3.445	false	"hh-nw-kernel-distance"	90	1100	3	0.093	30	0.069	0.05	false	true	0.1	10	0	0.1	1	10	0	false	7	50	true	0	false	1	32	91	0.6104060913705583	0.3895939086294416	0	0	8451.245583997277	0	3097.1377466733734	0	366660
15	0	"hundred-farmers3"	10000	0	"only-one-field-per-year"	2	3.168	1000	false	true	"historical_trends"	"log-normal"	3.445	false	"hh-nw-kernel-distance"	90	1100	3	0.093	30	0.069	0.05	false	true	0.1	10	0	0.1	1	10	0	false	7	50	true	0	false	1	33	91	0.5234771573604061	0.47652284263959394	0	0	7587.274577648424	0	3601.922422556772	0	366660
15	0	"hundred-farmers3"	10000	0	"only-one-field-per-year"	2	3.168	1000	false	true	"historical_trends"	"log-normal"	3.445	false	"hh-nw-kernel-distance"	90	1100	3	0.093	30	0.069	0.05	false	true	0.1	10	0	0.1	1	10	0	false	7	50	true	0	false	1	34	91	0.47017766497461927	0.5298223350253807	0	0	6835.225965054499	0	4159.871614319651	0	366660
15	0	"hundred-farmers3"	10000	0	"only-one-field-per-year"	2	3.168	1000	false	true	"historical_trends"	"log-normal"	3.445	false	"hh-nw-kernel-distance"	90	1100	3	0.093	30	0.069	0.05	false	true	0.1	10	0	0.1	1	10	0	false	7	50	true	0	false	1	35	91	0.574238578680203	0.42576142131979694	0	0	7365.231667409866	0	4185.878754764705	0	366660
15	0	"hundred-farmers3"	10000	0	"only-one-field-per-year"	2	3.168	1000	false	true	"historical_trends"	"log-normal"	3.445	false	"hh-nw-kernel-distance"	90	1100	3	0.093	30	0.069	0.05	false	true	0.1	10	0	0.1	1	10	0	false	7	50	true	0	false	1	36	90	0.8602287166454892	0.1397712833545108	0	0	7485.744292059642	0	1900.5444111367358	0	366750
15	0	"hundred-farmers3"	10000	0	"only-one-field-per-year"	2	3.168	1000	false	true	"historical_trends"	"log-normal"	3.445	false	"hh-nw-kernel-distance"	90	1100	3	0.093	30	0.069	0.05	false	true	0.1	10	0	0.1	1	10	0	false	7	50	true	0	false	1	37	90	0.8570520965692503	0.14294790343074967	0	0	8364.96874396812	0	1788.6703146408452	0	366750
15	0	"hundred-farmers3"	10000	0	"only-one-field-per-year"	2	3.168	1000	false	true	"historical_trends"	"log-normal"	3.445	false	"hh-nw-kernel-distance"	90	1100	3	0.093	30	0.069	0.05	false	true	0.1	10	0	0.1	1	10	0	false	7	50	true	0	false	1	38	90	0.8252858958068615	0.17471410419313851	0	0	9188.771680258586	0	1900.3058738633129	0	366750
15	0	"hundred-farmers3"	10000	0	"only-one-field-per-year"	2	3.168	1000	false	true	"historical_trends"	"log-normal"	3.445	false	"hh-nw-kernel-distance"	90	1100	3	0.093	30	0.069	0.05	false	true	0.1	10	0	0.1	1	10	0	false	7	50	true	0	false	1	39	90	0.8151207115628971	0.1848792884371029	0	0	9298.334573720931	0	2061.7662569750823	0	366750
15	0	"hundred-farmers3"	10000	0	"only-one-field-per-year"	2	3.168	1000	false	true	"historical_trends"	"log-normal"	3.445	false	"hh-nw-kernel-distance"	90	1100	3	0.093	30	0.069	0.05	false	true	0.1	10	0	0.1	1	10	0	false	7	50	true	0	false	1	40	90	0.8246505717916137	0.17534942820838628	0	0	8678.065805410753	0	2200.535752000441	0	366750
15	0	"hundred-farmers3"	10000	0	"only-one-field-per-year"	2	3.168	1000	false	true	"historical_trends"	"log-normal"	3.445	false	"hh-nw-kernel-distance"	90	1100	3	0.093	30	0.069	0.05	false	true	0.1	10	0	0.1	1	10	0	false	7	50	true	0	false	1	41	89	0.7636942675159236	0.23630573248407644	0	0	9085.650434391315	0	2319.9382292167675	0	366930
15	0	"hundred-farmers3"	10000	0	"only-one-field-per-year"	2	3.168	1000	false	true	"historical_trends"	"log-normal"	3.445	false	"hh-nw-kernel-distance"	90	1100	3	0.093	30	0.069	0.05	false	true	0.1	10	0	0.1	1	10	0	false	7	50	true	0	false	1	42	89	0.7331210191082802	0.26687898089171974	0	0	9053.462295983772	0	2427.0414255437404	0	366930
15	0	"hundred-farmers3"	10000	0	"only-one-field-per-year"	2	3.168	1000	false	true	"historical_trends"	"log-normal"	3.445	false	"hh-nw-kernel-distance"	90	1100	3	0.093	30	0.069	0.05	false	true	0.1	10	0	0.1	1	10	0	false	7	50	true	0	false	1	43	89	0.6528662420382165	0.3471337579617834	0	0	8185.098799631918	0	2532.4749902317726	0	366930
15	0	"hundred-farmers3"	10000	0	"only-one-field-per-year"	2	3.168	1000	false	true	"historical_trends"	"log-normal"	3.445	false	"hh-nw-kernel-distance"	90	1100	3	0.093	30	0.069	0.05	false	true	0.1	10	0	0.1	1	10	0	false	7	50	true	0	false	1	44	89	0.6025477707006369	0.3974522292993631	0	0	7787.509551082829	0	2649.6750850112167	0	366930
15	0	"hundred-farmers3"	10000	0	"only-one-field-per-year"	2	3.168	1000	false	true	"historical_trends"	"log-normal"	3.445	false	"hh-nw-kernel-distance"	90	1100	3	0.093	30	0.069	0.05	false	true	0.1	10	0	0.1	1	10	0	false	7	50	true	0	false	1	45	86	0.6015374759769379	0.39846252402306215	0	0	8094.753066342523	0	2668.4006981375123	0	367335
15	0	"hundred-farmers3"	10000	0	"only-one-field-per-year"	2	3.168	1000	false	true	"historical_trends"	"log-normal"	3.445	false	"hh-nw-kernel-distance"	90	1100	3	0.093	30	0.069	0.05	false	true	0.1	10	0	0.1	1	10	0	false	7	50	true	0	false	1	46	85	0.5997434252726106	0.40025657472738935	0	0	8411.02233344442	0	2851.5032586755274	0	367425
15	0	"hundred-farmers3"	10000	0	"only-one-field-per-year"	2	3.168	1000	false	true	"historical_trends"	"log-normal"	3.445	false	"hh-nw-kernel-distance"	90	1100	3	0.093	30	0.069	0.05	false	true	0.1	10	0	0.1	1	10	0	false	7	50	true	0	false	1	47	83	0.595360824742268	0.40463917525773196	0	0	8628.536387357484	0	2991.688215906943	0	367740
15	0	"hundred-farmers3"	10000	0	"only-one-field-per-year"	2	3.168	1000	false	true	"historical_trends"	"log-normal"	3.445	false	"hh-nw-kernel-distance"	90	1100	3	0.093	30	0.069	0.05	false	true	0.1	10	0	0.1	1	10	0	false	7	50	true	0	false	1	48	83	0.5721649484536082	0.42783505154639173	0	0	8545.341483884362	0	3295.771230392544	0	367740
15	0	"hundred-farmers3"	10000	0	"only-one-field-per-year"	2	3.168	1000	false	true	"historical_trends"	"log-normal"	3.445	false	"hh-nw-kernel-distance"	90	1100	3	0.093	30	0.069	0.05	false	true	0.1	10	0	0.1	1	10	0	false	7	50	true	0	false	1	49	83	0.5663659793814433	0.4336340206185567	0	0	8757.548808027284	0	3675.6036305873413	0	367740
15	0	"hundred-farmers3"	10000	0	"only-one-field-per-year"	2	3.168	1000	false	true	"historical_trends"	"log-normal"	3.445	false	"hh-nw-kernel-distance"	90	1100	3	0.093	30	0.069	0.05	false	true	0.1	10	0	0.1	1	10	0	false	7	50	true	0	false	1	50	82	0.5681965093729799	0.43180349062702006	0	0	9062.080837923037	0	4095.556526427369	0	367965
16	0	"hundred-farmers3"	10000	0	"only-one-field-per-year"	2	3.168	1000	false	true	"historical_trends"	"log-normal"	3.445	false	"hh-nw-kernel-distance"	90	1100	3	0.093	30	0.069	0.05	false	true	0.1	10	0	0.1	1	10	0	false	7	50	true	0	false	1	0	100	0.50186799501868	0.49813200498132004	0	0	0	0	0	0	0
16	0	"hundred-farmers3"	10000	0	"only-one-field-per-year"	2	3.168	1000	false	true	"historical_trends"	"log-normal"	3.445	false	"hh-nw-kernel-distance"	90	1100	3	0.093	30	0.069	0.05	false	true	0.1	10	0	0.1	1	10	0	false	7	50	true	0	false	1	1	100	0.4912826899128269	0.5087173100871731	0	0	7411.9283074342275	0	6835.017368753415	0	365310
16	0	"hundred-farmers3"	10000	0	"only-one-field-per-year"	2	3.168	1000	false	true	"historical_trends"	"log-normal"	3.445	false	"hh-nw-kernel-distance"	90	1100	3	0.093	30	0.069	0.05	false	true	0.1	10	0	0.1	1	10	0	false	7	50	true	0	false	1	2	100	0.4912826899128269	0.5087173100871731	0	0	7726.4857989763095	0	7206.776843175102	0	365310
16	0	"hundred-farmers3"	10000	0	"only-one-field-per-year"	2	3.168	1000	false	true	"historical_trends"	"log-normal"	3.445	false	"hh-nw-kernel-distance"	90	1100	3	0.093	30	0.069	0.05	false	true	0.1	10	0	0.1	1	10	0	false	7	50	true	0	false	1	3	100	0.4912826899128269	0.5087173100871731	0	0	7666.3401169047365	0	7585.153138871699	0	365310
16	0	"hundred-farmers3"	10000	0	"only-one-field-per-year"	2	3.168	1000	false	true	"historical_trends"	"log-normal"	3.445	false	"hh-nw-kernel-distance"	90	1100	3	0.093	30	0.069	0.05	false	true	0.1	10	0	0.1	1	10	0	false	7	50	true	0	false	1	4	100	0.4887920298879203	0.5112079701120797	0	0	7087.551574671312	0	7974.256763311269	0	365310
16	0	"hundred-farmers3"	10000	0	"only-one-field-per-year"	2	3.168	1000	false	true	"historical_trends"	"log-normal"	3.445	false	"hh-nw-kernel-distance"	90	1100	3	0.093	30	0.069	0.05	false	true	0.1	10	0	0.1	1	10	0	false	7	50	true	0	false	1	5	100	0.4887920298879203	0.5112079701120797	0	0	7153.945345132268	0	8376.119071606709	0	365310
16	0	"hundred-farmers3"	10000	0	"only-one-field-per-year"	2	3.168	1000	false	true	"historical_trends"	"log-normal"	3.445	false	"hh-nw-kernel-distance"	90	1100	3	0.093	30	0.069	0.05	false	true	0.1	10	0	0.1	1	10	0	false	7	50	true	0	false	1	6	100	0.44458281444582815	0.5554171855541719	0	0	6901.823752424406	0	8788.037742542145	0	365310
16	0	"hundred-farmers3"	10000	0	"only-one-field-per-year"	2	3.168	1000	false	true	"historical_trends"	"log-normal"	3.445	false	"hh-nw-kernel-distance"	90	1100	3	0.093	30	0.069	0.05	false	true	0.1	10	0	0.1	1	10	0	false	7	50	true	0	false	1	7	99	0.3958852867830424	0.6041147132169576	0	0	6145.264075783716	0	9183.095339501224	0	365400
16	0	"hundred-farmers3"	10000	0	"only-one-field-per-year"	2	3.168	1000	false	true	"historical_trends"	"log-normal"	3.445	false	"hh-nw-kernel-distance"	90	1100	3	0.093	30	0.069	0.05	false	true	0.1	10	0	0.1	1	10	0	false	7	50	true	0	false	1	8	99	0.47256857855361595	0.527431421446384	0	0	6590.275887858879	0	9278.00276516301	0	365400
16	0	"hundred-farmers3"	10000	0	"only-one-field-per-year"	2	3.168	1000	false	true	"historical_trends"	"log-normal"	3.445	false	"hh-nw-kernel-distance"	90	1100	3	0.093	30	0.069	0.05	false	true	0.1	10	0	0.1	1	10	0	false	7	50	true	0	false	1	9	99	0.5492518703241895	0.45074812967581046	0	0	6877.88575470554	0	8194.847726794902	0	365400
16	0	"hundred-farmers3"	10000	0	"only-one-field-per-year"	2	3.168	1000	false	true	"historical_trends"	"log-normal"	3.445	false	"hh-nw-kernel-distance"	90	1100	3	0.093	30	0.069	0.05	false	true	0.1	10	0	0.1	1	10	0	false	7	50	true	0	false	1	10	98	0.5590256089943785	0.44097439100562147	0	0	6761.491242612427	0	8358.156730957853	0	365535
16	0	"hundred-farmers3"	10000	0	"only-one-field-per-year"	2	3.168	1000	false	true	"historical_trends"	"log-normal"	3.445	false	"hh-nw-kernel-distance"	90	1100	3	0.093	30	0.069	0.05	false	true	0.1	10	0	0.1	1	10	0	false	7	50	true	0	false	1	11	97	0.5597248280175109	0.44027517198248906	0	0	7390.7364844312415	0	8639.481835299937	0	365625
16	0	"hundred-farmers3"	10000	0	"only-one-field-per-year"	2	3.168	1000	false	true	"historical_trends"	"log-normal"	3.445	false	"hh-nw-kernel-distance"	90	1100	3	0.093	30	0.069	0.05	false	true	0.1	10	0	0.1	1	10	0	false	7	50	true	0	false	1	12	97	0.6091307066916823	0.3908692933083177	0	0	7851.5702610442495	0	7758.198297255244	0	365625
16	0	"hundred-farmers3"	10000	0	"only-one-field-per-year"	2	3.168	1000	false	true	"historical_trends"	"log-normal"	3.445	false	"hh-nw-kernel-distance"	90	1100	3	0.093	30	0.069	0.05	false	true	0.1	10	0	0.1	1	10	0	false	7	50	true	0	false	1	13	97	0.6216385240775485	0.3783614759224515	0	0	7454.662672631751	0	7705.58332774727	0	365625
16	0	"hundred-farmers3"	10000	0	"only-one-field-per-year"	2	3.168	1000	false	true	"historical_trends"	"log-normal"	3.445	false	"hh-nw-kernel-distance"	90	1100	3	0.093	30	0.069	0.05	false	true	0.1	10	0	0.1	1	10	0	false	7	50	true	0	false	1	14	96	0.6235884567126725	0.37641154328732745	0	0	7123.18971132754	0	7861.076479896728	0	365850
16	0	"hundred-farmers3"	10000	0	"only-one-field-per-year"	2	3.168	1000	false	true	"historical_trends"	"log-normal"	3.445	false	"hh-nw-kernel-distance"	90	1100	3	0.093	30	0.069	0.05	false	true	0.1	10	0	0.1	1	10	0	false	7	50	true	0	false	1	15	96	0.6235884567126725	0.37641154328732745	0	0	7544.8430993134625	0	8034.561715788987	0	365850
16	0	"hundred-farmers3"	10000	0	"only-one-field-per-year"	2	3.168	1000	false	true	"historical_trends"	"log-normal"	3.445	false	"hh-nw-kernel-distance"	90	1100	3	0.093	30	0.069	0.05	false	true	0.1	10	0	0.1	1	10	0	false	7	50	true	0	false	1	16	96	0.6254705144291092	0.37452948557089083	0	0	8050.6839273487785	0	8137.321645245683	0	365850
16	0	"hundred-farmers3"	10000	0	"only-one-field-per-year"	2	3.168	1000	false	true	"historical_trends"	"log-normal"	3.445	false	"hh-nw-kernel-distance"	90	1100	3	0.093	30	0.069	0.05	false	true	0.1	10	0	0.1	1	10	0	false	7	50	true	0	false	1	17	96	0.6254705144291092	0.37452948557089083	0	0	8125.413990157573	0	8259.698883495706	0	365850
16	0	"hundred-farmers3"	10000	0	"only-one-field-per-year"	2	3.168	1000	false	true	"historical_trends"	"log-normal"	3.445	false	"hh-nw-kernel-distance"	90	1100	3	0.093	30	0.069	0.05	false	true	0.1	10	0	0.1	1	10	0	false	7	50	true	0	false	1	18	96	0.5558343789209536	0.44416562107904645	0	0	7493.221966957074	0	8360.437985696544	0	365850
16	0	"hundred-farmers3"	10000	0	"only-one-field-per-year"	2	3.168	1000	false	true	"historical_trends"	"log-normal"	3.445	false	"hh-nw-kernel-distance"	90	1100	3	0.093	30	0.069	0.05	false	true	0.1	10	0	0.1	1	10	0	false	7	50	true	0	false	1	19	96	0.6210790464240903	0.37892095357590966	0	0	7877.29091213147	0	8090.95690586247	0	365850
16	0	"hundred-farmers3"	10000	0	"only-one-field-per-year"	2	3.168	1000	false	true	"historical_trends"	"log-normal"	3.445	false	"hh-nw-kernel-distance"	90	1100	3	0.093	30	0.069	0.05	false	true	0.1	10	0	0.1	1	10	0	false	7	50	true	0	false	1	20	96	0.6499372647427855	0.35006273525721454	0	0	7938.749876657664	0	7454.574103319013	0	365850
16	0	"hundred-farmers3"	10000	0	"only-one-field-per-year"	2	3.168	1000	false	true	"historical_trends"	"log-normal"	3.445	false	"hh-nw-kernel-distance"	90	1100	3	0.093	30	0.069	0.05	false	true	0.1	10	0	0.1	1	10	0	false	7	50	true	0	false	1	21	96	0.5658720200752823	0.4341279799247177	0	0	7551.337234541838	0	7509.907402262543	0	365850
16	0	"hundred-farmers3"	10000	0	"only-one-field-per-year"	2	3.168	1000	false	true	"historical_trends"	"log-normal"	3.445	false	"hh-nw-kernel-distance"	90	1100	3	0.093	30	0.069	0.05	false	true	0.1	10	0	0.1	1	10	0	false	7	50	true	0	false	1	22	95	0.7033312382149591	0.29666876178504087	0	0	8112.205289309058	0	6086.742711294691	0	365985
16	0	"hundred-farmers3"	10000	0	"only-one-field-per-year"	2	3.168	1000	false	true	"historical_trends"	"log-normal"	3.445	false	"hh-nw-kernel-distance"	90	1100	3	0.093	30	0.069	0.05	false	true	0.1	10	0	0.1	1	10	0	false	7	50	true	0	false	1	23	95	0.7278441231929604	0.2721558768070396	0	0	8410.033162732227	0	5606.632014488938	0	365985
16	0	"hundred-farmers3"	10000	0	"only-one-field-per-year"	2	3.168	1000	false	true	"historical_trends"	"log-normal"	3.445	false	"hh-nw-kernel-distance"	90	1100	3	0.093	30	0.069	0.05	false	true	0.1	10	0	0.1	1	10	0	false	7	50	true	0	false	1	24	95	0.5864236329352609	0.41357636706473916	0	0	8187.597540485438	0	5656.961978276068	0	365985
16	0	"hundred-farmers3"	10000	0	"only-one-field-per-year"	2	3.168	1000	false	true	"historical_trends"	"log-normal"	3.445	false	"hh-nw-kernel-distance"	90	1100	3	0.093	30	0.069	0.05	false	true	0.1	10	0	0.1	1	10	0	false	7	50	true	0	false	1	25	95	0.5663104965430547	0.4336895034569453	0	0	8151.399907213949	0	5713.234705737904	0	365985
16	0	"hundred-farmers3"	10000	0	"only-one-field-per-year"	2	3.168	1000	false	true	"historical_trends"	"log-normal"	3.445	false	"hh-nw-kernel-distance"	90	1100	3	0.093	30	0.069	0.05	false	true	0.1	10	0	0.1	1	10	0	false	7	50	true	0	false	1	26	95	0.5663104965430547	0.4336895034569453	0	0	8513.308552661661	0	5733.312055010973	0	365985
16	0	"hundred-farmers3"	10000	0	"only-one-field-per-year"	2	3.168	1000	false	true	"historical_trends"	"log-normal"	3.445	false	"hh-nw-kernel-distance"	90	1100	3	0.093	30	0.069	0.05	false	true	0.1	10	0	0.1	1	10	0	false	7	50	true	0	false	1	27	95	0.5650534255185418	0.4349465744814582	0	0	8830.826108319401	0	5107.116261389754	0	365985
16	0	"hundred-farmers3"	10000	0	"only-one-field-per-year"	2	3.168	1000	false	true	"historical_trends"	"log-normal"	3.445	false	"hh-nw-kernel-distance"	90	1100	3	0.093	30	0.069	0.05	false	true	0.1	10	0	0.1	1	10	0	false	7	50	true	0	false	1	28	94	0.5481434864694776	0.45185651353052236	0	0	8817.91925105293	0	4514.875450845863	0	366075
16	0	"hundred-farmers3"	10000	0	"only-one-field-per-year"	2	3.168	1000	false	true	"historical_trends"	"log-normal"	3.445	false	"hh-nw-kernel-distance"	90	1100	3	0.093	30	0.069	0.05	false	true	0.1	10	0	0.1	1	10	0	false	7	50	true	0	false	1	29	94	0.5890497168030208	0.41095028319697924	0	0	9215.769714181151	0	4218.603038166714	0	366075
16	0	"hundred-farmers3"	10000	0	"only-one-field-per-year"	2	3.168	1000	false	true	"historical_trends"	"log-normal"	3.445	false	"hh-nw-kernel-distance"	90	1100	3	0.093	30	0.069	0.05	false	true	0.1	10	0	0.1	1	10	0	false	7	50	true	0	false	1	30	94	0.6135934550031467	0.38640654499685334	0	0	8975.217697504002	0	3649.0491134719546	0	366075
16	0	"hundred-farmers3"	10000	0	"only-one-field-per-year"	2	3.168	1000	false	true	"historical_trends"	"log-normal"	3.445	false	"hh-nw-kernel-distance"	90	1100	3	0.093	30	0.069	0.05	false	true	0.1	10	0	0.1	1	10	0	false	7	50	true	0	false	1	31	94	0.6268093140339837	0.37319068596601634	0	0	9449.648191566284	0	3549.3090881073813	0	366075
16	0	"hundred-farmers3"	10000	0	"only-one-field-per-year"	2	3.168	1000	false	true	"historical_trends"	"log-normal"	3.445	false	"hh-nw-kernel-distance"	90	1100	3	0.093	30	0.069	0.05	false	true	0.1	10	0	0.1	1	10	0	false	7	50	true	0	false	1	32	94	0.6268093140339837	0.37319068596601634	0	0	9018.669439364212	0	3903.2417849794197	0	366075
16	0	"hundred-farmers3"	10000	0	"only-one-field-per-year"	2	3.168	1000	false	true	"historical_trends"	"log-normal"	3.445	false	"hh-nw-kernel-distance"	90	1100	3	0.093	30	0.069	0.05	false	true	0.1	10	0	0.1	1	10	0	false	7	50	true	0	false	1	33	94	0.5569540591567024	0.4430459408432977	0	0	8849.796423977697	0	4318.048209845801	0	366075
16	0	"hundred-farmers3"	10000	0	"only-one-field-per-year"	2	3.168	1000	false	true	"historical_trends"	"log-normal"	3.445	false	"hh-nw-kernel-distance"	90	1100	3	0.093	30	0.069	0.05	false	true	0.1	10	0	0.1	1	10	0	false	7	50	true	0	false	1	34	94	0.4594084329767149	0.540591567023285	0	0	7170.1977846845275	0	4774.551507026345	0	366075
16	0	"hundred-farmers3"	10000	0	"only-one-field-per-year"	2	3.168	1000	false	true	"historical_trends"	"log-normal"	3.445	false	"hh-nw-kernel-distance"	90	1100	3	0.093	30	0.069	0.05	false	true	0.1	10	0	0.1	1	10	0	false	7	50	true	0	false	1	35	93	0.6137366099558916	0.38626339004410837	0	0	7795.8062810992205	0	3783.5180965179175	0	366165
16	0	"hundred-farmers3"	10000	0	"only-one-field-per-year"	2	3.168	1000	false	true	"historical_trends"	"log-normal"	3.445	false	"hh-nw-kernel-distance"	90	1100	3	0.093	30	0.069	0.05	false	true	0.1	10	0	0.1	1	10	0	false	7	50	true	0	false	1	36	93	0.8456206679269062	0.1543793320730939	0	0	7896.273181334189	0	1758.160521272829	0	366165
16	0	"hundred-farmers3"	10000	0	"only-one-field-per-year"	2	3.168	1000	false	true	"historical_trends"	"log-normal"	3.445	false	"hh-nw-kernel-distance"	90	1100	3	0.093	30	0.069	0.05	false	true	0.1	10	0	0.1	1	10	0	false	7	50	true	0	false	1	37	93	0.8746061751732829	0.12539382482671707	0	0	8794.728819154985	0	1622.952369084907	0	366165
16	0	"hundred-farmers3"	10000	0	"only-one-field-per-year"	2	3.168	1000	false	true	"historical_trends"	"log-normal"	3.445	false	"hh-nw-kernel-distance"	90	1100	3	0.093	30	0.069	0.05	false	true	0.1	10	0	0.1	1	10	0	false	7	50	true	0	false	1	38	92	0.8454258675078864	0.15457413249211358	0	0	9399.266723850242	0	1693.42061542994	0	366255
16	0	"hundred-farmers3"	10000	0	"only-one-field-per-year"	2	3.168	1000	false	true	"historical_trends"	"log-normal"	3.445	false	"hh-nw-kernel-distance"	90	1100	3	0.093	30	0.069	0.05	false	true	0.1	10	0	0.1	1	10	0	false	7	50	true	0	false	1	39	92	0.8517350157728707	0.14826498422712933	0	0	10060.016586681997	0	1822.61060607718	0	366255
16	0	"hundred-farmers3"	10000	0	"only-one-field-per-year"	2	3.168	1000	false	true	"historical_trends"	"log-normal"	3.445	false	"hh-nw-kernel-distance"	90	1100	3	0.093	30	0.069	0.05	false	true	0.1	10	0	0.1	1	10	0	false	7	50	true	0	false	1	40	92	0.8529968454258675	0.1470031545741325	0	0	8965.905189377432	0	1942.5341185496957	0	366255
16	0	"hundred-farmers3"	10000	0	"only-one-field-per-year"	2	3.168	1000	false	true	"historical_trends"	"log-normal"	3.445	false	"hh-nw-kernel-distance"	90	1100	3	0.093	30	0.069	0.05	false	true	0.1	10	0	0.1	1	10	0	false	7	50	true	0	false	1	41	92	0.7589905362776025	0.24100946372239748	0	0	8950.435006599124	0	2047.5571792132337	0	366255
16	0	"hundred-farmers3"	10000	0	"only-one-field-per-year"	2	3.168	1000	false	true	"historical_trends"	"log-normal"	3.445	false	"hh-nw-kernel-distance"	90	1100	3	0.093	30	0.069	0.05	false	true	0.1	10	0	0.1	1	10	0	false	7	50	true	0	false	1	42	92	0.7211356466876971	0.27886435331230286	0	0	8776.003858066919	0	2142.5353412113595	0	366255
16	0	"hundred-farmers3"	10000	0	"only-one-field-per-year"	2	3.168	1000	false	true	"historical_trends"	"log-normal"	3.445	false	"hh-nw-kernel-distance"	90	1100	3	0.093	30	0.069	0.05	false	true	0.1	10	0	0.1	1	10	0	false	7	50	true	0	false	1	43	92	0.6347003154574132	0.36529968454258677	0	0	7808.164740452399	0	2235.792832774512	0	366255
16	0	"hundred-farmers3"	10000	0	"only-one-field-per-year"	2	3.168	1000	false	true	"historical_trends"	"log-normal"	3.445	false	"hh-nw-kernel-distance"	90	1100	3	0.093	30	0.069	0.05	false	true	0.1	10	0	0.1	1	10	0	false	7	50	true	0	false	1	44	92	0.5917981072555205	0.4082018927444795	0	0	7642.299872987634	0	2339.725315111942	0	366255
16	0	"hundred-farmers3"	10000	0	"only-one-field-per-year"	2	3.168	1000	false	true	"historical_trends"	"log-normal"	3.445	false	"hh-nw-kernel-distance"	90	1100	3	0.093	30	0.069	0.05	false	true	0.1	10	0	0.1	1	10	0	false	7	50	true	0	false	1	45	91	0.5929203539823009	0.40707964601769914	0	0	8040.747900869062	0	2402.0687980021007	0	366390
16	0	"hundred-farmers3"	10000	0	"only-one-field-per-year"	2	3.168	1000	false	true	"historical_trends"	"log-normal"	3.445	false	"hh-nw-kernel-distance"	90	1100	3	0.093	30	0.069	0.05	false	true	0.1	10	0	0.1	1	10	0	false	7	50	true	0	false	1	46	90	0.5921469284357188	0.4078530715642812	0	0	8375.90491358443	0	2547.7598182160277	0	366525
16	0	"hundred-farmers3"	10000	0	"only-one-field-per-year"	2	3.168	1000	false	true	"historical_trends"	"log-normal"	3.445	false	"hh-nw-kernel-distance"	90	1100	3	0.093	30	0.069	0.05	false	true	0.1	10	0	0.1	1	10	0	false	7	50	true	0	false	1	47	89	0.5843908629441624	0.4156091370558376	0	0	8551.768913765705	0	2743.0227525905534	0	366660
16	0	"hundred-farmers3"	10000	0	"only-one-field-per-year"	2	3.168	1000	false	true	"historical_trends"	"log-normal"	3.445	false	"hh-nw-kernel-distance"	90	1100	3	0.093	30	0.069	0.05	false	true	0.1	10	0	0.1	1	10	0	false	7	50	true	0	false	1	48	89	0.5621827411167513	0.43781725888324874	0	0	8480.545013407895	0	3066.5151607590797	0	366660
16	0	"hundred-farmers3"	10000	0	"only-one-field-per-year"	2	3.168	1000	false	true	"historical_trends"	"log-normal"	3.445	false	"hh-nw-kernel-distance"	90	1100	3	0.093	30	0.069	0.05	false	true	0.1	10	0	0.1	1	10	0	false	7	50	true	0	false	1	49	88	0.544529262086514	0.455470737913486	0	0	8445.111879047157	0	3463.0229409480617	0	366840
16	0	"hundred-farmers3"	10000	0	"only-one-field-per-year"	2	3.168	1000	false	true	"historical_trends"	"log-normal"	3.445	false	"hh-nw-kernel-distance"	90	1100	3	0.093	30	0.069	0.05	false	true	0.1	10	0	0.1	1	10	0	false	7	50	true	0	false	1	50	86	0.5476647472808701	0.4523352527191299	0	0	8743.905681524046	0	3904.195467780518	0	367245
17	0	"hundred-farmers3"	10000	0	"only-one-field-per-year"	2	3.168	1000	false	true	"historical_trends"	"log-normal"	3.445	false	"hh-nw-kernel-distance"	90	1100	3	0.093	30	0.069	0.05	false	true	0.1	10	0	0.1	1	10	0	false	7	50	true	0	false	1	0	100	0.50186799501868	0.49813200498132004	0	0	0	0	0	0	0
17	0	"hundred-farmers3"	10000	0	"only-one-field-per-year"	2	3.168	1000	false	true	"historical_trends"	"log-normal"	3.445	false	"hh-nw-kernel-distance"	90	1100	3	0.093	30	0.069	0.05	false	true	0.1	10	0	0.1	1	10	0	false	7	50	true	0	false	1	1	100	0.47696139476961397	0.523038605230386	0	0	6859.082839249776	0	7492.916561238613	0	365310
17	0	"hundred-farmers3"	10000	0	"only-one-field-per-year"	2	3.168	1000	false	true	"historical_trends"	"log-normal"	3.445	false	"hh-nw-kernel-distance"	90	1100	3	0.093	30	0.069	0.05	false	true	0.1	10	0	0.1	1	10	0	false	7	50	true	0	false	1	2	100	0.47696139476961397	0.523038605230386	0	0	7183.608986452546	0	7772.416156017672	0	365310
17	0	"hundred-farmers3"	10000	0	"only-one-field-per-year"	2	3.168	1000	false	true	"historical_trends"	"log-normal"	3.445	false	"hh-nw-kernel-distance"	90	1100	3	0.093	30	0.069	0.05	false	true	0.1	10	0	0.1	1	10	0	false	7	50	true	0	false	1	3	100	0.47696139476961397	0.523038605230386	0	0	7075.322737364006	0	8070.278582642008	0	365310
17	0	"hundred-farmers3"	10000	0	"only-one-field-per-year"	2	3.168	1000	false	true	"historical_trends"	"log-normal"	3.445	false	"hh-nw-kernel-distance"	90	1100	3	0.093	30	0.069	0.05	false	true	0.1	10	0	0.1	1	10	0	false	7	50	true	0	false	1	4	100	0.47696139476961397	0.523038605230386	0	0	6833.150743317092	0	8392.10116791597	0	365310
17	0	"hundred-farmers3"	10000	0	"only-one-field-per-year"	2	3.168	1000	false	true	"historical_trends"	"log-normal"	3.445	false	"hh-nw-kernel-distance"	90	1100	3	0.093	30	0.069	0.05	false	true	0.1	10	0	0.1	1	10	0	false	7	50	true	0	false	1	5	100	0.47696139476961397	0.523038605230386	0	0	7237.586580280248	0	8739.73430713165	0	365310
17	0	"hundred-farmers3"	10000	0	"only-one-field-per-year"	2	3.168	1000	false	true	"historical_trends"	"log-normal"	3.445	false	"hh-nw-kernel-distance"	90	1100	3	0.093	30	0.069	0.05	false	true	0.1	10	0	0.1	1	10	0	false	7	50	true	0	false	1	6	100	0.43586550435865506	0.564134495641345	0	0	6680.100988369776	0	9110.17721847662	0	365310
17	0	"hundred-farmers3"	10000	0	"only-one-field-per-year"	2	3.168	1000	false	true	"historical_trends"	"log-normal"	3.445	false	"hh-nw-kernel-distance"	90	1100	3	0.093	30	0.069	0.05	false	true	0.1	10	0	0.1	1	10	0	false	7	50	true	0	false	1	7	99	0.3940149625935162	0.6059850374064838	0	0	6074.998473873087	0	9483.759122620939	0	365400
17	0	"hundred-farmers3"	10000	0	"only-one-field-per-year"	2	3.168	1000	false	true	"historical_trends"	"log-normal"	3.445	false	"hh-nw-kernel-distance"	90	1100	3	0.093	30	0.069	0.05	false	true	0.1	10	0	0.1	1	10	0	false	7	50	true	0	false	1	8	95	0.4852664576802508	0.5147335423197492	0	0	6471.302291517127	0	9416.756000637202	0	365805
17	0	"hundred-farmers3"	10000	0	"only-one-field-per-year"	2	3.168	1000	false	true	"historical_trends"	"log-normal"	3.445	false	"hh-nw-kernel-distance"	90	1100	3	0.093	30	0.069	0.05	false	true	0.1	10	0	0.1	1	10	0	false	7	50	true	0	false	1	9	95	0.5686520376175549	0.43134796238244516	0	0	6977.4537139432905	0	8043.459977798502	0	365805
17	0	"hundred-farmers3"	10000	0	"only-one-field-per-year"	2	3.168	1000	false	true	"historical_trends"	"log-normal"	3.445	false	"hh-nw-kernel-distance"	90	1100	3	0.093	30	0.069	0.05	false	true	0.1	10	0	0.1	1	10	0	false	7	50	true	0	false	1	10	94	0.5725958516656191	0.4274041483343809	0	0	6790.020503173822	0	8259.66695977369	0	365985
17	0	"hundred-farmers3"	10000	0	"only-one-field-per-year"	2	3.168	1000	false	true	"historical_trends"	"log-normal"	3.445	false	"hh-nw-kernel-distance"	90	1100	3	0.093	30	0.069	0.05	false	true	0.1	10	0	0.1	1	10	0	false	7	50	true	0	false	1	11	92	0.5758533501896334	0.42414664981036665	0	0	7433.148595343879	0	8491.730293881817	0	366390
17	0	"hundred-farmers3"	10000	0	"only-one-field-per-year"	2	3.168	1000	false	true	"historical_trends"	"log-normal"	3.445	false	"hh-nw-kernel-distance"	90	1100	3	0.093	30	0.069	0.05	false	true	0.1	10	0	0.1	1	10	0	false	7	50	true	0	false	1	12	91	0.6196825396825397	0.38031746031746033	0	0	7905.83376009893	0	7731.591239690777	0	366705
17	0	"hundred-farmers3"	10000	0	"only-one-field-per-year"	2	3.168	1000	false	true	"historical_trends"	"log-normal"	3.445	false	"hh-nw-kernel-distance"	90	1100	3	0.093	30	0.069	0.05	false	true	0.1	10	0	0.1	1	10	0	false	7	50	true	0	false	1	13	91	0.6622222222222223	0.3377777777777778	0	0	7676.448360387663	0	6953.264894992544	0	366705
17	0	"hundred-farmers3"	10000	0	"only-one-field-per-year"	2	3.168	1000	false	true	"historical_trends"	"log-normal"	3.445	false	"hh-nw-kernel-distance"	90	1100	3	0.093	30	0.069	0.05	false	true	0.1	10	0	0.1	1	10	0	false	7	50	true	0	false	1	14	91	0.6622222222222223	0.3377777777777778	0	0	7427.075274490783	0	7119.741856255195	0	366705
17	0	"hundred-farmers3"	10000	0	"only-one-field-per-year"	2	3.168	1000	false	true	"historical_trends"	"log-normal"	3.445	false	"hh-nw-kernel-distance"	90	1100	3	0.093	30	0.069	0.05	false	true	0.1	10	0	0.1	1	10	0	false	7	50	true	0	false	1	15	91	0.6711111111111111	0.3288888888888889	0	0	7878.351366872644	0	7050.99062229777	0	366705
17	0	"hundred-farmers3"	10000	0	"only-one-field-per-year"	2	3.168	1000	false	true	"historical_trends"	"log-normal"	3.445	false	"hh-nw-kernel-distance"	90	1100	3	0.093	30	0.069	0.05	false	true	0.1	10	0	0.1	1	10	0	false	7	50	true	0	false	1	16	91	0.6711111111111111	0.3288888888888889	0	0	8035.322351238098	0	7161.510808357561	0	366705
17	0	"hundred-farmers3"	10000	0	"only-one-field-per-year"	2	3.168	1000	false	true	"historical_trends"	"log-normal"	3.445	false	"hh-nw-kernel-distance"	90	1100	3	0.093	30	0.069	0.05	false	true	0.1	10	0	0.1	1	10	0	false	7	50	true	0	false	1	17	91	0.6711111111111111	0.3288888888888889	0	0	7937.214780271296	0	7250.715774467116	0	366705
17	0	"hundred-farmers3"	10000	0	"only-one-field-per-year"	2	3.168	1000	false	true	"historical_trends"	"log-normal"	3.445	false	"hh-nw-kernel-distance"	90	1100	3	0.093	30	0.069	0.05	false	true	0.1	10	0	0.1	1	10	0	false	7	50	true	0	false	1	18	91	0.626031746031746	0.37396825396825395	0	0	8175.269651915147	0	7322.412372108165	0	366705
17	0	"hundred-farmers3"	10000	0	"only-one-field-per-year"	2	3.168	1000	false	true	"historical_trends"	"log-normal"	3.445	false	"hh-nw-kernel-distance"	90	1100	3	0.093	30	0.069	0.05	false	true	0.1	10	0	0.1	1	10	0	false	7	50	true	0	false	1	19	91	0.6393650793650794	0.36063492063492064	0	0	8271.91636219447	0	7204.205478833864	0	366705
17	0	"hundred-farmers3"	10000	0	"only-one-field-per-year"	2	3.168	1000	false	true	"historical_trends"	"log-normal"	3.445	false	"hh-nw-kernel-distance"	90	1100	3	0.093	30	0.069	0.05	false	true	0.1	10	0	0.1	1	10	0	false	7	50	true	0	false	1	20	91	0.7066666666666667	0.29333333333333333	0	0	8644.684069883167	0	5669.646545170064	0	366705
17	0	"hundred-farmers3"	10000	0	"only-one-field-per-year"	2	3.168	1000	false	true	"historical_trends"	"log-normal"	3.445	false	"hh-nw-kernel-distance"	90	1100	3	0.093	30	0.069	0.05	false	true	0.1	10	0	0.1	1	10	0	false	7	50	true	0	false	1	21	91	0.6355555555555555	0.36444444444444446	0	0	8683.0880458361	0	5593.664504707134	0	366705
17	0	"hundred-farmers3"	10000	0	"only-one-field-per-year"	2	3.168	1000	false	true	"historical_trends"	"log-normal"	3.445	false	"hh-nw-kernel-distance"	90	1100	3	0.093	30	0.069	0.05	false	true	0.1	10	0	0.1	1	10	0	false	7	50	true	0	false	1	22	91	0.7473015873015874	0.2526984126984127	0	0	9243.64752353871	0	4845.566819371139	0	366705
17	0	"hundred-farmers3"	10000	0	"only-one-field-per-year"	2	3.168	1000	false	true	"historical_trends"	"log-normal"	3.445	false	"hh-nw-kernel-distance"	90	1100	3	0.093	30	0.069	0.05	false	true	0.1	10	0	0.1	1	10	0	false	7	50	true	0	false	1	23	91	0.7701587301587302	0.22984126984126985	0	0	8660.714098588314	0	4369.34982199862	0	366705
17	0	"hundred-farmers3"	10000	0	"only-one-field-per-year"	2	3.168	1000	false	true	"historical_trends"	"log-normal"	3.445	false	"hh-nw-kernel-distance"	90	1100	3	0.093	30	0.069	0.05	false	true	0.1	10	0	0.1	1	10	0	false	7	50	true	0	false	1	24	91	0.6158730158730159	0.38412698412698415	0	0	8709.01295384929	0	4433.7704225369525	0	366705
17	0	"hundred-farmers3"	10000	0	"only-one-field-per-year"	2	3.168	1000	false	true	"historical_trends"	"log-normal"	3.445	false	"hh-nw-kernel-distance"	90	1100	3	0.093	30	0.069	0.05	false	true	0.1	10	0	0.1	1	10	0	false	7	50	true	0	false	1	25	91	0.5904761904761905	0.4095238095238095	0	0	8568.253913630359	0	4469.138938454611	0	366705
17	0	"hundred-farmers3"	10000	0	"only-one-field-per-year"	2	3.168	1000	false	true	"historical_trends"	"log-normal"	3.445	false	"hh-nw-kernel-distance"	90	1100	3	0.093	30	0.069	0.05	false	true	0.1	10	0	0.1	1	10	0	false	7	50	true	0	false	1	26	91	0.587936507936508	0.4120634920634921	0	0	8877.980471559713	0	4562.5678086263515	0	366705
17	0	"hundred-farmers3"	10000	0	"only-one-field-per-year"	2	3.168	1000	false	true	"historical_trends"	"log-normal"	3.445	false	"hh-nw-kernel-distance"	90	1100	3	0.093	30	0.069	0.05	false	true	0.1	10	0	0.1	1	10	0	false	7	50	true	0	false	1	27	91	0.5866666666666667	0.41333333333333333	0	0	9196.262584580425	0	4468.04249852257	0	366705
17	0	"hundred-farmers3"	10000	0	"only-one-field-per-year"	2	3.168	1000	false	true	"historical_trends"	"log-normal"	3.445	false	"hh-nw-kernel-distance"	90	1100	3	0.093	30	0.069	0.05	false	true	0.1	10	0	0.1	1	10	0	false	7	50	true	0	false	1	28	91	0.5828571428571429	0.41714285714285715	0	0	9454.162941510756	0	4314.60973123645	0	366705
17	0	"hundred-farmers3"	10000	0	"only-one-field-per-year"	2	3.168	1000	false	true	"historical_trends"	"log-normal"	3.445	false	"hh-nw-kernel-distance"	90	1100	3	0.093	30	0.069	0.05	false	true	0.1	10	0	0.1	1	10	0	false	7	50	true	0	false	1	29	91	0.6031746031746031	0.3968253968253968	0	0	9785.844529210468	0	4092.744733422669	0	366705
17	0	"hundred-farmers3"	10000	0	"only-one-field-per-year"	2	3.168	1000	false	true	"historical_trends"	"log-normal"	3.445	false	"hh-nw-kernel-distance"	90	1100	3	0.093	30	0.069	0.05	false	true	0.1	10	0	0.1	1	10	0	false	7	50	true	0	false	1	30	91	0.6057142857142858	0.3942857142857143	0	0	9379.83715806921	0	4289.118093512292	0	366705
17	0	"hundred-farmers3"	10000	0	"only-one-field-per-year"	2	3.168	1000	false	true	"historical_trends"	"log-normal"	3.445	false	"hh-nw-kernel-distance"	90	1100	3	0.093	30	0.069	0.05	false	true	0.1	10	0	0.1	1	10	0	false	7	50	true	0	false	1	31	91	0.6368253968253968	0.36317460317460315	0	0	9569.209405892581	0	3389.2027067911454	0	366705
17	0	"hundred-farmers3"	10000	0	"only-one-field-per-year"	2	3.168	1000	false	true	"historical_trends"	"log-normal"	3.445	false	"hh-nw-kernel-distance"	90	1100	3	0.093	30	0.069	0.05	false	true	0.1	10	0	0.1	1	10	0	false	7	50	true	0	false	1	32	91	0.6368253968253968	0.36317460317460315	0	0	9324.036904593466	0	3785.107699359833	0	366705
17	0	"hundred-farmers3"	10000	0	"only-one-field-per-year"	2	3.168	1000	false	true	"historical_trends"	"log-normal"	3.445	false	"hh-nw-kernel-distance"	90	1100	3	0.093	30	0.069	0.05	false	true	0.1	10	0	0.1	1	10	0	false	7	50	true	0	false	1	33	91	0.5358730158730158	0.4641269841269841	0	0	8416.691691844004	0	4227.92605208985	0	366705
17	0	"hundred-farmers3"	10000	0	"only-one-field-per-year"	2	3.168	1000	false	true	"historical_trends"	"log-normal"	3.445	false	"hh-nw-kernel-distance"	90	1100	3	0.093	30	0.069	0.05	false	true	0.1	10	0	0.1	1	10	0	false	7	50	true	0	false	1	34	91	0.44825396825396824	0.5517460317460318	0	0	6959.114666046308	0	4692.88847117163	0	366705
17	0	"hundred-farmers3"	10000	0	"only-one-field-per-year"	2	3.168	1000	false	true	"historical_trends"	"log-normal"	3.445	false	"hh-nw-kernel-distance"	90	1100	3	0.093	30	0.069	0.05	false	true	0.1	10	0	0.1	1	10	0	false	7	50	true	0	false	1	35	91	0.6285714285714286	0.37142857142857144	0	0	7570.722075458309	0	4162.047539759909	0	366705
17	0	"hundred-farmers3"	10000	0	"only-one-field-per-year"	2	3.168	1000	false	true	"historical_trends"	"log-normal"	3.445	false	"hh-nw-kernel-distance"	90	1100	3	0.093	30	0.069	0.05	false	true	0.1	10	0	0.1	1	10	0	false	7	50	true	0	false	1	36	91	0.84	0.16	0	0	7626.454539934981	0	2225.9463532444292	0	366705
17	0	"hundred-farmers3"	10000	0	"only-one-field-per-year"	2	3.168	1000	false	true	"historical_trends"	"log-normal"	3.445	false	"hh-nw-kernel-distance"	90	1100	3	0.093	30	0.069	0.05	false	true	0.1	10	0	0.1	1	10	0	false	7	50	true	0	false	1	37	91	0.8526984126984127	0.1473015873015873	0	0	8616.7189092693	0	2106.231110145158	0	366705
17	0	"hundred-farmers3"	10000	0	"only-one-field-per-year"	2	3.168	1000	false	true	"historical_trends"	"log-normal"	3.445	false	"hh-nw-kernel-distance"	90	1100	3	0.093	30	0.069	0.05	false	true	0.1	10	0	0.1	1	10	0	false	7	50	true	0	false	1	38	91	0.7993650793650794	0.20063492063492064	0	0	8941.71562961103	0	2145.689916540827	0	366705
17	0	"hundred-farmers3"	10000	0	"only-one-field-per-year"	2	3.168	1000	false	true	"historical_trends"	"log-normal"	3.445	false	"hh-nw-kernel-distance"	90	1100	3	0.093	30	0.069	0.05	false	true	0.1	10	0	0.1	1	10	0	false	7	50	true	0	false	1	39	91	0.8063492063492064	0.19365079365079366	0	0	9302.467824503487	0	2272.44054024037	0	366705
17	0	"hundred-farmers3"	10000	0	"only-one-field-per-year"	2	3.168	1000	false	true	"historical_trends"	"log-normal"	3.445	false	"hh-nw-kernel-distance"	90	1100	3	0.093	30	0.069	0.05	false	true	0.1	10	0	0.1	1	10	0	false	7	50	true	0	false	1	40	91	0.8088888888888889	0.19111111111111112	0	0	8326.860723823831	0	2389.0135341627406	0	366705
17	0	"hundred-farmers3"	10000	0	"only-one-field-per-year"	2	3.168	1000	false	true	"historical_trends"	"log-normal"	3.445	false	"hh-nw-kernel-distance"	90	1100	3	0.093	30	0.069	0.05	false	true	0.1	10	0	0.1	1	10	0	false	7	50	true	0	false	1	41	90	0.7237428389560789	0.27625716104392106	0	0	8562.491841746034	0	2484.491223125572	0	366885
17	0	"hundred-farmers3"	10000	0	"only-one-field-per-year"	2	3.168	1000	false	true	"historical_trends"	"log-normal"	3.445	false	"hh-nw-kernel-distance"	90	1100	3	0.093	30	0.069	0.05	false	true	0.1	10	0	0.1	1	10	0	false	7	50	true	0	false	1	42	90	0.6995544239338001	0.30044557606619987	0	0	8612.619250503787	0	2576.1641434523194	0	366885
17	0	"hundred-farmers3"	10000	0	"only-one-field-per-year"	2	3.168	1000	false	true	"historical_trends"	"log-normal"	3.445	false	"hh-nw-kernel-distance"	90	1100	3	0.093	30	0.069	0.05	false	true	0.1	10	0	0.1	1	10	0	false	7	50	true	0	false	1	43	90	0.648631444939529	0.35136855506047104	0	0	8160.858195016781	0	2673.3225123260313	0	366885
17	0	"hundred-farmers3"	10000	0	"only-one-field-per-year"	2	3.168	1000	false	true	"historical_trends"	"log-normal"	3.445	false	"hh-nw-kernel-distance"	90	1100	3	0.093	30	0.069	0.05	false	true	0.1	10	0	0.1	1	10	0	false	7	50	true	0	false	1	44	90	0.58497772119669	0.41502227880331	0	0	7474.973163244153	0	2792.3661472314734	0	366885
17	0	"hundred-farmers3"	10000	0	"only-one-field-per-year"	2	3.168	1000	false	true	"historical_trends"	"log-normal"	3.445	false	"hh-nw-kernel-distance"	90	1100	3	0.093	30	0.069	0.05	false	true	0.1	10	0	0.1	1	10	0	false	7	50	true	0	false	1	45	89	0.5803571428571429	0.41964285714285715	0	0	7745.990209822541	0	2909.083204112708	0	367020
17	0	"hundred-farmers3"	10000	0	"only-one-field-per-year"	2	3.168	1000	false	true	"historical_trends"	"log-normal"	3.445	false	"hh-nw-kernel-distance"	90	1100	3	0.093	30	0.069	0.05	false	true	0.1	10	0	0.1	1	10	0	false	7	50	true	0	false	1	46	86	0.5786769428387926	0.42132305716120744	0	0	7993.645788070571	0	3004.4915991101825	0	367515
17	0	"hundred-farmers3"	10000	0	"only-one-field-per-year"	2	3.168	1000	false	true	"historical_trends"	"log-normal"	3.445	false	"hh-nw-kernel-distance"	90	1100	3	0.093	30	0.069	0.05	false	true	0.1	10	0	0.1	1	10	0	false	7	50	true	0	false	1	47	86	0.5767501605651895	0.42324983943481054	0	0	8302.417426259559	0	3279.7399257870293	0	367515
17	0	"hundred-farmers3"	10000	0	"only-one-field-per-year"	2	3.168	1000	false	true	"historical_trends"	"log-normal"	3.445	false	"hh-nw-kernel-distance"	90	1100	3	0.093	30	0.069	0.05	false	true	0.1	10	0	0.1	1	10	0	false	7	50	true	0	false	1	48	86	0.5728965960179833	0.4271034039820167	0	0	8566.782861927632	0	3628.087930761292	0	367515
17	0	"hundred-farmers3"	10000	0	"only-one-field-per-year"	2	3.168	1000	false	true	"historical_trends"	"log-normal"	3.445	false	"hh-nw-kernel-distance"	90	1100	3	0.093	30	0.069	0.05	false	true	0.1	10	0	0.1	1	10	0	false	7	50	true	0	false	1	49	85	0.5587096774193548	0.44129032258064516	0	0	8580.20334109672	0	3998.520473110727	0	367830
17	0	"hundred-farmers3"	10000	0	"only-one-field-per-year"	2	3.168	1000	false	true	"historical_trends"	"log-normal"	3.445	false	"hh-nw-kernel-distance"	90	1100	3	0.093	30	0.069	0.05	false	true	0.1	10	0	0.1	1	10	0	false	7	50	true	0	false	1	50	83	0.5623376623376624	0.43766233766233764	0	0	8881.697327358874	0	4367.323905403959	0	368280
18	0	"hundred-farmers3"	10000	0	"only-one-field-per-year"	2	3.168	1000	false	true	"historical_trends"	"log-normal"	3.445	false	"hh-nw-kernel-distance"	90	1100	3	0.093	30	0.069	0.05	false	true	0.1	10	0	0.1	1	10	0	false	7	50	true	0	false	1	0	100	0.50186799501868	0.49813200498132004	0	0	0	0	0	0	0
18	0	"hundred-farmers3"	10000	0	"only-one-field-per-year"	2	3.168	1000	false	true	"historical_trends"	"log-normal"	3.445	false	"hh-nw-kernel-distance"	90	1100	3	0.093	30	0.069	0.05	false	true	0.1	10	0	0.1	1	10	0	false	7	50	true	0	false	1	1	100	0.49813200498132004	0.50186799501868	0	0	7348.785703030777	0	6966.705083820174	0	365310
18	0	"hundred-farmers3"	10000	0	"only-one-field-per-year"	2	3.168	1000	false	true	"historical_trends"	"log-normal"	3.445	false	"hh-nw-kernel-distance"	90	1100	3	0.093	30	0.069	0.05	false	true	0.1	10	0	0.1	1	10	0	false	7	50	true	0	false	1	2	100	0.49813200498132004	0.50186799501868	0	0	7671.123018152738	0	7375.335569021626	0	365310
18	0	"hundred-farmers3"	10000	0	"only-one-field-per-year"	2	3.168	1000	false	true	"historical_trends"	"log-normal"	3.445	false	"hh-nw-kernel-distance"	90	1100	3	0.093	30	0.069	0.05	false	true	0.1	10	0	0.1	1	10	0	false	7	50	true	0	false	1	3	100	0.49813200498132004	0.50186799501868	0	0	7948.065601464094	0	7768.8926909528	0	365310
18	0	"hundred-farmers3"	10000	0	"only-one-field-per-year"	2	3.168	1000	false	true	"historical_trends"	"log-normal"	3.445	false	"hh-nw-kernel-distance"	90	1100	3	0.093	30	0.069	0.05	false	true	0.1	10	0	0.1	1	10	0	false	7	50	true	0	false	1	4	100	0.49813200498132004	0.50186799501868	0	0	7930.961909849511	0	8150.260405133435	0	365310
18	0	"hundred-farmers3"	10000	0	"only-one-field-per-year"	2	3.168	1000	false	true	"historical_trends"	"log-normal"	3.445	false	"hh-nw-kernel-distance"	90	1100	3	0.093	30	0.069	0.05	false	true	0.1	10	0	0.1	1	10	0	false	7	50	true	0	false	1	5	100	0.49813200498132004	0.50186799501868	0	0	7898.128830298088	0	8524.303027997896	0	365310
18	0	"hundred-farmers3"	10000	0	"only-one-field-per-year"	2	3.168	1000	false	true	"historical_trends"	"log-normal"	3.445	false	"hh-nw-kernel-distance"	90	1100	3	0.093	30	0.069	0.05	false	true	0.1	10	0	0.1	1	10	0	false	7	50	true	0	false	1	6	100	0.4383561643835616	0.5616438356164384	0	0	7192.8221882866255	0	8894.813182060265	0	365310
18	0	"hundred-farmers3"	10000	0	"only-one-field-per-year"	2	3.168	1000	false	true	"historical_trends"	"log-normal"	3.445	false	"hh-nw-kernel-distance"	90	1100	3	0.093	30	0.069	0.05	false	true	0.1	10	0	0.1	1	10	0	false	7	50	true	0	false	1	7	99	0.3802992518703242	0.6197007481296758	0	0	6249.5197250423325	0	9253.229900040384	0	365400
18	0	"hundred-farmers3"	10000	0	"only-one-field-per-year"	2	3.168	1000	false	true	"historical_trends"	"log-normal"	3.445	false	"hh-nw-kernel-distance"	90	1100	3	0.093	30	0.069	0.05	false	true	0.1	10	0	0.1	1	10	0	false	7	50	true	0	false	1	8	98	0.4943820224719101	0.5056179775280899	0	0	6703.804500925243	0	9051.78797887836	0	365490
18	0	"hundred-farmers3"	10000	0	"only-one-field-per-year"	2	3.168	1000	false	true	"historical_trends"	"log-normal"	3.445	false	"hh-nw-kernel-distance"	90	1100	3	0.093	30	0.069	0.05	false	true	0.1	10	0	0.1	1	10	0	false	7	50	true	0	false	1	9	98	0.5674157303370787	0.43258426966292135	0	0	7249.0071055577555	0	8086.552630669635	0	365490
18	0	"hundred-farmers3"	10000	0	"only-one-field-per-year"	2	3.168	1000	false	true	"historical_trends"	"log-normal"	3.445	false	"hh-nw-kernel-distance"	90	1100	3	0.093	30	0.069	0.05	false	true	0.1	10	0	0.1	1	10	0	false	7	50	true	0	false	1	10	98	0.5724094881398252	0.42759051186017477	0	0	6626.679348890562	0	8281.87392029842	0	365490
18	0	"hundred-farmers3"	10000	0	"only-one-field-per-year"	2	3.168	1000	false	true	"historical_trends"	"log-normal"	3.445	false	"hh-nw-kernel-distance"	90	1100	3	0.093	30	0.069	0.05	false	true	0.1	10	0	0.1	1	10	0	false	7	50	true	0	false	1	11	98	0.5724094881398252	0.42759051186017477	0	0	7341.580285212224	0	8565.004895751485	0	365490
18	0	"hundred-farmers3"	10000	0	"only-one-field-per-year"	2	3.168	1000	false	true	"historical_trends"	"log-normal"	3.445	false	"hh-nw-kernel-distance"	90	1100	3	0.093	30	0.069	0.05	false	true	0.1	10	0	0.1	1	10	0	false	7	50	true	0	false	1	12	97	0.6115288220551378	0.38847117794486213	0	0	7837.79384043228	0	7903.692152572878	0	365760
18	0	"hundred-farmers3"	10000	0	"only-one-field-per-year"	2	3.168	1000	false	true	"historical_trends"	"log-normal"	3.445	false	"hh-nw-kernel-distance"	90	1100	3	0.093	30	0.069	0.05	false	true	0.1	10	0	0.1	1	10	0	false	7	50	true	0	false	1	13	97	0.6390977443609023	0.3609022556390977	0	0	7755.955916592874	0	7443.165891353571	0	365760
18	0	"hundred-farmers3"	10000	0	"only-one-field-per-year"	2	3.168	1000	false	true	"historical_trends"	"log-normal"	3.445	false	"hh-nw-kernel-distance"	90	1100	3	0.093	30	0.069	0.05	false	true	0.1	10	0	0.1	1	10	0	false	7	50	true	0	false	1	14	97	0.6390977443609023	0.3609022556390977	0	0	7019.152702779966	0	7624.778629070302	0	365760
18	0	"hundred-farmers3"	10000	0	"only-one-field-per-year"	2	3.168	1000	false	true	"historical_trends"	"log-normal"	3.445	false	"hh-nw-kernel-distance"	90	1100	3	0.093	30	0.069	0.05	false	true	0.1	10	0	0.1	1	10	0	false	7	50	true	0	false	1	15	97	0.6390977443609023	0.3609022556390977	0	0	7623.670940843644	0	7778.259079518833	0	365760
18	0	"hundred-farmers3"	10000	0	"only-one-field-per-year"	2	3.168	1000	false	true	"historical_trends"	"log-normal"	3.445	false	"hh-nw-kernel-distance"	90	1100	3	0.093	30	0.069	0.05	false	true	0.1	10	0	0.1	1	10	0	false	7	50	true	0	false	1	16	97	0.6428571428571429	0.35714285714285715	0	0	7392.401031875521	0	7818.291480491627	0	365760
18	0	"hundred-farmers3"	10000	0	"only-one-field-per-year"	2	3.168	1000	false	true	"historical_trends"	"log-normal"	3.445	false	"hh-nw-kernel-distance"	90	1100	3	0.093	30	0.069	0.05	false	true	0.1	10	0	0.1	1	10	0	false	7	50	true	0	false	1	17	97	0.6428571428571429	0.35714285714285715	0	0	7887.225622646092	0	7923.611855921503	0	365760
18	0	"hundred-farmers3"	10000	0	"only-one-field-per-year"	2	3.168	1000	false	true	"historical_trends"	"log-normal"	3.445	false	"hh-nw-kernel-distance"	90	1100	3	0.093	30	0.069	0.05	false	true	0.1	10	0	0.1	1	10	0	false	7	50	true	0	false	1	18	97	0.6046365914786967	0.39536340852130325	0	0	7738.192506877618	0	8009.6135461861795	0	365760
18	0	"hundred-farmers3"	10000	0	"only-one-field-per-year"	2	3.168	1000	false	true	"historical_trends"	"log-normal"	3.445	false	"hh-nw-kernel-distance"	90	1100	3	0.093	30	0.069	0.05	false	true	0.1	10	0	0.1	1	10	0	false	7	50	true	0	false	1	19	97	0.643483709273183	0.35651629072681706	0	0	7999.965585522986	0	7889.074268933463	0	365760
18	0	"hundred-farmers3"	10000	0	"only-one-field-per-year"	2	3.168	1000	false	true	"historical_trends"	"log-normal"	3.445	false	"hh-nw-kernel-distance"	90	1100	3	0.093	30	0.069	0.05	false	true	0.1	10	0	0.1	1	10	0	false	7	50	true	0	false	1	20	97	0.668546365914787	0.33145363408521306	0	0	8351.387755497153	0	7360.005967251139	0	365760
18	0	"hundred-farmers3"	10000	0	"only-one-field-per-year"	2	3.168	1000	false	true	"historical_trends"	"log-normal"	3.445	false	"hh-nw-kernel-distance"	90	1100	3	0.093	30	0.069	0.05	false	true	0.1	10	0	0.1	1	10	0	false	7	50	true	0	false	1	21	97	0.6033834586466166	0.3966165413533835	0	0	8175.873360187333	0	7406.494000825716	0	365760
18	0	"hundred-farmers3"	10000	0	"only-one-field-per-year"	2	3.168	1000	false	true	"historical_trends"	"log-normal"	3.445	false	"hh-nw-kernel-distance"	90	1100	3	0.093	30	0.069	0.05	false	true	0.1	10	0	0.1	1	10	0	false	7	50	true	0	false	1	22	97	0.7330827067669173	0.2669172932330827	0	0	8718.084540056005	0	5938.285946813898	0	365760
18	0	"hundred-farmers3"	10000	0	"only-one-field-per-year"	2	3.168	1000	false	true	"historical_trends"	"log-normal"	3.445	false	"hh-nw-kernel-distance"	90	1100	3	0.093	30	0.069	0.05	false	true	0.1	10	0	0.1	1	10	0	false	7	50	true	0	false	1	23	97	0.7700501253132832	0.2299498746867168	0	0	8442.263504549755	0	5109.425566203734	0	365760
18	0	"hundred-farmers3"	10000	0	"only-one-field-per-year"	2	3.168	1000	false	true	"historical_trends"	"log-normal"	3.445	false	"hh-nw-kernel-distance"	90	1100	3	0.093	30	0.069	0.05	false	true	0.1	10	0	0.1	1	10	0	false	7	50	true	0	false	1	24	97	0.593358395989975	0.4066416040100251	0	0	8440.437624055972	0	5141.696488473157	0	365760
18	0	"hundred-farmers3"	10000	0	"only-one-field-per-year"	2	3.168	1000	false	true	"historical_trends"	"log-normal"	3.445	false	"hh-nw-kernel-distance"	90	1100	3	0.093	30	0.069	0.05	false	true	0.1	10	0	0.1	1	10	0	false	7	50	true	0	false	1	25	96	0.5803011292346298	0.41969887076537016	0	0	8525.981788721701	0	5154.4874219656385	0	365850
18	0	"hundred-farmers3"	10000	0	"only-one-field-per-year"	2	3.168	1000	false	true	"historical_trends"	"log-normal"	3.445	false	"hh-nw-kernel-distance"	90	1100	3	0.093	30	0.069	0.05	false	true	0.1	10	0	0.1	1	10	0	false	7	50	true	0	false	1	26	96	0.5803011292346298	0.41969887076537016	0	0	8885.353217608335	0	5142.383385002805	0	365850
18	0	"hundred-farmers3"	10000	0	"only-one-field-per-year"	2	3.168	1000	false	true	"historical_trends"	"log-normal"	3.445	false	"hh-nw-kernel-distance"	90	1100	3	0.093	30	0.069	0.05	false	true	0.1	10	0	0.1	1	10	0	false	7	50	true	0	false	1	27	96	0.5740276035131744	0.4259723964868256	0	0	9109.46106712739	0	4585.427464441427	0	365850
18	0	"hundred-farmers3"	10000	0	"only-one-field-per-year"	2	3.168	1000	false	true	"historical_trends"	"log-normal"	3.445	false	"hh-nw-kernel-distance"	90	1100	3	0.093	30	0.069	0.05	false	true	0.1	10	0	0.1	1	10	0	false	7	50	true	0	false	1	28	96	0.5671267252195734	0.4328732747804266	0	0	9304.461910288312	0	3634.5845716483427	0	365850
18	0	"hundred-farmers3"	10000	0	"only-one-field-per-year"	2	3.168	1000	false	true	"historical_trends"	"log-normal"	3.445	false	"hh-nw-kernel-distance"	90	1100	3	0.093	30	0.069	0.05	false	true	0.1	10	0	0.1	1	10	0	false	7	50	true	0	false	1	29	96	0.6135508155583438	0.3864491844416562	0	0	9708.950471544618	0	3165.3359023671915	0	365850
18	0	"hundred-farmers3"	10000	0	"only-one-field-per-year"	2	3.168	1000	false	true	"historical_trends"	"log-normal"	3.445	false	"hh-nw-kernel-distance"	90	1100	3	0.093	30	0.069	0.05	false	true	0.1	10	0	0.1	1	10	0	false	7	50	true	0	false	1	30	96	0.6210790464240903	0.37892095357590966	0	0	9919.471510267613	0	3201.4351004134464	0	365850
18	0	"hundred-farmers3"	10000	0	"only-one-field-per-year"	2	3.168	1000	false	true	"historical_trends"	"log-normal"	3.445	false	"hh-nw-kernel-distance"	90	1100	3	0.093	30	0.069	0.05	false	true	0.1	10	0	0.1	1	10	0	false	7	50	true	0	false	1	31	96	0.6411543287327478	0.3588456712672522	0	0	10297.637679065374	0	3036.6090130694856	0	365850
18	0	"hundred-farmers3"	10000	0	"only-one-field-per-year"	2	3.168	1000	false	true	"historical_trends"	"log-normal"	3.445	false	"hh-nw-kernel-distance"	90	1100	3	0.093	30	0.069	0.05	false	true	0.1	10	0	0.1	1	10	0	false	7	50	true	0	false	1	32	96	0.6411543287327478	0.3588456712672522	0	0	9845.66834007039	0	3426.136219274505	0	365850
18	0	"hundred-farmers3"	10000	0	"only-one-field-per-year"	2	3.168	1000	false	true	"historical_trends"	"log-normal"	3.445	false	"hh-nw-kernel-distance"	90	1100	3	0.093	30	0.069	0.05	false	true	0.1	10	0	0.1	1	10	0	false	7	50	true	0	false	1	33	96	0.5351317440401505	0.46486825595984943	0	0	8895.43064258519	0	3884.0984770073155	0	365850
18	0	"hundred-farmers3"	10000	0	"only-one-field-per-year"	2	3.168	1000	false	true	"historical_trends"	"log-normal"	3.445	false	"hh-nw-kernel-distance"	90	1100	3	0.093	30	0.069	0.05	false	true	0.1	10	0	0.1	1	10	0	false	7	50	true	0	false	1	34	96	0.4548306148055207	0.5451693851944793	0	0	7527.774899811588	0	4386.155403925358	0	365850
18	0	"hundred-farmers3"	10000	0	"only-one-field-per-year"	2	3.168	1000	false	true	"historical_trends"	"log-normal"	3.445	false	"hh-nw-kernel-distance"	90	1100	3	0.093	30	0.069	0.05	false	true	0.1	10	0	0.1	1	10	0	false	7	50	true	0	false	1	35	95	0.6080402010050251	0.39195979899497485	0	0	8080.830876289838	0	4057.4972411321532	0	365940
18	0	"hundred-farmers3"	10000	0	"only-one-field-per-year"	2	3.168	1000	false	true	"historical_trends"	"log-normal"	3.445	false	"hh-nw-kernel-distance"	90	1100	3	0.093	30	0.069	0.05	false	true	0.1	10	0	0.1	1	10	0	false	7	50	true	0	false	1	36	93	0.8575031525851198	0.1424968474148802	0	0	7601.60114128413	0	1666.4168731476934	0	366210
18	0	"hundred-farmers3"	10000	0	"only-one-field-per-year"	2	3.168	1000	false	true	"historical_trends"	"log-normal"	3.445	false	"hh-nw-kernel-distance"	90	1100	3	0.093	30	0.069	0.05	false	true	0.1	10	0	0.1	1	10	0	false	7	50	true	0	false	1	37	93	0.8669609079445145	0.1330390920554855	0	0	8745.644253645738	0	1423.0245657247644	0	366210
18	0	"hundred-farmers3"	10000	0	"only-one-field-per-year"	2	3.168	1000	false	true	"historical_trends"	"log-normal"	3.445	false	"hh-nw-kernel-distance"	90	1100	3	0.093	30	0.069	0.05	false	true	0.1	10	0	0.1	1	10	0	false	7	50	true	0	false	1	38	93	0.8284993694829761	0.17150063051702397	0	0	9225.75087746676	0	1502.9945620195747	0	366210
18	0	"hundred-farmers3"	10000	0	"only-one-field-per-year"	2	3.168	1000	false	true	"historical_trends"	"log-normal"	3.445	false	"hh-nw-kernel-distance"	90	1100	3	0.093	30	0.069	0.05	false	true	0.1	10	0	0.1	1	10	0	false	7	50	true	0	false	1	39	93	0.8354350567465322	0.16456494325346785	0	0	9932.755551358267	0	1643.9101734015644	0	366210
18	0	"hundred-farmers3"	10000	0	"only-one-field-per-year"	2	3.168	1000	false	true	"historical_trends"	"log-normal"	3.445	false	"hh-nw-kernel-distance"	90	1100	3	0.093	30	0.069	0.05	false	true	0.1	10	0	0.1	1	10	0	false	7	50	true	0	false	1	40	93	0.8354350567465322	0.16456494325346785	0	0	8468.377554633968	0	1774.4061399285313	0	366210
18	0	"hundred-farmers3"	10000	0	"only-one-field-per-year"	2	3.168	1000	false	true	"historical_trends"	"log-normal"	3.445	false	"hh-nw-kernel-distance"	90	1100	3	0.093	30	0.069	0.05	false	true	0.1	10	0	0.1	1	10	0	false	7	50	true	0	false	1	41	91	0.729746835443038	0.270253164556962	0	0	8689.609730608967	0	1853.5822912781512	0	366480
18	0	"hundred-farmers3"	10000	0	"only-one-field-per-year"	2	3.168	1000	false	true	"historical_trends"	"log-normal"	3.445	false	"hh-nw-kernel-distance"	90	1100	3	0.093	30	0.069	0.05	false	true	0.1	10	0	0.1	1	10	0	false	7	50	true	0	false	1	42	91	0.6715189873417722	0.3284810126582278	0	0	8046.281936819187	0	1955.3936587024905	0	366480
18	0	"hundred-farmers3"	10000	0	"only-one-field-per-year"	2	3.168	1000	false	true	"historical_trends"	"log-normal"	3.445	false	"hh-nw-kernel-distance"	90	1100	3	0.093	30	0.069	0.05	false	true	0.1	10	0	0.1	1	10	0	false	7	50	true	0	false	1	43	91	0.6259493670886076	0.3740506329113924	0	0	7697.92095357611	0	2058.883459867999	0	366480
18	0	"hundred-farmers3"	10000	0	"only-one-field-per-year"	2	3.168	1000	false	true	"historical_trends"	"log-normal"	3.445	false	"hh-nw-kernel-distance"	90	1100	3	0.093	30	0.069	0.05	false	true	0.1	10	0	0.1	1	10	0	false	7	50	true	0	false	1	44	91	0.589240506329114	0.4107594936708861	0	0	7475.055797676489	0	2182.040373649837	0	366480
18	0	"hundred-farmers3"	10000	0	"only-one-field-per-year"	2	3.168	1000	false	true	"historical_trends"	"log-normal"	3.445	false	"hh-nw-kernel-distance"	90	1100	3	0.093	30	0.069	0.05	false	true	0.1	10	0	0.1	1	10	0	false	7	50	true	0	false	1	45	91	0.5848101265822785	0.4151898734177215	0	0	7785.068945388686	0	2347.566577668092	0	366480
18	0	"hundred-farmers3"	10000	0	"only-one-field-per-year"	2	3.168	1000	false	true	"historical_trends"	"log-normal"	3.445	false	"hh-nw-kernel-distance"	90	1100	3	0.093	30	0.069	0.05	false	true	0.1	10	0	0.1	1	10	0	false	7	50	true	0	false	1	46	89	0.5842339478703115	0.4157660521296885	0	0	8101.052251292192	0	2532.8829111417126	0	366795
18	0	"hundred-farmers3"	10000	0	"only-one-field-per-year"	2	3.168	1000	false	true	"historical_trends"	"log-normal"	3.445	false	"hh-nw-kernel-distance"	90	1100	3	0.093	30	0.069	0.05	false	true	0.1	10	0	0.1	1	10	0	false	7	50	true	0	false	1	47	89	0.5829624920534011	0.41703750794659883	0	0	8426.244654299428	0	2844.160892585026	0	366795
18	0	"hundred-farmers3"	10000	0	"only-one-field-per-year"	2	3.168	1000	false	true	"historical_trends"	"log-normal"	3.445	false	"hh-nw-kernel-distance"	90	1100	3	0.093	30	0.069	0.05	false	true	0.1	10	0	0.1	1	10	0	false	7	50	true	0	false	1	48	87	0.5622208040842374	0.4377791959157626	0	0	8344.86749420014	0	3165.941065954492	0	367065
18	0	"hundred-farmers3"	10000	0	"only-one-field-per-year"	2	3.168	1000	false	true	"historical_trends"	"log-normal"	3.445	false	"hh-nw-kernel-distance"	90	1100	3	0.093	30	0.069	0.05	false	true	0.1	10	0	0.1	1	10	0	false	7	50	true	0	false	1	49	85	0.5407312379730597	0.45926876202694034	0	0	8216.032498915374	0	3616.7909340464134	0	367425
18	0	"hundred-farmers3"	10000	0	"only-one-field-per-year"	2	3.168	1000	false	true	"historical_trends"	"log-normal"	3.445	false	"hh-nw-kernel-distance"	90	1100	3	0.093	30	0.069	0.05	false	true	0.1	10	0	0.1	1	10	0	false	7	50	true	0	false	1	50	84	0.5417737789203085	0.4582262210796915	0	0	8513.379075642317	0	4150.862947948974	0	367560
19	0	"hundred-farmers3"	10000	0	"only-one-field-per-year"	2	3.168	1000	false	true	"historical_trends"	"log-normal"	3.445	false	"hh-nw-kernel-distance"	90	1100	3	0.093	30	0.069	0.05	false	true	0.1	10	0	0.1	1	10	0	false	7	50	true	0	false	1	0	100	0.50186799501868	0.49813200498132004	0	0	0	0	0	0	0
19	0	"hundred-farmers3"	10000	0	"only-one-field-per-year"	2	3.168	1000	false	true	"historical_trends"	"log-normal"	3.445	false	"hh-nw-kernel-distance"	90	1100	3	0.093	30	0.069	0.05	false	true	0.1	10	0	0.1	1	10	0	false	7	50	true	0	false	1	1	100	0.4937733499377335	0.5062266500622665	0	0	7215.850313343292	0	7267.710380240267	0	365310
19	0	"hundred-farmers3"	10000	0	"only-one-field-per-year"	2	3.168	1000	false	true	"historical_trends"	"log-normal"	3.445	false	"hh-nw-kernel-distance"	90	1100	3	0.093	30	0.069	0.05	false	true	0.1	10	0	0.1	1	10	0	false	7	50	true	0	false	1	2	100	0.4937733499377335	0.5062266500622665	0	0	7546.1597332707	0	7692.879884103945	0	365310
19	0	"hundred-farmers3"	10000	0	"only-one-field-per-year"	2	3.168	1000	false	true	"historical_trends"	"log-normal"	3.445	false	"hh-nw-kernel-distance"	90	1100	3	0.093	30	0.069	0.05	false	true	0.1	10	0	0.1	1	10	0	false	7	50	true	0	false	1	3	100	0.4937733499377335	0.5062266500622665	0	0	7252.040691005003	0	8121.4197331678415	0	365310
19	0	"hundred-farmers3"	10000	0	"only-one-field-per-year"	2	3.168	1000	false	true	"historical_trends"	"log-normal"	3.445	false	"hh-nw-kernel-distance"	90	1100	3	0.093	30	0.069	0.05	false	true	0.1	10	0	0.1	1	10	0	false	7	50	true	0	false	1	4	100	0.4912826899128269	0.5087173100871731	0	0	6688.567807735133	0	8548.147715872643	0	365310
19	0	"hundred-farmers3"	10000	0	"only-one-field-per-year"	2	3.168	1000	false	true	"historical_trends"	"log-normal"	3.445	false	"hh-nw-kernel-distance"	90	1100	3	0.093	30	0.069	0.05	false	true	0.1	10	0	0.1	1	10	0	false	7	50	true	0	false	1	5	100	0.4912826899128269	0.5087173100871731	0	0	6657.260894673879	0	8966.674858368877	0	365310
19	0	"hundred-farmers3"	10000	0	"only-one-field-per-year"	2	3.168	1000	false	true	"historical_trends"	"log-normal"	3.445	false	"hh-nw-kernel-distance"	90	1100	3	0.093	30	0.069	0.05	false	true	0.1	10	0	0.1	1	10	0	false	7	50	true	0	false	1	6	100	0.4383561643835616	0.5616438356164384	0	0	6377.306281994097	0	9369.83778291962	0	365310
19	0	"hundred-farmers3"	10000	0	"only-one-field-per-year"	2	3.168	1000	false	true	"historical_trends"	"log-normal"	3.445	false	"hh-nw-kernel-distance"	90	1100	3	0.093	30	0.069	0.05	false	true	0.1	10	0	0.1	1	10	0	false	7	50	true	0	false	1	7	99	0.39650872817955113	0.6034912718204489	0	0	5797.294266953715	0	9721.798377448407	0	365400
19	0	"hundred-farmers3"	10000	0	"only-one-field-per-year"	2	3.168	1000	false	true	"historical_trends"	"log-normal"	3.445	false	"hh-nw-kernel-distance"	90	1100	3	0.093	30	0.069	0.05	false	true	0.1	10	0	0.1	1	10	0	false	7	50	true	0	false	1	8	99	0.47381546134663344	0.5261845386533666	0	0	6235.447805308019	0	9941.721533018186	0	365400
19	0	"hundred-farmers3"	10000	0	"only-one-field-per-year"	2	3.168	1000	false	true	"historical_trends"	"log-normal"	3.445	false	"hh-nw-kernel-distance"	90	1100	3	0.093	30	0.069	0.05	false	true	0.1	10	0	0.1	1	10	0	false	7	50	true	0	false	1	9	98	0.5590256089943785	0.44097439100562147	0	0	6674.060350470849	0	8575.659157726923	0	365535
19	0	"hundred-farmers3"	10000	0	"only-one-field-per-year"	2	3.168	1000	false	true	"historical_trends"	"log-normal"	3.445	false	"hh-nw-kernel-distance"	90	1100	3	0.093	30	0.069	0.05	false	true	0.1	10	0	0.1	1	10	0	false	7	50	true	0	false	1	10	98	0.5565271705184259	0.443472829481574	0	0	7061.782281577879	0	8711.2024459784	0	365535
19	0	"hundred-farmers3"	10000	0	"only-one-field-per-year"	2	3.168	1000	false	true	"historical_trends"	"log-normal"	3.445	false	"hh-nw-kernel-distance"	90	1100	3	0.093	30	0.069	0.05	false	true	0.1	10	0	0.1	1	10	0	false	7	50	true	0	false	1	11	98	0.5584009993753903	0.4415990006246096	0	0	7592.067400706238	0	8914.812530195022	0	365535
19	0	"hundred-farmers3"	10000	0	"only-one-field-per-year"	2	3.168	1000	false	true	"historical_trends"	"log-normal"	3.445	false	"hh-nw-kernel-distance"	90	1100	3	0.093	30	0.069	0.05	false	true	0.1	10	0	0.1	1	10	0	false	7	50	true	0	false	1	12	98	0.6127420362273579	0.3872579637726421	0	0	8028.340036745975	0	7857.1193107592835	0	365535
19	0	"hundred-farmers3"	10000	0	"only-one-field-per-year"	2	3.168	1000	false	true	"historical_trends"	"log-normal"	3.445	false	"hh-nw-kernel-distance"	90	1100	3	0.093	30	0.069	0.05	false	true	0.1	10	0	0.1	1	10	0	false	7	50	true	0	false	1	13	97	0.6461731493099122	0.35382685069008785	0	0	7840.401185650764	0	7268.5286107592	0	365850
19	0	"hundred-farmers3"	10000	0	"only-one-field-per-year"	2	3.168	1000	false	true	"historical_trends"	"log-normal"	3.445	false	"hh-nw-kernel-distance"	90	1100	3	0.093	30	0.069	0.05	false	true	0.1	10	0	0.1	1	10	0	false	7	50	true	0	false	1	14	96	0.6477987421383647	0.3522012578616352	0	0	7749.192652568432	0	7369.615952304331	0	366030
19	0	"hundred-farmers3"	10000	0	"only-one-field-per-year"	2	3.168	1000	false	true	"historical_trends"	"log-normal"	3.445	false	"hh-nw-kernel-distance"	90	1100	3	0.093	30	0.069	0.05	false	true	0.1	10	0	0.1	1	10	0	false	7	50	true	0	false	1	15	96	0.6477987421383647	0.3522012578616352	0	0	8223.941723746095	0	7498.202309138449	0	366030
19	0	"hundred-farmers3"	10000	0	"only-one-field-per-year"	2	3.168	1000	false	true	"historical_trends"	"log-normal"	3.445	false	"hh-nw-kernel-distance"	90	1100	3	0.093	30	0.069	0.05	false	true	0.1	10	0	0.1	1	10	0	false	7	50	true	0	false	1	16	95	0.6494325346784363	0.3505674653215637	0	0	8407.135477589916	0	7572.186800007809	0	366210
19	0	"hundred-farmers3"	10000	0	"only-one-field-per-year"	2	3.168	1000	false	true	"historical_trends"	"log-normal"	3.445	false	"hh-nw-kernel-distance"	90	1100	3	0.093	30	0.069	0.05	false	true	0.1	10	0	0.1	1	10	0	false	7	50	true	0	false	1	17	95	0.6494325346784363	0.3505674653215637	0	0	8461.147681855526	0	7665.573924995493	0	366210
19	0	"hundred-farmers3"	10000	0	"only-one-field-per-year"	2	3.168	1000	false	true	"historical_trends"	"log-normal"	3.445	false	"hh-nw-kernel-distance"	90	1100	3	0.093	30	0.069	0.05	false	true	0.1	10	0	0.1	1	10	0	false	7	50	true	0	false	1	18	95	0.573139974779319	0.42686002522068095	0	0	7775.476147052685	0	7747.316287528249	0	366210
19	0	"hundred-farmers3"	10000	0	"only-one-field-per-year"	2	3.168	1000	false	true	"historical_trends"	"log-normal"	3.445	false	"hh-nw-kernel-distance"	90	1100	3	0.093	30	0.069	0.05	false	true	0.1	10	0	0.1	1	10	0	false	7	50	true	0	false	1	19	95	0.6216897856242118	0.37831021437578816	0	0	8070.215390433425	0	7686.79046470039	0	366210
19	0	"hundred-farmers3"	10000	0	"only-one-field-per-year"	2	3.168	1000	false	true	"historical_trends"	"log-normal"	3.445	false	"hh-nw-kernel-distance"	90	1100	3	0.093	30	0.069	0.05	false	true	0.1	10	0	0.1	1	10	0	false	7	50	true	0	false	1	20	95	0.6462799495586381	0.3537200504413619	0	0	8416.434759494034	0	7177.8866795841805	0	366210
19	0	"hundred-farmers3"	10000	0	"only-one-field-per-year"	2	3.168	1000	false	true	"historical_trends"	"log-normal"	3.445	false	"hh-nw-kernel-distance"	90	1100	3	0.093	30	0.069	0.05	false	true	0.1	10	0	0.1	1	10	0	false	7	50	true	0	false	1	21	95	0.5813366960907944	0.41866330390920553	0	0	8056.544940870712	0	7233.586293180935	0	366210
19	0	"hundred-farmers3"	10000	0	"only-one-field-per-year"	2	3.168	1000	false	true	"historical_trends"	"log-normal"	3.445	false	"hh-nw-kernel-distance"	90	1100	3	0.093	30	0.069	0.05	false	true	0.1	10	0	0.1	1	10	0	false	7	50	true	0	false	1	22	95	0.7162673392181589	0.2837326607818411	0	0	8611.846645813039	0	5648.006645104599	0	366210
19	0	"hundred-farmers3"	10000	0	"only-one-field-per-year"	2	3.168	1000	false	true	"historical_trends"	"log-normal"	3.445	false	"hh-nw-kernel-distance"	90	1100	3	0.093	30	0.069	0.05	false	true	0.1	10	0	0.1	1	10	0	false	7	50	true	0	false	1	23	93	0.7515842839036755	0.24841571609632446	0	0	8801.621606138975	0	4869.468115820513	0	366570
19	0	"hundred-farmers3"	10000	0	"only-one-field-per-year"	2	3.168	1000	false	true	"historical_trends"	"log-normal"	3.445	false	"hh-nw-kernel-distance"	90	1100	3	0.093	30	0.069	0.05	false	true	0.1	10	0	0.1	1	10	0	false	7	50	true	0	false	1	24	93	0.6032953105196451	0.39670468948035487	0	0	8129.993815153507	0	4927.654283478753	0	366570
19	0	"hundred-farmers3"	10000	0	"only-one-field-per-year"	2	3.168	1000	false	true	"historical_trends"	"log-normal"	3.445	false	"hh-nw-kernel-distance"	90	1100	3	0.093	30	0.069	0.05	false	true	0.1	10	0	0.1	1	10	0	false	7	50	true	0	false	1	25	93	0.5861850443599493	0.4138149556400507	0	0	8189.9980267846195	0	4939.1580560709635	0	366570
19	0	"hundred-farmers3"	10000	0	"only-one-field-per-year"	2	3.168	1000	false	true	"historical_trends"	"log-normal"	3.445	false	"hh-nw-kernel-distance"	90	1100	3	0.093	30	0.069	0.05	false	true	0.1	10	0	0.1	1	10	0	false	7	50	true	0	false	1	26	93	0.5792141951837769	0.4207858048162231	0	0	8426.810407462	0	5006.266204850617	0	366570
19	0	"hundred-farmers3"	10000	0	"only-one-field-per-year"	2	3.168	1000	false	true	"historical_trends"	"log-normal"	3.445	false	"hh-nw-kernel-distance"	90	1100	3	0.093	30	0.069	0.05	false	true	0.1	10	0	0.1	1	10	0	false	7	50	true	0	false	1	27	92	0.5640862944162437	0.43591370558375636	0	0	8492.96437125505	0	4604.221693033268	0	366660
19	0	"hundred-farmers3"	10000	0	"only-one-field-per-year"	2	3.168	1000	false	true	"historical_trends"	"log-normal"	3.445	false	"hh-nw-kernel-distance"	90	1100	3	0.093	30	0.069	0.05	false	true	0.1	10	0	0.1	1	10	0	false	7	50	true	0	false	1	28	92	0.5463197969543148	0.4536802030456853	0	0	8490.774170605067	0	4314.260383590967	0	366660
19	0	"hundred-farmers3"	10000	0	"only-one-field-per-year"	2	3.168	1000	false	true	"historical_trends"	"log-normal"	3.445	false	"hh-nw-kernel-distance"	90	1100	3	0.093	30	0.069	0.05	false	true	0.1	10	0	0.1	1	10	0	false	7	50	true	0	false	1	29	92	0.5964467005076142	0.4035532994923858	0	0	8801.973941388751	0	3686.690037285945	0	366660
19	0	"hundred-farmers3"	10000	0	"only-one-field-per-year"	2	3.168	1000	false	true	"historical_trends"	"log-normal"	3.445	false	"hh-nw-kernel-distance"	90	1100	3	0.093	30	0.069	0.05	false	true	0.1	10	0	0.1	1	10	0	false	7	50	true	0	false	1	30	92	0.6326142131979695	0.36738578680203043	0	0	8485.956628623266	0	3078.5302810707835	0	366660
19	0	"hundred-farmers3"	10000	0	"only-one-field-per-year"	2	3.168	1000	false	true	"historical_trends"	"log-normal"	3.445	false	"hh-nw-kernel-distance"	90	1100	3	0.093	30	0.069	0.05	false	true	0.1	10	0	0.1	1	10	0	false	7	50	true	0	false	1	31	92	0.6446700507614214	0.3553299492385787	0	0	9015.285303476767	0	2663.3289607655893	0	366660
19	0	"hundred-farmers3"	10000	0	"only-one-field-per-year"	2	3.168	1000	false	true	"historical_trends"	"log-normal"	3.445	false	"hh-nw-kernel-distance"	90	1100	3	0.093	30	0.069	0.05	false	true	0.1	10	0	0.1	1	10	0	false	7	50	true	0	false	1	32	92	0.6446700507614214	0.3553299492385787	0	0	9088.60322911345	0	3040.873895691475	0	366660
19	0	"hundred-farmers3"	10000	0	"only-one-field-per-year"	2	3.168	1000	false	true	"historical_trends"	"log-normal"	3.445	false	"hh-nw-kernel-distance"	90	1100	3	0.093	30	0.069	0.05	false	true	0.1	10	0	0.1	1	10	0	false	7	50	true	0	false	1	33	92	0.600253807106599	0.399746192893401	0	0	9039.408764801365	0	3481.795097013459	0	366660
19	0	"hundred-farmers3"	10000	0	"only-one-field-per-year"	2	3.168	1000	false	true	"historical_trends"	"log-normal"	3.445	false	"hh-nw-kernel-distance"	90	1100	3	0.093	30	0.069	0.05	false	true	0.1	10	0	0.1	1	10	0	false	7	50	true	0	false	1	34	92	0.5171319796954315	0.48286802030456855	0	0	7696.369994661703	0	3965.5646153573193	0	366660
19	0	"hundred-farmers3"	10000	0	"only-one-field-per-year"	2	3.168	1000	false	true	"historical_trends"	"log-normal"	3.445	false	"hh-nw-kernel-distance"	90	1100	3	0.093	30	0.069	0.05	false	true	0.1	10	0	0.1	1	10	0	false	7	50	true	0	false	1	35	92	0.6434010152284264	0.3565989847715736	0	0	8328.594239808037	0	3649.0167221983	0	366660
19	0	"hundred-farmers3"	10000	0	"only-one-field-per-year"	2	3.168	1000	false	true	"historical_trends"	"log-normal"	3.445	false	"hh-nw-kernel-distance"	90	1100	3	0.093	30	0.069	0.05	false	true	0.1	10	0	0.1	1	10	0	false	7	50	true	0	false	1	36	92	0.8857868020304569	0.11421319796954314	0	0	8769.233764667368	0	1634.420516313123	0	366660
19	0	"hundred-farmers3"	10000	0	"only-one-field-per-year"	2	3.168	1000	false	true	"historical_trends"	"log-normal"	3.445	false	"hh-nw-kernel-distance"	90	1100	3	0.093	30	0.069	0.05	false	true	0.1	10	0	0.1	1	10	0	false	7	50	true	0	false	1	37	91	0.874841168996188	0.12515883100381195	0	0	10151.425398151481	0	1675.0223331163118	0	366750
19	0	"hundred-farmers3"	10000	0	"only-one-field-per-year"	2	3.168	1000	false	true	"historical_trends"	"log-normal"	3.445	false	"hh-nw-kernel-distance"	90	1100	3	0.093	30	0.069	0.05	false	true	0.1	10	0	0.1	1	10	0	false	7	50	true	0	false	1	38	91	0.8456162642947903	0.15438373570520966	0	0	10441.387682471253	0	1766.5937539957438	0	366750
19	0	"hundred-farmers3"	10000	0	"only-one-field-per-year"	2	3.168	1000	false	true	"historical_trends"	"log-normal"	3.445	false	"hh-nw-kernel-distance"	90	1100	3	0.093	30	0.069	0.05	false	true	0.1	10	0	0.1	1	10	0	false	7	50	true	0	false	1	39	91	0.8456162642947903	0.15438373570520966	0	0	10108.719261565113	0	1882.6775556728842	0	366750
19	0	"hundred-farmers3"	10000	0	"only-one-field-per-year"	2	3.168	1000	false	true	"historical_trends"	"log-normal"	3.445	false	"hh-nw-kernel-distance"	90	1100	3	0.093	30	0.069	0.05	false	true	0.1	10	0	0.1	1	10	0	false	7	50	true	0	false	1	40	90	0.8479643765903307	0.15203562340966922	0	0	9077.585180873488	0	1952.4727563662045	0	366840
19	0	"hundred-farmers3"	10000	0	"only-one-field-per-year"	2	3.168	1000	false	true	"historical_trends"	"log-normal"	3.445	false	"hh-nw-kernel-distance"	90	1100	3	0.093	30	0.069	0.05	false	true	0.1	10	0	0.1	1	10	0	false	7	50	true	0	false	1	41	89	0.7630573248407644	0.23694267515923567	0	0	9622.228920652431	0	2008.7638250190937	0	366930
19	0	"hundred-farmers3"	10000	0	"only-one-field-per-year"	2	3.168	1000	false	true	"historical_trends"	"log-normal"	3.445	false	"hh-nw-kernel-distance"	90	1100	3	0.093	30	0.069	0.05	false	true	0.1	10	0	0.1	1	10	0	false	7	50	true	0	false	1	42	89	0.7019108280254777	0.2980891719745223	0	0	8917.185310797227	0	2086.639270071824	0	366930
19	0	"hundred-farmers3"	10000	0	"only-one-field-per-year"	2	3.168	1000	false	true	"historical_trends"	"log-normal"	3.445	false	"hh-nw-kernel-distance"	90	1100	3	0.093	30	0.069	0.05	false	true	0.1	10	0	0.1	1	10	0	false	7	50	true	0	false	1	43	89	0.6687898089171974	0.33121019108280253	0	0	8745.981548395612	0	2166.427913748517	0	366930
19	0	"hundred-farmers3"	10000	0	"only-one-field-per-year"	2	3.168	1000	false	true	"historical_trends"	"log-normal"	3.445	false	"hh-nw-kernel-distance"	90	1100	3	0.093	30	0.069	0.05	false	true	0.1	10	0	0.1	1	10	0	false	7	50	true	0	false	1	44	88	0.5591054313099042	0.44089456869009586	0	0	7316.876889736954	0	2235.276951031573	0	367155
19	0	"hundred-farmers3"	10000	0	"only-one-field-per-year"	2	3.168	1000	false	true	"historical_trends"	"log-normal"	3.445	false	"hh-nw-kernel-distance"	90	1100	3	0.093	30	0.069	0.05	false	true	0.1	10	0	0.1	1	10	0	false	7	50	true	0	false	1	45	88	0.5552715654952076	0.4447284345047923	0	0	7601.492395727566	0	2360.2554216765184	0	367155
19	0	"hundred-farmers3"	10000	0	"only-one-field-per-year"	2	3.168	1000	false	true	"historical_trends"	"log-normal"	3.445	false	"hh-nw-kernel-distance"	90	1100	3	0.093	30	0.069	0.05	false	true	0.1	10	0	0.1	1	10	0	false	7	50	true	0	false	1	46	86	0.5554842847979474	0.4445157152020526	0	0	7900.432223668338	0	2470.8413356987508	0	367425
19	0	"hundred-farmers3"	10000	0	"only-one-field-per-year"	2	3.168	1000	false	true	"historical_trends"	"log-normal"	3.445	false	"hh-nw-kernel-distance"	90	1100	3	0.093	30	0.069	0.05	false	true	0.1	10	0	0.1	1	10	0	false	7	50	true	0	false	1	47	86	0.5490699166132136	0.4509300833867864	0	0	8095.280022447087	0	2722.551870044694	0	367425
19	0	"hundred-farmers3"	10000	0	"only-one-field-per-year"	2	3.168	1000	false	true	"historical_trends"	"log-normal"	3.445	false	"hh-nw-kernel-distance"	90	1100	3	0.093	30	0.069	0.05	false	true	0.1	10	0	0.1	1	10	0	false	7	50	true	0	false	1	48	86	0.5272610647851187	0.47273893521488136	0	0	7994.818312982118	0	3063.3246943071194	0	367425
19	0	"hundred-farmers3"	10000	0	"only-one-field-per-year"	2	3.168	1000	false	true	"historical_trends"	"log-normal"	3.445	false	"hh-nw-kernel-distance"	90	1100	3	0.093	30	0.069	0.05	false	true	0.1	10	0	0.1	1	10	0	false	7	50	true	0	false	1	49	86	0.4894162924951892	0.5105837075048107	0	0	7590.1428599616975	0	3501.7066317847907	0	367425
19	0	"hundred-farmers3"	10000	0	"only-one-field-per-year"	2	3.168	1000	false	true	"historical_trends"	"log-normal"	3.445	false	"hh-nw-kernel-distance"	90	1100	3	0.093	30	0.069	0.05	false	true	0.1	10	0	0.1	1	10	0	false	7	50	true	0	false	1	50	85	0.4903598971722365	0.5096401028277635	0	0	7854.90494509811	0	4011.5422823446524	0	367560
20	0	"hundred-farmers3"	10000	0	"only-one-field-per-year"	2	3.168	1000	false	true	"historical_trends"	"log-normal"	3.445	false	"hh-nw-kernel-distance"	90	1100	3	0.093	30	0.069	0.05	false	true	0.1	10	0	0.1	1	10	0	false	7	50	true	0	false	1	0	100	0.50186799501868	0.49813200498132004	0	0	0	0	0	0	0
20	0	"hundred-farmers3"	10000	0	"only-one-field-per-year"	2	3.168	1000	false	true	"historical_trends"	"log-normal"	3.445	false	"hh-nw-kernel-distance"	90	1100	3	0.093	30	0.069	0.05	false	true	0.1	10	0	0.1	1	10	0	false	7	50	true	0	false	1	1	100	0.4813200498132005	0.5186799501867995	0	0	7061.453868777193	0	7761.7239633563295	0	365310
20	0	"hundred-farmers3"	10000	0	"only-one-field-per-year"	2	3.168	1000	false	true	"historical_trends"	"log-normal"	3.445	false	"hh-nw-kernel-distance"	90	1100	3	0.093	30	0.069	0.05	false	true	0.1	10	0	0.1	1	10	0	false	7	50	true	0	false	1	2	100	0.4813200498132005	0.5186799501867995	0	0	7380.443858306339	0	8073.041841220146	0	365310
20	0	"hundred-farmers3"	10000	0	"only-one-field-per-year"	2	3.168	1000	false	true	"historical_trends"	"log-normal"	3.445	false	"hh-nw-kernel-distance"	90	1100	3	0.093	30	0.069	0.05	false	true	0.1	10	0	0.1	1	10	0	false	7	50	true	0	false	1	3	100	0.4813200498132005	0.5186799501867995	0	0	7268.447709904211	0	8384.555609283312	0	365310
20	0	"hundred-farmers3"	10000	0	"only-one-field-per-year"	2	3.168	1000	false	true	"historical_trends"	"log-normal"	3.445	false	"hh-nw-kernel-distance"	90	1100	3	0.093	30	0.069	0.05	false	true	0.1	10	0	0.1	1	10	0	false	7	50	true	0	false	1	4	100	0.4794520547945205	0.5205479452054794	0	0	6957.084295789241	0	8699.324345414672	0	365310
20	0	"hundred-farmers3"	10000	0	"only-one-field-per-year"	2	3.168	1000	false	true	"historical_trends"	"log-normal"	3.445	false	"hh-nw-kernel-distance"	90	1100	3	0.093	30	0.069	0.05	false	true	0.1	10	0	0.1	1	10	0	false	7	50	true	0	false	1	5	100	0.4794520547945205	0.5205479452054794	0	0	6472.158706348486	0	9021.459213857825	0	365310
20	0	"hundred-farmers3"	10000	0	"only-one-field-per-year"	2	3.168	1000	false	true	"historical_trends"	"log-normal"	3.445	false	"hh-nw-kernel-distance"	90	1100	3	0.093	30	0.069	0.05	false	true	0.1	10	0	0.1	1	10	0	false	7	50	true	0	false	1	6	100	0.40597758405977585	0.5940224159402242	0	0	6082.516844181583	0	9353.437026134194	0	365310
20	0	"hundred-farmers3"	10000	0	"only-one-field-per-year"	2	3.168	1000	false	true	"historical_trends"	"log-normal"	3.445	false	"hh-nw-kernel-distance"	90	1100	3	0.093	30	0.069	0.05	false	true	0.1	10	0	0.1	1	10	0	false	7	50	true	0	false	1	7	100	0.35367372353673726	0.6463262764632628	0	0	5249.346923492212	0	9693.192067666292	0	365310
20	0	"hundred-farmers3"	10000	0	"only-one-field-per-year"	2	3.168	1000	false	true	"historical_trends"	"log-normal"	3.445	false	"hh-nw-kernel-distance"	90	1100	3	0.093	30	0.069	0.05	false	true	0.1	10	0	0.1	1	10	0	false	7	50	true	0	false	1	8	98	0.4309806371018114	0.5690193628981887	0	0	5664.054626989519	0	9837.66008025868	0	365535
20	0	"hundred-farmers3"	10000	0	"only-one-field-per-year"	2	3.168	1000	false	true	"historical_trends"	"log-normal"	3.445	false	"hh-nw-kernel-distance"	90	1100	3	0.093	30	0.069	0.05	false	true	0.1	10	0	0.1	1	10	0	false	7	50	true	0	false	1	9	97	0.565081351689612	0.434918648310388	0	0	6078.777692527545	0	7964.528344171067	0	365670
20	0	"hundred-farmers3"	10000	0	"only-one-field-per-year"	2	3.168	1000	false	true	"historical_trends"	"log-normal"	3.445	false	"hh-nw-kernel-distance"	90	1100	3	0.093	30	0.069	0.05	false	true	0.1	10	0	0.1	1	10	0	false	7	50	true	0	false	1	10	97	0.5707133917396746	0.4292866082603254	0	0	6720.396853831522	0	8139.09363720024	0	365670
20	0	"hundred-farmers3"	10000	0	"only-one-field-per-year"	2	3.168	1000	false	true	"historical_trends"	"log-normal"	3.445	false	"hh-nw-kernel-distance"	90	1100	3	0.093	30	0.069	0.05	false	true	0.1	10	0	0.1	1	10	0	false	7	50	true	0	false	1	11	96	0.5725047080979284	0.4274952919020716	0	0	7308.008751825478	0	8385.311086336696	0	365895
20	0	"hundred-farmers3"	10000	0	"only-one-field-per-year"	2	3.168	1000	false	true	"historical_trends"	"log-normal"	3.445	false	"hh-nw-kernel-distance"	90	1100	3	0.093	30	0.069	0.05	false	true	0.1	10	0	0.1	1	10	0	false	7	50	true	0	false	1	12	96	0.6346516007532956	0.3653483992467043	0	0	7780.140639303038	0	7187.844235970011	0	365895
20	0	"hundred-farmers3"	10000	0	"only-one-field-per-year"	2	3.168	1000	false	true	"historical_trends"	"log-normal"	3.445	false	"hh-nw-kernel-distance"	90	1100	3	0.093	30	0.069	0.05	false	true	0.1	10	0	0.1	1	10	0	false	7	50	true	0	false	1	13	96	0.6880100439422473	0.31198995605775265	0	0	8010.374061338336	0	6139.385641653532	0	365895
20	0	"hundred-farmers3"	10000	0	"only-one-field-per-year"	2	3.168	1000	false	true	"historical_trends"	"log-normal"	3.445	false	"hh-nw-kernel-distance"	90	1100	3	0.093	30	0.069	0.05	false	true	0.1	10	0	0.1	1	10	0	false	7	50	true	0	false	1	14	96	0.6880100439422473	0.31198995605775265	0	0	8222.59846596024	0	6335.885767452301	0	365895
20	0	"hundred-farmers3"	10000	0	"only-one-field-per-year"	2	3.168	1000	false	true	"historical_trends"	"log-normal"	3.445	false	"hh-nw-kernel-distance"	90	1100	3	0.093	30	0.069	0.05	false	true	0.1	10	0	0.1	1	10	0	false	7	50	true	0	false	1	15	96	0.6880100439422473	0.31198995605775265	0	0	8733.888505159683	0	6505.95056352326	0	365895
20	0	"hundred-farmers3"	10000	0	"only-one-field-per-year"	2	3.168	1000	false	true	"historical_trends"	"log-normal"	3.445	false	"hh-nw-kernel-distance"	90	1100	3	0.093	30	0.069	0.05	false	true	0.1	10	0	0.1	1	10	0	false	7	50	true	0	false	1	16	96	0.6880100439422473	0.31198995605775265	0	0	8682.060545941398	0	6650.727916896929	0	365895
20	0	"hundred-farmers3"	10000	0	"only-one-field-per-year"	2	3.168	1000	false	true	"historical_trends"	"log-normal"	3.445	false	"hh-nw-kernel-distance"	90	1100	3	0.093	30	0.069	0.05	false	true	0.1	10	0	0.1	1	10	0	false	7	50	true	0	false	1	17	95	0.6893081761006289	0.31069182389937106	0	0	8418.614094826096	0	6743.931030681503	0	366030
20	0	"hundred-farmers3"	10000	0	"only-one-field-per-year"	2	3.168	1000	false	true	"historical_trends"	"log-normal"	3.445	false	"hh-nw-kernel-distance"	90	1100	3	0.093	30	0.069	0.05	false	true	0.1	10	0	0.1	1	10	0	false	7	50	true	0	false	1	18	95	0.6314465408805031	0.36855345911949683	0	0	8545.882621365365	0	6841.529590180384	0	366030
20	0	"hundred-farmers3"	10000	0	"only-one-field-per-year"	2	3.168	1000	false	true	"historical_trends"	"log-normal"	3.445	false	"hh-nw-kernel-distance"	90	1100	3	0.093	30	0.069	0.05	false	true	0.1	10	0	0.1	1	10	0	false	7	50	true	0	false	1	19	94	0.6580604534005038	0.3419395465994962	0	0	8488.872128779854	0	6671.027471294496	0	366120
20	0	"hundred-farmers3"	10000	0	"only-one-field-per-year"	2	3.168	1000	false	true	"historical_trends"	"log-normal"	3.445	false	"hh-nw-kernel-distance"	90	1100	3	0.093	30	0.069	0.05	false	true	0.1	10	0	0.1	1	10	0	false	7	50	true	0	false	1	20	94	0.6964735516372796	0.3035264483627204	0	0	8753.264663170316	0	5842.115257353392	0	366120
20	0	"hundred-farmers3"	10000	0	"only-one-field-per-year"	2	3.168	1000	false	true	"historical_trends"	"log-normal"	3.445	false	"hh-nw-kernel-distance"	90	1100	3	0.093	30	0.069	0.05	false	true	0.1	10	0	0.1	1	10	0	false	7	50	true	0	false	1	21	94	0.5913098236775819	0.4086901763224181	0	0	7912.140160511065	0	5898.888432798294	0	366120
20	0	"hundred-farmers3"	10000	0	"only-one-field-per-year"	2	3.168	1000	false	true	"historical_trends"	"log-normal"	3.445	false	"hh-nw-kernel-distance"	90	1100	3	0.093	30	0.069	0.05	false	true	0.1	10	0	0.1	1	10	0	false	7	50	true	0	false	1	22	94	0.7185138539042821	0.28148614609571787	0	0	8594.507761811985	0	5443.4884640751525	0	366120
20	0	"hundred-farmers3"	10000	0	"only-one-field-per-year"	2	3.168	1000	false	true	"historical_trends"	"log-normal"	3.445	false	"hh-nw-kernel-distance"	90	1100	3	0.093	30	0.069	0.05	false	true	0.1	10	0	0.1	1	10	0	false	7	50	true	0	false	1	23	94	0.7449622166246851	0.25503778337531485	0	0	8731.270269979232	0	4894.1520206981595	0	366120
20	0	"hundred-farmers3"	10000	0	"only-one-field-per-year"	2	3.168	1000	false	true	"historical_trends"	"log-normal"	3.445	false	"hh-nw-kernel-distance"	90	1100	3	0.093	30	0.069	0.05	false	true	0.1	10	0	0.1	1	10	0	false	7	50	true	0	false	1	24	93	0.6235813366960908	0.3764186633039092	0	0	8747.331772582895	0	4943.526441336561	0	366210
20	0	"hundred-farmers3"	10000	0	"only-one-field-per-year"	2	3.168	1000	false	true	"historical_trends"	"log-normal"	3.445	false	"hh-nw-kernel-distance"	90	1100	3	0.093	30	0.069	0.05	false	true	0.1	10	0	0.1	1	10	0	false	7	50	true	0	false	1	25	92	0.6060606060606061	0.3939393939393939	0	0	8769.373824018985	0	5017.715898541576	0	366300
20	0	"hundred-farmers3"	10000	0	"only-one-field-per-year"	2	3.168	1000	false	true	"historical_trends"	"log-normal"	3.445	false	"hh-nw-kernel-distance"	90	1100	3	0.093	30	0.069	0.05	false	true	0.1	10	0	0.1	1	10	0	false	7	50	true	0	false	1	26	92	0.6060606060606061	0.3939393939393939	0	0	9150.03418687348	0	5076.952086947355	0	366300
20	0	"hundred-farmers3"	10000	0	"only-one-field-per-year"	2	3.168	1000	false	true	"historical_trends"	"log-normal"	3.445	false	"hh-nw-kernel-distance"	90	1100	3	0.093	30	0.069	0.05	false	true	0.1	10	0	0.1	1	10	0	false	7	50	true	0	false	1	27	92	0.5984848484848485	0.4015151515151515	0	0	9369.624730436495	0	4665.458065094575	0	366300
20	0	"hundred-farmers3"	10000	0	"only-one-field-per-year"	2	3.168	1000	false	true	"historical_trends"	"log-normal"	3.445	false	"hh-nw-kernel-distance"	90	1100	3	0.093	30	0.069	0.05	false	true	0.1	10	0	0.1	1	10	0	false	7	50	true	0	false	1	28	92	0.5827020202020202	0.4172979797979798	0	0	9407.312948049146	0	4273.552922050631	0	366300
20	0	"hundred-farmers3"	10000	0	"only-one-field-per-year"	2	3.168	1000	false	true	"historical_trends"	"log-normal"	3.445	false	"hh-nw-kernel-distance"	90	1100	3	0.093	30	0.069	0.05	false	true	0.1	10	0	0.1	1	10	0	false	7	50	true	0	false	1	29	92	0.6205808080808081	0.37941919191919193	0	0	9802.371225699484	0	3871.671880637135	0	366300
20	0	"hundred-farmers3"	10000	0	"only-one-field-per-year"	2	3.168	1000	false	true	"historical_trends"	"log-normal"	3.445	false	"hh-nw-kernel-distance"	90	1100	3	0.093	30	0.069	0.05	false	true	0.1	10	0	0.1	1	10	0	false	7	50	true	0	false	1	30	92	0.6224747474747475	0.37752525252525254	0	0	9601.463299289499	0	3987.380249800978	0	366300
20	0	"hundred-farmers3"	10000	0	"only-one-field-per-year"	2	3.168	1000	false	true	"historical_trends"	"log-normal"	3.445	false	"hh-nw-kernel-distance"	90	1100	3	0.093	30	0.069	0.05	false	true	0.1	10	0	0.1	1	10	0	false	7	50	true	0	false	1	31	92	0.6224747474747475	0.37752525252525254	0	0	9530.782827092939	0	3663.5555346361302	0	366300
20	0	"hundred-farmers3"	10000	0	"only-one-field-per-year"	2	3.168	1000	false	true	"historical_trends"	"log-normal"	3.445	false	"hh-nw-kernel-distance"	90	1100	3	0.093	30	0.069	0.05	false	true	0.1	10	0	0.1	1	10	0	false	7	50	true	0	false	1	32	91	0.6232616940581542	0.37673830594184576	0	0	9245.210761022772	0	3977.973992821188	0	366390
20	0	"hundred-farmers3"	10000	0	"only-one-field-per-year"	2	3.168	1000	false	true	"historical_trends"	"log-normal"	3.445	false	"hh-nw-kernel-distance"	90	1100	3	0.093	30	0.069	0.05	false	true	0.1	10	0	0.1	1	10	0	false	7	50	true	0	false	1	33	91	0.5581542351453855	0.4418457648546144	0	0	9027.438355691667	0	4356.672037357486	0	366390
20	0	"hundred-farmers3"	10000	0	"only-one-field-per-year"	2	3.168	1000	false	true	"historical_trends"	"log-normal"	3.445	false	"hh-nw-kernel-distance"	90	1100	3	0.093	30	0.069	0.05	false	true	0.1	10	0	0.1	1	10	0	false	7	50	true	0	false	1	34	91	0.45195954487989887	0.5480404551201011	0	0	7139.838059232956	0	4768.576411977555	0	366390
20	0	"hundred-farmers3"	10000	0	"only-one-field-per-year"	2	3.168	1000	false	true	"historical_trends"	"log-normal"	3.445	false	"hh-nw-kernel-distance"	90	1100	3	0.093	30	0.069	0.05	false	true	0.1	10	0	0.1	1	10	0	false	7	50	true	0	false	1	35	91	0.6270543615676359	0.3729456384323641	0	0	7835.89345085257	0	4129.501961457818	0	366390
20	0	"hundred-farmers3"	10000	0	"only-one-field-per-year"	2	3.168	1000	false	true	"historical_trends"	"log-normal"	3.445	false	"hh-nw-kernel-distance"	90	1100	3	0.093	30	0.069	0.05	false	true	0.1	10	0	0.1	1	10	0	false	7	50	true	0	false	1	36	91	0.8761061946902655	0.12389380530973451	0	0	8234.55888864113	0	1636.216502986638	0	366390
20	0	"hundred-farmers3"	10000	0	"only-one-field-per-year"	2	3.168	1000	false	true	"historical_trends"	"log-normal"	3.445	false	"hh-nw-kernel-distance"	90	1100	3	0.093	30	0.069	0.05	false	true	0.1	10	0	0.1	1	10	0	false	7	50	true	0	false	1	37	91	0.8634639696586599	0.13653603034134007	0	0	9295.961871597281	0	1611.6221431739666	0	366390
20	0	"hundred-farmers3"	10000	0	"only-one-field-per-year"	2	3.168	1000	false	true	"historical_trends"	"log-normal"	3.445	false	"hh-nw-kernel-distance"	90	1100	3	0.093	30	0.069	0.05	false	true	0.1	10	0	0.1	1	10	0	false	7	50	true	0	false	1	38	91	0.8255372945638433	0.17446270543615677	0	0	9608.46873388042	0	1678.6089302583214	0	366390
20	0	"hundred-farmers3"	10000	0	"only-one-field-per-year"	2	3.168	1000	false	true	"historical_trends"	"log-normal"	3.445	false	"hh-nw-kernel-distance"	90	1100	3	0.093	30	0.069	0.05	false	true	0.1	10	0	0.1	1	10	0	false	7	50	true	0	false	1	39	91	0.8286978508217446	0.17130214917825537	0	0	9237.141632291703	0	1805.7506406520085	0	366390
20	0	"hundred-farmers3"	10000	0	"only-one-field-per-year"	2	3.168	1000	false	true	"historical_trends"	"log-normal"	3.445	false	"hh-nw-kernel-distance"	90	1100	3	0.093	30	0.069	0.05	false	true	0.1	10	0	0.1	1	10	0	false	7	50	true	0	false	1	40	91	0.8299620733249052	0.17003792667509482	0	0	8770.98267606245	0	1919.328314883746	0	366390
20	0	"hundred-farmers3"	10000	0	"only-one-field-per-year"	2	3.168	1000	false	true	"historical_trends"	"log-normal"	3.445	false	"hh-nw-kernel-distance"	90	1100	3	0.093	30	0.069	0.05	false	true	0.1	10	0	0.1	1	10	0	false	7	50	true	0	false	1	41	91	0.7661188369152971	0.23388116308470291	0	0	9223.101330620992	0	2020.7076419478467	0	366390
20	0	"hundred-farmers3"	10000	0	"only-one-field-per-year"	2	3.168	1000	false	true	"historical_trends"	"log-normal"	3.445	false	"hh-nw-kernel-distance"	90	1100	3	0.093	30	0.069	0.05	false	true	0.1	10	0	0.1	1	10	0	false	7	50	true	0	false	1	42	91	0.7262958280657396	0.27370417193426044	0	0	8991.335238729776	0	2115.3615041400953	0	366390
20	0	"hundred-farmers3"	10000	0	"only-one-field-per-year"	2	3.168	1000	false	true	"historical_trends"	"log-normal"	3.445	false	"hh-nw-kernel-distance"	90	1100	3	0.093	30	0.069	0.05	false	true	0.1	10	0	0.1	1	10	0	false	7	50	true	0	false	1	43	91	0.6466498103666245	0.3533501896333755	0	0	7963.847673354316	0	2213.3881581993996	0	366390
20	0	"hundred-farmers3"	10000	0	"only-one-field-per-year"	2	3.168	1000	false	true	"historical_trends"	"log-normal"	3.445	false	"hh-nw-kernel-distance"	90	1100	3	0.093	30	0.069	0.05	false	true	0.1	10	0	0.1	1	10	0	false	7	50	true	0	false	1	44	91	0.5764854614412137	0.42351453855878635	0	0	7347.656895636868	0	2329.010088382411	0	366390
20	0	"hundred-farmers3"	10000	0	"only-one-field-per-year"	2	3.168	1000	false	true	"historical_trends"	"log-normal"	3.445	false	"hh-nw-kernel-distance"	90	1100	3	0.093	30	0.069	0.05	false	true	0.1	10	0	0.1	1	10	0	false	7	50	true	0	false	1	45	90	0.571247625079164	0.42875237492083595	0	0	7604.731163005536	0	2436.928829086501	0	366525
20	0	"hundred-farmers3"	10000	0	"only-one-field-per-year"	2	3.168	1000	false	true	"historical_trends"	"log-normal"	3.445	false	"hh-nw-kernel-distance"	90	1100	3	0.093	30	0.069	0.05	false	true	0.1	10	0	0.1	1	10	0	false	7	50	true	0	false	1	46	89	0.5710659898477157	0.4289340101522843	0	0	7942.804351545473	0	2598.3816523234054	0	366660
20	0	"hundred-farmers3"	10000	0	"only-one-field-per-year"	2	3.168	1000	false	true	"historical_trends"	"log-normal"	3.445	false	"hh-nw-kernel-distance"	90	1100	3	0.093	30	0.069	0.05	false	true	0.1	10	0	0.1	1	10	0	false	7	50	true	0	false	1	47	88	0.5708836617927527	0.4291163382072473	0	0	8267.462772704057	0	2821.1706075192	0	366795
20	0	"hundred-farmers3"	10000	0	"only-one-field-per-year"	2	3.168	1000	false	true	"historical_trends"	"log-normal"	3.445	false	"hh-nw-kernel-distance"	90	1100	3	0.093	30	0.069	0.05	false	true	0.1	10	0	0.1	1	10	0	false	7	50	true	0	false	1	48	88	0.5530832803560076	0.4469167196439924	0	0	8273.383688283364	0	3162.3780162146904	0	366795
20	0	"hundred-farmers3"	10000	0	"only-one-field-per-year"	2	3.168	1000	false	true	"historical_trends"	"log-normal"	3.445	false	"hh-nw-kernel-distance"	90	1100	3	0.093	30	0.069	0.05	false	true	0.1	10	0	0.1	1	10	0	false	7	50	true	0	false	1	49	87	0.5340981516889739	0.46590184831102616	0	0	8210.773664367282	0	3540.344884135871	0	366975
20	0	"hundred-farmers3"	10000	0	"only-one-field-per-year"	2	3.168	1000	false	true	"historical_trends"	"log-normal"	3.445	false	"hh-nw-kernel-distance"	90	1100	3	0.093	30	0.069	0.05	false	true	0.1	10	0	0.1	1	10	0	false	7	50	true	0	false	1	50	85	0.5375240538806928	0.46247594611930726	0	0	8505.374987187524	0	3987.920741108376	0	367425
[truncated: 21 more columns]
