# Supplementary material for: Land-use change in oil palm dominated tropical landscapes—An agent-based model to explore ecological and socio-economic trade-offs
Source: PLoS One. 2018 Jan 19;13(1):e0190506. doi: 10.1371/journal.pone.0190506 (PMC5774713; doi:10.1371/journal.pone.0190506)
Supplement: S1 Data — (ZIP) [file pone.0190506.s003.zip › LandscapeData/js_2016_sc22.csv]

BehaviorSpace results (NetLogo 5.3.1)
I:\Jan\LUC_3\model\scr\my_luc_model.nlogo
js_2016_sc22
03/10/2017 13:47:46:898 +0100
min-pxcor	max-pxcor	min-pycor	max-pycor
0	99	0	99
[run number]	price-fluctuation-%	which-map	same-wealth	patch-age	land-use-change-decision	setlanduse	op-inefficiency-alpha	consumption_base	learning-spillover?	land-use-change?	price_scenario	initial-wealth	rb-inefficiency-alpha	heterogenous-hhs?	setup-hh-network	palm-oil-price	rubber-price	rb-price-mu	rb-inefficiency-lambda	min-wealth	op-inefficiency-lambda	consumption_frac_wealth	reproducable?	consumption-on?	consumption_frac_cash	time-horizon	rb-price-sd	discount-rate	log-normal-sd	hh-nw-param1	op-price-mu	export-view?	log-normal-mean	hh-nw-param2	write-hh-data-to-file?	op-price-sd	write-maps?	spillover-share	[step]	count turtles	pcount_op	pcount_rm	pcount_ra	pcount_fo	oilpalm_carbon	rubberagro_carbon	rubbermono_carbon	big_plantation_carbon	forest_carbon
1	0	"hundred-farmers3"	10000	0	"only-one-field-per-year"	2	3.168	1000	false	true	"historical_trends"	"log-normal"	3.445	true	"hh-nw-kernel-distance"	90	1100	3	0.093	30	0.069	0.05	false	true	0.1	10	0	0.1	1	10	0	false	7	50	true	0	false	1	0	100	0.50186799501868	0.49813200498132004	0	0	0	0	0	0	0
1	0	"hundred-farmers3"	10000	0	"only-one-field-per-year"	2	3.168	1000	false	true	"historical_trends"	"log-normal"	3.445	true	"hh-nw-kernel-distance"	90	1100	3	0.093	30	0.069	0.05	false	true	0.1	10	0	0.1	1	10	0	false	7	50	true	0	false	1	1	100	0.4863013698630137	0.5136986301369864	0	0	6212.06859445862	0	6567.9754152738205	0	365310
1	0	"hundred-farmers3"	10000	0	"only-one-field-per-year"	2	3.168	1000	false	true	"historical_trends"	"log-normal"	3.445	true	"hh-nw-kernel-distance"	90	1100	3	0.093	30	0.069	0.05	false	true	0.1	10	0	0.1	1	10	0	false	7	50	true	0	false	1	2	100	0.5006226650062267	0.49937733499377335	0	0	6209.456641377069	0	6826.896563035296	0	365310
1	0	"hundred-farmers3"	10000	0	"only-one-field-per-year"	2	3.168	1000	false	true	"historical_trends"	"log-normal"	3.445	true	"hh-nw-kernel-distance"	90	1100	3	0.093	30	0.069	0.05	false	true	0.1	10	0	0.1	1	10	0	false	7	50	true	0	false	1	3	100	0.48194271481942713	0.5180572851805728	0	0	6327.498694820183	0	7002.168603333656	0	365310
1	0	"hundred-farmers3"	10000	0	"only-one-field-per-year"	2	3.168	1000	false	true	"historical_trends"	"log-normal"	3.445	true	"hh-nw-kernel-distance"	90	1100	3	0.093	30	0.069	0.05	false	true	0.1	10	0	0.1	1	10	0	false	7	50	true	0	false	1	4	100	0.4669987546699875	0.5330012453300125	0	0	5464.848422743621	0	7216.466564942906	0	365310
1	0	"hundred-farmers3"	10000	0	"only-one-field-per-year"	2	3.168	1000	false	true	"historical_trends"	"log-normal"	3.445	true	"hh-nw-kernel-distance"	90	1100	3	0.093	30	0.069	0.05	false	true	0.1	10	0	0.1	1	10	0	false	7	50	true	0	false	1	5	100	0.47571606475716066	0.5242839352428393	0	0	5385.294652550414	0	6301.62281454792	0	365310
1	0	"hundred-farmers3"	10000	0	"only-one-field-per-year"	2	3.168	1000	false	true	"historical_trends"	"log-normal"	3.445	true	"hh-nw-kernel-distance"	90	1100	3	0.093	30	0.069	0.05	false	true	0.1	10	0	0.1	1	10	0	false	7	50	true	0	false	1	6	100	0.4564134495641345	0.5435865504358655	0	0	5617.50750317197	0	6110.39710794718	0	365310
1	0	"hundred-farmers3"	10000	0	"only-one-field-per-year"	2	3.168	1000	false	true	"historical_trends"	"log-normal"	3.445	true	"hh-nw-kernel-distance"	90	1100	3	0.093	30	0.069	0.05	false	true	0.1	10	0	0.1	1	10	0	false	7	50	true	0	false	1	7	99	0.42768079800498754	0.5723192019950125	0	0	5549.047543215025	0	6356.772658077561	0	365400
1	0	"hundred-farmers3"	10000	0	"only-one-field-per-year"	2	3.168	1000	false	true	"historical_trends"	"log-normal"	3.445	true	"hh-nw-kernel-distance"	90	1100	3	0.093	30	0.069	0.05	false	true	0.1	10	0	0.1	1	10	0	false	7	50	true	0	false	1	8	99	0.435785536159601	0.564214463840399	0	0	5319.099340429593	0	6167.058158580007	0	365400
1	0	"hundred-farmers3"	10000	0	"only-one-field-per-year"	2	3.168	1000	false	true	"historical_trends"	"log-normal"	3.445	true	"hh-nw-kernel-distance"	90	1100	3	0.093	30	0.069	0.05	false	true	0.1	10	0	0.1	1	10	0	false	7	50	true	0	false	1	9	94	0.44597989949748745	0.5540201005025126	0	0	5450.453880930458	0	4313.7191371258095	0	365940
1	0	"hundred-farmers3"	10000	0	"only-one-field-per-year"	2	3.168	1000	false	true	"historical_trends"	"log-normal"	3.445	true	"hh-nw-kernel-distance"	90	1100	3	0.093	30	0.069	0.05	false	true	0.1	10	0	0.1	1	10	0	false	7	50	true	0	false	1	10	92	0.4340694006309148	0.5659305993690852	0	0	5626.0573013489975	0	3867.6253491119637	0	366255
1	0	"hundred-farmers3"	10000	0	"only-one-field-per-year"	2	3.168	1000	false	true	"historical_trends"	"log-normal"	3.445	true	"hh-nw-kernel-distance"	90	1100	3	0.093	30	0.069	0.05	false	true	0.1	10	0	0.1	1	10	0	false	7	50	true	0	false	1	11	91	0.4452877925363694	0.5547122074636306	0	0	5537.05256644804	0	4098.217990684139	0	366435
1	0	"hundred-farmers3"	10000	0	"only-one-field-per-year"	2	3.168	1000	false	true	"historical_trends"	"log-normal"	3.445	true	"hh-nw-kernel-distance"	90	1100	3	0.093	30	0.069	0.05	false	true	0.1	10	0	0.1	1	10	0	false	7	50	true	0	false	1	12	84	0.4590586718246293	0.5409413281753708	0	0	5908.624720226006	0	4175.1956428409885	0	367785
1	0	"hundred-farmers3"	10000	0	"only-one-field-per-year"	2	3.168	1000	false	true	"historical_trends"	"log-normal"	3.445	true	"hh-nw-kernel-distance"	90	1100	3	0.093	30	0.069	0.05	false	true	0.1	10	0	0.1	1	10	0	false	7	50	true	0	false	1	13	82	0.4575718015665796	0.5424281984334204	0	0	5956.41313548093	0	4038.210708287339	0	368640
1	0	"hundred-farmers3"	10000	0	"only-one-field-per-year"	2	3.168	1000	false	true	"historical_trends"	"log-normal"	3.445	true	"hh-nw-kernel-distance"	90	1100	3	0.093	30	0.069	0.05	false	true	0.1	10	0	0.1	1	10	0	false	7	50	true	0	false	1	14	79	0.44963791968400263	0.5503620803159973	0	0	5889.940583937928	0	4249.244110041884	0	369225
1	0	"hundred-farmers3"	10000	0	"only-one-field-per-year"	2	3.168	1000	false	true	"historical_trends"	"log-normal"	3.445	true	"hh-nw-kernel-distance"	90	1100	3	0.093	30	0.069	0.05	false	true	0.1	10	0	0.1	1	10	0	false	7	50	true	0	false	1	15	77	0.45533915379449297	0.544660846205507	0	0	5959.544463199866	0	4514.6865031271345	0	370575
1	0	"hundred-farmers3"	10000	0	"only-one-field-per-year"	2	3.168	1000	false	true	"historical_trends"	"log-normal"	3.445	true	"hh-nw-kernel-distance"	90	1100	3	0.093	30	0.069	0.05	false	true	0.1	10	0	0.1	1	10	0	false	7	50	true	0	false	1	16	72	0.4725352112676056	0.5274647887323943	0	0	5981.387245032092	0	4496.569568037593	0	373680
1	0	"hundred-farmers3"	10000	0	"only-one-field-per-year"	2	3.168	1000	false	true	"historical_trends"	"log-normal"	3.445	true	"hh-nw-kernel-distance"	90	1100	3	0.093	30	0.069	0.05	false	true	0.1	10	0	0.1	1	10	0	false	7	50	true	0	false	1	17	67	0.48358862144420134	0.5164113785557987	0	0	5872.10694080996	0	4665.153299175605	0	375885
1	0	"hundred-farmers3"	10000	0	"only-one-field-per-year"	2	3.168	1000	false	true	"historical_trends"	"log-normal"	3.445	true	"hh-nw-kernel-distance"	90	1100	3	0.093	30	0.069	0.05	false	true	0.1	10	0	0.1	1	10	0	false	7	50	true	0	false	1	18	65	0.4811250925240563	0.5188749074759438	0	0	6030.599764835247	0	4989.858851184443	0	376785
1	0	"hundred-farmers3"	10000	0	"only-one-field-per-year"	2	3.168	1000	false	true	"historical_trends"	"log-normal"	3.445	true	"hh-nw-kernel-distance"	90	1100	3	0.093	30	0.069	0.05	false	true	0.1	10	0	0.1	1	10	0	false	7	50	true	0	false	1	19	63	0.489811320754717	0.510188679245283	0	0	6276.595594755752	0	5195.421571794592	0	377955
1	0	"hundred-farmers3"	10000	0	"only-one-field-per-year"	2	3.168	1000	false	true	"historical_trends"	"log-normal"	3.445	true	"hh-nw-kernel-distance"	90	1100	3	0.093	30	0.069	0.05	false	true	0.1	10	0	0.1	1	10	0	false	7	50	true	0	false	1	20	60	0.5086206896551724	0.49137931034482757	0	0	6239.997983599402	0	4923.6690304236145	0	380160
1	0	"hundred-farmers3"	10000	0	"only-one-field-per-year"	2	3.168	1000	false	true	"historical_trends"	"log-normal"	3.445	true	"hh-nw-kernel-distance"	90	1100	3	0.093	30	0.069	0.05	false	true	0.1	10	0	0.1	1	10	0	false	7	50	true	0	false	1	21	56	0.5229653505237711	0.47703464947622887	0	0	6466.601577222257	0	5028.121592120364	0	381735
1	0	"hundred-farmers3"	10000	0	"only-one-field-per-year"	2	3.168	1000	false	true	"historical_trends"	"log-normal"	3.445	true	"hh-nw-kernel-distance"	90	1100	3	0.093	30	0.069	0.05	false	true	0.1	10	0	0.1	1	10	0	false	7	50	true	0	false	1	22	56	0.5229653505237711	0.47703464947622887	0	0	5719.309307089514	0	5234.529562450859	0	381735
1	0	"hundred-farmers3"	10000	0	"only-one-field-per-year"	2	3.168	1000	false	true	"historical_trends"	"log-normal"	3.445	true	"hh-nw-kernel-distance"	90	1100	3	0.093	30	0.069	0.05	false	true	0.1	10	0	0.1	1	10	0	false	7	50	true	0	false	1	23	53	0.6201923076923077	0.3798076923076923	0	0	6069.766160385535	0	2752.4025702629137	0	390780
1	0	"hundred-farmers3"	10000	0	"only-one-field-per-year"	2	3.168	1000	false	true	"historical_trends"	"log-normal"	3.445	true	"hh-nw-kernel-distance"	90	1100	3	0.093	30	0.069	0.05	false	true	0.1	10	0	0.1	1	10	0	false	7	50	true	0	false	1	24	51	0.5836820083682008	0.41631799163179917	0	0	5395.297226431314	0	2707.7914187273363	0	394560
1	0	"hundred-farmers3"	10000	0	"only-one-field-per-year"	2	3.168	1000	false	true	"historical_trends"	"log-normal"	3.445	true	"hh-nw-kernel-distance"	90	1100	3	0.093	30	0.069	0.05	false	true	0.1	10	0	0.1	1	10	0	false	7	50	true	0	false	1	25	49	0.5957683741648107	0.4042316258351893	0	0	5299.390469349961	0	2357.7088393411163	0	397170
1	0	"hundred-farmers3"	10000	0	"only-one-field-per-year"	2	3.168	1000	false	true	"historical_trends"	"log-normal"	3.445	true	"hh-nw-kernel-distance"	90	1100	3	0.093	30	0.069	0.05	false	true	0.1	10	0	0.1	1	10	0	false	7	50	true	0	false	1	26	48	0.6022988505747127	0.39770114942528734	0	0	5300.555596968229	0	2128.0747886148565	0	398430
1	0	"hundred-farmers3"	10000	0	"only-one-field-per-year"	2	3.168	1000	false	true	"historical_trends"	"log-normal"	3.445	true	"hh-nw-kernel-distance"	90	1100	3	0.093	30	0.069	0.05	false	true	0.1	10	0	0.1	1	10	0	false	7	50	true	0	false	1	27	48	0.5988505747126437	0.4011494252873563	0	0	5483.783039262395	0	2095.8123788065554	0	398430
1	0	"hundred-farmers3"	10000	0	"only-one-field-per-year"	2	3.168	1000	false	true	"historical_trends"	"log-normal"	3.445	true	"hh-nw-kernel-distance"	90	1100	3	0.093	30	0.069	0.05	false	true	0.1	10	0	0.1	1	10	0	false	7	50	true	0	false	1	28	47	0.5914489311163895	0.4085510688836104	0	0	5392.956222956307	0	1866.9721458906	0	399690
1	0	"hundred-farmers3"	10000	0	"only-one-field-per-year"	2	3.168	1000	false	true	"historical_trends"	"log-normal"	3.445	true	"hh-nw-kernel-distance"	90	1100	3	0.093	30	0.069	0.05	false	true	0.1	10	0	0.1	1	10	0	false	7	50	true	0	false	1	29	45	0.6062424969987995	0.3937575030012005	0	0	5490.9523153279115	0	1899.5551234447641	0	400095
1	0	"hundred-farmers3"	10000	0	"only-one-field-per-year"	2	3.168	1000	false	true	"historical_trends"	"log-normal"	3.445	true	"hh-nw-kernel-distance"	90	1100	3	0.093	30	0.069	0.05	false	true	0.1	10	0	0.1	1	10	0	false	7	50	true	0	false	1	30	43	0.6219512195121951	0.3780487804878049	0	0	5142.298519588636	0	1631.5332842494952	0	400680
1	0	"hundred-farmers3"	10000	0	"only-one-field-per-year"	2	3.168	1000	false	true	"historical_trends"	"log-normal"	3.445	true	"hh-nw-kernel-distance"	90	1100	3	0.093	30	0.069	0.05	false	true	0.1	10	0	0.1	1	10	0	false	7	50	true	0	false	1	31	42	0.625	0.375	0	0	5335.972932231974	0	1703.4694966261404	0	400860
1	0	"hundred-farmers3"	10000	0	"only-one-field-per-year"	2	3.168	1000	false	true	"historical_trends"	"log-normal"	3.445	true	"hh-nw-kernel-distance"	90	1100	3	0.093	30	0.069	0.05	false	true	0.1	10	0	0.1	1	10	0	false	7	50	true	0	false	1	32	41	0.6466836734693877	0.35331632653061223	0	0	4920.7387771399035	0	1437.3580321284826	0	402300
1	0	"hundred-farmers3"	10000	0	"only-one-field-per-year"	2	3.168	1000	false	true	"historical_trends"	"log-normal"	3.445	true	"hh-nw-kernel-distance"	90	1100	3	0.093	30	0.069	0.05	false	true	0.1	10	0	0.1	1	10	0	false	7	50	true	0	false	1	33	38	0.6817558299039781	0.31824417009602196	0	0	4456.215801634625	0	1317.296847111844	0	404775
1	0	"hundred-farmers3"	10000	0	"only-one-field-per-year"	2	3.168	1000	false	true	"historical_trends"	"log-normal"	3.445	true	"hh-nw-kernel-distance"	90	1100	3	0.093	30	0.069	0.05	false	true	0.1	10	0	0.1	1	10	0	false	7	50	true	0	false	1	34	38	0.6817558299039781	0.31824417009602196	0	0	4763.989233911657	0	1453.7597829535632	0	404775
1	0	"hundred-farmers3"	10000	0	"only-one-field-per-year"	2	3.168	1000	false	true	"historical_trends"	"log-normal"	3.445	true	"hh-nw-kernel-distance"	90	1100	3	0.093	30	0.069	0.05	false	true	0.1	10	0	0.1	1	10	0	false	7	50	true	0	false	1	35	37	0.6758620689655173	0.32413793103448274	0	0	4718.201116366689	0	1583.7881942323465	0	404955
1	0	"hundred-farmers3"	10000	0	"only-one-field-per-year"	2	3.168	1000	false	true	"historical_trends"	"log-normal"	3.445	true	"hh-nw-kernel-distance"	90	1100	3	0.093	30	0.069	0.05	false	true	0.1	10	0	0.1	1	10	0	false	7	50	true	0	false	1	36	35	0.783206106870229	0.216793893129771	0	0	4239.814522441912	0	1117.7200596456594	0	408105
1	0	"hundred-farmers3"	10000	0	"only-one-field-per-year"	2	3.168	1000	false	true	"historical_trends"	"log-normal"	3.445	true	"hh-nw-kernel-distance"	90	1100	3	0.093	30	0.069	0.05	false	true	0.1	10	0	0.1	1	10	0	false	7	50	true	0	false	1	37	35	0.7450381679389313	0.2549618320610687	0	0	4352.3981225060425	0	1083.5930526769428	0	408105
1	0	"hundred-farmers3"	10000	0	"only-one-field-per-year"	2	3.168	1000	false	true	"historical_trends"	"log-normal"	3.445	true	"hh-nw-kernel-distance"	90	1100	3	0.093	30	0.069	0.05	false	true	0.1	10	0	0.1	1	10	0	false	7	50	true	0	false	1	38	34	0.6873065015479877	0.3126934984520124	0	0	4315.626950684463	0	1060.197924947786	0	408510
1	0	"hundred-farmers3"	10000	0	"only-one-field-per-year"	2	3.168	1000	false	true	"historical_trends"	"log-normal"	3.445	true	"hh-nw-kernel-distance"	90	1100	3	0.093	30	0.069	0.05	false	true	0.1	10	0	0.1	1	10	0	false	7	50	true	0	false	1	39	33	0.6917057902973396	0.3082942097026604	0	0	4468.602933368202	0	996.8883400772105	0	408825
1	0	"hundred-farmers3"	10000	0	"only-one-field-per-year"	2	3.168	1000	false	true	"historical_trends"	"log-normal"	3.445	true	"hh-nw-kernel-distance"	90	1100	3	0.093	30	0.069	0.05	false	true	0.1	10	0	0.1	1	10	0	false	7	50	true	0	false	1	40	33	0.6917057902973396	0.3082942097026604	0	0	4563.660666648223	0	1019.771804560497	0	408825
1	0	"hundred-farmers3"	10000	0	"only-one-field-per-year"	2	3.168	1000	false	true	"historical_trends"	"log-normal"	3.445	true	"hh-nw-kernel-distance"	90	1100	3	0.093	30	0.069	0.05	false	true	0.1	10	0	0.1	1	10	0	false	7	50	true	0	false	1	41	32	0.7072	0.2928	0	0	4713.677599491325	0	966.3144898966639	0	409455
1	0	"hundred-farmers3"	10000	0	"only-one-field-per-year"	2	3.168	1000	false	true	"historical_trends"	"log-normal"	3.445	true	"hh-nw-kernel-distance"	90	1100	3	0.093	30	0.069	0.05	false	true	0.1	10	0	0.1	1	10	0	false	7	50	true	0	false	1	42	30	0.7218430034129693	0.2781569965870307	0	0	4437.613795304811	0	649.1759771627723	0	411210
1	0	"hundred-farmers3"	10000	0	"only-one-field-per-year"	2	3.168	1000	false	true	"historical_trends"	"log-normal"	3.445	true	"hh-nw-kernel-distance"	90	1100	3	0.093	30	0.069	0.05	false	true	0.1	10	0	0.1	1	10	0	false	7	50	true	0	false	1	43	30	0.7030716723549488	0.29692832764505117	0	0	4281.453749860123	0	670.7090717857328	0	411210
1	0	"hundred-farmers3"	10000	0	"only-one-field-per-year"	2	3.168	1000	false	true	"historical_trends"	"log-normal"	3.445	true	"hh-nw-kernel-distance"	90	1100	3	0.093	30	0.069	0.05	false	true	0.1	10	0	0.1	1	10	0	false	7	50	true	0	false	1	44	29	0.6314878892733564	0.3685121107266436	0	0	3932.8920210752894	0	700.8274330515842	0	411570
1	0	"hundred-farmers3"	10000	0	"only-one-field-per-year"	2	3.168	1000	false	true	"historical_trends"	"log-normal"	3.445	true	"hh-nw-kernel-distance"	90	1100	3	0.093	30	0.069	0.05	false	true	0.1	10	0	0.1	1	10	0	false	7	50	true	0	false	1	45	29	0.6660899653979239	0.33391003460207613	0	0	3846.772668217084	0	759.8225056266778	0	411570
1	0	"hundred-farmers3"	10000	0	"only-one-field-per-year"	2	3.168	1000	false	true	"historical_trends"	"log-normal"	3.445	true	"hh-nw-kernel-distance"	90	1100	3	0.093	30	0.069	0.05	false	true	0.1	10	0	0.1	1	10	0	false	7	50	true	0	false	1	46	27	0.6387900355871886	0.3612099644128114	0	0	3395.6383099524705	0	622.0253526075168	0	412290
1	0	"hundred-farmers3"	10000	0	"only-one-field-per-year"	2	3.168	1000	false	true	"historical_trends"	"log-normal"	3.445	true	"hh-nw-kernel-distance"	90	1100	3	0.093	30	0.069	0.05	false	true	0.1	10	0	0.1	1	10	0	false	7	50	true	0	false	1	47	27	0.6814946619217082	0.3185053380782918	0	0	3615.956871568019	0	731.3478399541278	0	412290
1	0	"hundred-farmers3"	10000	0	"only-one-field-per-year"	2	3.168	1000	false	true	"historical_trends"	"log-normal"	3.445	true	"hh-nw-kernel-distance"	90	1100	3	0.093	30	0.069	0.05	false	true	0.1	10	0	0.1	1	10	0	false	7	50	true	0	false	1	48	27	0.6174377224199288	0.38256227758007116	0	0	3588.3842941254848	0	862.9919693754714	0	412290
1	0	"hundred-farmers3"	10000	0	"only-one-field-per-year"	2	3.168	1000	false	true	"historical_trends"	"log-normal"	3.445	true	"hh-nw-kernel-distance"	90	1100	3	0.093	30	0.069	0.05	false	true	0.1	10	0	0.1	1	10	0	false	7	50	true	0	false	1	49	25	0.6110091743119266	0.3889908256880734	0	0	3496.9502439783378	0	970.2212096612918	0	413055
1	0	"hundred-farmers3"	10000	0	"only-one-field-per-year"	2	3.168	1000	false	true	"historical_trends"	"log-normal"	3.445	true	"hh-nw-kernel-distance"	90	1100	3	0.093	30	0.069	0.05	false	true	0.1	10	0	0.1	1	10	0	false	7	50	true	0	false	1	50	25	0.6055045871559633	0.3944954128440367	0	0	3384.852929791018	0	1041.1007543437377	0	413055
2	0	"hundred-farmers3"	10000	0	"only-one-field-per-year"	2	3.168	1000	false	true	"historical_trends"	"log-normal"	3.445	true	"hh-nw-kernel-distance"	90	1100	3	0.093	30	0.069	0.05	false	true	0.1	10	0	0.1	1	10	0	false	7	50	true	0	false	1	0	100	0.50186799501868	0.49813200498132004	0	0	0	0	0	0	0
2	0	"hundred-farmers3"	10000	0	"only-one-field-per-year"	2	3.168	1000	false	true	"historical_trends"	"log-normal"	3.445	true	"hh-nw-kernel-distance"	90	1100	3	0.093	30	0.069	0.05	false	true	0.1	10	0	0.1	1	10	0	false	7	50	true	0	false	1	1	100	0.4962640099626401	0.5037359900373599	0	0	6397.395463465813	0	6818.731531899298	0	365310
2	0	"hundred-farmers3"	10000	0	"only-one-field-per-year"	2	3.168	1000	false	true	"historical_trends"	"log-normal"	3.445	true	"hh-nw-kernel-distance"	90	1100	3	0.093	30	0.069	0.05	false	true	0.1	10	0	0.1	1	10	0	false	7	50	true	0	false	1	2	100	0.5	0.5	0	0	6384.717386504283	0	6703.8894699495295	0	365310
2	0	"hundred-farmers3"	10000	0	"only-one-field-per-year"	2	3.168	1000	false	true	"historical_trends"	"log-normal"	3.445	true	"hh-nw-kernel-distance"	90	1100	3	0.093	30	0.069	0.05	false	true	0.1	10	0	0.1	1	10	0	false	7	50	true	0	false	1	3	100	0.4887920298879203	0.5112079701120797	0	0	6446.065988932141	0	6751.843286646973	0	365310
2	0	"hundred-farmers3"	10000	0	"only-one-field-per-year"	2	3.168	1000	false	true	"historical_trends"	"log-normal"	3.445	true	"hh-nw-kernel-distance"	90	1100	3	0.093	30	0.069	0.05	false	true	0.1	10	0	0.1	1	10	0	false	7	50	true	0	false	1	4	100	0.46824408468244083	0.5317559153175592	0	0	6175.180089424485	0	6577.627538004298	0	365310
2	0	"hundred-farmers3"	10000	0	"only-one-field-per-year"	2	3.168	1000	false	true	"historical_trends"	"log-normal"	3.445	true	"hh-nw-kernel-distance"	90	1100	3	0.093	30	0.069	0.05	false	true	0.1	10	0	0.1	1	10	0	false	7	50	true	0	false	1	5	100	0.48443337484433374	0.5155666251556662	0	0	6262.780561133627	0	6287.382098651772	0	365310
2	0	"hundred-farmers3"	10000	0	"only-one-field-per-year"	2	3.168	1000	false	true	"historical_trends"	"log-normal"	3.445	true	"hh-nw-kernel-distance"	90	1100	3	0.093	30	0.069	0.05	false	true	0.1	10	0	0.1	1	10	0	false	7	50	true	0	false	1	6	100	0.4638854296388543	0.5361145703611457	0	0	6381.574637499298	0	6076.995333247105	0	365310
2	0	"hundred-farmers3"	10000	0	"only-one-field-per-year"	2	3.168	1000	false	true	"historical_trends"	"log-normal"	3.445	true	"hh-nw-kernel-distance"	90	1100	3	0.093	30	0.069	0.05	false	true	0.1	10	0	0.1	1	10	0	false	7	50	true	0	false	1	7	97	0.433125	0.566875	0	0	6413.980797897947	0	6251.515517805037	0	365580
2	0	"hundred-farmers3"	10000	0	"only-one-field-per-year"	2	3.168	1000	false	true	"historical_trends"	"log-normal"	3.445	true	"hh-nw-kernel-distance"	90	1100	3	0.093	30	0.069	0.05	false	true	0.1	10	0	0.1	1	10	0	false	7	50	true	0	false	1	8	97	0.459375	0.540625	0	0	6261.691141628956	0	5978.06511870238	0	365580
2	0	"hundred-farmers3"	10000	0	"only-one-field-per-year"	2	3.168	1000	false	true	"historical_trends"	"log-normal"	3.445	true	"hh-nw-kernel-distance"	90	1100	3	0.093	30	0.069	0.05	false	true	0.1	10	0	0.1	1	10	0	false	7	50	true	0	false	1	9	96	0.45522855353788355	0.5447714464621165	0	0	6184.550311433003	0	4795.817594107294	0	365715
2	0	"hundred-farmers3"	10000	0	"only-one-field-per-year"	2	3.168	1000	false	true	"historical_trends"	"log-normal"	3.445	true	"hh-nw-kernel-distance"	90	1100	3	0.093	30	0.069	0.05	false	true	0.1	10	0	0.1	1	10	0	false	7	50	true	0	false	1	10	96	0.4646211646837821	0.5353788353162179	0	0	6338.725964958058	0	4356.900955348258	0	365715
2	0	"hundred-farmers3"	10000	0	"only-one-field-per-year"	2	3.168	1000	false	true	"historical_trends"	"log-normal"	3.445	true	"hh-nw-kernel-distance"	90	1100	3	0.093	30	0.069	0.05	false	true	0.1	10	0	0.1	1	10	0	false	7	50	true	0	false	1	11	93	0.4621212121212121	0.5378787878787878	0	0	6041.568113991176	0	4600.191335411369	0	366300
2	0	"hundred-farmers3"	10000	0	"only-one-field-per-year"	2	3.168	1000	false	true	"historical_trends"	"log-normal"	3.445	true	"hh-nw-kernel-distance"	90	1100	3	0.093	30	0.069	0.05	false	true	0.1	10	0	0.1	1	10	0	false	7	50	true	0	false	1	12	92	0.46831432192648925	0.5316856780735107	0	0	6343.70320554136	0	4812.648386524643	0	366570
2	0	"hundred-farmers3"	10000	0	"only-one-field-per-year"	2	3.168	1000	false	true	"historical_trends"	"log-normal"	3.445	true	"hh-nw-kernel-distance"	90	1100	3	0.093	30	0.069	0.05	false	true	0.1	10	0	0.1	1	10	0	false	7	50	true	0	false	1	13	88	0.5036496350364964	0.49635036496350365	0	0	5192.868276205474	0	3676.113745299414	0	375930
2	0	"hundred-farmers3"	10000	0	"only-one-field-per-year"	2	3.168	1000	false	true	"historical_trends"	"log-normal"	3.445	true	"hh-nw-kernel-distance"	90	1100	3	0.093	30	0.069	0.05	false	true	0.1	10	0	0.1	1	10	0	false	7	50	true	0	false	1	14	83	0.5142417244033872	0.4857582755966128	0	0	5313.287871907644	0	3666.929522974867	0	379125
2	0	"hundred-farmers3"	10000	0	"only-one-field-per-year"	2	3.168	1000	false	true	"historical_trends"	"log-normal"	3.445	true	"hh-nw-kernel-distance"	90	1100	3	0.093	30	0.069	0.05	false	true	0.1	10	0	0.1	1	10	0	false	7	50	true	0	false	1	15	81	0.5293185419968305	0.4706814580031696	0	0	5450.559947510806	0	3722.656038530166	0	380790
2	0	"hundred-farmers3"	10000	0	"only-one-field-per-year"	2	3.168	1000	false	true	"historical_trends"	"log-normal"	3.445	true	"hh-nw-kernel-distance"	90	1100	3	0.093	30	0.069	0.05	false	true	0.1	10	0	0.1	1	10	0	false	7	50	true	0	false	1	16	76	0.5501242750621376	0.4498757249378625	0	0	5369.937630893598	0	3660.9683485048677	0	383265
2	0	"hundred-farmers3"	10000	0	"only-one-field-per-year"	2	3.168	1000	false	true	"historical_trends"	"log-normal"	3.445	true	"hh-nw-kernel-distance"	90	1100	3	0.093	30	0.069	0.05	false	true	0.1	10	0	0.1	1	10	0	false	7	50	true	0	false	1	17	70	0.5649122807017544	0.43508771929824563	0	0	5283.713397845806	0	3564.7164071187062	0	386280
2	0	"hundred-farmers3"	10000	0	"only-one-field-per-year"	2	3.168	1000	false	true	"historical_trends"	"log-normal"	3.445	true	"hh-nw-kernel-distance"	90	1100	3	0.093	30	0.069	0.05	false	true	0.1	10	0	0.1	1	10	0	false	7	50	true	0	false	1	18	69	0.5550660792951542	0.44493392070484583	0	0	5397.42859450146	0	3727.651494412987	0	386505
2	0	"hundred-farmers3"	10000	0	"only-one-field-per-year"	2	3.168	1000	false	true	"historical_trends"	"log-normal"	3.445	true	"hh-nw-kernel-distance"	90	1100	3	0.093	30	0.069	0.05	false	true	0.1	10	0	0.1	1	10	0	false	7	50	true	0	false	1	19	67	0.5833333333333334	0.4166666666666667	0	0	5509.432805187955	0	3597.965836682478	0	388980
2	0	"hundred-farmers3"	10000	0	"only-one-field-per-year"	2	3.168	1000	false	true	"historical_trends"	"log-normal"	3.445	true	"hh-nw-kernel-distance"	90	1100	3	0.093	30	0.069	0.05	false	true	0.1	10	0	0.1	1	10	0	false	7	50	true	0	false	1	20	63	0.6246276067527309	0.3753723932472691	0	0	5583.539337441406	0	2992.0063808759573	0	392265
2	0	"hundred-farmers3"	10000	0	"only-one-field-per-year"	2	3.168	1000	false	true	"historical_trends"	"log-normal"	3.445	true	"hh-nw-kernel-distance"	90	1100	3	0.093	30	0.069	0.05	false	true	0.1	10	0	0.1	1	10	0	false	7	50	true	0	false	1	21	60	0.6329896907216495	0.3670103092783505	0	0	5705.200142369204	0	2825.1132694368625	0	393930
2	0	"hundred-farmers3"	10000	0	"only-one-field-per-year"	2	3.168	1000	false	true	"historical_trends"	"log-normal"	3.445	true	"hh-nw-kernel-distance"	90	1100	3	0.093	30	0.069	0.05	false	true	0.1	10	0	0.1	1	10	0	false	7	50	true	0	false	1	22	59	0.6379668049792531	0.3620331950207469	0	0	5509.944175463774	0	2918.698846220926	0	394200
2	0	"hundred-farmers3"	10000	0	"only-one-field-per-year"	2	3.168	1000	false	true	"historical_trends"	"log-normal"	3.445	true	"hh-nw-kernel-distance"	90	1100	3	0.093	30	0.069	0.05	false	true	0.1	10	0	0.1	1	10	0	false	7	50	true	0	false	1	23	56	0.6655808903365906	0.3344191096634093	0	0	5462.517939468935	0	2245.433419679986	0	396135
2	0	"hundred-farmers3"	10000	0	"only-one-field-per-year"	2	3.168	1000	false	true	"historical_trends"	"log-normal"	3.445	true	"hh-nw-kernel-distance"	90	1100	3	0.093	30	0.069	0.05	false	true	0.1	10	0	0.1	1	10	0	false	7	50	true	0	false	1	24	56	0.5884907709011944	0.41150922909880566	0	0	5079.503972872254	0	1897.5707894638817	0	396135
2	0	"hundred-farmers3"	10000	0	"only-one-field-per-year"	2	3.168	1000	false	true	"historical_trends"	"log-normal"	3.445	true	"hh-nw-kernel-distance"	90	1100	3	0.093	30	0.069	0.05	false	true	0.1	10	0	0.1	1	10	0	false	7	50	true	0	false	1	25	56	0.5808903365906624	0.4191096634093377	0	0	5208.746459929259	0	1980.2959049223186	0	396135
2	0	"hundred-farmers3"	10000	0	"only-one-field-per-year"	2	3.168	1000	false	true	"historical_trends"	"log-normal"	3.445	true	"hh-nw-kernel-distance"	90	1100	3	0.093	30	0.069	0.05	false	true	0.1	10	0	0.1	1	10	0	false	7	50	true	0	false	1	26	55	0.5885588558855885	0.41144114411441146	0	0	5332.056984957337	0	1710.7630169864537	0	396675
2	0	"hundred-farmers3"	10000	0	"only-one-field-per-year"	2	3.168	1000	false	true	"historical_trends"	"log-normal"	3.445	true	"hh-nw-kernel-distance"	90	1100	3	0.093	30	0.069	0.05	false	true	0.1	10	0	0.1	1	10	0	false	7	50	true	0	false	1	27	55	0.5907590759075908	0.40924092409240925	0	0	5480.4893462806285	0	1731.3953350896409	0	396675
2	0	"hundred-farmers3"	10000	0	"only-one-field-per-year"	2	3.168	1000	false	true	"historical_trends"	"log-normal"	3.445	true	"hh-nw-kernel-distance"	90	1100	3	0.093	30	0.069	0.05	false	true	0.1	10	0	0.1	1	10	0	false	7	50	true	0	false	1	28	53	0.5948945615982242	0.4051054384017758	0	0	5609.428303214251	0	1507.9081500947402	0	397035
2	0	"hundred-farmers3"	10000	0	"only-one-field-per-year"	2	3.168	1000	false	true	"historical_trends"	"log-normal"	3.445	true	"hh-nw-kernel-distance"	90	1100	3	0.093	30	0.069	0.05	false	true	0.1	10	0	0.1	1	10	0	false	7	50	true	0	false	1	29	52	0.5975473801560758	0.40245261984392416	0	0	5786.033386406981	0	1478.0028372814413	0	397215
2	0	"hundred-farmers3"	10000	0	"only-one-field-per-year"	2	3.168	1000	false	true	"historical_trends"	"log-normal"	3.445	true	"hh-nw-kernel-distance"	90	1100	3	0.093	30	0.069	0.05	false	true	0.1	10	0	0.1	1	10	0	false	7	50	true	0	false	1	30	50	0.6061293984108967	0.3938706015891033	0	0	5649.230051972894	0	1447.3492071572296	0	397935
2	0	"hundred-farmers3"	10000	0	"only-one-field-per-year"	2	3.168	1000	false	true	"historical_trends"	"log-normal"	3.445	true	"hh-nw-kernel-distance"	90	1100	3	0.093	30	0.069	0.05	false	true	0.1	10	0	0.1	1	10	0	false	7	50	true	0	false	1	31	47	0.6560509554140127	0.34394904458598724	0	0	5577.425827059275	0	1233.615442873861	0	402255
2	0	"hundred-farmers3"	10000	0	"only-one-field-per-year"	2	3.168	1000	false	true	"historical_trends"	"log-normal"	3.445	true	"hh-nw-kernel-distance"	90	1100	3	0.093	30	0.069	0.05	false	true	0.1	10	0	0.1	1	10	0	false	7	50	true	0	false	1	32	45	0.6675324675324675	0.33246753246753247	0	0	5458.29140523409	0	1317.4374873145289	0	402930
2	0	"hundred-farmers3"	10000	0	"only-one-field-per-year"	2	3.168	1000	false	true	"historical_trends"	"log-normal"	3.445	true	"hh-nw-kernel-distance"	90	1100	3	0.093	30	0.069	0.05	false	true	0.1	10	0	0.1	1	10	0	false	7	50	true	0	false	1	33	45	0.6662337662337663	0.33376623376623377	0	0	5498.238255119538	0	1478.2613480536954	0	402930
2	0	"hundred-farmers3"	10000	0	"only-one-field-per-year"	2	3.168	1000	false	true	"historical_trends"	"log-normal"	3.445	true	"hh-nw-kernel-distance"	90	1100	3	0.093	30	0.069	0.05	false	true	0.1	10	0	0.1	1	10	0	false	7	50	true	0	false	1	34	43	0.6582446808510638	0.34175531914893614	0	0	5143.816942427889	0	1599.2450514123243	0	403740
2	0	"hundred-farmers3"	10000	0	"only-one-field-per-year"	2	3.168	1000	false	true	"historical_trends"	"log-normal"	3.445	true	"hh-nw-kernel-distance"	90	1100	3	0.093	30	0.069	0.05	false	true	0.1	10	0	0.1	1	10	0	false	7	50	true	0	false	1	35	43	0.6382978723404256	0.3617021276595745	0	0	4950.788993252343	0	1658.195802731201	0	403740
2	0	"hundred-farmers3"	10000	0	"only-one-field-per-year"	2	3.168	1000	false	true	"historical_trends"	"log-normal"	3.445	true	"hh-nw-kernel-distance"	90	1100	3	0.093	30	0.069	0.05	false	true	0.1	10	0	0.1	1	10	0	false	7	50	true	0	false	1	36	41	0.6675603217158177	0.3324396782841823	0	0	4840.976445115639	0	1606.2615866076362	0	404010
2	0	"hundred-farmers3"	10000	0	"only-one-field-per-year"	2	3.168	1000	false	true	"historical_trends"	"log-normal"	3.445	true	"hh-nw-kernel-distance"	90	1100	3	0.093	30	0.069	0.05	false	true	0.1	10	0	0.1	1	10	0	false	7	50	true	0	false	1	37	39	0.667601683029453	0.332398316970547	0	0	4998.163640814065	0	1245.5679288302526	0	405495
2	0	"hundred-farmers3"	10000	0	"only-one-field-per-year"	2	3.168	1000	false	true	"historical_trends"	"log-normal"	3.445	true	"hh-nw-kernel-distance"	90	1100	3	0.093	30	0.069	0.05	false	true	0.1	10	0	0.1	1	10	0	false	7	50	true	0	false	1	38	37	0.6814921090387375	0.31850789096126253	0	0	5096.687458534919	0	1048.0085250447682	0	406215
2	0	"hundred-farmers3"	10000	0	"only-one-field-per-year"	2	3.168	1000	false	true	"historical_trends"	"log-normal"	3.445	true	"hh-nw-kernel-distance"	90	1100	3	0.093	30	0.069	0.05	false	true	0.1	10	0	0.1	1	10	0	false	7	50	true	0	false	1	39	34	0.6807131280388979	0.3192868719611021	0	0	4592.412774202188	0	668.8612940010589	0	409815
2	0	"hundred-farmers3"	10000	0	"only-one-field-per-year"	2	3.168	1000	false	true	"historical_trends"	"log-normal"	3.445	true	"hh-nw-kernel-distance"	90	1100	3	0.093	30	0.069	0.05	false	true	0.1	10	0	0.1	1	10	0	false	7	50	true	0	false	1	40	33	0.7023026315789473	0.29769736842105265	0	0	4732.084351879607	0	607.2887308117862	0	410220
2	0	"hundred-farmers3"	10000	0	"only-one-field-per-year"	2	3.168	1000	false	true	"historical_trends"	"log-normal"	3.445	true	"hh-nw-kernel-distance"	90	1100	3	0.093	30	0.069	0.05	false	true	0.1	10	0	0.1	1	10	0	false	7	50	true	0	false	1	41	33	0.6891447368421053	0.31085526315789475	0	0	4653.518592736077	0	657.416678556086	0	410220
2	0	"hundred-farmers3"	10000	0	"only-one-field-per-year"	2	3.168	1000	false	true	"historical_trends"	"log-normal"	3.445	true	"hh-nw-kernel-distance"	90	1100	3	0.093	30	0.069	0.05	false	true	0.1	10	0	0.1	1	10	0	false	7	50	true	0	false	1	42	31	0.6998313659359191	0.30016863406408095	0	0	4761.849317035911	0	606.312031228604	0	410895
2	0	"hundred-farmers3"	10000	0	"only-one-field-per-year"	2	3.168	1000	false	true	"historical_trends"	"log-normal"	3.445	true	"hh-nw-kernel-distance"	90	1100	3	0.093	30	0.069	0.05	false	true	0.1	10	0	0.1	1	10	0	false	7	50	true	0	false	1	43	30	0.693631669535284	0.306368330464716	0	0	4709.411810702928	0	656.7235276336103	0	411435
2	0	"hundred-farmers3"	10000	0	"only-one-field-per-year"	2	3.168	1000	false	true	"historical_trends"	"log-normal"	3.445	true	"hh-nw-kernel-distance"	90	1100	3	0.093	30	0.069	0.05	false	true	0.1	10	0	0.1	1	10	0	false	7	50	true	0	false	1	44	30	0.6471600688468159	0.3528399311531842	0	0	4468.871712011958	0	695.6294252827557	0	411435
2	0	"hundred-farmers3"	10000	0	"only-one-field-per-year"	2	3.168	1000	false	true	"historical_trends"	"log-normal"	3.445	true	"hh-nw-kernel-distance"	90	1100	3	0.093	30	0.069	0.05	false	true	0.1	10	0	0.1	1	10	0	false	7	50	true	0	false	1	45	29	0.6332737030411449	0.3667262969588551	0	0	3396.213254419694	0	788.1438295685897	0	412425
2	0	"hundred-farmers3"	10000	0	"only-one-field-per-year"	2	3.168	1000	false	true	"historical_trends"	"log-normal"	3.445	true	"hh-nw-kernel-distance"	90	1100	3	0.093	30	0.069	0.05	false	true	0.1	10	0	0.1	1	10	0	false	7	50	true	0	false	1	46	28	0.6265938069216758	0.37340619307832423	0	0	2931.028010030843	0	907.6597473821995	0	412875
2	0	"hundred-farmers3"	10000	0	"only-one-field-per-year"	2	3.168	1000	false	true	"historical_trends"	"log-normal"	3.445	true	"hh-nw-kernel-distance"	90	1100	3	0.093	30	0.069	0.05	false	true	0.1	10	0	0.1	1	10	0	false	7	50	true	0	false	1	47	28	0.6466302367941712	0.3533697632058288	0	0	3008.9864233123903	0	1049.0381964297019	0	412875
2	0	"hundred-farmers3"	10000	0	"only-one-field-per-year"	2	3.168	1000	false	true	"historical_trends"	"log-normal"	3.445	true	"hh-nw-kernel-distance"	90	1100	3	0.093	30	0.069	0.05	false	true	0.1	10	0	0.1	1	10	0	false	7	50	true	0	false	1	48	28	0.6010928961748634	0.3989071038251366	0	0	2796.870371996355	0	1208.010106866732	0	412875
2	0	"hundred-farmers3"	10000	0	"only-one-field-per-year"	2	3.168	1000	false	true	"historical_trends"	"log-normal"	3.445	true	"hh-nw-kernel-distance"	90	1100	3	0.093	30	0.069	0.05	false	true	0.1	10	0	0.1	1	10	0	false	7	50	true	0	false	1	49	28	0.5519125683060109	0.44808743169398907	0	0	2615.592907854584	0	1375.4488568246736	0	412875
2	0	"hundred-farmers3"	10000	0	"only-one-field-per-year"	2	3.168	1000	false	true	"historical_trends"	"log-normal"	3.445	true	"hh-nw-kernel-distance"	90	1100	3	0.093	30	0.069	0.05	false	true	0.1	10	0	0.1	1	10	0	false	7	50	true	0	false	1	50	27	0.5716945996275605	0.42830540037243947	0	0	2731.5037974340953	0	1444.9212664965808	0	413415
3	0	"hundred-farmers3"	10000	0	"only-one-field-per-year"	2	3.168	1000	false	true	"historical_trends"	"log-normal"	3.445	true	"hh-nw-kernel-distance"	90	1100	3	0.093	30	0.069	0.05	false	true	0.1	10	0	0.1	1	10	0	false	7	50	true	0	false	1	0	100	0.50186799501868	0.49813200498132004	0	0	0	0	0	0	0
3	0	"hundred-farmers3"	10000	0	"only-one-field-per-year"	2	3.168	1000	false	true	"historical_trends"	"log-normal"	3.445	true	"hh-nw-kernel-distance"	90	1100	3	0.093	30	0.069	0.05	false	true	0.1	10	0	0.1	1	10	0	false	7	50	true	0	false	1	1	100	0.49066002490660027	0.5093399750933998	0	0	5676.806198860903	0	5667.931121547653	0	365310
3	0	"hundred-farmers3"	10000	0	"only-one-field-per-year"	2	3.168	1000	false	true	"historical_trends"	"log-normal"	3.445	true	"hh-nw-kernel-distance"	90	1100	3	0.093	30	0.069	0.05	false	true	0.1	10	0	0.1	1	10	0	false	7	50	true	0	false	1	2	100	0.5031133250311333	0.49688667496886674	0	0	6030.813884245746	0	5513.781490533137	0	365310
3	0	"hundred-farmers3"	10000	0	"only-one-field-per-year"	2	3.168	1000	false	true	"historical_trends"	"log-normal"	3.445	true	"hh-nw-kernel-distance"	90	1100	3	0.093	30	0.069	0.05	false	true	0.1	10	0	0.1	1	10	0	false	7	50	true	0	false	1	3	100	0.5105853051058531	0.48941469489414696	0	0	6204.037715524004	0	5766.630420617971	0	365310
3	0	"hundred-farmers3"	10000	0	"only-one-field-per-year"	2	3.168	1000	false	true	"historical_trends"	"log-normal"	3.445	true	"hh-nw-kernel-distance"	90	1100	3	0.093	30	0.069	0.05	false	true	0.1	10	0	0.1	1	10	0	false	7	50	true	0	false	1	4	100	0.5074719800747198	0.4925280199252802	0	0	6053.13305447211	0	5716.2841267216745	0	365310
3	0	"hundred-farmers3"	10000	0	"only-one-field-per-year"	2	3.168	1000	false	true	"historical_trends"	"log-normal"	3.445	true	"hh-nw-kernel-distance"	90	1100	3	0.093	30	0.069	0.05	false	true	0.1	10	0	0.1	1	10	0	false	7	50	true	0	false	1	5	100	0.5168119551681195	0.48318804483188044	0	0	6382.2762604254385	0	5499.89629506302	0	365310
3	0	"hundred-farmers3"	10000	0	"only-one-field-per-year"	2	3.168	1000	false	true	"historical_trends"	"log-normal"	3.445	true	"hh-nw-kernel-distance"	90	1100	3	0.093	30	0.069	0.05	false	true	0.1	10	0	0.1	1	10	0	false	7	50	true	0	false	1	6	100	0.5043586550435866	0.49564134495641343	0	0	6616.402309824153	0	5512.384359161789	0	365310
3	0	"hundred-farmers3"	10000	0	"only-one-field-per-year"	2	3.168	1000	false	true	"historical_trends"	"log-normal"	3.445	true	"hh-nw-kernel-distance"	90	1100	3	0.093	30	0.069	0.05	false	true	0.1	10	0	0.1	1	10	0	false	7	50	true	0	false	1	7	99	0.4850374064837905	0.5149625935162094	0	0	6723.764169718175	0	5715.499578224249	0	365400
3	0	"hundred-farmers3"	10000	0	"only-one-field-per-year"	2	3.168	1000	false	true	"historical_trends"	"log-normal"	3.445	true	"hh-nw-kernel-distance"	90	1100	3	0.093	30	0.069	0.05	false	true	0.1	10	0	0.1	1	10	0	false	7	50	true	0	false	1	8	98	0.5106117353308365	0.4893882646691635	0	0	6408.4477482357825	0	5761.048023514876	0	365490
3	0	"hundred-farmers3"	10000	0	"only-one-field-per-year"	2	3.168	1000	false	true	"historical_trends"	"log-normal"	3.445	true	"hh-nw-kernel-distance"	90	1100	3	0.093	30	0.069	0.05	false	true	0.1	10	0	0.1	1	10	0	false	7	50	true	0	false	1	9	92	0.5334174022698613	0.4665825977301387	0	0	6628.630852998138	0	5092.130268595064	0	366210
3	0	"hundred-farmers3"	10000	0	"only-one-field-per-year"	2	3.168	1000	false	true	"historical_trends"	"log-normal"	3.445	true	"hh-nw-kernel-distance"	90	1100	3	0.093	30	0.069	0.05	false	true	0.1	10	0	0.1	1	10	0	false	7	50	true	0	false	1	10	91	0.5379266750948167	0.4620733249051833	0	0	6795.3236813623025	0	4339.1420044126835	0	366390
3	0	"hundred-farmers3"	10000	0	"only-one-field-per-year"	2	3.168	1000	false	true	"historical_trends"	"log-normal"	3.445	true	"hh-nw-kernel-distance"	90	1100	3	0.093	30	0.069	0.05	false	true	0.1	10	0	0.1	1	10	0	false	7	50	true	0	false	1	11	87	0.5496476617552851	0.45035233824471493	0	0	6955.103817140096	0	4444.364684034257	0	367335
3	0	"hundred-farmers3"	10000	0	"only-one-field-per-year"	2	3.168	1000	false	true	"historical_trends"	"log-normal"	3.445	true	"hh-nw-kernel-distance"	90	1100	3	0.093	30	0.069	0.05	false	true	0.1	10	0	0.1	1	10	0	false	7	50	true	0	false	1	12	86	0.5694980694980695	0.4305019305019305	0	0	7334.58534556841	0	4658.07317929145	0	367650
3	0	"hundred-farmers3"	10000	0	"only-one-field-per-year"	2	3.168	1000	false	true	"historical_trends"	"log-normal"	3.445	true	"hh-nw-kernel-distance"	90	1100	3	0.093	30	0.069	0.05	false	true	0.1	10	0	0.1	1	10	0	false	7	50	true	0	false	1	13	83	0.554177545691906	0.445822454308094	0	0	6930.592424480023	0	4602.504537516676	0	368640
3	0	"hundred-farmers3"	10000	0	"only-one-field-per-year"	2	3.168	1000	false	true	"historical_trends"	"log-normal"	3.445	true	"hh-nw-kernel-distance"	90	1100	3	0.093	30	0.069	0.05	false	true	0.1	10	0	0.1	1	10	0	false	7	50	true	0	false	1	14	76	0.5674547983310153	0.4325452016689847	0	0	7131.1722924229925	0	4361.864623995171	0	372870
3	0	"hundred-farmers3"	10000	0	"only-one-field-per-year"	2	3.168	1000	false	true	"historical_trends"	"log-normal"	3.445	true	"hh-nw-kernel-distance"	90	1100	3	0.093	30	0.069	0.05	false	true	0.1	10	0	0.1	1	10	0	false	7	50	true	0	false	1	15	71	0.581294964028777	0.418705035971223	0	0	7425.324787720395	0	4245.997246187813	0	375030
3	0	"hundred-farmers3"	10000	0	"only-one-field-per-year"	2	3.168	1000	false	true	"historical_trends"	"log-normal"	3.445	true	"hh-nw-kernel-distance"	90	1100	3	0.093	30	0.069	0.05	false	true	0.1	10	0	0.1	1	10	0	false	7	50	true	0	false	1	16	67	0.5825892857142857	0.4174107142857143	0	0	7265.932466427268	0	4255.496029495621	0	377100
3	0	"hundred-farmers3"	10000	0	"only-one-field-per-year"	2	3.168	1000	false	true	"historical_trends"	"log-normal"	3.445	true	"hh-nw-kernel-distance"	90	1100	3	0.093	30	0.069	0.05	false	true	0.1	10	0	0.1	1	10	0	false	7	50	true	0	false	1	17	63	0.5958904109589042	0.4041095890410959	0	0	6789.252417521342	0	4126.0815103582	0	378450
3	0	"hundred-farmers3"	10000	0	"only-one-field-per-year"	2	3.168	1000	false	true	"historical_trends"	"log-normal"	3.445	true	"hh-nw-kernel-distance"	90	1100	3	0.093	30	0.069	0.05	false	true	0.1	10	0	0.1	1	10	0	false	7	50	true	0	false	1	18	63	0.5799086757990868	0.4200913242009132	0	0	6741.601558361324	0	4339.0787451378665	0	378450
3	0	"hundred-farmers3"	10000	0	"only-one-field-per-year"	2	3.168	1000	false	true	"historical_trends"	"log-normal"	3.445	true	"hh-nw-kernel-distance"	90	1100	3	0.093	30	0.069	0.05	false	true	0.1	10	0	0.1	1	10	0	false	7	50	true	0	false	1	19	62	0.5801526717557252	0.4198473282442748	0	0	7050.148140162188	0	4295.36682153302	0	378630
3	0	"hundred-farmers3"	10000	0	"only-one-field-per-year"	2	3.168	1000	false	true	"historical_trends"	"log-normal"	3.445	true	"hh-nw-kernel-distance"	90	1100	3	0.093	30	0.069	0.05	false	true	0.1	10	0	0.1	1	10	0	false	7	50	true	0	false	1	20	60	0.5830721003134797	0.4169278996865204	0	0	6822.854676595713	0	4360.786386930316	0	380160
3	0	"hundred-farmers3"	10000	0	"only-one-field-per-year"	2	3.168	1000	false	true	"historical_trends"	"log-normal"	3.445	true	"hh-nw-kernel-distance"	90	1100	3	0.093	30	0.069	0.05	false	true	0.1	10	0	0.1	1	10	0	false	7	50	true	0	false	1	21	59	0.5886075949367089	0.41139240506329117	0	0	6951.6585288985125	0	4528.5794485739725	0	380700
3	0	"hundred-farmers3"	10000	0	"only-one-field-per-year"	2	3.168	1000	false	true	"historical_trends"	"log-normal"	3.445	true	"hh-nw-kernel-distance"	90	1100	3	0.093	30	0.069	0.05	false	true	0.1	10	0	0.1	1	10	0	false	7	50	true	0	false	1	22	57	0.6034201954397395	0.3965798045602606	0	0	6435.649010353914	0	4694.37727510506	0	382320
3	0	"hundred-farmers3"	10000	0	"only-one-field-per-year"	2	3.168	1000	false	true	"historical_trends"	"log-normal"	3.445	true	"hh-nw-kernel-distance"	90	1100	3	0.093	30	0.069	0.05	false	true	0.1	10	0	0.1	1	10	0	false	7	50	true	0	false	1	23	52	0.6351819757365684	0.3648180242634315	0	0	6701.469502596789	0	4379.072140767367	0	385650
3	0	"hundred-farmers3"	10000	0	"only-one-field-per-year"	2	3.168	1000	false	true	"historical_trends"	"log-normal"	3.445	true	"hh-nw-kernel-distance"	90	1100	3	0.093	30	0.069	0.05	false	true	0.1	10	0	0.1	1	10	0	false	7	50	true	0	false	1	24	52	0.610051993067591	0.389948006932409	0	0	6818.710561812436	0	4100.108912430816	0	385650
3	0	"hundred-farmers3"	10000	0	"only-one-field-per-year"	2	3.168	1000	false	true	"historical_trends"	"log-normal"	3.445	true	"hh-nw-kernel-distance"	90	1100	3	0.093	30	0.069	0.05	false	true	0.1	10	0	0.1	1	10	0	false	7	50	true	0	false	1	25	52	0.6057192374350087	0.39428076256499134	0	0	7019.016173734887	0	4246.110180365602	0	385650
3	0	"hundred-farmers3"	10000	0	"only-one-field-per-year"	2	3.168	1000	false	true	"historical_trends"	"log-normal"	3.445	true	"hh-nw-kernel-distance"	90	1100	3	0.093	30	0.069	0.05	false	true	0.1	10	0	0.1	1	10	0	false	7	50	true	0	false	1	26	52	0.6057192374350087	0.39428076256499134	0	0	6987.488550239441	0	4298.387867825287	0	385650
3	0	"hundred-farmers3"	10000	0	"only-one-field-per-year"	2	3.168	1000	false	true	"historical_trends"	"log-normal"	3.445	true	"hh-nw-kernel-distance"	90	1100	3	0.093	30	0.069	0.05	false	true	0.1	10	0	0.1	1	10	0	false	7	50	true	0	false	1	27	47	0.663147792706334	0.33685220729366605	0	0	6986.3255265310645	0	2998.7241534247855	0	390690
3	0	"hundred-farmers3"	10000	0	"only-one-field-per-year"	2	3.168	1000	false	true	"historical_trends"	"log-normal"	3.445	true	"hh-nw-kernel-distance"	90	1100	3	0.093	30	0.069	0.05	false	true	0.1	10	0	0.1	1	10	0	false	7	50	true	0	false	1	28	47	0.6468330134357005	0.3531669865642994	0	0	7111.445497939747	0	2650.474179870408	0	390690
3	0	"hundred-farmers3"	10000	0	"only-one-field-per-year"	2	3.168	1000	false	true	"historical_trends"	"log-normal"	3.445	true	"hh-nw-kernel-distance"	90	1100	3	0.093	30	0.069	0.05	false	true	0.1	10	0	0.1	1	10	0	false	7	50	true	0	false	1	29	47	0.6593090211132437	0.34069097888675626	0	0	7125.629534468789	0	2086.1263899149803	0	390690
3	0	"hundred-farmers3"	10000	0	"only-one-field-per-year"	2	3.168	1000	false	true	"historical_trends"	"log-normal"	3.445	true	"hh-nw-kernel-distance"	90	1100	3	0.093	30	0.069	0.05	false	true	0.1	10	0	0.1	1	10	0	false	7	50	true	0	false	1	30	46	0.6660250240615977	0.3339749759384023	0	0	6937.893767661515	0	1891.5564524847925	0	390825
3	0	"hundred-farmers3"	10000	0	"only-one-field-per-year"	2	3.168	1000	false	true	"historical_trends"	"log-normal"	3.445	true	"hh-nw-kernel-distance"	90	1100	3	0.093	30	0.069	0.05	false	true	0.1	10	0	0.1	1	10	0	false	7	50	true	0	false	1	31	45	0.6698935140367861	0.33010648596321396	0	0	7148.203544519062	0	1870.5185249418853	0	391095
3	0	"hundred-farmers3"	10000	0	"only-one-field-per-year"	2	3.168	1000	false	true	"historical_trends"	"log-normal"	3.445	true	"hh-nw-kernel-distance"	90	1100	3	0.093	30	0.069	0.05	false	true	0.1	10	0	0.1	1	10	0	false	7	50	true	0	false	1	32	45	0.6698935140367861	0.33010648596321396	0	0	6781.943194530988	0	1952.125484000945	0	391095
3	0	"hundred-farmers3"	10000	0	"only-one-field-per-year"	2	3.168	1000	false	true	"historical_trends"	"log-normal"	3.445	true	"hh-nw-kernel-distance"	90	1100	3	0.093	30	0.069	0.05	false	true	0.1	10	0	0.1	1	10	0	false	7	50	true	0	false	1	33	44	0.6693227091633466	0.33067729083665337	0	0	6393.281853727414	0	1985.4401682897087	0	392400
3	0	"hundred-farmers3"	10000	0	"only-one-field-per-year"	2	3.168	1000	false	true	"historical_trends"	"log-normal"	3.445	true	"hh-nw-kernel-distance"	90	1100	3	0.093	30	0.069	0.05	false	true	0.1	10	0	0.1	1	10	0	false	7	50	true	0	false	1	34	44	0.6673306772908366	0.33266932270916333	0	0	6529.175583703285	0	2082.0206224157546	0	392400
3	0	"hundred-farmers3"	10000	0	"only-one-field-per-year"	2	3.168	1000	false	true	"historical_trends"	"log-normal"	3.445	true	"hh-nw-kernel-distance"	90	1100	3	0.093	30	0.069	0.05	false	true	0.1	10	0	0.1	1	10	0	false	7	50	true	0	false	1	35	44	0.6852589641434262	0.3147410358565737	0	0	6338.893190987117	0	1869.2255023815226	0	392400
3	0	"hundred-farmers3"	10000	0	"only-one-field-per-year"	2	3.168	1000	false	true	"historical_trends"	"log-normal"	3.445	true	"hh-nw-kernel-distance"	90	1100	3	0.093	30	0.069	0.05	false	true	0.1	10	0	0.1	1	10	0	false	7	50	true	0	false	1	36	42	0.704312114989733	0.29568788501026694	0	0	5994.770235565296	0	1631.7543742839773	0	393750
3	0	"hundred-farmers3"	10000	0	"only-one-field-per-year"	2	3.168	1000	false	true	"historical_trends"	"log-normal"	3.445	true	"hh-nw-kernel-distance"	90	1100	3	0.093	30	0.069	0.05	false	true	0.1	10	0	0.1	1	10	0	false	7	50	true	0	false	1	37	41	0.7114583333333333	0.28854166666666664	0	0	6316.600326435202	0	1391.9306211515222	0	394380
3	0	"hundred-farmers3"	10000	0	"only-one-field-per-year"	2	3.168	1000	false	true	"historical_trends"	"log-normal"	3.445	true	"hh-nw-kernel-distance"	90	1100	3	0.093	30	0.069	0.05	false	true	0.1	10	0	0.1	1	10	0	false	7	50	true	0	false	1	38	39	0.724400871459695	0.275599128540305	0	0	6467.019358081981	0	1037.189562961488	0	396270
3	0	"hundred-farmers3"	10000	0	"only-one-field-per-year"	2	3.168	1000	false	true	"historical_trends"	"log-normal"	3.445	true	"hh-nw-kernel-distance"	90	1100	3	0.093	30	0.069	0.05	false	true	0.1	10	0	0.1	1	10	0	false	7	50	true	0	false	1	39	37	0.7275747508305648	0.2724252491694352	0	0	6639.668063077432	0	1050.144939486645	0	396945
3	0	"hundred-farmers3"	10000	0	"only-one-field-per-year"	2	3.168	1000	false	true	"historical_trends"	"log-normal"	3.445	true	"hh-nw-kernel-distance"	90	1100	3	0.093	30	0.069	0.05	false	true	0.1	10	0	0.1	1	10	0	false	7	50	true	0	false	1	40	35	0.7454954954954955	0.2545045045045045	0	0	6820.776261136624	0	1031.4488743493027	0	397620
3	0	"hundred-farmers3"	10000	0	"only-one-field-per-year"	2	3.168	1000	false	true	"historical_trends"	"log-normal"	3.445	true	"hh-nw-kernel-distance"	90	1100	3	0.093	30	0.069	0.05	false	true	0.1	10	0	0.1	1	10	0	false	7	50	true	0	false	1	41	35	0.7454954954954955	0.2545045045045045	0	0	7042.371687155879	0	1151.364187235968	0	397620
3	0	"hundred-farmers3"	10000	0	"only-one-field-per-year"	2	3.168	1000	false	true	"historical_trends"	"log-normal"	3.445	true	"hh-nw-kernel-distance"	90	1100	3	0.093	30	0.069	0.05	false	true	0.1	10	0	0.1	1	10	0	false	7	50	true	0	false	1	42	34	0.7406143344709898	0.2593856655290102	0	0	6911.239696409682	0	1197.7901744633486	0	398025
3	0	"hundred-farmers3"	10000	0	"only-one-field-per-year"	2	3.168	1000	false	true	"historical_trends"	"log-normal"	3.445	true	"hh-nw-kernel-distance"	90	1100	3	0.093	30	0.069	0.05	false	true	0.1	10	0	0.1	1	10	0	false	7	50	true	0	false	1	43	31	0.7609223300970874	0.23907766990291263	0	0	6647.495717076477	0	1005.9796775456545	0	400500
3	0	"hundred-farmers3"	10000	0	"only-one-field-per-year"	2	3.168	1000	false	true	"historical_trends"	"log-normal"	3.445	true	"hh-nw-kernel-distance"	90	1100	3	0.093	30	0.069	0.05	false	true	0.1	10	0	0.1	1	10	0	false	7	50	true	0	false	1	44	31	0.7597087378640777	0.24029126213592233	0	0	6794.283316694431	0	1091.704737762242	0	400500
3	0	"hundred-farmers3"	10000	0	"only-one-field-per-year"	2	3.168	1000	false	true	"historical_trends"	"log-normal"	3.445	true	"hh-nw-kernel-distance"	90	1100	3	0.093	30	0.069	0.05	false	true	0.1	10	0	0.1	1	10	0	false	7	50	true	0	false	1	45	31	0.7524271844660194	0.24757281553398058	0	0	6210.803423497098	0	1189.8693820084513	0	400500
3	0	"hundred-farmers3"	10000	0	"only-one-field-per-year"	2	3.168	1000	false	true	"historical_trends"	"log-normal"	3.445	true	"hh-nw-kernel-distance"	90	1100	3	0.093	30	0.069	0.05	false	true	0.1	10	0	0.1	1	10	0	false	7	50	true	0	false	1	46	31	0.7354368932038835	0.2645631067961165	0	0	5496.9017408703585	0	1303.929210839958	0	400500
3	0	"hundred-farmers3"	10000	0	"only-one-field-per-year"	2	3.168	1000	false	true	"historical_trends"	"log-normal"	3.445	true	"hh-nw-kernel-distance"	90	1100	3	0.093	30	0.069	0.05	false	true	0.1	10	0	0.1	1	10	0	false	7	50	true	0	false	1	47	30	0.7195571955719557	0.28044280442804426	0	0	5571.490057585976	0	1382.4303160606514	0	400995
3	0	"hundred-farmers3"	10000	0	"only-one-field-per-year"	2	3.168	1000	false	true	"historical_trends"	"log-normal"	3.445	true	"hh-nw-kernel-distance"	90	1100	3	0.093	30	0.069	0.05	false	true	0.1	10	0	0.1	1	10	0	false	7	50	true	0	false	1	48	29	0.6819371727748691	0.3180628272251309	0	0	4782.454944713896	0	1427.159351548023	0	403200
3	0	"hundred-farmers3"	10000	0	"only-one-field-per-year"	2	3.168	1000	false	true	"historical_trends"	"log-normal"	3.445	true	"hh-nw-kernel-distance"	90	1100	3	0.093	30	0.069	0.05	false	true	0.1	10	0	0.1	1	10	0	false	7	50	true	0	false	1	49	27	0.6976744186046512	0.3023255813953488	0	0	4846.733796669257	0	1367.7522052683241	0	404685
3	0	"hundred-farmers3"	10000	0	"only-one-field-per-year"	2	3.168	1000	false	true	"historical_trends"	"log-normal"	3.445	true	"hh-nw-kernel-distance"	90	1100	3	0.093	30	0.069	0.05	false	true	0.1	10	0	0.1	1	10	0	false	7	50	true	0	false	1	50	25	0.7261055634807418	0.2738944365192582	0	0	4968.749355787863	0	1141.106274082384	0	406035
4	0	"hundred-farmers3"	10000	0	"only-one-field-per-year"	2	3.168	1000	false	true	"historical_trends"	"log-normal"	3.445	true	"hh-nw-kernel-distance"	90	1100	3	0.093	30	0.069	0.05	false	true	0.1	10	0	0.1	1	10	0	false	7	50	true	0	false	1	0	100	0.50186799501868	0.49813200498132004	0	0	0	0	0	0	0
4	0	"hundred-farmers3"	10000	0	"only-one-field-per-year"	2	3.168	1000	false	true	"historical_trends"	"log-normal"	3.445	true	"hh-nw-kernel-distance"	90	1100	3	0.093	30	0.069	0.05	false	true	0.1	10	0	0.1	1	10	0	false	7	50	true	0	false	1	1	100	0.5354919053549191	0.46450809464508097	0	0	6398.0856537332975	0	5139.785467322762	0	365310
4	0	"hundred-farmers3"	10000	0	"only-one-field-per-year"	2	3.168	1000	false	true	"historical_trends"	"log-normal"	3.445	true	"hh-nw-kernel-distance"	90	1100	3	0.093	30	0.069	0.05	false	true	0.1	10	0	0.1	1	10	0	false	7	50	true	0	false	1	2	100	0.547945205479452	0.4520547945205479	0	0	6440.968036524502	0	5352.8377660152855	0	365310
4	0	"hundred-farmers3"	10000	0	"only-one-field-per-year"	2	3.168	1000	false	true	"historical_trends"	"log-normal"	3.445	true	"hh-nw-kernel-distance"	90	1100	3	0.093	30	0.069	0.05	false	true	0.1	10	0	0.1	1	10	0	false	7	50	true	0	false	1	3	100	0.541095890410959	0.4589041095890411	0	0	6882.531626818855	0	5640.459497022045	0	365310
4	0	"hundred-farmers3"	10000	0	"only-one-field-per-year"	2	3.168	1000	false	true	"historical_trends"	"log-normal"	3.445	true	"hh-nw-kernel-distance"	90	1100	3	0.093	30	0.069	0.05	false	true	0.1	10	0	0.1	1	10	0	false	7	50	true	0	false	1	4	100	0.5311332503113325	0.4688667496886675	0	0	6609.960490018996	0	5795.155431313926	0	365310
4	0	"hundred-farmers3"	10000	0	"only-one-field-per-year"	2	3.168	1000	false	true	"historical_trends"	"log-normal"	3.445	true	"hh-nw-kernel-distance"	90	1100	3	0.093	30	0.069	0.05	false	true	0.1	10	0	0.1	1	10	0	false	7	50	true	0	false	1	5	100	0.5466998754669987	0.4533001245330012	0	0	6635.264705726684	0	5226.1059706705755	0	365310
4	0	"hundred-farmers3"	10000	0	"only-one-field-per-year"	2	3.168	1000	false	true	"historical_trends"	"log-normal"	3.445	true	"hh-nw-kernel-distance"	90	1100	3	0.093	30	0.069	0.05	false	true	0.1	10	0	0.1	1	10	0	false	7	50	true	0	false	1	6	99	0.5405236907730673	0.45947630922693267	0	0	7119.911232093862	0	5418.40123915952	0	365400
4	0	"hundred-farmers3"	10000	0	"only-one-field-per-year"	2	3.168	1000	false	true	"historical_trends"	"log-normal"	3.445	true	"hh-nw-kernel-distance"	90	1100	3	0.093	30	0.069	0.05	false	true	0.1	10	0	0.1	1	10	0	false	7	50	true	0	false	1	7	97	0.506875	0.493125	0	0	7227.62903691115	0	5729.432628939918	0	365580
4	0	"hundred-farmers3"	10000	0	"only-one-field-per-year"	2	3.168	1000	false	true	"historical_trends"	"log-normal"	3.445	true	"hh-nw-kernel-distance"	90	1100	3	0.093	30	0.069	0.05	false	true	0.1	10	0	0.1	1	10	0	false	7	50	true	0	false	1	8	96	0.5356695869837297	0.4643304130162703	0	0	6773.321905106182	0	5279.8651103334305	0	365670
4	0	"hundred-farmers3"	10000	0	"only-one-field-per-year"	2	3.168	1000	false	true	"historical_trends"	"log-normal"	3.445	true	"hh-nw-kernel-distance"	90	1100	3	0.093	30	0.069	0.05	false	true	0.1	10	0	0.1	1	10	0	false	7	50	true	0	false	1	9	95	0.542319749216301	0.45768025078369906	0	0	6406.616487302318	0	4582.461371148616	0	365805
4	0	"hundred-farmers3"	10000	0	"only-one-field-per-year"	2	3.168	1000	false	true	"historical_trends"	"log-normal"	3.445	true	"hh-nw-kernel-distance"	90	1100	3	0.093	30	0.069	0.05	false	true	0.1	10	0	0.1	1	10	0	false	7	50	true	0	false	1	10	94	0.5612822124450031	0.43871778755499685	0	0	6771.542379474872	0	3779.708078526888	0	365985
4	0	"hundred-farmers3"	10000	0	"only-one-field-per-year"	2	3.168	1000	false	true	"historical_trends"	"log-normal"	3.445	true	"hh-nw-kernel-distance"	90	1100	3	0.093	30	0.069	0.05	false	true	0.1	10	0	0.1	1	10	0	false	7	50	true	0	false	1	11	93	0.551007556675063	0.44899244332493704	0	0	6765.263765573703	0	3921.8487076600504	0	366120
4	0	"hundred-farmers3"	10000	0	"only-one-field-per-year"	2	3.168	1000	false	true	"historical_trends"	"log-normal"	3.445	true	"hh-nw-kernel-distance"	90	1100	3	0.093	30	0.069	0.05	false	true	0.1	10	0	0.1	1	10	0	false	7	50	true	0	false	1	12	90	0.5700697526949905	0.4299302473050095	0	0	7248.925345127772	0	3880.5266829121824	0	366615
4	0	"hundred-farmers3"	10000	0	"only-one-field-per-year"	2	3.168	1000	false	true	"historical_trends"	"log-normal"	3.445	true	"hh-nw-kernel-distance"	90	1100	3	0.093	30	0.069	0.05	false	true	0.1	10	0	0.1	1	10	0	false	7	50	true	0	false	1	13	89	0.5685149776927979	0.43148502230720204	0	0	7239.04849229027	0	3934.9908254307866	0	366975
4	0	"hundred-farmers3"	10000	0	"only-one-field-per-year"	2	3.168	1000	false	true	"historical_trends"	"log-normal"	3.445	true	"hh-nw-kernel-distance"	90	1100	3	0.093	30	0.069	0.05	false	true	0.1	10	0	0.1	1	10	0	false	7	50	true	0	false	1	14	87	0.5599743425272611	0.4400256574727389	0	0	7207.728109667791	0	4153.344707955669	0	367425
4	0	"hundred-farmers3"	10000	0	"only-one-field-per-year"	2	3.168	1000	false	true	"historical_trends"	"log-normal"	3.445	true	"hh-nw-kernel-distance"	90	1100	3	0.093	30	0.069	0.05	false	true	0.1	10	0	0.1	1	10	0	false	7	50	true	0	false	1	15	83	0.5695538057742782	0.4304461942257218	0	0	7504.238909444485	0	4347.195727331819	0	369000
4	0	"hundred-farmers3"	10000	0	"only-one-field-per-year"	2	3.168	1000	false	true	"historical_trends"	"log-normal"	3.445	true	"hh-nw-kernel-distance"	90	1100	3	0.093	30	0.069	0.05	false	true	0.1	10	0	0.1	1	10	0	false	7	50	true	0	false	1	16	79	0.5803389830508474	0.41966101694915253	0	0	7508.532955461745	0	4386.007111499288	0	371205
4	0	"hundred-farmers3"	10000	0	"only-one-field-per-year"	2	3.168	1000	false	true	"historical_trends"	"log-normal"	3.445	true	"hh-nw-kernel-distance"	90	1100	3	0.093	30	0.069	0.05	false	true	0.1	10	0	0.1	1	10	0	false	7	50	true	0	false	1	17	71	0.5948717948717949	0.40512820512820513	0	0	6877.5287612424645	0	4163.569017435982	0	376155
4	0	"hundred-farmers3"	10000	0	"only-one-field-per-year"	2	3.168	1000	false	true	"historical_trends"	"log-normal"	3.445	true	"hh-nw-kernel-distance"	90	1100	3	0.093	30	0.069	0.05	false	true	0.1	10	0	0.1	1	10	0	false	7	50	true	0	false	1	18	68	0.6124620060790273	0.38753799392097266	0	0	7085.838879704573	0	4176.567031692093	0	378360
4	0	"hundred-farmers3"	10000	0	"only-one-field-per-year"	2	3.168	1000	false	true	"historical_trends"	"log-normal"	3.445	true	"hh-nw-kernel-distance"	90	1100	3	0.093	30	0.069	0.05	false	true	0.1	10	0	0.1	1	10	0	false	7	50	true	0	false	1	19	65	0.6445686900958466	0.35543130990415334	0	0	7459.524768195231	0	3970.285770354665	0	381240
4	0	"hundred-farmers3"	10000	0	"only-one-field-per-year"	2	3.168	1000	false	true	"historical_trends"	"log-normal"	3.445	true	"hh-nw-kernel-distance"	90	1100	3	0.093	30	0.069	0.05	false	true	0.1	10	0	0.1	1	10	0	false	7	50	true	0	false	1	20	65	0.6669329073482428	0.3330670926517572	0	0	7455.174880671872	0	3500.8113754519177	0	381240
4	0	"hundred-farmers3"	10000	0	"only-one-field-per-year"	2	3.168	1000	false	true	"historical_trends"	"log-normal"	3.445	true	"hh-nw-kernel-distance"	90	1100	3	0.093	30	0.069	0.05	false	true	0.1	10	0	0.1	1	10	0	false	7	50	true	0	false	1	21	61	0.6797608881298036	0.32023911187019644	0	0	7386.130070112982	0	3250.189889086864	0	384885
4	0	"hundred-farmers3"	10000	0	"only-one-field-per-year"	2	3.168	1000	false	true	"historical_trends"	"log-normal"	3.445	true	"hh-nw-kernel-distance"	90	1100	3	0.093	30	0.069	0.05	false	true	0.1	10	0	0.1	1	10	0	false	7	50	true	0	false	1	22	61	0.7181895815542272	0.28181041844577287	0	0	7064.032957799463	0	2717.1718786831516	0	384885
4	0	"hundred-farmers3"	10000	0	"only-one-field-per-year"	2	3.168	1000	false	true	"historical_trends"	"log-normal"	3.445	true	"hh-nw-kernel-distance"	90	1100	3	0.093	30	0.069	0.05	false	true	0.1	10	0	0.1	1	10	0	false	7	50	true	0	false	1	23	59	0.7158992180712423	0.2841007819287576	0	0	7381.912351035972	0	2037.424638521573	0	385785
4	0	"hundred-farmers3"	10000	0	"only-one-field-per-year"	2	3.168	1000	false	true	"historical_trends"	"log-normal"	3.445	true	"hh-nw-kernel-distance"	90	1100	3	0.093	30	0.069	0.05	false	true	0.1	10	0	0.1	1	10	0	false	7	50	true	0	false	1	24	58	0.6875551632833187	0.3124448367166814	0	0	7429.752679676017	0	1857.9341447788304	0	386595
4	0	"hundred-farmers3"	10000	0	"only-one-field-per-year"	2	3.168	1000	false	true	"historical_trends"	"log-normal"	3.445	true	"hh-nw-kernel-distance"	90	1100	3	0.093	30	0.069	0.05	false	true	0.1	10	0	0.1	1	10	0	false	7	50	true	0	false	1	25	58	0.6902030008826125	0.30979699911738745	0	0	7758.546373211927	0	1907.9608474842428	0	386595
4	0	"hundred-farmers3"	10000	0	"only-one-field-per-year"	2	3.168	1000	false	true	"historical_trends"	"log-normal"	3.445	true	"hh-nw-kernel-distance"	90	1100	3	0.093	30	0.069	0.05	false	true	0.1	10	0	0.1	1	10	0	false	7	50	true	0	false	1	26	57	0.6927175843694494	0.30728241563055064	0	0	7935.097911228881	0	1977.4516496385932	0	386910
4	0	"hundred-farmers3"	10000	0	"only-one-field-per-year"	2	3.168	1000	false	true	"historical_trends"	"log-normal"	3.445	true	"hh-nw-kernel-distance"	90	1100	3	0.093	30	0.069	0.05	false	true	0.1	10	0	0.1	1	10	0	false	7	50	true	0	false	1	27	56	0.707427536231884	0.29257246376811596	0	0	8215.25656312916	0	1724.4351594487018	0	387900
4	0	"hundred-farmers3"	10000	0	"only-one-field-per-year"	2	3.168	1000	false	true	"historical_trends"	"log-normal"	3.445	true	"hh-nw-kernel-distance"	90	1100	3	0.093	30	0.069	0.05	false	true	0.1	10	0	0.1	1	10	0	false	7	50	true	0	false	1	28	54	0.7008234217749314	0.2991765782250686	0	0	8247.635204005092	0	1606.3347239167867	0	388395
4	0	"hundred-farmers3"	10000	0	"only-one-field-per-year"	2	3.168	1000	false	true	"historical_trends"	"log-normal"	3.445	true	"hh-nw-kernel-distance"	90	1100	3	0.093	30	0.069	0.05	false	true	0.1	10	0	0.1	1	10	0	false	7	50	true	0	false	1	29	53	0.7098255280073462	0.29017447199265384	0	0	8544.793496077678	0	1475.8778358496388	0	388575
4	0	"hundred-farmers3"	10000	0	"only-one-field-per-year"	2	3.168	1000	false	true	"historical_trends"	"log-normal"	3.445	true	"hh-nw-kernel-distance"	90	1100	3	0.093	30	0.069	0.05	false	true	0.1	10	0	0.1	1	10	0	false	7	50	true	0	false	1	30	52	0.7105990783410139	0.2894009216589862	0	0	8737.744008799187	0	1412.9839935388118	0	388755
4	0	"hundred-farmers3"	10000	0	"only-one-field-per-year"	2	3.168	1000	false	true	"historical_trends"	"log-normal"	3.445	true	"hh-nw-kernel-distance"	90	1100	3	0.093	30	0.069	0.05	false	true	0.1	10	0	0.1	1	10	0	false	7	50	true	0	false	1	31	51	0.7134935304990758	0.28650646950092423	0	0	8933.742249210094	0	1197.6729994048803	0	388890
4	0	"hundred-farmers3"	10000	0	"only-one-field-per-year"	2	3.168	1000	false	true	"historical_trends"	"log-normal"	3.445	true	"hh-nw-kernel-distance"	90	1100	3	0.093	30	0.069	0.05	false	true	0.1	10	0	0.1	1	10	0	false	7	50	true	0	false	1	32	51	0.7208872458410351	0.27911275415896486	0	0	8394.696290945578	0	1361.2037954362554	0	388890
4	0	"hundred-farmers3"	10000	0	"only-one-field-per-year"	2	3.168	1000	false	true	"historical_trends"	"log-normal"	3.445	true	"hh-nw-kernel-distance"	90	1100	3	0.093	30	0.069	0.05	false	true	0.1	10	0	0.1	1	10	0	false	7	50	true	0	false	1	33	49	0.7188378631677601	0.28116213683223995	0	0	7993.187648870369	0	1423.3211575188766	0	389565
4	0	"hundred-farmers3"	10000	0	"only-one-field-per-year"	2	3.168	1000	false	true	"historical_trends"	"log-normal"	3.445	true	"hh-nw-kernel-distance"	90	1100	3	0.093	30	0.069	0.05	false	true	0.1	10	0	0.1	1	10	0	false	7	50	true	0	false	1	34	46	0.7758620689655172	0.22413793103448276	0	0	8203.140182631854	0	979.6084100867877	0	393210
4	0	"hundred-farmers3"	10000	0	"only-one-field-per-year"	2	3.168	1000	false	true	"historical_trends"	"log-normal"	3.445	true	"hh-nw-kernel-distance"	90	1100	3	0.093	30	0.069	0.05	false	true	0.1	10	0	0.1	1	10	0	false	7	50	true	0	false	1	35	44	0.7867494824016563	0.21325051759834368	0	0	8398.43865853683	0	872.5164771381352	0	394110
4	0	"hundred-farmers3"	10000	0	"only-one-field-per-year"	2	3.168	1000	false	true	"historical_trends"	"log-normal"	3.445	true	"hh-nw-kernel-distance"	90	1100	3	0.093	30	0.069	0.05	false	true	0.1	10	0	0.1	1	10	0	false	7	50	true	0	false	1	36	42	0.8090717299578059	0.1909282700421941	0	0	7640.383766456754	0	836.6090661894743	0	394920
4	0	"hundred-farmers3"	10000	0	"only-one-field-per-year"	2	3.168	1000	false	true	"historical_trends"	"log-normal"	3.445	true	"hh-nw-kernel-distance"	90	1100	3	0.093	30	0.069	0.05	false	true	0.1	10	0	0.1	1	10	0	false	7	50	true	0	false	1	37	41	0.807897545357524	0.192102454642476	0	0	7920.846276016242	0	699.8101706783124	0	395415
4	0	"hundred-farmers3"	10000	0	"only-one-field-per-year"	2	3.168	1000	false	true	"historical_trends"	"log-normal"	3.445	true	"hh-nw-kernel-distance"	90	1100	3	0.093	30	0.069	0.05	false	true	0.1	10	0	0.1	1	10	0	false	7	50	true	0	false	1	38	39	0.7849462365591398	0.21505376344086022	0	0	8147.824331544079	0	682.9361232521695	0	395730
4	0	"hundred-farmers3"	10000	0	"only-one-field-per-year"	2	3.168	1000	false	true	"historical_trends"	"log-normal"	3.445	true	"hh-nw-kernel-distance"	90	1100	3	0.093	30	0.069	0.05	false	true	0.1	10	0	0.1	1	10	0	false	7	50	true	0	false	1	39	39	0.7569892473118279	0.24301075268817204	0	0	8239.789296108374	0	771.0384760757426	0	395730
4	0	"hundred-farmers3"	10000	0	"only-one-field-per-year"	2	3.168	1000	false	true	"historical_trends"	"log-normal"	3.445	true	"hh-nw-kernel-distance"	90	1100	3	0.093	30	0.069	0.05	false	true	0.1	10	0	0.1	1	10	0	false	7	50	true	0	false	1	40	38	0.7680355160932297	0.23196448390677027	0	0	8298.210504671952	0	737.2088414320061	0	397035
4	0	"hundred-farmers3"	10000	0	"only-one-field-per-year"	2	3.168	1000	false	true	"historical_trends"	"log-normal"	3.445	true	"hh-nw-kernel-distance"	90	1100	3	0.093	30	0.069	0.05	false	true	0.1	10	0	0.1	1	10	0	false	7	50	true	0	false	1	41	36	0.7765237020316027	0.2234762979683973	0	0	8362.258404152124	0	707.2416507586943	0	397710
4	0	"hundred-farmers3"	10000	0	"only-one-field-per-year"	2	3.168	1000	false	true	"historical_trends"	"log-normal"	3.445	true	"hh-nw-kernel-distance"	90	1100	3	0.093	30	0.069	0.05	false	true	0.1	10	0	0.1	1	10	0	false	7	50	true	0	false	1	42	35	0.7878440366972477	0.2121559633027523	0	0	8577.868905962858	0	652.4309770310232	0	398340
4	0	"hundred-farmers3"	10000	0	"only-one-field-per-year"	2	3.168	1000	false	true	"historical_trends"	"log-normal"	3.445	true	"hh-nw-kernel-distance"	90	1100	3	0.093	30	0.069	0.05	false	true	0.1	10	0	0.1	1	10	0	false	7	50	true	0	false	1	43	34	0.7759815242494227	0.22401847575057737	0	0	8589.567470959642	0	657.5990759641148	0	398610
4	0	"hundred-farmers3"	10000	0	"only-one-field-per-year"	2	3.168	1000	false	true	"historical_trends"	"log-normal"	3.445	true	"hh-nw-kernel-distance"	90	1100	3	0.093	30	0.069	0.05	false	true	0.1	10	0	0.1	1	10	0	false	7	50	true	0	false	1	44	34	0.7505773672055427	0.24942263279445728	0	0	8467.103304288989	0	730.9485737162331	0	398610
4	0	"hundred-farmers3"	10000	0	"only-one-field-per-year"	2	3.168	1000	false	true	"historical_trends"	"log-normal"	3.445	true	"hh-nw-kernel-distance"	90	1100	3	0.093	30	0.069	0.05	false	true	0.1	10	0	0.1	1	10	0	false	7	50	true	0	false	1	45	34	0.7378752886836027	0.26212471131639725	0	0	7615.886017681483	0	825.3330244417637	0	398610
4	0	"hundred-farmers3"	10000	0	"only-one-field-per-year"	2	3.168	1000	false	true	"historical_trends"	"log-normal"	3.445	true	"hh-nw-kernel-distance"	90	1100	3	0.093	30	0.069	0.05	false	true	0.1	10	0	0.1	1	10	0	false	7	50	true	0	false	1	46	33	0.7182770663562281	0.2817229336437718	0	0	6986.23610013339	0	937.23850547055	0	398925
4	0	"hundred-farmers3"	10000	0	"only-one-field-per-year"	2	3.168	1000	false	true	"historical_trends"	"log-normal"	3.445	true	"hh-nw-kernel-distance"	90	1100	3	0.093	30	0.069	0.05	false	true	0.1	10	0	0.1	1	10	0	false	7	50	true	0	false	1	47	32	0.7233294255568582	0.27667057444314186	0	0	7053.464567743121	0	995.9458154297014	0	399195
4	0	"hundred-farmers3"	10000	0	"only-one-field-per-year"	2	3.168	1000	false	true	"historical_trends"	"log-normal"	3.445	true	"hh-nw-kernel-distance"	90	1100	3	0.093	30	0.069	0.05	false	true	0.1	10	0	0.1	1	10	0	false	7	50	true	0	false	1	48	31	0.6843373493975904	0.3156626506024096	0	0	6542.911896309006	0	1010.444949289336	0	400230
4	0	"hundred-farmers3"	10000	0	"only-one-field-per-year"	2	3.168	1000	false	true	"historical_trends"	"log-normal"	3.445	true	"hh-nw-kernel-distance"	90	1100	3	0.093	30	0.069	0.05	false	true	0.1	10	0	0.1	1	10	0	false	7	50	true	0	false	1	49	30	0.6375	0.3625	0	0	5821.863335470172	0	1120.2139248615138	0	401580
4	0	"hundred-farmers3"	10000	0	"only-one-field-per-year"	2	3.168	1000	false	true	"historical_trends"	"log-normal"	3.445	true	"hh-nw-kernel-distance"	90	1100	3	0.093	30	0.069	0.05	false	true	0.1	10	0	0.1	1	10	0	false	7	50	true	0	false	1	50	28	0.6418918918918919	0.3581081081081081	0	0	5412.501369298833	0	909.70663603318	0	404280
5	0	"hundred-farmers3"	10000	0	"only-one-field-per-year"	2	3.168	1000	false	true	"historical_trends"	"log-normal"	3.445	true	"hh-nw-kernel-distance"	90	1100	3	0.093	30	0.069	0.05	false	true	0.1	10	0	0.1	1	10	0	false	7	50	true	0	false	1	0	100	0.50186799501868	0.49813200498132004	0	0	0	0	0	0	0
5	0	"hundred-farmers3"	10000	0	"only-one-field-per-year"	2	3.168	1000	false	true	"historical_trends"	"log-normal"	3.445	true	"hh-nw-kernel-distance"	90	1100	3	0.093	30	0.069	0.05	false	true	0.1	10	0	0.1	1	10	0	false	7	50	true	0	false	1	1	100	0.4900373599003736	0.5099626400996264	0	0	6205.195470945702	0	6966.223558160958	0	365310
5	0	"hundred-farmers3"	10000	0	"only-one-field-per-year"	2	3.168	1000	false	true	"historical_trends"	"log-normal"	3.445	true	"hh-nw-kernel-distance"	90	1100	3	0.093	30	0.069	0.05	false	true	0.1	10	0	0.1	1	10	0	false	7	50	true	0	false	1	2	100	0.5080946450809465	0.4919053549190536	0	0	6475.0842316663875	0	6578.077929319878	0	365310
5	0	"hundred-farmers3"	10000	0	"only-one-field-per-year"	2	3.168	1000	false	true	"historical_trends"	"log-normal"	3.445	true	"hh-nw-kernel-distance"	90	1100	3	0.093	30	0.069	0.05	false	true	0.1	10	0	0.1	1	10	0	false	7	50	true	0	false	1	3	100	0.5	0.5	0	0	6664.483239660338	0	6822.9053720166385	0	365310
5	0	"hundred-farmers3"	10000	0	"only-one-field-per-year"	2	3.168	1000	false	true	"historical_trends"	"log-normal"	3.445	true	"hh-nw-kernel-distance"	90	1100	3	0.093	30	0.069	0.05	false	true	0.1	10	0	0.1	1	10	0	false	7	50	true	0	false	1	4	100	0.475093399750934	0.524906600249066	0	0	6003.603309323365	0	7036.695462422795	0	365310
5	0	"hundred-farmers3"	10000	0	"only-one-field-per-year"	2	3.168	1000	false	true	"historical_trends"	"log-normal"	3.445	true	"hh-nw-kernel-distance"	90	1100	3	0.093	30	0.069	0.05	false	true	0.1	10	0	0.1	1	10	0	false	7	50	true	0	false	1	5	100	0.4850560398505604	0.5149439601494396	0	0	5844.80840086661	0	6808.441336554876	0	365310
5	0	"hundred-farmers3"	10000	0	"only-one-field-per-year"	2	3.168	1000	false	true	"historical_trends"	"log-normal"	3.445	true	"hh-nw-kernel-distance"	90	1100	3	0.093	30	0.069	0.05	false	true	0.1	10	0	0.1	1	10	0	false	7	50	true	0	false	1	6	100	0.4788293897882939	0.5211706102117061	0	0	6278.61817472928	0	6903.724450474369	0	365310
5	0	"hundred-farmers3"	10000	0	"only-one-field-per-year"	2	3.168	1000	false	true	"historical_trends"	"log-normal"	3.445	true	"hh-nw-kernel-distance"	90	1100	3	0.093	30	0.069	0.05	false	true	0.1	10	0	0.1	1	10	0	false	7	50	true	0	false	1	7	100	0.46077210460772106	0.539227895392279	0	0	6436.482131945844	0	7166.791742591841	0	365310
5	0	"hundred-farmers3"	10000	0	"only-one-field-per-year"	2	3.168	1000	false	true	"historical_trends"	"log-normal"	3.445	true	"hh-nw-kernel-distance"	90	1100	3	0.093	30	0.069	0.05	false	true	0.1	10	0	0.1	1	10	0	false	7	50	true	0	false	1	8	98	0.4675405742821473	0.5324594257178527	0	0	5606.094710074509	0	7088.9441225565815	0	365490
5	0	"hundred-farmers3"	10000	0	"only-one-field-per-year"	2	3.168	1000	false	true	"historical_trends"	"log-normal"	3.445	true	"hh-nw-kernel-distance"	90	1100	3	0.093	30	0.069	0.05	false	true	0.1	10	0	0.1	1	10	0	false	7	50	true	0	false	1	9	94	0.49120603015075376	0.5087939698492462	0	0	5592.02792210204	0	5882.848946281061	0	365940
5	0	"hundred-farmers3"	10000	0	"only-one-field-per-year"	2	3.168	1000	false	true	"historical_trends"	"log-normal"	3.445	true	"hh-nw-kernel-distance"	90	1100	3	0.093	30	0.069	0.05	false	true	0.1	10	0	0.1	1	10	0	false	7	50	true	0	false	1	10	92	0.4946372239747634	0.5053627760252366	0	0	5882.891888787064	0	5024.8205058812255	0	366255
5	0	"hundred-farmers3"	10000	0	"only-one-field-per-year"	2	3.168	1000	false	true	"historical_trends"	"log-normal"	3.445	true	"hh-nw-kernel-distance"	90	1100	3	0.093	30	0.069	0.05	false	true	0.1	10	0	0.1	1	10	0	false	7	50	true	0	false	1	11	89	0.48791348600508905	0.5120865139949109	0	0	5880.943402867576	0	5208.324621280089	0	366840
5	0	"hundred-farmers3"	10000	0	"only-one-field-per-year"	2	3.168	1000	false	true	"historical_trends"	"log-normal"	3.445	true	"hh-nw-kernel-distance"	90	1100	3	0.093	30	0.069	0.05	false	true	0.1	10	0	0.1	1	10	0	false	7	50	true	0	false	1	12	87	0.5060780550223928	0.49392194497760716	0	0	6264.509813423064	0	5215.020420850367	0	367245
5	0	"hundred-farmers3"	10000	0	"only-one-field-per-year"	2	3.168	1000	false	true	"historical_trends"	"log-normal"	3.445	true	"hh-nw-kernel-distance"	90	1100	3	0.093	30	0.069	0.05	false	true	0.1	10	0	0.1	1	10	0	false	7	50	true	0	false	1	13	85	0.5300970873786408	0.46990291262135925	0	0	5721.1846993478175	0	4594.436914449363	0	368055
5	0	"hundred-farmers3"	10000	0	"only-one-field-per-year"	2	3.168	1000	false	true	"historical_trends"	"log-normal"	3.445	true	"hh-nw-kernel-distance"	90	1100	3	0.093	30	0.069	0.05	false	true	0.1	10	0	0.1	1	10	0	false	7	50	true	0	false	1	14	80	0.5109199205823958	0.48908007941760423	0	0	5712.287946058221	0	4562.446195813008	0	369585
5	0	"hundred-farmers3"	10000	0	"only-one-field-per-year"	2	3.168	1000	false	true	"historical_trends"	"log-normal"	3.445	true	"hh-nw-kernel-distance"	90	1100	3	0.093	30	0.069	0.05	false	true	0.1	10	0	0.1	1	10	0	false	7	50	true	0	false	1	15	79	0.5213618157543392	0.4786381842456609	0	0	6130.477228066551	0	4613.820248394413	0	370170
5	0	"hundred-farmers3"	10000	0	"only-one-field-per-year"	2	3.168	1000	false	true	"historical_trends"	"log-normal"	3.445	true	"hh-nw-kernel-distance"	90	1100	3	0.093	30	0.069	0.05	false	true	0.1	10	0	0.1	1	10	0	false	7	50	true	0	false	1	16	75	0.5462126476719944	0.45378735232800554	0	0	6519.489478214739	0	4483.784617598114	0	372825
5	0	"hundred-farmers3"	10000	0	"only-one-field-per-year"	2	3.168	1000	false	true	"historical_trends"	"log-normal"	3.445	true	"hh-nw-kernel-distance"	90	1100	3	0.093	30	0.069	0.05	false	true	0.1	10	0	0.1	1	10	0	false	7	50	true	0	false	1	17	73	0.5479356193142058	0.45206438068579424	0	0	6736.4580799037685	0	4668.0401832544485	0	373275
5	0	"hundred-farmers3"	10000	0	"only-one-field-per-year"	2	3.168	1000	false	true	"historical_trends"	"log-normal"	3.445	true	"hh-nw-kernel-distance"	90	1100	3	0.093	30	0.069	0.05	false	true	0.1	10	0	0.1	1	10	0	false	7	50	true	0	false	1	18	70	0.5451263537906137	0.4548736462093863	0	0	6746.034311503353	0	4692.2246201625285	0	375255
5	0	"hundred-farmers3"	10000	0	"only-one-field-per-year"	2	3.168	1000	false	true	"historical_trends"	"log-normal"	3.445	true	"hh-nw-kernel-distance"	90	1100	3	0.093	30	0.069	0.05	false	true	0.1	10	0	0.1	1	10	0	false	7	50	true	0	false	1	19	66	0.5750577367205543	0.42494226327944573	0	0	6865.689580889905	0	4436.013749535054	0	379125
5	0	"hundred-farmers3"	10000	0	"only-one-field-per-year"	2	3.168	1000	false	true	"historical_trends"	"log-normal"	3.445	true	"hh-nw-kernel-distance"	90	1100	3	0.093	30	0.069	0.05	false	true	0.1	10	0	0.1	1	10	0	false	7	50	true	0	false	1	20	63	0.6048895899053628	0.3951104100946372	0	0	7121.595334502903	0	3510.9632734262514	0	380520
5	0	"hundred-farmers3"	10000	0	"only-one-field-per-year"	2	3.168	1000	false	true	"historical_trends"	"log-normal"	3.445	true	"hh-nw-kernel-distance"	90	1100	3	0.093	30	0.069	0.05	false	true	0.1	10	0	0.1	1	10	0	false	7	50	true	0	false	1	21	61	0.5881883479648843	0.4118116520351157	0	0	7229.071650311272	0	3621.7725060523053	0	381195
5	0	"hundred-farmers3"	10000	0	"only-one-field-per-year"	2	3.168	1000	false	true	"historical_trends"	"log-normal"	3.445	true	"hh-nw-kernel-distance"	90	1100	3	0.093	30	0.069	0.05	false	true	0.1	10	0	0.1	1	10	0	false	7	50	true	0	false	1	22	59	0.6177669111654441	0.3822330888345558	0	0	6620.826857064232	0	3448.914405808334	0	382365
5	0	"hundred-farmers3"	10000	0	"only-one-field-per-year"	2	3.168	1000	false	true	"historical_trends"	"log-normal"	3.445	true	"hh-nw-kernel-distance"	90	1100	3	0.093	30	0.069	0.05	false	true	0.1	10	0	0.1	1	10	0	false	7	50	true	0	false	1	23	59	0.6218418907905461	0.378158109209454	0	0	6880.988913622297	0	3384.329642830076	0	382365
5	0	"hundred-farmers3"	10000	0	"only-one-field-per-year"	2	3.168	1000	false	true	"historical_trends"	"log-normal"	3.445	true	"hh-nw-kernel-distance"	90	1100	3	0.093	30	0.069	0.05	false	true	0.1	10	0	0.1	1	10	0	false	7	50	true	0	false	1	24	58	0.5888704318936877	0.4111295681063123	0	0	6826.654102362752	0	2964.6112000955472	0	383400
5	0	"hundred-farmers3"	10000	0	"only-one-field-per-year"	2	3.168	1000	false	true	"historical_trends"	"log-normal"	3.445	true	"hh-nw-kernel-distance"	90	1100	3	0.093	30	0.069	0.05	false	true	0.1	10	0	0.1	1	10	0	false	7	50	true	0	false	1	25	56	0.5916453537936914	0.4083546462063086	0	0	6908.635999385585	0	2974.974065785996	0	384795
5	0	"hundred-farmers3"	10000	0	"only-one-field-per-year"	2	3.168	1000	false	true	"historical_trends"	"log-normal"	3.445	true	"hh-nw-kernel-distance"	90	1100	3	0.093	30	0.069	0.05	false	true	0.1	10	0	0.1	1	10	0	false	7	50	true	0	false	1	26	54	0.5937770095073466	0.4062229904926534	0	0	6929.6828303505345	0	3035.5416399508595	0	385515
5	0	"hundred-farmers3"	10000	0	"only-one-field-per-year"	2	3.168	1000	false	true	"historical_trends"	"log-normal"	3.445	true	"hh-nw-kernel-distance"	90	1100	3	0.093	30	0.069	0.05	false	true	0.1	10	0	0.1	1	10	0	false	7	50	true	0	false	1	27	53	0.6031606672519754	0.3968393327480246	0	0	7136.057220511095	0	2382.990790767712	0	386325
5	0	"hundred-farmers3"	10000	0	"only-one-field-per-year"	2	3.168	1000	false	true	"historical_trends"	"log-normal"	3.445	true	"hh-nw-kernel-distance"	90	1100	3	0.093	30	0.069	0.05	false	true	0.1	10	0	0.1	1	10	0	false	7	50	true	0	false	1	28	52	0.5542056074766355	0.4457943925233645	0	0	6500.095665317541	0	1977.2667876036694	0	389430
5	0	"hundred-farmers3"	10000	0	"only-one-field-per-year"	2	3.168	1000	false	true	"historical_trends"	"log-normal"	3.445	true	"hh-nw-kernel-distance"	90	1100	3	0.093	30	0.069	0.05	false	true	0.1	10	0	0.1	1	10	0	false	7	50	true	0	false	1	29	51	0.5721017907634307	0.4278982092365693	0	0	6652.759924148463	0	1722.6202554490344	0	389835
5	0	"hundred-farmers3"	10000	0	"only-one-field-per-year"	2	3.168	1000	false	true	"historical_trends"	"log-normal"	3.445	true	"hh-nw-kernel-distance"	90	1100	3	0.093	30	0.069	0.05	false	true	0.1	10	0	0.1	1	10	0	false	7	50	true	0	false	1	30	48	0.5729468599033817	0.4270531400966184	0	0	6680.714692412533	0	1672.5196370485141	0	391005
5	0	"hundred-farmers3"	10000	0	"only-one-field-per-year"	2	3.168	1000	false	true	"historical_trends"	"log-normal"	3.445	true	"hh-nw-kernel-distance"	90	1100	3	0.093	30	0.069	0.05	false	true	0.1	10	0	0.1	1	10	0	false	7	50	true	0	false	1	31	48	0.578743961352657	0.421256038647343	0	0	6890.027418625512	0	1537.335093245159	0	391005
5	0	"hundred-farmers3"	10000	0	"only-one-field-per-year"	2	3.168	1000	false	true	"historical_trends"	"log-normal"	3.445	true	"hh-nw-kernel-distance"	90	1100	3	0.093	30	0.069	0.05	false	true	0.1	10	0	0.1	1	10	0	false	7	50	true	0	false	1	32	48	0.5816425120772947	0.41835748792270533	0	0	6892.034720100607	0	1679.6255402965523	0	391005
5	0	"hundred-farmers3"	10000	0	"only-one-field-per-year"	2	3.168	1000	false	true	"historical_trends"	"log-normal"	3.445	true	"hh-nw-kernel-distance"	90	1100	3	0.093	30	0.069	0.05	false	true	0.1	10	0	0.1	1	10	0	false	7	50	true	0	false	1	33	47	0.5838991270611057	0.41610087293889425	0	0	6831.500008488567	0	1777.2835847549204	0	391185
5	0	"hundred-farmers3"	10000	0	"only-one-field-per-year"	2	3.168	1000	false	true	"historical_trends"	"log-normal"	3.445	true	"hh-nw-kernel-distance"	90	1100	3	0.093	30	0.069	0.05	false	true	0.1	10	0	0.1	1	10	0	false	7	50	true	0	false	1	34	46	0.5764362220058422	0.42356377799415773	0	0	6881.915765192814	0	1959.4561793499781	0	391365
5	0	"hundred-farmers3"	10000	0	"only-one-field-per-year"	2	3.168	1000	false	true	"historical_trends"	"log-normal"	3.445	true	"hh-nw-kernel-distance"	90	1100	3	0.093	30	0.069	0.05	false	true	0.1	10	0	0.1	1	10	0	false	7	50	true	0	false	1	35	46	0.5735150925024343	0.42648490749756574	0	0	6730.803560325304	0	2203.634250055997	0	391365
5	0	"hundred-farmers3"	10000	0	"only-one-field-per-year"	2	3.168	1000	false	true	"historical_trends"	"log-normal"	3.445	true	"hh-nw-kernel-distance"	90	1100	3	0.093	30	0.069	0.05	false	true	0.1	10	0	0.1	1	10	0	false	7	50	true	0	false	1	36	44	0.6117886178861789	0.3882113821138211	0	0	6302.306588035109	0	1625.4404518053855	0	393300
5	0	"hundred-farmers3"	10000	0	"only-one-field-per-year"	2	3.168	1000	false	true	"historical_trends"	"log-normal"	3.445	true	"hh-nw-kernel-distance"	90	1100	3	0.093	30	0.069	0.05	false	true	0.1	10	0	0.1	1	10	0	false	7	50	true	0	false	1	37	43	0.6448202959830867	0.35517970401691334	0	0	6630.02527213248	0	1527.3070252835448	0	395010
5	0	"hundred-farmers3"	10000	0	"only-one-field-per-year"	2	3.168	1000	false	true	"historical_trends"	"log-normal"	3.445	true	"hh-nw-kernel-distance"	90	1100	3	0.093	30	0.069	0.05	false	true	0.1	10	0	0.1	1	10	0	false	7	50	true	0	false	1	38	41	0.6566998892580288	0.3433001107419712	0	0	6751.036922722707	0	1318.5363228849503	0	396945
5	0	"hundred-farmers3"	10000	0	"only-one-field-per-year"	2	3.168	1000	false	true	"historical_trends"	"log-normal"	3.445	true	"hh-nw-kernel-distance"	90	1100	3	0.093	30	0.069	0.05	false	true	0.1	10	0	0.1	1	10	0	false	7	50	true	0	false	1	39	40	0.6651835372636262	0.3348164627363737	0	0	6972.4393848457685	0	1331.800475733689	0	397125
5	0	"hundred-farmers3"	10000	0	"only-one-field-per-year"	2	3.168	1000	false	true	"historical_trends"	"log-normal"	3.445	true	"hh-nw-kernel-distance"	90	1100	3	0.093	30	0.069	0.05	false	true	0.1	10	0	0.1	1	10	0	false	7	50	true	0	false	1	40	39	0.6640537513997761	0.335946248600224	0	0	6876.181272870317	0	1460.1335113757139	0	397395
5	0	"hundred-farmers3"	10000	0	"only-one-field-per-year"	2	3.168	1000	false	true	"historical_trends"	"log-normal"	3.445	true	"hh-nw-kernel-distance"	90	1100	3	0.093	30	0.069	0.05	false	true	0.1	10	0	0.1	1	10	0	false	7	50	true	0	false	1	41	35	0.7022332506203474	0.2977667493796526	0	0	6701.531366801983	0	1186.957042406386	0	401310
5	0	"hundred-farmers3"	10000	0	"only-one-field-per-year"	2	3.168	1000	false	true	"historical_trends"	"log-normal"	3.445	true	"hh-nw-kernel-distance"	90	1100	3	0.093	30	0.069	0.05	false	true	0.1	10	0	0.1	1	10	0	false	7	50	true	0	false	1	42	33	0.7041719342604298	0.29582806573957016	0	0	6758.248798152045	0	1249.2317798469178	0	401985
5	0	"hundred-farmers3"	10000	0	"only-one-field-per-year"	2	3.168	1000	false	true	"historical_trends"	"log-normal"	3.445	true	"hh-nw-kernel-distance"	90	1100	3	0.093	30	0.069	0.05	false	true	0.1	10	0	0.1	1	10	0	false	7	50	true	0	false	1	43	33	0.6877370417193426	0.3122629582806574	0	0	6805.975966392529	0	1393.7676371531395	0	401985
5	0	"hundred-farmers3"	10000	0	"only-one-field-per-year"	2	3.168	1000	false	true	"historical_trends"	"log-normal"	3.445	true	"hh-nw-kernel-distance"	90	1100	3	0.093	30	0.069	0.05	false	true	0.1	10	0	0.1	1	10	0	false	7	50	true	0	false	1	44	32	0.6606451612903226	0.3393548387096774	0	0	6451.006885933985	0	1562.9179446944004	0	402705
5	0	"hundred-farmers3"	10000	0	"only-one-field-per-year"	2	3.168	1000	false	true	"historical_trends"	"log-normal"	3.445	true	"hh-nw-kernel-distance"	90	1100	3	0.093	30	0.069	0.05	false	true	0.1	10	0	0.1	1	10	0	false	7	50	true	0	false	1	45	31	0.6587436332767402	0.34125636672325976	0	0	4451.802499005385	0	1377.4153555223415	0	411075
5	0	"hundred-farmers3"	10000	0	"only-one-field-per-year"	2	3.168	1000	false	true	"historical_trends"	"log-normal"	3.445	true	"hh-nw-kernel-distance"	90	1100	3	0.093	30	0.069	0.05	false	true	0.1	10	0	0.1	1	10	0	false	7	50	true	0	false	1	46	30	0.6809269162210339	0.31907308377896615	0	0	4055.0913378096184	0	1325.1432565834527	0	412335
5	0	"hundred-farmers3"	10000	0	"only-one-field-per-year"	2	3.168	1000	false	true	"historical_trends"	"log-normal"	3.445	true	"hh-nw-kernel-distance"	90	1100	3	0.093	30	0.069	0.05	false	true	0.1	10	0	0.1	1	10	0	false	7	50	true	0	false	1	47	29	0.6870503597122302	0.3129496402877698	0	0	4062.247125887199	0	1338.7101541051081	0	412560
5	0	"hundred-farmers3"	10000	0	"only-one-field-per-year"	2	3.168	1000	false	true	"historical_trends"	"log-normal"	3.445	true	"hh-nw-kernel-distance"	90	1100	3	0.093	30	0.069	0.05	false	true	0.1	10	0	0.1	1	10	0	false	7	50	true	0	false	1	48	26	0.680373831775701	0.31962616822429907	0	0	3857.979279416771	0	1315.831165066672	0	413505
5	0	"hundred-farmers3"	10000	0	"only-one-field-per-year"	2	3.168	1000	false	true	"historical_trends"	"log-normal"	3.445	true	"hh-nw-kernel-distance"	90	1100	3	0.093	30	0.069	0.05	false	true	0.1	10	0	0.1	1	10	0	false	7	50	true	0	false	1	49	26	0.6691588785046729	0.33084112149532713	0	0	3792.1030694667966	0	1398.5968337690488	0	413505
5	0	"hundred-farmers3"	10000	0	"only-one-field-per-year"	2	3.168	1000	false	true	"historical_trends"	"log-normal"	3.445	true	"hh-nw-kernel-distance"	90	1100	3	0.093	30	0.069	0.05	false	true	0.1	10	0	0.1	1	10	0	false	7	50	true	0	false	1	50	25	0.6787072243346007	0.32129277566539927	0	0	3838.6982109601972	0	1179.8261887260985	0	413910
6	0	"hundred-farmers3"	10000	0	"only-one-field-per-year"	2	3.168	1000	false	true	"historical_trends"	"log-normal"	3.445	true	"hh-nw-kernel-distance"	90	1100	3	0.093	30	0.069	0.05	false	true	0.1	10	0	0.1	1	10	0	false	7	50	true	0	false	1	0	100	0.50186799501868	0.49813200498132004	0	0	0	0	0	0	0
6	0	"hundred-farmers3"	10000	0	"only-one-field-per-year"	2	3.168	1000	false	true	"historical_trends"	"log-normal"	3.445	true	"hh-nw-kernel-distance"	90	1100	3	0.093	30	0.069	0.05	false	true	0.1	10	0	0.1	1	10	0	false	7	50	true	0	false	1	1	100	0.5006226650062267	0.49937733499377335	0	0	6419.89372865334	0	5584.792631903021	0	365310
6	0	"hundred-farmers3"	10000	0	"only-one-field-per-year"	2	3.168	1000	false	true	"historical_trends"	"log-normal"	3.445	true	"hh-nw-kernel-distance"	90	1100	3	0.093	30	0.069	0.05	false	true	0.1	10	0	0.1	1	10	0	false	7	50	true	0	false	1	2	100	0.49066002490660027	0.5093399750933998	0	0	5970.738696975078	0	5740.343787129755	0	365310
6	0	"hundred-farmers3"	10000	0	"only-one-field-per-year"	2	3.168	1000	false	true	"historical_trends"	"log-normal"	3.445	true	"hh-nw-kernel-distance"	90	1100	3	0.093	30	0.069	0.05	false	true	0.1	10	0	0.1	1	10	0	false	7	50	true	0	false	1	3	100	0.48318804483188044	0.5168119551681195	0	0	6019.901817070346	0	5990.454366992096	0	365310
6	0	"hundred-farmers3"	10000	0	"only-one-field-per-year"	2	3.168	1000	false	true	"historical_trends"	"log-normal"	3.445	true	"hh-nw-kernel-distance"	90	1100	3	0.093	30	0.069	0.05	false	true	0.1	10	0	0.1	1	10	0	false	7	50	true	0	false	1	4	100	0.48318804483188044	0.5168119551681195	0	0	6144.961742871654	0	6078.113767010539	0	365310
6	0	"hundred-farmers3"	10000	0	"only-one-field-per-year"	2	3.168	1000	false	true	"historical_trends"	"log-normal"	3.445	true	"hh-nw-kernel-distance"	90	1100	3	0.093	30	0.069	0.05	false	true	0.1	10	0	0.1	1	10	0	false	7	50	true	0	false	1	5	100	0.48567870485678705	0.5143212951432129	0	0	6329.974841034911	0	5863.137332315236	0	365310
6	0	"hundred-farmers3"	10000	0	"only-one-field-per-year"	2	3.168	1000	false	true	"historical_trends"	"log-normal"	3.445	true	"hh-nw-kernel-distance"	90	1100	3	0.093	30	0.069	0.05	false	true	0.1	10	0	0.1	1	10	0	false	7	50	true	0	false	1	6	100	0.47696139476961397	0.523038605230386	0	0	6489.141698063672	0	6115.9084514739725	0	365310
6	0	"hundred-farmers3"	10000	0	"only-one-field-per-year"	2	3.168	1000	false	true	"historical_trends"	"log-normal"	3.445	true	"hh-nw-kernel-distance"	90	1100	3	0.093	30	0.069	0.05	false	true	0.1	10	0	0.1	1	10	0	false	7	50	true	0	false	1	7	99	0.46384039900249374	0.5361596009975063	0	0	6580.938311265566	0	6358.166857954157	0	365400
6	0	"hundred-farmers3"	10000	0	"only-one-field-per-year"	2	3.168	1000	false	true	"historical_trends"	"log-normal"	3.445	true	"hh-nw-kernel-distance"	90	1100	3	0.093	30	0.069	0.05	false	true	0.1	10	0	0.1	1	10	0	false	7	50	true	0	false	1	8	98	0.4706616729088639	0.529338327091136	0	0	6078.765197307139	0	6263.619822007766	0	365490
6	0	"hundred-farmers3"	10000	0	"only-one-field-per-year"	2	3.168	1000	false	true	"historical_trends"	"log-normal"	3.445	true	"hh-nw-kernel-distance"	90	1100	3	0.093	30	0.069	0.05	false	true	0.1	10	0	0.1	1	10	0	false	7	50	true	0	false	1	9	97	0.4884302689180738	0.5115697310819262	0	0	5938.791886818352	0	5346.571075587883	0	365625
6	0	"hundred-farmers3"	10000	0	"only-one-field-per-year"	2	3.168	1000	false	true	"historical_trends"	"log-normal"	3.445	true	"hh-nw-kernel-distance"	90	1100	3	0.093	30	0.069	0.05	false	true	0.1	10	0	0.1	1	10	0	false	7	50	true	0	false	1	10	94	0.5373978629792583	0.46260213702074165	0	0	6363.614660128404	0	4385.441685197483	0	365985
6	0	"hundred-farmers3"	10000	0	"only-one-field-per-year"	2	3.168	1000	false	true	"historical_trends"	"log-normal"	3.445	true	"hh-nw-kernel-distance"	90	1100	3	0.093	30	0.069	0.05	false	true	0.1	10	0	0.1	1	10	0	false	7	50	true	0	false	1	11	91	0.5325331648768161	0.4674668351231838	0	0	6539.457152024291	0	4556.876402598272	0	366345
6	0	"hundred-farmers3"	10000	0	"only-one-field-per-year"	2	3.168	1000	false	true	"historical_trends"	"log-normal"	3.445	true	"hh-nw-kernel-distance"	90	1100	3	0.093	30	0.069	0.05	false	true	0.1	10	0	0.1	1	10	0	false	7	50	true	0	false	1	12	88	0.5527156549520766	0.4472843450479233	0	0	6951.535310157874	0	4732.100522230766	0	367155
6	0	"hundred-farmers3"	10000	0	"only-one-field-per-year"	2	3.168	1000	false	true	"historical_trends"	"log-normal"	3.445	true	"hh-nw-kernel-distance"	90	1100	3	0.093	30	0.069	0.05	false	true	0.1	10	0	0.1	1	10	0	false	7	50	true	0	false	1	13	84	0.5674267100977198	0.4325732899022801	0	0	6173.582749951251	0	4581.241415053733	0	368505
6	0	"hundred-farmers3"	10000	0	"only-one-field-per-year"	2	3.168	1000	false	true	"historical_trends"	"log-normal"	3.445	true	"hh-nw-kernel-distance"	90	1100	3	0.093	30	0.069	0.05	false	true	0.1	10	0	0.1	1	10	0	false	7	50	true	0	false	1	14	82	0.5722733245729303	0.42772667542706966	0	0	6378.256135196911	0	4826.986420243526	0	369090
6	0	"hundred-farmers3"	10000	0	"only-one-field-per-year"	2	3.168	1000	false	true	"historical_trends"	"log-normal"	3.445	true	"hh-nw-kernel-distance"	90	1100	3	0.093	30	0.069	0.05	false	true	0.1	10	0	0.1	1	10	0	false	7	50	true	0	false	1	15	77	0.6160397444996452	0.38396025550035484	0	0	6645.773986361369	0	4677.326329471172	0	374175
6	0	"hundred-farmers3"	10000	0	"only-one-field-per-year"	2	3.168	1000	false	true	"historical_trends"	"log-normal"	3.445	true	"hh-nw-kernel-distance"	90	1100	3	0.093	30	0.069	0.05	false	true	0.1	10	0	0.1	1	10	0	false	7	50	true	0	false	1	16	72	0.6413690476190477	0.3586309523809524	0	0	6641.803017501337	0	4203.119304306139	0	377100
6	0	"hundred-farmers3"	10000	0	"only-one-field-per-year"	2	3.168	1000	false	true	"historical_trends"	"log-normal"	3.445	true	"hh-nw-kernel-distance"	90	1100	3	0.093	30	0.069	0.05	false	true	0.1	10	0	0.1	1	10	0	false	7	50	true	0	false	1	17	68	0.6579554189085319	0.3420445810914681	0	0	6911.665449072082	0	4023.846864483445	0	379035
6	0	"hundred-farmers3"	10000	0	"only-one-field-per-year"	2	3.168	1000	false	true	"historical_trends"	"log-normal"	3.445	true	"hh-nw-kernel-distance"	90	1100	3	0.093	30	0.069	0.05	false	true	0.1	10	0	0.1	1	10	0	false	7	50	true	0	false	1	18	64	0.6614420062695925	0.3385579937304075	0	0	7196.372235054376	0	4032.4688394568507	0	380160
6	0	"hundred-farmers3"	10000	0	"only-one-field-per-year"	2	3.168	1000	false	true	"historical_trends"	"log-normal"	3.445	true	"hh-nw-kernel-distance"	90	1100	3	0.093	30	0.069	0.05	false	true	0.1	10	0	0.1	1	10	0	false	7	50	true	0	false	1	19	60	0.6757624398073836	0.32423756019261635	0	0	7309.996573632752	0	3801.7680541474674	0	381510
6	0	"hundred-farmers3"	10000	0	"only-one-field-per-year"	2	3.168	1000	false	true	"historical_trends"	"log-normal"	3.445	true	"hh-nw-kernel-distance"	90	1100	3	0.093	30	0.069	0.05	false	true	0.1	10	0	0.1	1	10	0	false	7	50	true	0	false	1	20	59	0.7241666666666666	0.2758333333333333	0	0	7663.42447178294	0	2557.6335108978737	0	383580
6	0	"hundred-farmers3"	10000	0	"only-one-field-per-year"	2	3.168	1000	false	true	"historical_trends"	"log-normal"	3.445	true	"hh-nw-kernel-distance"	90	1100	3	0.093	30	0.069	0.05	false	true	0.1	10	0	0.1	1	10	0	false	7	50	true	0	false	1	21	56	0.7220338983050848	0.27796610169491526	0	0	7825.02032407205	0	2503.082338145732	0	384480
6	0	"hundred-farmers3"	10000	0	"only-one-field-per-year"	2	3.168	1000	false	true	"historical_trends"	"log-normal"	3.445	true	"hh-nw-kernel-distance"	90	1100	3	0.093	30	0.069	0.05	false	true	0.1	10	0	0.1	1	10	0	false	7	50	true	0	false	1	22	55	0.7457191780821918	0.2542808219178082	0	0	7891.740638474876	0	2484.00327504212	0	385020
6	0	"hundred-farmers3"	10000	0	"only-one-field-per-year"	2	3.168	1000	false	true	"historical_trends"	"log-normal"	3.445	true	"hh-nw-kernel-distance"	90	1100	3	0.093	30	0.069	0.05	false	true	0.1	10	0	0.1	1	10	0	false	7	50	true	0	false	1	23	53	0.7564991334488734	0.24350086655112652	0	0	8041.91369598569	0	2324.8009579263335	0	385650
6	0	"hundred-farmers3"	10000	0	"only-one-field-per-year"	2	3.168	1000	false	true	"historical_trends"	"log-normal"	3.445	true	"hh-nw-kernel-distance"	90	1100	3	0.093	30	0.069	0.05	false	true	0.1	10	0	0.1	1	10	0	false	7	50	true	0	false	1	24	53	0.6759098786828422	0.3240901213171577	0	0	7677.62371167818	0	2111.016083972358	0	385650
6	0	"hundred-farmers3"	10000	0	"only-one-field-per-year"	2	3.168	1000	false	true	"historical_trends"	"log-normal"	3.445	true	"hh-nw-kernel-distance"	90	1100	3	0.093	30	0.069	0.05	false	true	0.1	10	0	0.1	1	10	0	false	7	50	true	0	false	1	25	53	0.6447140381282496	0.35528596187175043	0	0	7770.333759919032	0	2154.5806700884064	0	385650
6	0	"hundred-farmers3"	10000	0	"only-one-field-per-year"	2	3.168	1000	false	true	"historical_trends"	"log-normal"	3.445	true	"hh-nw-kernel-distance"	90	1100	3	0.093	30	0.069	0.05	false	true	0.1	10	0	0.1	1	10	0	false	7	50	true	0	false	1	26	53	0.6386481802426344	0.3613518197573657	0	0	7687.940109888247	0	2236.5236632941496	0	385650
6	0	"hundred-farmers3"	10000	0	"only-one-field-per-year"	2	3.168	1000	false	true	"historical_trends"	"log-normal"	3.445	true	"hh-nw-kernel-distance"	90	1100	3	0.093	30	0.069	0.05	false	true	0.1	10	0	0.1	1	10	0	false	7	50	true	0	false	1	27	51	0.6316254416961131	0.36837455830388693	0	0	7787.403938888637	0	1990.873727723061	0	386640
6	0	"hundred-farmers3"	10000	0	"only-one-field-per-year"	2	3.168	1000	false	true	"historical_trends"	"log-normal"	3.445	true	"hh-nw-kernel-distance"	90	1100	3	0.093	30	0.069	0.05	false	true	0.1	10	0	0.1	1	10	0	false	7	50	true	0	false	1	28	50	0.6003568242640499	0.39964317573595004	0	0	7517.224332990701	0	1387.7975024850407	0	387135
6	0	"hundred-farmers3"	10000	0	"only-one-field-per-year"	2	3.168	1000	false	true	"historical_trends"	"log-normal"	3.445	true	"hh-nw-kernel-distance"	90	1100	3	0.093	30	0.069	0.05	false	true	0.1	10	0	0.1	1	10	0	false	7	50	true	0	false	1	29	50	0.6012488849241748	0.39875111507582517	0	0	7651.57209952234	0	1361.6924518887936	0	387135
6	0	"hundred-farmers3"	10000	0	"only-one-field-per-year"	2	3.168	1000	false	true	"historical_trends"	"log-normal"	3.445	true	"hh-nw-kernel-distance"	90	1100	3	0.093	30	0.069	0.05	false	true	0.1	10	0	0.1	1	10	0	false	7	50	true	0	false	1	30	48	0.6021602160216022	0.39783978397839787	0	0	7551.82232867133	0	1244.5022094091635	0	387585
6	0	"hundred-farmers3"	10000	0	"only-one-field-per-year"	2	3.168	1000	false	true	"historical_trends"	"log-normal"	3.445	true	"hh-nw-kernel-distance"	90	1100	3	0.093	30	0.069	0.05	false	true	0.1	10	0	0.1	1	10	0	false	7	50	true	0	false	1	31	48	0.5967596759675967	0.40324032403240323	0	0	7736.568713900934	0	1320.973248298031	0	387585
6	0	"hundred-farmers3"	10000	0	"only-one-field-per-year"	2	3.168	1000	false	true	"historical_trends"	"log-normal"	3.445	true	"hh-nw-kernel-distance"	90	1100	3	0.093	30	0.069	0.05	false	true	0.1	10	0	0.1	1	10	0	false	7	50	true	0	false	1	32	47	0.5941765241128298	0.40582347588717016	0	0	7453.864923930454	0	1517.0587248869608	0	388125
6	0	"hundred-farmers3"	10000	0	"only-one-field-per-year"	2	3.168	1000	false	true	"historical_trends"	"log-normal"	3.445	true	"hh-nw-kernel-distance"	90	1100	3	0.093	30	0.069	0.05	false	true	0.1	10	0	0.1	1	10	0	false	7	50	true	0	false	1	33	45	0.5819905213270142	0.41800947867298577	0	0	7020.660867069097	0	1659.2891669575495	0	390105
6	0	"hundred-farmers3"	10000	0	"only-one-field-per-year"	2	3.168	1000	false	true	"historical_trends"	"log-normal"	3.445	true	"hh-nw-kernel-distance"	90	1100	3	0.093	30	0.069	0.05	false	true	0.1	10	0	0.1	1	10	0	false	7	50	true	0	false	1	34	43	0.5949612403100775	0.4050387596899225	0	0	7252.462204383283	0	1796.3735772373107	0	391140
6	0	"hundred-farmers3"	10000	0	"only-one-field-per-year"	2	3.168	1000	false	true	"historical_trends"	"log-normal"	3.445	true	"hh-nw-kernel-distance"	90	1100	3	0.093	30	0.069	0.05	false	true	0.1	10	0	0.1	1	10	0	false	7	50	true	0	false	1	35	42	0.607565011820331	0.39243498817966904	0	0	5702.980719937769	0	1607.181715474362	0	399510
6	0	"hundred-farmers3"	10000	0	"only-one-field-per-year"	2	3.168	1000	false	true	"historical_trends"	"log-normal"	3.445	true	"hh-nw-kernel-distance"	90	1100	3	0.093	30	0.069	0.05	false	true	0.1	10	0	0.1	1	10	0	false	7	50	true	0	false	1	36	40	0.6422466422466423	0.35775335775335776	0	0	4863.007395103531	0	1428.5003093176572	0	400725
6	0	"hundred-farmers3"	10000	0	"only-one-field-per-year"	2	3.168	1000	false	true	"historical_trends"	"log-normal"	3.445	true	"hh-nw-kernel-distance"	90	1100	3	0.093	30	0.069	0.05	false	true	0.1	10	0	0.1	1	10	0	false	7	50	true	0	false	1	37	40	0.6239316239316239	0.37606837606837606	0	0	5218.6273626111615	0	1359.7663339014541	0	400725
6	0	"hundred-farmers3"	10000	0	"only-one-field-per-year"	2	3.168	1000	false	true	"historical_trends"	"log-normal"	3.445	true	"hh-nw-kernel-distance"	90	1100	3	0.093	30	0.069	0.05	false	true	0.1	10	0	0.1	1	10	0	false	7	50	true	0	false	1	38	37	0.6282940360610264	0.37170596393897365	0	0	4936.337038934638	0	995.519526517738	0	405135
6	0	"hundred-farmers3"	10000	0	"only-one-field-per-year"	2	3.168	1000	false	true	"historical_trends"	"log-normal"	3.445	true	"hh-nw-kernel-distance"	90	1100	3	0.093	30	0.069	0.05	false	true	0.1	10	0	0.1	1	10	0	false	7	50	true	0	false	1	39	36	0.6099706744868035	0.39002932551319647	0	0	4598.625085726803	0	802.2999369856982	0	406890
6	0	"hundred-farmers3"	10000	0	"only-one-field-per-year"	2	3.168	1000	false	true	"historical_trends"	"log-normal"	3.445	true	"hh-nw-kernel-distance"	90	1100	3	0.093	30	0.069	0.05	false	true	0.1	10	0	0.1	1	10	0	false	7	50	true	0	false	1	40	34	0.6486068111455109	0.35139318885448917	0	0	4463.135683513053	0	604.6072078629747	0	408510
6	0	"hundred-farmers3"	10000	0	"only-one-field-per-year"	2	3.168	1000	false	true	"historical_trends"	"log-normal"	3.445	true	"hh-nw-kernel-distance"	90	1100	3	0.093	30	0.069	0.05	false	true	0.1	10	0	0.1	1	10	0	false	7	50	true	0	false	1	41	31	0.6928327645051194	0.30716723549488056	0	0	4489.269041097117	0	256.1245860349456	0	411210
6	0	"hundred-farmers3"	10000	0	"only-one-field-per-year"	2	3.168	1000	false	true	"historical_trends"	"log-normal"	3.445	true	"hh-nw-kernel-distance"	90	1100	3	0.093	30	0.069	0.05	false	true	0.1	10	0	0.1	1	10	0	false	7	50	true	0	false	1	42	31	0.6552901023890785	0.3447098976109215	0	0	4324.989589021696	0	294.0098185003894	0	411210
6	0	"hundred-farmers3"	10000	0	"only-one-field-per-year"	2	3.168	1000	false	true	"historical_trends"	"log-normal"	3.445	true	"hh-nw-kernel-distance"	90	1100	3	0.093	30	0.069	0.05	false	true	0.1	10	0	0.1	1	10	0	false	7	50	true	0	false	1	43	31	0.636518771331058	0.363481228668942	0	0	4366.57664073627	0	348.21088362596646	0	411210
6	0	"hundred-farmers3"	10000	0	"only-one-field-per-year"	2	3.168	1000	false	true	"historical_trends"	"log-normal"	3.445	true	"hh-nw-kernel-distance"	90	1100	3	0.093	30	0.069	0.05	false	true	0.1	10	0	0.1	1	10	0	false	7	50	true	0	false	1	44	31	0.6313993174061433	0.36860068259385664	0	0	4448.094227383641	0	424.98483461579394	0	411210
6	0	"hundred-farmers3"	10000	0	"only-one-field-per-year"	2	3.168	1000	false	true	"historical_trends"	"log-normal"	3.445	true	"hh-nw-kernel-distance"	90	1100	3	0.093	30	0.069	0.05	false	true	0.1	10	0	0.1	1	10	0	false	7	50	true	0	false	1	45	30	0.6445993031358885	0.3554006968641115	0	0	4136.794952584241	0	446.91915881138624	0	411750
6	0	"hundred-farmers3"	10000	0	"only-one-field-per-year"	2	3.168	1000	false	true	"historical_trends"	"log-normal"	3.445	true	"hh-nw-kernel-distance"	90	1100	3	0.093	30	0.069	0.05	false	true	0.1	10	0	0.1	1	10	0	false	7	50	true	0	false	1	46	29	0.653169014084507	0.34683098591549294	0	0	4053.6143264218526	0	526.0632988244867	0	412020
6	0	"hundred-farmers3"	10000	0	"only-one-field-per-year"	2	3.168	1000	false	true	"historical_trends"	"log-normal"	3.445	true	"hh-nw-kernel-distance"	90	1100	3	0.093	30	0.069	0.05	false	true	0.1	10	0	0.1	1	10	0	false	7	50	true	0	false	1	47	29	0.6408450704225352	0.3591549295774648	0	0	4042.934255703423	0	672.1040306516716	0	412020
6	0	"hundred-farmers3"	10000	0	"only-one-field-per-year"	2	3.168	1000	false	true	"historical_trends"	"log-normal"	3.445	true	"hh-nw-kernel-distance"	90	1100	3	0.093	30	0.069	0.05	false	true	0.1	10	0	0.1	1	10	0	false	7	50	true	0	false	1	48	29	0.6073943661971831	0.3926056338028169	0	0	3896.184374743635	0	849.2104398706329	0	412020
6	0	"hundred-farmers3"	10000	0	"only-one-field-per-year"	2	3.168	1000	false	true	"historical_trends"	"log-normal"	3.445	true	"hh-nw-kernel-distance"	90	1100	3	0.093	30	0.069	0.05	false	true	0.1	10	0	0.1	1	10	0	false	7	50	true	0	false	1	49	29	0.579225352112676	0.42077464788732394	0	0	3796.853304570815	0	1050.9867008583878	0	412020
6	0	"hundred-farmers3"	10000	0	"only-one-field-per-year"	2	3.168	1000	false	true	"historical_trends"	"log-normal"	3.445	true	"hh-nw-kernel-distance"	90	1100	3	0.093	30	0.069	0.05	false	true	0.1	10	0	0.1	1	10	0	false	7	50	true	0	false	1	50	27	0.5940959409594095	0.4059040590405904	0	0	3694.0488881804017	0	1067.802893356805	0	413190
7	0	"hundred-farmers3"	10000	0	"only-one-field-per-year"	2	3.168	1000	false	true	"historical_trends"	"log-normal"	3.445	true	"hh-nw-kernel-distance"	90	1100	3	0.093	30	0.069	0.05	false	true	0.1	10	0	0.1	1	10	0	false	7	50	true	0	false	1	0	100	0.50186799501868	0.49813200498132004	0	0	0	0	0	0	0
7	0	"hundred-farmers3"	10000	0	"only-one-field-per-year"	2	3.168	1000	false	true	"historical_trends"	"log-normal"	3.445	true	"hh-nw-kernel-distance"	90	1100	3	0.093	30	0.069	0.05	false	true	0.1	10	0	0.1	1	10	0	false	7	50	true	0	false	1	1	100	0.5087173100871731	0.4912826899128269	0	0	5695.83041299062	0	4999.185114805485	0	365310
7	0	"hundred-farmers3"	10000	0	"only-one-field-per-year"	2	3.168	1000	false	true	"historical_trends"	"log-normal"	3.445	true	"hh-nw-kernel-distance"	90	1100	3	0.093	30	0.069	0.05	false	true	0.1	10	0	0.1	1	10	0	false	7	50	true	0	false	1	2	100	0.5311332503113325	0.4688667496886675	0	0	6010.298942040687	0	4540.52499272752	0	365310
7	0	"hundred-farmers3"	10000	0	"only-one-field-per-year"	2	3.168	1000	false	true	"historical_trends"	"log-normal"	3.445	true	"hh-nw-kernel-distance"	90	1100	3	0.093	30	0.069	0.05	false	true	0.1	10	0	0.1	1	10	0	false	7	50	true	0	false	1	3	100	0.5404732254047323	0.45952677459526775	0	0	6389.3685550050795	0	4814.657302201681	0	365310
7	0	"hundred-farmers3"	10000	0	"only-one-field-per-year"	2	3.168	1000	false	true	"historical_trends"	"log-normal"	3.445	true	"hh-nw-kernel-distance"	90	1100	3	0.093	30	0.069	0.05	false	true	0.1	10	0	0.1	1	10	0	false	7	50	true	0	false	1	4	100	0.5361145703611457	0.4638854296388543	0	0	6432.580669016187	0	5000.62887405347	0	365310
7	0	"hundred-farmers3"	10000	0	"only-one-field-per-year"	2	3.168	1000	false	true	"historical_trends"	"log-normal"	3.445	true	"hh-nw-kernel-distance"	90	1100	3	0.093	30	0.069	0.05	false	true	0.1	10	0	0.1	1	10	0	false	7	50	true	0	false	1	5	100	0.5460772104607721	0.4539227895392279	0	0	6765.33004565661	0	4849.346042366638	0	365310
7	0	"hundred-farmers3"	10000	0	"only-one-field-per-year"	2	3.168	1000	false	true	"historical_trends"	"log-normal"	3.445	true	"hh-nw-kernel-distance"	90	1100	3	0.093	30	0.069	0.05	false	true	0.1	10	0	0.1	1	10	0	false	7	50	true	0	false	1	6	100	0.5423412204234122	0.4576587795765878	0	0	6955.593026625487	0	5079.958210799944	0	365310
7	0	"hundred-farmers3"	10000	0	"only-one-field-per-year"	2	3.168	1000	false	true	"historical_trends"	"log-normal"	3.445	true	"hh-nw-kernel-distance"	90	1100	3	0.093	30	0.069	0.05	false	true	0.1	10	0	0.1	1	10	0	false	7	50	true	0	false	1	7	100	0.5217932752179327	0.47820672478206727	0	0	7134.182241378092	0	5392.629403537305	0	365310
7	0	"hundred-farmers3"	10000	0	"only-one-field-per-year"	2	3.168	1000	false	true	"historical_trends"	"log-normal"	3.445	true	"hh-nw-kernel-distance"	90	1100	3	0.093	30	0.069	0.05	false	true	0.1	10	0	0.1	1	10	0	false	7	50	true	0	false	1	8	100	0.5242839352428393	0.47571606475716066	0	0	6974.3975933876345	0	5382.491236061912	0	365310
7	0	"hundred-farmers3"	10000	0	"only-one-field-per-year"	2	3.168	1000	false	true	"historical_trends"	"log-normal"	3.445	true	"hh-nw-kernel-distance"	90	1100	3	0.093	30	0.069	0.05	false	true	0.1	10	0	0.1	1	10	0	false	7	50	true	0	false	1	9	100	0.5628891656288917	0.43711083437110837	0	0	6993.089302045181	0	4565.814840788148	0	365310
7	0	"hundred-farmers3"	10000	0	"only-one-field-per-year"	2	3.168	1000	false	true	"historical_trends"	"log-normal"	3.445	true	"hh-nw-kernel-distance"	90	1100	3	0.093	30	0.069	0.05	false	true	0.1	10	0	0.1	1	10	0	false	7	50	true	0	false	1	10	99	0.5685785536159601	0.4314214463840399	0	0	7292.295796423823	0	4056.8750623995766	0	365400
7	0	"hundred-farmers3"	10000	0	"only-one-field-per-year"	2	3.168	1000	false	true	"historical_trends"	"log-normal"	3.445	true	"hh-nw-kernel-distance"	90	1100	3	0.093	30	0.069	0.05	false	true	0.1	10	0	0.1	1	10	0	false	7	50	true	0	false	1	11	97	0.5709818636647905	0.4290181363352095	0	0	7532.256854086441	0	4232.063044193001	0	365625
7	0	"hundred-farmers3"	10000	0	"only-one-field-per-year"	2	3.168	1000	false	true	"historical_trends"	"log-normal"	3.445	true	"hh-nw-kernel-distance"	90	1100	3	0.093	30	0.069	0.05	false	true	0.1	10	0	0.1	1	10	0	false	7	50	true	0	false	1	12	94	0.5896790434235368	0.41032095657646317	0	0	8009.147262730473	0	4326.520132715578	0	366075
7	0	"hundred-farmers3"	10000	0	"only-one-field-per-year"	2	3.168	1000	false	true	"historical_trends"	"log-normal"	3.445	true	"hh-nw-kernel-distance"	90	1100	3	0.093	30	0.069	0.05	false	true	0.1	10	0	0.1	1	10	0	false	7	50	true	0	false	1	13	90	0.5964467005076142	0.4035532994923858	0	0	7427.136797508913	0	3844.3174383949777	0	366660
7	0	"hundred-farmers3"	10000	0	"only-one-field-per-year"	2	3.168	1000	false	true	"historical_trends"	"log-normal"	3.445	true	"hh-nw-kernel-distance"	90	1100	3	0.093	30	0.069	0.05	false	true	0.1	10	0	0.1	1	10	0	false	7	50	true	0	false	1	14	88	0.5810983397190294	0.41890166028097064	0	0	7149.977448564175	0	4002.604241829978	0	367110
7	0	"hundred-farmers3"	10000	0	"only-one-field-per-year"	2	3.168	1000	false	true	"historical_trends"	"log-normal"	3.445	true	"hh-nw-kernel-distance"	90	1100	3	0.093	30	0.069	0.05	false	true	0.1	10	0	0.1	1	10	0	false	7	50	true	0	false	1	15	84	0.5932203389830508	0.4067796610169492	0	0	7450.824007820667	0	4056.155021840079	0	368550
7	0	"hundred-farmers3"	10000	0	"only-one-field-per-year"	2	3.168	1000	false	true	"historical_trends"	"log-normal"	3.445	true	"hh-nw-kernel-distance"	90	1100	3	0.093	30	0.069	0.05	false	true	0.1	10	0	0.1	1	10	0	false	7	50	true	0	false	1	16	81	0.6	0.4	0	0	7464.103410778064	0	4120.406095588667	0	369855
7	0	"hundred-farmers3"	10000	0	"only-one-field-per-year"	2	3.168	1000	false	true	"historical_trends"	"log-normal"	3.445	true	"hh-nw-kernel-distance"	90	1100	3	0.093	30	0.069	0.05	false	true	0.1	10	0	0.1	1	10	0	false	7	50	true	0	false	1	17	78	0.6084296397008837	0.39157036029911624	0	0	7438.908318405457	0	4246.163401426112	0	371385
7	0	"hundred-farmers3"	10000	0	"only-one-field-per-year"	2	3.168	1000	false	true	"historical_trends"	"log-normal"	3.445	true	"hh-nw-kernel-distance"	90	1100	3	0.093	30	0.069	0.05	false	true	0.1	10	0	0.1	1	10	0	false	7	50	true	0	false	1	18	77	0.6	0.4	0	0	7554.098137605943	0	4434.347648254091	0	372330
7	0	"hundred-farmers3"	10000	0	"only-one-field-per-year"	2	3.168	1000	false	true	"historical_trends"	"log-normal"	3.445	true	"hh-nw-kernel-distance"	90	1100	3	0.093	30	0.069	0.05	false	true	0.1	10	0	0.1	1	10	0	false	7	50	true	0	false	1	19	76	0.6119610570236439	0.38803894297635605	0	0	7979.236943177279	0	4642.055531065691	0	372870
7	0	"hundred-farmers3"	10000	0	"only-one-field-per-year"	2	3.168	1000	false	true	"historical_trends"	"log-normal"	3.445	true	"hh-nw-kernel-distance"	90	1100	3	0.093	30	0.069	0.05	false	true	0.1	10	0	0.1	1	10	0	false	7	50	true	0	false	1	20	73	0.6465454545454545	0.35345454545454547	0	0	8190.835604378063	0	4173.480575448725	0	375705
7	0	"hundred-farmers3"	10000	0	"only-one-field-per-year"	2	3.168	1000	false	true	"historical_trends"	"log-normal"	3.445	true	"hh-nw-kernel-distance"	90	1100	3	0.093	30	0.069	0.05	false	true	0.1	10	0	0.1	1	10	0	false	7	50	true	0	false	1	21	70	0.6671850699844479	0.3328149300155521	0	0	8253.824197689437	0	3827.3960780613593	0	379710
7	0	"hundred-farmers3"	10000	0	"only-one-field-per-year"	2	3.168	1000	false	true	"historical_trends"	"log-normal"	3.445	true	"hh-nw-kernel-distance"	90	1100	3	0.093	30	0.069	0.05	false	true	0.1	10	0	0.1	1	10	0	false	7	50	true	0	false	1	22	67	0.6895715440582053	0.3104284559417947	0	0	7434.649747337574	0	3607.5581776678337	0	381915
7	0	"hundred-farmers3"	10000	0	"only-one-field-per-year"	2	3.168	1000	false	true	"historical_trends"	"log-normal"	3.445	true	"hh-nw-kernel-distance"	90	1100	3	0.093	30	0.069	0.05	false	true	0.1	10	0	0.1	1	10	0	false	7	50	true	0	false	1	23	66	0.6961102106969206	0.3038897893030794	0	0	7645.6674858798815	0	3559.4023717217233	0	382050
7	0	"hundred-farmers3"	10000	0	"only-one-field-per-year"	2	3.168	1000	false	true	"historical_trends"	"log-normal"	3.445	true	"hh-nw-kernel-distance"	90	1100	3	0.093	30	0.069	0.05	false	true	0.1	10	0	0.1	1	10	0	false	7	50	true	0	false	1	24	64	0.6650246305418719	0.33497536945812806	0	0	7660.280382575907	0	3301.481091461084	0	382770
7	0	"hundred-farmers3"	10000	0	"only-one-field-per-year"	2	3.168	1000	false	true	"historical_trends"	"log-normal"	3.445	true	"hh-nw-kernel-distance"	90	1100	3	0.093	30	0.069	0.05	false	true	0.1	10	0	0.1	1	10	0	false	7	50	true	0	false	1	25	63	0.6410891089108911	0.3589108910891089	0	0	7713.393738045872	0	3375.7105349492394	0	383040
7	0	"hundred-farmers3"	10000	0	"only-one-field-per-year"	2	3.168	1000	false	true	"historical_trends"	"log-normal"	3.445	true	"hh-nw-kernel-distance"	90	1100	3	0.093	30	0.069	0.05	false	true	0.1	10	0	0.1	1	10	0	false	7	50	true	0	false	1	26	61	0.659556313993174	0.34044368600682595	0	0	7878.445093915825	0	3095.737297551233	0	384840
7	0	"hundred-farmers3"	10000	0	"only-one-field-per-year"	2	3.168	1000	false	true	"historical_trends"	"log-normal"	3.445	true	"hh-nw-kernel-distance"	90	1100	3	0.093	30	0.069	0.05	false	true	0.1	10	0	0.1	1	10	0	false	7	50	true	0	false	1	27	57	0.6763157894736842	0.3236842105263158	0	0	7950.431065118667	0	2489.195323510121	0	386280
7	0	"hundred-farmers3"	10000	0	"only-one-field-per-year"	2	3.168	1000	false	true	"historical_trends"	"log-normal"	3.445	true	"hh-nw-kernel-distance"	90	1100	3	0.093	30	0.069	0.05	false	true	0.1	10	0	0.1	1	10	0	false	7	50	true	0	false	1	28	56	0.6637323943661971	0.3362676056338028	0	0	8073.269018995074	0	2251.5346082981782	0	386460
7	0	"hundred-farmers3"	10000	0	"only-one-field-per-year"	2	3.168	1000	false	true	"historical_trends"	"log-normal"	3.445	true	"hh-nw-kernel-distance"	90	1100	3	0.093	30	0.069	0.05	false	true	0.1	10	0	0.1	1	10	0	false	7	50	true	0	false	1	29	56	0.6778169014084507	0.3221830985915493	0	0	8341.898000435762	0	1659.5538144462346	0	386460
7	0	"hundred-farmers3"	10000	0	"only-one-field-per-year"	2	3.168	1000	false	true	"historical_trends"	"log-normal"	3.445	true	"hh-nw-kernel-distance"	90	1100	3	0.093	30	0.069	0.05	false	true	0.1	10	0	0.1	1	10	0	false	7	50	true	0	false	1	30	54	0.6907308377896613	0.3092691622103387	0	0	8339.575693764848	0	1585.5917256623045	0	387090
7	0	"hundred-farmers3"	10000	0	"only-one-field-per-year"	2	3.168	1000	false	true	"historical_trends"	"log-normal"	3.445	true	"hh-nw-kernel-distance"	90	1100	3	0.093	30	0.069	0.05	false	true	0.1	10	0	0.1	1	10	0	false	7	50	true	0	false	1	31	53	0.6965085049239033	0.3034914950760967	0	0	8467.94029228167	0	1528.4654305896377	0	387315
7	0	"hundred-farmers3"	10000	0	"only-one-field-per-year"	2	3.168	1000	false	true	"historical_trends"	"log-normal"	3.445	true	"hh-nw-kernel-distance"	90	1100	3	0.093	30	0.069	0.05	false	true	0.1	10	0	0.1	1	10	0	false	7	50	true	0	false	1	32	52	0.697841726618705	0.302158273381295	0	0	7905.147380932503	0	1664.2314959972468	0	387540
7	0	"hundred-farmers3"	10000	0	"only-one-field-per-year"	2	3.168	1000	false	true	"historical_trends"	"log-normal"	3.445	true	"hh-nw-kernel-distance"	90	1100	3	0.093	30	0.069	0.05	false	true	0.1	10	0	0.1	1	10	0	false	7	50	true	0	false	1	33	52	0.697841726618705	0.302158273381295	0	0	8078.643640815061	0	1842.571689214948	0	387540
7	0	"hundred-farmers3"	10000	0	"only-one-field-per-year"	2	3.168	1000	false	true	"historical_trends"	"log-normal"	3.445	true	"hh-nw-kernel-distance"	90	1100	3	0.093	30	0.069	0.05	false	true	0.1	10	0	0.1	1	10	0	false	7	50	true	0	false	1	34	49	0.6857923497267759	0.31420765027322406	0	0	8049.583608353294	0	1961.667207157639	0	388170
7	0	"hundred-farmers3"	10000	0	"only-one-field-per-year"	2	3.168	1000	false	true	"historical_trends"	"log-normal"	3.445	true	"hh-nw-kernel-distance"	90	1100	3	0.093	30	0.069	0.05	false	true	0.1	10	0	0.1	1	10	0	false	7	50	true	0	false	1	35	48	0.738581146744412	0.26141885325558795	0	0	7631.020370798626	0	1490.3945265651964	0	391275
7	0	"hundred-farmers3"	10000	0	"only-one-field-per-year"	2	3.168	1000	false	true	"historical_trends"	"log-normal"	3.445	true	"hh-nw-kernel-distance"	90	1100	3	0.093	30	0.069	0.05	false	true	0.1	10	0	0.1	1	10	0	false	7	50	true	0	false	1	36	47	0.7678048780487805	0.23219512195121952	0	0	7377.804548064065	0	1350.0919406551184	0	391455
7	0	"hundred-farmers3"	10000	0	"only-one-field-per-year"	2	3.168	1000	false	true	"historical_trends"	"log-normal"	3.445	true	"hh-nw-kernel-distance"	90	1100	3	0.093	30	0.069	0.05	false	true	0.1	10	0	0.1	1	10	0	false	7	50	true	0	false	1	37	43	0.813903743315508	0.18609625668449198	0	0	7405.808167755327	0	839.3762089395142	0	395505
7	0	"hundred-farmers3"	10000	0	"only-one-field-per-year"	2	3.168	1000	false	true	"historical_trends"	"log-normal"	3.445	true	"hh-nw-kernel-distance"	90	1100	3	0.093	30	0.069	0.05	false	true	0.1	10	0	0.1	1	10	0	false	7	50	true	0	false	1	38	41	0.7318132464712269	0.2681867535287731	0	0	7063.375224492375	0	652.1734092169568	0	396135
7	0	"hundred-farmers3"	10000	0	"only-one-field-per-year"	2	3.168	1000	false	true	"historical_trends"	"log-normal"	3.445	true	"hh-nw-kernel-distance"	90	1100	3	0.093	30	0.069	0.05	false	true	0.1	10	0	0.1	1	10	0	false	7	50	true	0	false	1	39	39	0.7403189066059226	0.25968109339407747	0	0	6921.162447832733	0	491.9228146446718	0	398070
7	0	"hundred-farmers3"	10000	0	"only-one-field-per-year"	2	3.168	1000	false	true	"historical_trends"	"log-normal"	3.445	true	"hh-nw-kernel-distance"	90	1100	3	0.093	30	0.069	0.05	false	true	0.1	10	0	0.1	1	10	0	false	7	50	true	0	false	1	40	39	0.7323462414578588	0.26765375854214124	0	0	7159.833031657594	0	409.4546667859896	0	398070
7	0	"hundred-farmers3"	10000	0	"only-one-field-per-year"	2	3.168	1000	false	true	"historical_trends"	"log-normal"	3.445	true	"hh-nw-kernel-distance"	90	1100	3	0.093	30	0.069	0.05	false	true	0.1	10	0	0.1	1	10	0	false	7	50	true	0	false	1	41	39	0.7665148063781321	0.23348519362186787	0	0	7244.02949369117	0	467.2753412534474	0	398070
7	0	"hundred-farmers3"	10000	0	"only-one-field-per-year"	2	3.168	1000	false	true	"historical_trends"	"log-normal"	3.445	true	"hh-nw-kernel-distance"	90	1100	3	0.093	30	0.069	0.05	false	true	0.1	10	0	0.1	1	10	0	false	7	50	true	0	false	1	42	38	0.7676300578034682	0.2323699421965318	0	0	7374.651332401386	0	443.50975656836584	0	398655
7	0	"hundred-farmers3"	10000	0	"only-one-field-per-year"	2	3.168	1000	false	true	"historical_trends"	"log-normal"	3.445	true	"hh-nw-kernel-distance"	90	1100	3	0.093	30	0.069	0.05	false	true	0.1	10	0	0.1	1	10	0	false	7	50	true	0	false	1	43	38	0.7606936416184971	0.23930635838150288	0	0	7588.657833802015	0	519.6542337481069	0	398655
7	0	"hundred-farmers3"	10000	0	"only-one-field-per-year"	2	3.168	1000	false	true	"historical_trends"	"log-normal"	3.445	true	"hh-nw-kernel-distance"	90	1100	3	0.093	30	0.069	0.05	false	true	0.1	10	0	0.1	1	10	0	false	7	50	true	0	false	1	44	38	0.7468208092485549	0.25317919075144507	0	0	7625.698105558193	0	627.0244972197193	0	398655
7	0	"hundred-farmers3"	10000	0	"only-one-field-per-year"	2	3.168	1000	false	true	"historical_trends"	"log-normal"	3.445	true	"hh-nw-kernel-distance"	90	1100	3	0.093	30	0.069	0.05	false	true	0.1	10	0	0.1	1	10	0	false	7	50	true	0	false	1	45	37	0.7520372526193247	0.2479627473806752	0	0	7155.416662040512	0	729.2199386163562	0	398925
7	0	"hundred-farmers3"	10000	0	"only-one-field-per-year"	2	3.168	1000	false	true	"historical_trends"	"log-normal"	3.445	true	"hh-nw-kernel-distance"	90	1100	3	0.093	30	0.069	0.05	false	true	0.1	10	0	0.1	1	10	0	false	7	50	true	0	false	1	46	37	0.7520372526193247	0.2479627473806752	0	0	7042.846177671937	0	900.2110062309935	0	398925
7	0	"hundred-farmers3"	10000	0	"only-one-field-per-year"	2	3.168	1000	false	true	"historical_trends"	"log-normal"	3.445	true	"hh-nw-kernel-distance"	90	1100	3	0.093	30	0.069	0.05	false	true	0.1	10	0	0.1	1	10	0	false	7	50	true	0	false	1	47	33	0.7922885572139303	0.20771144278606965	0	0	6837.354660577916	0	744.0083856413596	0	401400
7	0	"hundred-farmers3"	10000	0	"only-one-field-per-year"	2	3.168	1000	false	true	"historical_trends"	"log-normal"	3.445	true	"hh-nw-kernel-distance"	90	1100	3	0.093	30	0.069	0.05	false	true	0.1	10	0	0.1	1	10	0	false	7	50	true	0	false	1	48	31	0.7712418300653595	0.22875816993464052	0	0	6169.805097702917	0	829.0838613240487	0	403155
7	0	"hundred-farmers3"	10000	0	"only-one-field-per-year"	2	3.168	1000	false	true	"historical_trends"	"log-normal"	3.445	true	"hh-nw-kernel-distance"	90	1100	3	0.093	30	0.069	0.05	false	true	0.1	10	0	0.1	1	10	0	false	7	50	true	0	false	1	49	31	0.7411764705882353	0.25882352941176473	0	0	6043.834552680691	0	976.8779098433524	0	403155
7	0	"hundred-farmers3"	10000	0	"only-one-field-per-year"	2	3.168	1000	false	true	"historical_trends"	"log-normal"	3.445	true	"hh-nw-kernel-distance"	90	1100	3	0.093	30	0.069	0.05	false	true	0.1	10	0	0.1	1	10	0	false	7	50	true	0	false	1	50	29	0.744535519125683	0.25546448087431695	0	0	5575.767128196722	0	1076.4087872680116	0	404640
8	0	"hundred-farmers3"	10000	0	"only-one-field-per-year"	2	3.168	1000	false	true	"historical_trends"	"log-normal"	3.445	true	"hh-nw-kernel-distance"	90	1100	3	0.093	30	0.069	0.05	false	true	0.1	10	0	0.1	1	10	0	false	7	50	true	0	false	1	0	100	0.50186799501868	0.49813200498132004	0	0	0	0	0	0	0
8	0	"hundred-farmers3"	10000	0	"only-one-field-per-year"	2	3.168	1000	false	true	"historical_trends"	"log-normal"	3.445	true	"hh-nw-kernel-distance"	90	1100	3	0.093	30	0.069	0.05	false	true	0.1	10	0	0.1	1	10	0	false	7	50	true	0	false	1	1	100	0.49066002490660027	0.5093399750933998	0	0	6320.958159753875	0	6551.295963747726	0	365310
8	0	"hundred-farmers3"	10000	0	"only-one-field-per-year"	2	3.168	1000	false	true	"historical_trends"	"log-normal"	3.445	true	"hh-nw-kernel-distance"	90	1100	3	0.093	30	0.069	0.05	false	true	0.1	10	0	0.1	1	10	0	false	7	50	true	0	false	1	2	100	0.5130759651307597	0.48692403486924035	0	0	6394.327696982164	0	6443.701150243597	0	365310
8	0	"hundred-farmers3"	10000	0	"only-one-field-per-year"	2	3.168	1000	false	true	"historical_trends"	"log-normal"	3.445	true	"hh-nw-kernel-distance"	90	1100	3	0.093	30	0.069	0.05	false	true	0.1	10	0	0.1	1	10	0	false	7	50	true	0	false	1	3	100	0.5049813200498132	0.4950186799501868	0	0	6797.359582520571	0	6583.544706935603	0	365310
8	0	"hundred-farmers3"	10000	0	"only-one-field-per-year"	2	3.168	1000	false	true	"historical_trends"	"log-normal"	3.445	true	"hh-nw-kernel-distance"	90	1100	3	0.093	30	0.069	0.05	false	true	0.1	10	0	0.1	1	10	0	false	7	50	true	0	false	1	4	100	0.5080946450809465	0.4919053549190536	0	0	6429.007813746759	0	6664.330075404059	0	365310
8	0	"hundred-farmers3"	10000	0	"only-one-field-per-year"	2	3.168	1000	false	true	"historical_trends"	"log-normal"	3.445	true	"hh-nw-kernel-distance"	90	1100	3	0.093	30	0.069	0.05	false	true	0.1	10	0	0.1	1	10	0	false	7	50	true	0	false	1	5	100	0.5056039850560399	0.4943960149439601	0	0	6348.126031943656	0	6654.948918907317	0	365310
8	0	"hundred-farmers3"	10000	0	"only-one-field-per-year"	2	3.168	1000	false	true	"historical_trends"	"log-normal"	3.445	true	"hh-nw-kernel-distance"	90	1100	3	0.093	30	0.069	0.05	false	true	0.1	10	0	0.1	1	10	0	false	7	50	true	0	false	1	6	100	0.5105853051058531	0.48941469489414696	0	0	6801.456831295133	0	6512.352995041124	0	365310
8	0	"hundred-farmers3"	10000	0	"only-one-field-per-year"	2	3.168	1000	false	true	"historical_trends"	"log-normal"	3.445	true	"hh-nw-kernel-distance"	90	1100	3	0.093	30	0.069	0.05	false	true	0.1	10	0	0.1	1	10	0	false	7	50	true	0	false	1	7	99	0.5081047381546134	0.4918952618453865	0	0	7135.43901257416	0	6681.592484104436	0	365400
8	0	"hundred-farmers3"	10000	0	"only-one-field-per-year"	2	3.168	1000	false	true	"historical_trends"	"log-normal"	3.445	true	"hh-nw-kernel-distance"	90	1100	3	0.093	30	0.069	0.05	false	true	0.1	10	0	0.1	1	10	0	false	7	50	true	0	false	1	8	96	0.5	0.5	0	0	6701.750567168342	0	6195.295985815737	0	365670
8	0	"hundred-farmers3"	10000	0	"only-one-field-per-year"	2	3.168	1000	false	true	"historical_trends"	"log-normal"	3.445	true	"hh-nw-kernel-distance"	90	1100	3	0.093	30	0.069	0.05	false	true	0.1	10	0	0.1	1	10	0	false	7	50	true	0	false	1	9	92	0.5059936908517351	0.494006309148265	0	0	6235.2175921517855	0	4956.341272547889	0	366255
8	0	"hundred-farmers3"	10000	0	"only-one-field-per-year"	2	3.168	1000	false	true	"historical_trends"	"log-normal"	3.445	true	"hh-nw-kernel-distance"	90	1100	3	0.093	30	0.069	0.05	false	true	0.1	10	0	0.1	1	10	0	false	7	50	true	0	false	1	10	90	0.5129993658845909	0.487000634115409	0	0	6264.406387198074	0	4644.380018516425	0	366615
8	0	"hundred-farmers3"	10000	0	"only-one-field-per-year"	2	3.168	1000	false	true	"historical_trends"	"log-normal"	3.445	true	"hh-nw-kernel-distance"	90	1100	3	0.093	30	0.069	0.05	false	true	0.1	10	0	0.1	1	10	0	false	7	50	true	0	false	1	11	89	0.5031806615776081	0.49681933842239184	0	0	6360.882487206611	0	4832.475817981571	0	366840
8	0	"hundred-farmers3"	10000	0	"only-one-field-per-year"	2	3.168	1000	false	true	"historical_trends"	"log-normal"	3.445	true	"hh-nw-kernel-distance"	90	1100	3	0.093	30	0.069	0.05	false	true	0.1	10	0	0.1	1	10	0	false	7	50	true	0	false	1	12	89	0.5184478371501272	0.4815521628498728	0	0	6807.231295928254	0	5046.4922649006485	0	366840
8	0	"hundred-farmers3"	10000	0	"only-one-field-per-year"	2	3.168	1000	false	true	"historical_trends"	"log-normal"	3.445	true	"hh-nw-kernel-distance"	90	1100	3	0.093	30	0.069	0.05	false	true	0.1	10	0	0.1	1	10	0	false	7	50	true	0	false	1	13	87	0.5259449071108264	0.4740550928891736	0	0	6360.430210879062	0	4833.048530670141	0	367335
8	0	"hundred-farmers3"	10000	0	"only-one-field-per-year"	2	3.168	1000	false	true	"historical_trends"	"log-normal"	3.445	true	"hh-nw-kernel-distance"	90	1100	3	0.093	30	0.069	0.05	false	true	0.1	10	0	0.1	1	10	0	false	7	50	true	0	false	1	14	84	0.5078023407022106	0.49219765929778936	0	0	6535.829884291823	0	4950.274289741463	0	368370
8	0	"hundred-farmers3"	10000	0	"only-one-field-per-year"	2	3.168	1000	false	true	"historical_trends"	"log-normal"	3.445	true	"hh-nw-kernel-distance"	90	1100	3	0.093	30	0.069	0.05	false	true	0.1	10	0	0.1	1	10	0	false	7	50	true	0	false	1	15	81	0.5211551376762928	0.4788448623237072	0	0	6523.0951732085605	0	4965.1126349829565	0	370575
8	0	"hundred-farmers3"	10000	0	"only-one-field-per-year"	2	3.168	1000	false	true	"historical_trends"	"log-normal"	3.445	true	"hh-nw-kernel-distance"	90	1100	3	0.093	30	0.069	0.05	false	true	0.1	10	0	0.1	1	10	0	false	7	50	true	0	false	1	16	77	0.5316804407713499	0.46831955922865015	0	0	6669.120505836515	0	4921.97813612188	0	372240
8	0	"hundred-farmers3"	10000	0	"only-one-field-per-year"	2	3.168	1000	false	true	"historical_trends"	"log-normal"	3.445	true	"hh-nw-kernel-distance"	90	1100	3	0.093	30	0.069	0.05	false	true	0.1	10	0	0.1	1	10	0	false	7	50	true	0	false	1	17	77	0.5158402203856749	0.48415977961432505	0	0	6563.373099910803	0	5270.972112058518	0	372240
8	0	"hundred-farmers3"	10000	0	"only-one-field-per-year"	2	3.168	1000	false	true	"historical_trends"	"log-normal"	3.445	true	"hh-nw-kernel-distance"	90	1100	3	0.093	30	0.069	0.05	false	true	0.1	10	0	0.1	1	10	0	false	7	50	true	0	false	1	18	70	0.5451183431952663	0.45488165680473375	0	0	6515.034569147469	0	5091.266973160804	0	376740
8	0	"hundred-farmers3"	10000	0	"only-one-field-per-year"	2	3.168	1000	false	true	"historical_trends"	"log-normal"	3.445	true	"hh-nw-kernel-distance"	90	1100	3	0.093	30	0.069	0.05	false	true	0.1	10	0	0.1	1	10	0	false	7	50	true	0	false	1	19	67	0.555724033358605	0.444275966641395	0	0	6700.111294915638	0	4968.966144960783	0	378225
8	0	"hundred-farmers3"	10000	0	"only-one-field-per-year"	2	3.168	1000	false	true	"historical_trends"	"log-normal"	3.445	true	"hh-nw-kernel-distance"	90	1100	3	0.093	30	0.069	0.05	false	true	0.1	10	0	0.1	1	10	0	false	7	50	true	0	false	1	20	63	0.5770465489566613	0.4229534510433387	0	0	6760.094502053579	0	4340.964637766021	0	381510
8	0	"hundred-farmers3"	10000	0	"only-one-field-per-year"	2	3.168	1000	false	true	"historical_trends"	"log-normal"	3.445	true	"hh-nw-kernel-distance"	90	1100	3	0.093	30	0.069	0.05	false	true	0.1	10	0	0.1	1	10	0	false	7	50	true	0	false	1	21	62	0.5798387096774194	0.42016129032258065	0	0	6956.643998411747	0	4482.035388822121	0	381780
8	0	"hundred-farmers3"	10000	0	"only-one-field-per-year"	2	3.168	1000	false	true	"historical_trends"	"log-normal"	3.445	true	"hh-nw-kernel-distance"	90	1100	3	0.093	30	0.069	0.05	false	true	0.1	10	0	0.1	1	10	0	false	7	50	true	0	false	1	22	60	0.6130653266331658	0.3869346733668342	0	0	6432.947661248415	0	4195.549669029497	0	383850
8	0	"hundred-farmers3"	10000	0	"only-one-field-per-year"	2	3.168	1000	false	true	"historical_trends"	"log-normal"	3.445	true	"hh-nw-kernel-distance"	90	1100	3	0.093	30	0.069	0.05	false	true	0.1	10	0	0.1	1	10	0	false	7	50	true	0	false	1	23	58	0.6320754716981132	0.36792452830188677	0	0	6615.95812780584	0	3444.0171359041133	0	385110
8	0	"hundred-farmers3"	10000	0	"only-one-field-per-year"	2	3.168	1000	false	true	"historical_trends"	"log-normal"	3.445	true	"hh-nw-kernel-distance"	90	1100	3	0.093	30	0.069	0.05	false	true	0.1	10	0	0.1	1	10	0	false	7	50	true	0	false	1	24	58	0.5608919382504288	0.4391080617495712	0	0	6377.333158427031	0	3342.5729975217682	0	385110
8	0	"hundred-farmers3"	10000	0	"only-one-field-per-year"	2	3.168	1000	false	true	"historical_trends"	"log-normal"	3.445	true	"hh-nw-kernel-distance"	90	1100	3	0.093	30	0.069	0.05	false	true	0.1	10	0	0.1	1	10	0	false	7	50	true	0	false	1	25	58	0.5420240137221269	0.45797598627787306	0	0	6535.284084472321	0	3479.6599835410734	0	385110
8	0	"hundred-farmers3"	10000	0	"only-one-field-per-year"	2	3.168	1000	false	true	"historical_trends"	"log-normal"	3.445	true	"hh-nw-kernel-distance"	90	1100	3	0.093	30	0.069	0.05	false	true	0.1	10	0	0.1	1	10	0	false	7	50	true	0	false	1	26	58	0.5420240137221269	0.45797598627787306	0	0	6549.749704523399	0	3625.4483397931735	0	385110
8	0	"hundred-farmers3"	10000	0	"only-one-field-per-year"	2	3.168	1000	false	true	"historical_trends"	"log-normal"	3.445	true	"hh-nw-kernel-distance"	90	1100	3	0.093	30	0.069	0.05	false	true	0.1	10	0	0.1	1	10	0	false	7	50	true	0	false	1	27	56	0.543572044866264	0.45642795513373596	0	0	6781.306562823955	0	3406.5241646572454	0	385425
8	0	"hundred-farmers3"	10000	0	"only-one-field-per-year"	2	3.168	1000	false	true	"historical_trends"	"log-normal"	3.445	true	"hh-nw-kernel-distance"	90	1100	3	0.093	30	0.069	0.05	false	true	0.1	10	0	0.1	1	10	0	false	7	50	true	0	false	1	28	53	0.5429824561403509	0.4570175438596491	0	0	6905.862801787089	0	2813.194881132002	0	386280
8	0	"hundred-farmers3"	10000	0	"only-one-field-per-year"	2	3.168	1000	false	true	"historical_trends"	"log-normal"	3.445	true	"hh-nw-kernel-distance"	90	1100	3	0.093	30	0.069	0.05	false	true	0.1	10	0	0.1	1	10	0	false	7	50	true	0	false	1	29	53	0.5429824561403509	0.4570175438596491	0	0	6951.212178638801	0	2695.0064371450108	0	386280
8	0	"hundred-farmers3"	10000	0	"only-one-field-per-year"	2	3.168	1000	false	true	"historical_trends"	"log-normal"	3.445	true	"hh-nw-kernel-distance"	90	1100	3	0.093	30	0.069	0.05	false	true	0.1	10	0	0.1	1	10	0	false	7	50	true	0	false	1	30	49	0.5572727272727273	0.44272727272727275	0	0	6678.797098323738	0	2465.0794452583045	0	388080
8	0	"hundred-farmers3"	10000	0	"only-one-field-per-year"	2	3.168	1000	false	true	"historical_trends"	"log-normal"	3.445	true	"hh-nw-kernel-distance"	90	1100	3	0.093	30	0.069	0.05	false	true	0.1	10	0	0.1	1	10	0	false	7	50	true	0	false	1	31	49	0.5518181818181818	0.4481818181818182	0	0	6837.934815461438	0	2275.110103727957	0	388080
8	0	"hundred-farmers3"	10000	0	"only-one-field-per-year"	2	3.168	1000	false	true	"historical_trends"	"log-normal"	3.445	true	"hh-nw-kernel-distance"	90	1100	3	0.093	30	0.069	0.05	false	true	0.1	10	0	0.1	1	10	0	false	7	50	true	0	false	1	32	48	0.5573921028466483	0.4426078971533517	0	0	6733.38757116187	0	2377.0848467249994	0	388575
8	0	"hundred-farmers3"	10000	0	"only-one-field-per-year"	2	3.168	1000	false	true	"historical_trends"	"log-normal"	3.445	true	"hh-nw-kernel-distance"	90	1100	3	0.093	30	0.069	0.05	false	true	0.1	10	0	0.1	1	10	0	false	7	50	true	0	false	1	33	46	0.566231343283582	0.4337686567164179	0	0	6534.098351377586	0	2523.272488370105	0	389340
8	0	"hundred-farmers3"	10000	0	"only-one-field-per-year"	2	3.168	1000	false	true	"historical_trends"	"log-normal"	3.445	true	"hh-nw-kernel-distance"	90	1100	3	0.093	30	0.069	0.05	false	true	0.1	10	0	0.1	1	10	0	false	7	50	true	0	false	1	34	45	0.5676190476190476	0.43238095238095237	0	0	6637.447708125207	0	2564.651310021289	0	390330
8	0	"hundred-farmers3"	10000	0	"only-one-field-per-year"	2	3.168	1000	false	true	"historical_trends"	"log-normal"	3.445	true	"hh-nw-kernel-distance"	90	1100	3	0.093	30	0.069	0.05	false	true	0.1	10	0	0.1	1	10	0	false	7	50	true	0	false	1	35	43	0.5893385982230998	0.4106614017769003	0	0	6540.406455030588	0	2390.472969601012	0	391995
8	0	"hundred-farmers3"	10000	0	"only-one-field-per-year"	2	3.168	1000	false	true	"historical_trends"	"log-normal"	3.445	true	"hh-nw-kernel-distance"	90	1100	3	0.093	30	0.069	0.05	false	true	0.1	10	0	0.1	1	10	0	false	7	50	true	0	false	1	36	39	0.6408668730650154	0.3591331269349845	0	0	5389.362140671226	0	2398.6749610749603	0	393975
8	0	"hundred-farmers3"	10000	0	"only-one-field-per-year"	2	3.168	1000	false	true	"historical_trends"	"log-normal"	3.445	true	"hh-nw-kernel-distance"	90	1100	3	0.093	30	0.069	0.05	false	true	0.1	10	0	0.1	1	10	0	false	7	50	true	0	false	1	37	39	0.6542827657378741	0.3457172342621259	0	0	5795.804547269356	0	2311.9547870385086	0	393975
8	0	"hundred-farmers3"	10000	0	"only-one-field-per-year"	2	3.168	1000	false	true	"historical_trends"	"log-normal"	3.445	true	"hh-nw-kernel-distance"	90	1100	3	0.093	30	0.069	0.05	false	true	0.1	10	0	0.1	1	10	0	false	7	50	true	0	false	1	38	36	0.5865800865800865	0.4134199134199134	0	0	5588.452335371413	0	2105.365854864533	0	396000
8	0	"hundred-farmers3"	10000	0	"only-one-field-per-year"	2	3.168	1000	false	true	"historical_trends"	"log-normal"	3.445	true	"hh-nw-kernel-distance"	90	1100	3	0.093	30	0.069	0.05	false	true	0.1	10	0	0.1	1	10	0	false	7	50	true	0	false	1	39	35	0.5717514124293785	0.42824858757062145	0	0	5477.848644264718	0	1416.5743918258313	0	397755
8	0	"hundred-farmers3"	10000	0	"only-one-field-per-year"	2	3.168	1000	false	true	"historical_trends"	"log-normal"	3.445	true	"hh-nw-kernel-distance"	90	1100	3	0.093	30	0.069	0.05	false	true	0.1	10	0	0.1	1	10	0	false	7	50	true	0	false	1	40	33	0.6209773539928486	0.37902264600715135	0	0	5539.855724301248	0	1145.7191103400626	0	399825
8	0	"hundred-farmers3"	10000	0	"only-one-field-per-year"	2	3.168	1000	false	true	"historical_trends"	"log-normal"	3.445	true	"hh-nw-kernel-distance"	90	1100	3	0.093	30	0.069	0.05	false	true	0.1	10	0	0.1	1	10	0	false	7	50	true	0	false	1	41	32	0.6269554753309265	0.3730445246690734	0	0	5689.114760985444	0	1147.6919064371557	0	400185
8	0	"hundred-farmers3"	10000	0	"only-one-field-per-year"	2	3.168	1000	false	true	"historical_trends"	"log-normal"	3.445	true	"hh-nw-kernel-distance"	90	1100	3	0.093	30	0.069	0.05	false	true	0.1	10	0	0.1	1	10	0	false	7	50	true	0	false	1	42	31	0.6488169364881694	0.35118306351183065	0	0	5809.695587524823	0	1037.3335892474847	0	401445
8	0	"hundred-farmers3"	10000	0	"only-one-field-per-year"	2	3.168	1000	false	true	"historical_trends"	"log-normal"	3.445	true	"hh-nw-kernel-distance"	90	1100	3	0.093	30	0.069	0.05	false	true	0.1	10	0	0.1	1	10	0	false	7	50	true	0	false	1	43	30	0.6052631578947368	0.39473684210526316	0	0	5653.139119118046	0	1087.4780131596751	0	401670
8	0	"hundred-farmers3"	10000	0	"only-one-field-per-year"	2	3.168	1000	false	true	"historical_trends"	"log-normal"	3.445	true	"hh-nw-kernel-distance"	90	1100	3	0.093	30	0.069	0.05	false	true	0.1	10	0	0.1	1	10	0	false	7	50	true	0	false	1	44	29	0.5940860215053764	0.40591397849462363	0	0	5014.315129627155	0	899.2930738100291	0	404100
8	0	"hundred-farmers3"	10000	0	"only-one-field-per-year"	2	3.168	1000	false	true	"historical_trends"	"log-normal"	3.445	true	"hh-nw-kernel-distance"	90	1100	3	0.093	30	0.069	0.05	false	true	0.1	10	0	0.1	1	10	0	false	7	50	true	0	false	1	45	28	0.6092265943012212	0.39077340569877883	0	0	4869.489502611103	0	1032.7487877696271	0	404415
8	0	"hundred-farmers3"	10000	0	"only-one-field-per-year"	2	3.168	1000	false	true	"historical_trends"	"log-normal"	3.445	true	"hh-nw-kernel-distance"	90	1100	3	0.093	30	0.069	0.05	false	true	0.1	10	0	0.1	1	10	0	false	7	50	true	0	false	1	46	28	0.6092265943012212	0.39077340569877883	0	0	4727.608498408317	0	1226.4665627103411	0	404415
8	0	"hundred-farmers3"	10000	0	"only-one-field-per-year"	2	3.168	1000	false	true	"historical_trends"	"log-normal"	3.445	true	"hh-nw-kernel-distance"	90	1100	3	0.093	30	0.069	0.05	false	true	0.1	10	0	0.1	1	10	0	false	7	50	true	0	false	1	47	28	0.592944369063772	0.40705563093622793	0	0	4904.717075420784	0	1461.9648908458705	0	404415
8	0	"hundred-farmers3"	10000	0	"only-one-field-per-year"	2	3.168	1000	false	true	"historical_trends"	"log-normal"	3.445	true	"hh-nw-kernel-distance"	90	1100	3	0.093	30	0.069	0.05	false	true	0.1	10	0	0.1	1	10	0	false	7	50	true	0	false	1	48	24	0.593519882179676	0.406480117820324	0	0	4211.322614853884	0	1439.7407373536282	0	407025
8	0	"hundred-farmers3"	10000	0	"only-one-field-per-year"	2	3.168	1000	false	true	"historical_trends"	"log-normal"	3.445	true	"hh-nw-kernel-distance"	90	1100	3	0.093	30	0.069	0.05	false	true	0.1	10	0	0.1	1	10	0	false	7	50	true	0	false	1	49	24	0.5758468335787923	0.42415316642120765	0	0	4054.033950058141	0	1659.8538929259528	0	407025
8	0	"hundred-farmers3"	10000	0	"only-one-field-per-year"	2	3.168	1000	false	true	"historical_trends"	"log-normal"	3.445	true	"hh-nw-kernel-distance"	90	1100	3	0.093	30	0.069	0.05	false	true	0.1	10	0	0.1	1	10	0	false	7	50	true	0	false	1	50	23	0.6607142857142857	0.3392857142857143	0	0	4243.07768077925	0	1412.9115392598633	0	407340
9	0	"hundred-farmers3"	10000	0	"only-one-field-per-year"	2	3.168	1000	false	true	"historical_trends"	"log-normal"	3.445	true	"hh-nw-kernel-distance"	90	1100	3	0.093	30	0.069	0.05	false	true	0.1	10	0	0.1	1	10	0	false	7	50	true	0	false	1	0	100	0.50186799501868	0.49813200498132004	0	0	0	0	0	0	0
9	0	"hundred-farmers3"	10000	0	"only-one-field-per-year"	2	3.168	1000	false	true	"historical_trends"	"log-normal"	3.445	true	"hh-nw-kernel-distance"	90	1100	3	0.093	30	0.069	0.05	false	true	0.1	10	0	0.1	1	10	0	false	7	50	true	0	false	1	1	100	0.47571606475716066	0.5242839352428393	0	0	5956.31825448747	0	5599.635353061313	0	365310
9	0	"hundred-farmers3"	10000	0	"only-one-field-per-year"	2	3.168	1000	false	true	"historical_trends"	"log-normal"	3.445	true	"hh-nw-kernel-distance"	90	1100	3	0.093	30	0.069	0.05	false	true	0.1	10	0	0.1	1	10	0	false	7	50	true	0	false	1	2	100	0.4800747198007472	0.5199252801992528	0	0	6010.179997573842	0	5447.5321451830305	0	365310
9	0	"hundred-farmers3"	10000	0	"only-one-field-per-year"	2	3.168	1000	false	true	"historical_trends"	"log-normal"	3.445	true	"hh-nw-kernel-distance"	90	1100	3	0.093	30	0.069	0.05	false	true	0.1	10	0	0.1	1	10	0	false	7	50	true	0	false	1	3	100	0.45703611457036114	0.5429638854296388	0	0	5683.773348300499	0	5621.654032406033	0	365310
9	0	"hundred-farmers3"	10000	0	"only-one-field-per-year"	2	3.168	1000	false	true	"historical_trends"	"log-normal"	3.445	true	"hh-nw-kernel-distance"	90	1100	3	0.093	30	0.069	0.05	false	true	0.1	10	0	0.1	1	10	0	false	7	50	true	0	false	1	4	100	0.4190535491905355	0.5809464508094645	0	0	5211.468934510213	0	5641.8536193424525	0	365310
9	0	"hundred-farmers3"	10000	0	"only-one-field-per-year"	2	3.168	1000	false	true	"historical_trends"	"log-normal"	3.445	true	"hh-nw-kernel-distance"	90	1100	3	0.093	30	0.069	0.05	false	true	0.1	10	0	0.1	1	10	0	false	7	50	true	0	false	1	5	100	0.4246575342465753	0.5753424657534246	0	0	5278.2457774959	0	5245.8230722326325	0	365310
9	0	"hundred-farmers3"	10000	0	"only-one-field-per-year"	2	3.168	1000	false	true	"historical_trends"	"log-normal"	3.445	true	"hh-nw-kernel-distance"	90	1100	3	0.093	30	0.069	0.05	false	true	0.1	10	0	0.1	1	10	0	false	7	50	true	0	false	1	6	100	0.4178082191780822	0.5821917808219178	0	0	5599.333814351928	0	5498.730388946639	0	365310
9	0	"hundred-farmers3"	10000	0	"only-one-field-per-year"	2	3.168	1000	false	true	"historical_trends"	"log-normal"	3.445	true	"hh-nw-kernel-distance"	90	1100	3	0.093	30	0.069	0.05	false	true	0.1	10	0	0.1	1	10	0	false	7	50	true	0	false	1	7	98	0.3976279650436954	0.6023720349563046	0	0	5567.646060000111	0	5808.102983035447	0	365490
9	0	"hundred-farmers3"	10000	0	"only-one-field-per-year"	2	3.168	1000	false	true	"historical_trends"	"log-normal"	3.445	true	"hh-nw-kernel-distance"	90	1100	3	0.093	30	0.069	0.05	false	true	0.1	10	0	0.1	1	10	0	false	7	50	true	0	false	1	8	97	0.4075	0.5925	0	0	4994.053255123978	0	6138.4709940700905	0	365580
9	0	"hundred-farmers3"	10000	0	"only-one-field-per-year"	2	3.168	1000	false	true	"historical_trends"	"log-normal"	3.445	true	"hh-nw-kernel-distance"	90	1100	3	0.093	30	0.069	0.05	false	true	0.1	10	0	0.1	1	10	0	false	7	50	true	0	false	1	9	96	0.43178973717146435	0.5682102628285357	0	0	5196.691139750519	0	6036.365685993371	0	365670
9	0	"hundred-farmers3"	10000	0	"only-one-field-per-year"	2	3.168	1000	false	true	"historical_trends"	"log-normal"	3.445	true	"hh-nw-kernel-distance"	90	1100	3	0.093	30	0.069	0.05	false	true	0.1	10	0	0.1	1	10	0	false	7	50	true	0	false	1	10	94	0.4248900062853551	0.5751099937146449	0	0	5518.24759264927	0	5736.514306418312	0	365985
9	0	"hundred-farmers3"	10000	0	"only-one-field-per-year"	2	3.168	1000	false	true	"historical_trends"	"log-normal"	3.445	true	"hh-nw-kernel-distance"	90	1100	3	0.093	30	0.069	0.05	false	true	0.1	10	0	0.1	1	10	0	false	7	50	true	0	false	1	11	92	0.4162981680353759	0.5837018319646241	0	0	5319.803684526669	0	6111.811907529507	0	366345
9	0	"hundred-farmers3"	10000	0	"only-one-field-per-year"	2	3.168	1000	false	true	"historical_trends"	"log-normal"	3.445	true	"hh-nw-kernel-distance"	90	1100	3	0.093	30	0.069	0.05	false	true	0.1	10	0	0.1	1	10	0	false	7	50	true	0	false	1	12	90	0.4228571428571429	0.5771428571428572	0	0	5397.593388112967	0	6578.699066963689	0	366705
9	0	"hundred-farmers3"	10000	0	"only-one-field-per-year"	2	3.168	1000	false	true	"historical_trends"	"log-normal"	3.445	true	"hh-nw-kernel-distance"	90	1100	3	0.093	30	0.069	0.05	false	true	0.1	10	0	0.1	1	10	0	false	7	50	true	0	false	1	13	88	0.41202815099168266	0.5879718490083173	0	0	5113.558167415022	0	6716.088340736525	0	367245
9	0	"hundred-farmers3"	10000	0	"only-one-field-per-year"	2	3.168	1000	false	true	"historical_trends"	"log-normal"	3.445	true	"hh-nw-kernel-distance"	90	1100	3	0.093	30	0.069	0.05	false	true	0.1	10	0	0.1	1	10	0	false	7	50	true	0	false	1	14	83	0.4039867109634552	0.5960132890365448	0	0	5287.537728757527	0	6803.68845699443	0	369855
9	0	"hundred-farmers3"	10000	0	"only-one-field-per-year"	2	3.168	1000	false	true	"historical_trends"	"log-normal"	3.445	true	"hh-nw-kernel-distance"	90	1100	3	0.093	30	0.069	0.05	false	true	0.1	10	0	0.1	1	10	0	false	7	50	true	0	false	1	15	77	0.42027972027972027	0.5797202797202797	0	0	5497.878521500464	0	6645.985325118571	0	373230
9	0	"hundred-farmers3"	10000	0	"only-one-field-per-year"	2	3.168	1000	false	true	"historical_trends"	"log-normal"	3.445	true	"hh-nw-kernel-distance"	90	1100	3	0.093	30	0.069	0.05	false	true	0.1	10	0	0.1	1	10	0	false	7	50	true	0	false	1	16	73	0.4337436640115858	0.5662563359884142	0	0	5560.670940269914	0	6589.248308418247	0	375435
9	0	"hundred-farmers3"	10000	0	"only-one-field-per-year"	2	3.168	1000	false	true	"historical_trends"	"log-normal"	3.445	true	"hh-nw-kernel-distance"	90	1100	3	0.093	30	0.069	0.05	false	true	0.1	10	0	0.1	1	10	0	false	7	50	true	0	false	1	17	66	0.4459770114942529	0.5540229885057472	0	0	5409.841174013558	0	6076.542382420511	0	378855
9	0	"hundred-farmers3"	10000	0	"only-one-field-per-year"	2	3.168	1000	false	true	"historical_trends"	"log-normal"	3.445	true	"hh-nw-kernel-distance"	90	1100	3	0.093	30	0.069	0.05	false	true	0.1	10	0	0.1	1	10	0	false	7	50	true	0	false	1	18	64	0.43808049535603716	0.5619195046439629	0	0	5392.357489384273	0	6241.12620283575	0	379440
9	0	"hundred-farmers3"	10000	0	"only-one-field-per-year"	2	3.168	1000	false	true	"historical_trends"	"log-normal"	3.445	true	"hh-nw-kernel-distance"	90	1100	3	0.093	30	0.069	0.05	false	true	0.1	10	0	0.1	1	10	0	false	7	50	true	0	false	1	19	63	0.4385277995301488	0.5614722004698512	0	0	5310.353460599134	0	6061.448568583021	0	380115
9	0	"hundred-farmers3"	10000	0	"only-one-field-per-year"	2	3.168	1000	false	true	"historical_trends"	"log-normal"	3.445	true	"hh-nw-kernel-distance"	90	1100	3	0.093	30	0.069	0.05	false	true	0.1	10	0	0.1	1	10	0	false	7	50	true	0	false	1	20	63	0.4267815191855912	0.5732184808144087	0	0	5382.154206121124	0	5641.952459356278	0	380115
9	0	"hundred-farmers3"	10000	0	"only-one-field-per-year"	2	3.168	1000	false	true	"historical_trends"	"log-normal"	3.445	true	"hh-nw-kernel-distance"	90	1100	3	0.093	30	0.069	0.05	false	true	0.1	10	0	0.1	1	10	0	false	7	50	true	0	false	1	21	59	0.43734439834024896	0.562655601659751	0	0	5381.2079071488	0	5731.91387298147	0	383355
9	0	"hundred-farmers3"	10000	0	"only-one-field-per-year"	2	3.168	1000	false	true	"historical_trends"	"log-normal"	3.445	true	"hh-nw-kernel-distance"	90	1100	3	0.093	30	0.069	0.05	false	true	0.1	10	0	0.1	1	10	0	false	7	50	true	0	false	1	22	57	0.474036850921273	0.525963149078727	0	0	4911.191845363164	0	5451.009291595164	0	383850
9	0	"hundred-farmers3"	10000	0	"only-one-field-per-year"	2	3.168	1000	false	true	"historical_trends"	"log-normal"	3.445	true	"hh-nw-kernel-distance"	90	1100	3	0.093	30	0.069	0.05	false	true	0.1	10	0	0.1	1	10	0	false	7	50	true	0	false	1	23	54	0.48230535894843274	0.5176946410515673	0	0	4517.592110626535	0	3809.6946568982034	0	393075
9	0	"hundred-farmers3"	10000	0	"only-one-field-per-year"	2	3.168	1000	false	true	"historical_trends"	"log-normal"	3.445	true	"hh-nw-kernel-distance"	90	1100	3	0.093	30	0.069	0.05	false	true	0.1	10	0	0.1	1	10	0	false	7	50	true	0	false	1	24	53	0.4602040816326531	0.539795918367347	0	0	4507.349055563568	0	3574.2100354694962	0	393480
9	0	"hundred-farmers3"	10000	0	"only-one-field-per-year"	2	3.168	1000	false	true	"historical_trends"	"log-normal"	3.445	true	"hh-nw-kernel-distance"	90	1100	3	0.093	30	0.069	0.05	false	true	0.1	10	0	0.1	1	10	0	false	7	50	true	0	false	1	25	53	0.4602040816326531	0.539795918367347	0	0	4687.311850850632	0	3724.1568686580367	0	393480
9	0	"hundred-farmers3"	10000	0	"only-one-field-per-year"	2	3.168	1000	false	true	"historical_trends"	"log-normal"	3.445	true	"hh-nw-kernel-distance"	90	1100	3	0.093	30	0.069	0.05	false	true	0.1	10	0	0.1	1	10	0	false	7	50	true	0	false	1	26	53	0.4602040816326531	0.539795918367347	0	0	4836.8041148244065	0	3790.2037909382143	0	393480
9	0	"hundred-farmers3"	10000	0	"only-one-field-per-year"	2	3.168	1000	false	true	"historical_trends"	"log-normal"	3.445	true	"hh-nw-kernel-distance"	90	1100	3	0.093	30	0.069	0.05	false	true	0.1	10	0	0.1	1	10	0	false	7	50	true	0	false	1	27	52	0.4657676348547718	0.5342323651452282	0	0	4931.376719881899	0	3774.725532681158	0	394200
9	0	"hundred-farmers3"	10000	0	"only-one-field-per-year"	2	3.168	1000	false	true	"historical_trends"	"log-normal"	3.445	true	"hh-nw-kernel-distance"	90	1100	3	0.093	30	0.069	0.05	false	true	0.1	10	0	0.1	1	10	0	false	7	50	true	0	false	1	28	52	0.4699170124481328	0.5300829875518672	0	0	4973.504213313922	0	3516.5319142836297	0	394200
9	0	"hundred-farmers3"	10000	0	"only-one-field-per-year"	2	3.168	1000	false	true	"historical_trends"	"log-normal"	3.445	true	"hh-nw-kernel-distance"	90	1100	3	0.093	30	0.069	0.05	false	true	0.1	10	0	0.1	1	10	0	false	7	50	true	0	false	1	29	51	0.47335423197492166	0.5266457680250783	0	0	5154.574543247608	0	3373.651880148941	0	394515
9	0	"hundred-farmers3"	10000	0	"only-one-field-per-year"	2	3.168	1000	false	true	"historical_trends"	"log-normal"	3.445	true	"hh-nw-kernel-distance"	90	1100	3	0.093	30	0.069	0.05	false	true	0.1	10	0	0.1	1	10	0	false	7	50	true	0	false	1	30	48	0.488272921108742	0.511727078891258	0	0	5282.226119345271	0	3386.309637320479	0	395370
9	0	"hundred-farmers3"	10000	0	"only-one-field-per-year"	2	3.168	1000	false	true	"historical_trends"	"log-normal"	3.445	true	"hh-nw-kernel-distance"	90	1100	3	0.093	30	0.069	0.05	false	true	0.1	10	0	0.1	1	10	0	false	7	50	true	0	false	1	31	45	0.48268156424581005	0.5173184357541899	0	0	5129.558284345674	0	2754.4195472400065	0	397305
9	0	"hundred-farmers3"	10000	0	"only-one-field-per-year"	2	3.168	1000	false	true	"historical_trends"	"log-normal"	3.445	true	"hh-nw-kernel-distance"	90	1100	3	0.093	30	0.069	0.05	false	true	0.1	10	0	0.1	1	10	0	false	7	50	true	0	false	1	32	43	0.4909090909090909	0.509090909090909	0	0	4845.827766341366	0	2771.001102535818	0	397980
9	0	"hundred-farmers3"	10000	0	"only-one-field-per-year"	2	3.168	1000	false	true	"historical_trends"	"log-normal"	3.445	true	"hh-nw-kernel-distance"	90	1100	3	0.093	30	0.069	0.05	false	true	0.1	10	0	0.1	1	10	0	false	7	50	true	0	false	1	33	41	0.4838337182448037	0.5161662817551963	0	0	4636.758805360433	0	2787.796158931963	0	398610
9	0	"hundred-farmers3"	10000	0	"only-one-field-per-year"	2	3.168	1000	false	true	"historical_trends"	"log-normal"	3.445	true	"hh-nw-kernel-distance"	90	1100	3	0.093	30	0.069	0.05	false	true	0.1	10	0	0.1	1	10	0	false	7	50	true	0	false	1	34	41	0.4838337182448037	0.5161662817551963	0	0	4654.833201355419	0	2651.700571325368	0	398610
9	0	"hundred-farmers3"	10000	0	"only-one-field-per-year"	2	3.168	1000	false	true	"historical_trends"	"log-normal"	3.445	true	"hh-nw-kernel-distance"	90	1100	3	0.093	30	0.069	0.05	false	true	0.1	10	0	0.1	1	10	0	false	7	50	true	0	false	1	35	41	0.4976905311778291	0.5023094688221709	0	0	4476.698697267185	0	2713.7870330135165	0	398610
9	0	"hundred-farmers3"	10000	0	"only-one-field-per-year"	2	3.168	1000	false	true	"historical_trends"	"log-normal"	3.445	true	"hh-nw-kernel-distance"	90	1100	3	0.093	30	0.069	0.05	false	true	0.1	10	0	0.1	1	10	0	false	7	50	true	0	false	1	36	40	0.5398126463700235	0.4601873536299766	0	0	3995.821947934634	0	2806.769097036621	0	399150
9	0	"hundred-farmers3"	10000	0	"only-one-field-per-year"	2	3.168	1000	false	true	"historical_trends"	"log-normal"	3.445	true	"hh-nw-kernel-distance"	90	1100	3	0.093	30	0.069	0.05	false	true	0.1	10	0	0.1	1	10	0	false	7	50	true	0	false	1	37	40	0.5234192037470726	0.4765807962529274	0	0	4284.286928880495	0	2461.9519541319573	0	399150
9	0	"hundred-farmers3"	10000	0	"only-one-field-per-year"	2	3.168	1000	false	true	"historical_trends"	"log-normal"	3.445	true	"hh-nw-kernel-distance"	90	1100	3	0.093	30	0.069	0.05	false	true	0.1	10	0	0.1	1	10	0	false	7	50	true	0	false	1	38	39	0.48760330578512395	0.512396694214876	0	0	4355.059316144937	0	2327.919823427898	0	399465
9	0	"hundred-farmers3"	10000	0	"only-one-field-per-year"	2	3.168	1000	false	true	"historical_trends"	"log-normal"	3.445	true	"hh-nw-kernel-distance"	90	1100	3	0.093	30	0.069	0.05	false	true	0.1	10	0	0.1	1	10	0	false	7	50	true	0	false	1	39	35	0.5357142857142857	0.4642857142857143	0	0	4180.131618806627	0	1672.395341660678	0	404820
9	0	"hundred-farmers3"	10000	0	"only-one-field-per-year"	2	3.168	1000	false	true	"historical_trends"	"log-normal"	3.445	true	"hh-nw-kernel-distance"	90	1100	3	0.093	30	0.069	0.05	false	true	0.1	10	0	0.1	1	10	0	false	7	50	true	0	false	1	40	34	0.5614525139664804	0.43854748603351956	0	0	4260.3587399200005	0	1657.0484292363092	0	405360
9	0	"hundred-farmers3"	10000	0	"only-one-field-per-year"	2	3.168	1000	false	true	"historical_trends"	"log-normal"	3.445	true	"hh-nw-kernel-distance"	90	1100	3	0.093	30	0.069	0.05	false	true	0.1	10	0	0.1	1	10	0	false	7	50	true	0	false	1	41	34	0.5041899441340782	0.4958100558659218	0	0	3962.4901621562626	0	1740.952400789871	0	405360
9	0	"hundred-farmers3"	10000	0	"only-one-field-per-year"	2	3.168	1000	false	true	"historical_trends"	"log-normal"	3.445	true	"hh-nw-kernel-distance"	90	1100	3	0.093	30	0.069	0.05	false	true	0.1	10	0	0.1	1	10	0	false	7	50	true	0	false	1	42	33	0.49142857142857144	0.5085714285714286	0	0	3864.8292634796426	0	1774.3861184283287	0	406080
9	0	"hundred-farmers3"	10000	0	"only-one-field-per-year"	2	3.168	1000	false	true	"historical_trends"	"log-normal"	3.445	true	"hh-nw-kernel-distance"	90	1100	3	0.093	30	0.069	0.05	false	true	0.1	10	0	0.1	1	10	0	false	7	50	true	0	false	1	43	33	0.48142857142857143	0.5185714285714286	0	0	3887.9080077471667	0	1888.6851978178029	0	406080
9	0	"hundred-farmers3"	10000	0	"only-one-field-per-year"	2	3.168	1000	false	true	"historical_trends"	"log-normal"	3.445	true	"hh-nw-kernel-distance"	90	1100	3	0.093	30	0.069	0.05	false	true	0.1	10	0	0.1	1	10	0	false	7	50	true	0	false	1	44	31	0.4582677165354331	0.5417322834645669	0	0	3402.918547917851	0	1627.2310804162287	0	409005
9	0	"hundred-farmers3"	10000	0	"only-one-field-per-year"	2	3.168	1000	false	true	"historical_trends"	"log-normal"	3.445	true	"hh-nw-kernel-distance"	90	1100	3	0.093	30	0.069	0.05	false	true	0.1	10	0	0.1	1	10	0	false	7	50	true	0	false	1	45	31	0.4582677165354331	0.5417322834645669	0	0	3033.2435482500555	0	1788.7460853343132	0	409005
9	0	"hundred-farmers3"	10000	0	"only-one-field-per-year"	2	3.168	1000	false	true	"historical_trends"	"log-normal"	3.445	true	"hh-nw-kernel-distance"	90	1100	3	0.093	30	0.069	0.05	false	true	0.1	10	0	0.1	1	10	0	false	7	50	true	0	false	1	46	31	0.4503937007874016	0.5496062992125984	0	0	3099.912532359109	0	1993.1296964497021	0	409005
9	0	"hundred-farmers3"	10000	0	"only-one-field-per-year"	2	3.168	1000	false	true	"historical_trends"	"log-normal"	3.445	true	"hh-nw-kernel-distance"	90	1100	3	0.093	30	0.069	0.05	false	true	0.1	10	0	0.1	1	10	0	false	7	50	true	0	false	1	47	30	0.4478330658105939	0.5521669341894061	0	0	3117.5784887572736	0	1984.3114943376063	0	409545
9	0	"hundred-farmers3"	10000	0	"only-one-field-per-year"	2	3.168	1000	false	true	"historical_trends"	"log-normal"	3.445	true	"hh-nw-kernel-distance"	90	1100	3	0.093	30	0.069	0.05	false	true	0.1	10	0	0.1	1	10	0	false	7	50	true	0	false	1	48	30	0.4189406099518459	0.5810593900481541	0	0	2722.1407538442113	0	2241.7234156638638	0	409545
9	0	"hundred-farmers3"	10000	0	"only-one-field-per-year"	2	3.168	1000	false	true	"historical_trends"	"log-normal"	3.445	true	"hh-nw-kernel-distance"	90	1100	3	0.093	30	0.069	0.05	false	true	0.1	10	0	0.1	1	10	0	false	7	50	true	0	false	1	49	27	0.4436741767764298	0.5563258232235702	0	0	2615.1146823096824	0	2057.3858024374304	0	411615
9	0	"hundred-farmers3"	10000	0	"only-one-field-per-year"	2	3.168	1000	false	true	"historical_trends"	"log-normal"	3.445	true	"hh-nw-kernel-distance"	90	1100	3	0.093	30	0.069	0.05	false	true	0.1	10	0	0.1	1	10	0	false	7	50	true	0	false	1	50	24	0.4578544061302682	0.5421455938697318	0	0	2543.399698790586	0	1740.74270934633	0	414090
10	0	"hundred-farmers3"	10000	0	"only-one-field-per-year"	2	3.168	1000	false	true	"historical_trends"	"log-normal"	3.445	true	"hh-nw-kernel-distance"	90	1100	3	0.093	30	0.069	0.05	false	true	0.1	10	0	0.1	1	10	0	false	7	50	true	0	false	1	0	100	0.50186799501868	0.49813200498132004	0	0	0	0	0	0	0
10	0	"hundred-farmers3"	10000	0	"only-one-field-per-year"	2	3.168	1000	false	true	"historical_trends"	"log-normal"	3.445	true	"hh-nw-kernel-distance"	90	1100	3	0.093	30	0.069	0.05	false	true	0.1	10	0	0.1	1	10	0	false	7	50	true	0	false	1	1	100	0.44831880448318806	0.5516811955168119	0	0	5735.999974723366	0	6409.130751232138	0	365310
10	0	"hundred-farmers3"	10000	0	"only-one-field-per-year"	2	3.168	1000	false	true	"historical_trends"	"log-normal"	3.445	true	"hh-nw-kernel-distance"	90	1100	3	0.093	30	0.069	0.05	false	true	0.1	10	0	0.1	1	10	0	false	7	50	true	0	false	1	2	100	0.45703611457036114	0.5429638854296388	0	0	5851.469018721374	0	6203.358689322156	0	365310
10	0	"hundred-farmers3"	10000	0	"only-one-field-per-year"	2	3.168	1000	false	true	"historical_trends"	"log-normal"	3.445	true	"hh-nw-kernel-distance"	90	1100	3	0.093	30	0.069	0.05	false	true	0.1	10	0	0.1	1	10	0	false	7	50	true	0	false	1	3	100	0.45080946450809467	0.5491905354919053	0	0	6000.487151023184	0	6429.764215511027	0	365310
10	0	"hundred-farmers3"	10000	0	"only-one-field-per-year"	2	3.168	1000	false	true	"historical_trends"	"log-normal"	3.445	true	"hh-nw-kernel-distance"	90	1100	3	0.093	30	0.069	0.05	false	true	0.1	10	0	0.1	1	10	0	false	7	50	true	0	false	1	4	100	0.4383561643835616	0.5616438356164384	0	0	5933.384129100161	0	6299.822890017094	0	365310
10	0	"hundred-farmers3"	10000	0	"only-one-field-per-year"	2	3.168	1000	false	true	"historical_trends"	"log-normal"	3.445	true	"hh-nw-kernel-distance"	90	1100	3	0.093	30	0.069	0.05	false	true	0.1	10	0	0.1	1	10	0	false	7	50	true	0	false	1	5	100	0.450186799501868	0.549813200498132	0	0	5655.478757996715	0	5852.581415388509	0	365310
10	0	"hundred-farmers3"	10000	0	"only-one-field-per-year"	2	3.168	1000	false	true	"historical_trends"	"log-normal"	3.445	true	"hh-nw-kernel-distance"	90	1100	3	0.093	30	0.069	0.05	false	true	0.1	10	0	0.1	1	10	0	false	7	50	true	0	false	1	6	100	0.43773349937733497	0.562266500622665	0	0	5738.201937502324	0	5910.428026734183	0	365310
10	0	"hundred-farmers3"	10000	0	"only-one-field-per-year"	2	3.168	1000	false	true	"historical_trends"	"log-normal"	3.445	true	"hh-nw-kernel-distance"	90	1100	3	0.093	30	0.069	0.05	false	true	0.1	10	0	0.1	1	10	0	false	7	50	true	0	false	1	7	100	0.4246575342465753	0.5753424657534246	0	0	5989.566979024672	0	6254.836656556887	0	365310
10	0	"hundred-farmers3"	10000	0	"only-one-field-per-year"	2	3.168	1000	false	true	"historical_trends"	"log-normal"	3.445	true	"hh-nw-kernel-distance"	90	1100	3	0.093	30	0.069	0.05	false	true	0.1	10	0	0.1	1	10	0	false	7	50	true	0	false	1	8	98	0.4188514357053683	0.5811485642946317	0	0	5333.397407828646	0	5797.15790975192	0	365490
10	0	"hundred-farmers3"	10000	0	"only-one-field-per-year"	2	3.168	1000	false	true	"historical_trends"	"log-normal"	3.445	true	"hh-nw-kernel-distance"	90	1100	3	0.093	30	0.069	0.05	false	true	0.1	10	0	0.1	1	10	0	false	7	50	true	0	false	1	9	96	0.44430538172715894	0.5556946182728411	0	0	4816.486769062182	0	5182.826242634795	0	365670
10	0	"hundred-farmers3"	10000	0	"only-one-field-per-year"	2	3.168	1000	false	true	"historical_trends"	"log-normal"	3.445	true	"hh-nw-kernel-distance"	90	1100	3	0.093	30	0.069	0.05	false	true	0.1	10	0	0.1	1	10	0	false	7	50	true	0	false	1	10	94	0.4393463230672533	0.5606536769327467	0	0	5134.297294899823	0	4759.863392857699	0	365985
10	0	"hundred-farmers3"	10000	0	"only-one-field-per-year"	2	3.168	1000	false	true	"historical_trends"	"log-normal"	3.445	true	"hh-nw-kernel-distance"	90	1100	3	0.093	30	0.069	0.05	false	true	0.1	10	0	0.1	1	10	0	false	7	50	true	0	false	1	11	89	0.43702290076335876	0.5629770992366412	0	0	5393.418741417587	0	4895.202054062957	0	366840
10	0	"hundred-farmers3"	10000	0	"only-one-field-per-year"	2	3.168	1000	false	true	"historical_trends"	"log-normal"	3.445	true	"hh-nw-kernel-distance"	90	1100	3	0.093	30	0.069	0.05	false	true	0.1	10	0	0.1	1	10	0	false	7	50	true	0	false	1	12	86	0.45157152020525976	0.5484284797947402	0	0	5670.0197902416885	0	4912.294831022498	0	367425
10	0	"hundred-farmers3"	10000	0	"only-one-field-per-year"	2	3.168	1000	false	true	"historical_trends"	"log-normal"	3.445	true	"hh-nw-kernel-distance"	90	1100	3	0.093	30	0.069	0.05	false	true	0.1	10	0	0.1	1	10	0	false	7	50	true	0	false	1	13	83	0.4589308996088657	0.5410691003911343	0	0	5799.300183381018	0	4595.7719684547865	0	368550
10	0	"hundred-farmers3"	10000	0	"only-one-field-per-year"	2	3.168	1000	false	true	"historical_trends"	"log-normal"	3.445	true	"hh-nw-kernel-distance"	90	1100	3	0.093	30	0.069	0.05	false	true	0.1	10	0	0.1	1	10	0	false	7	50	true	0	false	1	14	78	0.45442448436460414	0.5455755156353959	0	0	5591.2479407891	0	4731.828874016598	0	369945
10	0	"hundred-farmers3"	10000	0	"only-one-field-per-year"	2	3.168	1000	false	true	"historical_trends"	"log-normal"	3.445	true	"hh-nw-kernel-distance"	90	1100	3	0.093	30	0.069	0.05	false	true	0.1	10	0	0.1	1	10	0	false	7	50	true	0	false	1	15	72	0.46879334257975036	0.5312066574202496	0	0	5745.083464601387	0	4624.956205194073	0	372690
10	0	"hundred-farmers3"	10000	0	"only-one-field-per-year"	2	3.168	1000	false	true	"historical_trends"	"log-normal"	3.445	true	"hh-nw-kernel-distance"	90	1100	3	0.093	30	0.069	0.05	false	true	0.1	10	0	0.1	1	10	0	false	7	50	true	0	false	1	16	67	0.4829833454018827	0.5170166545981173	0	0	5733.9200361631465	0	4543.193554678065	0	375435
10	0	"hundred-farmers3"	10000	0	"only-one-field-per-year"	2	3.168	1000	false	true	"historical_trends"	"log-normal"	3.445	true	"hh-nw-kernel-distance"	90	1100	3	0.093	30	0.069	0.05	false	true	0.1	10	0	0.1	1	10	0	false	7	50	true	0	false	1	17	63	0.49924924924924924	0.5007507507507507	0	0	5810.977777442153	0	4662.341198410479	0	377640
10	0	"hundred-farmers3"	10000	0	"only-one-field-per-year"	2	3.168	1000	false	true	"historical_trends"	"log-normal"	3.445	true	"hh-nw-kernel-distance"	90	1100	3	0.093	30	0.069	0.05	false	true	0.1	10	0	0.1	1	10	0	false	7	50	true	0	false	1	18	61	0.4926299456943367	0.5073700543056633	0	0	5694.939690363782	0	4565.181446693527	0	379575
10	0	"hundred-farmers3"	10000	0	"only-one-field-per-year"	2	3.168	1000	false	true	"historical_trends"	"log-normal"	3.445	true	"hh-nw-kernel-distance"	90	1100	3	0.093	30	0.069	0.05	false	true	0.1	10	0	0.1	1	10	0	false	7	50	true	0	false	1	19	58	0.5302402651201326	0.46975973487986744	0	0	5844.077020361772	0	4278.902849512685	0	383265
10	0	"hundred-farmers3"	10000	0	"only-one-field-per-year"	2	3.168	1000	false	true	"historical_trends"	"log-normal"	3.445	true	"hh-nw-kernel-distance"	90	1100	3	0.093	30	0.069	0.05	false	true	0.1	10	0	0.1	1	10	0	false	7	50	true	0	false	1	20	57	0.5387177352206495	0.4612822647793505	0	0	5988.9865386485235	0	4367.127086647858	0	383535
10	0	"hundred-farmers3"	10000	0	"only-one-field-per-year"	2	3.168	1000	false	true	"historical_trends"	"log-normal"	3.445	true	"hh-nw-kernel-distance"	90	1100	3	0.093	30	0.069	0.05	false	true	0.1	10	0	0.1	1	10	0	false	7	50	true	0	false	1	21	55	0.5423302598491199	0.45766974015088013	0	0	6043.269958664405	0	4508.76814507113	0	383895
10	0	"hundred-farmers3"	10000	0	"only-one-field-per-year"	2	3.168	1000	false	true	"historical_trends"	"log-normal"	3.445	true	"hh-nw-kernel-distance"	90	1100	3	0.093	30	0.069	0.05	false	true	0.1	10	0	0.1	1	10	0	false	7	50	true	0	false	1	22	51	0.5504347826086956	0.44956521739130434	0	0	5624.299373558511	0	4533.1544114229055	0	385830
10	0	"hundred-farmers3"	10000	0	"only-one-field-per-year"	2	3.168	1000	false	true	"historical_trends"	"log-normal"	3.445	true	"hh-nw-kernel-distance"	90	1100	3	0.093	30	0.069	0.05	false	true	0.1	10	0	0.1	1	10	0	false	7	50	true	0	false	1	23	48	0.5681399631675875	0.43186003683241253	0	0	5776.876514699769	0	4174.800162954491	0	388710
10	0	"hundred-farmers3"	10000	0	"only-one-field-per-year"	2	3.168	1000	false	true	"historical_trends"	"log-normal"	3.445	true	"hh-nw-kernel-distance"	90	1100	3	0.093	30	0.069	0.05	false	true	0.1	10	0	0.1	1	10	0	false	7	50	true	0	false	1	24	47	0.5546296296296296	0.44537037037037036	0	0	5703.016568141949	0	4271.23404804128	0	388980
10	0	"hundred-farmers3"	10000	0	"only-one-field-per-year"	2	3.168	1000	false	true	"historical_trends"	"log-normal"	3.445	true	"hh-nw-kernel-distance"	90	1100	3	0.093	30	0.069	0.05	false	true	0.1	10	0	0.1	1	10	0	false	7	50	true	0	false	1	25	46	0.555765595463138	0.444234404536862	0	0	5844.681026263679	0	4332.076257208467	0	389970
10	0	"hundred-farmers3"	10000	0	"only-one-field-per-year"	2	3.168	1000	false	true	"historical_trends"	"log-normal"	3.445	true	"hh-nw-kernel-distance"	90	1100	3	0.093	30	0.069	0.05	false	true	0.1	10	0	0.1	1	10	0	false	7	50	true	0	false	1	26	44	0.5764705882352941	0.4235294117647059	0	0	5900.089707841497	0	4021.4847633591876	0	391680
10	0	"hundred-farmers3"	10000	0	"only-one-field-per-year"	2	3.168	1000	false	true	"historical_trends"	"log-normal"	3.445	true	"hh-nw-kernel-distance"	90	1100	3	0.093	30	0.069	0.05	false	true	0.1	10	0	0.1	1	10	0	false	7	50	true	0	false	1	27	44	0.5764705882352941	0.4235294117647059	0	0	5934.662768051712	0	3944.2424868566145	0	391680
10	0	"hundred-farmers3"	10000	0	"only-one-field-per-year"	2	3.168	1000	false	true	"historical_trends"	"log-normal"	3.445	true	"hh-nw-kernel-distance"	90	1100	3	0.093	30	0.069	0.05	false	true	0.1	10	0	0.1	1	10	0	false	7	50	true	0	false	1	28	44	0.5401960784313725	0.4598039215686274	0	0	5802.471801795686	0	3720.623527811813	0	391680
10	0	"hundred-farmers3"	10000	0	"only-one-field-per-year"	2	3.168	1000	false	true	"historical_trends"	"log-normal"	3.445	true	"hh-nw-kernel-distance"	90	1100	3	0.093	30	0.069	0.05	false	true	0.1	10	0	0.1	1	10	0	false	7	50	true	0	false	1	29	44	0.5431372549019607	0.4568627450980392	0	0	5957.936374029888	0	3649.0295378224578	0	391680
10	0	"hundred-farmers3"	10000	0	"only-one-field-per-year"	2	3.168	1000	false	true	"historical_trends"	"log-normal"	3.445	true	"hh-nw-kernel-distance"	90	1100	3	0.093	30	0.069	0.05	false	true	0.1	10	0	0.1	1	10	0	false	7	50	true	0	false	1	30	43	0.5450049455984174	0.4549950544015826	0	0	6124.127648001711	0	3714.159775913022	0	392085
10	0	"hundred-farmers3"	10000	0	"only-one-field-per-year"	2	3.168	1000	false	true	"historical_trends"	"log-normal"	3.445	true	"hh-nw-kernel-distance"	90	1100	3	0.093	30	0.069	0.05	false	true	0.1	10	0	0.1	1	10	0	false	7	50	true	0	false	1	31	42	0.54	0.46	0	0	6085.861645604382	0	3657.865978087609	0	392580
10	0	"hundred-farmers3"	10000	0	"only-one-field-per-year"	2	3.168	1000	false	true	"historical_trends"	"log-normal"	3.445	true	"hh-nw-kernel-distance"	90	1100	3	0.093	30	0.069	0.05	false	true	0.1	10	0	0.1	1	10	0	false	7	50	true	0	false	1	32	42	0.54	0.46	0	0	5647.143033329813	0	3828.89735492206	0	392580
10	0	"hundred-farmers3"	10000	0	"only-one-field-per-year"	2	3.168	1000	false	true	"historical_trends"	"log-normal"	3.445	true	"hh-nw-kernel-distance"	90	1100	3	0.093	30	0.069	0.05	false	true	0.1	10	0	0.1	1	10	0	false	7	50	true	0	false	1	33	40	0.5369807497467072	0.4630192502532928	0	0	5308.835260405086	0	3904.1752674129734	0	393165
10	0	"hundred-farmers3"	10000	0	"only-one-field-per-year"	2	3.168	1000	false	true	"historical_trends"	"log-normal"	3.445	true	"hh-nw-kernel-distance"	90	1100	3	0.093	30	0.069	0.05	false	true	0.1	10	0	0.1	1	10	0	false	7	50	true	0	false	1	34	40	0.5369807497467072	0.4630192502532928	0	0	5518.034164566672	0	4079.0745978858768	0	393165
10	0	"hundred-farmers3"	10000	0	"only-one-field-per-year"	2	3.168	1000	false	true	"historical_trends"	"log-normal"	3.445	true	"hh-nw-kernel-distance"	90	1100	3	0.093	30	0.069	0.05	false	true	0.1	10	0	0.1	1	10	0	false	7	50	true	0	false	1	35	37	0.6725888324873096	0.32741116751269034	0	0	4896.084354821866	0	1533.0838333154486	0	402120
10	0	"hundred-farmers3"	10000	0	"only-one-field-per-year"	2	3.168	1000	false	true	"historical_trends"	"log-normal"	3.445	true	"hh-nw-kernel-distance"	90	1100	3	0.093	30	0.069	0.05	false	true	0.1	10	0	0.1	1	10	0	false	7	50	true	0	false	1	36	34	0.7317397078353254	0.2682602921646746	0	0	4330.461173056638	0	1147.1039760707356	0	403695
10	0	"hundred-farmers3"	10000	0	"only-one-field-per-year"	2	3.168	1000	false	true	"historical_trends"	"log-normal"	3.445	true	"hh-nw-kernel-distance"	90	1100	3	0.093	30	0.069	0.05	false	true	0.1	10	0	0.1	1	10	0	false	7	50	true	0	false	1	37	34	0.7091633466135459	0.2908366533864542	0	0	4633.6984596860775	0	854.4445987203688	0	403695
10	0	"hundred-farmers3"	10000	0	"only-one-field-per-year"	2	3.168	1000	false	true	"historical_trends"	"log-normal"	3.445	true	"hh-nw-kernel-distance"	90	1100	3	0.093	30	0.069	0.05	false	true	0.1	10	0	0.1	1	10	0	false	7	50	true	0	false	1	38	34	0.6839309428950863	0.3160690571049137	0	0	4845.2860553266755	0	939.4384496227977	0	403695
10	0	"hundred-farmers3"	10000	0	"only-one-field-per-year"	2	3.168	1000	false	true	"historical_trends"	"log-normal"	3.445	true	"hh-nw-kernel-distance"	90	1100	3	0.093	30	0.069	0.05	false	true	0.1	10	0	0.1	1	10	0	false	7	50	true	0	false	1	39	33	0.6978319783197832	0.3021680216802168	0	0	5074.550765370548	0	590.7646091984815	0	404370
10	0	"hundred-farmers3"	10000	0	"only-one-field-per-year"	2	3.168	1000	false	true	"historical_trends"	"log-normal"	3.445	true	"hh-nw-kernel-distance"	90	1100	3	0.093	30	0.069	0.05	false	true	0.1	10	0	0.1	1	10	0	false	7	50	true	0	false	1	40	32	0.7348377997179125	0.2651622002820874	0	0	5133.627229291854	0	407.0435891320769	0	405675
10	0	"hundred-farmers3"	10000	0	"only-one-field-per-year"	2	3.168	1000	false	true	"historical_trends"	"log-normal"	3.445	true	"hh-nw-kernel-distance"	90	1100	3	0.093	30	0.069	0.05	false	true	0.1	10	0	0.1	1	10	0	false	7	50	true	0	false	1	41	32	0.7193229901269393	0.28067700987306066	0	0	5037.251775252601	0	453.999174062469	0	405675
10	0	"hundred-farmers3"	10000	0	"only-one-field-per-year"	2	3.168	1000	false	true	"historical_trends"	"log-normal"	3.445	true	"hh-nw-kernel-distance"	90	1100	3	0.093	30	0.069	0.05	false	true	0.1	10	0	0.1	1	10	0	false	7	50	true	0	false	1	42	32	0.7136812411847673	0.2863187588152327	0	0	5154.603066784875	0	510.4119835030095	0	405675
10	0	"hundred-farmers3"	10000	0	"only-one-field-per-year"	2	3.168	1000	false	true	"historical_trends"	"log-normal"	3.445	true	"hh-nw-kernel-distance"	90	1100	3	0.093	30	0.069	0.05	false	true	0.1	10	0	0.1	1	10	0	false	7	50	true	0	false	1	43	32	0.68688293370945	0.3131170662905501	0	0	5027.77028678007	0	581.9156096995064	0	405675
10	0	"hundred-farmers3"	10000	0	"only-one-field-per-year"	2	3.168	1000	false	true	"historical_trends"	"log-normal"	3.445	true	"hh-nw-kernel-distance"	90	1100	3	0.093	30	0.069	0.05	false	true	0.1	10	0	0.1	1	10	0	false	7	50	true	0	false	1	44	31	0.6557377049180327	0.3442622950819672	0	0	4591.901931083666	0	539.8120831550557	0	407385
10	0	"hundred-farmers3"	10000	0	"only-one-field-per-year"	2	3.168	1000	false	true	"historical_trends"	"log-normal"	3.445	true	"hh-nw-kernel-distance"	90	1100	3	0.093	30	0.069	0.05	false	true	0.1	10	0	0.1	1	10	0	false	7	50	true	0	false	1	45	30	0.641566265060241	0.35843373493975905	0	0	4336.327923880103	0	590.7441090217143	0	407700
10	0	"hundred-farmers3"	10000	0	"only-one-field-per-year"	2	3.168	1000	false	true	"historical_trends"	"log-normal"	3.445	true	"hh-nw-kernel-distance"	90	1100	3	0.093	30	0.069	0.05	false	true	0.1	10	0	0.1	1	10	0	false	7	50	true	0	false	1	46	29	0.6182965299684543	0.38170347003154576	0	0	3763.435318146416	0	622.0553308466551	0	409050
10	0	"hundred-farmers3"	10000	0	"only-one-field-per-year"	2	3.168	1000	false	true	"historical_trends"	"log-normal"	3.445	true	"hh-nw-kernel-distance"	90	1100	3	0.093	30	0.069	0.05	false	true	0.1	10	0	0.1	1	10	0	false	7	50	true	0	false	1	47	29	0.613564668769716	0.3864353312302839	0	0	3853.888012106188	0	789.3097045087176	0	409050
10	0	"hundred-farmers3"	10000	0	"only-one-field-per-year"	2	3.168	1000	false	true	"historical_trends"	"log-normal"	3.445	true	"hh-nw-kernel-distance"	90	1100	3	0.093	30	0.069	0.05	false	true	0.1	10	0	0.1	1	10	0	false	7	50	true	0	false	1	48	28	0.6	0.4	0	0	3586.1781121526524	0	833.1227419372915	0	410355
10	0	"hundred-farmers3"	10000	0	"only-one-field-per-year"	2	3.168	1000	false	true	"historical_trends"	"log-normal"	3.445	true	"hh-nw-kernel-distance"	90	1100	3	0.093	30	0.069	0.05	false	true	0.1	10	0	0.1	1	10	0	false	7	50	true	0	false	1	49	27	0.5745393634840871	0.42546063651591287	0	0	3457.665865364069	0	1004.7251890436686	0	410715
10	0	"hundred-farmers3"	10000	0	"only-one-field-per-year"	2	3.168	1000	false	true	"historical_trends"	"log-normal"	3.445	true	"hh-nw-kernel-distance"	90	1100	3	0.093	30	0.069	0.05	false	true	0.1	10	0	0.1	1	10	0	false	7	50	true	0	false	1	50	27	0.5778894472361809	0.4221105527638191	0	0	3436.831053084152	0	1142.0075895316018	0	410715
11	0	"hundred-farmers3"	10000	0	"only-one-field-per-year"	2	3.168	1000	false	true	"historical_trends"	"log-normal"	3.445	true	"hh-nw-kernel-distance"	90	1100	3	0.093	30	0.069	0.05	false	true	0.1	10	0	0.1	1	10	0	false	7	50	true	0	false	1	0	100	0.50186799501868	0.49813200498132004	0	0	0	0	0	0	0
11	0	"hundred-farmers3"	10000	0	"only-one-field-per-year"	2	3.168	1000	false	true	"historical_trends"	"log-normal"	3.445	true	"hh-nw-kernel-distance"	90	1100	3	0.093	30	0.069	0.05	false	true	0.1	10	0	0.1	1	10	0	false	7	50	true	0	false	1	1	100	0.5012453300124533	0.4987546699875467	0	0	6099.709790771337	0	6539.277140987519	0	365310
11	0	"hundred-farmers3"	10000	0	"only-one-field-per-year"	2	3.168	1000	false	true	"historical_trends"	"log-normal"	3.445	true	"hh-nw-kernel-distance"	90	1100	3	0.093	30	0.069	0.05	false	true	0.1	10	0	0.1	1	10	0	false	7	50	true	0	false	1	2	100	0.5199252801992528	0.4800747198007472	0	0	6423.012439301169	0	6604.957819660148	0	365310
11	0	"hundred-farmers3"	10000	0	"only-one-field-per-year"	2	3.168	1000	false	true	"historical_trends"	"log-normal"	3.445	true	"hh-nw-kernel-distance"	90	1100	3	0.093	30	0.069	0.05	false	true	0.1	10	0	0.1	1	10	0	false	7	50	true	0	false	1	3	100	0.526774595267746	0.47322540473225405	0	0	6727.437950209848	0	6658.592820719226	0	365310
11	0	"hundred-farmers3"	10000	0	"only-one-field-per-year"	2	3.168	1000	false	true	"historical_trends"	"log-normal"	3.445	true	"hh-nw-kernel-distance"	90	1100	3	0.093	30	0.069	0.05	false	true	0.1	10	0	0.1	1	10	0	false	7	50	true	0	false	1	4	100	0.5205479452054794	0.4794520547945205	0	0	6413.63731727133	0	6836.277790414762	0	365310
11	0	"hundred-farmers3"	10000	0	"only-one-field-per-year"	2	3.168	1000	false	true	"historical_trends"	"log-normal"	3.445	true	"hh-nw-kernel-distance"	90	1100	3	0.093	30	0.069	0.05	false	true	0.1	10	0	0.1	1	10	0	false	7	50	true	0	false	1	5	100	0.5554171855541719	0.44458281444582815	0	0	6795.951273347319	0	6028.522296604049	0	365310
11	0	"hundred-farmers3"	10000	0	"only-one-field-per-year"	2	3.168	1000	false	true	"historical_trends"	"log-normal"	3.445	true	"hh-nw-kernel-distance"	90	1100	3	0.093	30	0.069	0.05	false	true	0.1	10	0	0.1	1	10	0	false	7	50	true	0	false	1	6	100	0.5435865504358655	0.4564134495641345	0	0	6864.951200010739	0	5978.906208573284	0	365310
11	0	"hundred-farmers3"	10000	0	"only-one-field-per-year"	2	3.168	1000	false	true	"historical_trends"	"log-normal"	3.445	true	"hh-nw-kernel-distance"	90	1100	3	0.093	30	0.069	0.05	false	true	0.1	10	0	0.1	1	10	0	false	7	50	true	0	false	1	7	99	0.5249376558603491	0.47506234413965087	0	0	6993.41562890169	0	6124.94698823493	0	365400
11	0	"hundred-farmers3"	10000	0	"only-one-field-per-year"	2	3.168	1000	false	true	"historical_trends"	"log-normal"	3.445	true	"hh-nw-kernel-distance"	90	1100	3	0.093	30	0.069	0.05	false	true	0.1	10	0	0.1	1	10	0	false	7	50	true	0	false	1	8	96	0.5572949279899813	0.4427050720100188	0	0	6778.141560987552	0	6019.262545983582	0	365715
11	0	"hundred-farmers3"	10000	0	"only-one-field-per-year"	2	3.168	1000	false	true	"historical_trends"	"log-normal"	3.445	true	"hh-nw-kernel-distance"	90	1100	3	0.093	30	0.069	0.05	false	true	0.1	10	0	0.1	1	10	0	false	7	50	true	0	false	1	9	94	0.5688246385920804	0.43117536140791957	0	0	6694.68111956171	0	4769.08162872304	0	365985
11	0	"hundred-farmers3"	10000	0	"only-one-field-per-year"	2	3.168	1000	false	true	"historical_trends"	"log-normal"	3.445	true	"hh-nw-kernel-distance"	90	1100	3	0.093	30	0.069	0.05	false	true	0.1	10	0	0.1	1	10	0	false	7	50	true	0	false	1	10	92	0.5698041692987997	0.43019583070120027	0	0	7135.51025522012	0	3898.115426035723	0	366345
11	0	"hundred-farmers3"	10000	0	"only-one-field-per-year"	2	3.168	1000	false	true	"historical_trends"	"log-normal"	3.445	true	"hh-nw-kernel-distance"	90	1100	3	0.093	30	0.069	0.05	false	true	0.1	10	0	0.1	1	10	0	false	7	50	true	0	false	1	11	88	0.5654116145500957	0.4345883854499043	0	0	6719.319218631048	0	3982.61036389221	0	367065
11	0	"hundred-farmers3"	10000	0	"only-one-field-per-year"	2	3.168	1000	false	true	"historical_trends"	"log-normal"	3.445	true	"hh-nw-kernel-distance"	90	1100	3	0.093	30	0.069	0.05	false	true	0.1	10	0	0.1	1	10	0	false	7	50	true	0	false	1	12	86	0.5921644187540142	0.40783558124598585	0	0	7174.467815523094	0	3977.555884271288	0	367515
11	0	"hundred-farmers3"	10000	0	"only-one-field-per-year"	2	3.168	1000	false	true	"historical_trends"	"log-normal"	3.445	true	"hh-nw-kernel-distance"	90	1100	3	0.093	30	0.069	0.05	false	true	0.1	10	0	0.1	1	10	0	false	7	50	true	0	false	1	13	84	0.5881971465629053	0.41180285343709466	0	0	6976.457319823348	0	3586.173169036062	0	368190
11	0	"hundred-farmers3"	10000	0	"only-one-field-per-year"	2	3.168	1000	false	true	"historical_trends"	"log-normal"	3.445	true	"hh-nw-kernel-distance"	90	1100	3	0.093	30	0.069	0.05	false	true	0.1	10	0	0.1	1	10	0	false	7	50	true	0	false	1	14	82	0.5691803278688524	0.4308196721311475	0	0	6957.316123671902	0	3716.0958518795323	0	368955
11	0	"hundred-farmers3"	10000	0	"only-one-field-per-year"	2	3.168	1000	false	true	"historical_trends"	"log-normal"	3.445	true	"hh-nw-kernel-distance"	90	1100	3	0.093	30	0.069	0.05	false	true	0.1	10	0	0.1	1	10	0	false	7	50	true	0	false	1	15	81	0.5878867676102699	0.4121132323897301	0	0	7168.443165231849	0	3927.2687105700456	0	369225
11	0	"hundred-farmers3"	10000	0	"only-one-field-per-year"	2	3.168	1000	false	true	"historical_trends"	"log-normal"	3.445	true	"hh-nw-kernel-distance"	90	1100	3	0.093	30	0.069	0.05	false	true	0.1	10	0	0.1	1	10	0	false	7	50	true	0	false	1	16	79	0.592271818787475	0.40772818121252496	0	0	7204.581923737719	0	4069.3850771486455	0	370035
11	0	"hundred-farmers3"	10000	0	"only-one-field-per-year"	2	3.168	1000	false	true	"historical_trends"	"log-normal"	3.445	true	"hh-nw-kernel-distance"	90	1100	3	0.093	30	0.069	0.05	false	true	0.1	10	0	0.1	1	10	0	false	7	50	true	0	false	1	17	73	0.6108408617095205	0.3891591382904795	0	0	7371.17801417256	0	3783.442131005201	0	372825
11	0	"hundred-farmers3"	10000	0	"only-one-field-per-year"	2	3.168	1000	false	true	"historical_trends"	"log-normal"	3.445	true	"hh-nw-kernel-distance"	90	1100	3	0.093	30	0.069	0.05	false	true	0.1	10	0	0.1	1	10	0	false	7	50	true	0	false	1	18	69	0.6280400572246065	0.3719599427753934	0	0	7660.098484652603	0	3548.7466017618203	0	374670
11	0	"hundred-farmers3"	10000	0	"only-one-field-per-year"	2	3.168	1000	false	true	"historical_trends"	"log-normal"	3.445	true	"hh-nw-kernel-distance"	90	1100	3	0.093	30	0.069	0.05	false	true	0.1	10	0	0.1	1	10	0	false	7	50	true	0	false	1	19	68	0.6316546762589929	0.3683453237410072	0	0	8034.306135883023	0	3475.3927579837336	0	375030
11	0	"hundred-farmers3"	10000	0	"only-one-field-per-year"	2	3.168	1000	false	true	"historical_trends"	"log-normal"	3.445	true	"hh-nw-kernel-distance"	90	1100	3	0.093	30	0.069	0.05	false	true	0.1	10	0	0.1	1	10	0	false	7	50	true	0	false	1	20	65	0.6617100371747212	0.3382899628252788	0	0	8175.790184243755	0	3150.5279425697395	0	377055
11	0	"hundred-farmers3"	10000	0	"only-one-field-per-year"	2	3.168	1000	false	true	"historical_trends"	"log-normal"	3.445	true	"hh-nw-kernel-distance"	90	1100	3	0.093	30	0.069	0.05	false	true	0.1	10	0	0.1	1	10	0	false	7	50	true	0	false	1	21	64	0.657185628742515	0.34281437125748504	0	0	8474.90777235944	0	3296.308330062296	0	377460
11	0	"hundred-farmers3"	10000	0	"only-one-field-per-year"	2	3.168	1000	false	true	"historical_trends"	"log-normal"	3.445	true	"hh-nw-kernel-distance"	90	1100	3	0.093	30	0.069	0.05	false	true	0.1	10	0	0.1	1	10	0	false	7	50	true	0	false	1	22	63	0.6729607250755287	0.3270392749244713	0	0	8100.35337868752	0	3317.526797339286	0	378000
11	0	"hundred-farmers3"	10000	0	"only-one-field-per-year"	2	3.168	1000	false	true	"historical_trends"	"log-normal"	3.445	true	"hh-nw-kernel-distance"	90	1100	3	0.093	30	0.069	0.05	false	true	0.1	10	0	0.1	1	10	0	false	7	50	true	0	false	1	23	62	0.6765375854214123	0.3234624145785877	0	0	8459.801835137518	0	3346.8178764225345	0	378315
11	0	"hundred-farmers3"	10000	0	"only-one-field-per-year"	2	3.168	1000	false	true	"historical_trends"	"log-normal"	3.445	true	"hh-nw-kernel-distance"	90	1100	3	0.093	30	0.069	0.05	false	true	0.1	10	0	0.1	1	10	0	false	7	50	true	0	false	1	24	60	0.6386292834890965	0.3613707165109034	0	0	8404.406939215847	0	3329.34863553139	0	379800
11	0	"hundred-farmers3"	10000	0	"only-one-field-per-year"	2	3.168	1000	false	true	"historical_trends"	"log-normal"	3.445	true	"hh-nw-kernel-distance"	90	1100	3	0.093	30	0.069	0.05	false	true	0.1	10	0	0.1	1	10	0	false	7	50	true	0	false	1	25	57	0.6592775041050903	0.34072249589490966	0	0	8328.58381086239	0	3040.8448126228805	0	382770
11	0	"hundred-farmers3"	10000	0	"only-one-field-per-year"	2	3.168	1000	false	true	"historical_trends"	"log-normal"	3.445	true	"hh-nw-kernel-distance"	90	1100	3	0.093	30	0.069	0.05	false	true	0.1	10	0	0.1	1	10	0	false	7	50	true	0	false	1	26	56	0.6614238410596026	0.33857615894039733	0	0	8488.079987095958	0	3212.3541454354095	0	383220
11	0	"hundred-farmers3"	10000	0	"only-one-field-per-year"	2	3.168	1000	false	true	"historical_trends"	"log-normal"	3.445	true	"hh-nw-kernel-distance"	90	1100	3	0.093	30	0.069	0.05	false	true	0.1	10	0	0.1	1	10	0	false	7	50	true	0	false	1	27	53	0.6843971631205674	0.31560283687943264	0	0	8486.326772383041	0	2277.2172634201083	0	386820
11	0	"hundred-farmers3"	10000	0	"only-one-field-per-year"	2	3.168	1000	false	true	"historical_trends"	"log-normal"	3.445	true	"hh-nw-kernel-distance"	90	1100	3	0.093	30	0.069	0.05	false	true	0.1	10	0	0.1	1	10	0	false	7	50	true	0	false	1	28	51	0.6960072595281307	0.3039927404718693	0	0	8333.291275205658	0	1676.2225367587278	0	387990
11	0	"hundred-farmers3"	10000	0	"only-one-field-per-year"	2	3.168	1000	false	true	"historical_trends"	"log-normal"	3.445	true	"hh-nw-kernel-distance"	90	1100	3	0.093	30	0.069	0.05	false	true	0.1	10	0	0.1	1	10	0	false	7	50	true	0	false	1	29	49	0.7073394495412844	0.2926605504587156	0	0	8552.684312644158	0	1696.9896612393031	0	388530
11	0	"hundred-farmers3"	10000	0	"only-one-field-per-year"	2	3.168	1000	false	true	"historical_trends"	"log-normal"	3.445	true	"hh-nw-kernel-distance"	90	1100	3	0.093	30	0.069	0.05	false	true	0.1	10	0	0.1	1	10	0	false	7	50	true	0	false	1	30	49	0.7155963302752294	0.28440366972477066	0	0	8643.717868072514	0	1685.224333541161	0	388530
11	0	"hundred-farmers3"	10000	0	"only-one-field-per-year"	2	3.168	1000	false	true	"historical_trends"	"log-normal"	3.445	true	"hh-nw-kernel-distance"	90	1100	3	0.093	30	0.069	0.05	false	true	0.1	10	0	0.1	1	10	0	false	7	50	true	0	false	1	31	48	0.7218114602587801	0.27818853974122	0	0	8950.106105343692	0	1530.7584177751583	0	388890
11	0	"hundred-farmers3"	10000	0	"only-one-field-per-year"	2	3.168	1000	false	true	"historical_trends"	"log-normal"	3.445	true	"hh-nw-kernel-distance"	90	1100	3	0.093	30	0.069	0.05	false	true	0.1	10	0	0.1	1	10	0	false	7	50	true	0	false	1	32	46	0.7221702525724977	0.2778297474275023	0	0	8905.420853639007	0	1521.4176912524554	0	389475
11	0	"hundred-farmers3"	10000	0	"only-one-field-per-year"	2	3.168	1000	false	true	"historical_trends"	"log-normal"	3.445	true	"hh-nw-kernel-distance"	90	1100	3	0.093	30	0.069	0.05	false	true	0.1	10	0	0.1	1	10	0	false	7	50	true	0	false	1	33	44	0.7293447293447294	0.2706552706552707	0	0	9038.45442135319	0	1578.1757542383832	0	390195
11	0	"hundred-farmers3"	10000	0	"only-one-field-per-year"	2	3.168	1000	false	true	"historical_trends"	"log-normal"	3.445	true	"hh-nw-kernel-distance"	90	1100	3	0.093	30	0.069	0.05	false	true	0.1	10	0	0.1	1	10	0	false	7	50	true	0	false	1	34	42	0.7362637362637363	0.26373626373626374	0	0	8874.210292367236	0	1571.6178707688368	0	392535
11	0	"hundred-farmers3"	10000	0	"only-one-field-per-year"	2	3.168	1000	false	true	"historical_trends"	"log-normal"	3.445	true	"hh-nw-kernel-distance"	90	1100	3	0.093	30	0.069	0.05	false	true	0.1	10	0	0.1	1	10	0	false	7	50	true	0	false	1	35	41	0.7492447129909365	0.25075528700906347	0	0	9045.238861161748	0	1676.8530747120258	0	392895
11	0	"hundred-farmers3"	10000	0	"only-one-field-per-year"	2	3.168	1000	false	true	"historical_trends"	"log-normal"	3.445	true	"hh-nw-kernel-distance"	90	1100	3	0.093	30	0.069	0.05	false	true	0.1	10	0	0.1	1	10	0	false	7	50	true	0	false	1	36	40	0.7689969604863222	0.23100303951367782	0	0	8169.2266036012425	0	1569.5546193436505	0	393165
11	0	"hundred-farmers3"	10000	0	"only-one-field-per-year"	2	3.168	1000	false	true	"historical_trends"	"log-normal"	3.445	true	"hh-nw-kernel-distance"	90	1100	3	0.093	30	0.069	0.05	false	true	0.1	10	0	0.1	1	10	0	false	7	50	true	0	false	1	37	40	0.7537993920972644	0.24620060790273557	0	0	8387.656106375187	0	1557.7554799663662	0	393165
11	0	"hundred-farmers3"	10000	0	"only-one-field-per-year"	2	3.168	1000	false	true	"historical_trends"	"log-normal"	3.445	true	"hh-nw-kernel-distance"	90	1100	3	0.093	30	0.069	0.05	false	true	0.1	10	0	0.1	1	10	0	false	7	50	true	0	false	1	38	40	0.7304964539007093	0.2695035460992908	0	0	8556.046015534856	0	1609.0162661394722	0	393165
11	0	"hundred-farmers3"	10000	0	"only-one-field-per-year"	2	3.168	1000	false	true	"historical_trends"	"log-normal"	3.445	true	"hh-nw-kernel-distance"	90	1100	3	0.093	30	0.069	0.05	false	true	0.1	10	0	0.1	1	10	0	false	7	50	true	0	false	1	39	37	0.7198321091290661	0.2801678908709339	0	0	8440.735921918385	0	1221.8869924047974	0	394695
11	0	"hundred-farmers3"	10000	0	"only-one-field-per-year"	2	3.168	1000	false	true	"historical_trends"	"log-normal"	3.445	true	"hh-nw-kernel-distance"	90	1100	3	0.093	30	0.069	0.05	false	true	0.1	10	0	0.1	1	10	0	false	7	50	true	0	false	1	40	36	0.7475832438238453	0.25241675617615467	0	0	8607.993820591473	0	1018.1979433772701	0	395685
11	0	"hundred-farmers3"	10000	0	"only-one-field-per-year"	2	3.168	1000	false	true	"historical_trends"	"log-normal"	3.445	true	"hh-nw-kernel-distance"	90	1100	3	0.093	30	0.069	0.05	false	true	0.1	10	0	0.1	1	10	0	false	7	50	true	0	false	1	41	36	0.7475832438238453	0.25241675617615467	0	0	8842.513242241737	0	1076.6566707061445	0	395685
11	0	"hundred-farmers3"	10000	0	"only-one-field-per-year"	2	3.168	1000	false	true	"historical_trends"	"log-normal"	3.445	true	"hh-nw-kernel-distance"	90	1100	3	0.093	30	0.069	0.05	false	true	0.1	10	0	0.1	1	10	0	false	7	50	true	0	false	1	42	36	0.7475832438238453	0.25241675617615467	0	0	9059.075043230801	0	1148.1008063534832	0	395685
11	0	"hundred-farmers3"	10000	0	"only-one-field-per-year"	2	3.168	1000	false	true	"historical_trends"	"log-normal"	3.445	true	"hh-nw-kernel-distance"	90	1100	3	0.093	30	0.069	0.05	false	true	0.1	10	0	0.1	1	10	0	false	7	50	true	0	false	1	43	35	0.7106430155210643	0.2893569844789357	0	0	8507.32017639608	0	1184.564889637115	0	396990
11	0	"hundred-farmers3"	10000	0	"only-one-field-per-year"	2	3.168	1000	false	true	"historical_trends"	"log-normal"	3.445	true	"hh-nw-kernel-distance"	90	1100	3	0.093	30	0.069	0.05	false	true	0.1	10	0	0.1	1	10	0	false	7	50	true	0	false	1	44	33	0.6921348314606741	0.30786516853932583	0	0	8384.84647028508	0	1257.2563304565954	0	397530
11	0	"hundred-farmers3"	10000	0	"only-one-field-per-year"	2	3.168	1000	false	true	"historical_trends"	"log-normal"	3.445	true	"hh-nw-kernel-distance"	90	1100	3	0.093	30	0.069	0.05	false	true	0.1	10	0	0.1	1	10	0	false	7	50	true	0	false	1	45	33	0.6898876404494382	0.3101123595505618	0	0	7960.8899682180245	0	1368.079476641118	0	397530
11	0	"hundred-farmers3"	10000	0	"only-one-field-per-year"	2	3.168	1000	false	true	"historical_trends"	"log-normal"	3.445	true	"hh-nw-kernel-distance"	90	1100	3	0.093	30	0.069	0.05	false	true	0.1	10	0	0.1	1	10	0	false	7	50	true	0	false	1	46	31	0.7148194271481942	0.2851805728518057	0	0	7063.5014231185505	0	1072.2156989602875	0	401445
11	0	"hundred-farmers3"	10000	0	"only-one-field-per-year"	2	3.168	1000	false	true	"historical_trends"	"log-normal"	3.445	true	"hh-nw-kernel-distance"	90	1100	3	0.093	30	0.069	0.05	false	true	0.1	10	0	0.1	1	10	0	false	7	50	true	0	false	1	47	31	0.6986301369863014	0.3013698630136986	0	0	7270.23911101397	0	1163.4968039682992	0	401445
11	0	"hundred-farmers3"	10000	0	"only-one-field-per-year"	2	3.168	1000	false	true	"historical_trends"	"log-normal"	3.445	true	"hh-nw-kernel-distance"	90	1100	3	0.093	30	0.069	0.05	false	true	0.1	10	0	0.1	1	10	0	false	7	50	true	0	false	1	48	29	0.6631299734748011	0.33687002652519893	0	0	6442.106045388251	0	1195.3707494624218	0	403650
11	0	"hundred-farmers3"	10000	0	"only-one-field-per-year"	2	3.168	1000	false	true	"historical_trends"	"log-normal"	3.445	true	"hh-nw-kernel-distance"	90	1100	3	0.093	30	0.069	0.05	false	true	0.1	10	0	0.1	1	10	0	false	7	50	true	0	false	1	49	27	0.6547455295735901	0.3452544704264099	0	0	5938.92027757755	0	1104.3265662093604	0	404865
11	0	"hundred-farmers3"	10000	0	"only-one-field-per-year"	2	3.168	1000	false	true	"historical_trends"	"log-normal"	3.445	true	"hh-nw-kernel-distance"	90	1100	3	0.093	30	0.069	0.05	false	true	0.1	10	0	0.1	1	10	0	false	7	50	true	0	false	1	50	27	0.6341127922971114	0.3658872077028886	0	0	5984.533375476884	0	1224.281862608954	0	404865
12	0	"hundred-farmers3"	10000	0	"only-one-field-per-year"	2	3.168	1000	false	true	"historical_trends"	"log-normal"	3.445	true	"hh-nw-kernel-distance"	90	1100	3	0.093	30	0.069	0.05	false	true	0.1	10	0	0.1	1	10	0	false	7	50	true	0	false	1	0	100	0.50186799501868	0.49813200498132004	0	0	0	0	0	0	0
12	0	"hundred-farmers3"	10000	0	"only-one-field-per-year"	2	3.168	1000	false	true	"historical_trends"	"log-normal"	3.445	true	"hh-nw-kernel-distance"	90	1100	3	0.093	30	0.069	0.05	false	true	0.1	10	0	0.1	1	10	0	false	7	50	true	0	false	1	1	100	0.50186799501868	0.49813200498132004	0	0	6117.966157796843	0	6996.769614500864	0	365310
12	0	"hundred-farmers3"	10000	0	"only-one-field-per-year"	2	3.168	1000	false	true	"historical_trends"	"log-normal"	3.445	true	"hh-nw-kernel-distance"	90	1100	3	0.093	30	0.069	0.05	false	true	0.1	10	0	0.1	1	10	0	false	7	50	true	0	false	1	2	100	0.5080946450809465	0.4919053549190536	0	0	6120.156497582947	0	6846.293050435384	0	365310
12	0	"hundred-farmers3"	10000	0	"only-one-field-per-year"	2	3.168	1000	false	true	"historical_trends"	"log-normal"	3.445	true	"hh-nw-kernel-distance"	90	1100	3	0.093	30	0.069	0.05	false	true	0.1	10	0	0.1	1	10	0	false	7	50	true	0	false	1	3	100	0.5174346201743462	0.4825653798256538	0	0	6262.605258524003	0	6833.101673309535	0	365310
12	0	"hundred-farmers3"	10000	0	"only-one-field-per-year"	2	3.168	1000	false	true	"historical_trends"	"log-normal"	3.445	true	"hh-nw-kernel-distance"	90	1100	3	0.093	30	0.069	0.05	false	true	0.1	10	0	0.1	1	10	0	false	7	50	true	0	false	1	4	100	0.512453300124533	0.487546699875467	0	0	6421.256332196215	0	6992.715854756939	0	365310
12	0	"hundred-farmers3"	10000	0	"only-one-field-per-year"	2	3.168	1000	false	true	"historical_trends"	"log-normal"	3.445	true	"hh-nw-kernel-distance"	90	1100	3	0.093	30	0.069	0.05	false	true	0.1	10	0	0.1	1	10	0	false	7	50	true	0	false	1	5	100	0.5311332503113325	0.4688667496886675	0	0	6564.902459546663	0	6595.088844851282	0	365310
12	0	"hundred-farmers3"	10000	0	"only-one-field-per-year"	2	3.168	1000	false	true	"historical_trends"	"log-normal"	3.445	true	"hh-nw-kernel-distance"	90	1100	3	0.093	30	0.069	0.05	false	true	0.1	10	0	0.1	1	10	0	false	7	50	true	0	false	1	6	99	0.5305486284289277	0.4694513715710723	0	0	6799.015973837693	0	6613.879398123328	0	365400
12	0	"hundred-farmers3"	10000	0	"only-one-field-per-year"	2	3.168	1000	false	true	"historical_trends"	"log-normal"	3.445	true	"hh-nw-kernel-distance"	90	1100	3	0.093	30	0.069	0.05	false	true	0.1	10	0	0.1	1	10	0	false	7	50	true	0	false	1	7	96	0.5181476846057572	0.4818523153942428	0	0	7012.572305554298	0	6719.00758817831	0	365670
12	0	"hundred-farmers3"	10000	0	"only-one-field-per-year"	2	3.168	1000	false	true	"historical_trends"	"log-normal"	3.445	true	"hh-nw-kernel-distance"	90	1100	3	0.093	30	0.069	0.05	false	true	0.1	10	0	0.1	1	10	0	false	7	50	true	0	false	1	8	94	0.549278091650973	0.450721908349027	0	0	6774.149917339276	0	6174.71416236889	0	365895
12	0	"hundred-farmers3"	10000	0	"only-one-field-per-year"	2	3.168	1000	false	true	"historical_trends"	"log-normal"	3.445	true	"hh-nw-kernel-distance"	90	1100	3	0.093	30	0.069	0.05	false	true	0.1	10	0	0.1	1	10	0	false	7	50	true	0	false	1	9	94	0.6101694915254238	0.3898305084745763	0	0	6913.5822708644355	0	3822.5785288680504	0	365895
12	0	"hundred-farmers3"	10000	0	"only-one-field-per-year"	2	3.168	1000	false	true	"historical_trends"	"log-normal"	3.445	true	"hh-nw-kernel-distance"	90	1100	3	0.093	30	0.069	0.05	false	true	0.1	10	0	0.1	1	10	0	false	7	50	true	0	false	1	10	90	0.6280101394169835	0.3719898605830165	0	0	7561.943076184559	0	2764.903133021885	0	366570
12	0	"hundred-farmers3"	10000	0	"only-one-field-per-year"	2	3.168	1000	false	true	"historical_trends"	"log-normal"	3.445	true	"hh-nw-kernel-distance"	90	1100	3	0.093	30	0.069	0.05	false	true	0.1	10	0	0.1	1	10	0	false	7	50	true	0	false	1	11	89	0.6209523809523809	0.379047619047619	0	0	7413.12054421472	0	2950.1610990799177	0	366705
12	0	"hundred-farmers3"	10000	0	"only-one-field-per-year"	2	3.168	1000	false	true	"historical_trends"	"log-normal"	3.445	true	"hh-nw-kernel-distance"	90	1100	3	0.093	30	0.069	0.05	false	true	0.1	10	0	0.1	1	10	0	false	7	50	true	0	false	1	12	87	0.6517571884984026	0.34824281150159747	0	0	8037.3194499822885	0	2980.344162297213	0	367155
12	0	"hundred-farmers3"	10000	0	"only-one-field-per-year"	2	3.168	1000	false	true	"historical_trends"	"log-normal"	3.445	true	"hh-nw-kernel-distance"	90	1100	3	0.093	30	0.069	0.05	false	true	0.1	10	0	0.1	1	10	0	false	7	50	true	0	false	1	13	81	0.6738845144356955	0.3261154855643045	0	0	7631.126225920643	0	2451.82700540577	0	369000
12	0	"hundred-farmers3"	10000	0	"only-one-field-per-year"	2	3.168	1000	false	true	"historical_trends"	"log-normal"	3.445	true	"hh-nw-kernel-distance"	90	1100	3	0.093	30	0.069	0.05	false	true	0.1	10	0	0.1	1	10	0	false	7	50	true	0	false	1	14	80	0.6433289299867899	0.35667107001321	0	0	7439.140090475039	0	2607.4001951956093	0	369450
12	0	"hundred-farmers3"	10000	0	"only-one-field-per-year"	2	3.168	1000	false	true	"historical_trends"	"log-normal"	3.445	true	"hh-nw-kernel-distance"	90	1100	3	0.093	30	0.069	0.05	false	true	0.1	10	0	0.1	1	10	0	false	7	50	true	0	false	1	15	75	0.6666666666666666	0.3333333333333333	0	0	7964.238047595921	0	2459.125574215291	0	371025
12	0	"hundred-farmers3"	10000	0	"only-one-field-per-year"	2	3.168	1000	false	true	"historical_trends"	"log-normal"	3.445	true	"hh-nw-kernel-distance"	90	1100	3	0.093	30	0.069	0.05	false	true	0.1	10	0	0.1	1	10	0	false	7	50	true	0	false	1	16	69	0.6900420757363254	0.30995792426367463	0	0	8173.884355989606	0	2212.8661368091794	0	373410
12	0	"hundred-farmers3"	10000	0	"only-one-field-per-year"	2	3.168	1000	false	true	"historical_trends"	"log-normal"	3.445	true	"hh-nw-kernel-distance"	90	1100	3	0.093	30	0.069	0.05	false	true	0.1	10	0	0.1	1	10	0	false	7	50	true	0	false	1	17	67	0.6950354609929078	0.3049645390070922	0	0	8341.05137337246	0	2345.4669459950524	0	374130
12	0	"hundred-farmers3"	10000	0	"only-one-field-per-year"	2	3.168	1000	false	true	"historical_trends"	"log-normal"	3.445	true	"hh-nw-kernel-distance"	90	1100	3	0.093	30	0.069	0.05	false	true	0.1	10	0	0.1	1	10	0	false	7	50	true	0	false	1	18	67	0.6709219858156028	0.32907801418439714	0	0	7934.066443707258	0	2578.524126107627	0	374130
12	0	"hundred-farmers3"	10000	0	"only-one-field-per-year"	2	3.168	1000	false	true	"historical_trends"	"log-normal"	3.445	true	"hh-nw-kernel-distance"	90	1100	3	0.093	30	0.069	0.05	false	true	0.1	10	0	0.1	1	10	0	false	7	50	true	0	false	1	19	65	0.6883586406362979	0.3116413593637021	0	0	8335.378122819267	0	2608.4959266199135	0	375345
12	0	"hundred-farmers3"	10000	0	"only-one-field-per-year"	2	3.168	1000	false	true	"historical_trends"	"log-normal"	3.445	true	"hh-nw-kernel-distance"	90	1100	3	0.093	30	0.069	0.05	false	true	0.1	10	0	0.1	1	10	0	false	7	50	true	0	false	1	20	64	0.6997808619430241	0.3002191380569759	0	0	8698.155443269035	0	2811.431438031626	0	375975
12	0	"hundred-farmers3"	10000	0	"only-one-field-per-year"	2	3.168	1000	false	true	"historical_trends"	"log-normal"	3.445	true	"hh-nw-kernel-distance"	90	1100	3	0.093	30	0.069	0.05	false	true	0.1	10	0	0.1	1	10	0	false	7	50	true	0	false	1	21	61	0.7053571428571429	0.29464285714285715	0	0	8906.81257496445	0	2896.9089868490237	0	377100
12	0	"hundred-farmers3"	10000	0	"only-one-field-per-year"	2	3.168	1000	false	true	"historical_trends"	"log-normal"	3.445	true	"hh-nw-kernel-distance"	90	1100	3	0.093	30	0.069	0.05	false	true	0.1	10	0	0.1	1	10	0	false	7	50	true	0	false	1	22	58	0.7352941176470589	0.2647058823529412	0	0	8270.156893855114	0	2443.7111800230914	0	379440
12	0	"hundred-farmers3"	10000	0	"only-one-field-per-year"	2	3.168	1000	false	true	"historical_trends"	"log-normal"	3.445	true	"hh-nw-kernel-distance"	90	1100	3	0.093	30	0.069	0.05	false	true	0.1	10	0	0.1	1	10	0	false	7	50	true	0	false	1	23	56	0.7633892885691447	0.23661071143085532	0	0	8821.8633802879	0	1988.2390570902915	0	381285
12	0	"hundred-farmers3"	10000	0	"only-one-field-per-year"	2	3.168	1000	false	true	"historical_trends"	"log-normal"	3.445	true	"hh-nw-kernel-distance"	90	1100	3	0.093	30	0.069	0.05	false	true	0.1	10	0	0.1	1	10	0	false	7	50	true	0	false	1	24	56	0.709832134292566	0.290167865707434	0	0	8574.236133465181	0	2143.015363893605	0	381285
12	0	"hundred-farmers3"	10000	0	"only-one-field-per-year"	2	3.168	1000	false	true	"historical_trends"	"log-normal"	3.445	true	"hh-nw-kernel-distance"	90	1100	3	0.093	30	0.069	0.05	false	true	0.1	10	0	0.1	1	10	0	false	7	50	true	0	false	1	25	54	0.7040472175379426	0.29595278246205736	0	0	8465.367042604283	0	2043.0214611730046	0	384210
12	0	"hundred-farmers3"	10000	0	"only-one-field-per-year"	2	3.168	1000	false	true	"historical_trends"	"log-normal"	3.445	true	"hh-nw-kernel-distance"	90	1100	3	0.093	30	0.069	0.05	false	true	0.1	10	0	0.1	1	10	0	false	7	50	true	0	false	1	26	52	0.7167832167832168	0.28321678321678323	0	0	8412.9003802164	0	1839.9690517187541	0	386100
12	0	"hundred-farmers3"	10000	0	"only-one-field-per-year"	2	3.168	1000	false	true	"historical_trends"	"log-normal"	3.445	true	"hh-nw-kernel-distance"	90	1100	3	0.093	30	0.069	0.05	false	true	0.1	10	0	0.1	1	10	0	false	7	50	true	0	false	1	27	49	0.7155635062611807	0.2844364937388193	0	0	8407.934791879634	0	1601.3008828101674	0	387270
12	0	"hundred-farmers3"	10000	0	"only-one-field-per-year"	2	3.168	1000	false	true	"historical_trends"	"log-normal"	3.445	true	"hh-nw-kernel-distance"	90	1100	3	0.093	30	0.069	0.05	false	true	0.1	10	0	0.1	1	10	0	false	7	50	true	0	false	1	28	48	0.7008086253369272	0.2991913746630728	0	0	8540.911711027044	0	1528.629967523929	0	387495
12	0	"hundred-farmers3"	10000	0	"only-one-field-per-year"	2	3.168	1000	false	true	"historical_trends"	"log-normal"	3.445	true	"hh-nw-kernel-distance"	90	1100	3	0.093	30	0.069	0.05	false	true	0.1	10	0	0.1	1	10	0	false	7	50	true	0	false	1	29	48	0.7079964061096137	0.2920035938903863	0	0	8737.724443179724	0	1461.1936447296239	0	387495
12	0	"hundred-farmers3"	10000	0	"only-one-field-per-year"	2	3.168	1000	false	true	"historical_trends"	"log-normal"	3.445	true	"hh-nw-kernel-distance"	90	1100	3	0.093	30	0.069	0.05	false	true	0.1	10	0	0.1	1	10	0	false	7	50	true	0	false	1	30	48	0.7079964061096137	0.2920035938903863	0	0	8861.55971382076	0	1565.2410358943505	0	387495
12	0	"hundred-farmers3"	10000	0	"only-one-field-per-year"	2	3.168	1000	false	true	"historical_trends"	"log-normal"	3.445	true	"hh-nw-kernel-distance"	90	1100	3	0.093	30	0.069	0.05	false	true	0.1	10	0	0.1	1	10	0	false	7	50	true	0	false	1	31	45	0.7187214611872146	0.28127853881278536	0	0	9033.874194668015	0	1241.5556303552025	0	388305
12	0	"hundred-farmers3"	10000	0	"only-one-field-per-year"	2	3.168	1000	false	true	"historical_trends"	"log-normal"	3.445	true	"hh-nw-kernel-distance"	90	1100	3	0.093	30	0.069	0.05	false	true	0.1	10	0	0.1	1	10	0	false	7	50	true	0	false	1	32	43	0.7445600756859035	0.2554399243140965	0	0	8909.547476277185	0	1284.8967679469752	0	390015
12	0	"hundred-farmers3"	10000	0	"only-one-field-per-year"	2	3.168	1000	false	true	"historical_trends"	"log-normal"	3.445	true	"hh-nw-kernel-distance"	90	1100	3	0.093	30	0.069	0.05	false	true	0.1	10	0	0.1	1	10	0	false	7	50	true	0	false	1	33	41	0.7485549132947977	0.2514450867052023	0	0	8868.137543179166	0	1390.623697579576	0	390870
12	0	"hundred-farmers3"	10000	0	"only-one-field-per-year"	2	3.168	1000	false	true	"historical_trends"	"log-normal"	3.445	true	"hh-nw-kernel-distance"	90	1100	3	0.093	30	0.069	0.05	false	true	0.1	10	0	0.1	1	10	0	false	7	50	true	0	false	1	34	40	0.762641898864809	0.23735810113519093	0	0	8649.232729120404	0	1443.3035695011154	0	393975
12	0	"hundred-farmers3"	10000	0	"only-one-field-per-year"	2	3.168	1000	false	true	"historical_trends"	"log-normal"	3.445	true	"hh-nw-kernel-distance"	90	1100	3	0.093	30	0.069	0.05	false	true	0.1	10	0	0.1	1	10	0	false	7	50	true	0	false	1	35	39	0.7857923497267759	0.21420765027322405	0	0	8394.695474775826	0	1440.2152009883102	0	396405
12	0	"hundred-farmers3"	10000	0	"only-one-field-per-year"	2	3.168	1000	false	true	"historical_trends"	"log-normal"	3.445	true	"hh-nw-kernel-distance"	90	1100	3	0.093	30	0.069	0.05	false	true	0.1	10	0	0.1	1	10	0	false	7	50	true	0	false	1	36	34	0.8606658446362515	0.13933415536374846	0	0	6992.749746595184	0	792.2712541332731	0	401085
12	0	"hundred-farmers3"	10000	0	"only-one-field-per-year"	2	3.168	1000	false	true	"historical_trends"	"log-normal"	3.445	true	"hh-nw-kernel-distance"	90	1100	3	0.093	30	0.069	0.05	false	true	0.1	10	0	0.1	1	10	0	false	7	50	true	0	false	1	37	33	0.8582183186951067	0.14178168130489335	0	0	7138.731937196168	0	289.514525560795	0	401715
12	0	"hundred-farmers3"	10000	0	"only-one-field-per-year"	2	3.168	1000	false	true	"historical_trends"	"log-normal"	3.445	true	"hh-nw-kernel-distance"	90	1100	3	0.093	30	0.069	0.05	false	true	0.1	10	0	0.1	1	10	0	false	7	50	true	0	false	1	38	33	0.7892095357590966	0.2107904642409034	0	0	7252.219462883181	0	312.34037776120397	0	401715
12	0	"hundred-farmers3"	10000	0	"only-one-field-per-year"	2	3.168	1000	false	true	"historical_trends"	"log-normal"	3.445	true	"hh-nw-kernel-distance"	90	1100	3	0.093	30	0.069	0.05	false	true	0.1	10	0	0.1	1	10	0	false	7	50	true	0	false	1	39	33	0.7841907151819323	0.21580928481806774	0	0	7458.953502987645	0	369.82440734704835	0	401715
12	0	"hundred-farmers3"	10000	0	"only-one-field-per-year"	2	3.168	1000	false	true	"historical_trends"	"log-normal"	3.445	true	"hh-nw-kernel-distance"	90	1100	3	0.093	30	0.069	0.05	false	true	0.1	10	0	0.1	1	10	0	false	7	50	true	0	false	1	40	32	0.7938931297709924	0.20610687022900764	0	0	7521.838477117067	0	361.20046804176667	0	402210
12	0	"hundred-farmers3"	10000	0	"only-one-field-per-year"	2	3.168	1000	false	true	"historical_trends"	"log-normal"	3.445	true	"hh-nw-kernel-distance"	90	1100	3	0.093	30	0.069	0.05	false	true	0.1	10	0	0.1	1	10	0	false	7	50	true	0	false	1	41	30	0.7979002624671916	0.2020997375328084	0	0	7488.184337442242	0	313.1978246024216	0	403290
12	0	"hundred-farmers3"	10000	0	"only-one-field-per-year"	2	3.168	1000	false	true	"historical_trends"	"log-normal"	3.445	true	"hh-nw-kernel-distance"	90	1100	3	0.093	30	0.069	0.05	false	true	0.1	10	0	0.1	1	10	0	false	7	50	true	0	false	1	42	30	0.7979002624671916	0.2020997375328084	0	0	7680.1588067449175	0	336.40347269818477	0	403290
12	0	"hundred-farmers3"	10000	0	"only-one-field-per-year"	2	3.168	1000	false	true	"historical_trends"	"log-normal"	3.445	true	"hh-nw-kernel-distance"	90	1100	3	0.093	30	0.069	0.05	false	true	0.1	10	0	0.1	1	10	0	false	7	50	true	0	false	1	43	30	0.7742782152230971	0.22572178477690288	0	0	7567.13757771194	0	400.5800377106947	0	403290
12	0	"hundred-farmers3"	10000	0	"only-one-field-per-year"	2	3.168	1000	false	true	"historical_trends"	"log-normal"	3.445	true	"hh-nw-kernel-distance"	90	1100	3	0.093	30	0.069	0.05	false	true	0.1	10	0	0.1	1	10	0	false	7	50	true	0	false	1	44	29	0.7496542185338866	0.2503457814661134	0	0	7018.801963832853	0	259.85448873026786	0	405045
12	0	"hundred-farmers3"	10000	0	"only-one-field-per-year"	2	3.168	1000	false	true	"historical_trends"	"log-normal"	3.445	true	"hh-nw-kernel-distance"	90	1100	3	0.093	30	0.069	0.05	false	true	0.1	10	0	0.1	1	10	0	false	7	50	true	0	false	1	45	29	0.7302904564315352	0.2697095435684647	0	0	5703.912841809405	0	357.15122301974134	0	405045
12	0	"hundred-farmers3"	10000	0	"only-one-field-per-year"	2	3.168	1000	false	true	"historical_trends"	"log-normal"	3.445	true	"hh-nw-kernel-distance"	90	1100	3	0.093	30	0.069	0.05	false	true	0.1	10	0	0.1	1	10	0	false	7	50	true	0	false	1	46	27	0.7312588401697313	0.26874115983026875	0	0	5067.041881444327	0	475.8567034183168	0	405765
12	0	"hundred-farmers3"	10000	0	"only-one-field-per-year"	2	3.168	1000	false	true	"historical_trends"	"log-normal"	3.445	true	"hh-nw-kernel-distance"	90	1100	3	0.093	30	0.069	0.05	false	true	0.1	10	0	0.1	1	10	0	false	7	50	true	0	false	1	47	26	0.7321937321937322	0.2678062678062678	0	0	5332.5361660148565	0	606.7370176789184	0	405990
12	0	"hundred-farmers3"	10000	0	"only-one-field-per-year"	2	3.168	1000	false	true	"historical_trends"	"log-normal"	3.445	true	"hh-nw-kernel-distance"	90	1100	3	0.093	30	0.069	0.05	false	true	0.1	10	0	0.1	1	10	0	false	7	50	true	0	false	1	48	23	0.7189349112426036	0.28106508875739644	0	0	5044.929862945791	0	662.1796760813238	0	407160
12	0	"hundred-farmers3"	10000	0	"only-one-field-per-year"	2	3.168	1000	false	true	"historical_trends"	"log-normal"	3.445	true	"hh-nw-kernel-distance"	90	1100	3	0.093	30	0.069	0.05	false	true	0.1	10	0	0.1	1	10	0	false	7	50	true	0	false	1	49	21	0.6890243902439024	0.31097560975609756	0	0	4719.476571679284	0	760.9897733023472	0	408060
12	0	"hundred-farmers3"	10000	0	"only-one-field-per-year"	2	3.168	1000	false	true	"historical_trends"	"log-normal"	3.445	true	"hh-nw-kernel-distance"	90	1100	3	0.093	30	0.069	0.05	false	true	0.1	10	0	0.1	1	10	0	false	7	50	true	0	false	1	50	21	0.7195121951219512	0.2804878048780488	0	0	4773.264473374109	0	903.3243836912034	0	408060
13	0	"hundred-farmers3"	10000	0	"only-one-field-per-year"	2	3.168	1000	false	true	"historical_trends"	"log-normal"	3.445	true	"hh-nw-kernel-distance"	90	1100	3	0.093	30	0.069	0.05	false	true	0.1	10	0	0.1	1	10	0	false	7	50	true	0	false	1	0	100	0.50186799501868	0.49813200498132004	0	0	0	0	0	0	0
13	0	"hundred-farmers3"	10000	0	"only-one-field-per-year"	2	3.168	1000	false	true	"historical_trends"	"log-normal"	3.445	true	"hh-nw-kernel-distance"	90	1100	3	0.093	30	0.069	0.05	false	true	0.1	10	0	0.1	1	10	0	false	7	50	true	0	false	1	1	100	0.49564134495641343	0.5043586550435866	0	0	6148.077545645729	0	6826.2098448481165	0	365310
13	0	"hundred-farmers3"	10000	0	"only-one-field-per-year"	2	3.168	1000	false	true	"historical_trends"	"log-normal"	3.445	true	"hh-nw-kernel-distance"	90	1100	3	0.093	30	0.069	0.05	false	true	0.1	10	0	0.1	1	10	0	false	7	50	true	0	false	1	2	100	0.5037359900373599	0.4962640099626401	0	0	6282.03791734523	0	6818.763170261655	0	365310
13	0	"hundred-farmers3"	10000	0	"only-one-field-per-year"	2	3.168	1000	false	true	"historical_trends"	"log-normal"	3.445	true	"hh-nw-kernel-distance"	90	1100	3	0.093	30	0.069	0.05	false	true	0.1	10	0	0.1	1	10	0	false	7	50	true	0	false	1	3	100	0.4912826899128269	0.5087173100871731	0	0	6360.865841472045	0	7088.353002758213	0	365310
13	0	"hundred-farmers3"	10000	0	"only-one-field-per-year"	2	3.168	1000	false	true	"historical_trends"	"log-normal"	3.445	true	"hh-nw-kernel-distance"	90	1100	3	0.093	30	0.069	0.05	false	true	0.1	10	0	0.1	1	10	0	false	7	50	true	0	false	1	4	100	0.48692403486924035	0.5130759651307597	0	0	5909.920680060357	0	7295.726109635314	0	365310
13	0	"hundred-farmers3"	10000	0	"only-one-field-per-year"	2	3.168	1000	false	true	"historical_trends"	"log-normal"	3.445	true	"hh-nw-kernel-distance"	90	1100	3	0.093	30	0.069	0.05	false	true	0.1	10	0	0.1	1	10	0	false	7	50	true	0	false	1	5	100	0.5317559153175592	0.46824408468244083	0	0	6345.929919643047	0	6456.60503817784	0	365310
13	0	"hundred-farmers3"	10000	0	"only-one-field-per-year"	2	3.168	1000	false	true	"historical_trends"	"log-normal"	3.445	true	"hh-nw-kernel-distance"	90	1100	3	0.093	30	0.069	0.05	false	true	0.1	10	0	0.1	1	10	0	false	7	50	true	0	false	1	6	100	0.526774595267746	0.47322540473225405	0	0	6497.6131360077125	0	6067.1552939165485	0	365310
13	0	"hundred-farmers3"	10000	0	"only-one-field-per-year"	2	3.168	1000	false	true	"historical_trends"	"log-normal"	3.445	true	"hh-nw-kernel-distance"	90	1100	3	0.093	30	0.069	0.05	false	true	0.1	10	0	0.1	1	10	0	false	7	50	true	0	false	1	7	100	0.5180572851805728	0.48194271481942713	0	0	6840.5511191167625	0	6355.097393741783	0	365310
13	0	"hundred-farmers3"	10000	0	"only-one-field-per-year"	2	3.168	1000	false	true	"historical_trends"	"log-normal"	3.445	true	"hh-nw-kernel-distance"	90	1100	3	0.093	30	0.069	0.05	false	true	0.1	10	0	0.1	1	10	0	false	7	50	true	0	false	1	8	98	0.5405742821473158	0.45942571785268416	0	0	6752.060227702111	0	6155.816969768846	0	365490
13	0	"hundred-farmers3"	10000	0	"only-one-field-per-year"	2	3.168	1000	false	true	"historical_trends"	"log-normal"	3.445	true	"hh-nw-kernel-distance"	90	1100	3	0.093	30	0.069	0.05	false	true	0.1	10	0	0.1	1	10	0	false	7	50	true	0	false	1	9	97	0.56125	0.43875	0	0	7056.773453726053	0	4554.030777424515	0	365580
13	0	"hundred-farmers3"	10000	0	"only-one-field-per-year"	2	3.168	1000	false	true	"historical_trends"	"log-normal"	3.445	true	"hh-nw-kernel-distance"	90	1100	3	0.093	30	0.069	0.05	false	true	0.1	10	0	0.1	1	10	0	false	7	50	true	0	false	1	10	95	0.5568110483364721	0.44318895166352795	0	0	7370.385663393628	0	3553.288328283328	0	365895
13	0	"hundred-farmers3"	10000	0	"only-one-field-per-year"	2	3.168	1000	false	true	"historical_trends"	"log-normal"	3.445	true	"hh-nw-kernel-distance"	90	1100	3	0.093	30	0.069	0.05	false	true	0.1	10	0	0.1	1	10	0	false	7	50	true	0	false	1	11	92	0.5706143128562381	0.42938568714376185	0	0	7279.518116427619	0	3695.700555738093	0	366525
13	0	"hundred-farmers3"	10000	0	"only-one-field-per-year"	2	3.168	1000	false	true	"historical_trends"	"log-normal"	3.445	true	"hh-nw-kernel-distance"	90	1100	3	0.093	30	0.069	0.05	false	true	0.1	10	0	0.1	1	10	0	false	7	50	true	0	false	1	12	89	0.5885350318471337	0.41146496815286626	0	0	7668.873844893447	0	3770.126449677175	0	366930
13	0	"hundred-farmers3"	10000	0	"only-one-field-per-year"	2	3.168	1000	false	true	"historical_trends"	"log-normal"	3.445	true	"hh-nw-kernel-distance"	90	1100	3	0.093	30	0.069	0.05	false	true	0.1	10	0	0.1	1	10	0	false	7	50	true	0	false	1	13	85	0.58777633289987	0.41222366710013003	0	0	7081.621854091325	0	3734.870551157135	0	368370
13	0	"hundred-farmers3"	10000	0	"only-one-field-per-year"	2	3.168	1000	false	true	"historical_trends"	"log-normal"	3.445	true	"hh-nw-kernel-distance"	90	1100	3	0.093	30	0.069	0.05	false	true	0.1	10	0	0.1	1	10	0	false	7	50	true	0	false	1	14	80	0.6048714479025711	0.395128552097429	0	0	7138.775984659602	0	3491.85964411879	0	371070
13	0	"hundred-farmers3"	10000	0	"only-one-field-per-year"	2	3.168	1000	false	true	"historical_trends"	"log-normal"	3.445	true	"hh-nw-kernel-distance"	90	1100	3	0.093	30	0.069	0.05	false	true	0.1	10	0	0.1	1	10	0	false	7	50	true	0	false	1	15	78	0.6088737201365187	0.39112627986348125	0	0	7235.711167281839	0	3577.799908249483	0	371655
13	0	"hundred-farmers3"	10000	0	"only-one-field-per-year"	2	3.168	1000	false	true	"historical_trends"	"log-normal"	3.445	true	"hh-nw-kernel-distance"	90	1100	3	0.093	30	0.069	0.05	false	true	0.1	10	0	0.1	1	10	0	false	7	50	true	0	false	1	16	76	0.6213183730715287	0.37868162692847124	0	0	7037.181430207875	0	3495.3982427431783	0	373410
13	0	"hundred-farmers3"	10000	0	"only-one-field-per-year"	2	3.168	1000	false	true	"historical_trends"	"log-normal"	3.445	true	"hh-nw-kernel-distance"	90	1100	3	0.093	30	0.069	0.05	false	true	0.1	10	0	0.1	1	10	0	false	7	50	true	0	false	1	17	75	0.6226282501756851	0.3773717498243148	0	0	7262.399478185972	0	3676.800709843536	0	373545
13	0	"hundred-farmers3"	10000	0	"only-one-field-per-year"	2	3.168	1000	false	true	"historical_trends"	"log-normal"	3.445	true	"hh-nw-kernel-distance"	90	1100	3	0.093	30	0.069	0.05	false	true	0.1	10	0	0.1	1	10	0	false	7	50	true	0	false	1	18	73	0.6180257510729614	0.38197424892703863	0	0	7452.017767477668	0	3772.985438830914	0	374670
13	0	"hundred-farmers3"	10000	0	"only-one-field-per-year"	2	3.168	1000	false	true	"historical_trends"	"log-normal"	3.445	true	"hh-nw-kernel-distance"	90	1100	3	0.093	30	0.069	0.05	false	true	0.1	10	0	0.1	1	10	0	false	7	50	true	0	false	1	19	69	0.629547141796585	0.370452858203415	0	0	7648.47952178516	0	3301.692761409718	0	376965
13	0	"hundred-farmers3"	10000	0	"only-one-field-per-year"	2	3.168	1000	false	true	"historical_trends"	"log-normal"	3.445	true	"hh-nw-kernel-distance"	90	1100	3	0.093	30	0.069	0.05	false	true	0.1	10	0	0.1	1	10	0	false	7	50	true	0	false	1	20	69	0.6080178173719376	0.39198218262806234	0	0	7660.369689853683	0	3240.1748780019648	0	376965
13	0	"hundred-farmers3"	10000	0	"only-one-field-per-year"	2	3.168	1000	false	true	"historical_trends"	"log-normal"	3.445	true	"hh-nw-kernel-distance"	90	1100	3	0.093	30	0.069	0.05	false	true	0.1	10	0	0.1	1	10	0	false	7	50	true	0	false	1	21	66	0.6285495011511896	0.37145049884881043	0	0	7891.497603410867	0	3055.023699028261	0	378945
13	0	"hundred-farmers3"	10000	0	"only-one-field-per-year"	2	3.168	1000	false	true	"historical_trends"	"log-normal"	3.445	true	"hh-nw-kernel-distance"	90	1100	3	0.093	30	0.069	0.05	false	true	0.1	10	0	0.1	1	10	0	false	7	50	true	0	false	1	22	63	0.6382649109217661	0.36173508907823393	0	0	7413.524294361763	0	3027.648607777587	0	379485
13	0	"hundred-farmers3"	10000	0	"only-one-field-per-year"	2	3.168	1000	false	true	"historical_trends"	"log-normal"	3.445	true	"hh-nw-kernel-distance"	90	1100	3	0.093	30	0.069	0.05	false	true	0.1	10	0	0.1	1	10	0	false	7	50	true	0	false	1	23	59	0.6701697655618432	0.32983023443815684	0	0	7828.222751100865	0	2478.7045759523467	0	381915
13	0	"hundred-farmers3"	10000	0	"only-one-field-per-year"	2	3.168	1000	false	true	"historical_trends"	"log-normal"	3.445	true	"hh-nw-kernel-distance"	90	1100	3	0.093	30	0.069	0.05	false	true	0.1	10	0	0.1	1	10	0	false	7	50	true	0	false	1	24	58	0.629783693843594	0.370216306156406	0	0	7527.183703507935	0	2501.2722335000553	0	383490
13	0	"hundred-farmers3"	10000	0	"only-one-field-per-year"	2	3.168	1000	false	true	"historical_trends"	"log-normal"	3.445	true	"hh-nw-kernel-distance"	90	1100	3	0.093	30	0.069	0.05	false	true	0.1	10	0	0.1	1	10	0	false	7	50	true	0	false	1	25	54	0.6473136915077989	0.35268630849220106	0	0	7730.889793501736	0	2364.640046284323	0	385650
13	0	"hundred-farmers3"	10000	0	"only-one-field-per-year"	2	3.168	1000	false	true	"historical_trends"	"log-normal"	3.445	true	"hh-nw-kernel-distance"	90	1100	3	0.093	30	0.069	0.05	false	true	0.1	10	0	0.1	1	10	0	false	7	50	true	0	false	1	26	52	0.6747437092264679	0.32525629077353213	0	0	7648.549651579357	0	2274.788806502551	0	389295
13	0	"hundred-farmers3"	10000	0	"only-one-field-per-year"	2	3.168	1000	false	true	"historical_trends"	"log-normal"	3.445	true	"hh-nw-kernel-distance"	90	1100	3	0.093	30	0.069	0.05	false	true	0.1	10	0	0.1	1	10	0	false	7	50	true	0	false	1	27	52	0.6747437092264679	0.32525629077353213	0	0	7534.417698307157	0	1871.9672034300017	0	389295
13	0	"hundred-farmers3"	10000	0	"only-one-field-per-year"	2	3.168	1000	false	true	"historical_trends"	"log-normal"	3.445	true	"hh-nw-kernel-distance"	90	1100	3	0.093	30	0.069	0.05	false	true	0.1	10	0	0.1	1	10	0	false	7	50	true	0	false	1	28	48	0.6701520912547528	0.32984790874524716	0	0	7668.906240825346	0	1750.7042715271914	0	390240
13	0	"hundred-farmers3"	10000	0	"only-one-field-per-year"	2	3.168	1000	false	true	"historical_trends"	"log-normal"	3.445	true	"hh-nw-kernel-distance"	90	1100	3	0.093	30	0.069	0.05	false	true	0.1	10	0	0.1	1	10	0	false	7	50	true	0	false	1	29	47	0.6865384615384615	0.31346153846153846	0	0	7892.342398654389	0	1758.9778987963355	0	390780
13	0	"hundred-farmers3"	10000	0	"only-one-field-per-year"	2	3.168	1000	false	true	"historical_trends"	"log-normal"	3.445	true	"hh-nw-kernel-distance"	90	1100	3	0.093	30	0.069	0.05	false	true	0.1	10	0	0.1	1	10	0	false	7	50	true	0	false	1	30	46	0.7223340040241448	0.2776659959758551	0	0	8117.9783573237955	0	1433.098952356641	0	392850
13	0	"hundred-farmers3"	10000	0	"only-one-field-per-year"	2	3.168	1000	false	true	"historical_trends"	"log-normal"	3.445	true	"hh-nw-kernel-distance"	90	1100	3	0.093	30	0.069	0.05	false	true	0.1	10	0	0.1	1	10	0	false	7	50	true	0	false	1	31	46	0.7223340040241448	0.2776659959758551	0	0	8373.339584990552	0	1565.124989209854	0	392850
13	0	"hundred-farmers3"	10000	0	"only-one-field-per-year"	2	3.168	1000	false	true	"historical_trends"	"log-normal"	3.445	true	"hh-nw-kernel-distance"	90	1100	3	0.093	30	0.069	0.05	false	true	0.1	10	0	0.1	1	10	0	false	7	50	true	0	false	1	32	45	0.737384140061792	0.262615859938208	0	0	7639.674128848036	0	1595.5516331535282	0	393885
13	0	"hundred-farmers3"	10000	0	"only-one-field-per-year"	2	3.168	1000	false	true	"historical_trends"	"log-normal"	3.445	true	"hh-nw-kernel-distance"	90	1100	3	0.093	30	0.069	0.05	false	true	0.1	10	0	0.1	1	10	0	false	7	50	true	0	false	1	33	44	0.7458333333333333	0.25416666666666665	0	0	7450.690652988806	0	1705.4420130906983	0	394380
13	0	"hundred-farmers3"	10000	0	"only-one-field-per-year"	2	3.168	1000	false	true	"historical_trends"	"log-normal"	3.445	true	"hh-nw-kernel-distance"	90	1100	3	0.093	30	0.069	0.05	false	true	0.1	10	0	0.1	1	10	0	false	7	50	true	0	false	1	34	39	0.7791208791208791	0.22087912087912087	0	0	7329.821969746914	0	1527.3274380163193	0	396630
13	0	"hundred-farmers3"	10000	0	"only-one-field-per-year"	2	3.168	1000	false	true	"historical_trends"	"log-normal"	3.445	true	"hh-nw-kernel-distance"	90	1100	3	0.093	30	0.069	0.05	false	true	0.1	10	0	0.1	1	10	0	false	7	50	true	0	false	1	35	37	0.7874015748031497	0.2125984251968504	0	0	7043.962680186416	0	1311.8583086551719	0	397575
13	0	"hundred-farmers3"	10000	0	"only-one-field-per-year"	2	3.168	1000	false	true	"historical_trends"	"log-normal"	3.445	true	"hh-nw-kernel-distance"	90	1100	3	0.093	30	0.069	0.05	false	true	0.1	10	0	0.1	1	10	0	false	7	50	true	0	false	1	36	35	0.8193325661680092	0.1806674338319908	0	0	6343.121837329169	0	783.6691556248078	0	398475
13	0	"hundred-farmers3"	10000	0	"only-one-field-per-year"	2	3.168	1000	false	true	"historical_trends"	"log-normal"	3.445	true	"hh-nw-kernel-distance"	90	1100	3	0.093	30	0.069	0.05	false	true	0.1	10	0	0.1	1	10	0	false	7	50	true	0	false	1	37	34	0.8240190249702735	0.1759809750297265	0	0	6592.827058238053	0	310.9505015807028	0	399735
13	0	"hundred-farmers3"	10000	0	"only-one-field-per-year"	2	3.168	1000	false	true	"historical_trends"	"log-normal"	3.445	true	"hh-nw-kernel-distance"	90	1100	3	0.093	30	0.069	0.05	false	true	0.1	10	0	0.1	1	10	0	false	7	50	true	0	false	1	38	34	0.8097502972651606	0.1902497027348395	0	0	6841.292096089857	0	374.4675108930177	0	399735
13	0	"hundred-farmers3"	10000	0	"only-one-field-per-year"	2	3.168	1000	false	true	"historical_trends"	"log-normal"	3.445	true	"hh-nw-kernel-distance"	90	1100	3	0.093	30	0.069	0.05	false	true	0.1	10	0	0.1	1	10	0	false	7	50	true	0	false	1	39	34	0.7800237812128419	0.21997621878715815	0	0	6939.030281364036	0	449.4743364751751	0	399735
13	0	"hundred-farmers3"	10000	0	"only-one-field-per-year"	2	3.168	1000	false	true	"historical_trends"	"log-normal"	3.445	true	"hh-nw-kernel-distance"	90	1100	3	0.093	30	0.069	0.05	false	true	0.1	10	0	0.1	1	10	0	false	7	50	true	0	false	1	40	34	0.7990487514863258	0.20095124851367419	0	0	7080.691440933708	0	526.9853725843336	0	399735
13	0	"hundred-farmers3"	10000	0	"only-one-field-per-year"	2	3.168	1000	false	true	"historical_trends"	"log-normal"	3.445	true	"hh-nw-kernel-distance"	90	1100	3	0.093	30	0.069	0.05	false	true	0.1	10	0	0.1	1	10	0	false	7	50	true	0	false	1	41	34	0.7847800237812128	0.21521997621878716	0	0	7034.482990423263	0	610.1222985583114	0	399735
13	0	"hundred-farmers3"	10000	0	"only-one-field-per-year"	2	3.168	1000	false	true	"historical_trends"	"log-normal"	3.445	true	"hh-nw-kernel-distance"	90	1100	3	0.093	30	0.069	0.05	false	true	0.1	10	0	0.1	1	10	0	false	7	50	true	0	false	1	42	34	0.7717003567181926	0.22829964328180738	0	0	7101.004615399221	0	699.8858654348197	0	399735
13	0	"hundred-farmers3"	10000	0	"only-one-field-per-year"	2	3.168	1000	false	true	"historical_trends"	"log-normal"	3.445	true	"hh-nw-kernel-distance"	90	1100	3	0.093	30	0.069	0.05	false	true	0.1	10	0	0.1	1	10	0	false	7	50	true	0	false	1	43	33	0.7707082833133253	0.22929171668667467	0	0	7011.644509776019	0	726.1437383713035	0	400095
13	0	"hundred-farmers3"	10000	0	"only-one-field-per-year"	2	3.168	1000	false	true	"historical_trends"	"log-normal"	3.445	true	"hh-nw-kernel-distance"	90	1100	3	0.093	30	0.069	0.05	false	true	0.1	10	0	0.1	1	10	0	false	7	50	true	0	false	1	44	30	0.7961038961038961	0.2038961038961039	0	0	6749.476826380471	0	529.0291344238501	0	402930
13	0	"hundred-farmers3"	10000	0	"only-one-field-per-year"	2	3.168	1000	false	true	"historical_trends"	"log-normal"	3.445	true	"hh-nw-kernel-distance"	90	1100	3	0.093	30	0.069	0.05	false	true	0.1	10	0	0.1	1	10	0	false	7	50	true	0	false	1	45	30	0.7935064935064935	0.2064935064935065	0	0	6251.4987000242445	0	602.5704812141661	0	402930
13	0	"hundred-farmers3"	10000	0	"only-one-field-per-year"	2	3.168	1000	false	true	"historical_trends"	"log-normal"	3.445	true	"hh-nw-kernel-distance"	90	1100	3	0.093	30	0.069	0.05	false	true	0.1	10	0	0.1	1	10	0	false	7	50	true	0	false	1	46	28	0.8175765645805593	0.18242343541944075	0	0	6368.610586764323	0	591.1312437392016	0	403785
13	0	"hundred-farmers3"	10000	0	"only-one-field-per-year"	2	3.168	1000	false	true	"historical_trends"	"log-normal"	3.445	true	"hh-nw-kernel-distance"	90	1100	3	0.093	30	0.069	0.05	false	true	0.1	10	0	0.1	1	10	0	false	7	50	true	0	false	1	47	28	0.8135818908122503	0.18641810918774968	0	0	6447.910170921647	0	663.2301187613252	0	403785
13	0	"hundred-farmers3"	10000	0	"only-one-field-per-year"	2	3.168	1000	false	true	"historical_trends"	"log-normal"	3.445	true	"hh-nw-kernel-distance"	90	1100	3	0.093	30	0.069	0.05	false	true	0.1	10	0	0.1	1	10	0	false	7	50	true	0	false	1	48	26	0.7835616438356164	0.21643835616438356	0	0	5645.448258545641	0	725.0730922984592	0	404730
13	0	"hundred-farmers3"	10000	0	"only-one-field-per-year"	2	3.168	1000	false	true	"historical_trends"	"log-normal"	3.445	true	"hh-nw-kernel-distance"	90	1100	3	0.093	30	0.069	0.05	false	true	0.1	10	0	0.1	1	10	0	false	7	50	true	0	false	1	49	25	0.7716643741403026	0.22833562585969738	0	0	5585.204196226326	0	793.2233584171711	0	404865
13	0	"hundred-farmers3"	10000	0	"only-one-field-per-year"	2	3.168	1000	false	true	"historical_trends"	"log-normal"	3.445	true	"hh-nw-kernel-distance"	90	1100	3	0.093	30	0.069	0.05	false	true	0.1	10	0	0.1	1	10	0	false	7	50	true	0	false	1	50	24	0.7804195804195804	0.21958041958041957	0	0	5635.528017109859	0	868.6221089037313	0	405405
14	0	"hundred-farmers3"	10000	0	"only-one-field-per-year"	2	3.168	1000	false	true	"historical_trends"	"log-normal"	3.445	true	"hh-nw-kernel-distance"	90	1100	3	0.093	30	0.069	0.05	false	true	0.1	10	0	0.1	1	10	0	false	7	50	true	0	false	1	0	100	0.50186799501868	0.49813200498132004	0	0	0	0	0	0	0
14	0	"hundred-farmers3"	10000	0	"only-one-field-per-year"	2	3.168	1000	false	true	"historical_trends"	"log-normal"	3.445	true	"hh-nw-kernel-distance"	90	1100	3	0.093	30	0.069	0.05	false	true	0.1	10	0	0.1	1	10	0	false	7	50	true	0	false	1	1	100	0.526774595267746	0.47322540473225405	0	0	6388.6493385754	0	6838.574217239432	0	365310
14	0	"hundred-farmers3"	10000	0	"only-one-field-per-year"	2	3.168	1000	false	true	"historical_trends"	"log-normal"	3.445	true	"hh-nw-kernel-distance"	90	1100	3	0.093	30	0.069	0.05	false	true	0.1	10	0	0.1	1	10	0	false	7	50	true	0	false	1	2	100	0.5273972602739726	0.4726027397260274	0	0	6747.892762434991	0	6612.360188705351	0	365310
14	0	"hundred-farmers3"	10000	0	"only-one-field-per-year"	2	3.168	1000	false	true	"historical_trends"	"log-normal"	3.445	true	"hh-nw-kernel-distance"	90	1100	3	0.093	30	0.069	0.05	false	true	0.1	10	0	0.1	1	10	0	false	7	50	true	0	false	1	3	100	0.524906600249066	0.475093399750934	0	0	7013.054009324475	0	6729.20817954773	0	365310
14	0	"hundred-farmers3"	10000	0	"only-one-field-per-year"	2	3.168	1000	false	true	"historical_trends"	"log-normal"	3.445	true	"hh-nw-kernel-distance"	90	1100	3	0.093	30	0.069	0.05	false	true	0.1	10	0	0.1	1	10	0	false	7	50	true	0	false	1	4	100	0.5342465753424658	0.4657534246575342	0	0	7049.516007541606	0	6532.709379052996	0	365310
14	0	"hundred-farmers3"	10000	0	"only-one-field-per-year"	2	3.168	1000	false	true	"historical_trends"	"log-normal"	3.445	true	"hh-nw-kernel-distance"	90	1100	3	0.093	30	0.069	0.05	false	true	0.1	10	0	0.1	1	10	0	false	7	50	true	0	false	1	5	100	0.5697384806973848	0.4302615193026152	0	0	7007.018981306308	0	6031.558427004565	0	365310
14	0	"hundred-farmers3"	10000	0	"only-one-field-per-year"	2	3.168	1000	false	true	"historical_trends"	"log-normal"	3.445	true	"hh-nw-kernel-distance"	90	1100	3	0.093	30	0.069	0.05	false	true	0.1	10	0	0.1	1	10	0	false	7	50	true	0	false	1	6	99	0.5473815461346634	0.45261845386533667	0	0	7276.021637447411	0	5790.2104603082635	0	365400
14	0	"hundred-farmers3"	10000	0	"only-one-field-per-year"	2	3.168	1000	false	true	"historical_trends"	"log-normal"	3.445	true	"hh-nw-kernel-distance"	90	1100	3	0.093	30	0.069	0.05	false	true	0.1	10	0	0.1	1	10	0	false	7	50	true	0	false	1	7	97	0.531875	0.468125	0	0	7368.522721443908	0	5858.159257155713	0	365580
14	0	"hundred-farmers3"	10000	0	"only-one-field-per-year"	2	3.168	1000	false	true	"historical_trends"	"log-normal"	3.445	true	"hh-nw-kernel-distance"	90	1100	3	0.093	30	0.069	0.05	false	true	0.1	10	0	0.1	1	10	0	false	7	50	true	0	false	1	8	96	0.5550688360450563	0.4449311639549437	0	0	6921.080529131005	0	5119.201360933509	0	365670
14	0	"hundred-farmers3"	10000	0	"only-one-field-per-year"	2	3.168	1000	false	true	"historical_trends"	"log-normal"	3.445	true	"hh-nw-kernel-distance"	90	1100	3	0.093	30	0.069	0.05	false	true	0.1	10	0	0.1	1	10	0	false	7	50	true	0	false	1	9	95	0.6006269592476489	0.3993730407523511	0	0	7031.971542639762	0	3761.1165205468415	0	365805
14	0	"hundred-farmers3"	10000	0	"only-one-field-per-year"	2	3.168	1000	false	true	"historical_trends"	"log-normal"	3.445	true	"hh-nw-kernel-distance"	90	1100	3	0.093	30	0.069	0.05	false	true	0.1	10	0	0.1	1	10	0	false	7	50	true	0	false	1	10	93	0.6061751732829238	0.39382482671707625	0	0	7438.321657459694	0	2917.040867867146	0	366165
14	0	"hundred-farmers3"	10000	0	"only-one-field-per-year"	2	3.168	1000	false	true	"historical_trends"	"log-normal"	3.445	true	"hh-nw-kernel-distance"	90	1100	3	0.093	30	0.069	0.05	false	true	0.1	10	0	0.1	1	10	0	false	7	50	true	0	false	1	11	90	0.5789473684210527	0.42105263157894735	0	0	7171.744848095033	0	3005.3711886624633	0	366615
14	0	"hundred-farmers3"	10000	0	"only-one-field-per-year"	2	3.168	1000	false	true	"historical_trends"	"log-normal"	3.445	true	"hh-nw-kernel-distance"	90	1100	3	0.093	30	0.069	0.05	false	true	0.1	10	0	0.1	1	10	0	false	7	50	true	0	false	1	12	87	0.620293554562859	0.37970644543714105	0	0	7662.694066538736	0	3137.39926817535	0	367065
14	0	"hundred-farmers3"	10000	0	"only-one-field-per-year"	2	3.168	1000	false	true	"historical_trends"	"log-normal"	3.445	true	"hh-nw-kernel-distance"	90	1100	3	0.093	30	0.069	0.05	false	true	0.1	10	0	0.1	1	10	0	false	7	50	true	0	false	1	13	84	0.5947334617854849	0.4052665382145151	0	0	7167.688857430692	0	2976.0335375991067	0	367515
14	0	"hundred-farmers3"	10000	0	"only-one-field-per-year"	2	3.168	1000	false	true	"historical_trends"	"log-normal"	3.445	true	"hh-nw-kernel-distance"	90	1100	3	0.093	30	0.069	0.05	false	true	0.1	10	0	0.1	1	10	0	false	7	50	true	0	false	1	14	80	0.5942219304005253	0.4057780695994747	0	0	7261.225638234106	0	2978.4398175586343	0	369045
14	0	"hundred-farmers3"	10000	0	"only-one-field-per-year"	2	3.168	1000	false	true	"historical_trends"	"log-normal"	3.445	true	"hh-nw-kernel-distance"	90	1100	3	0.093	30	0.069	0.05	false	true	0.1	10	0	0.1	1	10	0	false	7	50	true	0	false	1	15	78	0.6047745358090185	0.3952254641909814	0	0	7650.5261181422975	0	2977.509519646053	0	369720
14	0	"hundred-farmers3"	10000	0	"only-one-field-per-year"	2	3.168	1000	false	true	"historical_trends"	"log-normal"	3.445	true	"hh-nw-kernel-distance"	90	1100	3	0.093	30	0.069	0.05	false	true	0.1	10	0	0.1	1	10	0	false	7	50	true	0	false	1	16	76	0.6088709677419355	0.3911290322580645	0	0	7633.075739803638	0	3118.5021535910496	0	370620
14	0	"hundred-farmers3"	10000	0	"only-one-field-per-year"	2	3.168	1000	false	true	"historical_trends"	"log-normal"	3.445	true	"hh-nw-kernel-distance"	90	1100	3	0.093	30	0.069	0.05	false	true	0.1	10	0	0.1	1	10	0	false	7	50	true	0	false	1	17	74	0.6208791208791209	0.3791208791208791	0	0	7553.330201431494	0	3099.8898827147077	0	372060
14	0	"hundred-farmers3"	10000	0	"only-one-field-per-year"	2	3.168	1000	false	true	"historical_trends"	"log-normal"	3.445	true	"hh-nw-kernel-distance"	90	1100	3	0.093	30	0.069	0.05	false	true	0.1	10	0	0.1	1	10	0	false	7	50	true	0	false	1	18	71	0.6129707112970711	0.38702928870292885	0	0	7706.692271006131	0	3245.7787834871106	0	373050
14	0	"hundred-farmers3"	10000	0	"only-one-field-per-year"	2	3.168	1000	false	true	"historical_trends"	"log-normal"	3.445	true	"hh-nw-kernel-distance"	90	1100	3	0.093	30	0.069	0.05	false	true	0.1	10	0	0.1	1	10	0	false	7	50	true	0	false	1	19	69	0.6343772760378733	0.36562272396212675	0	0	7909.079907530776	0	2788.3243114760257	0	375795
14	0	"hundred-farmers3"	10000	0	"only-one-field-per-year"	2	3.168	1000	false	true	"historical_trends"	"log-normal"	3.445	true	"hh-nw-kernel-distance"	90	1100	3	0.093	30	0.069	0.05	false	true	0.1	10	0	0.1	1	10	0	false	7	50	true	0	false	1	20	64	0.6765827612509535	0.32341723874904654	0	0	8218.137020799872	0	2372.2563816064467	0	378585
14	0	"hundred-farmers3"	10000	0	"only-one-field-per-year"	2	3.168	1000	false	true	"historical_trends"	"log-normal"	3.445	true	"hh-nw-kernel-distance"	90	1100	3	0.093	30	0.069	0.05	false	true	0.1	10	0	0.1	1	10	0	false	7	50	true	0	false	1	21	60	0.6827747466874513	0.3172252533125487	0	0	8381.44369341849	0	2445.2780557952196	0	379845
14	0	"hundred-farmers3"	10000	0	"only-one-field-per-year"	2	3.168	1000	false	true	"historical_trends"	"log-normal"	3.445	true	"hh-nw-kernel-distance"	90	1100	3	0.093	30	0.069	0.05	false	true	0.1	10	0	0.1	1	10	0	false	7	50	true	0	false	1	22	54	0.7352941176470589	0.2647058823529412	0	0	7536.986101155692	0	2270.5517092982946	0	384030
14	0	"hundred-farmers3"	10000	0	"only-one-field-per-year"	2	3.168	1000	false	true	"historical_trends"	"log-normal"	3.445	true	"hh-nw-kernel-distance"	90	1100	3	0.093	30	0.069	0.05	false	true	0.1	10	0	0.1	1	10	0	false	7	50	true	0	false	1	23	53	0.7398648648648649	0.26013513513513514	0	0	8048.393259815935	0	2334.162848960963	0	384300
14	0	"hundred-farmers3"	10000	0	"only-one-field-per-year"	2	3.168	1000	false	true	"historical_trends"	"log-normal"	3.445	true	"hh-nw-kernel-distance"	90	1100	3	0.093	30	0.069	0.05	false	true	0.1	10	0	0.1	1	10	0	false	7	50	true	0	false	1	24	49	0.6920322291853178	0.3079677708146822	0	0	7442.556835863377	0	1968.2450840523861	0	387315
14	0	"hundred-farmers3"	10000	0	"only-one-field-per-year"	2	3.168	1000	false	true	"historical_trends"	"log-normal"	3.445	true	"hh-nw-kernel-distance"	90	1100	3	0.093	30	0.069	0.05	false	true	0.1	10	0	0.1	1	10	0	false	7	50	true	0	false	1	25	46	0.6970534069981584	0.3029465930018416	0	0	7629.488700433842	0	1953.7544727971194	0	388710
14	0	"hundred-farmers3"	10000	0	"only-one-field-per-year"	2	3.168	1000	false	true	"historical_trends"	"log-normal"	3.445	true	"hh-nw-kernel-distance"	90	1100	3	0.093	30	0.069	0.05	false	true	0.1	10	0	0.1	1	10	0	false	7	50	true	0	false	1	26	46	0.6933701657458563	0.30662983425414364	0	0	7759.91819698225	0	2075.7170541342707	0	388710
14	0	"hundred-farmers3"	10000	0	"only-one-field-per-year"	2	3.168	1000	false	true	"historical_trends"	"log-normal"	3.445	true	"hh-nw-kernel-distance"	90	1100	3	0.093	30	0.069	0.05	false	true	0.1	10	0	0.1	1	10	0	false	7	50	true	0	false	1	27	44	0.7152380952380952	0.28476190476190477	0	0	7884.535277370415	0	1698.2084512711745	0	390330
14	0	"hundred-farmers3"	10000	0	"only-one-field-per-year"	2	3.168	1000	false	true	"historical_trends"	"log-normal"	3.445	true	"hh-nw-kernel-distance"	90	1100	3	0.093	30	0.069	0.05	false	true	0.1	10	0	0.1	1	10	0	false	7	50	true	0	false	1	28	44	0.6923809523809524	0.3076190476190476	0	0	8035.078288988629	0	1285.8029236539408	0	390330
14	0	"hundred-farmers3"	10000	0	"only-one-field-per-year"	2	3.168	1000	false	true	"historical_trends"	"log-normal"	3.445	true	"hh-nw-kernel-distance"	90	1100	3	0.093	30	0.069	0.05	false	true	0.1	10	0	0.1	1	10	0	false	7	50	true	0	false	1	29	44	0.700952380952381	0.29904761904761906	0	0	8298.834119401585	0	1319.9339279749647	0	390330
14	0	"hundred-farmers3"	10000	0	"only-one-field-per-year"	2	3.168	1000	false	true	"historical_trends"	"log-normal"	3.445	true	"hh-nw-kernel-distance"	90	1100	3	0.093	30	0.069	0.05	false	true	0.1	10	0	0.1	1	10	0	false	7	50	true	0	false	1	30	41	0.7215686274509804	0.2784313725490196	0	0	8383.909539471664	0	1068.2992352730935	0	391680
14	0	"hundred-farmers3"	10000	0	"only-one-field-per-year"	2	3.168	1000	false	true	"historical_trends"	"log-normal"	3.445	true	"hh-nw-kernel-distance"	90	1100	3	0.093	30	0.069	0.05	false	true	0.1	10	0	0.1	1	10	0	false	7	50	true	0	false	1	31	41	0.7205882352941176	0.27941176470588236	0	0	8635.195021120639	0	1037.9588933926207	0	391680
14	0	"hundred-farmers3"	10000	0	"only-one-field-per-year"	2	3.168	1000	false	true	"historical_trends"	"log-normal"	3.445	true	"hh-nw-kernel-distance"	90	1100	3	0.093	30	0.069	0.05	false	true	0.1	10	0	0.1	1	10	0	false	7	50	true	0	false	1	32	40	0.7286282306163022	0.27137176938369784	0	0	8613.976903849207	0	1057.8738918525657	0	392310
14	0	"hundred-farmers3"	10000	0	"only-one-field-per-year"	2	3.168	1000	false	true	"historical_trends"	"log-normal"	3.445	true	"hh-nw-kernel-distance"	90	1100	3	0.093	30	0.069	0.05	false	true	0.1	10	0	0.1	1	10	0	false	7	50	true	0	false	1	33	38	0.7330462863293864	0.26695371367061355	0	0	8059.145900408837	0	1108.0613651967985	0	395775
14	0	"hundred-farmers3"	10000	0	"only-one-field-per-year"	2	3.168	1000	false	true	"historical_trends"	"log-normal"	3.445	true	"hh-nw-kernel-distance"	90	1100	3	0.093	30	0.069	0.05	false	true	0.1	10	0	0.1	1	10	0	false	7	50	true	0	false	1	34	38	0.7330462863293864	0.26695371367061355	0	0	8159.938346500015	0	1234.9229295401024	0	395775
14	0	"hundred-farmers3"	10000	0	"only-one-field-per-year"	2	3.168	1000	false	true	"historical_trends"	"log-normal"	3.445	true	"hh-nw-kernel-distance"	90	1100	3	0.093	30	0.069	0.05	false	true	0.1	10	0	0.1	1	10	0	false	7	50	true	0	false	1	35	37	0.7418655097613883	0.25813449023861174	0	0	8029.237627960037	0	1324.93041184172	0	396090
14	0	"hundred-farmers3"	10000	0	"only-one-field-per-year"	2	3.168	1000	false	true	"historical_trends"	"log-normal"	3.445	true	"hh-nw-kernel-distance"	90	1100	3	0.093	30	0.069	0.05	false	true	0.1	10	0	0.1	1	10	0	false	7	50	true	0	false	1	36	33	0.7790563866513234	0.22094361334867663	0	0	7350.9376134726845	0	912.3803235785316	0	398475
14	0	"hundred-farmers3"	10000	0	"only-one-field-per-year"	2	3.168	1000	false	true	"historical_trends"	"log-normal"	3.445	true	"hh-nw-kernel-distance"	90	1100	3	0.093	30	0.069	0.05	false	true	0.1	10	0	0.1	1	10	0	false	7	50	true	0	false	1	37	33	0.766398158803222	0.2336018411967779	0	0	7689.643574359313	0	754.537813409642	0	398475
14	0	"hundred-farmers3"	10000	0	"only-one-field-per-year"	2	3.168	1000	false	true	"historical_trends"	"log-normal"	3.445	true	"hh-nw-kernel-distance"	90	1100	3	0.093	30	0.069	0.05	false	true	0.1	10	0	0.1	1	10	0	false	7	50	true	0	false	1	38	32	0.761849710982659	0.23815028901734103	0	0	7865.598500144613	0	831.0140595275278	0	398655
14	0	"hundred-farmers3"	10000	0	"only-one-field-per-year"	2	3.168	1000	false	true	"historical_trends"	"log-normal"	3.445	true	"hh-nw-kernel-distance"	90	1100	3	0.093	30	0.069	0.05	false	true	0.1	10	0	0.1	1	10	0	false	7	50	true	0	false	1	39	32	0.761849710982659	0.23815028901734103	0	0	8091.453326412175	0	935.0147048186338	0	398655
14	0	"hundred-farmers3"	10000	0	"only-one-field-per-year"	2	3.168	1000	false	true	"historical_trends"	"log-normal"	3.445	true	"hh-nw-kernel-distance"	90	1100	3	0.093	30	0.069	0.05	false	true	0.1	10	0	0.1	1	10	0	false	7	50	true	0	false	1	40	29	0.7884378843788438	0.2115621156211562	0	0	7652.014699509186	0	684.3535903317135	0	400995
14	0	"hundred-farmers3"	10000	0	"only-one-field-per-year"	2	3.168	1000	false	true	"historical_trends"	"log-normal"	3.445	true	"hh-nw-kernel-distance"	90	1100	3	0.093	30	0.069	0.05	false	true	0.1	10	0	0.1	1	10	0	false	7	50	true	0	false	1	41	28	0.7933168316831684	0.20668316831683167	0	0	7697.349328189158	0	725.5753355854985	0	401220
14	0	"hundred-farmers3"	10000	0	"only-one-field-per-year"	2	3.168	1000	false	true	"historical_trends"	"log-normal"	3.445	true	"hh-nw-kernel-distance"	90	1100	3	0.093	30	0.069	0.05	false	true	0.1	10	0	0.1	1	10	0	false	7	50	true	0	false	1	42	25	0.8217948717948718	0.1782051282051282	0	0	7726.495809440813	0	506.911916376912	0	402480
14	0	"hundred-farmers3"	10000	0	"only-one-field-per-year"	2	3.168	1000	false	true	"historical_trends"	"log-normal"	3.445	true	"hh-nw-kernel-distance"	90	1100	3	0.093	30	0.069	0.05	false	true	0.1	10	0	0.1	1	10	0	false	7	50	true	0	false	1	43	25	0.7987179487179488	0.2012820512820513	0	0	7799.967180713594	0	583.7808932199134	0	402480
14	0	"hundred-farmers3"	10000	0	"only-one-field-per-year"	2	3.168	1000	false	true	"historical_trends"	"log-normal"	3.445	true	"hh-nw-kernel-distance"	90	1100	3	0.093	30	0.069	0.05	false	true	0.1	10	0	0.1	1	10	0	false	7	50	true	0	false	1	44	23	0.8284923928077456	0.1715076071922545	0	0	7552.57046659389	0	125.00859447772032	0	405045
14	0	"hundred-farmers3"	10000	0	"only-one-field-per-year"	2	3.168	1000	false	true	"historical_trends"	"log-normal"	3.445	true	"hh-nw-kernel-distance"	90	1100	3	0.093	30	0.069	0.05	false	true	0.1	10	0	0.1	1	10	0	false	7	50	true	0	false	1	45	23	0.8257261410788381	0.17427385892116182	0	0	7304.742924339431	0	193.0711832869723	0	405045
14	0	"hundred-farmers3"	10000	0	"only-one-field-per-year"	2	3.168	1000	false	true	"historical_trends"	"log-normal"	3.445	true	"hh-nw-kernel-distance"	90	1100	3	0.093	30	0.069	0.05	false	true	0.1	10	0	0.1	1	10	0	false	7	50	true	0	false	1	46	23	0.8105117565698479	0.18948824343015214	0	0	6905.0567113890365	0	257.63765337194144	0	405045
14	0	"hundred-farmers3"	10000	0	"only-one-field-per-year"	2	3.168	1000	false	true	"historical_trends"	"log-normal"	3.445	true	"hh-nw-kernel-distance"	90	1100	3	0.093	30	0.069	0.05	false	true	0.1	10	0	0.1	1	10	0	false	7	50	true	0	false	1	47	20	0.8472834067547724	0.1527165932452276	0	0	6945.4713102009455	0	179.3191183046992	0	406935
14	0	"hundred-farmers3"	10000	0	"only-one-field-per-year"	2	3.168	1000	false	true	"historical_trends"	"log-normal"	3.445	true	"hh-nw-kernel-distance"	90	1100	3	0.093	30	0.069	0.05	false	true	0.1	10	0	0.1	1	10	0	false	7	50	true	0	false	1	48	20	0.7812041116005873	0.21879588839941264	0	0	6617.585037571885	0	243.6514936502252	0	406935
14	0	"hundred-farmers3"	10000	0	"only-one-field-per-year"	2	3.168	1000	false	true	"historical_trends"	"log-normal"	3.445	true	"hh-nw-kernel-distance"	90	1100	3	0.093	30	0.069	0.05	false	true	0.1	10	0	0.1	1	10	0	false	7	50	true	0	false	1	49	19	0.776049766718507	0.223950233281493	0	0	6241.29760946028	0	64.53577704913047	0	408645
14	0	"hundred-farmers3"	10000	0	"only-one-field-per-year"	2	3.168	1000	false	true	"historical_trends"	"log-normal"	3.445	true	"hh-nw-kernel-distance"	90	1100	3	0.093	30	0.069	0.05	false	true	0.1	10	0	0.1	1	10	0	false	7	50	true	0	false	1	50	19	0.7791601866251944	0.2208398133748056	0	0	6351.3762411044445	0	103.00870084705757	0	408645
15	0	"hundred-farmers3"	10000	0	"only-one-field-per-year"	2	3.168	1000	false	true	"historical_trends"	"log-normal"	3.445	true	"hh-nw-kernel-distance"	90	1100	3	0.093	30	0.069	0.05	false	true	0.1	10	0	0.1	1	10	0	false	7	50	true	0	false	1	0	100	0.50186799501868	0.49813200498132004	0	0	0	0	0	0	0
15	0	"hundred-farmers3"	10000	0	"only-one-field-per-year"	2	3.168	1000	false	true	"historical_trends"	"log-normal"	3.445	true	"hh-nw-kernel-distance"	90	1100	3	0.093	30	0.069	0.05	false	true	0.1	10	0	0.1	1	10	0	false	7	50	true	0	false	1	1	100	0.49688667496886674	0.5031133250311333	0	0	5957.114658781475	0	6544.876231988221	0	365310
15	0	"hundred-farmers3"	10000	0	"only-one-field-per-year"	2	3.168	1000	false	true	"historical_trends"	"log-normal"	3.445	true	"hh-nw-kernel-distance"	90	1100	3	0.093	30	0.069	0.05	false	true	0.1	10	0	0.1	1	10	0	false	7	50	true	0	false	1	2	100	0.524906600249066	0.475093399750934	0	0	6230.578878268008	0	6546.129157835277	0	365310
15	0	"hundred-farmers3"	10000	0	"only-one-field-per-year"	2	3.168	1000	false	true	"historical_trends"	"log-normal"	3.445	true	"hh-nw-kernel-distance"	90	1100	3	0.093	30	0.069	0.05	false	true	0.1	10	0	0.1	1	10	0	false	7	50	true	0	false	1	3	100	0.5236612702366127	0.4763387297633873	0	0	6717.918071723238	0	6669.632234079822	0	365310
15	0	"hundred-farmers3"	10000	0	"only-one-field-per-year"	2	3.168	1000	false	true	"historical_trends"	"log-normal"	3.445	true	"hh-nw-kernel-distance"	90	1100	3	0.093	30	0.069	0.05	false	true	0.1	10	0	0.1	1	10	0	false	7	50	true	0	false	1	4	100	0.5242839352428393	0.47571606475716066	0	0	6540.7266668749535	0	6476.661341271823	0	365310
15	0	"hundred-farmers3"	10000	0	"only-one-field-per-year"	2	3.168	1000	false	true	"historical_trends"	"log-normal"	3.445	true	"hh-nw-kernel-distance"	90	1100	3	0.093	30	0.069	0.05	false	true	0.1	10	0	0.1	1	10	0	false	7	50	true	0	false	1	5	100	0.5193026151930261	0.4806973848069738	0	0	6283.727993718857	0	6574.727572437182	0	365310
15	0	"hundred-farmers3"	10000	0	"only-one-field-per-year"	2	3.168	1000	false	true	"historical_trends"	"log-normal"	3.445	true	"hh-nw-kernel-distance"	90	1100	3	0.093	30	0.069	0.05	false	true	0.1	10	0	0.1	1	10	0	false	7	50	true	0	false	1	6	99	0.5024937655860349	0.4975062344139651	0	0	6412.733459813239	0	6606.559205297908	0	365400
15	0	"hundred-farmers3"	10000	0	"only-one-field-per-year"	2	3.168	1000	false	true	"historical_trends"	"log-normal"	3.445	true	"hh-nw-kernel-distance"	90	1100	3	0.093	30	0.069	0.05	false	true	0.1	10	0	0.1	1	10	0	false	7	50	true	0	false	1	7	99	0.47194513715710723	0.5280548628428927	0	0	6467.594276707402	0	6885.565760196018	0	365400
15	0	"hundred-farmers3"	10000	0	"only-one-field-per-year"	2	3.168	1000	false	true	"historical_trends"	"log-normal"	3.445	true	"hh-nw-kernel-distance"	90	1100	3	0.093	30	0.069	0.05	false	true	0.1	10	0	0.1	1	10	0	false	7	50	true	0	false	1	8	97	0.520625	0.479375	0	0	6210.588113933027	0	6054.442552423852	0	365580
15	0	"hundred-farmers3"	10000	0	"only-one-field-per-year"	2	3.168	1000	false	true	"historical_trends"	"log-normal"	3.445	true	"hh-nw-kernel-distance"	90	1100	3	0.093	30	0.069	0.05	false	true	0.1	10	0	0.1	1	10	0	false	7	50	true	0	false	1	9	96	0.5387984981226533	0.4612015018773467	0	0	6475.886254642261	0	4880.822107423129	0	365670
15	0	"hundred-farmers3"	10000	0	"only-one-field-per-year"	2	3.168	1000	false	true	"historical_trends"	"log-normal"	3.445	true	"hh-nw-kernel-distance"	90	1100	3	0.093	30	0.069	0.05	false	true	0.1	10	0	0.1	1	10	0	false	7	50	true	0	false	1	10	93	0.5371536523929471	0.4628463476070529	0	0	6924.1452623502855	0	4215.991673756968	0	366120
15	0	"hundred-farmers3"	10000	0	"only-one-field-per-year"	2	3.168	1000	false	true	"historical_trends"	"log-normal"	3.445	true	"hh-nw-kernel-distance"	90	1100	3	0.093	30	0.069	0.05	false	true	0.1	10	0	0.1	1	10	0	false	7	50	true	0	false	1	11	90	0.5542857142857143	0.44571428571428573	0	0	6938.492355862258	0	4368.624250903651	0	366705
15	0	"hundred-farmers3"	10000	0	"only-one-field-per-year"	2	3.168	1000	false	true	"historical_trends"	"log-normal"	3.445	true	"hh-nw-kernel-distance"	90	1100	3	0.093	30	0.069	0.05	false	true	0.1	10	0	0.1	1	10	0	false	7	50	true	0	false	1	12	88	0.5670301475304682	0.43296985246953174	0	0	7155.752580489982	0	4453.331250347508	0	367425
15	0	"hundred-farmers3"	10000	0	"only-one-field-per-year"	2	3.168	1000	false	true	"historical_trends"	"log-normal"	3.445	true	"hh-nw-kernel-distance"	90	1100	3	0.093	30	0.069	0.05	false	true	0.1	10	0	0.1	1	10	0	false	7	50	true	0	false	1	13	85	0.5574412532637075	0.4425587467362924	0	0	6425.725319768916	0	4235.077692620979	0	368640
15	0	"hundred-farmers3"	10000	0	"only-one-field-per-year"	2	3.168	1000	false	true	"historical_trends"	"log-normal"	3.445	true	"hh-nw-kernel-distance"	90	1100	3	0.093	30	0.069	0.05	false	true	0.1	10	0	0.1	1	10	0	false	7	50	true	0	false	1	14	82	0.5492021276595744	0.4507978723404255	0	0	6496.644274366858	0	4273.7405456057095	0	369900
15	0	"hundred-farmers3"	10000	0	"only-one-field-per-year"	2	3.168	1000	false	true	"historical_trends"	"log-normal"	3.445	true	"hh-nw-kernel-distance"	90	1100	3	0.093	30	0.069	0.05	false	true	0.1	10	0	0.1	1	10	0	false	7	50	true	0	false	1	15	80	0.5508130081300813	0.4491869918699187	0	0	6715.766762872665	0	4384.374994357992	0	371160
15	0	"hundred-farmers3"	10000	0	"only-one-field-per-year"	2	3.168	1000	false	true	"historical_trends"	"log-normal"	3.445	true	"hh-nw-kernel-distance"	90	1100	3	0.093	30	0.069	0.05	false	true	0.1	10	0	0.1	1	10	0	false	7	50	true	0	false	1	16	77	0.5501373626373627	0.4498626373626374	0	0	6773.246218424809	0	4534.511412696592	0	372060
15	0	"hundred-farmers3"	10000	0	"only-one-field-per-year"	2	3.168	1000	false	true	"historical_trends"	"log-normal"	3.445	true	"hh-nw-kernel-distance"	90	1100	3	0.093	30	0.069	0.05	false	true	0.1	10	0	0.1	1	10	0	false	7	50	true	0	false	1	17	74	0.5498953244940684	0.45010467550593164	0	0	6735.185290082255	0	4591.532479590715	0	373095
15	0	"hundred-farmers3"	10000	0	"only-one-field-per-year"	2	3.168	1000	false	true	"historical_trends"	"log-normal"	3.445	true	"hh-nw-kernel-distance"	90	1100	3	0.093	30	0.069	0.05	false	true	0.1	10	0	0.1	1	10	0	false	7	50	true	0	false	1	18	69	0.5620014503263234	0.4379985496736766	0	0	6929.5383724180865	0	4392.990913632588	0	375525
15	0	"hundred-farmers3"	10000	0	"only-one-field-per-year"	2	3.168	1000	false	true	"historical_trends"	"log-normal"	3.445	true	"hh-nw-kernel-distance"	90	1100	3	0.093	30	0.069	0.05	false	true	0.1	10	0	0.1	1	10	0	false	7	50	true	0	false	1	19	67	0.5777777777777777	0.4222222222222222	0	0	7236.185850686606	0	4096.0929607959	0	376830
15	0	"hundred-farmers3"	10000	0	"only-one-field-per-year"	2	3.168	1000	false	true	"historical_trends"	"log-normal"	3.445	true	"hh-nw-kernel-distance"	90	1100	3	0.093	30	0.069	0.05	false	true	0.1	10	0	0.1	1	10	0	false	7	50	true	0	false	1	20	65	0.6063348416289592	0.3936651583710407	0	0	7143.629601468434	0	3770.2052314183807	0	377910
15	0	"hundred-farmers3"	10000	0	"only-one-field-per-year"	2	3.168	1000	false	true	"historical_trends"	"log-normal"	3.445	true	"hh-nw-kernel-distance"	90	1100	3	0.093	30	0.069	0.05	false	true	0.1	10	0	0.1	1	10	0	false	7	50	true	0	false	1	21	64	0.5998481397114654	0.40015186028853456	0	0	7543.221324973481	0	3946.614044889048	0	378315
15	0	"hundred-farmers3"	10000	0	"only-one-field-per-year"	2	3.168	1000	false	true	"historical_trends"	"log-normal"	3.445	true	"hh-nw-kernel-distance"	90	1100	3	0.093	30	0.069	0.05	false	true	0.1	10	0	0.1	1	10	0	false	7	50	true	0	false	1	22	56	0.6541533546325878	0.34584664536741216	0	0	6664.385235744882	0	3662.786332301205	0	381240
15	0	"hundred-farmers3"	10000	0	"only-one-field-per-year"	2	3.168	1000	false	true	"historical_trends"	"log-normal"	3.445	true	"hh-nw-kernel-distance"	90	1100	3	0.093	30	0.069	0.05	false	true	0.1	10	0	0.1	1	10	0	false	7	50	true	0	false	1	23	54	0.6763245033112583	0.32367549668874174	0	0	7177.558075286416	0	2989.6291185918644	0	383220
15	0	"hundred-farmers3"	10000	0	"only-one-field-per-year"	2	3.168	1000	false	true	"historical_trends"	"log-normal"	3.445	true	"hh-nw-kernel-distance"	90	1100	3	0.093	30	0.069	0.05	false	true	0.1	10	0	0.1	1	10	0	false	7	50	true	0	false	1	24	50	0.6061381074168798	0.3938618925831202	0	0	6851.237815694811	0	2872.425253929791	0	384795
15	0	"hundred-farmers3"	10000	0	"only-one-field-per-year"	2	3.168	1000	false	true	"historical_trends"	"log-normal"	3.445	true	"hh-nw-kernel-distance"	90	1100	3	0.093	30	0.069	0.05	false	true	0.1	10	0	0.1	1	10	0	false	7	50	true	0	false	1	25	48	0.5754884547069272	0.42451154529307283	0	0	6563.266986015724	0	2873.7496950337595	0	386910
15	0	"hundred-farmers3"	10000	0	"only-one-field-per-year"	2	3.168	1000	false	true	"historical_trends"	"log-normal"	3.445	true	"hh-nw-kernel-distance"	90	1100	3	0.093	30	0.069	0.05	false	true	0.1	10	0	0.1	1	10	0	false	7	50	true	0	false	1	26	47	0.5655362053162236	0.4344637946837763	0	0	6479.203095675618	0	2925.6459760547295	0	388485
15	0	"hundred-farmers3"	10000	0	"only-one-field-per-year"	2	3.168	1000	false	true	"historical_trends"	"log-normal"	3.445	true	"hh-nw-kernel-distance"	90	1100	3	0.093	30	0.069	0.05	false	true	0.1	10	0	0.1	1	10	0	false	7	50	true	0	false	1	27	45	0.5623800383877159	0.43761996161228406	0	0	6446.974071005326	0	2452.6817947874847	0	390690
15	0	"hundred-farmers3"	10000	0	"only-one-field-per-year"	2	3.168	1000	false	true	"historical_trends"	"log-normal"	3.445	true	"hh-nw-kernel-distance"	90	1100	3	0.093	30	0.069	0.05	false	true	0.1	10	0	0.1	1	10	0	false	7	50	true	0	false	1	28	43	0.579940417080437	0.4200595829195631	0	0	6476.253186760134	0	2063.8596282438957	0	392265
15	0	"hundred-farmers3"	10000	0	"only-one-field-per-year"	2	3.168	1000	false	true	"historical_trends"	"log-normal"	3.445	true	"hh-nw-kernel-distance"	90	1100	3	0.093	30	0.069	0.05	false	true	0.1	10	0	0.1	1	10	0	false	7	50	true	0	false	1	29	42	0.5792622133599202	0.42073778664007977	0	0	6626.050653564796	0	2035.8537358755016	0	392445
15	0	"hundred-farmers3"	10000	0	"only-one-field-per-year"	2	3.168	1000	false	true	"historical_trends"	"log-normal"	3.445	true	"hh-nw-kernel-distance"	90	1100	3	0.093	30	0.069	0.05	false	true	0.1	10	0	0.1	1	10	0	false	7	50	true	0	false	1	30	41	0.5817452357071213	0.4182547642928786	0	0	6704.069416656895	0	2105.808152186682	0	392715
15	0	"hundred-farmers3"	10000	0	"only-one-field-per-year"	2	3.168	1000	false	true	"historical_trends"	"log-normal"	3.445	true	"hh-nw-kernel-distance"	90	1100	3	0.093	30	0.069	0.05	false	true	0.1	10	0	0.1	1	10	0	false	7	50	true	0	false	1	31	39	0.5917525773195876	0.40824742268041236	0	0	6832.784443317797	0	1778.688797657685	0	393930
15	0	"hundred-farmers3"	10000	0	"only-one-field-per-year"	2	3.168	1000	false	true	"historical_trends"	"log-normal"	3.445	true	"hh-nw-kernel-distance"	90	1100	3	0.093	30	0.069	0.05	false	true	0.1	10	0	0.1	1	10	0	false	7	50	true	0	false	1	32	39	0.5917525773195876	0.40824742268041236	0	0	6508.316831901583	0	1979.2291879033046	0	393930
15	0	"hundred-farmers3"	10000	0	"only-one-field-per-year"	2	3.168	1000	false	true	"historical_trends"	"log-normal"	3.445	true	"hh-nw-kernel-distance"	90	1100	3	0.093	30	0.069	0.05	false	true	0.1	10	0	0.1	1	10	0	false	7	50	true	0	false	1	33	38	0.5900621118012422	0.40993788819875776	0	0	6614.825386754797	0	2175.2561837318754	0	394110
15	0	"hundred-farmers3"	10000	0	"only-one-field-per-year"	2	3.168	1000	false	true	"historical_trends"	"log-normal"	3.445	true	"hh-nw-kernel-distance"	90	1100	3	0.093	30	0.069	0.05	false	true	0.1	10	0	0.1	1	10	0	false	7	50	true	0	false	1	34	36	0.611049723756906	0.3889502762430939	0	0	6566.629232379588	0	2091.6162828424494	0	396855
15	0	"hundred-farmers3"	10000	0	"only-one-field-per-year"	2	3.168	1000	false	true	"historical_trends"	"log-normal"	3.445	true	"hh-nw-kernel-distance"	90	1100	3	0.093	30	0.069	0.05	false	true	0.1	10	0	0.1	1	10	0	false	7	50	true	0	false	1	35	34	0.5962373371924746	0.4037626628075253	0	0	4716.665659132014	0	1756.3229892727504	0	406485
15	0	"hundred-farmers3"	10000	0	"only-one-field-per-year"	2	3.168	1000	false	true	"historical_trends"	"log-normal"	3.445	true	"hh-nw-kernel-distance"	90	1100	3	0.093	30	0.069	0.05	false	true	0.1	10	0	0.1	1	10	0	false	7	50	true	0	false	1	36	33	0.6483516483516484	0.3516483516483517	0	0	4382.521187836795	0	1460.3494055761812	0	408915
15	0	"hundred-farmers3"	10000	0	"only-one-field-per-year"	2	3.168	1000	false	true	"historical_trends"	"log-normal"	3.445	true	"hh-nw-kernel-distance"	90	1100	3	0.093	30	0.069	0.05	false	true	0.1	10	0	0.1	1	10	0	false	7	50	true	0	false	1	37	32	0.6677524429967426	0.3322475570032573	0	0	4452.087195766117	0	1167.1423575451927	0	409950
15	0	"hundred-farmers3"	10000	0	"only-one-field-per-year"	2	3.168	1000	false	true	"historical_trends"	"log-normal"	3.445	true	"hh-nw-kernel-distance"	90	1100	3	0.093	30	0.069	0.05	false	true	0.1	10	0	0.1	1	10	0	false	7	50	true	0	false	1	38	30	0.6515679442508711	0.34843205574912894	0	0	4293.10955099339	0	717.4834914846775	0	411750
15	0	"hundred-farmers3"	10000	0	"only-one-field-per-year"	2	3.168	1000	false	true	"historical_trends"	"log-normal"	3.445	true	"hh-nw-kernel-distance"	90	1100	3	0.093	30	0.069	0.05	false	true	0.1	10	0	0.1	1	10	0	false	7	50	true	0	false	1	39	27	0.704312114989733	0.29568788501026694	0	0	3933.218229807852	0	326.42507279422944	0	415665
15	0	"hundred-farmers3"	10000	0	"only-one-field-per-year"	2	3.168	1000	false	true	"historical_trends"	"log-normal"	3.445	true	"hh-nw-kernel-distance"	90	1100	3	0.093	30	0.069	0.05	false	true	0.1	10	0	0.1	1	10	0	false	7	50	true	0	false	1	40	27	0.7002053388090349	0.2997946611909651	0	0	3921.4193648570454	0	350.2486577236965	0	415665
15	0	"hundred-farmers3"	10000	0	"only-one-field-per-year"	2	3.168	1000	false	true	"historical_trends"	"log-normal"	3.445	true	"hh-nw-kernel-distance"	90	1100	3	0.093	30	0.069	0.05	false	true	0.1	10	0	0.1	1	10	0	false	7	50	true	0	false	1	41	27	0.7002053388090349	0.2997946611909651	0	0	4052.2416862677587	0	376.9871296708405	0	415665
15	0	"hundred-farmers3"	10000	0	"only-one-field-per-year"	2	3.168	1000	false	true	"historical_trends"	"log-normal"	3.445	true	"hh-nw-kernel-distance"	90	1100	3	0.093	30	0.069	0.05	false	true	0.1	10	0	0.1	1	10	0	false	7	50	true	0	false	1	42	26	0.7073684210526315	0.2926315789473684	0	0	4081.3789938319987	0	338.30566905183576	0	416205
15	0	"hundred-farmers3"	10000	0	"only-one-field-per-year"	2	3.168	1000	false	true	"historical_trends"	"log-normal"	3.445	true	"hh-nw-kernel-distance"	90	1100	3	0.093	30	0.069	0.05	false	true	0.1	10	0	0.1	1	10	0	false	7	50	true	0	false	1	43	25	0.6993603411513859	0.3006396588486141	0	0	4060.541942336802	0	380.89472782397365	0	416475
15	0	"hundred-farmers3"	10000	0	"only-one-field-per-year"	2	3.168	1000	false	true	"historical_trends"	"log-normal"	3.445	true	"hh-nw-kernel-distance"	90	1100	3	0.093	30	0.069	0.05	false	true	0.1	10	0	0.1	1	10	0	false	7	50	true	0	false	1	44	25	0.6588486140724946	0.3411513859275053	0	0	3846.6123957146465	0	445.5514051798966	0	416475
15	0	"hundred-farmers3"	10000	0	"only-one-field-per-year"	2	3.168	1000	false	true	"historical_trends"	"log-normal"	3.445	true	"hh-nw-kernel-distance"	90	1100	3	0.093	30	0.069	0.05	false	true	0.1	10	0	0.1	1	10	0	false	7	50	true	0	false	1	45	24	0.6515151515151515	0.3484848484848485	0	0	3714.5853901272935	0	531.0698086455199	0	416790
15	0	"hundred-farmers3"	10000	0	"only-one-field-per-year"	2	3.168	1000	false	true	"historical_trends"	"log-normal"	3.445	true	"hh-nw-kernel-distance"	90	1100	3	0.093	30	0.069	0.05	false	true	0.1	10	0	0.1	1	10	0	false	7	50	true	0	false	1	46	21	0.5794392523364486	0.4205607476635514	0	0	2673.146608539102	0	645.3794698533378	0	418320
15	0	"hundred-farmers3"	10000	0	"only-one-field-per-year"	2	3.168	1000	false	true	"historical_trends"	"log-normal"	3.445	true	"hh-nw-kernel-distance"	90	1100	3	0.093	30	0.069	0.05	false	true	0.1	10	0	0.1	1	10	0	false	7	50	true	0	false	1	47	20	0.5833333333333334	0.4166666666666667	0	0	2780.7490786423064	0	726.5905575827131	0	418680
15	0	"hundred-farmers3"	10000	0	"only-one-field-per-year"	2	3.168	1000	false	true	"historical_trends"	"log-normal"	3.445	true	"hh-nw-kernel-distance"	90	1100	3	0.093	30	0.069	0.05	false	true	0.1	10	0	0.1	1	10	0	false	7	50	true	0	false	1	48	20	0.5476190476190477	0.4523809523809524	0	0	2702.532044556436	0	866.9079178297471	0	418680
15	0	"hundred-farmers3"	10000	0	"only-one-field-per-year"	2	3.168	1000	false	true	"historical_trends"	"log-normal"	3.445	true	"hh-nw-kernel-distance"	90	1100	3	0.093	30	0.069	0.05	false	true	0.1	10	0	0.1	1	10	0	false	7	50	true	0	false	1	49	15	0.549079754601227	0.450920245398773	0	0	1933.7269875050101	0	583.0498360629772	0	422910
15	0	"hundred-farmers3"	10000	0	"only-one-field-per-year"	2	3.168	1000	false	true	"historical_trends"	"log-normal"	3.445	true	"hh-nw-kernel-distance"	90	1100	3	0.093	30	0.069	0.05	false	true	0.1	10	0	0.1	1	10	0	false	7	50	true	0	false	1	50	15	0.549079754601227	0.450920245398773	0	0	2001.5169949790434	0	680.8022973441853	0	422910
16	0	"hundred-farmers3"	10000	0	"only-one-field-per-year"	2	3.168	1000	false	true	"historical_trends"	"log-normal"	3.445	true	"hh-nw-kernel-distance"	90	1100	3	0.093	30	0.069	0.05	false	true	0.1	10	0	0.1	1	10	0	false	7	50	true	0	false	1	0	100	0.50186799501868	0.49813200498132004	0	0	0	0	0	0	0
16	0	"hundred-farmers3"	10000	0	"only-one-field-per-year"	2	3.168	1000	false	true	"historical_trends"	"log-normal"	3.445	true	"hh-nw-kernel-distance"	90	1100	3	0.093	30	0.069	0.05	false	true	0.1	10	0	0.1	1	10	0	false	7	50	true	0	false	1	1	100	0.5062266500622665	0.4937733499377335	0	0	6562.765517529276	0	5434.24727988144	0	365310
16	0	"hundred-farmers3"	10000	0	"only-one-field-per-year"	2	3.168	1000	false	true	"historical_trends"	"log-normal"	3.445	true	"hh-nw-kernel-distance"	90	1100	3	0.093	30	0.069	0.05	false	true	0.1	10	0	0.1	1	10	0	false	7	50	true	0	false	1	2	100	0.5242839352428393	0.47571606475716066	0	0	6758.806485766931	0	5229.2881502684595	0	365310
16	0	"hundred-farmers3"	10000	0	"only-one-field-per-year"	2	3.168	1000	false	true	"historical_trends"	"log-normal"	3.445	true	"hh-nw-kernel-distance"	90	1100	3	0.093	30	0.069	0.05	false	true	0.1	10	0	0.1	1	10	0	false	7	50	true	0	false	1	3	100	0.523038605230386	0.47696139476961397	0	0	6997.275815216318	0	5435.419961306535	0	365310
16	0	"hundred-farmers3"	10000	0	"only-one-field-per-year"	2	3.168	1000	false	true	"historical_trends"	"log-normal"	3.445	true	"hh-nw-kernel-distance"	90	1100	3	0.093	30	0.069	0.05	false	true	0.1	10	0	0.1	1	10	0	false	7	50	true	0	false	1	4	100	0.5168119551681195	0.48318804483188044	0	0	6997.052642400256	0	5332.780367995753	0	365310
16	0	"hundred-farmers3"	10000	0	"only-one-field-per-year"	2	3.168	1000	false	true	"historical_trends"	"log-normal"	3.445	true	"hh-nw-kernel-distance"	90	1100	3	0.093	30	0.069	0.05	false	true	0.1	10	0	0.1	1	10	0	false	7	50	true	0	false	1	5	100	0.5056039850560399	0.4943960149439601	0	0	6723.224254854526	0	5076.2339850374665	0	365310
16	0	"hundred-farmers3"	10000	0	"only-one-field-per-year"	2	3.168	1000	false	true	"historical_trends"	"log-normal"	3.445	true	"hh-nw-kernel-distance"	90	1100	3	0.093	30	0.069	0.05	false	true	0.1	10	0	0.1	1	10	0	false	7	50	true	0	false	1	6	99	0.4769326683291771	0.523067331670823	0	0	6642.326055900293	0	5210.455500501799	0	365400
16	0	"hundred-farmers3"	10000	0	"only-one-field-per-year"	2	3.168	1000	false	true	"historical_trends"	"log-normal"	3.445	true	"hh-nw-kernel-distance"	90	1100	3	0.093	30	0.069	0.05	false	true	0.1	10	0	0.1	1	10	0	false	7	50	true	0	false	1	7	99	0.4551122194513716	0.5448877805486284	0	0	6596.592510517877	0	5435.147146047162	0	365400
16	0	"hundred-farmers3"	10000	0	"only-one-field-per-year"	2	3.168	1000	false	true	"historical_trends"	"log-normal"	3.445	true	"hh-nw-kernel-distance"	90	1100	3	0.093	30	0.069	0.05	false	true	0.1	10	0	0.1	1	10	0	false	7	50	true	0	false	1	8	98	0.49063670411985016	0.5093632958801498	0	0	6674.62725198834	0	5376.448266752272	0	365490
16	0	"hundred-farmers3"	10000	0	"only-one-field-per-year"	2	3.168	1000	false	true	"historical_trends"	"log-normal"	3.445	true	"hh-nw-kernel-distance"	90	1100	3	0.093	30	0.069	0.05	false	true	0.1	10	0	0.1	1	10	0	false	7	50	true	0	false	1	9	97	0.51375	0.48625	0	0	6885.409645326631	0	4544.131508362961	0	365580
16	0	"hundred-farmers3"	10000	0	"only-one-field-per-year"	2	3.168	1000	false	true	"historical_trends"	"log-normal"	3.445	true	"hh-nw-kernel-distance"	90	1100	3	0.093	30	0.069	0.05	false	true	0.1	10	0	0.1	1	10	0	false	7	50	true	0	false	1	10	95	0.5056461731493099	0.49435382685069007	0	0	7111.000382300953	0	3805.85624959955	0	365850
16	0	"hundred-farmers3"	10000	0	"only-one-field-per-year"	2	3.168	1000	false	true	"historical_trends"	"log-normal"	3.445	true	"hh-nw-kernel-distance"	90	1100	3	0.093	30	0.069	0.05	false	true	0.1	10	0	0.1	1	10	0	false	7	50	true	0	false	1	11	94	0.4940289126335638	0.5059710873664363	0	0	6596.241096372402	0	4070.3343392847087	0	365985
16	0	"hundred-farmers3"	10000	0	"only-one-field-per-year"	2	3.168	1000	false	true	"historical_trends"	"log-normal"	3.445	true	"hh-nw-kernel-distance"	90	1100	3	0.093	30	0.069	0.05	false	true	0.1	10	0	0.1	1	10	0	false	7	50	true	0	false	1	12	91	0.5015832805573147	0.49841671944268523	0	0	6829.4517072845065	0	4309.375903919212	0	366525
16	0	"hundred-farmers3"	10000	0	"only-one-field-per-year"	2	3.168	1000	false	true	"historical_trends"	"log-normal"	3.445	true	"hh-nw-kernel-distance"	90	1100	3	0.093	30	0.069	0.05	false	true	0.1	10	0	0.1	1	10	0	false	7	50	true	0	false	1	13	86	0.4977433913604126	0.5022566086395873	0	0	6509.617158600111	0	4360.391766533203	0	367785
16	0	"hundred-farmers3"	10000	0	"only-one-field-per-year"	2	3.168	1000	false	true	"historical_trends"	"log-normal"	3.445	true	"hh-nw-kernel-distance"	90	1100	3	0.093	30	0.069	0.05	false	true	0.1	10	0	0.1	1	10	0	false	7	50	true	0	false	1	14	80	0.4883720930232558	0.5116279069767442	0	0	6337.527533091621	0	4364.800733723165	0	369855
16	0	"hundred-farmers3"	10000	0	"only-one-field-per-year"	2	3.168	1000	false	true	"historical_trends"	"log-normal"	3.445	true	"hh-nw-kernel-distance"	90	1100	3	0.093	30	0.069	0.05	false	true	0.1	10	0	0.1	1	10	0	false	7	50	true	0	false	1	15	79	0.499330655957162	0.500669344042838	0	0	6578.483050149302	0	4619.239820423411	0	370350
16	0	"hundred-farmers3"	10000	0	"only-one-field-per-year"	2	3.168	1000	false	true	"historical_trends"	"log-normal"	3.445	true	"hh-nw-kernel-distance"	90	1100	3	0.093	30	0.069	0.05	false	true	0.1	10	0	0.1	1	10	0	false	7	50	true	0	false	1	16	76	0.4906703524533518	0.5093296475466482	0	0	6211.579975568681	0	4658.594712563313	0	372465
16	0	"hundred-farmers3"	10000	0	"only-one-field-per-year"	2	3.168	1000	false	true	"historical_trends"	"log-normal"	3.445	true	"hh-nw-kernel-distance"	90	1100	3	0.093	30	0.069	0.05	false	true	0.1	10	0	0.1	1	10	0	false	7	50	true	0	false	1	17	71	0.49743589743589745	0.5025641025641026	0	0	5751.71839529641	0	4446.614505876688	0	376155
16	0	"hundred-farmers3"	10000	0	"only-one-field-per-year"	2	3.168	1000	false	true	"historical_trends"	"log-normal"	3.445	true	"hh-nw-kernel-distance"	90	1100	3	0.093	30	0.069	0.05	false	true	0.1	10	0	0.1	1	10	0	false	7	50	true	0	false	1	18	64	0.5023584905660378	0.49764150943396224	0	0	5708.650553037016	0	4248.197945966	0	380340
16	0	"hundred-farmers3"	10000	0	"only-one-field-per-year"	2	3.168	1000	false	true	"historical_trends"	"log-normal"	3.445	true	"hh-nw-kernel-distance"	90	1100	3	0.093	30	0.069	0.05	false	true	0.1	10	0	0.1	1	10	0	false	7	50	true	0	false	1	19	61	0.5254934210526315	0.4745065789473684	0	0	5935.457427415608	0	4149.058007428577	0	382860
16	0	"hundred-farmers3"	10000	0	"only-one-field-per-year"	2	3.168	1000	false	true	"historical_trends"	"log-normal"	3.445	true	"hh-nw-kernel-distance"	90	1100	3	0.093	30	0.069	0.05	false	true	0.1	10	0	0.1	1	10	0	false	7	50	true	0	false	1	20	55	0.546916890080429	0.45308310991957107	0	0	5682.532146199852	0	3577.1840224442963	0	387225
16	0	"hundred-farmers3"	10000	0	"only-one-field-per-year"	2	3.168	1000	false	true	"historical_trends"	"log-normal"	3.445	true	"hh-nw-kernel-distance"	90	1100	3	0.093	30	0.069	0.05	false	true	0.1	10	0	0.1	1	10	0	false	7	50	true	0	false	1	21	54	0.5445544554455446	0.45544554455445546	0	0	5952.380942175388	0	3644.536342270818	0	387585
16	0	"hundred-farmers3"	10000	0	"only-one-field-per-year"	2	3.168	1000	false	true	"historical_trends"	"log-normal"	3.445	true	"hh-nw-kernel-distance"	90	1100	3	0.093	30	0.069	0.05	false	true	0.1	10	0	0.1	1	10	0	false	7	50	true	0	false	1	22	53	0.5513513513513514	0.4486486486486487	0	0	4518.009908425229	0	3497.1055111406426	0	395955
16	0	"hundred-farmers3"	10000	0	"only-one-field-per-year"	2	3.168	1000	false	true	"historical_trends"	"log-normal"	3.445	true	"hh-nw-kernel-distance"	90	1100	3	0.093	30	0.069	0.05	false	true	0.1	10	0	0.1	1	10	0	false	7	50	true	0	false	1	23	53	0.5448648648648649	0.45513513513513515	0	0	4397.944975645317	0	3113.7876151345235	0	395955
16	0	"hundred-farmers3"	10000	0	"only-one-field-per-year"	2	3.168	1000	false	true	"historical_trends"	"log-normal"	3.445	true	"hh-nw-kernel-distance"	90	1100	3	0.093	30	0.069	0.05	false	true	0.1	10	0	0.1	1	10	0	false	7	50	true	0	false	1	24	52	0.47535596933187296	0.524644030668127	0	0	4211.835003799085	0	3066.975744542692	0	396495
16	0	"hundred-farmers3"	10000	0	"only-one-field-per-year"	2	3.168	1000	false	true	"historical_trends"	"log-normal"	3.445	true	"hh-nw-kernel-distance"	90	1100	3	0.093	30	0.069	0.05	false	true	0.1	10	0	0.1	1	10	0	false	7	50	true	0	false	1	25	49	0.5070921985815603	0.4929078014184397	0	0	4277.710650672108	0	2671.622351943699	0	399510
16	0	"hundred-farmers3"	10000	0	"only-one-field-per-year"	2	3.168	1000	false	true	"historical_trends"	"log-normal"	3.445	true	"hh-nw-kernel-distance"	90	1100	3	0.093	30	0.069	0.05	false	true	0.1	10	0	0.1	1	10	0	false	7	50	true	0	false	1	26	48	0.5088967971530249	0.49110320284697506	0	0	4305.969203131703	0	2755.7339692670407	0	399645
16	0	"hundred-farmers3"	10000	0	"only-one-field-per-year"	2	3.168	1000	false	true	"historical_trends"	"log-normal"	3.445	true	"hh-nw-kernel-distance"	90	1100	3	0.093	30	0.069	0.05	false	true	0.1	10	0	0.1	1	10	0	false	7	50	true	0	false	1	27	47	0.5119331742243437	0.4880668257756563	0	0	4361.082897975442	0	2760.643853903656	0	399870
16	0	"hundred-farmers3"	10000	0	"only-one-field-per-year"	2	3.168	1000	false	true	"historical_trends"	"log-normal"	3.445	true	"hh-nw-kernel-distance"	90	1100	3	0.093	30	0.069	0.05	false	true	0.1	10	0	0.1	1	10	0	false	7	50	true	0	false	1	28	45	0.5547355473554736	0.44526445264452646	0	0	4398.376259080687	0	2278.143741704179	0	400995
16	0	"hundred-farmers3"	10000	0	"only-one-field-per-year"	2	3.168	1000	false	true	"historical_trends"	"log-normal"	3.445	true	"hh-nw-kernel-distance"	90	1100	3	0.093	30	0.069	0.05	false	true	0.1	10	0	0.1	1	10	0	false	7	50	true	0	false	1	29	43	0.6254927726675427	0.3745072273324573	0	0	4593.129401098398	0	1593.7538027347907	0	403335
16	0	"hundred-farmers3"	10000	0	"only-one-field-per-year"	2	3.168	1000	false	true	"historical_trends"	"log-normal"	3.445	true	"hh-nw-kernel-distance"	90	1100	3	0.093	30	0.069	0.05	false	true	0.1	10	0	0.1	1	10	0	false	7	50	true	0	false	1	30	43	0.6346911957950065	0.36530880420499345	0	0	4752.1632973560445	0	1611.0529718136054	0	403335
16	0	"hundred-farmers3"	10000	0	"only-one-field-per-year"	2	3.168	1000	false	true	"historical_trends"	"log-normal"	3.445	true	"hh-nw-kernel-distance"	90	1100	3	0.093	30	0.069	0.05	false	true	0.1	10	0	0.1	1	10	0	false	7	50	true	0	false	1	31	41	0.6724832214765101	0.3275167785234899	0	0	4790.249829617032	0	1463.4673217264976	0	404055
16	0	"hundred-farmers3"	10000	0	"only-one-field-per-year"	2	3.168	1000	false	true	"historical_trends"	"log-normal"	3.445	true	"hh-nw-kernel-distance"	90	1100	3	0.093	30	0.069	0.05	false	true	0.1	10	0	0.1	1	10	0	false	7	50	true	0	false	1	32	40	0.6716216216216216	0.32837837837837835	0	0	4745.074884755443	0	1528.2295296586808	0	404280
16	0	"hundred-farmers3"	10000	0	"only-one-field-per-year"	2	3.168	1000	false	true	"historical_trends"	"log-normal"	3.445	true	"hh-nw-kernel-distance"	90	1100	3	0.093	30	0.069	0.05	false	true	0.1	10	0	0.1	1	10	0	false	7	50	true	0	false	1	33	38	0.6994047619047619	0.3005952380952381	0	0	4516.473712449207	0	1230.225404477949	0	407340
16	0	"hundred-farmers3"	10000	0	"only-one-field-per-year"	2	3.168	1000	false	true	"historical_trends"	"log-normal"	3.445	true	"hh-nw-kernel-distance"	90	1100	3	0.093	30	0.069	0.05	false	true	0.1	10	0	0.1	1	10	0	false	7	50	true	0	false	1	34	34	0.7338582677165354	0.26614173228346455	0	0	4623.571691106282	0	994.0008478496494	0	409005
16	0	"hundred-farmers3"	10000	0	"only-one-field-per-year"	2	3.168	1000	false	true	"historical_trends"	"log-normal"	3.445	true	"hh-nw-kernel-distance"	90	1100	3	0.093	30	0.069	0.05	false	true	0.1	10	0	0.1	1	10	0	false	7	50	true	0	false	1	35	33	0.7385103011093502	0.26148969889064977	0	0	4453.90702109512	0	1022.400451075379	0	409185
16	0	"hundred-farmers3"	10000	0	"only-one-field-per-year"	2	3.168	1000	false	true	"historical_trends"	"log-normal"	3.445	true	"hh-nw-kernel-distance"	90	1100	3	0.093	30	0.069	0.05	false	true	0.1	10	0	0.1	1	10	0	false	7	50	true	0	false	1	36	31	0.7664473684210527	0.23355263157894737	0	0	4481.19115305983	0	967.5340452957121	0	410220
16	0	"hundred-farmers3"	10000	0	"only-one-field-per-year"	2	3.168	1000	false	true	"historical_trends"	"log-normal"	3.445	true	"hh-nw-kernel-distance"	90	1100	3	0.093	30	0.069	0.05	false	true	0.1	10	0	0.1	1	10	0	false	7	50	true	0	false	1	37	30	0.782608695652174	0.21739130434782608	0	0	4696.393599894961	0	892.4523541471768	0	410670
16	0	"hundred-farmers3"	10000	0	"only-one-field-per-year"	2	3.168	1000	false	true	"historical_trends"	"log-normal"	3.445	true	"hh-nw-kernel-distance"	90	1100	3	0.093	30	0.069	0.05	false	true	0.1	10	0	0.1	1	10	0	false	7	50	true	0	false	1	38	30	0.7792642140468228	0.22073578595317725	0	0	4886.277237410603	0	932.3693983741307	0	410670
16	0	"hundred-farmers3"	10000	0	"only-one-field-per-year"	2	3.168	1000	false	true	"historical_trends"	"log-normal"	3.445	true	"hh-nw-kernel-distance"	90	1100	3	0.093	30	0.069	0.05	false	true	0.1	10	0	0.1	1	10	0	false	7	50	true	0	false	1	39	28	0.7833935018050542	0.21660649819494585	0	0	4607.895108006637	0	839.7654407157863	0	412650
16	0	"hundred-farmers3"	10000	0	"only-one-field-per-year"	2	3.168	1000	false	true	"historical_trends"	"log-normal"	3.445	true	"hh-nw-kernel-distance"	90	1100	3	0.093	30	0.069	0.05	false	true	0.1	10	0	0.1	1	10	0	false	7	50	true	0	false	1	40	28	0.7851985559566786	0.2148014440433213	0	0	4549.674821911103	0	867.6351048103485	0	412650
16	0	"hundred-farmers3"	10000	0	"only-one-field-per-year"	2	3.168	1000	false	true	"historical_trends"	"log-normal"	3.445	true	"hh-nw-kernel-distance"	90	1100	3	0.093	30	0.069	0.05	false	true	0.1	10	0	0.1	1	10	0	false	7	50	true	0	false	1	41	25	0.8114285714285714	0.18857142857142858	0	0	4196.392492337885	0	744.2296183911603	0	413955
16	0	"hundred-farmers3"	10000	0	"only-one-field-per-year"	2	3.168	1000	false	true	"historical_trends"	"log-normal"	3.445	true	"hh-nw-kernel-distance"	90	1100	3	0.093	30	0.069	0.05	false	true	0.1	10	0	0.1	1	10	0	false	7	50	true	0	false	1	42	24	0.8244897959183674	0.17551020408163265	0	0	4064.1824496396466	0	621.3717783687657	0	415530
16	0	"hundred-farmers3"	10000	0	"only-one-field-per-year"	2	3.168	1000	false	true	"historical_trends"	"log-normal"	3.445	true	"hh-nw-kernel-distance"	90	1100	3	0.093	30	0.069	0.05	false	true	0.1	10	0	0.1	1	10	0	false	7	50	true	0	false	1	43	24	0.7857142857142857	0.21428571428571427	0	0	3960.3207083491384	0	654.7307209621164	0	415530
16	0	"hundred-farmers3"	10000	0	"only-one-field-per-year"	2	3.168	1000	false	true	"historical_trends"	"log-normal"	3.445	true	"hh-nw-kernel-distance"	90	1100	3	0.093	30	0.069	0.05	false	true	0.1	10	0	0.1	1	10	0	false	7	50	true	0	false	1	44	24	0.7326530612244898	0.2673469387755102	0	0	3668.881200281857	0	696.2181234042099	0	415530
16	0	"hundred-farmers3"	10000	0	"only-one-field-per-year"	2	3.168	1000	false	true	"historical_trends"	"log-normal"	3.445	true	"hh-nw-kernel-distance"	90	1100	3	0.093	30	0.069	0.05	false	true	0.1	10	0	0.1	1	10	0	false	7	50	true	0	false	1	45	23	0.7360824742268042	0.2639175257731959	0	0	3465.376126966518	0	673.584771376565	0	415755
16	0	"hundred-farmers3"	10000	0	"only-one-field-per-year"	2	3.168	1000	false	true	"historical_trends"	"log-normal"	3.445	true	"hh-nw-kernel-distance"	90	1100	3	0.093	30	0.069	0.05	false	true	0.1	10	0	0.1	1	10	0	false	7	50	true	0	false	1	46	23	0.7195876288659794	0.2804123711340206	0	0	3219.61297131514	0	728.9077811539506	0	415755
16	0	"hundred-farmers3"	10000	0	"only-one-field-per-year"	2	3.168	1000	false	true	"historical_trends"	"log-normal"	3.445	true	"hh-nw-kernel-distance"	90	1100	3	0.093	30	0.069	0.05	false	true	0.1	10	0	0.1	1	10	0	false	7	50	true	0	false	1	47	23	0.7360824742268042	0.2639175257731959	0	0	3287.422484213153	0	789.2395318970457	0	415755
16	0	"hundred-farmers3"	10000	0	"only-one-field-per-year"	2	3.168	1000	false	true	"historical_trends"	"log-normal"	3.445	true	"hh-nw-kernel-distance"	90	1100	3	0.093	30	0.069	0.05	false	true	0.1	10	0	0.1	1	10	0	false	7	50	true	0	false	1	48	21	0.6636155606407322	0.33638443935926776	0	0	2545.7656152551344	0	656.0533674238385	0	417915
16	0	"hundred-farmers3"	10000	0	"only-one-field-per-year"	2	3.168	1000	false	true	"historical_trends"	"log-normal"	3.445	true	"hh-nw-kernel-distance"	90	1100	3	0.093	30	0.069	0.05	false	true	0.1	10	0	0.1	1	10	0	false	7	50	true	0	false	1	49	20	0.6420323325635104	0.3579676674364896	0	0	2460.168962798428	0	674.0757724080554	0	418095
16	0	"hundred-farmers3"	10000	0	"only-one-field-per-year"	2	3.168	1000	false	true	"historical_trends"	"log-normal"	3.445	true	"hh-nw-kernel-distance"	90	1100	3	0.093	30	0.069	0.05	false	true	0.1	10	0	0.1	1	10	0	false	7	50	true	0	false	1	50	20	0.625866050808314	0.3741339491916859	0	0	2513.889808713635	0	726.1780036022832	0	418095
17	0	"hundred-farmers3"	10000	0	"only-one-field-per-year"	2	3.168	1000	false	true	"historical_trends"	"log-normal"	3.445	true	"hh-nw-kernel-distance"	90	1100	3	0.093	30	0.069	0.05	false	true	0.1	10	0	0.1	1	10	0	false	7	50	true	0	false	1	0	100	0.50186799501868	0.49813200498132004	0	0	0	0	0	0	0
17	0	"hundred-farmers3"	10000	0	"only-one-field-per-year"	2	3.168	1000	false	true	"historical_trends"	"log-normal"	3.445	true	"hh-nw-kernel-distance"	90	1100	3	0.093	30	0.069	0.05	false	true	0.1	10	0	0.1	1	10	0	false	7	50	true	0	false	1	1	100	0.5068493150684932	0.4931506849315068	0	0	6520.413648041256	0	5950.218498685643	0	365310
17	0	"hundred-farmers3"	10000	0	"only-one-field-per-year"	2	3.168	1000	false	true	"historical_trends"	"log-normal"	3.445	true	"hh-nw-kernel-distance"	90	1100	3	0.093	30	0.069	0.05	false	true	0.1	10	0	0.1	1	10	0	false	7	50	true	0	false	1	2	100	0.5255292652552926	0.47447073474470736	0	0	6516.045122309868	0	5834.433751303906	0	365310
17	0	"hundred-farmers3"	10000	0	"only-one-field-per-year"	2	3.168	1000	false	true	"historical_trends"	"log-normal"	3.445	true	"hh-nw-kernel-distance"	90	1100	3	0.093	30	0.069	0.05	false	true	0.1	10	0	0.1	1	10	0	false	7	50	true	0	false	1	3	100	0.5180572851805728	0.48194271481942713	0	0	6587.672960168519	0	5946.910496702462	0	365310
17	0	"hundred-farmers3"	10000	0	"only-one-field-per-year"	2	3.168	1000	false	true	"historical_trends"	"log-normal"	3.445	true	"hh-nw-kernel-distance"	90	1100	3	0.093	30	0.069	0.05	false	true	0.1	10	0	0.1	1	10	0	false	7	50	true	0	false	1	4	100	0.5342465753424658	0.4657534246575342	0	0	6619.3610688064055	0	5659.056199204842	0	365310
17	0	"hundred-farmers3"	10000	0	"only-one-field-per-year"	2	3.168	1000	false	true	"historical_trends"	"log-normal"	3.445	true	"hh-nw-kernel-distance"	90	1100	3	0.093	30	0.069	0.05	false	true	0.1	10	0	0.1	1	10	0	false	7	50	true	0	false	1	5	100	0.5292652552926526	0.47073474470734744	0	0	6679.121161591715	0	5714.763745664724	0	365310
17	0	"hundred-farmers3"	10000	0	"only-one-field-per-year"	2	3.168	1000	false	true	"historical_trends"	"log-normal"	3.445	true	"hh-nw-kernel-distance"	90	1100	3	0.093	30	0.069	0.05	false	true	0.1	10	0	0.1	1	10	0	false	7	50	true	0	false	1	6	100	0.5292652552926526	0.47073474470734744	0	0	6995.317968985326	0	5629.319328777988	0	365310
17	0	"hundred-farmers3"	10000	0	"only-one-field-per-year"	2	3.168	1000	false	true	"historical_trends"	"log-normal"	3.445	true	"hh-nw-kernel-distance"	90	1100	3	0.093	30	0.069	0.05	false	true	0.1	10	0	0.1	1	10	0	false	7	50	true	0	false	1	7	99	0.5199501246882793	0.4800498753117207	0	0	7249.625906721078	0	5878.29290553529	0	365400
17	0	"hundred-farmers3"	10000	0	"only-one-field-per-year"	2	3.168	1000	false	true	"historical_trends"	"log-normal"	3.445	true	"hh-nw-kernel-distance"	90	1100	3	0.093	30	0.069	0.05	false	true	0.1	10	0	0.1	1	10	0	false	7	50	true	0	false	1	8	99	0.5492518703241895	0.45074812967581046	0	0	7140.269376234863	0	5553.323917115152	0	365400
17	0	"hundred-farmers3"	10000	0	"only-one-field-per-year"	2	3.168	1000	false	true	"historical_trends"	"log-normal"	3.445	true	"hh-nw-kernel-distance"	90	1100	3	0.093	30	0.069	0.05	false	true	0.1	10	0	0.1	1	10	0	false	7	50	true	0	false	1	9	97	0.574108818011257	0.425891181988743	0	0	7313.8208685827085	0	4514.991647929876	0	365625
17	0	"hundred-farmers3"	10000	0	"only-one-field-per-year"	2	3.168	1000	false	true	"historical_trends"	"log-normal"	3.445	true	"hh-nw-kernel-distance"	90	1100	3	0.093	30	0.069	0.05	false	true	0.1	10	0	0.1	1	10	0	false	7	50	true	0	false	1	10	94	0.5871617369414727	0.4128382630585274	0	0	7601.015785344162	0	3829.4025797641257	0	366075
17	0	"hundred-farmers3"	10000	0	"only-one-field-per-year"	2	3.168	1000	false	true	"historical_trends"	"log-normal"	3.445	true	"hh-nw-kernel-distance"	90	1100	3	0.093	30	0.069	0.05	false	true	0.1	10	0	0.1	1	10	0	false	7	50	true	0	false	1	11	91	0.5729695431472082	0.4270304568527919	0	0	7443.753101303418	0	3961.206502178547	0	366660
17	0	"hundred-farmers3"	10000	0	"only-one-field-per-year"	2	3.168	1000	false	true	"historical_trends"	"log-normal"	3.445	true	"hh-nw-kernel-distance"	90	1100	3	0.093	30	0.069	0.05	false	true	0.1	10	0	0.1	1	10	0	false	7	50	true	0	false	1	12	87	0.5915221579961464	0.40847784200385356	0	0	7868.94976740176	0	4049.539020000561	0	367515
17	0	"hundred-farmers3"	10000	0	"only-one-field-per-year"	2	3.168	1000	false	true	"historical_trends"	"log-normal"	3.445	true	"hh-nw-kernel-distance"	90	1100	3	0.093	30	0.069	0.05	false	true	0.1	10	0	0.1	1	10	0	false	7	50	true	0	false	1	13	82	0.5860250494396836	0.4139749505603164	0	0	7405.951665135244	0	4030.9602899960614	0	369315
17	0	"hundred-farmers3"	10000	0	"only-one-field-per-year"	2	3.168	1000	false	true	"historical_trends"	"log-normal"	3.445	true	"hh-nw-kernel-distance"	90	1100	3	0.093	30	0.069	0.05	false	true	0.1	10	0	0.1	1	10	0	false	7	50	true	0	false	1	14	80	0.582010582010582	0.41798941798941797	0	0	7449.111548810596	0	4219.472522733952	0	369540
17	0	"hundred-farmers3"	10000	0	"only-one-field-per-year"	2	3.168	1000	false	true	"historical_trends"	"log-normal"	3.445	true	"hh-nw-kernel-distance"	90	1100	3	0.093	30	0.069	0.05	false	true	0.1	10	0	0.1	1	10	0	false	7	50	true	0	false	1	15	76	0.5948334466349422	0.4051665533650578	0	0	7119.431273236726	0	4125.709396427488	0	371385
17	0	"hundred-farmers3"	10000	0	"only-one-field-per-year"	2	3.168	1000	false	true	"historical_trends"	"log-normal"	3.445	true	"hh-nw-kernel-distance"	90	1100	3	0.093	30	0.069	0.05	false	true	0.1	10	0	0.1	1	10	0	false	7	50	true	0	false	1	16	74	0.6025991792065664	0.39740082079343364	0	0	7617.316921066711	0	4232.977073321198	0	371790
17	0	"hundred-farmers3"	10000	0	"only-one-field-per-year"	2	3.168	1000	false	true	"historical_trends"	"log-normal"	3.445	true	"hh-nw-kernel-distance"	90	1100	3	0.093	30	0.069	0.05	false	true	0.1	10	0	0.1	1	10	0	false	7	50	true	0	false	1	17	69	0.6159267089499648	0.38407329105003524	0	0	7280.367263446156	0	4208.281216967877	0	373725
17	0	"hundred-farmers3"	10000	0	"only-one-field-per-year"	2	3.168	1000	false	true	"historical_trends"	"log-normal"	3.445	true	"hh-nw-kernel-distance"	90	1100	3	0.093	30	0.069	0.05	false	true	0.1	10	0	0.1	1	10	0	false	7	50	true	0	false	1	18	66	0.6235119047619048	0.37648809523809523	0	0	7450.001471713867	0	4050.4721818243897	0	377100
17	0	"hundred-farmers3"	10000	0	"only-one-field-per-year"	2	3.168	1000	false	true	"historical_trends"	"log-normal"	3.445	true	"hh-nw-kernel-distance"	90	1100	3	0.093	30	0.069	0.05	false	true	0.1	10	0	0.1	1	10	0	false	7	50	true	0	false	1	19	62	0.6606724003127443	0.3393275996872557	0	0	7647.999249509657	0	3527.8438051401013	0	380025
17	0	"hundred-farmers3"	10000	0	"only-one-field-per-year"	2	3.168	1000	false	true	"historical_trends"	"log-normal"	3.445	true	"hh-nw-kernel-distance"	90	1100	3	0.093	30	0.069	0.05	false	true	0.1	10	0	0.1	1	10	0	false	7	50	true	0	false	1	20	58	0.6917978458989229	0.30820215410107704	0	0	7378.41420067345	0	3151.0622395949413	0	383265
17	0	"hundred-farmers3"	10000	0	"only-one-field-per-year"	2	3.168	1000	false	true	"historical_trends"	"log-normal"	3.445	true	"hh-nw-kernel-distance"	90	1100	3	0.093	30	0.069	0.05	false	true	0.1	10	0	0.1	1	10	0	false	7	50	true	0	false	1	21	55	0.7132927888792354	0.2867072111207645	0	0	7609.9060173032185	0	3057.823520862691	0	385785
17	0	"hundred-farmers3"	10000	0	"only-one-field-per-year"	2	3.168	1000	false	true	"historical_trends"	"log-normal"	3.445	true	"hh-nw-kernel-distance"	90	1100	3	0.093	30	0.069	0.05	false	true	0.1	10	0	0.1	1	10	0	false	7	50	true	0	false	1	22	55	0.7106863596872285	0.2893136403127715	0	0	7423.120416983591	0	3047.785355602753	0	385785
17	0	"hundred-farmers3"	10000	0	"only-one-field-per-year"	2	3.168	1000	false	true	"historical_trends"	"log-normal"	3.445	true	"hh-nw-kernel-distance"	90	1100	3	0.093	30	0.069	0.05	false	true	0.1	10	0	0.1	1	10	0	false	7	50	true	0	false	1	23	54	0.7169149868536372	0.28308501314636286	0	0	7629.093723907623	0	2879.1404764800136	0	386235
17	0	"hundred-farmers3"	10000	0	"only-one-field-per-year"	2	3.168	1000	false	true	"historical_trends"	"log-normal"	3.445	true	"hh-nw-kernel-distance"	90	1100	3	0.093	30	0.069	0.05	false	true	0.1	10	0	0.1	1	10	0	false	7	50	true	0	false	1	24	53	0.6517150395778364	0.3482849604221636	0	0	7549.462323912816	0	2594.3533686021524	0	386415
17	0	"hundred-farmers3"	10000	0	"only-one-field-per-year"	2	3.168	1000	false	true	"historical_trends"	"log-normal"	3.445	true	"hh-nw-kernel-distance"	90	1100	3	0.093	30	0.069	0.05	false	true	0.1	10	0	0.1	1	10	0	false	7	50	true	0	false	1	25	53	0.6481970096745823	0.3518029903254178	0	0	7801.820017823664	0	2654.050623825413	0	386415
17	0	"hundred-farmers3"	10000	0	"only-one-field-per-year"	2	3.168	1000	false	true	"historical_trends"	"log-normal"	3.445	true	"hh-nw-kernel-distance"	90	1100	3	0.093	30	0.069	0.05	false	true	0.1	10	0	0.1	1	10	0	false	7	50	true	0	false	1	26	52	0.660394265232975	0.3396057347670251	0	0	8016.407739930825	0	2451.2481507785124	0	387360
17	0	"hundred-farmers3"	10000	0	"only-one-field-per-year"	2	3.168	1000	false	true	"historical_trends"	"log-normal"	3.445	true	"hh-nw-kernel-distance"	90	1100	3	0.093	30	0.069	0.05	false	true	0.1	10	0	0.1	1	10	0	false	7	50	true	0	false	1	27	49	0.6681943171402384	0.3318056828597617	0	0	8182.259944120494	0	1778.305944397497	0	388485
17	0	"hundred-farmers3"	10000	0	"only-one-field-per-year"	2	3.168	1000	false	true	"historical_trends"	"log-normal"	3.445	true	"hh-nw-kernel-distance"	90	1100	3	0.093	30	0.069	0.05	false	true	0.1	10	0	0.1	1	10	0	false	7	50	true	0	false	1	28	49	0.6736938588450962	0.32630614115490375	0	0	8416.725449855187	0	1365.859335637649	0	388485
17	0	"hundred-farmers3"	10000	0	"only-one-field-per-year"	2	3.168	1000	false	true	"historical_trends"	"log-normal"	3.445	true	"hh-nw-kernel-distance"	90	1100	3	0.093	30	0.069	0.05	false	true	0.1	10	0	0.1	1	10	0	false	7	50	true	0	false	1	29	49	0.6736938588450962	0.32630614115490375	0	0	8605.98902765047	0	1369.3110547298968	0	388485
17	0	"hundred-farmers3"	10000	0	"only-one-field-per-year"	2	3.168	1000	false	true	"historical_trends"	"log-normal"	3.445	true	"hh-nw-kernel-distance"	90	1100	3	0.093	30	0.069	0.05	false	true	0.1	10	0	0.1	1	10	0	false	7	50	true	0	false	1	30	48	0.6884469696969697	0.3115530303030303	0	0	8625.815548218035	0	1295.6023218372554	0	390060
17	0	"hundred-farmers3"	10000	0	"only-one-field-per-year"	2	3.168	1000	false	true	"historical_trends"	"log-normal"	3.445	true	"hh-nw-kernel-distance"	90	1100	3	0.093	30	0.069	0.05	false	true	0.1	10	0	0.1	1	10	0	false	7	50	true	0	false	1	31	47	0.6933333333333334	0.30666666666666664	0	0	8865.960677075172	0	1309.838467382652	0	390330
17	0	"hundred-farmers3"	10000	0	"only-one-field-per-year"	2	3.168	1000	false	true	"historical_trends"	"log-normal"	3.445	true	"hh-nw-kernel-distance"	90	1100	3	0.093	30	0.069	0.05	false	true	0.1	10	0	0.1	1	10	0	false	7	50	true	0	false	1	32	46	0.696360153256705	0.303639846743295	0	0	8111.732972528779	0	1425.0580887027627	0	390600
17	0	"hundred-farmers3"	10000	0	"only-one-field-per-year"	2	3.168	1000	false	true	"historical_trends"	"log-normal"	3.445	true	"hh-nw-kernel-distance"	90	1100	3	0.093	30	0.069	0.05	false	true	0.1	10	0	0.1	1	10	0	false	7	50	true	0	false	1	33	43	0.7086223984142715	0.29137760158572845	0	0	7855.303545571581	0	1251.2541215534643	0	392175
17	0	"hundred-farmers3"	10000	0	"only-one-field-per-year"	2	3.168	1000	false	true	"historical_trends"	"log-normal"	3.445	true	"hh-nw-kernel-distance"	90	1100	3	0.093	30	0.069	0.05	false	true	0.1	10	0	0.1	1	10	0	false	7	50	true	0	false	1	34	42	0.715	0.285	0	0	7938.538945785288	0	1348.3843391417356	0	392580
17	0	"hundred-farmers3"	10000	0	"only-one-field-per-year"	2	3.168	1000	false	true	"historical_trends"	"log-normal"	3.445	true	"hh-nw-kernel-distance"	90	1100	3	0.093	30	0.069	0.05	false	true	0.1	10	0	0.1	1	10	0	false	7	50	true	0	false	1	35	42	0.715	0.285	0	0	7502.782813110673	0	1501.089992866621	0	392580
17	0	"hundred-farmers3"	10000	0	"only-one-field-per-year"	2	3.168	1000	false	true	"historical_trends"	"log-normal"	3.445	true	"hh-nw-kernel-distance"	90	1100	3	0.093	30	0.069	0.05	false	true	0.1	10	0	0.1	1	10	0	false	7	50	true	0	false	1	36	40	0.7418655097613883	0.25813449023861174	0	0	6722.762708352423	0	1121.0457475499663	0	396090
17	0	"hundred-farmers3"	10000	0	"only-one-field-per-year"	2	3.168	1000	false	true	"historical_trends"	"log-normal"	3.445	true	"hh-nw-kernel-distance"	90	1100	3	0.093	30	0.069	0.05	false	true	0.1	10	0	0.1	1	10	0	false	7	50	true	0	false	1	37	39	0.75	0.25	0	0	7066.815817161162	0	1047.2787753624964	0	397080
17	0	"hundred-farmers3"	10000	0	"only-one-field-per-year"	2	3.168	1000	false	true	"historical_trends"	"log-normal"	3.445	true	"hh-nw-kernel-distance"	90	1100	3	0.093	30	0.069	0.05	false	true	0.1	10	0	0.1	1	10	0	false	7	50	true	0	false	1	38	36	0.7548022598870057	0.24519774011299436	0	0	7273.572502072054	0	1046.5793981705237	0	397755
17	0	"hundred-farmers3"	10000	0	"only-one-field-per-year"	2	3.168	1000	false	true	"historical_trends"	"log-normal"	3.445	true	"hh-nw-kernel-distance"	90	1100	3	0.093	30	0.069	0.05	false	true	0.1	10	0	0.1	1	10	0	false	7	50	true	0	false	1	39	34	0.763938315539739	0.23606168446026096	0	0	7191.328698687323	0	847.3343919973958	0	399645
17	0	"hundred-farmers3"	10000	0	"only-one-field-per-year"	2	3.168	1000	false	true	"historical_trends"	"log-normal"	3.445	true	"hh-nw-kernel-distance"	90	1100	3	0.093	30	0.069	0.05	false	true	0.1	10	0	0.1	1	10	0	false	7	50	true	0	false	1	40	30	0.8045397225725095	0.19546027742749053	0	0	7202.72960322521	0	492.1885941758659	0	401895
17	0	"hundred-farmers3"	10000	0	"only-one-field-per-year"	2	3.168	1000	false	true	"historical_trends"	"log-normal"	3.445	true	"hh-nw-kernel-distance"	90	1100	3	0.093	30	0.069	0.05	false	true	0.1	10	0	0.1	1	10	0	false	7	50	true	0	false	1	41	30	0.8045397225725095	0.19546027742749053	0	0	7356.894825611611	0	564.8544404478523	0	401895
17	0	"hundred-farmers3"	10000	0	"only-one-field-per-year"	2	3.168	1000	false	true	"historical_trends"	"log-normal"	3.445	true	"hh-nw-kernel-distance"	90	1100	3	0.093	30	0.069	0.05	false	true	0.1	10	0	0.1	1	10	0	false	7	50	true	0	false	1	42	30	0.7780580075662042	0.22194199243379573	0	0	7297.347116405024	0	654.1477361544917	0	401895
17	0	"hundred-farmers3"	10000	0	"only-one-field-per-year"	2	3.168	1000	false	true	"historical_trends"	"log-normal"	3.445	true	"hh-nw-kernel-distance"	90	1100	3	0.093	30	0.069	0.05	false	true	0.1	10	0	0.1	1	10	0	false	7	50	true	0	false	1	43	29	0.785622593068036	0.21437740693196405	0	0	7316.272847481456	0	562.3674355363174	0	402525
17	0	"hundred-farmers3"	10000	0	"only-one-field-per-year"	2	3.168	1000	false	true	"historical_trends"	"log-normal"	3.445	true	"hh-nw-kernel-distance"	90	1100	3	0.093	30	0.069	0.05	false	true	0.1	10	0	0.1	1	10	0	false	7	50	true	0	false	1	44	28	0.7487046632124352	0.25129533678756477	0	0	6725.528498113422	0	646.9676919686134	0	402840
17	0	"hundred-farmers3"	10000	0	"only-one-field-per-year"	2	3.168	1000	false	true	"historical_trends"	"log-normal"	3.445	true	"hh-nw-kernel-distance"	90	1100	3	0.093	30	0.069	0.05	false	true	0.1	10	0	0.1	1	10	0	false	7	50	true	0	false	1	45	28	0.7707253886010362	0.22927461139896374	0	0	6728.654965988108	0	745.3002216587483	0	402840
17	0	"hundred-farmers3"	10000	0	"only-one-field-per-year"	2	3.168	1000	false	true	"historical_trends"	"log-normal"	3.445	true	"hh-nw-kernel-distance"	90	1100	3	0.093	30	0.069	0.05	false	true	0.1	10	0	0.1	1	10	0	false	7	50	true	0	false	1	46	28	0.7784974093264249	0.22150259067357514	0	0	6638.360452524434	0	855.1844333851134	0	402840
17	0	"hundred-farmers3"	10000	0	"only-one-field-per-year"	2	3.168	1000	false	true	"historical_trends"	"log-normal"	3.445	true	"hh-nw-kernel-distance"	90	1100	3	0.093	30	0.069	0.05	false	true	0.1	10	0	0.1	1	10	0	false	7	50	true	0	false	1	47	26	0.8013513513513514	0.19864864864864865	0	0	6883.051293515908	0	757.6175380816367	0	404280
17	0	"hundred-farmers3"	10000	0	"only-one-field-per-year"	2	3.168	1000	false	true	"historical_trends"	"log-normal"	3.445	true	"hh-nw-kernel-distance"	90	1100	3	0.093	30	0.069	0.05	false	true	0.1	10	0	0.1	1	10	0	false	7	50	true	0	false	1	48	25	0.7953296703296703	0.20467032967032966	0	0	6825.39831013223	0	764.6664992470661	0	404820
17	0	"hundred-farmers3"	10000	0	"only-one-field-per-year"	2	3.168	1000	false	true	"historical_trends"	"log-normal"	3.445	true	"hh-nw-kernel-distance"	90	1100	3	0.093	30	0.069	0.05	false	true	0.1	10	0	0.1	1	10	0	false	7	50	true	0	false	1	49	25	0.771978021978022	0.22802197802197802	0	0	6734.738484624625	0	850.7515998069342	0	404820
17	0	"hundred-farmers3"	10000	0	"only-one-field-per-year"	2	3.168	1000	false	true	"historical_trends"	"log-normal"	3.445	true	"hh-nw-kernel-distance"	90	1100	3	0.093	30	0.069	0.05	false	true	0.1	10	0	0.1	1	10	0	false	7	50	true	0	false	1	50	23	0.8172362555720654	0.1827637444279346	0	0	6739.886953169972	0	722.5863832802929	0	407295
18	0	"hundred-farmers3"	10000	0	"only-one-field-per-year"	2	3.168	1000	false	true	"historical_trends"	"log-normal"	3.445	true	"hh-nw-kernel-distance"	90	1100	3	0.093	30	0.069	0.05	false	true	0.1	10	0	0.1	1	10	0	false	7	50	true	0	false	1	0	100	0.50186799501868	0.49813200498132004	0	0	0	0	0	0	0
18	0	"hundred-farmers3"	10000	0	"only-one-field-per-year"	2	3.168	1000	false	true	"historical_trends"	"log-normal"	3.445	true	"hh-nw-kernel-distance"	90	1100	3	0.093	30	0.069	0.05	false	true	0.1	10	0	0.1	1	10	0	false	7	50	true	0	false	1	1	100	0.5062266500622665	0.4937733499377335	0	0	6712.623320111454	0	6333.743946303229	0	365310
18	0	"hundred-farmers3"	10000	0	"only-one-field-per-year"	2	3.168	1000	false	true	"historical_trends"	"log-normal"	3.445	true	"hh-nw-kernel-distance"	90	1100	3	0.093	30	0.069	0.05	false	true	0.1	10	0	0.1	1	10	0	false	7	50	true	0	false	1	2	100	0.5105853051058531	0.48941469489414696	0	0	6573.940967816464	0	6598.031324775291	0	365310
18	0	"hundred-farmers3"	10000	0	"only-one-field-per-year"	2	3.168	1000	false	true	"historical_trends"	"log-normal"	3.445	true	"hh-nw-kernel-distance"	90	1100	3	0.093	30	0.069	0.05	false	true	0.1	10	0	0.1	1	10	0	false	7	50	true	0	false	1	3	100	0.5112079701120797	0.4887920298879203	0	0	6949.503395882307	0	6900.3687591662965	0	365310
18	0	"hundred-farmers3"	10000	0	"only-one-field-per-year"	2	3.168	1000	false	true	"historical_trends"	"log-normal"	3.445	true	"hh-nw-kernel-distance"	90	1100	3	0.093	30	0.069	0.05	false	true	0.1	10	0	0.1	1	10	0	false	7	50	true	0	false	1	4	100	0.5317559153175592	0.46824408468244083	0	0	6836.024655104753	0	6716.971396217243	0	365310
18	0	"hundred-farmers3"	10000	0	"only-one-field-per-year"	2	3.168	1000	false	true	"historical_trends"	"log-normal"	3.445	true	"hh-nw-kernel-distance"	90	1100	3	0.093	30	0.069	0.05	false	true	0.1	10	0	0.1	1	10	0	false	7	50	true	0	false	1	5	100	0.5460772104607721	0.4539227895392279	0	0	6854.4318209392195	0	6447.336139763505	0	365310
18	0	"hundred-farmers3"	10000	0	"only-one-field-per-year"	2	3.168	1000	false	true	"historical_trends"	"log-normal"	3.445	true	"hh-nw-kernel-distance"	90	1100	3	0.093	30	0.069	0.05	false	true	0.1	10	0	0.1	1	10	0	false	7	50	true	0	false	1	6	100	0.5317559153175592	0.46824408468244083	0	0	7228.536849833634	0	6550.04835952889	0	365310
18	0	"hundred-farmers3"	10000	0	"only-one-field-per-year"	2	3.168	1000	false	true	"historical_trends"	"log-normal"	3.445	true	"hh-nw-kernel-distance"	90	1100	3	0.093	30	0.069	0.05	false	true	0.1	10	0	0.1	1	10	0	false	7	50	true	0	false	1	7	98	0.5255930087390761	0.47440699126092384	0	0	7590.613097308508	0	6789.739074931948	0	365490
18	0	"hundred-farmers3"	10000	0	"only-one-field-per-year"	2	3.168	1000	false	true	"historical_trends"	"log-normal"	3.445	true	"hh-nw-kernel-distance"	90	1100	3	0.093	30	0.069	0.05	false	true	0.1	10	0	0.1	1	10	0	false	7	50	true	0	false	1	8	97	0.535625	0.464375	0	0	6849.695194321019	0	6797.354163966336	0	365580
18	0	"hundred-farmers3"	10000	0	"only-one-field-per-year"	2	3.168	1000	false	true	"historical_trends"	"log-normal"	3.445	true	"hh-nw-kernel-distance"	90	1100	3	0.093	30	0.069	0.05	false	true	0.1	10	0	0.1	1	10	0	false	7	50	true	0	false	1	9	97	0.578125	0.421875	0	0	6332.9862696728405	0	4789.315371256978	0	365580
18	0	"hundred-farmers3"	10000	0	"only-one-field-per-year"	2	3.168	1000	false	true	"historical_trends"	"log-normal"	3.445	true	"hh-nw-kernel-distance"	90	1100	3	0.093	30	0.069	0.05	false	true	0.1	10	0	0.1	1	10	0	false	7	50	true	0	false	1	10	96	0.5785848465873513	0.42141515341264874	0	0	6658.267596845991	0	4173.930742949446	0	365715
18	0	"hundred-farmers3"	10000	0	"only-one-field-per-year"	2	3.168	1000	false	true	"historical_trends"	"log-normal"	3.445	true	"hh-nw-kernel-distance"	90	1100	3	0.093	30	0.069	0.05	false	true	0.1	10	0	0.1	1	10	0	false	7	50	true	0	false	1	11	94	0.5569540591567024	0.4430459408432977	0	0	6288.582665945407	0	4386.952892242701	0	366075
18	0	"hundred-farmers3"	10000	0	"only-one-field-per-year"	2	3.168	1000	false	true	"historical_trends"	"log-normal"	3.445	true	"hh-nw-kernel-distance"	90	1100	3	0.093	30	0.069	0.05	false	true	0.1	10	0	0.1	1	10	0	false	7	50	true	0	false	1	12	92	0.5877137428752375	0.4122862571247625	0	0	6884.739661615184	0	4413.108993052225	0	366525
18	0	"hundred-farmers3"	10000	0	"only-one-field-per-year"	2	3.168	1000	false	true	"historical_trends"	"log-normal"	3.445	true	"hh-nw-kernel-distance"	90	1100	3	0.093	30	0.069	0.05	false	true	0.1	10	0	0.1	1	10	0	false	7	50	true	0	false	1	13	89	0.6	0.4	0	0	6592.123091251391	0	4036.030568772399	0	367605
18	0	"hundred-farmers3"	10000	0	"only-one-field-per-year"	2	3.168	1000	false	true	"historical_trends"	"log-normal"	3.445	true	"hh-nw-kernel-distance"	90	1100	3	0.093	30	0.069	0.05	false	true	0.1	10	0	0.1	1	10	0	false	7	50	true	0	false	1	14	89	0.5639871382636656	0.4360128617363344	0	0	6808.309710137975	0	4153.883010050566	0	367605
18	0	"hundred-farmers3"	10000	0	"only-one-field-per-year"	2	3.168	1000	false	true	"historical_trends"	"log-normal"	3.445	true	"hh-nw-kernel-distance"	90	1100	3	0.093	30	0.069	0.05	false	true	0.1	10	0	0.1	1	10	0	false	7	50	true	0	false	1	15	88	0.5891472868217055	0.4108527131782946	0	0	7118.342126128758	0	4321.046996783098	0	367920
18	0	"hundred-farmers3"	10000	0	"only-one-field-per-year"	2	3.168	1000	false	true	"historical_trends"	"log-normal"	3.445	true	"hh-nw-kernel-distance"	90	1100	3	0.093	30	0.069	0.05	false	true	0.1	10	0	0.1	1	10	0	false	7	50	true	0	false	1	16	85	0.5860495436766623	0.41395045632333766	0	0	6846.364994698754	0	4423.892721847769	0	368550
18	0	"hundred-farmers3"	10000	0	"only-one-field-per-year"	2	3.168	1000	false	true	"historical_trends"	"log-normal"	3.445	true	"hh-nw-kernel-distance"	90	1100	3	0.093	30	0.069	0.05	false	true	0.1	10	0	0.1	1	10	0	false	7	50	true	0	false	1	17	80	0.5969455511288181	0.4030544488711819	0	0	7262.051733289331	0	4447.667977042472	0	369810
18	0	"hundred-farmers3"	10000	0	"only-one-field-per-year"	2	3.168	1000	false	true	"historical_trends"	"log-normal"	3.445	true	"hh-nw-kernel-distance"	90	1100	3	0.093	30	0.069	0.05	false	true	0.1	10	0	0.1	1	10	0	false	7	50	true	0	false	1	18	78	0.5909398242055443	0.4090601757944557	0	0	7426.582382593315	0	4499.037543075694	0	371025
18	0	"hundred-farmers3"	10000	0	"only-one-field-per-year"	2	3.168	1000	false	true	"historical_trends"	"log-normal"	3.445	true	"hh-nw-kernel-distance"	90	1100	3	0.093	30	0.069	0.05	false	true	0.1	10	0	0.1	1	10	0	false	7	50	true	0	false	1	19	76	0.5941136208076659	0.405886379192334	0	0	7545.003857860185	0	4407.143512916153	0	371835
18	0	"hundred-farmers3"	10000	0	"only-one-field-per-year"	2	3.168	1000	false	true	"historical_trends"	"log-normal"	3.445	true	"hh-nw-kernel-distance"	90	1100	3	0.093	30	0.069	0.05	false	true	0.1	10	0	0.1	1	10	0	false	7	50	true	0	false	1	20	71	0.630891950688905	0.369108049311095	0	0	7846.085540192109	0	3786.825358138541	0	375525
18	0	"hundred-farmers3"	10000	0	"only-one-field-per-year"	2	3.168	1000	false	true	"historical_trends"	"log-normal"	3.445	true	"hh-nw-kernel-distance"	90	1100	3	0.093	30	0.069	0.05	false	true	0.1	10	0	0.1	1	10	0	false	7	50	true	0	false	1	21	69	0.6458797327394209	0.35412026726057905	0	0	8034.16623470935	0	3753.7671063180846	0	376965
18	0	"hundred-farmers3"	10000	0	"only-one-field-per-year"	2	3.168	1000	false	true	"historical_trends"	"log-normal"	3.445	true	"hh-nw-kernel-distance"	90	1100	3	0.093	30	0.069	0.05	false	true	0.1	10	0	0.1	1	10	0	false	7	50	true	0	false	1	22	67	0.6717095310136157	0.32829046898638425	0	0	7915.0976652230165	0	3694.4445152472586	0	378090
18	0	"hundred-farmers3"	10000	0	"only-one-field-per-year"	2	3.168	1000	false	true	"historical_trends"	"log-normal"	3.445	true	"hh-nw-kernel-distance"	90	1100	3	0.093	30	0.069	0.05	false	true	0.1	10	0	0.1	1	10	0	false	7	50	true	0	false	1	23	64	0.6735632183908046	0.3264367816091954	0	0	7950.36399815779	0	3532.4381574593676	0	378855
18	0	"hundred-farmers3"	10000	0	"only-one-field-per-year"	2	3.168	1000	false	true	"historical_trends"	"log-normal"	3.445	true	"hh-nw-kernel-distance"	90	1100	3	0.093	30	0.069	0.05	false	true	0.1	10	0	0.1	1	10	0	false	7	50	true	0	false	1	24	63	0.6080557707203718	0.3919442292796282	0	0	7537.0165216762025	0	3426.296518053916	0	379485
18	0	"hundred-farmers3"	10000	0	"only-one-field-per-year"	2	3.168	1000	false	true	"historical_trends"	"log-normal"	3.445	true	"hh-nw-kernel-distance"	90	1100	3	0.093	30	0.069	0.05	false	true	0.1	10	0	0.1	1	10	0	false	7	50	true	0	false	1	25	62	0.6014040561622465	0.3985959438377535	0	0	7761.027478982449	0	3468.5969822587213	0	379890
18	0	"hundred-farmers3"	10000	0	"only-one-field-per-year"	2	3.168	1000	false	true	"historical_trends"	"log-normal"	3.445	true	"hh-nw-kernel-distance"	90	1100	3	0.093	30	0.069	0.05	false	true	0.1	10	0	0.1	1	10	0	false	7	50	true	0	false	1	26	59	0.6281618887015177	0.3718381112984823	0	0	7601.722431159904	0	3081.1146862332844	0	384210
18	0	"hundred-farmers3"	10000	0	"only-one-field-per-year"	2	3.168	1000	false	true	"historical_trends"	"log-normal"	3.445	true	"hh-nw-kernel-distance"	90	1100	3	0.093	30	0.069	0.05	false	true	0.1	10	0	0.1	1	10	0	false	7	50	true	0	false	1	27	57	0.6317135549872123	0.36828644501278773	0	0	7822.838172406253	0	2941.821081166294	0	384795
18	0	"hundred-farmers3"	10000	0	"only-one-field-per-year"	2	3.168	1000	false	true	"historical_trends"	"log-normal"	3.445	true	"hh-nw-kernel-distance"	90	1100	3	0.093	30	0.069	0.05	false	true	0.1	10	0	0.1	1	10	0	false	7	50	true	0	false	1	28	57	0.6351236146632566	0.3648763853367434	0	0	7917.265491902628	0	2608.8504802008924	0	384795
18	0	"hundred-farmers3"	10000	0	"only-one-field-per-year"	2	3.168	1000	false	true	"historical_trends"	"log-normal"	3.445	true	"hh-nw-kernel-distance"	90	1100	3	0.093	30	0.069	0.05	false	true	0.1	10	0	0.1	1	10	0	false	7	50	true	0	false	1	29	55	0.6534823731728289	0.34651762682717113	0	0	7851.354484235357	0	2395.4985517137775	0	385245
18	0	"hundred-farmers3"	10000	0	"only-one-field-per-year"	2	3.168	1000	false	true	"historical_trends"	"log-normal"	3.445	true	"hh-nw-kernel-distance"	90	1100	3	0.093	30	0.069	0.05	false	true	0.1	10	0	0.1	1	10	0	false	7	50	true	0	false	1	30	54	0.6772486772486772	0.32275132275132273	0	0	8209.971230573949	0	2292.452727086539	0	386550
18	0	"hundred-farmers3"	10000	0	"only-one-field-per-year"	2	3.168	1000	false	true	"historical_trends"	"log-normal"	3.445	true	"hh-nw-kernel-distance"	90	1100	3	0.093	30	0.069	0.05	false	true	0.1	10	0	0.1	1	10	0	false	7	50	true	0	false	1	31	52	0.6884650317892824	0.3115349682107175	0	0	8302.45408409198	0	1996.6262108114613	0	388035
18	0	"hundred-farmers3"	10000	0	"only-one-field-per-year"	2	3.168	1000	false	true	"historical_trends"	"log-normal"	3.445	true	"hh-nw-kernel-distance"	90	1100	3	0.093	30	0.069	0.05	false	true	0.1	10	0	0.1	1	10	0	false	7	50	true	0	false	1	32	49	0.695364238410596	0.304635761589404	0	0	7766.027893067827	0	2084.40704023184	0	390015
18	0	"hundred-farmers3"	10000	0	"only-one-field-per-year"	2	3.168	1000	false	true	"historical_trends"	"log-normal"	3.445	true	"hh-nw-kernel-distance"	90	1100	3	0.093	30	0.069	0.05	false	true	0.1	10	0	0.1	1	10	0	false	7	50	true	0	false	1	33	46	0.7448979591836735	0.25510204081632654	0	0	7543.907930019184	0	1704.2398318523242	0	393480
18	0	"hundred-farmers3"	10000	0	"only-one-field-per-year"	2	3.168	1000	false	true	"historical_trends"	"log-normal"	3.445	true	"hh-nw-kernel-distance"	90	1100	3	0.093	30	0.069	0.05	false	true	0.1	10	0	0.1	1	10	0	false	7	50	true	0	false	1	34	45	0.7247422680412371	0.2752577319587629	0	0	7495.274811014242	0	1647.8862009478662	0	393930
18	0	"hundred-farmers3"	10000	0	"only-one-field-per-year"	2	3.168	1000	false	true	"historical_trends"	"log-normal"	3.445	true	"hh-nw-kernel-distance"	90	1100	3	0.093	30	0.069	0.05	false	true	0.1	10	0	0.1	1	10	0	false	7	50	true	0	false	1	35	45	0.7412371134020619	0.25876288659793817	0	0	7556.447674339021	0	1483.3266970838717	0	393930
18	0	"hundred-farmers3"	10000	0	"only-one-field-per-year"	2	3.168	1000	false	true	"historical_trends"	"log-normal"	3.445	true	"hh-nw-kernel-distance"	90	1100	3	0.093	30	0.069	0.05	false	true	0.1	10	0	0.1	1	10	0	false	7	50	true	0	false	1	36	44	0.7612095933263816	0.23879040667361837	0	0	7418.024603779924	0	1036.915815361247	0	394425
18	0	"hundred-farmers3"	10000	0	"only-one-field-per-year"	2	3.168	1000	false	true	"historical_trends"	"log-normal"	3.445	true	"hh-nw-kernel-distance"	90	1100	3	0.093	30	0.069	0.05	false	true	0.1	10	0	0.1	1	10	0	false	7	50	true	0	false	1	37	42	0.752442996742671	0.247557003257329	0	0	7314.381803408837	0	804.9218907163216	0	396135
18	0	"hundred-farmers3"	10000	0	"only-one-field-per-year"	2	3.168	1000	false	true	"historical_trends"	"log-normal"	3.445	true	"hh-nw-kernel-distance"	90	1100	3	0.093	30	0.069	0.05	false	true	0.1	10	0	0.1	1	10	0	false	7	50	true	0	false	1	38	40	0.7488938053097345	0.25110619469026546	0	0	7440.419044799492	0	679.5353321251963	0	396900
18	0	"hundred-farmers3"	10000	0	"only-one-field-per-year"	2	3.168	1000	false	true	"historical_trends"	"log-normal"	3.445	true	"hh-nw-kernel-distance"	90	1100	3	0.093	30	0.069	0.05	false	true	0.1	10	0	0.1	1	10	0	false	7	50	true	0	false	1	39	40	0.7278761061946902	0.2721238938053097	0	0	7515.152723843083	0	681.4161856229324	0	396900
18	0	"hundred-farmers3"	10000	0	"only-one-field-per-year"	2	3.168	1000	false	true	"historical_trends"	"log-normal"	3.445	true	"hh-nw-kernel-distance"	90	1100	3	0.093	30	0.069	0.05	false	true	0.1	10	0	0.1	1	10	0	false	7	50	true	0	false	1	40	39	0.7393258426966293	0.2606741573033708	0	0	7547.02181584175	0	522.4179499820575	0	397530
18	0	"hundred-farmers3"	10000	0	"only-one-field-per-year"	2	3.168	1000	false	true	"historical_trends"	"log-normal"	3.445	true	"hh-nw-kernel-distance"	90	1100	3	0.093	30	0.069	0.05	false	true	0.1	10	0	0.1	1	10	0	false	7	50	true	0	false	1	41	39	0.7123595505617978	0.2876404494382023	0	0	7428.710845260529	0	598.3116456507537	0	397530
18	0	"hundred-farmers3"	10000	0	"only-one-field-per-year"	2	3.168	1000	false	true	"historical_trends"	"log-normal"	3.445	true	"hh-nw-kernel-distance"	90	1100	3	0.093	30	0.069	0.05	false	true	0.1	10	0	0.1	1	10	0	false	7	50	true	0	false	1	42	39	0.7044943820224719	0.2955056179775281	0	0	7412.950005822346	0	690.6844752517981	0	397530
18	0	"hundred-farmers3"	10000	0	"only-one-field-per-year"	2	3.168	1000	false	true	"historical_trends"	"log-normal"	3.445	true	"hh-nw-kernel-distance"	90	1100	3	0.093	30	0.069	0.05	false	true	0.1	10	0	0.1	1	10	0	false	7	50	true	0	false	1	43	37	0.7154285714285714	0.2845714285714286	0	0	7624.711337813072	0	631.247450066176	0	398205
18	0	"hundred-farmers3"	10000	0	"only-one-field-per-year"	2	3.168	1000	false	true	"historical_trends"	"log-normal"	3.445	true	"hh-nw-kernel-distance"	90	1100	3	0.093	30	0.069	0.05	false	true	0.1	10	0	0.1	1	10	0	false	7	50	true	0	false	1	44	37	0.7005714285714286	0.29942857142857143	0	0	7651.812736481301	0	735.1499667476745	0	398205
18	0	"hundred-farmers3"	10000	0	"only-one-field-per-year"	2	3.168	1000	false	true	"historical_trends"	"log-normal"	3.445	true	"hh-nw-kernel-distance"	90	1100	3	0.093	30	0.069	0.05	false	true	0.1	10	0	0.1	1	10	0	false	7	50	true	0	false	1	45	36	0.7045191193511008	0.2954808806488992	0	0	7683.764041104991	0	818.8128884411409	0	398745
18	0	"hundred-farmers3"	10000	0	"only-one-field-per-year"	2	3.168	1000	false	true	"historical_trends"	"log-normal"	3.445	true	"hh-nw-kernel-distance"	90	1100	3	0.093	30	0.069	0.05	false	true	0.1	10	0	0.1	1	10	0	false	7	50	true	0	false	1	46	35	0.7051282051282052	0.2948717948717949	0	0	7654.40992968709	0	976.8075276539183	0	398970
18	0	"hundred-farmers3"	10000	0	"only-one-field-per-year"	2	3.168	1000	false	true	"historical_trends"	"log-normal"	3.445	true	"hh-nw-kernel-distance"	90	1100	3	0.093	30	0.069	0.05	false	true	0.1	10	0	0.1	1	10	0	false	7	50	true	0	false	1	47	34	0.706855791962175	0.29314420803782504	0	0	7657.149746868995	0	1153.6351702787701	0	399510
18	0	"hundred-farmers3"	10000	0	"only-one-field-per-year"	2	3.168	1000	false	true	"historical_trends"	"log-normal"	3.445	true	"hh-nw-kernel-distance"	90	1100	3	0.093	30	0.069	0.05	false	true	0.1	10	0	0.1	1	10	0	false	7	50	true	0	false	1	48	32	0.671990171990172	0.32800982800982803	0	0	7047.478289144158	0	1152.5341983480935	0	400950
18	0	"hundred-farmers3"	10000	0	"only-one-field-per-year"	2	3.168	1000	false	true	"historical_trends"	"log-normal"	3.445	true	"hh-nw-kernel-distance"	90	1100	3	0.093	30	0.069	0.05	false	true	0.1	10	0	0.1	1	10	0	false	7	50	true	0	false	1	49	30	0.6453634085213033	0.35463659147869675	0	0	6832.485431463595	0	1356.0420382228178	0	401670
18	0	"hundred-farmers3"	10000	0	"only-one-field-per-year"	2	3.168	1000	false	true	"historical_trends"	"log-normal"	3.445	true	"hh-nw-kernel-distance"	90	1100	3	0.093	30	0.069	0.05	false	true	0.1	10	0	0.1	1	10	0	false	7	50	true	0	false	1	50	28	0.53584229390681	0.46415770609318996	0	0	3245.5088003938395	0	1312.9922942084206	0	412470
19	0	"hundred-farmers3"	10000	0	"only-one-field-per-year"	2	3.168	1000	false	true	"historical_trends"	"log-normal"	3.445	true	"hh-nw-kernel-distance"	90	1100	3	0.093	30	0.069	0.05	false	true	0.1	10	0	0.1	1	10	0	false	7	50	true	0	false	1	0	100	0.50186799501868	0.49813200498132004	0	0	0	0	0	0	0
19	0	"hundred-farmers3"	10000	0	"only-one-field-per-year"	2	3.168	1000	false	true	"historical_trends"	"log-normal"	3.445	true	"hh-nw-kernel-distance"	90	1100	3	0.093	30	0.069	0.05	false	true	0.1	10	0	0.1	1	10	0	false	7	50	true	0	false	1	1	100	0.4763387297633873	0.5236612702366127	0	0	6681.379540247015	0	5774.039324242046	0	365310
19	0	"hundred-farmers3"	10000	0	"only-one-field-per-year"	2	3.168	1000	false	true	"historical_trends"	"log-normal"	3.445	true	"hh-nw-kernel-distance"	90	1100	3	0.093	30	0.069	0.05	false	true	0.1	10	0	0.1	1	10	0	false	7	50	true	0	false	1	2	100	0.46326276463262767	0.5367372353673724	0	0	6300.199794916241	0	5838.794413849394	0	365310
19	0	"hundred-farmers3"	10000	0	"only-one-field-per-year"	2	3.168	1000	false	true	"historical_trends"	"log-normal"	3.445	true	"hh-nw-kernel-distance"	90	1100	3	0.093	30	0.069	0.05	false	true	0.1	10	0	0.1	1	10	0	false	7	50	true	0	false	1	3	100	0.46450809464508097	0.5354919053549191	0	0	6683.759794244391	0	6121.088458448546	0	365310
19	0	"hundred-farmers3"	10000	0	"only-one-field-per-year"	2	3.168	1000	false	true	"historical_trends"	"log-normal"	3.445	true	"hh-nw-kernel-distance"	90	1100	3	0.093	30	0.069	0.05	false	true	0.1	10	0	0.1	1	10	0	false	7	50	true	0	false	1	4	100	0.45454545454545453	0.5454545454545454	0	0	5811.824274037691	0	6490.954528535168	0	365310
19	0	"hundred-farmers3"	10000	0	"only-one-field-per-year"	2	3.168	1000	false	true	"historical_trends"	"log-normal"	3.445	true	"hh-nw-kernel-distance"	90	1100	3	0.093	30	0.069	0.05	false	true	0.1	10	0	0.1	1	10	0	false	7	50	true	0	false	1	5	100	0.45579078455790784	0.5442092154420921	0	0	5467.888239904265	0	6577.660476273326	0	365310
19	0	"hundred-farmers3"	10000	0	"only-one-field-per-year"	2	3.168	1000	false	true	"historical_trends"	"log-normal"	3.445	true	"hh-nw-kernel-distance"	90	1100	3	0.093	30	0.069	0.05	false	true	0.1	10	0	0.1	1	10	0	false	7	50	true	0	false	1	6	100	0.4414694894146949	0.5585305105853051	0	0	5641.567336343545	0	6919.581120618816	0	365310
19	0	"hundred-farmers3"	10000	0	"only-one-field-per-year"	2	3.168	1000	false	true	"historical_trends"	"log-normal"	3.445	true	"hh-nw-kernel-distance"	90	1100	3	0.093	30	0.069	0.05	false	true	0.1	10	0	0.1	1	10	0	false	7	50	true	0	false	1	7	97	0.4225	0.5775	0	0	5759.765960103893	0	7206.392838599882	0	365580
19	0	"hundred-farmers3"	10000	0	"only-one-field-per-year"	2	3.168	1000	false	true	"historical_trends"	"log-normal"	3.445	true	"hh-nw-kernel-distance"	90	1100	3	0.093	30	0.069	0.05	false	true	0.1	10	0	0.1	1	10	0	false	7	50	true	0	false	1	8	94	0.46042713567839194	0.539572864321608	0	0	5523.683311289341	0	6640.5954004415025	0	365940
19	0	"hundred-farmers3"	10000	0	"only-one-field-per-year"	2	3.168	1000	false	true	"historical_trends"	"log-normal"	3.445	true	"hh-nw-kernel-distance"	90	1100	3	0.093	30	0.069	0.05	false	true	0.1	10	0	0.1	1	10	0	false	7	50	true	0	false	1	9	90	0.5034832172260925	0.49651678277390754	0	0	5354.11052866354	0	5597.387170763402	0	366525
19	0	"hundred-farmers3"	10000	0	"only-one-field-per-year"	2	3.168	1000	false	true	"historical_trends"	"log-normal"	3.445	true	"hh-nw-kernel-distance"	90	1100	3	0.093	30	0.069	0.05	false	true	0.1	10	0	0.1	1	10	0	false	7	50	true	0	false	1	10	88	0.5063694267515924	0.49363057324840764	0	0	5889.271384817755	0	5014.2560561690525	0	366930
19	0	"hundred-farmers3"	10000	0	"only-one-field-per-year"	2	3.168	1000	false	true	"historical_trends"	"log-normal"	3.445	true	"hh-nw-kernel-distance"	90	1100	3	0.093	30	0.069	0.05	false	true	0.1	10	0	0.1	1	10	0	false	7	50	true	0	false	1	11	82	0.4863102998696219	0.5136897001303781	0	0	5412.982407350103	0	5079.561363146485	0	368550
19	0	"hundred-farmers3"	10000	0	"only-one-field-per-year"	2	3.168	1000	false	true	"historical_trends"	"log-normal"	3.445	true	"hh-nw-kernel-distance"	90	1100	3	0.093	30	0.069	0.05	false	true	0.1	10	0	0.1	1	10	0	false	7	50	true	0	false	1	12	80	0.5108767303889256	0.4891232696110745	0	0	5842.092228739257	0	5287.674851851064	0	369315
19	0	"hundred-farmers3"	10000	0	"only-one-field-per-year"	2	3.168	1000	false	true	"historical_trends"	"log-normal"	3.445	true	"hh-nw-kernel-distance"	90	1100	3	0.093	30	0.069	0.05	false	true	0.1	10	0	0.1	1	10	0	false	7	50	true	0	false	1	13	79	0.5039840637450199	0.4960159362549801	0	0	5778.185493139047	0	5486.436992330161	0	369810
19	0	"hundred-farmers3"	10000	0	"only-one-field-per-year"	2	3.168	1000	false	true	"historical_trends"	"log-normal"	3.445	true	"hh-nw-kernel-distance"	90	1100	3	0.093	30	0.069	0.05	false	true	0.1	10	0	0.1	1	10	0	false	7	50	true	0	false	1	14	77	0.4949426837491571	0.5050573162508429	0	0	5735.550852900413	0	5640.051271264153	0	370845
19	0	"hundred-farmers3"	10000	0	"only-one-field-per-year"	2	3.168	1000	false	true	"historical_trends"	"log-normal"	3.445	true	"hh-nw-kernel-distance"	90	1100	3	0.093	30	0.069	0.05	false	true	0.1	10	0	0.1	1	10	0	false	7	50	true	0	false	1	15	74	0.507256392536282	0.49274360746371804	0	0	6117.563815615333	0	5660.739659906457	0	372465
19	0	"hundred-farmers3"	10000	0	"only-one-field-per-year"	2	3.168	1000	false	true	"historical_trends"	"log-normal"	3.445	true	"hh-nw-kernel-distance"	90	1100	3	0.093	30	0.069	0.05	false	true	0.1	10	0	0.1	1	10	0	false	7	50	true	0	false	1	16	73	0.5080701754385964	0.4919298245614035	0	0	6237.440919296434	0	5804.54551675458	0	373455
19	0	"hundred-farmers3"	10000	0	"only-one-field-per-year"	2	3.168	1000	false	true	"historical_trends"	"log-normal"	3.445	true	"hh-nw-kernel-distance"	90	1100	3	0.093	30	0.069	0.05	false	true	0.1	10	0	0.1	1	10	0	false	7	50	true	0	false	1	17	71	0.49821045096635647	0.5017895490336435	0	0	5944.385794210482	0	5983.1578638047	0	374715
19	0	"hundred-farmers3"	10000	0	"only-one-field-per-year"	2	3.168	1000	false	true	"historical_trends"	"log-normal"	3.445	true	"hh-nw-kernel-distance"	90	1100	3	0.093	30	0.069	0.05	false	true	0.1	10	0	0.1	1	10	0	false	7	50	true	0	false	1	18	70	0.4859408795962509	0.5140591204037491	0	0	6047.2644791517805	0	6246.564788473879	0	375165
19	0	"hundred-farmers3"	10000	0	"only-one-field-per-year"	2	3.168	1000	false	true	"historical_trends"	"log-normal"	3.445	true	"hh-nw-kernel-distance"	90	1100	3	0.093	30	0.069	0.05	false	true	0.1	10	0	0.1	1	10	0	false	7	50	true	0	false	1	19	69	0.4941860465116279	0.5058139534883721	0	0	6258.613550651011	0	5936.031062251564	0	375660
19	0	"hundred-farmers3"	10000	0	"only-one-field-per-year"	2	3.168	1000	false	true	"historical_trends"	"log-normal"	3.445	true	"hh-nw-kernel-distance"	90	1100	3	0.093	30	0.069	0.05	false	true	0.1	10	0	0.1	1	10	0	false	7	50	true	0	false	1	20	67	0.4877687175685693	0.5122312824314307	0	0	6299.888069538533	0	5712.518867762183	0	376875
19	0	"hundred-farmers3"	10000	0	"only-one-field-per-year"	2	3.168	1000	false	true	"historical_trends"	"log-normal"	3.445	true	"hh-nw-kernel-distance"	90	1100	3	0.093	30	0.069	0.05	false	true	0.1	10	0	0.1	1	10	0	false	7	50	true	0	false	1	21	64	0.5003802281368821	0.49961977186311785	0	0	6468.266044025859	0	5798.535262382867	0	378405
19	0	"hundred-farmers3"	10000	0	"only-one-field-per-year"	2	3.168	1000	false	true	"historical_trends"	"log-normal"	3.445	true	"hh-nw-kernel-distance"	90	1100	3	0.093	30	0.069	0.05	false	true	0.1	10	0	0.1	1	10	0	false	7	50	true	0	false	1	22	61	0.5166537567776918	0.4833462432223083	0	0	6110.997247739648	0	5594.348528943676	0	379485
19	0	"hundred-farmers3"	10000	0	"only-one-field-per-year"	2	3.168	1000	false	true	"historical_trends"	"log-normal"	3.445	true	"hh-nw-kernel-distance"	90	1100	3	0.093	30	0.069	0.05	false	true	0.1	10	0	0.1	1	10	0	false	7	50	true	0	false	1	23	60	0.535031847133758	0.46496815286624205	0	0	6431.406150266661	0	4899.115972510172	0	381060
19	0	"hundred-farmers3"	10000	0	"only-one-field-per-year"	2	3.168	1000	false	true	"historical_trends"	"log-normal"	3.445	true	"hh-nw-kernel-distance"	90	1100	3	0.093	30	0.069	0.05	false	true	0.1	10	0	0.1	1	10	0	false	7	50	true	0	false	1	24	59	0.4837133550488599	0.5162866449511401	0	0	6175.503247084639	0	4495.886474021335	0	382320
19	0	"hundred-farmers3"	10000	0	"only-one-field-per-year"	2	3.168	1000	false	true	"historical_trends"	"log-normal"	3.445	true	"hh-nw-kernel-distance"	90	1100	3	0.093	30	0.069	0.05	false	true	0.1	10	0	0.1	1	10	0	false	7	50	true	0	false	1	25	58	0.47732893652102226	0.5226710634789777	0	0	6235.495319910002	0	4491.903105231671	0	382995
19	0	"hundred-farmers3"	10000	0	"only-one-field-per-year"	2	3.168	1000	false	true	"historical_trends"	"log-normal"	3.445	true	"hh-nw-kernel-distance"	90	1100	3	0.093	30	0.069	0.05	false	true	0.1	10	0	0.1	1	10	0	false	7	50	true	0	false	1	26	56	0.48370927318295737	0.5162907268170426	0	0	6314.269084861972	0	4507.385201519017	0	383715
19	0	"hundred-farmers3"	10000	0	"only-one-field-per-year"	2	3.168	1000	false	true	"historical_trends"	"log-normal"	3.445	true	"hh-nw-kernel-distance"	90	1100	3	0.093	30	0.069	0.05	false	true	0.1	10	0	0.1	1	10	0	false	7	50	true	0	false	1	27	56	0.4803675856307435	0.5196324143692564	0	0	6300.498628895307	0	4096.295104336639	0	383715
19	0	"hundred-farmers3"	10000	0	"only-one-field-per-year"	2	3.168	1000	false	true	"historical_trends"	"log-normal"	3.445	true	"hh-nw-kernel-distance"	90	1100	3	0.093	30	0.069	0.05	false	true	0.1	10	0	0.1	1	10	0	false	7	50	true	0	false	1	28	54	0.4944110060189166	0.5055889939810834	0	0	6524.031792114229	0	3498.9073095060544	0	385245
19	0	"hundred-farmers3"	10000	0	"only-one-field-per-year"	2	3.168	1000	false	true	"historical_trends"	"log-normal"	3.445	true	"hh-nw-kernel-distance"	90	1100	3	0.093	30	0.069	0.05	false	true	0.1	10	0	0.1	1	10	0	false	7	50	true	0	false	1	29	53	0.4904679376083189	0.5095320623916811	0	0	6399.131631356782	0	3414.697003660192	0	385650
19	0	"hundred-farmers3"	10000	0	"only-one-field-per-year"	2	3.168	1000	false	true	"historical_trends"	"log-normal"	3.445	true	"hh-nw-kernel-distance"	90	1100	3	0.093	30	0.069	0.05	false	true	0.1	10	0	0.1	1	10	0	false	7	50	true	0	false	1	30	53	0.4904679376083189	0.5095320623916811	0	0	6313.12060835464	0	3571.003394466842	0	385650
19	0	"hundred-farmers3"	10000	0	"only-one-field-per-year"	2	3.168	1000	false	true	"historical_trends"	"log-normal"	3.445	true	"hh-nw-kernel-distance"	90	1100	3	0.093	30	0.069	0.05	false	true	0.1	10	0	0.1	1	10	0	false	7	50	true	0	false	1	31	49	0.5304592314901593	0.46954076850984067	0	0	6453.587105606147	0	2986.925809694938	0	389565
19	0	"hundred-farmers3"	10000	0	"only-one-field-per-year"	2	3.168	1000	false	true	"historical_trends"	"log-normal"	3.445	true	"hh-nw-kernel-distance"	90	1100	3	0.093	30	0.069	0.05	false	true	0.1	10	0	0.1	1	10	0	false	7	50	true	0	false	1	32	48	0.532639545884579	0.467360454115421	0	0	5947.608440159832	0	3008.421156401133	0	390015
19	0	"hundred-farmers3"	10000	0	"only-one-field-per-year"	2	3.168	1000	false	true	"historical_trends"	"log-normal"	3.445	true	"hh-nw-kernel-distance"	90	1100	3	0.093	30	0.069	0.05	false	true	0.1	10	0	0.1	1	10	0	false	7	50	true	0	false	1	33	47	0.5265654648956357	0.47343453510436434	0	0	5931.382097504796	0	3180.1030574481483	0	390150
19	0	"hundred-farmers3"	10000	0	"only-one-field-per-year"	2	3.168	1000	false	true	"historical_trends"	"log-normal"	3.445	true	"hh-nw-kernel-distance"	90	1100	3	0.093	30	0.069	0.05	false	true	0.1	10	0	0.1	1	10	0	false	7	50	true	0	false	1	34	47	0.5009487666034156	0.4990512333965844	0	0	5795.229318389342	0	3382.965576028052	0	390150
19	0	"hundred-farmers3"	10000	0	"only-one-field-per-year"	2	3.168	1000	false	true	"historical_trends"	"log-normal"	3.445	true	"hh-nw-kernel-distance"	90	1100	3	0.093	30	0.069	0.05	false	true	0.1	10	0	0.1	1	10	0	false	7	50	true	0	false	1	35	45	0.5428286852589641	0.45717131474103584	0	0	5746.34051048022	0	2893.0426928324687	0	392400
19	0	"hundred-farmers3"	10000	0	"only-one-field-per-year"	2	3.168	1000	false	true	"historical_trends"	"log-normal"	3.445	true	"hh-nw-kernel-distance"	90	1100	3	0.093	30	0.069	0.05	false	true	0.1	10	0	0.1	1	10	0	false	7	50	true	0	false	1	36	42	0.5835030549898167	0.4164969450101833	0	0	5135.16875893656	0	2784.3492203506594	0	393390
19	0	"hundred-farmers3"	10000	0	"only-one-field-per-year"	2	3.168	1000	false	true	"historical_trends"	"log-normal"	3.445	true	"hh-nw-kernel-distance"	90	1100	3	0.093	30	0.069	0.05	false	true	0.1	10	0	0.1	1	10	0	false	7	50	true	0	false	1	37	41	0.5460122699386503	0.4539877300613497	0	0	5392.191875256658	0	2475.8602743916226	0	393570
19	0	"hundred-farmers3"	10000	0	"only-one-field-per-year"	2	3.168	1000	false	true	"historical_trends"	"log-normal"	3.445	true	"hh-nw-kernel-distance"	90	1100	3	0.093	30	0.069	0.05	false	true	0.1	10	0	0.1	1	10	0	false	7	50	true	0	false	1	38	40	0.518974358974359	0.48102564102564105	0	0	5521.800993851465	0	2327.698951448093	0	393705
19	0	"hundred-farmers3"	10000	0	"only-one-field-per-year"	2	3.168	1000	false	true	"historical_trends"	"log-normal"	3.445	true	"hh-nw-kernel-distance"	90	1100	3	0.093	30	0.069	0.05	false	true	0.1	10	0	0.1	1	10	0	false	7	50	true	0	false	1	39	40	0.5138461538461538	0.48615384615384616	0	0	5655.682054319818	0	2270.9834431719364	0	393705
19	0	"hundred-farmers3"	10000	0	"only-one-field-per-year"	2	3.168	1000	false	true	"historical_trends"	"log-normal"	3.445	true	"hh-nw-kernel-distance"	90	1100	3	0.093	30	0.069	0.05	false	true	0.1	10	0	0.1	1	10	0	false	7	50	true	0	false	1	40	38	0.5145631067961165	0.4854368932038835	0	0	5305.8639055083095	0	1986.7910365969153	0	395865
19	0	"hundred-farmers3"	10000	0	"only-one-field-per-year"	2	3.168	1000	false	true	"historical_trends"	"log-normal"	3.445	true	"hh-nw-kernel-distance"	90	1100	3	0.093	30	0.069	0.05	false	true	0.1	10	0	0.1	1	10	0	false	7	50	true	0	false	1	41	36	0.513215859030837	0.486784140969163	0	0	5334.918212810715	0	2022.9315542057843	0	396720
19	0	"hundred-farmers3"	10000	0	"only-one-field-per-year"	2	3.168	1000	false	true	"historical_trends"	"log-normal"	3.445	true	"hh-nw-kernel-distance"	90	1100	3	0.093	30	0.069	0.05	false	true	0.1	10	0	0.1	1	10	0	false	7	50	true	0	false	1	42	34	0.5260770975056689	0.47392290249433106	0	0	5469.502498530021	0	1917.2032670666883	0	397890
19	0	"hundred-farmers3"	10000	0	"only-one-field-per-year"	2	3.168	1000	false	true	"historical_trends"	"log-normal"	3.445	true	"hh-nw-kernel-distance"	90	1100	3	0.093	30	0.069	0.05	false	true	0.1	10	0	0.1	1	10	0	false	7	50	true	0	false	1	43	33	0.5193434935521688	0.4806565064478312	0	0	5354.8825685536085	0	2020.968077676197	0	399195
19	0	"hundred-farmers3"	10000	0	"only-one-field-per-year"	2	3.168	1000	false	true	"historical_trends"	"log-normal"	3.445	true	"hh-nw-kernel-distance"	90	1100	3	0.093	30	0.069	0.05	false	true	0.1	10	0	0.1	1	10	0	false	7	50	true	0	false	1	44	33	0.5052754982415005	0.4947245017584994	0	0	5344.0337904996695	0	2229.893769061232	0	399195
19	0	"hundred-farmers3"	10000	0	"only-one-field-per-year"	2	3.168	1000	false	true	"historical_trends"	"log-normal"	3.445	true	"hh-nw-kernel-distance"	90	1100	3	0.093	30	0.069	0.05	false	true	0.1	10	0	0.1	1	10	0	false	7	50	true	0	false	1	45	31	0.6006051437216339	0.39939485627836613	0	0	4779.358157980191	0	660.68015117346	0	407835
19	0	"hundred-farmers3"	10000	0	"only-one-field-per-year"	2	3.168	1000	false	true	"historical_trends"	"log-normal"	3.445	true	"hh-nw-kernel-distance"	90	1100	3	0.093	30	0.069	0.05	false	true	0.1	10	0	0.1	1	10	0	false	7	50	true	0	false	1	46	28	0.6049766718506998	0.39502332814930013	0	0	4699.30494547693	0	707.9639009087772	0	408645
19	0	"hundred-farmers3"	10000	0	"only-one-field-per-year"	2	3.168	1000	false	true	"historical_trends"	"log-normal"	3.445	true	"hh-nw-kernel-distance"	90	1100	3	0.093	30	0.069	0.05	false	true	0.1	10	0	0.1	1	10	0	false	7	50	true	0	false	1	47	27	0.6325203252032521	0.367479674796748	0	0	4836.654977862068	0	804.2807788701634	0	409905
19	0	"hundred-farmers3"	10000	0	"only-one-field-per-year"	2	3.168	1000	false	true	"historical_trends"	"log-normal"	3.445	true	"hh-nw-kernel-distance"	90	1100	3	0.093	30	0.069	0.05	false	true	0.1	10	0	0.1	1	10	0	false	7	50	true	0	false	1	48	25	0.6204013377926422	0.3795986622073579	0	0	4458.530124268108	0	984.7252654703279	0	410670
19	0	"hundred-farmers3"	10000	0	"only-one-field-per-year"	2	3.168	1000	false	true	"historical_trends"	"log-normal"	3.445	true	"hh-nw-kernel-distance"	90	1100	3	0.093	30	0.069	0.05	false	true	0.1	10	0	0.1	1	10	0	false	7	50	true	0	false	1	49	23	0.6313043478260869	0.36869565217391304	0	0	4447.524475352452	0	1090.0714066923376	0	411705
19	0	"hundred-farmers3"	10000	0	"only-one-field-per-year"	2	3.168	1000	false	true	"historical_trends"	"log-normal"	3.445	true	"hh-nw-kernel-distance"	90	1100	3	0.093	30	0.069	0.05	false	true	0.1	10	0	0.1	1	10	0	false	7	50	true	0	false	1	50	22	0.6399286987522281	0.3600713012477718	0	0	4490.285414964399	0	1017.4494750164796	0	412335
20	0	"hundred-farmers3"	10000	0	"only-one-field-per-year"	2	3.168	1000	false	true	"historical_trends"	"log-normal"	3.445	true	"hh-nw-kernel-distance"	90	1100	3	0.093	30	0.069	0.05	false	true	0.1	10	0	0.1	1	10	0	false	7	50	true	0	false	1	0	100	0.50186799501868	0.49813200498132004	0	0	0	0	0	0	0
20	0	"hundred-farmers3"	10000	0	"only-one-field-per-year"	2	3.168	1000	false	true	"historical_trends"	"log-normal"	3.445	true	"hh-nw-kernel-distance"	90	1100	3	0.093	30	0.069	0.05	false	true	0.1	10	0	0.1	1	10	0	false	7	50	true	0	false	1	1	100	0.4775840597758406	0.5224159402241594	0	0	5550.496195387474	0	6142.44782140591	0	365310
20	0	"hundred-farmers3"	10000	0	"only-one-field-per-year"	2	3.168	1000	false	true	"historical_trends"	"log-normal"	3.445	true	"hh-nw-kernel-distance"	90	1100	3	0.093	30	0.069	0.05	false	true	0.1	10	0	0.1	1	10	0	false	7	50	true	0	false	1	2	100	0.48816936488169366	0.5118306351183064	0	0	5884.105341983359	0	6095.463511158567	0	365310
20	0	"hundred-farmers3"	10000	0	"only-one-field-per-year"	2	3.168	1000	false	true	"historical_trends"	"log-normal"	3.445	true	"hh-nw-kernel-distance"	90	1100	3	0.093	30	0.069	0.05	false	true	0.1	10	0	0.1	1	10	0	false	7	50	true	0	false	1	3	100	0.49937733499377335	0.5006226650062267	0	0	6112.666605760716	0	6174.472020001315	0	365310
20	0	"hundred-farmers3"	10000	0	"only-one-field-per-year"	2	3.168	1000	false	true	"historical_trends"	"log-normal"	3.445	true	"hh-nw-kernel-distance"	90	1100	3	0.093	30	0.069	0.05	false	true	0.1	10	0	0.1	1	10	0	false	7	50	true	0	false	1	4	100	0.5068493150684932	0.4931506849315068	0	0	5616.662797103518	0	5796.754502040354	0	365310
20	0	"hundred-farmers3"	10000	0	"only-one-field-per-year"	2	3.168	1000	false	true	"historical_trends"	"log-normal"	3.445	true	"hh-nw-kernel-distance"	90	1100	3	0.093	30	0.069	0.05	false	true	0.1	10	0	0.1	1	10	0	false	7	50	true	0	false	1	5	100	0.5112079701120797	0.4887920298879203	0	0	6040.255356008322	0	5332.580918607687	0	365310
20	0	"hundred-farmers3"	10000	0	"only-one-field-per-year"	2	3.168	1000	false	true	"historical_trends"	"log-normal"	3.445	true	"hh-nw-kernel-distance"	90	1100	3	0.093	30	0.069	0.05	false	true	0.1	10	0	0.1	1	10	0	false	7	50	true	0	false	1	6	100	0.4931506849315068	0.5068493150684932	0	0	6201.885259076642	0	5183.894934072813	0	365310
20	0	"hundred-farmers3"	10000	0	"only-one-field-per-year"	2	3.168	1000	false	true	"historical_trends"	"log-normal"	3.445	true	"hh-nw-kernel-distance"	90	1100	3	0.093	30	0.069	0.05	false	true	0.1	10	0	0.1	1	10	0	false	7	50	true	0	false	1	7	98	0.47503121098626716	0.5249687890137328	0	0	6343.0584176553275	0	5372.487021931326	0	365490
20	0	"hundred-farmers3"	10000	0	"only-one-field-per-year"	2	3.168	1000	false	true	"historical_trends"	"log-normal"	3.445	true	"hh-nw-kernel-distance"	90	1100	3	0.093	30	0.069	0.05	false	true	0.1	10	0	0.1	1	10	0	false	7	50	true	0	false	1	8	97	0.4975	0.5025	0	0	6484.173934061188	0	5183.513028153391	0	365580
20	0	"hundred-farmers3"	10000	0	"only-one-field-per-year"	2	3.168	1000	false	true	"historical_trends"	"log-normal"	3.445	true	"hh-nw-kernel-distance"	90	1100	3	0.093	30	0.069	0.05	false	true	0.1	10	0	0.1	1	10	0	false	7	50	true	0	false	1	9	96	0.5172197871008141	0.482780212899186	0	0	6509.077806437497	0	3850.499153015932	0	365715
20	0	"hundred-farmers3"	10000	0	"only-one-field-per-year"	2	3.168	1000	false	true	"historical_trends"	"log-normal"	3.445	true	"hh-nw-kernel-distance"	90	1100	3	0.093	30	0.069	0.05	false	true	0.1	10	0	0.1	1	10	0	false	7	50	true	0	false	1	10	93	0.5179584120982986	0.4820415879017013	0	0	6985.3291700264435	0	2983.5692444412934	0	366165
20	0	"hundred-farmers3"	10000	0	"only-one-field-per-year"	2	3.168	1000	false	true	"historical_trends"	"log-normal"	3.445	true	"hh-nw-kernel-distance"	90	1100	3	0.093	30	0.069	0.05	false	true	0.1	10	0	0.1	1	10	0	false	7	50	true	0	false	1	11	92	0.5126262626262627	0.48737373737373735	0	0	6774.478142970975	0	3223.777065336452	0	366300
20	0	"hundred-farmers3"	10000	0	"only-one-field-per-year"	2	3.168	1000	false	true	"historical_trends"	"log-normal"	3.445	true	"hh-nw-kernel-distance"	90	1100	3	0.093	30	0.069	0.05	false	true	0.1	10	0	0.1	1	10	0	false	7	50	true	0	false	1	12	88	0.5354632587859425	0.4645367412140575	0	0	7158.709849083308	0	3349.9248903202665	0	367155
20	0	"hundred-farmers3"	10000	0	"only-one-field-per-year"	2	3.168	1000	false	true	"historical_trends"	"log-normal"	3.445	true	"hh-nw-kernel-distance"	90	1100	3	0.093	30	0.069	0.05	false	true	0.1	10	0	0.1	1	10	0	false	7	50	true	0	false	1	13	83	0.5475880052151239	0.45241199478487615	0	0	6599.824899843577	0	3130.545791548508	0	368550
20	0	"hundred-farmers3"	10000	0	"only-one-field-per-year"	2	3.168	1000	false	true	"historical_trends"	"log-normal"	3.445	true	"hh-nw-kernel-distance"	90	1100	3	0.093	30	0.069	0.05	false	true	0.1	10	0	0.1	1	10	0	false	7	50	true	0	false	1	14	79	0.5492297387809779	0.4507702612190221	0	0	6545.406271177545	0	3193.7706603209704	0	370395
20	0	"hundred-farmers3"	10000	0	"only-one-field-per-year"	2	3.168	1000	false	true	"historical_trends"	"log-normal"	3.445	true	"hh-nw-kernel-distance"	90	1100	3	0.093	30	0.069	0.05	false	true	0.1	10	0	0.1	1	10	0	false	7	50	true	0	false	1	15	74	0.5598904859685148	0.4401095140314853	0	0	6852.452343613669	0	3405.452563517166	0	371835
20	0	"hundred-farmers3"	10000	0	"only-one-field-per-year"	2	3.168	1000	false	true	"historical_trends"	"log-normal"	3.445	true	"hh-nw-kernel-distance"	90	1100	3	0.093	30	0.069	0.05	false	true	0.1	10	0	0.1	1	10	0	false	7	50	true	0	false	1	16	70	0.583868665239115	0.4161313347608851	0	0	7031.554318684151	0	3391.0673467057236	0	374535
20	0	"hundred-farmers3"	10000	0	"only-one-field-per-year"	2	3.168	1000	false	true	"historical_trends"	"log-normal"	3.445	true	"hh-nw-kernel-distance"	90	1100	3	0.093	30	0.069	0.05	false	true	0.1	10	0	0.1	1	10	0	false	7	50	true	0	false	1	17	66	0.5919583023082651	0.40804169769173493	0	0	6802.35437627856	0	3422.510209743474	0	377145
20	0	"hundred-farmers3"	10000	0	"only-one-field-per-year"	2	3.168	1000	false	true	"historical_trends"	"log-normal"	3.445	true	"hh-nw-kernel-distance"	90	1100	3	0.093	30	0.069	0.05	false	true	0.1	10	0	0.1	1	10	0	false	7	50	true	0	false	1	18	63	0.6089743589743589	0.391025641025641	0	0	6683.656513217228	0	3092.59281695329	0	381420
20	0	"hundred-farmers3"	10000	0	"only-one-field-per-year"	2	3.168	1000	false	true	"historical_trends"	"log-normal"	3.445	true	"hh-nw-kernel-distance"	90	1100	3	0.093	30	0.069	0.05	false	true	0.1	10	0	0.1	1	10	0	false	7	50	true	0	false	1	19	60	0.6395348837209303	0.36046511627906974	0	0	6841.188257019493	0	3009.9273538076823	0	383400
20	0	"hundred-farmers3"	10000	0	"only-one-field-per-year"	2	3.168	1000	false	true	"historical_trends"	"log-normal"	3.445	true	"hh-nw-kernel-distance"	90	1100	3	0.093	30	0.069	0.05	false	true	0.1	10	0	0.1	1	10	0	false	7	50	true	0	false	1	20	55	0.6721595836947094	0.32784041630529054	0	0	6947.023445505259	0	2746.2028320339077	0	385695
20	0	"hundred-farmers3"	10000	0	"only-one-field-per-year"	2	3.168	1000	false	true	"historical_trends"	"log-normal"	3.445	true	"hh-nw-kernel-distance"	90	1100	3	0.093	30	0.069	0.05	false	true	0.1	10	0	0.1	1	10	0	false	7	50	true	0	false	1	21	54	0.6713409290096407	0.32865907099035935	0	0	6969.642754758886	0	2902.283142381871	0	386235
20	0	"hundred-farmers3"	10000	0	"only-one-field-per-year"	2	3.168	1000	false	true	"historical_trends"	"log-normal"	3.445	true	"hh-nw-kernel-distance"	90	1100	3	0.093	30	0.069	0.05	false	true	0.1	10	0	0.1	1	10	0	false	7	50	true	0	false	1	22	53	0.6883348174532502	0.3116651825467498	0	0	6822.855633114279	0	2809.597605075079	0	387045
20	0	"hundred-farmers3"	10000	0	"only-one-field-per-year"	2	3.168	1000	false	true	"historical_trends"	"log-normal"	3.445	true	"hh-nw-kernel-distance"	90	1100	3	0.093	30	0.069	0.05	false	true	0.1	10	0	0.1	1	10	0	false	7	50	true	0	false	1	23	53	0.692787177203918	0.3072128227960819	0	0	7240.3508968410115	0	2848.042429635618	0	387045
20	0	"hundred-farmers3"	10000	0	"only-one-field-per-year"	2	3.168	1000	false	true	"historical_trends"	"log-normal"	3.445	true	"hh-nw-kernel-distance"	90	1100	3	0.093	30	0.069	0.05	false	true	0.1	10	0	0.1	1	10	0	false	7	50	true	0	false	1	24	51	0.6716003700277521	0.3283996299722479	0	0	7090.358645529295	0	2762.8927794842616	0	388935
20	0	"hundred-farmers3"	10000	0	"only-one-field-per-year"	2	3.168	1000	false	true	"historical_trends"	"log-normal"	3.445	true	"hh-nw-kernel-distance"	90	1100	3	0.093	30	0.069	0.05	false	true	0.1	10	0	0.1	1	10	0	false	7	50	true	0	false	1	25	50	0.6749760306807286	0.32502396931927136	0	0	7265.663619596939	0	2479.92564616274	0	390645
20	0	"hundred-farmers3"	10000	0	"only-one-field-per-year"	2	3.168	1000	false	true	"historical_trends"	"log-normal"	3.445	true	"hh-nw-kernel-distance"	90	1100	3	0.093	30	0.069	0.05	false	true	0.1	10	0	0.1	1	10	0	false	7	50	true	0	false	1	26	50	0.6673058485139022	0.3326941514860978	0	0	7087.836530883415	0	2571.963222512115	0	390645
20	0	"hundred-farmers3"	10000	0	"only-one-field-per-year"	2	3.168	1000	false	true	"historical_trends"	"log-normal"	3.445	true	"hh-nw-kernel-distance"	90	1100	3	0.093	30	0.069	0.05	false	true	0.1	10	0	0.1	1	10	0	false	7	50	true	0	false	1	27	48	0.6653771760154739	0.3346228239845261	0	0	7309.9605590198225	0	2317.5335311017843	0	391050
20	0	"hundred-farmers3"	10000	0	"only-one-field-per-year"	2	3.168	1000	false	true	"historical_trends"	"log-normal"	3.445	true	"hh-nw-kernel-distance"	90	1100	3	0.093	30	0.069	0.05	false	true	0.1	10	0	0.1	1	10	0	false	7	50	true	0	false	1	28	48	0.648936170212766	0.35106382978723405	0	0	7387.974039308112	0	2310.960557654457	0	391050
20	0	"hundred-farmers3"	10000	0	"only-one-field-per-year"	2	3.168	1000	false	true	"historical_trends"	"log-normal"	3.445	true	"hh-nw-kernel-distance"	90	1100	3	0.093	30	0.069	0.05	false	true	0.1	10	0	0.1	1	10	0	false	7	50	true	0	false	1	29	47	0.6553398058252428	0.3446601941747573	0	0	7604.954059940128	0	2289.816480915928	0	391230
20	0	"hundred-farmers3"	10000	0	"only-one-field-per-year"	2	3.168	1000	false	true	"historical_trends"	"log-normal"	3.445	true	"hh-nw-kernel-distance"	90	1100	3	0.093	30	0.069	0.05	false	true	0.1	10	0	0.1	1	10	0	false	7	50	true	0	false	1	30	43	0.688622754491018	0.31137724550898205	0	0	7622.7961850095135	0	1970.0184211389192	0	392490
20	0	"hundred-farmers3"	10000	0	"only-one-field-per-year"	2	3.168	1000	false	true	"historical_trends"	"log-normal"	3.445	true	"hh-nw-kernel-distance"	90	1100	3	0.093	30	0.069	0.05	false	true	0.1	10	0	0.1	1	10	0	false	7	50	true	0	false	1	31	42	0.7041123370110332	0.2958876629889669	0	0	7892.142731943045	0	2030.3452732081055	0	392715
20	0	"hundred-farmers3"	10000	0	"only-one-field-per-year"	2	3.168	1000	false	true	"historical_trends"	"log-normal"	3.445	true	"hh-nw-kernel-distance"	90	1100	3	0.093	30	0.069	0.05	false	true	0.1	10	0	0.1	1	10	0	false	7	50	true	0	false	1	32	41	0.717234262125903	0.28276573787409703	0	0	7005.800171422294	0	1825.4672125927393	0	393975
20	0	"hundred-farmers3"	10000	0	"only-one-field-per-year"	2	3.168	1000	false	true	"historical_trends"	"log-normal"	3.445	true	"hh-nw-kernel-distance"	90	1100	3	0.093	30	0.069	0.05	false	true	0.1	10	0	0.1	1	10	0	false	7	50	true	0	false	1	33	39	0.7138364779874213	0.2861635220125786	0	0	6822.719800333898	0	1845.6078114625532	0	394650
20	0	"hundred-farmers3"	10000	0	"only-one-field-per-year"	2	3.168	1000	false	true	"historical_trends"	"log-normal"	3.445	true	"hh-nw-kernel-distance"	90	1100	3	0.093	30	0.069	0.05	false	true	0.1	10	0	0.1	1	10	0	false	7	50	true	0	false	1	34	36	0.7566666666666667	0.24333333333333335	0	0	6948.126160866466	0	1333.524462152967	0	397080
20	0	"hundred-farmers3"	10000	0	"only-one-field-per-year"	2	3.168	1000	false	true	"historical_trends"	"log-normal"	3.445	true	"hh-nw-kernel-distance"	90	1100	3	0.093	30	0.069	0.05	false	true	0.1	10	0	0.1	1	10	0	false	7	50	true	0	false	1	35	35	0.8080924855491329	0.19190751445086704	0	0	7082.12078108585	0	1225.5590680507519	0	398655
20	0	"hundred-farmers3"	10000	0	"only-one-field-per-year"	2	3.168	1000	false	true	"historical_trends"	"log-normal"	3.445	true	"hh-nw-kernel-distance"	90	1100	3	0.093	30	0.069	0.05	false	true	0.1	10	0	0.1	1	10	0	false	7	50	true	0	false	1	36	33	0.829940119760479	0.17005988023952096	0	0	6521.747721936161	0	944.3122044231293	0	400005
20	0	"hundred-farmers3"	10000	0	"only-one-field-per-year"	2	3.168	1000	false	true	"historical_trends"	"log-normal"	3.445	true	"hh-nw-kernel-distance"	90	1100	3	0.093	30	0.069	0.05	false	true	0.1	10	0	0.1	1	10	0	false	7	50	true	0	false	1	37	32	0.8605527638190955	0.13944723618090452	0	0	6600.332688577805	0	746.3446000130666	0	401760
20	0	"hundred-farmers3"	10000	0	"only-one-field-per-year"	2	3.168	1000	false	true	"historical_trends"	"log-normal"	3.445	true	"hh-nw-kernel-distance"	90	1100	3	0.093	30	0.069	0.05	false	true	0.1	10	0	0.1	1	10	0	false	7	50	true	0	false	1	38	31	0.8193384223918575	0.1806615776081425	0	0	6529.488303017575	0	722.7928800118596	0	402210
20	0	"hundred-farmers3"	10000	0	"only-one-field-per-year"	2	3.168	1000	false	true	"historical_trends"	"log-normal"	3.445	true	"hh-nw-kernel-distance"	90	1100	3	0.093	30	0.069	0.05	false	true	0.1	10	0	0.1	1	10	0	false	7	50	true	0	false	1	39	30	0.8261997405966277	0.17380025940337224	0	0	6741.152839750088	0	298.14681424484195	0	402885
20	0	"hundred-farmers3"	10000	0	"only-one-field-per-year"	2	3.168	1000	false	true	"historical_trends"	"log-normal"	3.445	true	"hh-nw-kernel-distance"	90	1100	3	0.093	30	0.069	0.05	false	true	0.1	10	0	0.1	1	10	0	false	7	50	true	0	false	1	40	30	0.8261997405966277	0.17380025940337224	0	0	6582.990776005582	0	308.5567974849708	0	402885
20	0	"hundred-farmers3"	10000	0	"only-one-field-per-year"	2	3.168	1000	false	true	"historical_trends"	"log-normal"	3.445	true	"hh-nw-kernel-distance"	90	1100	3	0.093	30	0.069	0.05	false	true	0.1	10	0	0.1	1	10	0	false	7	50	true	0	false	1	41	30	0.8261997405966277	0.17380025940337224	0	0	6249.5777513005305	0	336.0661023179305	0	402885
20	0	"hundred-farmers3"	10000	0	"only-one-field-per-year"	2	3.168	1000	false	true	"historical_trends"	"log-normal"	3.445	true	"hh-nw-kernel-distance"	90	1100	3	0.093	30	0.069	0.05	false	true	0.1	10	0	0.1	1	10	0	false	7	50	true	0	false	1	42	28	0.8322237017310253	0.1677762982689747	0	0	6287.81219256062	0	336.00913887986576	0	403785
20	0	"hundred-farmers3"	10000	0	"only-one-field-per-year"	2	3.168	1000	false	true	"historical_trends"	"log-normal"	3.445	true	"hh-nw-kernel-distance"	90	1100	3	0.093	30	0.069	0.05	false	true	0.1	10	0	0.1	1	10	0	false	7	50	true	0	false	1	43	28	0.7842876165113183	0.21571238348868177	0	0	6077.014543332322	0	370.543204476583	0	403785
20	0	"hundred-farmers3"	10000	0	"only-one-field-per-year"	2	3.168	1000	false	true	"historical_trends"	"log-normal"	3.445	true	"hh-nw-kernel-distance"	90	1100	3	0.093	30	0.069	0.05	false	true	0.1	10	0	0.1	1	10	0	false	7	50	true	0	false	1	44	28	0.7536617842876165	0.24633821571238348	0	0	5878.759897657985	0	422.43080440655814	0	403785
20	0	"hundred-farmers3"	10000	0	"only-one-field-per-year"	2	3.168	1000	false	true	"historical_trends"	"log-normal"	3.445	true	"hh-nw-kernel-distance"	90	1100	3	0.093	30	0.069	0.05	false	true	0.1	10	0	0.1	1	10	0	false	7	50	true	0	false	1	45	28	0.7643142476697736	0.23568575233022637	0	0	5657.108266744432	0	497.3239271025332	0	403785
20	0	"hundred-farmers3"	10000	0	"only-one-field-per-year"	2	3.168	1000	false	true	"historical_trends"	"log-normal"	3.445	true	"hh-nw-kernel-distance"	90	1100	3	0.093	30	0.069	0.05	false	true	0.1	10	0	0.1	1	10	0	false	7	50	true	0	false	1	46	28	0.7643142476697736	0.23568575233022637	0	0	5591.397672019683	0	597.5783027731466	0	403785
20	0	"hundred-farmers3"	10000	0	"only-one-field-per-year"	2	3.168	1000	false	true	"historical_trends"	"log-normal"	3.445	true	"hh-nw-kernel-distance"	90	1100	3	0.093	30	0.069	0.05	false	true	0.1	10	0	0.1	1	10	0	false	7	50	true	0	false	1	47	26	0.7531914893617021	0.24680851063829787	0	0	4986.075851766721	0	701.1277904339835	0	405855
20	0	"hundred-farmers3"	10000	0	"only-one-field-per-year"	2	3.168	1000	false	true	"historical_trends"	"log-normal"	3.445	true	"hh-nw-kernel-distance"	90	1100	3	0.093	30	0.069	0.05	false	true	0.1	10	0	0.1	1	10	0	false	7	50	true	0	false	1	48	26	0.7063829787234043	0.2936170212765957	0	0	4803.0287938792735	0	841.9625312330427	0	405855
20	0	"hundred-farmers3"	10000	0	"only-one-field-per-year"	2	3.168	1000	false	true	"historical_trends"	"log-normal"	3.445	true	"hh-nw-kernel-distance"	90	1100	3	0.093	30	0.069	0.05	false	true	0.1	10	0	0.1	1	10	0	false	7	50	true	0	false	1	49	24	0.6783114992721979	0.32168850072780203	0	0	4408.596150802652	0	875.4584987554057	0	406665
20	0	"hundred-farmers3"	10000	0	"only-one-field-per-year"	2	3.168	1000	false	true	"historical_trends"	"log-normal"	3.445	true	"hh-nw-kernel-distance"	90	1100	3	0.093	30	0.069	0.05	false	true	0.1	10	0	0.1	1	10	0	false	7	50	true	0	false	1	50	24	0.6812227074235808	0.31877729257641924	0	0	4556.600228291405	0	947.7239207760134	0	406665
[truncated: 21 more columns]
