# Supplementary material for: Land-use change in oil palm dominated tropical landscapes—An agent-based model to explore ecological and socio-economic trade-offs
Source: PLoS One. 2018 Jan 19;13(1):e0190506. doi: 10.1371/journal.pone.0190506 (PMC5774713; doi:10.1371/journal.pone.0190506)
Supplement: S1 Data — (ZIP) [file pone.0190506.s003.zip › LandscapeData/js_2016_sc23.csv]

BehaviorSpace results (NetLogo 5.3.1)
I:\Jan\LUC_3\model\scr\my_luc_model.nlogo
js_2016_sc23
03/10/2017 13:47:44:947 +0100
min-pxcor	max-pxcor	min-pycor	max-pycor
0	99	0	99
[run number]	price-fluctuation-%	which-map	same-wealth	patch-age	land-use-change-decision	setlanduse	op-inefficiency-alpha	consumption_base	learning-spillover?	land-use-change?	price_scenario	initial-wealth	rb-inefficiency-alpha	heterogenous-hhs?	setup-hh-network	palm-oil-price	rubber-price	rb-price-mu	rb-inefficiency-lambda	min-wealth	op-inefficiency-lambda	consumption_frac_wealth	reproducable?	consumption-on?	consumption_frac_cash	time-horizon	rb-price-sd	discount-rate	log-normal-sd	hh-nw-param1	op-price-mu	export-view?	log-normal-mean	hh-nw-param2	write-hh-data-to-file?	op-price-sd	write-maps?	spillover-share	[step]	count turtles	pcount_op	pcount_rm	pcount_ra	pcount_fo	oilpalm_carbon	rubberagro_carbon	rubbermono_carbon	big_plantation_carbon	forest_carbon
1	0	"hundred-farmers3"	10000	0	"only-one-field-per-year"	2	3.168	1000	true	true	"historical_trends"	"log-normal"	3.445	true	"hh-nw-kernel-distance"	90	1100	3	0.093	30	0.069	0.05	false	true	0.1	10	0	0.1	1	20	0	false	7	50	true	0	false	0.5	0	100	0.50186799501868	0.49813200498132004	0	0	0	0	0	0	0
1	0	"hundred-farmers3"	10000	0	"only-one-field-per-year"	2	3.168	1000	true	true	"historical_trends"	"log-normal"	3.445	true	"hh-nw-kernel-distance"	90	1100	3	0.093	30	0.069	0.05	false	true	0.1	10	0	0.1	1	20	0	false	7	50	true	0	false	0.5	1	100	0.5056039850560399	0.4943960149439601	0	0	6359.693744051076	0	6277.2506844398185	0	365310
1	0	"hundred-farmers3"	10000	0	"only-one-field-per-year"	2	3.168	1000	true	true	"historical_trends"	"log-normal"	3.445	true	"hh-nw-kernel-distance"	90	1100	3	0.093	30	0.069	0.05	false	true	0.1	10	0	0.1	1	20	0	false	7	50	true	0	false	0.5	2	100	0.5180572851805728	0.48194271481942713	0	0	6380.048195876417	0	6454.6749131331235	0	365310
1	0	"hundred-farmers3"	10000	0	"only-one-field-per-year"	2	3.168	1000	true	true	"historical_trends"	"log-normal"	3.445	true	"hh-nw-kernel-distance"	90	1100	3	0.093	30	0.069	0.05	false	true	0.1	10	0	0.1	1	20	0	false	7	50	true	0	false	0.5	3	100	0.5448318804483188	0.4551681195516812	0	0	6445.016104340021	0	6214.85266178799	0	365310
1	0	"hundred-farmers3"	10000	0	"only-one-field-per-year"	2	3.168	1000	true	true	"historical_trends"	"log-normal"	3.445	true	"hh-nw-kernel-distance"	90	1100	3	0.093	30	0.069	0.05	false	true	0.1	10	0	0.1	1	20	0	false	7	50	true	0	false	0.5	4	100	0.5529265255292652	0.44707347447073476	0	0	6748.178893295408	0	6147.8136906385735	0	365310
1	0	"hundred-farmers3"	10000	0	"only-one-field-per-year"	2	3.168	1000	true	true	"historical_trends"	"log-normal"	3.445	true	"hh-nw-kernel-distance"	90	1100	3	0.093	30	0.069	0.05	false	true	0.1	10	0	0.1	1	20	0	false	7	50	true	0	false	0.5	5	100	0.599626400996264	0.400373599003736	0	0	6728.602106803077	0	5299.592609556587	0	365310
1	0	"hundred-farmers3"	10000	0	"only-one-field-per-year"	2	3.168	1000	true	true	"historical_trends"	"log-normal"	3.445	true	"hh-nw-kernel-distance"	90	1100	3	0.093	30	0.069	0.05	false	true	0.1	10	0	0.1	1	20	0	false	7	50	true	0	false	0.5	6	100	0.6046077210460772	0.3953922789539228	0	0	7432.620174743074	0	5151.4771018026695	0	365310
1	0	"hundred-farmers3"	10000	0	"only-one-field-per-year"	2	3.168	1000	true	true	"historical_trends"	"log-normal"	3.445	true	"hh-nw-kernel-distance"	90	1100	3	0.093	30	0.069	0.05	false	true	0.1	10	0	0.1	1	20	0	false	7	50	true	0	false	0.5	7	98	0.601123595505618	0.398876404494382	0	0	7561.183344396257	0	5410.031960690822	0	365490
1	0	"hundred-farmers3"	10000	0	"only-one-field-per-year"	2	3.168	1000	true	true	"historical_trends"	"log-normal"	3.445	true	"hh-nw-kernel-distance"	90	1100	3	0.093	30	0.069	0.05	false	true	0.1	10	0	0.1	1	20	0	false	7	50	true	0	false	0.5	8	96	0.6474639949906074	0.3525360050093926	0	0	7543.892397474276	0	4898.828337450007	0	365715
1	0	"hundred-farmers3"	10000	0	"only-one-field-per-year"	2	3.168	1000	true	true	"historical_trends"	"log-normal"	3.445	true	"hh-nw-kernel-distance"	90	1100	3	0.093	30	0.069	0.05	false	true	0.1	10	0	0.1	1	20	0	false	7	50	true	0	false	0.5	9	95	0.7141065830721003	0.2858934169278997	0	0	7828.504127636398	0	3651.062028389372	0	365805
1	0	"hundred-farmers3"	10000	0	"only-one-field-per-year"	2	3.168	1000	true	true	"historical_trends"	"log-normal"	3.445	true	"hh-nw-kernel-distance"	90	1100	3	0.093	30	0.069	0.05	false	true	0.1	10	0	0.1	1	20	0	false	7	50	true	0	false	0.5	10	94	0.7338355304456999	0.26616446955430006	0	0	8572.700337847898	0	3265.7384089561556	0	365895
1	0	"hundred-farmers3"	10000	0	"only-one-field-per-year"	2	3.168	1000	true	true	"historical_trends"	"log-normal"	3.445	true	"hh-nw-kernel-distance"	90	1100	3	0.093	30	0.069	0.05	false	true	0.1	10	0	0.1	1	20	0	false	7	50	true	0	false	0.5	11	93	0.7304785894206549	0.2695214105793451	0	0	9265.442337976114	0	3453.0900534481925	0	366120
1	0	"hundred-farmers3"	10000	0	"only-one-field-per-year"	2	3.168	1000	true	true	"historical_trends"	"log-normal"	3.445	true	"hh-nw-kernel-distance"	90	1100	3	0.093	30	0.069	0.05	false	true	0.1	10	0	0.1	1	20	0	false	7	50	true	0	false	0.5	12	87	0.7549711353431687	0.2450288646568313	0	0	9837.002677430806	0	3347.404190063878	0	367425
1	0	"hundred-farmers3"	10000	0	"only-one-field-per-year"	2	3.168	1000	true	true	"historical_trends"	"log-normal"	3.445	true	"hh-nw-kernel-distance"	90	1100	3	0.093	30	0.069	0.05	false	true	0.1	10	0	0.1	1	20	0	false	7	50	true	0	false	0.5	13	85	0.773109243697479	0.226890756302521	0	0	9438.436528675255	0	3102.7400609074784	0	367965
1	0	"hundred-farmers3"	10000	0	"only-one-field-per-year"	2	3.168	1000	true	true	"historical_trends"	"log-normal"	3.445	true	"hh-nw-kernel-distance"	90	1100	3	0.093	30	0.069	0.05	false	true	0.1	10	0	0.1	1	20	0	false	7	50	true	0	false	0.5	14	83	0.7851021753460777	0.2148978246539222	0	0	9810.297106719523	0	3077.867421571468	0	369315
1	0	"hundred-farmers3"	10000	0	"only-one-field-per-year"	2	3.168	1000	true	true	"historical_trends"	"log-normal"	3.445	true	"hh-nw-kernel-distance"	90	1100	3	0.093	30	0.069	0.05	false	true	0.1	10	0	0.1	1	20	0	false	7	50	true	0	false	0.5	15	80	0.7989311957247829	0.2010688042752171	0	0	9940.455148162391	0	2990.2386574818784	0	370215
1	0	"hundred-farmers3"	10000	0	"only-one-field-per-year"	2	3.168	1000	true	true	"historical_trends"	"log-normal"	3.445	true	"hh-nw-kernel-distance"	90	1100	3	0.093	30	0.069	0.05	false	true	0.1	10	0	0.1	1	20	0	false	7	50	true	0	false	0.5	16	77	0.8049932523616734	0.1950067476383266	0	0	10154.006112237546	0	2923.4675125925087	0	370890
1	0	"hundred-farmers3"	10000	0	"only-one-field-per-year"	2	3.168	1000	true	true	"historical_trends"	"log-normal"	3.445	true	"hh-nw-kernel-distance"	90	1100	3	0.093	30	0.069	0.05	false	true	0.1	10	0	0.1	1	20	0	false	7	50	true	0	false	0.5	17	77	0.8049932523616734	0.1950067476383266	0	0	9775.273620192598	0	2951.238752614703	0	370890
1	0	"hundred-farmers3"	10000	0	"only-one-field-per-year"	2	3.168	1000	true	true	"historical_trends"	"log-normal"	3.445	true	"hh-nw-kernel-distance"	90	1100	3	0.093	30	0.069	0.05	false	true	0.1	10	0	0.1	1	20	0	false	7	50	true	0	false	0.5	18	76	0.8104619565217391	0.18953804347826086	0	0	9808.874568703155	0	2861.2167303474043	0	371340
1	0	"hundred-farmers3"	10000	0	"only-one-field-per-year"	2	3.168	1000	true	true	"historical_trends"	"log-normal"	3.445	true	"hh-nw-kernel-distance"	90	1100	3	0.093	30	0.069	0.05	false	true	0.1	10	0	0.1	1	20	0	false	7	50	true	0	false	0.5	19	73	0.8208132322536182	0.17918676774638181	0	0	10273.609334443256	0	2538.9785945539015	0	372285
1	0	"hundred-farmers3"	10000	0	"only-one-field-per-year"	2	3.168	1000	true	true	"historical_trends"	"log-normal"	3.445	true	"hh-nw-kernel-distance"	90	1100	3	0.093	30	0.069	0.05	false	true	0.1	10	0	0.1	1	20	0	false	7	50	true	0	false	0.5	20	72	0.8208852005532503	0.17911479944674966	0	0	10643.741051172297	0	2109.1740227716077	0	372510
1	0	"hundred-farmers3"	10000	0	"only-one-field-per-year"	2	3.168	1000	true	true	"historical_trends"	"log-normal"	3.445	true	"hh-nw-kernel-distance"	90	1100	3	0.093	30	0.069	0.05	false	true	0.1	10	0	0.1	1	20	0	false	7	50	true	0	false	0.5	21	70	0.8306508047585724	0.16934919524142758	0	0	11167.686359644298	0	2065.9198549311827	0	373275
1	0	"hundred-farmers3"	10000	0	"only-one-field-per-year"	2	3.168	1000	true	true	"historical_trends"	"log-normal"	3.445	true	"hh-nw-kernel-distance"	90	1100	3	0.093	30	0.069	0.05	false	true	0.1	10	0	0.1	1	20	0	false	7	50	true	0	false	0.5	22	69	0.8267605633802817	0.1732394366197183	0	0	10587.013357072368	0	1933.5623514976023	0	373680
1	0	"hundred-farmers3"	10000	0	"only-one-field-per-year"	2	3.168	1000	true	true	"historical_trends"	"log-normal"	3.445	true	"hh-nw-kernel-distance"	90	1100	3	0.093	30	0.069	0.05	false	true	0.1	10	0	0.1	1	20	0	false	7	50	true	0	false	0.5	23	69	0.8274647887323944	0.17253521126760563	0	0	11153.118932794332	0	1778.20263933522	0	373680
1	0	"hundred-farmers3"	10000	0	"only-one-field-per-year"	2	3.168	1000	true	true	"historical_trends"	"log-normal"	3.445	true	"hh-nw-kernel-distance"	90	1100	3	0.093	30	0.069	0.05	false	true	0.1	10	0	0.1	1	20	0	false	7	50	true	0	false	0.5	24	69	0.8070422535211268	0.19295774647887323	0	0	11343.189870856442	0	1608.9681733465725	0	373680
1	0	"hundred-farmers3"	10000	0	"only-one-field-per-year"	2	3.168	1000	true	true	"historical_trends"	"log-normal"	3.445	true	"hh-nw-kernel-distance"	90	1100	3	0.093	30	0.069	0.05	false	true	0.1	10	0	0.1	1	20	0	false	7	50	true	0	false	0.5	25	69	0.7992957746478874	0.2007042253521127	0	0	11589.839007902714	0	1663.267768181353	0	373680
1	0	"hundred-farmers3"	10000	0	"only-one-field-per-year"	2	3.168	1000	true	true	"historical_trends"	"log-normal"	3.445	true	"hh-nw-kernel-distance"	90	1100	3	0.093	30	0.069	0.05	false	true	0.1	10	0	0.1	1	20	0	false	7	50	true	0	false	0.5	26	68	0.8049645390070922	0.1950354609929078	0	0	11371.500654825006	0	1586.5372292593336	0	374130
1	0	"hundred-farmers3"	10000	0	"only-one-field-per-year"	2	3.168	1000	true	true	"historical_trends"	"log-normal"	3.445	true	"hh-nw-kernel-distance"	90	1100	3	0.093	30	0.069	0.05	false	true	0.1	10	0	0.1	1	20	0	false	7	50	true	0	false	0.5	27	68	0.7943262411347518	0.20567375886524822	0	0	11681.070275537193	0	1583.1440612010847	0	374130
1	0	"hundred-farmers3"	10000	0	"only-one-field-per-year"	2	3.168	1000	true	true	"historical_trends"	"log-normal"	3.445	true	"hh-nw-kernel-distance"	90	1100	3	0.093	30	0.069	0.05	false	true	0.1	10	0	0.1	1	20	0	false	7	50	true	0	false	0.5	28	68	0.8014184397163121	0.19858156028368795	0	0	11826.494040565443	0	1519.5253692730282	0	374130
1	0	"hundred-farmers3"	10000	0	"only-one-field-per-year"	2	3.168	1000	true	true	"historical_trends"	"log-normal"	3.445	true	"hh-nw-kernel-distance"	90	1100	3	0.093	30	0.069	0.05	false	true	0.1	10	0	0.1	1	20	0	false	7	50	true	0	false	0.5	29	67	0.8052594171997157	0.1947405828002843	0	0	12197.412391448168	0	1550.8599518604838	0	374265
1	0	"hundred-farmers3"	10000	0	"only-one-field-per-year"	2	3.168	1000	true	true	"historical_trends"	"log-normal"	3.445	true	"hh-nw-kernel-distance"	90	1100	3	0.093	30	0.069	0.05	false	true	0.1	10	0	0.1	1	20	0	false	7	50	true	0	false	0.5	30	65	0.8183118741058655	0.18168812589413447	0	0	11923.91216493918	0	1514.7734529493985	0	374670
1	0	"hundred-farmers3"	10000	0	"only-one-field-per-year"	2	3.168	1000	true	true	"historical_trends"	"log-normal"	3.445	true	"hh-nw-kernel-distance"	90	1100	3	0.093	30	0.069	0.05	false	true	0.1	10	0	0.1	1	20	0	false	7	50	true	0	false	0.5	31	65	0.8190271816881259	0.18097281831187412	0	0	12280.042534430684	0	1420.7503694078785	0	374670
1	0	"hundred-farmers3"	10000	0	"only-one-field-per-year"	2	3.168	1000	true	true	"historical_trends"	"log-normal"	3.445	true	"hh-nw-kernel-distance"	90	1100	3	0.093	30	0.069	0.05	false	true	0.1	10	0	0.1	1	20	0	false	7	50	true	0	false	0.5	32	65	0.8190271816881259	0.18097281831187412	0	0	10433.084190317253	0	1556.6635506444102	0	374670
1	0	"hundred-farmers3"	10000	0	"only-one-field-per-year"	2	3.168	1000	true	true	"historical_trends"	"log-normal"	3.445	true	"hh-nw-kernel-distance"	90	1100	3	0.093	30	0.069	0.05	false	true	0.1	10	0	0.1	1	20	0	false	7	50	true	0	false	0.5	33	64	0.806312769010043	0.19368723098995697	0	0	9410.845704693958	0	1665.3276079074712	0	374850
1	0	"hundred-farmers3"	10000	0	"only-one-field-per-year"	2	3.168	1000	true	true	"historical_trends"	"log-normal"	3.445	true	"hh-nw-kernel-distance"	90	1100	3	0.093	30	0.069	0.05	false	true	0.1	10	0	0.1	1	20	0	false	7	50	true	0	false	0.5	34	62	0.814868804664723	0.18513119533527697	0	0	9778.457261542168	0	1613.3822818393708	0	375840
1	0	"hundred-farmers3"	10000	0	"only-one-field-per-year"	2	3.168	1000	true	true	"historical_trends"	"log-normal"	3.445	true	"hh-nw-kernel-distance"	90	1100	3	0.093	30	0.069	0.05	false	true	0.1	10	0	0.1	1	20	0	false	7	50	true	0	false	0.5	35	60	0.8302583025830258	0.16974169741697417	0	0	8941.598635374095	0	1263.2457365280854	0	376605
1	0	"hundred-farmers3"	10000	0	"only-one-field-per-year"	2	3.168	1000	true	true	"historical_trends"	"log-normal"	3.445	true	"hh-nw-kernel-distance"	90	1100	3	0.093	30	0.069	0.05	false	true	0.1	10	0	0.1	1	20	0	false	7	50	true	0	false	0.5	36	58	0.8756674294431731	0.12433257055682685	0	0	8117.393241593717	0	1005.4035404614364	0	378585
1	0	"hundred-farmers3"	10000	0	"only-one-field-per-year"	2	3.168	1000	true	true	"historical_trends"	"log-normal"	3.445	true	"hh-nw-kernel-distance"	90	1100	3	0.093	30	0.069	0.05	false	true	0.1	10	0	0.1	1	20	0	false	7	50	true	0	false	0.5	37	56	0.8938329430132709	0.10616705698672912	0	0	8688.684717296903	0	517.0489472670715	0	379935
1	0	"hundred-farmers3"	10000	0	"only-one-field-per-year"	2	3.168	1000	true	true	"historical_trends"	"log-normal"	3.445	true	"hh-nw-kernel-distance"	90	1100	3	0.093	30	0.069	0.05	false	true	0.1	10	0	0.1	1	20	0	false	7	50	true	0	false	0.5	38	56	0.8743169398907104	0.12568306010928962	0	0	9148.31443184444	0	575.8035149544527	0	379935
1	0	"hundred-farmers3"	10000	0	"only-one-field-per-year"	2	3.168	1000	true	true	"historical_trends"	"log-normal"	3.445	true	"hh-nw-kernel-distance"	90	1100	3	0.093	30	0.069	0.05	false	true	0.1	10	0	0.1	1	20	0	false	7	50	true	0	false	0.5	39	55	0.8723570869224746	0.12764291307752546	0	0	9497.09916360589	0	520.8525807881075	0	380115
1	0	"hundred-farmers3"	10000	0	"only-one-field-per-year"	2	3.168	1000	true	true	"historical_trends"	"log-normal"	3.445	true	"hh-nw-kernel-distance"	90	1100	3	0.093	30	0.069	0.05	false	true	0.1	10	0	0.1	1	20	0	false	7	50	true	0	false	0.5	40	55	0.8739232576350823	0.12607674236491778	0	0	9404.705065921837	0	595.8745718154223	0	380115
1	0	"hundred-farmers3"	10000	0	"only-one-field-per-year"	2	3.168	1000	true	true	"historical_trends"	"log-normal"	3.445	true	"hh-nw-kernel-distance"	90	1100	3	0.093	30	0.069	0.05	false	true	0.1	10	0	0.1	1	20	0	false	7	50	true	0	false	0.5	41	54	0.8807045636509208	0.11929543634907927	0	0	9451.732795578075	0	466.6507017398808	0	381375
1	0	"hundred-farmers3"	10000	0	"only-one-field-per-year"	2	3.168	1000	true	true	"historical_trends"	"log-normal"	3.445	true	"hh-nw-kernel-distance"	90	1100	3	0.093	30	0.069	0.05	false	true	0.1	10	0	0.1	1	20	0	false	7	50	true	0	false	0.5	42	54	0.8590872698158527	0.14091273018414732	0	0	9543.268241477354	0	513.7777345067988	0	381375
1	0	"hundred-farmers3"	10000	0	"only-one-field-per-year"	2	3.168	1000	true	true	"historical_trends"	"log-normal"	3.445	true	"hh-nw-kernel-distance"	90	1100	3	0.093	30	0.069	0.05	false	true	0.1	10	0	0.1	1	20	0	false	7	50	true	0	false	0.5	43	54	0.8230584467574059	0.17694155324259409	0	0	9694.73203763593	0	571.7927062566853	0	381375
1	0	"hundred-farmers3"	10000	0	"only-one-field-per-year"	2	3.168	1000	true	true	"historical_trends"	"log-normal"	3.445	true	"hh-nw-kernel-distance"	90	1100	3	0.093	30	0.069	0.05	false	true	0.1	10	0	0.1	1	20	0	false	7	50	true	0	false	0.5	44	53	0.7641357027463651	0.2358642972536349	0	0	8500.290159625494	0	500.4366841938312	0	381870
1	0	"hundred-farmers3"	10000	0	"only-one-field-per-year"	2	3.168	1000	true	true	"historical_trends"	"log-normal"	3.445	true	"hh-nw-kernel-distance"	90	1100	3	0.093	30	0.069	0.05	false	true	0.1	10	0	0.1	1	20	0	false	7	50	true	0	false	0.5	45	51	0.7623355263157895	0.23766447368421054	0	0	8368.232536777843	0	316.0157618053486	0	382860
1	0	"hundred-farmers3"	10000	0	"only-one-field-per-year"	2	3.168	1000	true	true	"historical_trends"	"log-normal"	3.445	true	"hh-nw-kernel-distance"	90	1100	3	0.093	30	0.069	0.05	false	true	0.1	10	0	0.1	1	20	0	false	7	50	true	0	false	0.5	46	50	0.7563996696944674	0.24360033030553263	0	0	8163.204762177549	0	402.5062209178193	0	383085
1	0	"hundred-farmers3"	10000	0	"only-one-field-per-year"	2	3.168	1000	true	true	"historical_trends"	"log-normal"	3.445	true	"hh-nw-kernel-distance"	90	1100	3	0.093	30	0.069	0.05	false	true	0.1	10	0	0.1	1	20	0	false	7	50	true	0	false	0.5	47	48	0.7718405428329093	0.22815945716709077	0	0	8464.730629379717	0	407.74188673339233	0	384525
1	0	"hundred-farmers3"	10000	0	"only-one-field-per-year"	2	3.168	1000	true	true	"historical_trends"	"log-normal"	3.445	true	"hh-nw-kernel-distance"	90	1100	3	0.093	30	0.069	0.05	false	true	0.1	10	0	0.1	1	20	0	false	7	50	true	0	false	0.5	48	48	0.7480916030534351	0.25190839694656486	0	0	8187.384332114434	0	540.6369918535651	0	384525
1	0	"hundred-farmers3"	10000	0	"only-one-field-per-year"	2	3.168	1000	true	true	"historical_trends"	"log-normal"	3.445	true	"hh-nw-kernel-distance"	90	1100	3	0.093	30	0.069	0.05	false	true	0.1	10	0	0.1	1	20	0	false	7	50	true	0	false	0.5	49	46	0.6996557659208261	0.3003442340791738	0	0	7757.693672299763	0	632.9146290078928	0	385290
1	0	"hundred-farmers3"	10000	0	"only-one-field-per-year"	2	3.168	1000	true	true	"historical_trends"	"log-normal"	3.445	true	"hh-nw-kernel-distance"	90	1100	3	0.093	30	0.069	0.05	false	true	0.1	10	0	0.1	1	20	0	false	7	50	true	0	false	0.5	50	44	0.7210113339145597	0.27898866608544026	0	0	7900.205449813793	0	703.3861705810946	0	385965
2	0	"hundred-farmers3"	10000	0	"only-one-field-per-year"	2	3.168	1000	true	true	"historical_trends"	"log-normal"	3.445	true	"hh-nw-kernel-distance"	90	1100	3	0.093	30	0.069	0.05	false	true	0.1	10	0	0.1	1	20	0	false	7	50	true	0	false	0.5	0	100	0.50186799501868	0.49813200498132004	0	0	0	0	0	0	0
2	0	"hundred-farmers3"	10000	0	"only-one-field-per-year"	2	3.168	1000	true	true	"historical_trends"	"log-normal"	3.445	true	"hh-nw-kernel-distance"	90	1100	3	0.093	30	0.069	0.05	false	true	0.1	10	0	0.1	1	20	0	false	7	50	true	0	false	0.5	1	100	0.5087173100871731	0.4912826899128269	0	0	6114.721371551772	0	6144.782219973012	0	365310
2	0	"hundred-farmers3"	10000	0	"only-one-field-per-year"	2	3.168	1000	true	true	"historical_trends"	"log-normal"	3.445	true	"hh-nw-kernel-distance"	90	1100	3	0.093	30	0.069	0.05	false	true	0.1	10	0	0.1	1	20	0	false	7	50	true	0	false	0.5	2	100	0.5286425902864259	0.4713574097135741	0	0	6360.737475130791	0	6026.2049086669285	0	365310
2	0	"hundred-farmers3"	10000	0	"only-one-field-per-year"	2	3.168	1000	true	true	"historical_trends"	"log-normal"	3.445	true	"hh-nw-kernel-distance"	90	1100	3	0.093	30	0.069	0.05	false	true	0.1	10	0	0.1	1	20	0	false	7	50	true	0	false	0.5	3	100	0.5136986301369864	0.4863013698630137	0	0	6307.838316808717	0	6334.23290695218	0	365310
2	0	"hundred-farmers3"	10000	0	"only-one-field-per-year"	2	3.168	1000	true	true	"historical_trends"	"log-normal"	3.445	true	"hh-nw-kernel-distance"	90	1100	3	0.093	30	0.069	0.05	false	true	0.1	10	0	0.1	1	20	0	false	7	50	true	0	false	0.5	4	100	0.5286425902864259	0.4713574097135741	0	0	6196.118445975808	0	6297.313677942715	0	365310
2	0	"hundred-farmers3"	10000	0	"only-one-field-per-year"	2	3.168	1000	true	true	"historical_trends"	"log-normal"	3.445	true	"hh-nw-kernel-distance"	90	1100	3	0.093	30	0.069	0.05	false	true	0.1	10	0	0.1	1	20	0	false	7	50	true	0	false	0.5	5	100	0.5541718555417185	0.44582814445828145	0	0	6694.185959976008	0	5970.24268296785	0	365310
2	0	"hundred-farmers3"	10000	0	"only-one-field-per-year"	2	3.168	1000	true	true	"historical_trends"	"log-normal"	3.445	true	"hh-nw-kernel-distance"	90	1100	3	0.093	30	0.069	0.05	false	true	0.1	10	0	0.1	1	20	0	false	7	50	true	0	false	0.5	6	99	0.5523690773067331	0.4476309226932668	0	0	6944.091798610917	0	6124.348213388006	0	365400
2	0	"hundred-farmers3"	10000	0	"only-one-field-per-year"	2	3.168	1000	true	true	"historical_trends"	"log-normal"	3.445	true	"hh-nw-kernel-distance"	90	1100	3	0.093	30	0.069	0.05	false	true	0.1	10	0	0.1	1	20	0	false	7	50	true	0	false	0.5	7	97	0.523125	0.476875	0	0	6880.564884159964	0	6389.152699430009	0	365580
2	0	"hundred-farmers3"	10000	0	"only-one-field-per-year"	2	3.168	1000	true	true	"historical_trends"	"log-normal"	3.445	true	"hh-nw-kernel-distance"	90	1100	3	0.093	30	0.069	0.05	false	true	0.1	10	0	0.1	1	20	0	false	7	50	true	0	false	0.5	8	96	0.5838548185231539	0.41614518147684604	0	0	6949.7987493833425	0	5559.552669364013	0	365670
2	0	"hundred-farmers3"	10000	0	"only-one-field-per-year"	2	3.168	1000	true	true	"historical_trends"	"log-normal"	3.445	true	"hh-nw-kernel-distance"	90	1100	3	0.093	30	0.069	0.05	false	true	0.1	10	0	0.1	1	20	0	false	7	50	true	0	false	0.5	9	95	0.6313479623824452	0.3686520376175549	0	0	7261.3811279086485	0	3900.085653627732	0	365805
2	0	"hundred-farmers3"	10000	0	"only-one-field-per-year"	2	3.168	1000	true	true	"historical_trends"	"log-normal"	3.445	true	"hh-nw-kernel-distance"	90	1100	3	0.093	30	0.069	0.05	false	true	0.1	10	0	0.1	1	20	0	false	7	50	true	0	false	0.5	10	93	0.6448362720403022	0.35516372795969775	0	0	7950.834803378847	0	3375.7754540493447	0	366120
2	0	"hundred-farmers3"	10000	0	"only-one-field-per-year"	2	3.168	1000	true	true	"historical_trends"	"log-normal"	3.445	true	"hh-nw-kernel-distance"	90	1100	3	0.093	30	0.069	0.05	false	true	0.1	10	0	0.1	1	20	0	false	7	50	true	0	false	0.5	11	92	0.648989898989899	0.351010101010101	0	0	8022.794768296212	0	3604.606441779856	0	366300
2	0	"hundred-farmers3"	10000	0	"only-one-field-per-year"	2	3.168	1000	true	true	"historical_trends"	"log-normal"	3.445	true	"hh-nw-kernel-distance"	90	1100	3	0.093	30	0.069	0.05	false	true	0.1	10	0	0.1	1	20	0	false	7	50	true	0	false	0.5	12	92	0.6496212121212122	0.3503787878787879	0	0	8606.125402727817	0	3806.012507531728	0	366300
2	0	"hundred-farmers3"	10000	0	"only-one-field-per-year"	2	3.168	1000	true	true	"historical_trends"	"log-normal"	3.445	true	"hh-nw-kernel-distance"	90	1100	3	0.093	30	0.069	0.05	false	true	0.1	10	0	0.1	1	20	0	false	7	50	true	0	false	0.5	13	91	0.6512658227848102	0.3487341772151899	0	0	8317.722255413824	0	3998.7871436856585	0	366480
2	0	"hundred-farmers3"	10000	0	"only-one-field-per-year"	2	3.168	1000	true	true	"historical_trends"	"log-normal"	3.445	true	"hh-nw-kernel-distance"	90	1100	3	0.093	30	0.069	0.05	false	true	0.1	10	0	0.1	1	20	0	false	7	50	true	0	false	0.5	14	90	0.6520356234096693	0.3479643765903308	0	0	8374.792601992007	0	4262.09461743274	0	366840
2	0	"hundred-farmers3"	10000	0	"only-one-field-per-year"	2	3.168	1000	true	true	"historical_trends"	"log-normal"	3.445	true	"hh-nw-kernel-distance"	90	1100	3	0.093	30	0.069	0.05	false	true	0.1	10	0	0.1	1	20	0	false	7	50	true	0	false	0.5	15	88	0.7117903930131004	0.28820960698689957	0	0	8220.6895054047	0	3506.6249137187983	0	375750
2	0	"hundred-farmers3"	10000	0	"only-one-field-per-year"	2	3.168	1000	true	true	"historical_trends"	"log-normal"	3.445	true	"hh-nw-kernel-distance"	90	1100	3	0.093	30	0.069	0.05	false	true	0.1	10	0	0.1	1	20	0	false	7	50	true	0	false	0.5	16	86	0.7276785714285714	0.27232142857142855	0	0	8582.911616436364	0	3260.9199572540347	0	377100
2	0	"hundred-farmers3"	10000	0	"only-one-field-per-year"	2	3.168	1000	true	true	"historical_trends"	"log-normal"	3.445	true	"hh-nw-kernel-distance"	90	1100	3	0.093	30	0.069	0.05	false	true	0.1	10	0	0.1	1	20	0	false	7	50	true	0	false	0.5	17	86	0.7276785714285714	0.27232142857142855	0	0	8314.180665308882	0	3403.11184079187	0	377100
2	0	"hundred-farmers3"	10000	0	"only-one-field-per-year"	2	3.168	1000	true	true	"historical_trends"	"log-normal"	3.445	true	"hh-nw-kernel-distance"	90	1100	3	0.093	30	0.069	0.05	false	true	0.1	10	0	0.1	1	20	0	false	7	50	true	0	false	0.5	18	83	0.7010542168674698	0.2989457831325301	0	0	8292.75374243373	0	3330.141342543898	0	377820
2	0	"hundred-farmers3"	10000	0	"only-one-field-per-year"	2	3.168	1000	true	true	"historical_trends"	"log-normal"	3.445	true	"hh-nw-kernel-distance"	90	1100	3	0.093	30	0.069	0.05	false	true	0.1	10	0	0.1	1	20	0	false	7	50	true	0	false	0.5	19	82	0.7293404094010614	0.27065959059893857	0	0	8604.041725549272	0	3344.9119364106527	0	378225
2	0	"hundred-farmers3"	10000	0	"only-one-field-per-year"	2	3.168	1000	true	true	"historical_trends"	"log-normal"	3.445	true	"hh-nw-kernel-distance"	90	1100	3	0.093	30	0.069	0.05	false	true	0.1	10	0	0.1	1	20	0	false	7	50	true	0	false	0.5	20	81	0.7509578544061303	0.24904214559386972	0	0	8658.658521452426	0	3066.528681882094	0	378855
2	0	"hundred-farmers3"	10000	0	"only-one-field-per-year"	2	3.168	1000	true	true	"historical_trends"	"log-normal"	3.445	true	"hh-nw-kernel-distance"	90	1100	3	0.093	30	0.069	0.05	false	true	0.1	10	0	0.1	1	20	0	false	7	50	true	0	false	0.5	21	78	0.7637362637362637	0.23626373626373626	0	0	8747.534942211634	0	2994.838146039279	0	380250
2	0	"hundred-farmers3"	10000	0	"only-one-field-per-year"	2	3.168	1000	true	true	"historical_trends"	"log-normal"	3.445	true	"hh-nw-kernel-distance"	90	1100	3	0.093	30	0.069	0.05	false	true	0.1	10	0	0.1	1	20	0	false	7	50	true	0	false	0.5	22	76	0.7902321857485989	0.20976781425140112	0	0	8728.36674599175	0	2876.6860183186195	0	381375
2	0	"hundred-farmers3"	10000	0	"only-one-field-per-year"	2	3.168	1000	true	true	"historical_trends"	"log-normal"	3.445	true	"hh-nw-kernel-distance"	90	1100	3	0.093	30	0.069	0.05	false	true	0.1	10	0	0.1	1	20	0	false	7	50	true	0	false	0.5	23	74	0.8008064516129032	0.19919354838709677	0	0	9209.306376154074	0	2779.559584599569	0	381780
2	0	"hundred-farmers3"	10000	0	"only-one-field-per-year"	2	3.168	1000	true	true	"historical_trends"	"log-normal"	3.445	true	"hh-nw-kernel-distance"	90	1100	3	0.093	30	0.069	0.05	false	true	0.1	10	0	0.1	1	20	0	false	7	50	true	0	false	0.5	24	74	0.7620967741935484	0.23790322580645162	0	0	9297.151737744827	0	2732.4725663393365	0	381780
2	0	"hundred-farmers3"	10000	0	"only-one-field-per-year"	2	3.168	1000	true	true	"historical_trends"	"log-normal"	3.445	true	"hh-nw-kernel-distance"	90	1100	3	0.093	30	0.069	0.05	false	true	0.1	10	0	0.1	1	20	0	false	7	50	true	0	false	0.5	25	73	0.7627944760357434	0.2372055239642567	0	0	9560.160282191979	0	2653.6787469853202	0	382185
2	0	"hundred-farmers3"	10000	0	"only-one-field-per-year"	2	3.168	1000	true	true	"historical_trends"	"log-normal"	3.445	true	"hh-nw-kernel-distance"	90	1100	3	0.093	30	0.069	0.05	false	true	0.1	10	0	0.1	1	20	0	false	7	50	true	0	false	0.5	26	73	0.7627944760357434	0.2372055239642567	0	0	9227.09353591095	0	2735.49905975552	0	382185
2	0	"hundred-farmers3"	10000	0	"only-one-field-per-year"	2	3.168	1000	true	true	"historical_trends"	"log-normal"	3.445	true	"hh-nw-kernel-distance"	90	1100	3	0.093	30	0.069	0.05	false	true	0.1	10	0	0.1	1	20	0	false	7	50	true	0	false	0.5	27	71	0.7804674457429048	0.21953255425709517	0	0	9423.628636528434	0	2313.2388767093275	0	383670
2	0	"hundred-farmers3"	10000	0	"only-one-field-per-year"	2	3.168	1000	true	true	"historical_trends"	"log-normal"	3.445	true	"hh-nw-kernel-distance"	90	1100	3	0.093	30	0.069	0.05	false	true	0.1	10	0	0.1	1	20	0	false	7	50	true	0	false	0.5	28	70	0.7786195286195287	0.22138047138047137	0	0	9450.481066012058	0	2015.9907647665207	0	384120
2	0	"hundred-farmers3"	10000	0	"only-one-field-per-year"	2	3.168	1000	true	true	"historical_trends"	"log-normal"	3.445	true	"hh-nw-kernel-distance"	90	1100	3	0.093	30	0.069	0.05	false	true	0.1	10	0	0.1	1	20	0	false	7	50	true	0	false	0.5	29	70	0.7786195286195287	0.22138047138047137	0	0	9744.173675125181	0	2071.9779759533376	0	384120
2	0	"hundred-farmers3"	10000	0	"only-one-field-per-year"	2	3.168	1000	true	true	"historical_trends"	"log-normal"	3.445	true	"hh-nw-kernel-distance"	90	1100	3	0.093	30	0.069	0.05	false	true	0.1	10	0	0.1	1	20	0	false	7	50	true	0	false	0.5	30	70	0.7794612794612794	0.22053872053872053	0	0	9383.999114261425	0	2123.7056611393605	0	384120
2	0	"hundred-farmers3"	10000	0	"only-one-field-per-year"	2	3.168	1000	true	true	"historical_trends"	"log-normal"	3.445	true	"hh-nw-kernel-distance"	90	1100	3	0.093	30	0.069	0.05	false	true	0.1	10	0	0.1	1	20	0	false	7	50	true	0	false	0.5	31	69	0.7807757166947723	0.21922428330522767	0	0	9790.919668230532	0	2013.0982834116633	0	384210
2	0	"hundred-farmers3"	10000	0	"only-one-field-per-year"	2	3.168	1000	true	true	"historical_trends"	"log-normal"	3.445	true	"hh-nw-kernel-distance"	90	1100	3	0.093	30	0.069	0.05	false	true	0.1	10	0	0.1	1	20	0	false	7	50	true	0	false	0.5	32	69	0.7807757166947723	0.21922428330522767	0	0	8274.11221727382	0	2107.7441771043486	0	384210
2	0	"hundred-farmers3"	10000	0	"only-one-field-per-year"	2	3.168	1000	true	true	"historical_trends"	"log-normal"	3.445	true	"hh-nw-kernel-distance"	90	1100	3	0.093	30	0.069	0.05	false	true	0.1	10	0	0.1	1	20	0	false	7	50	true	0	false	0.5	33	69	0.7689713322091062	0.23102866779089376	0	0	8500.11018138601	0	2217.657769064414	0	384210
2	0	"hundred-farmers3"	10000	0	"only-one-field-per-year"	2	3.168	1000	true	true	"historical_trends"	"log-normal"	3.445	true	"hh-nw-kernel-distance"	90	1100	3	0.093	30	0.069	0.05	false	true	0.1	10	0	0.1	1	20	0	false	7	50	true	0	false	0.5	34	68	0.7438297872340426	0.2561702127659575	0	0	8235.78993816789	0	2308.339435797876	0	384705
2	0	"hundred-farmers3"	10000	0	"only-one-field-per-year"	2	3.168	1000	true	true	"historical_trends"	"log-normal"	3.445	true	"hh-nw-kernel-distance"	90	1100	3	0.093	30	0.069	0.05	false	true	0.1	10	0	0.1	1	20	0	false	7	50	true	0	false	0.5	35	67	0.7907585004359198	0.2092414995640802	0	0	7153.63120050855	0	1722.1307980525737	0	385965
2	0	"hundred-farmers3"	10000	0	"only-one-field-per-year"	2	3.168	1000	true	true	"historical_trends"	"log-normal"	3.445	true	"hh-nw-kernel-distance"	90	1100	3	0.093	30	0.069	0.05	false	true	0.1	10	0	0.1	1	20	0	false	7	50	true	0	false	0.5	36	64	0.8443854995579133	0.15561450044208666	0	0	6973.3743326410095	0	1175.0141546285167	0	386685
2	0	"hundred-farmers3"	10000	0	"only-one-field-per-year"	2	3.168	1000	true	true	"historical_trends"	"log-normal"	3.445	true	"hh-nw-kernel-distance"	90	1100	3	0.093	30	0.069	0.05	false	true	0.1	10	0	0.1	1	20	0	false	7	50	true	0	false	0.5	37	60	0.8301716350496838	0.16982836495031617	0	0	7342.001351751249	0	790.0036135298261	0	387765
2	0	"hundred-farmers3"	10000	0	"only-one-field-per-year"	2	3.168	1000	true	true	"historical_trends"	"log-normal"	3.445	true	"hh-nw-kernel-distance"	90	1100	3	0.093	30	0.069	0.05	false	true	0.1	10	0	0.1	1	20	0	false	7	50	true	0	false	0.5	38	59	0.8283582089552238	0.17164179104477612	0	0	7477.834177914877	0	620.2893270597858	0	389340
2	0	"hundred-farmers3"	10000	0	"only-one-field-per-year"	2	3.168	1000	true	true	"historical_trends"	"log-normal"	3.445	true	"hh-nw-kernel-distance"	90	1100	3	0.093	30	0.069	0.05	false	true	0.1	10	0	0.1	1	20	0	false	7	50	true	0	false	0.5	39	59	0.8302238805970149	0.16977611940298507	0	0	7760.521313035891	0	563.9835764653532	0	389340
2	0	"hundred-farmers3"	10000	0	"only-one-field-per-year"	2	3.168	1000	true	true	"historical_trends"	"log-normal"	3.445	true	"hh-nw-kernel-distance"	90	1100	3	0.093	30	0.069	0.05	false	true	0.1	10	0	0.1	1	20	0	false	7	50	true	0	false	0.5	40	59	0.8311567164179104	0.16884328358208955	0	0	6989.520544635348	0	582.6651104051787	0	389340
2	0	"hundred-farmers3"	10000	0	"only-one-field-per-year"	2	3.168	1000	true	true	"historical_trends"	"log-normal"	3.445	true	"hh-nw-kernel-distance"	90	1100	3	0.093	30	0.069	0.05	false	true	0.1	10	0	0.1	1	20	0	false	7	50	true	0	false	0.5	41	59	0.8236940298507462	0.17630597014925373	0	0	7046.927672294156	0	578.0133027344502	0	389340
2	0	"hundred-farmers3"	10000	0	"only-one-field-per-year"	2	3.168	1000	true	true	"historical_trends"	"log-normal"	3.445	true	"hh-nw-kernel-distance"	90	1100	3	0.093	30	0.069	0.05	false	true	0.1	10	0	0.1	1	20	0	false	7	50	true	0	false	0.5	42	59	0.8218283582089553	0.17817164179104478	0	0	7385.790094422886	0	614.9713127539527	0	389340
2	0	"hundred-farmers3"	10000	0	"only-one-field-per-year"	2	3.168	1000	true	true	"historical_trends"	"log-normal"	3.445	true	"hh-nw-kernel-distance"	90	1100	3	0.093	30	0.069	0.05	false	true	0.1	10	0	0.1	1	20	0	false	7	50	true	0	false	0.5	43	59	0.7966417910447762	0.20335820895522388	0	0	7458.196885549102	0	671.9438852969972	0	389340
2	0	"hundred-farmers3"	10000	0	"only-one-field-per-year"	2	3.168	1000	true	true	"historical_trends"	"log-normal"	3.445	true	"hh-nw-kernel-distance"	90	1100	3	0.093	30	0.069	0.05	false	true	0.1	10	0	0.1	1	20	0	false	7	50	true	0	false	0.5	44	59	0.7434701492537313	0.25652985074626866	0	0	7094.526897970153	0	756.1302657660882	0	389340
2	0	"hundred-farmers3"	10000	0	"only-one-field-per-year"	2	3.168	1000	true	true	"historical_trends"	"log-normal"	3.445	true	"hh-nw-kernel-distance"	90	1100	3	0.093	30	0.069	0.05	false	true	0.1	10	0	0.1	1	20	0	false	7	50	true	0	false	0.5	45	59	0.7397388059701493	0.26026119402985076	0	0	7144.125102421639	0	872.3910748030554	0	389340
2	0	"hundred-farmers3"	10000	0	"only-one-field-per-year"	2	3.168	1000	true	true	"historical_trends"	"log-normal"	3.445	true	"hh-nw-kernel-distance"	90	1100	3	0.093	30	0.069	0.05	false	true	0.1	10	0	0.1	1	20	0	false	7	50	true	0	false	0.5	46	57	0.7414448669201521	0.2585551330798479	0	0	6984.21159582293	0	934.5698093091788	0	390240
2	0	"hundred-farmers3"	10000	0	"only-one-field-per-year"	2	3.168	1000	true	true	"historical_trends"	"log-normal"	3.445	true	"hh-nw-kernel-distance"	90	1100	3	0.093	30	0.069	0.05	false	true	0.1	10	0	0.1	1	20	0	false	7	50	true	0	false	0.5	47	55	0.7538910505836576	0.24610894941634243	0	0	7280.685302137148	0	981.4462421551264	0	391320
2	0	"hundred-farmers3"	10000	0	"only-one-field-per-year"	2	3.168	1000	true	true	"historical_trends"	"log-normal"	3.445	true	"hh-nw-kernel-distance"	90	1100	3	0.093	30	0.069	0.05	false	true	0.1	10	0	0.1	1	20	0	false	7	50	true	0	false	0.5	48	51	0.7219413549039434	0.2780586450960566	0	0	6767.66336083016	0	965.2546346647433	0	393075
2	0	"hundred-farmers3"	10000	0	"only-one-field-per-year"	2	3.168	1000	true	true	"historical_trends"	"log-normal"	3.445	true	"hh-nw-kernel-distance"	90	1100	3	0.093	30	0.069	0.05	false	true	0.1	10	0	0.1	1	20	0	false	7	50	true	0	false	0.5	49	49	0.7123848515864892	0.28761514841351077	0	0	6814.505660138001	0	1014.8967132584704	0	393615
2	0	"hundred-farmers3"	10000	0	"only-one-field-per-year"	2	3.168	1000	true	true	"historical_trends"	"log-normal"	3.445	true	"hh-nw-kernel-distance"	90	1100	3	0.093	30	0.069	0.05	false	true	0.1	10	0	0.1	1	20	0	false	7	50	true	0	false	0.5	50	48	0.7195876288659794	0.2804123711340206	0	0	6906.042397448972	0	1062.5446547488755	0	393930
3	0	"hundred-farmers3"	10000	0	"only-one-field-per-year"	2	3.168	1000	true	true	"historical_trends"	"log-normal"	3.445	true	"hh-nw-kernel-distance"	90	1100	3	0.093	30	0.069	0.05	false	true	0.1	10	0	0.1	1	20	0	false	7	50	true	0	false	0.5	0	100	0.50186799501868	0.49813200498132004	0	0	0	0	0	0	0
3	0	"hundred-farmers3"	10000	0	"only-one-field-per-year"	2	3.168	1000	true	true	"historical_trends"	"log-normal"	3.445	true	"hh-nw-kernel-distance"	90	1100	3	0.093	30	0.069	0.05	false	true	0.1	10	0	0.1	1	20	0	false	7	50	true	0	false	0.5	1	100	0.5136986301369864	0.4863013698630137	0	0	6279.071580672623	0	6367.708648441684	0	365310
3	0	"hundred-farmers3"	10000	0	"only-one-field-per-year"	2	3.168	1000	true	true	"historical_trends"	"log-normal"	3.445	true	"hh-nw-kernel-distance"	90	1100	3	0.093	30	0.069	0.05	false	true	0.1	10	0	0.1	1	20	0	false	7	50	true	0	false	0.5	2	100	0.526774595267746	0.47322540473225405	0	0	6538.397263124665	0	6640.354123192309	0	365310
3	0	"hundred-farmers3"	10000	0	"only-one-field-per-year"	2	3.168	1000	true	true	"historical_trends"	"log-normal"	3.445	true	"hh-nw-kernel-distance"	90	1100	3	0.093	30	0.069	0.05	false	true	0.1	10	0	0.1	1	20	0	false	7	50	true	0	false	0.5	3	100	0.5205479452054794	0.4794520547945205	0	0	6635.239430794521	0	6969.751503295047	0	365310
3	0	"hundred-farmers3"	10000	0	"only-one-field-per-year"	2	3.168	1000	true	true	"historical_trends"	"log-normal"	3.445	true	"hh-nw-kernel-distance"	90	1100	3	0.093	30	0.069	0.05	false	true	0.1	10	0	0.1	1	20	0	false	7	50	true	0	false	0.5	4	100	0.5068493150684932	0.4931506849315068	0	0	6318.064696339829	0	7284.786675701532	0	365310
3	0	"hundred-farmers3"	10000	0	"only-one-field-per-year"	2	3.168	1000	true	true	"historical_trends"	"log-normal"	3.445	true	"hh-nw-kernel-distance"	90	1100	3	0.093	30	0.069	0.05	false	true	0.1	10	0	0.1	1	20	0	false	7	50	true	0	false	0.5	5	100	0.5224159402241594	0.4775840597758406	0	0	6665.937400464941	0	7171.249704612929	0	365310
3	0	"hundred-farmers3"	10000	0	"only-one-field-per-year"	2	3.168	1000	true	true	"historical_trends"	"log-normal"	3.445	true	"hh-nw-kernel-distance"	90	1100	3	0.093	30	0.069	0.05	false	true	0.1	10	0	0.1	1	20	0	false	7	50	true	0	false	0.5	6	100	0.5199252801992528	0.4800747198007472	0	0	7014.057081130824	0	7441.443699090464	0	365310
3	0	"hundred-farmers3"	10000	0	"only-one-field-per-year"	2	3.168	1000	true	true	"historical_trends"	"log-normal"	3.445	true	"hh-nw-kernel-distance"	90	1100	3	0.093	30	0.069	0.05	false	true	0.1	10	0	0.1	1	20	0	false	7	50	true	0	false	0.5	7	99	0.5074812967581047	0.4925187032418953	0	0	7280.016067346603	0	7782.5840885936	0	365400
3	0	"hundred-farmers3"	10000	0	"only-one-field-per-year"	2	3.168	1000	true	true	"historical_trends"	"log-normal"	3.445	true	"hh-nw-kernel-distance"	90	1100	3	0.093	30	0.069	0.05	false	true	0.1	10	0	0.1	1	20	0	false	7	50	true	0	false	0.5	8	97	0.54875	0.45125	0	0	6909.655428175301	0	7446.465579856048	0	365580
3	0	"hundred-farmers3"	10000	0	"only-one-field-per-year"	2	3.168	1000	true	true	"historical_trends"	"log-normal"	3.445	true	"hh-nw-kernel-distance"	90	1100	3	0.093	30	0.069	0.05	false	true	0.1	10	0	0.1	1	20	0	false	7	50	true	0	false	0.5	9	93	0.6522012578616352	0.34779874213836476	0	0	7154.146574600872	0	4979.144812617853	0	366030
3	0	"hundred-farmers3"	10000	0	"only-one-field-per-year"	2	3.168	1000	true	true	"historical_trends"	"log-normal"	3.445	true	"hh-nw-kernel-distance"	90	1100	3	0.093	30	0.069	0.05	false	true	0.1	10	0	0.1	1	20	0	false	7	50	true	0	false	0.5	10	92	0.6773787019533711	0.32262129804662887	0	0	7991.416745761234	0	4372.328164226708	0	366165
3	0	"hundred-farmers3"	10000	0	"only-one-field-per-year"	2	3.168	1000	true	true	"historical_trends"	"log-normal"	3.445	true	"hh-nw-kernel-distance"	90	1100	3	0.093	30	0.069	0.05	false	true	0.1	10	0	0.1	1	20	0	false	7	50	true	0	false	0.5	11	92	0.6811594202898551	0.3188405797101449	0	0	7855.546548748071	0	4633.2377171466505	0	366165
3	0	"hundred-farmers3"	10000	0	"only-one-field-per-year"	2	3.168	1000	true	true	"historical_trends"	"log-normal"	3.445	true	"hh-nw-kernel-distance"	90	1100	3	0.093	30	0.069	0.05	false	true	0.1	10	0	0.1	1	20	0	false	7	50	true	0	false	0.5	12	88	0.6964285714285714	0.30357142857142855	0	0	8528.616460779078	0	4570.299852219348	0	367020
3	0	"hundred-farmers3"	10000	0	"only-one-field-per-year"	2	3.168	1000	true	true	"historical_trends"	"log-normal"	3.445	true	"hh-nw-kernel-distance"	90	1100	3	0.093	30	0.069	0.05	false	true	0.1	10	0	0.1	1	20	0	false	7	50	true	0	false	0.5	13	87	0.7392696989109545	0.2607303010890455	0	0	8337.330869174142	0	3888.3614420446784	0	367335
3	0	"hundred-farmers3"	10000	0	"only-one-field-per-year"	2	3.168	1000	true	true	"historical_trends"	"log-normal"	3.445	true	"hh-nw-kernel-distance"	90	1100	3	0.093	30	0.069	0.05	false	true	0.1	10	0	0.1	1	20	0	false	7	50	true	0	false	0.5	14	87	0.7245355541319667	0.2754644458680333	0	0	8776.20323733829	0	4064.561671794123	0	367335
3	0	"hundred-farmers3"	10000	0	"only-one-field-per-year"	2	3.168	1000	true	true	"historical_trends"	"log-normal"	3.445	true	"hh-nw-kernel-distance"	90	1100	3	0.093	30	0.069	0.05	false	true	0.1	10	0	0.1	1	20	0	false	7	50	true	0	false	0.5	15	85	0.735370611183355	0.264629388816645	0	0	9194.998115404953	0	3997.8800729721356	0	368370
3	0	"hundred-farmers3"	10000	0	"only-one-field-per-year"	2	3.168	1000	true	true	"historical_trends"	"log-normal"	3.445	true	"hh-nw-kernel-distance"	90	1100	3	0.093	30	0.069	0.05	false	true	0.1	10	0	0.1	1	20	0	false	7	50	true	0	false	0.5	16	83	0.7440789473684211	0.25592105263157894	0	0	9306.900233564847	0	4020.438494888028	0	369180
3	0	"hundred-farmers3"	10000	0	"only-one-field-per-year"	2	3.168	1000	true	true	"historical_trends"	"log-normal"	3.445	true	"hh-nw-kernel-distance"	90	1100	3	0.093	30	0.069	0.05	false	true	0.1	10	0	0.1	1	20	0	false	7	50	true	0	false	0.5	17	82	0.750996015936255	0.24900398406374502	0	0	9171.515315946674	0	3988.5321961726586	0	369810
3	0	"hundred-farmers3"	10000	0	"only-one-field-per-year"	2	3.168	1000	true	true	"historical_trends"	"log-normal"	3.445	true	"hh-nw-kernel-distance"	90	1100	3	0.093	30	0.069	0.05	false	true	0.1	10	0	0.1	1	20	0	false	7	50	true	0	false	0.5	18	81	0.7456724367509987	0.25432756324900135	0	0	9486.07934417339	0	4071.6930322841004	0	369990
3	0	"hundred-farmers3"	10000	0	"only-one-field-per-year"	2	3.168	1000	true	true	"historical_trends"	"log-normal"	3.445	true	"hh-nw-kernel-distance"	90	1100	3	0.093	30	0.069	0.05	false	true	0.1	10	0	0.1	1	20	0	false	7	50	true	0	false	0.5	19	78	0.7672998643147897	0.2327001356852103	0	0	10025.543981670864	0	3766.720147910158	0	371250
3	0	"hundred-farmers3"	10000	0	"only-one-field-per-year"	2	3.168	1000	true	true	"historical_trends"	"log-normal"	3.445	true	"hh-nw-kernel-distance"	90	1100	3	0.093	30	0.069	0.05	false	true	0.1	10	0	0.1	1	20	0	false	7	50	true	0	false	0.5	20	78	0.776797829036635	0.223202170963365	0	0	9811.366086765054	0	3360.3677022176066	0	371250
3	0	"hundred-farmers3"	10000	0	"only-one-field-per-year"	2	3.168	1000	true	true	"historical_trends"	"log-normal"	3.445	true	"hh-nw-kernel-distance"	90	1100	3	0.093	30	0.069	0.05	false	true	0.1	10	0	0.1	1	20	0	false	7	50	true	0	false	0.5	21	78	0.776797829036635	0.223202170963365	0	0	10404.214453087408	0	3481.0126048975803	0	371250
3	0	"hundred-farmers3"	10000	0	"only-one-field-per-year"	2	3.168	1000	true	true	"historical_trends"	"log-normal"	3.445	true	"hh-nw-kernel-distance"	90	1100	3	0.093	30	0.069	0.05	false	true	0.1	10	0	0.1	1	20	0	false	7	50	true	0	false	0.5	22	76	0.7935306262904336	0.20646937370956642	0	0	10455.001122460477	0	3265.9672238263684	0	372195
3	0	"hundred-farmers3"	10000	0	"only-one-field-per-year"	2	3.168	1000	true	true	"historical_trends"	"log-normal"	3.445	true	"hh-nw-kernel-distance"	90	1100	3	0.093	30	0.069	0.05	false	true	0.1	10	0	0.1	1	20	0	false	7	50	true	0	false	0.5	23	72	0.818815331010453	0.18118466898954705	0	0	10623.592953945667	0	2857.449335699062	0	373005
3	0	"hundred-farmers3"	10000	0	"only-one-field-per-year"	2	3.168	1000	true	true	"historical_trends"	"log-normal"	3.445	true	"hh-nw-kernel-distance"	90	1100	3	0.093	30	0.069	0.05	false	true	0.1	10	0	0.1	1	20	0	false	7	50	true	0	false	0.5	24	71	0.8043326345213138	0.19566736547868624	0	0	11083.16882571494	0	2880.811696466208	0	373185
3	0	"hundred-farmers3"	10000	0	"only-one-field-per-year"	2	3.168	1000	true	true	"historical_trends"	"log-normal"	3.445	true	"hh-nw-kernel-distance"	90	1100	3	0.093	30	0.069	0.05	false	true	0.1	10	0	0.1	1	20	0	false	7	50	true	0	false	0.5	25	71	0.8043326345213138	0.19566736547868624	0	0	11518.679188172164	0	2954.0644522022512	0	373185
3	0	"hundred-farmers3"	10000	0	"only-one-field-per-year"	2	3.168	1000	true	true	"historical_trends"	"log-normal"	3.445	true	"hh-nw-kernel-distance"	90	1100	3	0.093	30	0.069	0.05	false	true	0.1	10	0	0.1	1	20	0	false	7	50	true	0	false	0.5	26	71	0.803633822501747	0.19636617749825297	0	0	10467.913081222077	0	3029.758540657024	0	373185
3	0	"hundred-farmers3"	10000	0	"only-one-field-per-year"	2	3.168	1000	true	true	"historical_trends"	"log-normal"	3.445	true	"hh-nw-kernel-distance"	90	1100	3	0.093	30	0.069	0.05	false	true	0.1	10	0	0.1	1	20	0	false	7	50	true	0	false	0.5	27	71	0.8071278825995807	0.1928721174004193	0	0	11049.234083711954	0	2890.396018054492	0	373185
3	0	"hundred-farmers3"	10000	0	"only-one-field-per-year"	2	3.168	1000	true	true	"historical_trends"	"log-normal"	3.445	true	"hh-nw-kernel-distance"	90	1100	3	0.093	30	0.069	0.05	false	true	0.1	10	0	0.1	1	20	0	false	7	50	true	0	false	0.5	28	71	0.8204053109713487	0.1795946890286513	0	0	11505.568541645003	0	2694.031103990173	0	373185
3	0	"hundred-farmers3"	10000	0	"only-one-field-per-year"	2	3.168	1000	true	true	"historical_trends"	"log-normal"	3.445	true	"hh-nw-kernel-distance"	90	1100	3	0.093	30	0.069	0.05	false	true	0.1	10	0	0.1	1	20	0	false	7	50	true	0	false	0.5	29	71	0.83298392732355	0.16701607267645002	0	0	11986.63156617069	0	2340.4188749278296	0	373185
3	0	"hundred-farmers3"	10000	0	"only-one-field-per-year"	2	3.168	1000	true	true	"historical_trends"	"log-normal"	3.445	true	"hh-nw-kernel-distance"	90	1100	3	0.093	30	0.069	0.05	false	true	0.1	10	0	0.1	1	20	0	false	7	50	true	0	false	0.5	30	71	0.8364779874213837	0.16352201257861634	0	0	12428.305810409605	0	1995.9549129607951	0	373185
3	0	"hundred-farmers3"	10000	0	"only-one-field-per-year"	2	3.168	1000	true	true	"historical_trends"	"log-normal"	3.445	true	"hh-nw-kernel-distance"	90	1100	3	0.093	30	0.069	0.05	false	true	0.1	10	0	0.1	1	20	0	false	7	50	true	0	false	0.5	31	70	0.8394109396914446	0.1605890603085554	0	0	12889.374603980752	0	1866.475488481412	0	373410
3	0	"hundred-farmers3"	10000	0	"only-one-field-per-year"	2	3.168	1000	true	true	"historical_trends"	"log-normal"	3.445	true	"hh-nw-kernel-distance"	90	1100	3	0.093	30	0.069	0.05	false	true	0.1	10	0	0.1	1	20	0	false	7	50	true	0	false	0.5	32	68	0.8421423537702607	0.15785764622973925	0	0	11146.255265530355	0	1820.964787373418	0	373725
3	0	"hundred-farmers3"	10000	0	"only-one-field-per-year"	2	3.168	1000	true	true	"historical_trends"	"log-normal"	3.445	true	"hh-nw-kernel-distance"	90	1100	3	0.093	30	0.069	0.05	false	true	0.1	10	0	0.1	1	20	0	false	7	50	true	0	false	0.5	33	67	0.8224893917963225	0.1775106082036775	0	0	10808.302924360049	0	1829.893326929761	0	373950
3	0	"hundred-farmers3"	10000	0	"only-one-field-per-year"	2	3.168	1000	true	true	"historical_trends"	"log-normal"	3.445	true	"hh-nw-kernel-distance"	90	1100	3	0.093	30	0.069	0.05	false	true	0.1	10	0	0.1	1	20	0	false	7	50	true	0	false	0.5	34	67	0.8111739745403111	0.18882602545968882	0	0	10803.334510313749	0	1884.6288809938585	0	373950
3	0	"hundred-farmers3"	10000	0	"only-one-field-per-year"	2	3.168	1000	true	true	"historical_trends"	"log-normal"	3.445	true	"hh-nw-kernel-distance"	90	1100	3	0.093	30	0.069	0.05	false	true	0.1	10	0	0.1	1	20	0	false	7	50	true	0	false	0.5	35	67	0.8203677510608204	0.17963224893917965	0	0	9917.160764726597	0	1613.4090265924654	0	373950
3	0	"hundred-farmers3"	10000	0	"only-one-field-per-year"	2	3.168	1000	true	true	"historical_trends"	"log-normal"	3.445	true	"hh-nw-kernel-distance"	90	1100	3	0.093	30	0.069	0.05	false	true	0.1	10	0	0.1	1	20	0	false	7	50	true	0	false	0.5	36	66	0.8426647767540751	0.1573352232459249	0	0	8781.098785958653	0	1163.4122788564212	0	374085
3	0	"hundred-farmers3"	10000	0	"only-one-field-per-year"	2	3.168	1000	true	true	"historical_trends"	"log-normal"	3.445	true	"hh-nw-kernel-distance"	90	1100	3	0.093	30	0.069	0.05	false	true	0.1	10	0	0.1	1	20	0	false	7	50	true	0	false	0.5	37	65	0.8500355366027008	0.1499644633972992	0	0	9543.642569603893	0	1093.7430506685737	0	374265
3	0	"hundred-farmers3"	10000	0	"only-one-field-per-year"	2	3.168	1000	true	true	"historical_trends"	"log-normal"	3.445	true	"hh-nw-kernel-distance"	90	1100	3	0.093	30	0.069	0.05	false	true	0.1	10	0	0.1	1	20	0	false	7	50	true	0	false	0.5	38	65	0.8464818763326226	0.1535181236673774	0	0	10057.479411414377	0	1069.301344894051	0	374265
3	0	"hundred-farmers3"	10000	0	"only-one-field-per-year"	2	3.168	1000	true	true	"historical_trends"	"log-normal"	3.445	true	"hh-nw-kernel-distance"	90	1100	3	0.093	30	0.069	0.05	false	true	0.1	10	0	0.1	1	20	0	false	7	50	true	0	false	0.5	39	65	0.84363894811656	0.15636105188343993	0	0	10533.812319698973	0	1123.8409713095962	0	374265
3	0	"hundred-farmers3"	10000	0	"only-one-field-per-year"	2	3.168	1000	true	true	"historical_trends"	"log-normal"	3.445	true	"hh-nw-kernel-distance"	90	1100	3	0.093	30	0.069	0.05	false	true	0.1	10	0	0.1	1	20	0	false	7	50	true	0	false	0.5	40	65	0.8422174840085288	0.15778251599147122	0	0	10167.611252562698	0	1180.8560642482535	0	374265
3	0	"hundred-farmers3"	10000	0	"only-one-field-per-year"	2	3.168	1000	true	true	"historical_trends"	"log-normal"	3.445	true	"hh-nw-kernel-distance"	90	1100	3	0.093	30	0.069	0.05	false	true	0.1	10	0	0.1	1	20	0	false	7	50	true	0	false	0.5	41	64	0.8271428571428572	0.17285714285714285	0	0	9864.238436991078	0	1231.0881010088199	0	374580
3	0	"hundred-farmers3"	10000	0	"only-one-field-per-year"	2	3.168	1000	true	true	"historical_trends"	"log-normal"	3.445	true	"hh-nw-kernel-distance"	90	1100	3	0.093	30	0.069	0.05	false	true	0.1	10	0	0.1	1	20	0	false	7	50	true	0	false	0.5	42	63	0.8139367816091954	0.18606321839080459	0	0	9814.711540348511	0	1224.5433145814952	0	374940
3	0	"hundred-farmers3"	10000	0	"only-one-field-per-year"	2	3.168	1000	true	true	"historical_trends"	"log-normal"	3.445	true	"hh-nw-kernel-distance"	90	1100	3	0.093	30	0.069	0.05	false	true	0.1	10	0	0.1	1	20	0	false	7	50	true	0	false	0.5	43	62	0.7744034707158352	0.22559652928416485	0	0	9398.123315883735	0	1280.9763548937558	0	375345
3	0	"hundred-farmers3"	10000	0	"only-one-field-per-year"	2	3.168	1000	true	true	"historical_trends"	"log-normal"	3.445	true	"hh-nw-kernel-distance"	90	1100	3	0.093	30	0.069	0.05	false	true	0.1	10	0	0.1	1	20	0	false	7	50	true	0	false	0.5	44	62	0.7035430224150397	0.29645697758496026	0	0	8677.964997408708	0	1355.7861569215586	0	375345
3	0	"hundred-farmers3"	10000	0	"only-one-field-per-year"	2	3.168	1000	true	true	"historical_trends"	"log-normal"	3.445	true	"hh-nw-kernel-distance"	90	1100	3	0.093	30	0.069	0.05	false	true	0.1	10	0	0.1	1	20	0	false	7	50	true	0	false	0.5	45	62	0.7013738250180767	0.29862617498192334	0	0	8581.900195967004	0	1456.1572585665388	0	375345
3	0	"hundred-farmers3"	10000	0	"only-one-field-per-year"	2	3.168	1000	true	true	"historical_trends"	"log-normal"	3.445	true	"hh-nw-kernel-distance"	90	1100	3	0.093	30	0.069	0.05	false	true	0.1	10	0	0.1	1	20	0	false	7	50	true	0	false	0.5	46	61	0.6985294117647058	0.3014705882352941	0	0	8506.866110234685	0	1369.2511360625986	0	376380
3	0	"hundred-farmers3"	10000	0	"only-one-field-per-year"	2	3.168	1000	true	true	"historical_trends"	"log-normal"	3.445	true	"hh-nw-kernel-distance"	90	1100	3	0.093	30	0.069	0.05	false	true	0.1	10	0	0.1	1	20	0	false	7	50	true	0	false	0.5	47	59	0.6968796433878157	0.3031203566121842	0	0	8813.998608834334	0	1434.6138053135928	0	377010
3	0	"hundred-farmers3"	10000	0	"only-one-field-per-year"	2	3.168	1000	true	true	"historical_trends"	"log-normal"	3.445	true	"hh-nw-kernel-distance"	90	1100	3	0.093	30	0.069	0.05	false	true	0.1	10	0	0.1	1	20	0	false	7	50	true	0	false	0.5	48	58	0.624251497005988	0.37574850299401197	0	0	7736.434365853322	0	1596.305730323475	0	377460
3	0	"hundred-farmers3"	10000	0	"only-one-field-per-year"	2	3.168	1000	true	true	"historical_trends"	"log-normal"	3.445	true	"hh-nw-kernel-distance"	90	1100	3	0.093	30	0.069	0.05	false	true	0.1	10	0	0.1	1	20	0	false	7	50	true	0	false	0.5	49	58	0.562125748502994	0.437874251497006	0	0	7019.078967655727	0	1824.495367029218	0	377460
3	0	"hundred-farmers3"	10000	0	"only-one-field-per-year"	2	3.168	1000	true	true	"historical_trends"	"log-normal"	3.445	true	"hh-nw-kernel-distance"	90	1100	3	0.093	30	0.069	0.05	false	true	0.1	10	0	0.1	1	20	0	false	7	50	true	0	false	0.5	50	56	0.5683728036669213	0.43162719633307867	0	0	7223.996765216023	0	1607.688280188341	0	378675
4	0	"hundred-farmers3"	10000	0	"only-one-field-per-year"	2	3.168	1000	true	true	"historical_trends"	"log-normal"	3.445	true	"hh-nw-kernel-distance"	90	1100	3	0.093	30	0.069	0.05	false	true	0.1	10	0	0.1	1	20	0	false	7	50	true	0	false	0.5	0	100	0.50186799501868	0.49813200498132004	0	0	0	0	0	0	0
4	0	"hundred-farmers3"	10000	0	"only-one-field-per-year"	2	3.168	1000	true	true	"historical_trends"	"log-normal"	3.445	true	"hh-nw-kernel-distance"	90	1100	3	0.093	30	0.069	0.05	false	true	0.1	10	0	0.1	1	20	0	false	7	50	true	0	false	0.5	1	100	0.48318804483188044	0.5168119551681195	0	0	6868.375731718004	0	6962.322605337537	0	365310
4	0	"hundred-farmers3"	10000	0	"only-one-field-per-year"	2	3.168	1000	true	true	"historical_trends"	"log-normal"	3.445	true	"hh-nw-kernel-distance"	90	1100	3	0.093	30	0.069	0.05	false	true	0.1	10	0	0.1	1	20	0	false	7	50	true	0	false	0.5	2	100	0.4863013698630137	0.5136986301369864	0	0	6911.798822886449	0	7390.145100957295	0	365310
4	0	"hundred-farmers3"	10000	0	"only-one-field-per-year"	2	3.168	1000	true	true	"historical_trends"	"log-normal"	3.445	true	"hh-nw-kernel-distance"	90	1100	3	0.093	30	0.069	0.05	false	true	0.1	10	0	0.1	1	20	0	false	7	50	true	0	false	0.5	3	100	0.48194271481942713	0.5180572851805728	0	0	6996.8867839139275	0	7838.079561647698	0	365310
4	0	"hundred-farmers3"	10000	0	"only-one-field-per-year"	2	3.168	1000	true	true	"historical_trends"	"log-normal"	3.445	true	"hh-nw-kernel-distance"	90	1100	3	0.093	30	0.069	0.05	false	true	0.1	10	0	0.1	1	20	0	false	7	50	true	0	false	0.5	4	100	0.4713574097135741	0.5286425902864259	0	0	6128.033273528258	0	8167.335642734623	0	365310
4	0	"hundred-farmers3"	10000	0	"only-one-field-per-year"	2	3.168	1000	true	true	"historical_trends"	"log-normal"	3.445	true	"hh-nw-kernel-distance"	90	1100	3	0.093	30	0.069	0.05	false	true	0.1	10	0	0.1	1	20	0	false	7	50	true	0	false	0.5	5	100	0.50186799501868	0.49813200498132004	0	0	5847.597607238331	0	8030.800530187067	0	365310
4	0	"hundred-farmers3"	10000	0	"only-one-field-per-year"	2	3.168	1000	true	true	"historical_trends"	"log-normal"	3.445	true	"hh-nw-kernel-distance"	90	1100	3	0.093	30	0.069	0.05	false	true	0.1	10	0	0.1	1	20	0	false	7	50	true	0	false	0.5	6	100	0.4838107098381071	0.5161892901618929	0	0	6087.18288309907	0	8198.625737718321	0	365310
4	0	"hundred-farmers3"	10000	0	"only-one-field-per-year"	2	3.168	1000	true	true	"historical_trends"	"log-normal"	3.445	true	"hh-nw-kernel-distance"	90	1100	3	0.093	30	0.069	0.05	false	true	0.1	10	0	0.1	1	20	0	false	7	50	true	0	false	0.5	7	99	0.47506234413965087	0.5249376558603491	0	0	6341.162367063368	0	8550.037766795283	0	365400
4	0	"hundred-farmers3"	10000	0	"only-one-field-per-year"	2	3.168	1000	true	true	"historical_trends"	"log-normal"	3.445	true	"hh-nw-kernel-distance"	90	1100	3	0.093	30	0.069	0.05	false	true	0.1	10	0	0.1	1	20	0	false	7	50	true	0	false	0.5	8	96	0.5456821026282853	0.45431789737171463	0	0	5967.272692114384	0	7603.212504216525	0	365670
4	0	"hundred-farmers3"	10000	0	"only-one-field-per-year"	2	3.168	1000	true	true	"historical_trends"	"log-normal"	3.445	true	"hh-nw-kernel-distance"	90	1100	3	0.093	30	0.069	0.05	false	true	0.1	10	0	0.1	1	20	0	false	7	50	true	0	false	0.5	9	94	0.6246076585059636	0.3753923414940364	0	0	6402.919818515516	0	6218.087801629958	0	365895
4	0	"hundred-farmers3"	10000	0	"only-one-field-per-year"	2	3.168	1000	true	true	"historical_trends"	"log-normal"	3.445	true	"hh-nw-kernel-distance"	90	1100	3	0.093	30	0.069	0.05	false	true	0.1	10	0	0.1	1	20	0	false	7	50	true	0	false	0.5	10	94	0.6409290646578782	0.35907093534212176	0	0	7010.415329177004	0	5432.032431266786	0	365895
4	0	"hundred-farmers3"	10000	0	"only-one-field-per-year"	2	3.168	1000	true	true	"historical_trends"	"log-normal"	3.445	true	"hh-nw-kernel-distance"	90	1100	3	0.093	30	0.069	0.05	false	true	0.1	10	0	0.1	1	20	0	false	7	50	true	0	false	0.5	11	94	0.6352793471437539	0.36472065285624605	0	0	7311.74727748662	0	5647.587671772427	0	365895
4	0	"hundred-farmers3"	10000	0	"only-one-field-per-year"	2	3.168	1000	true	true	"historical_trends"	"log-normal"	3.445	true	"hh-nw-kernel-distance"	90	1100	3	0.093	30	0.069	0.05	false	true	0.1	10	0	0.1	1	20	0	false	7	50	true	0	false	0.5	12	94	0.6484620213433773	0.35153797865662273	0	0	7862.018292490028	0	5755.943594373243	0	365895
4	0	"hundred-farmers3"	10000	0	"only-one-field-per-year"	2	3.168	1000	true	true	"historical_trends"	"log-normal"	3.445	true	"hh-nw-kernel-distance"	90	1100	3	0.093	30	0.069	0.05	false	true	0.1	10	0	0.1	1	20	0	false	7	50	true	0	false	0.5	13	93	0.6750629722921915	0.3249370277078086	0	0	7757.95398774443	0	5117.843399111016	0	366120
4	0	"hundred-farmers3"	10000	0	"only-one-field-per-year"	2	3.168	1000	true	true	"historical_trends"	"log-normal"	3.445	true	"hh-nw-kernel-distance"	90	1100	3	0.093	30	0.069	0.05	false	true	0.1	10	0	0.1	1	20	0	false	7	50	true	0	false	0.5	14	90	0.6807151979565773	0.31928480204342274	0	0	8033.7116463990515	0	5053.211212947172	0	367110
4	0	"hundred-farmers3"	10000	0	"only-one-field-per-year"	2	3.168	1000	true	true	"historical_trends"	"log-normal"	3.445	true	"hh-nw-kernel-distance"	90	1100	3	0.093	30	0.069	0.05	false	true	0.1	10	0	0.1	1	20	0	false	7	50	true	0	false	0.5	15	90	0.6807151979565773	0.31928480204342274	0	0	8391.336852867302	0	5174.510781367842	0	367110
4	0	"hundred-farmers3"	10000	0	"only-one-field-per-year"	2	3.168	1000	true	true	"historical_trends"	"log-normal"	3.445	true	"hh-nw-kernel-distance"	90	1100	3	0.093	30	0.069	0.05	false	true	0.1	10	0	0.1	1	20	0	false	7	50	true	0	false	0.5	16	88	0.6855305466237942	0.3144694533762058	0	0	8374.355165361105	0	5127.3950830726735	0	367605
4	0	"hundred-farmers3"	10000	0	"only-one-field-per-year"	2	3.168	1000	true	true	"historical_trends"	"log-normal"	3.445	true	"hh-nw-kernel-distance"	90	1100	3	0.093	30	0.069	0.05	false	true	0.1	10	0	0.1	1	20	0	false	7	50	true	0	false	0.5	17	85	0.6900129701686122	0.3099870298313878	0	0	8561.972486248445	0	5062.288087592077	0	368190
4	0	"hundred-farmers3"	10000	0	"only-one-field-per-year"	2	3.168	1000	true	true	"historical_trends"	"log-normal"	3.445	true	"hh-nw-kernel-distance"	90	1100	3	0.093	30	0.069	0.05	false	true	0.1	10	0	0.1	1	20	0	false	7	50	true	0	false	0.5	18	85	0.6783398184176395	0.3216601815823606	0	0	8839.167542132993	0	5197.595805949028	0	368190
4	0	"hundred-farmers3"	10000	0	"only-one-field-per-year"	2	3.168	1000	true	true	"historical_trends"	"log-normal"	3.445	true	"hh-nw-kernel-distance"	90	1100	3	0.093	30	0.069	0.05	false	true	0.1	10	0	0.1	1	20	0	false	7	50	true	0	false	0.5	19	83	0.695368558382257	0.30463144161774297	0	0	9080.085412270511	0	4966.175918666687	0	368595
4	0	"hundred-farmers3"	10000	0	"only-one-field-per-year"	2	3.168	1000	true	true	"historical_trends"	"log-normal"	3.445	true	"hh-nw-kernel-distance"	90	1100	3	0.093	30	0.069	0.05	false	true	0.1	10	0	0.1	1	20	0	false	7	50	true	0	false	0.5	20	79	0.7065432914738929	0.29345670852610706	0	0	9161.911897590418	0	4336.802428384924	0	369495
4	0	"hundred-farmers3"	10000	0	"only-one-field-per-year"	2	3.168	1000	true	true	"historical_trends"	"log-normal"	3.445	true	"hh-nw-kernel-distance"	90	1100	3	0.093	30	0.069	0.05	false	true	0.1	10	0	0.1	1	20	0	false	7	50	true	0	false	0.5	21	78	0.6962864721485411	0.3037135278514589	0	0	9397.097431132146	0	4434.021416986603	0	369720
4	0	"hundred-farmers3"	10000	0	"only-one-field-per-year"	2	3.168	1000	true	true	"historical_trends"	"log-normal"	3.445	true	"hh-nw-kernel-distance"	90	1100	3	0.093	30	0.069	0.05	false	true	0.1	10	0	0.1	1	20	0	false	7	50	true	0	false	0.5	22	75	0.7432249322493225	0.2567750677506775	0	0	9323.956848696125	0	4108.667956343378	0	371160
4	0	"hundred-farmers3"	10000	0	"only-one-field-per-year"	2	3.168	1000	true	true	"historical_trends"	"log-normal"	3.445	true	"hh-nw-kernel-distance"	90	1100	3	0.093	30	0.069	0.05	false	true	0.1	10	0	0.1	1	20	0	false	7	50	true	0	false	0.5	23	75	0.7540650406504065	0.2459349593495935	0	0	9795.854344388557	0	3618.2501434913725	0	371160
4	0	"hundred-farmers3"	10000	0	"only-one-field-per-year"	2	3.168	1000	true	true	"historical_trends"	"log-normal"	3.445	true	"hh-nw-kernel-distance"	90	1100	3	0.093	30	0.069	0.05	false	true	0.1	10	0	0.1	1	20	0	false	7	50	true	0	false	0.5	24	74	0.7372362151123213	0.2627637848876787	0	0	10256.055120897081	0	3286.726630091187	0	371475
4	0	"hundred-farmers3"	10000	0	"only-one-field-per-year"	2	3.168	1000	true	true	"historical_trends"	"log-normal"	3.445	true	"hh-nw-kernel-distance"	90	1100	3	0.093	30	0.069	0.05	false	true	0.1	10	0	0.1	1	20	0	false	7	50	true	0	false	0.5	25	74	0.7372362151123213	0.2627637848876787	0	0	10622.96473560463	0	3328.168979770594	0	371475
4	0	"hundred-farmers3"	10000	0	"only-one-field-per-year"	2	3.168	1000	true	true	"historical_trends"	"log-normal"	3.445	true	"hh-nw-kernel-distance"	90	1100	3	0.093	30	0.069	0.05	false	true	0.1	10	0	0.1	1	20	0	false	7	50	true	0	false	0.5	26	74	0.7372362151123213	0.2627637848876787	0	0	10767.688119818267	0	3300.8033332199084	0	371475
4	0	"hundred-farmers3"	10000	0	"only-one-field-per-year"	2	3.168	1000	true	true	"historical_trends"	"log-normal"	3.445	true	"hh-nw-kernel-distance"	90	1100	3	0.093	30	0.069	0.05	false	true	0.1	10	0	0.1	1	20	0	false	7	50	true	0	false	0.5	27	71	0.7563025210084033	0.24369747899159663	0	0	10867.777468175515	0	2925.913146797788	0	373320
4	0	"hundred-farmers3"	10000	0	"only-one-field-per-year"	2	3.168	1000	true	true	"historical_trends"	"log-normal"	3.445	true	"hh-nw-kernel-distance"	90	1100	3	0.093	30	0.069	0.05	false	true	0.1	10	0	0.1	1	20	0	false	7	50	true	0	false	0.5	28	69	0.7642505277973258	0.23574947220267417	0	0	11188.725233830963	0	2236.6585814833534	0	373635
4	0	"hundred-farmers3"	10000	0	"only-one-field-per-year"	2	3.168	1000	true	true	"historical_trends"	"log-normal"	3.445	true	"hh-nw-kernel-distance"	90	1100	3	0.093	30	0.069	0.05	false	true	0.1	10	0	0.1	1	20	0	false	7	50	true	0	false	0.5	29	69	0.7832512315270936	0.21674876847290642	0	0	11674.68609457221	0	2211.2801023635866	0	373635
4	0	"hundred-farmers3"	10000	0	"only-one-field-per-year"	2	3.168	1000	true	true	"historical_trends"	"log-normal"	3.445	true	"hh-nw-kernel-distance"	90	1100	3	0.093	30	0.069	0.05	false	true	0.1	10	0	0.1	1	20	0	false	7	50	true	0	false	0.5	30	68	0.7926136363636364	0.20738636363636365	0	0	11884.007382725173	0	2036.4206914684705	0	374220
4	0	"hundred-farmers3"	10000	0	"only-one-field-per-year"	2	3.168	1000	true	true	"historical_trends"	"log-normal"	3.445	true	"hh-nw-kernel-distance"	90	1100	3	0.093	30	0.069	0.05	false	true	0.1	10	0	0.1	1	20	0	false	7	50	true	0	false	0.5	31	65	0.8210909090909091	0.1789090909090909	0	0	12175.338823244778	0	1208.739550700158	0	375705
4	0	"hundred-farmers3"	10000	0	"only-one-field-per-year"	2	3.168	1000	true	true	"historical_trends"	"log-normal"	3.445	true	"hh-nw-kernel-distance"	90	1100	3	0.093	30	0.069	0.05	false	true	0.1	10	0	0.1	1	20	0	false	7	50	true	0	false	0.5	32	64	0.8323572474377745	0.16764275256222547	0	0	10591.652875208849	0	1196.0106681359923	0	376110
4	0	"hundred-farmers3"	10000	0	"only-one-field-per-year"	2	3.168	1000	true	true	"historical_trends"	"log-normal"	3.445	true	"hh-nw-kernel-distance"	90	1100	3	0.093	30	0.069	0.05	false	true	0.1	10	0	0.1	1	20	0	false	7	50	true	0	false	0.5	33	64	0.794289897510981	0.20571010248901903	0	0	10304.447561652285	0	1312.100027296349	0	376110
4	0	"hundred-farmers3"	10000	0	"only-one-field-per-year"	2	3.168	1000	true	true	"historical_trends"	"log-normal"	3.445	true	"hh-nw-kernel-distance"	90	1100	3	0.093	30	0.069	0.05	false	true	0.1	10	0	0.1	1	20	0	false	7	50	true	0	false	0.5	34	64	0.7774524158125915	0.2225475841874085	0	0	9919.487936929127	0	1442.2704573459346	0	376110
4	0	"hundred-farmers3"	10000	0	"only-one-field-per-year"	2	3.168	1000	true	true	"historical_trends"	"log-normal"	3.445	true	"hh-nw-kernel-distance"	90	1100	3	0.093	30	0.069	0.05	false	true	0.1	10	0	0.1	1	20	0	false	7	50	true	0	false	0.5	35	64	0.8169838945827232	0.18301610541727673	0	0	9596.625132926709	0	1583.569542206705	0	376110
4	0	"hundred-farmers3"	10000	0	"only-one-field-per-year"	2	3.168	1000	true	true	"historical_trends"	"log-normal"	3.445	true	"hh-nw-kernel-distance"	90	1100	3	0.093	30	0.069	0.05	false	true	0.1	10	0	0.1	1	20	0	false	7	50	true	0	false	0.5	36	62	0.8631656804733728	0.13683431952662722	0	0	9101.686257734435	0	1265.5867375177463	0	376740
4	0	"hundred-farmers3"	10000	0	"only-one-field-per-year"	2	3.168	1000	true	true	"historical_trends"	"log-normal"	3.445	true	"hh-nw-kernel-distance"	90	1100	3	0.093	30	0.069	0.05	false	true	0.1	10	0	0.1	1	20	0	false	7	50	true	0	false	0.5	37	60	0.8836858006042296	0.1163141993957704	0	0	9345.574485571948	0	1059.8888548575746	0	378000
4	0	"hundred-farmers3"	10000	0	"only-one-field-per-year"	2	3.168	1000	true	true	"historical_trends"	"log-normal"	3.445	true	"hh-nw-kernel-distance"	90	1100	3	0.093	30	0.069	0.05	false	true	0.1	10	0	0.1	1	20	0	false	7	50	true	0	false	0.5	38	59	0.882664647993944	0.11733535200605602	0	0	9886.05536228858	0	1000.9742575777663	0	378135
4	0	"hundred-farmers3"	10000	0	"only-one-field-per-year"	2	3.168	1000	true	true	"historical_trends"	"log-normal"	3.445	true	"hh-nw-kernel-distance"	90	1100	3	0.093	30	0.069	0.05	false	true	0.1	10	0	0.1	1	20	0	false	7	50	true	0	false	0.5	39	59	0.8758516275548827	0.12414837244511734	0	0	10444.050231650952	0	1005.401338649795	0	378135
4	0	"hundred-farmers3"	10000	0	"only-one-field-per-year"	2	3.168	1000	true	true	"historical_trends"	"log-normal"	3.445	true	"hh-nw-kernel-distance"	90	1100	3	0.093	30	0.069	0.05	false	true	0.1	10	0	0.1	1	20	0	false	7	50	true	0	false	0.5	40	58	0.8891419893697798	0.1108580106302202	0	0	10283.05092468329	0	1002.9736661844425	0	378315
4	0	"hundred-farmers3"	10000	0	"only-one-field-per-year"	2	3.168	1000	true	true	"historical_trends"	"log-normal"	3.445	true	"hh-nw-kernel-distance"	90	1100	3	0.093	30	0.069	0.05	false	true	0.1	10	0	0.1	1	20	0	false	7	50	true	0	false	0.5	41	58	0.8610478359908884	0.13895216400911162	0	0	10057.212612960326	0	1055.7422415433903	0	378315
4	0	"hundred-farmers3"	10000	0	"only-one-field-per-year"	2	3.168	1000	true	true	"historical_trends"	"log-normal"	3.445	true	"hh-nw-kernel-distance"	90	1100	3	0.093	30	0.069	0.05	false	true	0.1	10	0	0.1	1	20	0	false	7	50	true	0	false	0.5	42	57	0.8436781609195402	0.15632183908045977	0	0	9852.493162944183	0	1029.1379356275315	0	378855
4	0	"hundred-farmers3"	10000	0	"only-one-field-per-year"	2	3.168	1000	true	true	"historical_trends"	"log-normal"	3.445	true	"hh-nw-kernel-distance"	90	1100	3	0.093	30	0.069	0.05	false	true	0.1	10	0	0.1	1	20	0	false	7	50	true	0	false	0.5	43	56	0.8060278207109737	0.19397217928902627	0	0	9398.520602583654	0	1077.036461504637	0	379350
4	0	"hundred-farmers3"	10000	0	"only-one-field-per-year"	2	3.168	1000	true	true	"historical_trends"	"log-normal"	3.445	true	"hh-nw-kernel-distance"	90	1100	3	0.093	30	0.069	0.05	false	true	0.1	10	0	0.1	1	20	0	false	7	50	true	0	false	0.5	44	56	0.7202472952086554	0.2797527047913447	0	0	8506.27118743538	0	1137.1295407566433	0	379350
4	0	"hundred-farmers3"	10000	0	"only-one-field-per-year"	2	3.168	1000	true	true	"historical_trends"	"log-normal"	3.445	true	"hh-nw-kernel-distance"	90	1100	3	0.093	30	0.069	0.05	false	true	0.1	10	0	0.1	1	20	0	false	7	50	true	0	false	0.5	45	55	0.7228260869565217	0.27717391304347827	0	0	8593.252930642417	0	1170.8838811288133	0	379620
4	0	"hundred-farmers3"	10000	0	"only-one-field-per-year"	2	3.168	1000	true	true	"historical_trends"	"log-normal"	3.445	true	"hh-nw-kernel-distance"	90	1100	3	0.093	30	0.069	0.05	false	true	0.1	10	0	0.1	1	20	0	false	7	50	true	0	false	0.5	46	54	0.6995305164319249	0.3004694835680751	0	0	8108.4194430569805	0	1162.022415820616	0	380070
4	0	"hundred-farmers3"	10000	0	"only-one-field-per-year"	2	3.168	1000	true	true	"historical_trends"	"log-normal"	3.445	true	"hh-nw-kernel-distance"	90	1100	3	0.093	30	0.069	0.05	false	true	0.1	10	0	0.1	1	20	0	false	7	50	true	0	false	0.5	47	54	0.6846635367762128	0.31533646322378717	0	0	8391.146065389625	0	1267.752805386815	0	380070
4	0	"hundred-farmers3"	10000	0	"only-one-field-per-year"	2	3.168	1000	true	true	"historical_trends"	"log-normal"	3.445	true	"hh-nw-kernel-distance"	90	1100	3	0.093	30	0.069	0.05	false	true	0.1	10	0	0.1	1	20	0	false	7	50	true	0	false	0.5	48	53	0.6330708661417322	0.3669291338582677	0	0	7876.209899048237	0	1339.5190460573492	0	380430
4	0	"hundred-farmers3"	10000	0	"only-one-field-per-year"	2	3.168	1000	true	true	"historical_trends"	"log-normal"	3.445	true	"hh-nw-kernel-distance"	90	1100	3	0.093	30	0.069	0.05	false	true	0.1	10	0	0.1	1	20	0	false	7	50	true	0	false	0.5	49	52	0.5961995249406176	0.40380047505938244	0	0	7577.3242653310335	0	1453.1662164235127	0	380745
4	0	"hundred-farmers3"	10000	0	"only-one-field-per-year"	2	3.168	1000	true	true	"historical_trends"	"log-normal"	3.445	true	"hh-nw-kernel-distance"	90	1100	3	0.093	30	0.069	0.05	false	true	0.1	10	0	0.1	1	20	0	false	7	50	true	0	false	0.5	50	52	0.5938242280285035	0.40617577197149646	0	0	7799.012781823961	0	1405.719255648714	0	380745
5	0	"hundred-farmers3"	10000	0	"only-one-field-per-year"	2	3.168	1000	true	true	"historical_trends"	"log-normal"	3.445	true	"hh-nw-kernel-distance"	90	1100	3	0.093	30	0.069	0.05	false	true	0.1	10	0	0.1	1	20	0	false	7	50	true	0	false	0.5	0	100	0.50186799501868	0.49813200498132004	0	0	0	0	0	0	0
5	0	"hundred-farmers3"	10000	0	"only-one-field-per-year"	2	3.168	1000	true	true	"historical_trends"	"log-normal"	3.445	true	"hh-nw-kernel-distance"	90	1100	3	0.093	30	0.069	0.05	false	true	0.1	10	0	0.1	1	20	0	false	7	50	true	0	false	0.5	1	100	0.48443337484433374	0.5155666251556662	0	0	5900.804773278801	0	6328.917199337164	0	365310
5	0	"hundred-farmers3"	10000	0	"only-one-field-per-year"	2	3.168	1000	true	true	"historical_trends"	"log-normal"	3.445	true	"hh-nw-kernel-distance"	90	1100	3	0.093	30	0.069	0.05	false	true	0.1	10	0	0.1	1	20	0	false	7	50	true	0	false	0.5	2	100	0.5105853051058531	0.48941469489414696	0	0	6350.45514280104	0	6463.506740619284	0	365310
5	0	"hundred-farmers3"	10000	0	"only-one-field-per-year"	2	3.168	1000	true	true	"historical_trends"	"log-normal"	3.445	true	"hh-nw-kernel-distance"	90	1100	3	0.093	30	0.069	0.05	false	true	0.1	10	0	0.1	1	20	0	false	7	50	true	0	false	0.5	3	100	0.5186799501867995	0.4813200498132005	0	0	6649.265052071989	0	6712.022584625435	0	365310
5	0	"hundred-farmers3"	10000	0	"only-one-field-per-year"	2	3.168	1000	true	true	"historical_trends"	"log-normal"	3.445	true	"hh-nw-kernel-distance"	90	1100	3	0.093	30	0.069	0.05	false	true	0.1	10	0	0.1	1	20	0	false	7	50	true	0	false	0.5	4	100	0.5149439601494396	0.4850560398505604	0	0	6188.12222147257	0	6829.069122431829	0	365310
5	0	"hundred-farmers3"	10000	0	"only-one-field-per-year"	2	3.168	1000	true	true	"historical_trends"	"log-normal"	3.445	true	"hh-nw-kernel-distance"	90	1100	3	0.093	30	0.069	0.05	false	true	0.1	10	0	0.1	1	20	0	false	7	50	true	0	false	0.5	5	100	0.5616438356164384	0.4383561643835616	0	0	6577.343458710784	0	5978.944245071012	0	365310
5	0	"hundred-farmers3"	10000	0	"only-one-field-per-year"	2	3.168	1000	true	true	"historical_trends"	"log-normal"	3.445	true	"hh-nw-kernel-distance"	90	1100	3	0.093	30	0.069	0.05	false	true	0.1	10	0	0.1	1	20	0	false	7	50	true	0	false	0.5	6	99	0.5523690773067331	0.4476309226932668	0	0	6865.005505992047	0	6311.759762405219	0	365400
5	0	"hundred-farmers3"	10000	0	"only-one-field-per-year"	2	3.168	1000	true	true	"historical_trends"	"log-normal"	3.445	true	"hh-nw-kernel-distance"	90	1100	3	0.093	30	0.069	0.05	false	true	0.1	10	0	0.1	1	20	0	false	7	50	true	0	false	0.5	7	99	0.5293017456359103	0.4706982543640898	0	0	7001.796189238778	0	6669.707292280229	0	365400
5	0	"hundred-farmers3"	10000	0	"only-one-field-per-year"	2	3.168	1000	true	true	"historical_trends"	"log-normal"	3.445	true	"hh-nw-kernel-distance"	90	1100	3	0.093	30	0.069	0.05	false	true	0.1	10	0	0.1	1	20	0	false	7	50	true	0	false	0.5	8	97	0.575625	0.424375	0	0	6603.958273211166	0	6028.386016631992	0	365580
5	0	"hundred-farmers3"	10000	0	"only-one-field-per-year"	2	3.168	1000	true	true	"historical_trends"	"log-normal"	3.445	true	"hh-nw-kernel-distance"	90	1100	3	0.093	30	0.069	0.05	false	true	0.1	10	0	0.1	1	20	0	false	7	50	true	0	false	0.5	9	93	0.6482064191315292	0.35179358086847073	0	0	7082.707219016597	0	4228.107468600226	0	366075
5	0	"hundred-farmers3"	10000	0	"only-one-field-per-year"	2	3.168	1000	true	true	"historical_trends"	"log-normal"	3.445	true	"hh-nw-kernel-distance"	90	1100	3	0.093	30	0.069	0.05	false	true	0.1	10	0	0.1	1	20	0	false	7	50	true	0	false	0.5	10	93	0.6626809314033983	0.33731906859660166	0	0	7741.1507163282395	0	3687.5446727056446	0	366075
5	0	"hundred-farmers3"	10000	0	"only-one-field-per-year"	2	3.168	1000	true	true	"historical_trends"	"log-normal"	3.445	true	"hh-nw-kernel-distance"	90	1100	3	0.093	30	0.069	0.05	false	true	0.1	10	0	0.1	1	20	0	false	7	50	true	0	false	0.5	11	93	0.6626809314033983	0.33731906859660166	0	0	7941.451800148044	0	3900.468601287538	0	366075
5	0	"hundred-farmers3"	10000	0	"only-one-field-per-year"	2	3.168	1000	true	true	"historical_trends"	"log-normal"	3.445	true	"hh-nw-kernel-distance"	90	1100	3	0.093	30	0.069	0.05	false	true	0.1	10	0	0.1	1	20	0	false	7	50	true	0	false	0.5	12	89	0.6881377551020408	0.31186224489795916	0	0	8553.248761362776	0	3737.574303926513	0	367020
5	0	"hundred-farmers3"	10000	0	"only-one-field-per-year"	2	3.168	1000	true	true	"historical_trends"	"log-normal"	3.445	true	"hh-nw-kernel-distance"	90	1100	3	0.093	30	0.069	0.05	false	true	0.1	10	0	0.1	1	20	0	false	7	50	true	0	false	0.5	13	88	0.6918158567774936	0.30818414322250637	0	0	8140.998997807346	0	3396.137658365932	0	367200
5	0	"hundred-farmers3"	10000	0	"only-one-field-per-year"	2	3.168	1000	true	true	"historical_trends"	"log-normal"	3.445	true	"hh-nw-kernel-distance"	90	1100	3	0.093	30	0.069	0.05	false	true	0.1	10	0	0.1	1	20	0	false	7	50	true	0	false	0.5	14	86	0.692604501607717	0.307395498392283	0	0	8166.021083913042	0	3397.7448597710354	0	367605
5	0	"hundred-farmers3"	10000	0	"only-one-field-per-year"	2	3.168	1000	true	true	"historical_trends"	"log-normal"	3.445	true	"hh-nw-kernel-distance"	90	1100	3	0.093	30	0.069	0.05	false	true	0.1	10	0	0.1	1	20	0	false	7	50	true	0	false	0.5	15	85	0.6950354609929078	0.3049645390070922	0	0	8556.440610580965	0	3561.148008309753	0	367785
5	0	"hundred-farmers3"	10000	0	"only-one-field-per-year"	2	3.168	1000	true	true	"historical_trends"	"log-normal"	3.445	true	"hh-nw-kernel-distance"	90	1100	3	0.093	30	0.069	0.05	false	true	0.1	10	0	0.1	1	20	0	false	7	50	true	0	false	0.5	16	81	0.7204803202134756	0.27951967978652437	0	0	8884.370522366182	0	3294.432726879187	0	370125
5	0	"hundred-farmers3"	10000	0	"only-one-field-per-year"	2	3.168	1000	true	true	"historical_trends"	"log-normal"	3.445	true	"hh-nw-kernel-distance"	90	1100	3	0.093	30	0.069	0.05	false	true	0.1	10	0	0.1	1	20	0	false	7	50	true	0	false	0.5	17	80	0.7193569993302076	0.28064300066979236	0	0	8789.032446960795	0	3396.7858977741816	0	370395
5	0	"hundred-farmers3"	10000	0	"only-one-field-per-year"	2	3.168	1000	true	true	"historical_trends"	"log-normal"	3.445	true	"hh-nw-kernel-distance"	90	1100	3	0.093	30	0.069	0.05	false	true	0.1	10	0	0.1	1	20	0	false	7	50	true	0	false	0.5	18	75	0.7204081632653061	0.2795918367346939	0	0	9086.19046325821	0	3318.99579911904	0	371430
5	0	"hundred-farmers3"	10000	0	"only-one-field-per-year"	2	3.168	1000	true	true	"historical_trends"	"log-normal"	3.445	true	"hh-nw-kernel-distance"	90	1100	3	0.093	30	0.069	0.05	false	true	0.1	10	0	0.1	1	20	0	false	7	50	true	0	false	0.5	19	73	0.729525120440468	0.270474879559532	0	0	9492.596668233778	0	3352.7703056101127	0	372195
5	0	"hundred-farmers3"	10000	0	"only-one-field-per-year"	2	3.168	1000	true	true	"historical_trends"	"log-normal"	3.445	true	"hh-nw-kernel-distance"	90	1100	3	0.093	30	0.069	0.05	false	true	0.1	10	0	0.1	1	20	0	false	7	50	true	0	false	0.5	20	69	0.7505285412262156	0.24947145877378435	0	0	9490.86723051635	0	3087.475205009688	0	373725
5	0	"hundred-farmers3"	10000	0	"only-one-field-per-year"	2	3.168	1000	true	true	"historical_trends"	"log-normal"	3.445	true	"hh-nw-kernel-distance"	90	1100	3	0.093	30	0.069	0.05	false	true	0.1	10	0	0.1	1	20	0	false	7	50	true	0	false	0.5	21	69	0.7505285412262156	0.24947145877378435	0	0	9722.854382934627	0	3262.133210899461	0	373725
5	0	"hundred-farmers3"	10000	0	"only-one-field-per-year"	2	3.168	1000	true	true	"historical_trends"	"log-normal"	3.445	true	"hh-nw-kernel-distance"	90	1100	3	0.093	30	0.069	0.05	false	true	0.1	10	0	0.1	1	20	0	false	7	50	true	0	false	0.5	22	67	0.7648745519713261	0.23512544802867383	0	0	9619.644817368391	0	3208.785370335673	0	374805
5	0	"hundred-farmers3"	10000	0	"only-one-field-per-year"	2	3.168	1000	true	true	"historical_trends"	"log-normal"	3.445	true	"hh-nw-kernel-distance"	90	1100	3	0.093	30	0.069	0.05	false	true	0.1	10	0	0.1	1	20	0	false	7	50	true	0	false	0.5	23	66	0.7906295754026355	0.20937042459736457	0	0	9947.433399270341	0	2613.926855306728	0	376110
5	0	"hundred-farmers3"	10000	0	"only-one-field-per-year"	2	3.168	1000	true	true	"historical_trends"	"log-normal"	3.445	true	"hh-nw-kernel-distance"	90	1100	3	0.093	30	0.069	0.05	false	true	0.1	10	0	0.1	1	20	0	false	7	50	true	0	false	0.5	24	64	0.7743362831858407	0.22566371681415928	0	0	10276.731841448276	0	2509.2943047291915	0	376560
5	0	"hundred-farmers3"	10000	0	"only-one-field-per-year"	2	3.168	1000	true	true	"historical_trends"	"log-normal"	3.445	true	"hh-nw-kernel-distance"	90	1100	3	0.093	30	0.069	0.05	false	true	0.1	10	0	0.1	1	20	0	false	7	50	true	0	false	0.5	25	63	0.7742413027387121	0.22575869726128794	0	0	10491.700721156243	0	2550.5434276998376	0	376785
5	0	"hundred-farmers3"	10000	0	"only-one-field-per-year"	2	3.168	1000	true	true	"historical_trends"	"log-normal"	3.445	true	"hh-nw-kernel-distance"	90	1100	3	0.093	30	0.069	0.05	false	true	0.1	10	0	0.1	1	20	0	false	7	50	true	0	false	0.5	26	62	0.7800149142431022	0.21998508575689785	0	0	10551.518632641377	0	2493.4723386080677	0	377235
5	0	"hundred-farmers3"	10000	0	"only-one-field-per-year"	2	3.168	1000	true	true	"historical_trends"	"log-normal"	3.445	true	"hh-nw-kernel-distance"	90	1100	3	0.093	30	0.069	0.05	false	true	0.1	10	0	0.1	1	20	0	false	7	50	true	0	false	0.5	27	61	0.7823485415108452	0.21765145848915482	0	0	10784.673413644452	0	2383.783621766398	0	377415
5	0	"hundred-farmers3"	10000	0	"only-one-field-per-year"	2	3.168	1000	true	true	"historical_trends"	"log-normal"	3.445	true	"hh-nw-kernel-distance"	90	1100	3	0.093	30	0.069	0.05	false	true	0.1	10	0	0.1	1	20	0	false	7	50	true	0	false	0.5	28	61	0.793567688855647	0.20643231114435304	0	0	10848.31189575237	0	1941.1840355960858	0	377415
5	0	"hundred-farmers3"	10000	0	"only-one-field-per-year"	2	3.168	1000	true	true	"historical_trends"	"log-normal"	3.445	true	"hh-nw-kernel-distance"	90	1100	3	0.093	30	0.069	0.05	false	true	0.1	10	0	0.1	1	20	0	false	7	50	true	0	false	0.5	29	61	0.7988032909498878	0.2011967090501122	0	0	11343.2895915789	0	2017.9416751328074	0	377415
5	0	"hundred-farmers3"	10000	0	"only-one-field-per-year"	2	3.168	1000	true	true	"historical_trends"	"log-normal"	3.445	true	"hh-nw-kernel-distance"	90	1100	3	0.093	30	0.069	0.05	false	true	0.1	10	0	0.1	1	20	0	false	7	50	true	0	false	0.5	30	60	0.801829268292683	0.19817073170731708	0	0	10956.057933780032	0	1765.6317292284023	0	378540
5	0	"hundred-farmers3"	10000	0	"only-one-field-per-year"	2	3.168	1000	true	true	"historical_trends"	"log-normal"	3.445	true	"hh-nw-kernel-distance"	90	1100	3	0.093	30	0.069	0.05	false	true	0.1	10	0	0.1	1	20	0	false	7	50	true	0	false	0.5	31	60	0.8025914634146342	0.19740853658536586	0	0	11398.367672516162	0	1640.0868434530926	0	378540
5	0	"hundred-farmers3"	10000	0	"only-one-field-per-year"	2	3.168	1000	true	true	"historical_trends"	"log-normal"	3.445	true	"hh-nw-kernel-distance"	90	1100	3	0.093	30	0.069	0.05	false	true	0.1	10	0	0.1	1	20	0	false	7	50	true	0	false	0.5	32	59	0.807367613200307	0.19263238679969302	0	0	9670.967626579448	0	1610.1834960156798	0	378945
5	0	"hundred-farmers3"	10000	0	"only-one-field-per-year"	2	3.168	1000	true	true	"historical_trends"	"log-normal"	3.445	true	"hh-nw-kernel-distance"	90	1100	3	0.093	30	0.069	0.05	false	true	0.1	10	0	0.1	1	20	0	false	7	50	true	0	false	0.5	33	57	0.8171021377672208	0.1828978622327791	0	0	9371.295950176629	0	1630.3907910032783	0	380745
5	0	"hundred-farmers3"	10000	0	"only-one-field-per-year"	2	3.168	1000	true	true	"historical_trends"	"log-normal"	3.445	true	"hh-nw-kernel-distance"	90	1100	3	0.093	30	0.069	0.05	false	true	0.1	10	0	0.1	1	20	0	false	7	50	true	0	false	0.5	34	56	0.8181818181818182	0.18181818181818182	0	0	9202.067201441081	0	1652.6860826522975	0	381150
5	0	"hundred-farmers3"	10000	0	"only-one-field-per-year"	2	3.168	1000	true	true	"historical_trends"	"log-normal"	3.445	true	"hh-nw-kernel-distance"	90	1100	3	0.093	30	0.069	0.05	false	true	0.1	10	0	0.1	1	20	0	false	7	50	true	0	false	0.5	35	55	0.8368678629690048	0.1631321370309951	0	0	7747.098537548347	0	1293.9713866208824	0	382410
5	0	"hundred-farmers3"	10000	0	"only-one-field-per-year"	2	3.168	1000	true	true	"historical_trends"	"log-normal"	3.445	true	"hh-nw-kernel-distance"	90	1100	3	0.093	30	0.069	0.05	false	true	0.1	10	0	0.1	1	20	0	false	7	50	true	0	false	0.5	36	53	0.8514522821576763	0.14854771784232365	0	0	7898.568763890631	0	1169.7268110853527	0	383355
5	0	"hundred-farmers3"	10000	0	"only-one-field-per-year"	2	3.168	1000	true	true	"historical_trends"	"log-normal"	3.445	true	"hh-nw-kernel-distance"	90	1100	3	0.093	30	0.069	0.05	false	true	0.1	10	0	0.1	1	20	0	false	7	50	true	0	false	0.5	37	52	0.8492922564529559	0.15070774354704414	0	0	8125.782168584285	0	738.7064734998118	0	383535
5	0	"hundred-farmers3"	10000	0	"only-one-field-per-year"	2	3.168	1000	true	true	"historical_trends"	"log-normal"	3.445	true	"hh-nw-kernel-distance"	90	1100	3	0.093	30	0.069	0.05	false	true	0.1	10	0	0.1	1	20	0	false	7	50	true	0	false	0.5	38	51	0.8418839360807401	0.1581160639192599	0	0	8401.079605992494	0	599.0078908930061	0	384075
5	0	"hundred-farmers3"	10000	0	"only-one-field-per-year"	2	3.168	1000	true	true	"historical_trends"	"log-normal"	3.445	true	"hh-nw-kernel-distance"	90	1100	3	0.093	30	0.069	0.05	false	true	0.1	10	0	0.1	1	20	0	false	7	50	true	0	false	0.5	39	49	0.8502994011976048	0.1497005988023952	0	0	8550.565671143324	0	197.35046724648043	0	384975
5	0	"hundred-farmers3"	10000	0	"only-one-field-per-year"	2	3.168	1000	true	true	"historical_trends"	"log-normal"	3.445	true	"hh-nw-kernel-distance"	90	1100	3	0.093	30	0.069	0.05	false	true	0.1	10	0	0.1	1	20	0	false	7	50	true	0	false	0.5	40	49	0.8494439692044482	0.15055603079555174	0	0	8015.041781344954	0	106.98683189211978	0	384975
5	0	"hundred-farmers3"	10000	0	"only-one-field-per-year"	2	3.168	1000	true	true	"historical_trends"	"log-normal"	3.445	true	"hh-nw-kernel-distance"	90	1100	3	0.093	30	0.069	0.05	false	true	0.1	10	0	0.1	1	20	0	false	7	50	true	0	false	0.5	41	49	0.8494439692044482	0.15055603079555174	0	0	7864.803688114015	0	132.09436791542382	0	384975
5	0	"hundred-farmers3"	10000	0	"only-one-field-per-year"	2	3.168	1000	true	true	"historical_trends"	"log-normal"	3.445	true	"hh-nw-kernel-distance"	90	1100	3	0.093	30	0.069	0.05	false	true	0.1	10	0	0.1	1	20	0	false	7	50	true	0	false	0.5	42	49	0.8494439692044482	0.15055603079555174	0	0	8059.008270316743	0	176.92702545946037	0	384975
5	0	"hundred-farmers3"	10000	0	"only-one-field-per-year"	2	3.168	1000	true	true	"historical_trends"	"log-normal"	3.445	true	"hh-nw-kernel-distance"	90	1100	3	0.093	30	0.069	0.05	false	true	0.1	10	0	0.1	1	20	0	false	7	50	true	0	false	0.5	43	49	0.8366124893071001	0.16338751069289992	0	0	8156.572613579362	0	248.9172313596714	0	384975
5	0	"hundred-farmers3"	10000	0	"only-one-field-per-year"	2	3.168	1000	true	true	"historical_trends"	"log-normal"	3.445	true	"hh-nw-kernel-distance"	90	1100	3	0.093	30	0.069	0.05	false	true	0.1	10	0	0.1	1	20	0	false	7	50	true	0	false	0.5	44	49	0.7938408896492729	0.20615911035072712	0	0	8055.100890052058	0	354.63054856525093	0	384975
5	0	"hundred-farmers3"	10000	0	"only-one-field-per-year"	2	3.168	1000	true	true	"historical_trends"	"log-normal"	3.445	true	"hh-nw-kernel-distance"	90	1100	3	0.093	30	0.069	0.05	false	true	0.1	10	0	0.1	1	20	0	false	7	50	true	0	false	0.5	45	47	0.8326068003487358	0.16739319965126417	0	0	8356.159818615179	0	314.145320191357	0	385965
5	0	"hundred-farmers3"	10000	0	"only-one-field-per-year"	2	3.168	1000	true	true	"historical_trends"	"log-normal"	3.445	true	"hh-nw-kernel-distance"	90	1100	3	0.093	30	0.069	0.05	false	true	0.1	10	0	0.1	1	20	0	false	7	50	true	0	false	0.5	46	46	0.8298245614035088	0.17017543859649123	0	0	8052.000181875219	0	458.56382243101115	0	386280
5	0	"hundred-farmers3"	10000	0	"only-one-field-per-year"	2	3.168	1000	true	true	"historical_trends"	"log-normal"	3.445	true	"hh-nw-kernel-distance"	90	1100	3	0.093	30	0.069	0.05	false	true	0.1	10	0	0.1	1	20	0	false	7	50	true	0	false	0.5	47	44	0.8432971014492754	0.15670289855072464	0	0	8287.754083627067	0	458.6801097610601	0	387900
5	0	"hundred-farmers3"	10000	0	"only-one-field-per-year"	2	3.168	1000	true	true	"historical_trends"	"log-normal"	3.445	true	"hh-nw-kernel-distance"	90	1100	3	0.093	30	0.069	0.05	false	true	0.1	10	0	0.1	1	20	0	false	7	50	true	0	false	0.5	48	44	0.8188405797101449	0.18115942028985507	0	0	8202.943509595438	0	623.3043364297708	0	387900
5	0	"hundred-farmers3"	10000	0	"only-one-field-per-year"	2	3.168	1000	true	true	"historical_trends"	"log-normal"	3.445	true	"hh-nw-kernel-distance"	90	1100	3	0.093	30	0.069	0.05	false	true	0.1	10	0	0.1	1	20	0	false	7	50	true	0	false	0.5	49	43	0.7887067395264117	0.21129326047358835	0	0	8042.305185811307	0	758.8914878101673	0	388170
5	0	"hundred-farmers3"	10000	0	"only-one-field-per-year"	2	3.168	1000	true	true	"historical_trends"	"log-normal"	3.445	true	"hh-nw-kernel-distance"	90	1100	3	0.093	30	0.069	0.05	false	true	0.1	10	0	0.1	1	20	0	false	7	50	true	0	false	0.5	50	42	0.7959558823529411	0.20404411764705882	0	0	8168.3513433420985	0	851.8303404551604	0	388620
6	0	"hundred-farmers3"	10000	0	"only-one-field-per-year"	2	3.168	1000	true	true	"historical_trends"	"log-normal"	3.445	true	"hh-nw-kernel-distance"	90	1100	3	0.093	30	0.069	0.05	false	true	0.1	10	0	0.1	1	20	0	false	7	50	true	0	false	0.5	0	100	0.50186799501868	0.49813200498132004	0	0	0	0	0	0	0
6	0	"hundred-farmers3"	10000	0	"only-one-field-per-year"	2	3.168	1000	true	true	"historical_trends"	"log-normal"	3.445	true	"hh-nw-kernel-distance"	90	1100	3	0.093	30	0.069	0.05	false	true	0.1	10	0	0.1	1	20	0	false	7	50	true	0	false	0.5	1	100	0.49564134495641343	0.5043586550435866	0	0	6045.761940765521	0	5859.286070429219	0	365310
6	0	"hundred-farmers3"	10000	0	"only-one-field-per-year"	2	3.168	1000	true	true	"historical_trends"	"log-normal"	3.445	true	"hh-nw-kernel-distance"	90	1100	3	0.093	30	0.069	0.05	false	true	0.1	10	0	0.1	1	20	0	false	7	50	true	0	false	0.5	2	100	0.5	0.5	0	0	6389.493508016369	0	6260.132012205453	0	365310
6	0	"hundred-farmers3"	10000	0	"only-one-field-per-year"	2	3.168	1000	true	true	"historical_trends"	"log-normal"	3.445	true	"hh-nw-kernel-distance"	90	1100	3	0.093	30	0.069	0.05	false	true	0.1	10	0	0.1	1	20	0	false	7	50	true	0	false	0.5	3	100	0.5012453300124533	0.4987546699875467	0	0	6660.558701651727	0	6669.797320617673	0	365310
6	0	"hundred-farmers3"	10000	0	"only-one-field-per-year"	2	3.168	1000	true	true	"historical_trends"	"log-normal"	3.445	true	"hh-nw-kernel-distance"	90	1100	3	0.093	30	0.069	0.05	false	true	0.1	10	0	0.1	1	20	0	false	7	50	true	0	false	0.5	4	100	0.48692403486924035	0.5130759651307597	0	0	5855.332381846971	0	7071.892155399807	0	365310
6	0	"hundred-farmers3"	10000	0	"only-one-field-per-year"	2	3.168	1000	true	true	"historical_trends"	"log-normal"	3.445	true	"hh-nw-kernel-distance"	90	1100	3	0.093	30	0.069	0.05	false	true	0.1	10	0	0.1	1	20	0	false	7	50	true	0	false	0.5	5	100	0.4863013698630137	0.5136986301369864	0	0	6044.5493366439405	0	7213.6143172496795	0	365310
6	0	"hundred-farmers3"	10000	0	"only-one-field-per-year"	2	3.168	1000	true	true	"historical_trends"	"log-normal"	3.445	true	"hh-nw-kernel-distance"	90	1100	3	0.093	30	0.069	0.05	false	true	0.1	10	0	0.1	1	20	0	false	7	50	true	0	false	0.5	6	100	0.47447073474470736	0.5255292652552926	0	0	6305.986621347643	0	7296.294509635277	0	365310
6	0	"hundred-farmers3"	10000	0	"only-one-field-per-year"	2	3.168	1000	true	true	"historical_trends"	"log-normal"	3.445	true	"hh-nw-kernel-distance"	90	1100	3	0.093	30	0.069	0.05	false	true	0.1	10	0	0.1	1	20	0	false	7	50	true	0	false	0.5	7	100	0.46824408468244083	0.5317559153175592	0	0	6611.856292113332	0	7675.092219502532	0	365310
6	0	"hundred-farmers3"	10000	0	"only-one-field-per-year"	2	3.168	1000	true	true	"historical_trends"	"log-normal"	3.445	true	"hh-nw-kernel-distance"	90	1100	3	0.093	30	0.069	0.05	false	true	0.1	10	0	0.1	1	20	0	false	7	50	true	0	false	0.5	8	94	0.47738693467336685	0.5226130653266332	0	0	5973.270107743725	0	7768.920185156299	0	365940
6	0	"hundred-farmers3"	10000	0	"only-one-field-per-year"	2	3.168	1000	true	true	"historical_trends"	"log-normal"	3.445	true	"hh-nw-kernel-distance"	90	1100	3	0.093	30	0.069	0.05	false	true	0.1	10	0	0.1	1	20	0	false	7	50	true	0	false	0.5	9	90	0.5360759493670886	0.46392405063291137	0	0	6060.287751293988	0	6278.9407813276475	0	366480
6	0	"hundred-farmers3"	10000	0	"only-one-field-per-year"	2	3.168	1000	true	true	"historical_trends"	"log-normal"	3.445	true	"hh-nw-kernel-distance"	90	1100	3	0.093	30	0.069	0.05	false	true	0.1	10	0	0.1	1	20	0	false	7	50	true	0	false	0.5	10	90	0.5430379746835443	0.4569620253164557	0	0	6666.679898046757	0	6141.08812334206	0	366480
6	0	"hundred-farmers3"	10000	0	"only-one-field-per-year"	2	3.168	1000	true	true	"historical_trends"	"log-normal"	3.445	true	"hh-nw-kernel-distance"	90	1100	3	0.093	30	0.069	0.05	false	true	0.1	10	0	0.1	1	20	0	false	7	50	true	0	false	0.5	11	89	0.5434920634920635	0.45650793650793653	0	0	6638.058146350737	0	6315.850518798334	0	366705
6	0	"hundred-farmers3"	10000	0	"only-one-field-per-year"	2	3.168	1000	true	true	"historical_trends"	"log-normal"	3.445	true	"hh-nw-kernel-distance"	90	1100	3	0.093	30	0.069	0.05	false	true	0.1	10	0	0.1	1	20	0	false	7	50	true	0	false	0.5	12	89	0.5619047619047619	0.4380952380952381	0	0	7146.15672073902	0	6360.23555781243	0	366705
6	0	"hundred-farmers3"	10000	0	"only-one-field-per-year"	2	3.168	1000	true	true	"historical_trends"	"log-normal"	3.445	true	"hh-nw-kernel-distance"	90	1100	3	0.093	30	0.069	0.05	false	true	0.1	10	0	0.1	1	20	0	false	7	50	true	0	false	0.5	13	86	0.588310854206808	0.41168914579319205	0	0	6954.2783255756585	0	5996.8314433025735	0	367515
6	0	"hundred-farmers3"	10000	0	"only-one-field-per-year"	2	3.168	1000	true	true	"historical_trends"	"log-normal"	3.445	true	"hh-nw-kernel-distance"	90	1100	3	0.093	30	0.069	0.05	false	true	0.1	10	0	0.1	1	20	0	false	7	50	true	0	false	0.5	14	85	0.5743721828718609	0.4256278171281391	0	0	6759.209361521342	0	6221.237302113753	0	367695
6	0	"hundred-farmers3"	10000	0	"only-one-field-per-year"	2	3.168	1000	true	true	"historical_trends"	"log-normal"	3.445	true	"hh-nw-kernel-distance"	90	1100	3	0.093	30	0.069	0.05	false	true	0.1	10	0	0.1	1	20	0	false	7	50	true	0	false	0.5	15	85	0.5827430779137154	0.4172569220862846	0	0	7130.913997796755	0	6337.146337987447	0	367695
6	0	"hundred-farmers3"	10000	0	"only-one-field-per-year"	2	3.168	1000	true	true	"historical_trends"	"log-normal"	3.445	true	"hh-nw-kernel-distance"	90	1100	3	0.093	30	0.069	0.05	false	true	0.1	10	0	0.1	1	20	0	false	7	50	true	0	false	0.5	16	81	0.5912698412698413	0.4087301587301587	0	0	6828.704952328744	0	6317.87132574337	0	369540
6	0	"hundred-farmers3"	10000	0	"only-one-field-per-year"	2	3.168	1000	true	true	"historical_trends"	"log-normal"	3.445	true	"hh-nw-kernel-distance"	90	1100	3	0.093	30	0.069	0.05	false	true	0.1	10	0	0.1	1	20	0	false	7	50	true	0	false	0.5	17	76	0.594391244870041	0.405608755129959	0	0	6914.305445851831	0	5974.628955345712	0	371790
6	0	"hundred-farmers3"	10000	0	"only-one-field-per-year"	2	3.168	1000	true	true	"historical_trends"	"log-normal"	3.445	true	"hh-nw-kernel-distance"	90	1100	3	0.093	30	0.069	0.05	false	true	0.1	10	0	0.1	1	20	0	false	7	50	true	0	false	0.5	18	74	0.5852819807427786	0.41471801925722146	0	0	7161.177073517424	0	6080.748592520646	0	372150
6	0	"hundred-farmers3"	10000	0	"only-one-field-per-year"	2	3.168	1000	true	true	"historical_trends"	"log-normal"	3.445	true	"hh-nw-kernel-distance"	90	1100	3	0.093	30	0.069	0.05	false	true	0.1	10	0	0.1	1	20	0	false	7	50	true	0	false	0.5	19	71	0.6021052631578947	0.39789473684210525	0	0	7469.046685955134	0	5841.160069066588	0	373455
6	0	"hundred-farmers3"	10000	0	"only-one-field-per-year"	2	3.168	1000	true	true	"historical_trends"	"log-normal"	3.445	true	"hh-nw-kernel-distance"	90	1100	3	0.093	30	0.069	0.05	false	true	0.1	10	0	0.1	1	20	0	false	7	50	true	0	false	0.5	20	70	0.6169014084507042	0.38309859154929576	0	0	7818.904947891946	0	5119.350693875695	0	373680
6	0	"hundred-farmers3"	10000	0	"only-one-field-per-year"	2	3.168	1000	true	true	"historical_trends"	"log-normal"	3.445	true	"hh-nw-kernel-distance"	90	1100	3	0.093	30	0.069	0.05	false	true	0.1	10	0	0.1	1	20	0	false	7	50	true	0	false	0.5	21	69	0.6163701067615658	0.38362989323843416	0	0	8117.842503243741	0	5149.131781123742	0	374355
6	0	"hundred-farmers3"	10000	0	"only-one-field-per-year"	2	3.168	1000	true	true	"historical_trends"	"log-normal"	3.445	true	"hh-nw-kernel-distance"	90	1100	3	0.093	30	0.069	0.05	false	true	0.1	10	0	0.1	1	20	0	false	7	50	true	0	false	0.5	22	68	0.6489971346704871	0.3510028653295129	0	0	7543.380611958611	0	4802.294443816406	0	374760
6	0	"hundred-farmers3"	10000	0	"only-one-field-per-year"	2	3.168	1000	true	true	"historical_trends"	"log-normal"	3.445	true	"hh-nw-kernel-distance"	90	1100	3	0.093	30	0.069	0.05	false	true	0.1	10	0	0.1	1	20	0	false	7	50	true	0	false	0.5	23	68	0.670487106017192	0.32951289398280803	0	0	8129.449667815108	0	3741.9116354009507	0	374760
6	0	"hundred-farmers3"	10000	0	"only-one-field-per-year"	2	3.168	1000	true	true	"historical_trends"	"log-normal"	3.445	true	"hh-nw-kernel-distance"	90	1100	3	0.093	30	0.069	0.05	false	true	0.1	10	0	0.1	1	20	0	false	7	50	true	0	false	0.5	24	67	0.6467195385724586	0.35328046142754144	0	0	8433.002412110895	0	3641.5994229009825	0	375165
6	0	"hundred-farmers3"	10000	0	"only-one-field-per-year"	2	3.168	1000	true	true	"historical_trends"	"log-normal"	3.445	true	"hh-nw-kernel-distance"	90	1100	3	0.093	30	0.069	0.05	false	true	0.1	10	0	0.1	1	20	0	false	7	50	true	0	false	0.5	25	65	0.6494920174165457	0.3505079825834543	0	0	8787.046433051306	0	3639.5088458345726	0	375570
6	0	"hundred-farmers3"	10000	0	"only-one-field-per-year"	2	3.168	1000	true	true	"historical_trends"	"log-normal"	3.445	true	"hh-nw-kernel-distance"	90	1100	3	0.093	30	0.069	0.05	false	true	0.1	10	0	0.1	1	20	0	false	7	50	true	0	false	0.5	26	63	0.6624535315985131	0.337546468401487	0	0	8777.629278427605	0	3372.3212446995244	0	377055
6	0	"hundred-farmers3"	10000	0	"only-one-field-per-year"	2	3.168	1000	true	true	"historical_trends"	"log-normal"	3.445	true	"hh-nw-kernel-distance"	90	1100	3	0.093	30	0.069	0.05	false	true	0.1	10	0	0.1	1	20	0	false	7	50	true	0	false	0.5	27	63	0.6624535315985131	0.337546468401487	0	0	9158.55064248479	0	3191.2666326969083	0	377055
6	0	"hundred-farmers3"	10000	0	"only-one-field-per-year"	2	3.168	1000	true	true	"historical_trends"	"log-normal"	3.445	true	"hh-nw-kernel-distance"	90	1100	3	0.093	30	0.069	0.05	false	true	0.1	10	0	0.1	1	20	0	false	7	50	true	0	false	0.5	28	63	0.6758364312267658	0.3241635687732342	0	0	9404.022550682192	0	2997.2629909155808	0	377055
6	0	"hundred-farmers3"	10000	0	"only-one-field-per-year"	2	3.168	1000	true	true	"historical_trends"	"log-normal"	3.445	true	"hh-nw-kernel-distance"	90	1100	3	0.093	30	0.069	0.05	false	true	0.1	10	0	0.1	1	20	0	false	7	50	true	0	false	0.5	29	63	0.7026022304832714	0.29739776951672864	0	0	9778.169920904093	0	2651.0609923989387	0	377055
6	0	"hundred-farmers3"	10000	0	"only-one-field-per-year"	2	3.168	1000	true	true	"historical_trends"	"log-normal"	3.445	true	"hh-nw-kernel-distance"	90	1100	3	0.093	30	0.069	0.05	false	true	0.1	10	0	0.1	1	20	0	false	7	50	true	0	false	0.5	30	61	0.7364457831325302	0.2635542168674699	0	0	9963.959167053974	0	2119.1045098296468	0	377820
6	0	"hundred-farmers3"	10000	0	"only-one-field-per-year"	2	3.168	1000	true	true	"historical_trends"	"log-normal"	3.445	true	"hh-nw-kernel-distance"	90	1100	3	0.093	30	0.069	0.05	false	true	0.1	10	0	0.1	1	20	0	false	7	50	true	0	false	0.5	31	61	0.7545180722891566	0.24548192771084337	0	0	10310.543545344706	0	1792.6483960887967	0	377820
6	0	"hundred-farmers3"	10000	0	"only-one-field-per-year"	2	3.168	1000	true	true	"historical_trends"	"log-normal"	3.445	true	"hh-nw-kernel-distance"	90	1100	3	0.093	30	0.069	0.05	false	true	0.1	10	0	0.1	1	20	0	false	7	50	true	0	false	0.5	32	61	0.7424698795180723	0.2575301204819277	0	0	9538.494671282499	0	1904.5211987060216	0	377820
6	0	"hundred-farmers3"	10000	0	"only-one-field-per-year"	2	3.168	1000	true	true	"historical_trends"	"log-normal"	3.445	true	"hh-nw-kernel-distance"	90	1100	3	0.093	30	0.069	0.05	false	true	0.1	10	0	0.1	1	20	0	false	7	50	true	0	false	0.5	33	60	0.7032551097653293	0.2967448902346707	0	0	9008.987776917016	0	1952.6065863885244	0	378135
6	0	"hundred-farmers3"	10000	0	"only-one-field-per-year"	2	3.168	1000	true	true	"historical_trends"	"log-normal"	3.445	true	"hh-nw-kernel-distance"	90	1100	3	0.093	30	0.069	0.05	false	true	0.1	10	0	0.1	1	20	0	false	7	50	true	0	false	0.5	34	59	0.703902065799541	0.29609793420045905	0	0	9270.636416817051	0	1869.1852396751008	0	378765
6	0	"hundred-farmers3"	10000	0	"only-one-field-per-year"	2	3.168	1000	true	true	"historical_trends"	"log-normal"	3.445	true	"hh-nw-kernel-distance"	90	1100	3	0.093	30	0.069	0.05	false	true	0.1	10	0	0.1	1	20	0	false	7	50	true	0	false	0.5	35	59	0.740627390971691	0.2593726090283091	0	0	9490.256315225677	0	1985.0163335834175	0	378765
6	0	"hundred-farmers3"	10000	0	"only-one-field-per-year"	2	3.168	1000	true	true	"historical_trends"	"log-normal"	3.445	true	"hh-nw-kernel-distance"	90	1100	3	0.093	30	0.069	0.05	false	true	0.1	10	0	0.1	1	20	0	false	7	50	true	0	false	0.5	36	55	0.7886115444617785	0.21138845553822153	0	0	8243.78602206434	0	1517.8982101929298	0	379890
6	0	"hundred-farmers3"	10000	0	"only-one-field-per-year"	2	3.168	1000	true	true	"historical_trends"	"log-normal"	3.445	true	"hh-nw-kernel-distance"	90	1100	3	0.093	30	0.069	0.05	false	true	0.1	10	0	0.1	1	20	0	false	7	50	true	0	false	0.5	37	55	0.7722308892355694	0.22776911076443057	0	0	8757.794857556288	0	1276.3885041903475	0	379890
6	0	"hundred-farmers3"	10000	0	"only-one-field-per-year"	2	3.168	1000	true	true	"historical_trends"	"log-normal"	3.445	true	"hh-nw-kernel-distance"	90	1100	3	0.093	30	0.069	0.05	false	true	0.1	10	0	0.1	1	20	0	false	7	50	true	0	false	0.5	38	54	0.7258444619010213	0.2741555380989788	0	0	8852.95579191112	0	1147.7953032022363	0	380295
6	0	"hundred-farmers3"	10000	0	"only-one-field-per-year"	2	3.168	1000	true	true	"historical_trends"	"log-normal"	3.445	true	"hh-nw-kernel-distance"	90	1100	3	0.093	30	0.069	0.05	false	true	0.1	10	0	0.1	1	20	0	false	7	50	true	0	false	0.5	39	53	0.7113564668769716	0.2886435331230284	0	0	9035.649570141148	0	1014.6561448173852	0	380520
6	0	"hundred-farmers3"	10000	0	"only-one-field-per-year"	2	3.168	1000	true	true	"historical_trends"	"log-normal"	3.445	true	"hh-nw-kernel-distance"	90	1100	3	0.093	30	0.069	0.05	false	true	0.1	10	0	0.1	1	20	0	false	7	50	true	0	false	0.5	40	53	0.7145110410094637	0.2854889589905363	0	0	9412.724164806627	0	1114.5226507898644	0	380520
6	0	"hundred-farmers3"	10000	0	"only-one-field-per-year"	2	3.168	1000	true	true	"historical_trends"	"log-normal"	3.445	true	"hh-nw-kernel-distance"	90	1100	3	0.093	30	0.069	0.05	false	true	0.1	10	0	0.1	1	20	0	false	7	50	true	0	false	0.5	41	50	0.7285251215559158	0.2714748784440843	0	0	9706.083250734002	0	896.9232469321837	0	382050
6	0	"hundred-farmers3"	10000	0	"only-one-field-per-year"	2	3.168	1000	true	true	"historical_trends"	"log-normal"	3.445	true	"hh-nw-kernel-distance"	90	1100	3	0.093	30	0.069	0.05	false	true	0.1	10	0	0.1	1	20	0	false	7	50	true	0	false	0.5	42	49	0.7346600331674958	0.26533996683250416	0	0	9845.392883988728	0	775.5803116045843	0	383310
6	0	"hundred-farmers3"	10000	0	"only-one-field-per-year"	2	3.168	1000	true	true	"historical_trends"	"log-normal"	3.445	true	"hh-nw-kernel-distance"	90	1100	3	0.093	30	0.069	0.05	false	true	0.1	10	0	0.1	1	20	0	false	7	50	true	0	false	0.5	43	49	0.7048092868988391	0.29519071310116085	0	0	9737.53183384134	0	849.8645971426675	0	383310
6	0	"hundred-farmers3"	10000	0	"only-one-field-per-year"	2	3.168	1000	true	true	"historical_trends"	"log-normal"	3.445	true	"hh-nw-kernel-distance"	90	1100	3	0.093	30	0.069	0.05	false	true	0.1	10	0	0.1	1	20	0	false	7	50	true	0	false	0.5	44	48	0.6407685881370092	0.3592314118629908	0	0	8926.0011410766	0	952.5887137844206	0	383715
6	0	"hundred-farmers3"	10000	0	"only-one-field-per-year"	2	3.168	1000	true	true	"historical_trends"	"log-normal"	3.445	true	"hh-nw-kernel-distance"	90	1100	3	0.093	30	0.069	0.05	false	true	0.1	10	0	0.1	1	20	0	false	7	50	true	0	false	0.5	45	46	0.6395250212044106	0.3604749787955895	0	0	8303.740725265776	0	1074.2993613702474	0	384525
6	0	"hundred-farmers3"	10000	0	"only-one-field-per-year"	2	3.168	1000	true	true	"historical_trends"	"log-normal"	3.445	true	"hh-nw-kernel-distance"	90	1100	3	0.093	30	0.069	0.05	false	true	0.1	10	0	0.1	1	20	0	false	7	50	true	0	false	0.5	46	43	0.6324180690876883	0.3675819309123118	0	0	7816.429722914748	0	1172.2501511585122	0	386775
6	0	"hundred-farmers3"	10000	0	"only-one-field-per-year"	2	3.168	1000	true	true	"historical_trends"	"log-normal"	3.445	true	"hh-nw-kernel-distance"	90	1100	3	0.093	30	0.069	0.05	false	true	0.1	10	0	0.1	1	20	0	false	7	50	true	0	false	0.5	47	39	0.6514719848053181	0.34852801519468185	0	0	7442.734989963463	0	1191.4126507761146	0	390195
6	0	"hundred-farmers3"	10000	0	"only-one-field-per-year"	2	3.168	1000	true	true	"historical_trends"	"log-normal"	3.445	true	"hh-nw-kernel-distance"	90	1100	3	0.093	30	0.069	0.05	false	true	0.1	10	0	0.1	1	20	0	false	7	50	true	0	false	0.5	48	38	0.5590243902439025	0.44097560975609756	0	0	6277.788115677524	0	1243.1154556146996	0	391455
6	0	"hundred-farmers3"	10000	0	"only-one-field-per-year"	2	3.168	1000	true	true	"historical_trends"	"log-normal"	3.445	true	"hh-nw-kernel-distance"	90	1100	3	0.093	30	0.069	0.05	false	true	0.1	10	0	0.1	1	20	0	false	7	50	true	0	false	0.5	49	37	0.5078895463510849	0.4921104536489152	0	0	5739.502797146307	0	1397.0061003901594	0	391950
6	0	"hundred-farmers3"	10000	0	"only-one-field-per-year"	2	3.168	1000	true	true	"historical_trends"	"log-normal"	3.445	true	"hh-nw-kernel-distance"	90	1100	3	0.093	30	0.069	0.05	false	true	0.1	10	0	0.1	1	20	0	false	7	50	true	0	false	0.5	50	37	0.48717948717948717	0.5128205128205128	0	0	5569.719962569727	0	1658.3816701432702	0	391950
7	0	"hundred-farmers3"	10000	0	"only-one-field-per-year"	2	3.168	1000	true	true	"historical_trends"	"log-normal"	3.445	true	"hh-nw-kernel-distance"	90	1100	3	0.093	30	0.069	0.05	false	true	0.1	10	0	0.1	1	20	0	false	7	50	true	0	false	0.5	0	100	0.50186799501868	0.49813200498132004	0	0	0	0	0	0	0
7	0	"hundred-farmers3"	10000	0	"only-one-field-per-year"	2	3.168	1000	true	true	"historical_trends"	"log-normal"	3.445	true	"hh-nw-kernel-distance"	90	1100	3	0.093	30	0.069	0.05	false	true	0.1	10	0	0.1	1	20	0	false	7	50	true	0	false	0.5	1	100	0.48318804483188044	0.5168119551681195	0	0	6523.847327571441	0	6528.468674589943	0	365310
7	0	"hundred-farmers3"	10000	0	"only-one-field-per-year"	2	3.168	1000	true	true	"historical_trends"	"log-normal"	3.445	true	"hh-nw-kernel-distance"	90	1100	3	0.093	30	0.069	0.05	false	true	0.1	10	0	0.1	1	20	0	false	7	50	true	0	false	0.5	2	100	0.4813200498132005	0.5186799501867995	0	0	6694.215637556999	0	6876.605780884147	0	365310
7	0	"hundred-farmers3"	10000	0	"only-one-field-per-year"	2	3.168	1000	true	true	"historical_trends"	"log-normal"	3.445	true	"hh-nw-kernel-distance"	90	1100	3	0.093	30	0.069	0.05	false	true	0.1	10	0	0.1	1	20	0	false	7	50	true	0	false	0.5	3	100	0.475093399750934	0.524906600249066	0	0	6835.381856815646	0	7243.324100027222	0	365310
7	0	"hundred-farmers3"	10000	0	"only-one-field-per-year"	2	3.168	1000	true	true	"historical_trends"	"log-normal"	3.445	true	"hh-nw-kernel-distance"	90	1100	3	0.093	30	0.069	0.05	false	true	0.1	10	0	0.1	1	20	0	false	7	50	true	0	false	0.5	4	100	0.4726027397260274	0.5273972602739726	0	0	6587.843744467117	0	7581.226867925367	0	365310
7	0	"hundred-farmers3"	10000	0	"only-one-field-per-year"	2	3.168	1000	true	true	"historical_trends"	"log-normal"	3.445	true	"hh-nw-kernel-distance"	90	1100	3	0.093	30	0.069	0.05	false	true	0.1	10	0	0.1	1	20	0	false	7	50	true	0	false	0.5	5	100	0.4657534246575342	0.5342465753424658	0	0	6373.400725860063	0	7737.003845185071	0	365310
7	0	"hundred-farmers3"	10000	0	"only-one-field-per-year"	2	3.168	1000	true	true	"historical_trends"	"log-normal"	3.445	true	"hh-nw-kernel-distance"	90	1100	3	0.093	30	0.069	0.05	false	true	0.1	10	0	0.1	1	20	0	false	7	50	true	0	false	0.5	6	100	0.4589041095890411	0.541095890410959	0	0	6681.232194812333	0	8120.8806653229385	0	365310
7	0	"hundred-farmers3"	10000	0	"only-one-field-per-year"	2	3.168	1000	true	true	"historical_trends"	"log-normal"	3.445	true	"hh-nw-kernel-distance"	90	1100	3	0.093	30	0.069	0.05	false	true	0.1	10	0	0.1	1	20	0	false	7	50	true	0	false	0.5	7	99	0.4513715710723192	0.5486284289276808	0	0	6850.899233001823	0	8486.852695371743	0	365400
7	0	"hundred-farmers3"	10000	0	"only-one-field-per-year"	2	3.168	1000	true	true	"historical_trends"	"log-normal"	3.445	true	"hh-nw-kernel-distance"	90	1100	3	0.093	30	0.069	0.05	false	true	0.1	10	0	0.1	1	20	0	false	7	50	true	0	false	0.5	8	94	0.4657878217200251	0.5342121782799749	0	0	6163.779209002694	0	8245.941873254165	0	365895
7	0	"hundred-farmers3"	10000	0	"only-one-field-per-year"	2	3.168	1000	true	true	"historical_trends"	"log-normal"	3.445	true	"hh-nw-kernel-distance"	90	1100	3	0.093	30	0.069	0.05	false	true	0.1	10	0	0.1	1	20	0	false	7	50	true	0	false	0.5	9	92	0.573408947700063	0.426591052299937	0	0	5881.379649642708	0	5983.302464373651	0	366165
7	0	"hundred-farmers3"	10000	0	"only-one-field-per-year"	2	3.168	1000	true	true	"historical_trends"	"log-normal"	3.445	true	"hh-nw-kernel-distance"	90	1100	3	0.093	30	0.069	0.05	false	true	0.1	10	0	0.1	1	20	0	false	7	50	true	0	false	0.5	10	91	0.6061946902654868	0.3938053097345133	0	0	6801.097371179361	0	5471.107246794966	0	366390
7	0	"hundred-farmers3"	10000	0	"only-one-field-per-year"	2	3.168	1000	true	true	"historical_trends"	"log-normal"	3.445	true	"hh-nw-kernel-distance"	90	1100	3	0.093	30	0.069	0.05	false	true	0.1	10	0	0.1	1	20	0	false	7	50	true	0	false	0.5	11	90	0.5786802030456852	0.4213197969543147	0	0	6143.1604127409455	0	5714.948058236943	0	366660
7	0	"hundred-farmers3"	10000	0	"only-one-field-per-year"	2	3.168	1000	true	true	"historical_trends"	"log-normal"	3.445	true	"hh-nw-kernel-distance"	90	1100	3	0.093	30	0.069	0.05	false	true	0.1	10	0	0.1	1	20	0	false	7	50	true	0	false	0.5	12	88	0.6205357142857143	0.3794642857142857	0	0	6848.271712067878	0	5749.91331940538	0	367020
7	0	"hundred-farmers3"	10000	0	"only-one-field-per-year"	2	3.168	1000	true	true	"historical_trends"	"log-normal"	3.445	true	"hh-nw-kernel-distance"	90	1100	3	0.093	30	0.069	0.05	false	true	0.1	10	0	0.1	1	20	0	false	7	50	true	0	false	0.5	13	88	0.625	0.375	0	0	6879.329559273147	0	5656.584052090512	0	367020
7	0	"hundred-farmers3"	10000	0	"only-one-field-per-year"	2	3.168	1000	true	true	"historical_trends"	"log-normal"	3.445	true	"hh-nw-kernel-distance"	90	1100	3	0.093	30	0.069	0.05	false	true	0.1	10	0	0.1	1	20	0	false	7	50	true	0	false	0.5	14	86	0.6143497757847534	0.38565022421524664	0	0	6658.053758645336	0	5776.000874990189	0	367335
7	0	"hundred-farmers3"	10000	0	"only-one-field-per-year"	2	3.168	1000	true	true	"historical_trends"	"log-normal"	3.445	true	"hh-nw-kernel-distance"	90	1100	3	0.093	30	0.069	0.05	false	true	0.1	10	0	0.1	1	20	0	false	7	50	true	0	false	0.5	15	86	0.6162716207559257	0.3837283792440743	0	0	7192.235155958276	0	5944.870476479585	0	367335
7	0	"hundred-farmers3"	10000	0	"only-one-field-per-year"	2	3.168	1000	true	true	"historical_trends"	"log-normal"	3.445	true	"hh-nw-kernel-distance"	90	1100	3	0.093	30	0.069	0.05	false	true	0.1	10	0	0.1	1	20	0	false	7	50	true	0	false	0.5	16	84	0.620978120978121	0.379021879021879	0	0	7420.330804502108	0	5987.944150241037	0	367650
7	0	"hundred-farmers3"	10000	0	"only-one-field-per-year"	2	3.168	1000	true	true	"historical_trends"	"log-normal"	3.445	true	"hh-nw-kernel-distance"	90	1100	3	0.093	30	0.069	0.05	false	true	0.1	10	0	0.1	1	20	0	false	7	50	true	0	false	0.5	17	84	0.6184041184041184	0.3815958815958816	0	0	7802.5123280177495	0	6089.771323831797	0	367650
7	0	"hundred-farmers3"	10000	0	"only-one-field-per-year"	2	3.168	1000	true	true	"historical_trends"	"log-normal"	3.445	true	"hh-nw-kernel-distance"	90	1100	3	0.093	30	0.069	0.05	false	true	0.1	10	0	0.1	1	20	0	false	7	50	true	0	false	0.5	18	82	0.6142857142857143	0.38571428571428573	0	0	8001.796922876697	0	6043.2371863704975	0	368280
7	0	"hundred-farmers3"	10000	0	"only-one-field-per-year"	2	3.168	1000	true	true	"historical_trends"	"log-normal"	3.445	true	"hh-nw-kernel-distance"	90	1100	3	0.093	30	0.069	0.05	false	true	0.1	10	0	0.1	1	20	0	false	7	50	true	0	false	0.5	19	79	0.62982689747004	0.37017310252996005	0	0	8357.219718314704	0	5842.779530736288	0	369990
7	0	"hundred-farmers3"	10000	0	"only-one-field-per-year"	2	3.168	1000	true	true	"historical_trends"	"log-normal"	3.445	true	"hh-nw-kernel-distance"	90	1100	3	0.093	30	0.069	0.05	false	true	0.1	10	0	0.1	1	20	0	false	7	50	true	0	false	0.5	20	79	0.6431424766977364	0.35685752330226367	0	0	8340.727115028692	0	5545.926254678289	0	369990
7	0	"hundred-farmers3"	10000	0	"only-one-field-per-year"	2	3.168	1000	true	true	"historical_trends"	"log-normal"	3.445	true	"hh-nw-kernel-distance"	90	1100	3	0.093	30	0.069	0.05	false	true	0.1	10	0	0.1	1	20	0	false	7	50	true	0	false	0.5	21	78	0.6322839919624916	0.36771600803750837	0	0	8434.860615671887	0	5634.499841845197	0	370395
7	0	"hundred-farmers3"	10000	0	"only-one-field-per-year"	2	3.168	1000	true	true	"historical_trends"	"log-normal"	3.445	true	"hh-nw-kernel-distance"	90	1100	3	0.093	30	0.069	0.05	false	true	0.1	10	0	0.1	1	20	0	false	7	50	true	0	false	0.5	22	76	0.6865160848733745	0.3134839151266256	0	0	8302.127966669343	0	4783.998116241878	0	371835
7	0	"hundred-farmers3"	10000	0	"only-one-field-per-year"	2	3.168	1000	true	true	"historical_trends"	"log-normal"	3.445	true	"hh-nw-kernel-distance"	90	1100	3	0.093	30	0.069	0.05	false	true	0.1	10	0	0.1	1	20	0	false	7	50	true	0	false	0.5	23	75	0.6922015182884748	0.3077984817115252	0	0	8452.699670269873	0	4717.461281922207	0	372375
7	0	"hundred-farmers3"	10000	0	"only-one-field-per-year"	2	3.168	1000	true	true	"historical_trends"	"log-normal"	3.445	true	"hh-nw-kernel-distance"	90	1100	3	0.093	30	0.069	0.05	false	true	0.1	10	0	0.1	1	20	0	false	7	50	true	0	false	0.5	24	74	0.6564673157162726	0.3435326842837274	0	0	8697.438354427915	0	4406.297040380334	0	372870
7	0	"hundred-farmers3"	10000	0	"only-one-field-per-year"	2	3.168	1000	true	true	"historical_trends"	"log-normal"	3.445	true	"hh-nw-kernel-distance"	90	1100	3	0.093	30	0.069	0.05	false	true	0.1	10	0	0.1	1	20	0	false	7	50	true	0	false	0.5	25	73	0.6584852734922861	0.34151472650771386	0	0	9052.462318470427	0	4457.237834080128	0	373410
7	0	"hundred-farmers3"	10000	0	"only-one-field-per-year"	2	3.168	1000	true	true	"historical_trends"	"log-normal"	3.445	true	"hh-nw-kernel-distance"	90	1100	3	0.093	30	0.069	0.05	false	true	0.1	10	0	0.1	1	20	0	false	7	50	true	0	false	0.5	26	73	0.6521739130434783	0.34782608695652173	0	0	9255.204827095711	0	4568.14318244378	0	373410
7	0	"hundred-farmers3"	10000	0	"only-one-field-per-year"	2	3.168	1000	true	true	"historical_trends"	"log-normal"	3.445	true	"hh-nw-kernel-distance"	90	1100	3	0.093	30	0.069	0.05	false	true	0.1	10	0	0.1	1	20	0	false	7	50	true	0	false	0.5	27	73	0.6521739130434783	0.34782608695652173	0	0	9478.83829102588	0	4232.197745678563	0	373410
7	0	"hundred-farmers3"	10000	0	"only-one-field-per-year"	2	3.168	1000	true	true	"historical_trends"	"log-normal"	3.445	true	"hh-nw-kernel-distance"	90	1100	3	0.093	30	0.069	0.05	false	true	0.1	10	0	0.1	1	20	0	false	7	50	true	0	false	0.5	28	73	0.6500701262272089	0.349929873772791	0	0	9594.257541932217	0	3474.9692900683153	0	373410
7	0	"hundred-farmers3"	10000	0	"only-one-field-per-year"	2	3.168	1000	true	true	"historical_trends"	"log-normal"	3.445	true	"hh-nw-kernel-distance"	90	1100	3	0.093	30	0.069	0.05	false	true	0.1	10	0	0.1	1	20	0	false	7	50	true	0	false	0.5	29	73	0.6711079943899019	0.3288920056100982	0	0	9980.389024898435	0	3056.587436181488	0	373410
7	0	"hundred-farmers3"	10000	0	"only-one-field-per-year"	2	3.168	1000	true	true	"historical_trends"	"log-normal"	3.445	true	"hh-nw-kernel-distance"	90	1100	3	0.093	30	0.069	0.05	false	true	0.1	10	0	0.1	1	20	0	false	7	50	true	0	false	0.5	30	72	0.6783954961294862	0.3216045038705137	0	0	10302.375932919542	0	2871.4168126796385	0	373635
7	0	"hundred-farmers3"	10000	0	"only-one-field-per-year"	2	3.168	1000	true	true	"historical_trends"	"log-normal"	3.445	true	"hh-nw-kernel-distance"	90	1100	3	0.093	30	0.069	0.05	false	true	0.1	10	0	0.1	1	20	0	false	7	50	true	0	false	0.5	31	71	0.7059238363892807	0.2940761636107193	0	0	10654.606265902039	0	2412.1426976026296	0	373770
7	0	"hundred-farmers3"	10000	0	"only-one-field-per-year"	2	3.168	1000	true	true	"historical_trends"	"log-normal"	3.445	true	"hh-nw-kernel-distance"	90	1100	3	0.093	30	0.069	0.05	false	true	0.1	10	0	0.1	1	20	0	false	7	50	true	0	false	0.5	32	70	0.6916548797736917	0.30834512022630833	0	0	9476.961137834704	0	2506.3952993683274	0	373950
7	0	"hundred-farmers3"	10000	0	"only-one-field-per-year"	2	3.168	1000	true	true	"historical_trends"	"log-normal"	3.445	true	"hh-nw-kernel-distance"	90	1100	3	0.093	30	0.069	0.05	false	true	0.1	10	0	0.1	1	20	0	false	7	50	true	0	false	0.5	33	70	0.6308345120226309	0.36916548797736914	0	0	9004.878000528686	0	2664.8539662113258	0	373950
7	0	"hundred-farmers3"	10000	0	"only-one-field-per-year"	2	3.168	1000	true	true	"historical_trends"	"log-normal"	3.445	true	"hh-nw-kernel-distance"	90	1100	3	0.093	30	0.069	0.05	false	true	0.1	10	0	0.1	1	20	0	false	7	50	true	0	false	0.5	34	70	0.5841584158415841	0.4158415841584158	0	0	8543.89795315974	0	2894.7722691661024	0	373950
7	0	"hundred-farmers3"	10000	0	"only-one-field-per-year"	2	3.168	1000	true	true	"historical_trends"	"log-normal"	3.445	true	"hh-nw-kernel-distance"	90	1100	3	0.093	30	0.069	0.05	false	true	0.1	10	0	0.1	1	20	0	false	7	50	true	0	false	0.5	35	69	0.6463851109520401	0.3536148890479599	0	0	8161.562934163006	0	2666.8213662612857	0	374715
7	0	"hundred-farmers3"	10000	0	"only-one-field-per-year"	2	3.168	1000	true	true	"historical_trends"	"log-normal"	3.445	true	"hh-nw-kernel-distance"	90	1100	3	0.093	30	0.069	0.05	false	true	0.1	10	0	0.1	1	20	0	false	7	50	true	0	false	0.5	36	68	0.728581713462923	0.27141828653707706	0	0	7978.72128421119	0	2672.4443619110625	0	375075
7	0	"hundred-farmers3"	10000	0	"only-one-field-per-year"	2	3.168	1000	true	true	"historical_trends"	"log-normal"	3.445	true	"hh-nw-kernel-distance"	90	1100	3	0.093	30	0.069	0.05	false	true	0.1	10	0	0.1	1	20	0	false	7	50	true	0	false	0.5	37	66	0.7509077705156136	0.24909222948438633	0	0	8296.67954996033	0	1975.6467128718116	0	375615
7	0	"hundred-farmers3"	10000	0	"only-one-field-per-year"	2	3.168	1000	true	true	"historical_trends"	"log-normal"	3.445	true	"hh-nw-kernel-distance"	90	1100	3	0.093	30	0.069	0.05	false	true	0.1	10	0	0.1	1	20	0	false	7	50	true	0	false	0.5	38	66	0.7465504720406682	0.2534495279593319	0	0	8842.762361464806	0	1946.767881617187	0	375615
7	0	"hundred-farmers3"	10000	0	"only-one-field-per-year"	2	3.168	1000	true	true	"historical_trends"	"log-normal"	3.445	true	"hh-nw-kernel-distance"	90	1100	3	0.093	30	0.069	0.05	false	true	0.1	10	0	0.1	1	20	0	false	7	50	true	0	false	0.5	39	62	0.762825278810409	0.23717472118959107	0	0	9280.509417318859	0	1498.3774426314333	0	377055
7	0	"hundred-farmers3"	10000	0	"only-one-field-per-year"	2	3.168	1000	true	true	"historical_trends"	"log-normal"	3.445	true	"hh-nw-kernel-distance"	90	1100	3	0.093	30	0.069	0.05	false	true	0.1	10	0	0.1	1	20	0	false	7	50	true	0	false	0.5	40	60	0.7772692601067888	0.2227307398932113	0	0	9193.879738607413	0	1433.9119455485536	0	378585
7	0	"hundred-farmers3"	10000	0	"only-one-field-per-year"	2	3.168	1000	true	true	"historical_trends"	"log-normal"	3.445	true	"hh-nw-kernel-distance"	90	1100	3	0.093	30	0.069	0.05	false	true	0.1	10	0	0.1	1	20	0	false	7	50	true	0	false	0.5	41	60	0.7376048817696415	0.2623951182303585	0	0	8546.027180264162	0	1334.3261536615933	0	378585
7	0	"hundred-farmers3"	10000	0	"only-one-field-per-year"	2	3.168	1000	true	true	"historical_trends"	"log-normal"	3.445	true	"hh-nw-kernel-distance"	90	1100	3	0.093	30	0.069	0.05	false	true	0.1	10	0	0.1	1	20	0	false	7	50	true	0	false	0.5	42	59	0.7335423197492164	0.2664576802507837	0	0	8436.294430531512	0	1250.050999743897	0	380160
7	0	"hundred-farmers3"	10000	0	"only-one-field-per-year"	2	3.168	1000	true	true	"historical_trends"	"log-normal"	3.445	true	"hh-nw-kernel-distance"	90	1100	3	0.093	30	0.069	0.05	false	true	0.1	10	0	0.1	1	20	0	false	7	50	true	0	false	0.5	43	59	0.682601880877743	0.31739811912225707	0	0	8082.6800723858405	0	1326.8371402045561	0	380160
7	0	"hundred-farmers3"	10000	0	"only-one-field-per-year"	2	3.168	1000	true	true	"historical_trends"	"log-normal"	3.445	true	"hh-nw-kernel-distance"	90	1100	3	0.093	30	0.069	0.05	false	true	0.1	10	0	0.1	1	20	0	false	7	50	true	0	false	0.5	44	59	0.5572100313479624	0.4427899686520376	0	0	6714.368189031685	0	1431.6552299120294	0	380160
7	0	"hundred-farmers3"	10000	0	"only-one-field-per-year"	2	3.168	1000	true	true	"historical_trends"	"log-normal"	3.445	true	"hh-nw-kernel-distance"	90	1100	3	0.093	30	0.069	0.05	false	true	0.1	10	0	0.1	1	20	0	false	7	50	true	0	false	0.5	45	57	0.5651828298887123	0.43481717011128773	0	0	6815.290430215113	0	1405.3269534249532	0	380970
7	0	"hundred-farmers3"	10000	0	"only-one-field-per-year"	2	3.168	1000	true	true	"historical_trends"	"log-normal"	3.445	true	"hh-nw-kernel-distance"	90	1100	3	0.093	30	0.069	0.05	false	true	0.1	10	0	0.1	1	20	0	false	7	50	true	0	false	0.5	46	56	0.5524419535628503	0.4475580464371497	0	0	6366.291616260672	0	1550.920704512396	0	381375
7	0	"hundred-farmers3"	10000	0	"only-one-field-per-year"	2	3.168	1000	true	true	"historical_trends"	"log-normal"	3.445	true	"hh-nw-kernel-distance"	90	1100	3	0.093	30	0.069	0.05	false	true	0.1	10	0	0.1	1	20	0	false	7	50	true	0	false	0.5	47	56	0.5356285028022418	0.4643714971977582	0	0	6092.818371077088	0	1781.3284493601595	0	381375
7	0	"hundred-farmers3"	10000	0	"only-one-field-per-year"	2	3.168	1000	true	true	"historical_trends"	"log-normal"	3.445	true	"hh-nw-kernel-distance"	90	1100	3	0.093	30	0.069	0.05	false	true	0.1	10	0	0.1	1	20	0	false	7	50	true	0	false	0.5	48	55	0.5125303152789006	0.4874696847210994	0	0	5985.989291523574	0	2012.3098150227354	0	381915
7	0	"hundred-farmers3"	10000	0	"only-one-field-per-year"	2	3.168	1000	true	true	"historical_trends"	"log-normal"	3.445	true	"hh-nw-kernel-distance"	90	1100	3	0.093	30	0.069	0.05	false	true	0.1	10	0	0.1	1	20	0	false	7	50	true	0	false	0.5	49	52	0.5174129353233831	0.48258706467661694	0	0	6120.355099991322	0	2169.4219172323947	0	383310
7	0	"hundred-farmers3"	10000	0	"only-one-field-per-year"	2	3.168	1000	true	true	"historical_trends"	"log-normal"	3.445	true	"hh-nw-kernel-distance"	90	1100	3	0.093	30	0.069	0.05	false	true	0.1	10	0	0.1	1	20	0	false	7	50	true	0	false	0.5	50	52	0.5149253731343284	0.48507462686567165	0	0	6313.752801576203	0	2424.2383758630053	0	383310
8	0	"hundred-farmers3"	10000	0	"only-one-field-per-year"	2	3.168	1000	true	true	"historical_trends"	"log-normal"	3.445	true	"hh-nw-kernel-distance"	90	1100	3	0.093	30	0.069	0.05	false	true	0.1	10	0	0.1	1	20	0	false	7	50	true	0	false	0.5	0	100	0.50186799501868	0.49813200498132004	0	0	0	0	0	0	0
8	0	"hundred-farmers3"	10000	0	"only-one-field-per-year"	2	3.168	1000	true	true	"historical_trends"	"log-normal"	3.445	true	"hh-nw-kernel-distance"	90	1100	3	0.093	30	0.069	0.05	false	true	0.1	10	0	0.1	1	20	0	false	7	50	true	0	false	0.5	1	100	0.5031133250311333	0.49688667496886674	0	0	5915.421999776924	0	6170.013016656153	0	365310
8	0	"hundred-farmers3"	10000	0	"only-one-field-per-year"	2	3.168	1000	true	true	"historical_trends"	"log-normal"	3.445	true	"hh-nw-kernel-distance"	90	1100	3	0.093	30	0.069	0.05	false	true	0.1	10	0	0.1	1	20	0	false	7	50	true	0	false	0.5	2	100	0.5037359900373599	0.4962640099626401	0	0	6330.985925808638	0	6473.271509487464	0	365310
8	0	"hundred-farmers3"	10000	0	"only-one-field-per-year"	2	3.168	1000	true	true	"historical_trends"	"log-normal"	3.445	true	"hh-nw-kernel-distance"	90	1100	3	0.093	30	0.069	0.05	false	true	0.1	10	0	0.1	1	20	0	false	7	50	true	0	false	0.5	3	100	0.5049813200498132	0.4950186799501868	0	0	6704.599476845591	0	6842.885458818548	0	365310
8	0	"hundred-farmers3"	10000	0	"only-one-field-per-year"	2	3.168	1000	true	true	"historical_trends"	"log-normal"	3.445	true	"hh-nw-kernel-distance"	90	1100	3	0.093	30	0.069	0.05	false	true	0.1	10	0	0.1	1	20	0	false	7	50	true	0	false	0.5	4	100	0.49564134495641343	0.5043586550435866	0	0	6446.860403687345	0	7150.952918103368	0	365310
8	0	"hundred-farmers3"	10000	0	"only-one-field-per-year"	2	3.168	1000	true	true	"historical_trends"	"log-normal"	3.445	true	"hh-nw-kernel-distance"	90	1100	3	0.093	30	0.069	0.05	false	true	0.1	10	0	0.1	1	20	0	false	7	50	true	0	false	0.5	5	100	0.5143212951432129	0.48567870485678705	0	0	6697.234562348686	0	7387.086871804456	0	365310
8	0	"hundred-farmers3"	10000	0	"only-one-field-per-year"	2	3.168	1000	true	true	"historical_trends"	"log-normal"	3.445	true	"hh-nw-kernel-distance"	90	1100	3	0.093	30	0.069	0.05	false	true	0.1	10	0	0.1	1	20	0	false	7	50	true	0	false	0.5	6	100	0.5068493150684932	0.4931506849315068	0	0	7011.105039791265	0	7751.727266501163	0	365310
8	0	"hundred-farmers3"	10000	0	"only-one-field-per-year"	2	3.168	1000	true	true	"historical_trends"	"log-normal"	3.445	true	"hh-nw-kernel-distance"	90	1100	3	0.093	30	0.069	0.05	false	true	0.1	10	0	0.1	1	20	0	false	7	50	true	0	false	0.5	7	100	0.4775840597758406	0.5224159402241594	0	0	7046.03233088098	0	8128.613832203968	0	365310
8	0	"hundred-farmers3"	10000	0	"only-one-field-per-year"	2	3.168	1000	true	true	"historical_trends"	"log-normal"	3.445	true	"hh-nw-kernel-distance"	90	1100	3	0.093	30	0.069	0.05	false	true	0.1	10	0	0.1	1	20	0	false	7	50	true	0	false	0.5	8	99	0.5143391521197007	0.48566084788029923	0	0	7080.450185185789	0	8045.515515695611	0	365400
8	0	"hundred-farmers3"	10000	0	"only-one-field-per-year"	2	3.168	1000	true	true	"historical_trends"	"log-normal"	3.445	true	"hh-nw-kernel-distance"	90	1100	3	0.093	30	0.069	0.05	false	true	0.1	10	0	0.1	1	20	0	false	7	50	true	0	false	0.5	9	97	0.5490931832395247	0.4509068167604753	0	0	6846.02860940656	0	7653.649595035543	0	365625
8	0	"hundred-farmers3"	10000	0	"only-one-field-per-year"	2	3.168	1000	true	true	"historical_trends"	"log-normal"	3.445	true	"hh-nw-kernel-distance"	90	1100	3	0.093	30	0.069	0.05	false	true	0.1	10	0	0.1	1	20	0	false	7	50	true	0	false	0.5	10	93	0.555205047318612	0.444794952681388	0	0	7319.526897517164	0	7597.859817048629	0	366255
8	0	"hundred-farmers3"	10000	0	"only-one-field-per-year"	2	3.168	1000	true	true	"historical_trends"	"log-normal"	3.445	true	"hh-nw-kernel-distance"	90	1100	3	0.093	30	0.069	0.05	false	true	0.1	10	0	0.1	1	20	0	false	7	50	true	0	false	0.5	11	92	0.5569620253164557	0.4430379746835443	0	0	7434.539718246739	0	7826.249740353393	0	366480
8	0	"hundred-farmers3"	10000	0	"only-one-field-per-year"	2	3.168	1000	true	true	"historical_trends"	"log-normal"	3.445	true	"hh-nw-kernel-distance"	90	1100	3	0.093	30	0.069	0.05	false	true	0.1	10	0	0.1	1	20	0	false	7	50	true	0	false	0.5	12	91	0.5779467680608364	0.4220532319391635	0	0	7893.810990476504	0	7706.062663823388	0	366570
8	0	"hundred-farmers3"	10000	0	"only-one-field-per-year"	2	3.168	1000	true	true	"historical_trends"	"log-normal"	3.445	true	"hh-nw-kernel-distance"	90	1100	3	0.093	30	0.069	0.05	false	true	0.1	10	0	0.1	1	20	0	false	7	50	true	0	false	0.5	13	91	0.5830164765525983	0.41698352344740175	0	0	6873.277505809037	0	7448.566883653857	0	366570
8	0	"hundred-farmers3"	10000	0	"only-one-field-per-year"	2	3.168	1000	true	true	"historical_trends"	"log-normal"	3.445	true	"hh-nw-kernel-distance"	90	1100	3	0.093	30	0.069	0.05	false	true	0.1	10	0	0.1	1	20	0	false	7	50	true	0	false	0.5	14	90	0.5602791878172588	0.4397208121827411	0	0	6650.392335683334	0	7641.59111757922	0	366660
8	0	"hundred-farmers3"	10000	0	"only-one-field-per-year"	2	3.168	1000	true	true	"historical_trends"	"log-normal"	3.445	true	"hh-nw-kernel-distance"	90	1100	3	0.093	30	0.069	0.05	false	true	0.1	10	0	0.1	1	20	0	false	7	50	true	0	false	0.5	15	89	0.5760869565217391	0.42391304347826086	0	0	7124.482802275293	0	7631.803574627759	0	367200
8	0	"hundred-farmers3"	10000	0	"only-one-field-per-year"	2	3.168	1000	true	true	"historical_trends"	"log-normal"	3.445	true	"hh-nw-kernel-distance"	90	1100	3	0.093	30	0.069	0.05	false	true	0.1	10	0	0.1	1	20	0	false	7	50	true	0	false	0.5	16	86	0.5884640311082308	0.4115359688917693	0	0	7481.826177914927	0	7535.990981738634	0	368145
8	0	"hundred-farmers3"	10000	0	"only-one-field-per-year"	2	3.168	1000	true	true	"historical_trends"	"log-normal"	3.445	true	"hh-nw-kernel-distance"	90	1100	3	0.093	30	0.069	0.05	false	true	0.1	10	0	0.1	1	20	0	false	7	50	true	0	false	0.5	17	84	0.6018518518518519	0.39814814814814814	0	0	7569.744367750609	0	7416.134587091767	0	369540
8	0	"hundred-farmers3"	10000	0	"only-one-field-per-year"	2	3.168	1000	true	true	"historical_trends"	"log-normal"	3.445	true	"hh-nw-kernel-distance"	90	1100	3	0.093	30	0.069	0.05	false	true	0.1	10	0	0.1	1	20	0	false	7	50	true	0	false	0.5	18	83	0.5921750663129973	0.4078249336870027	0	0	7593.412148281506	0	7510.081781630347	0	369720
8	0	"hundred-farmers3"	10000	0	"only-one-field-per-year"	2	3.168	1000	true	true	"historical_trends"	"log-normal"	3.445	true	"hh-nw-kernel-distance"	90	1100	3	0.093	30	0.069	0.05	false	true	0.1	10	0	0.1	1	20	0	false	7	50	true	0	false	0.5	19	83	0.5941644562334217	0.40583554376657827	0	0	7941.573400954067	0	7448.597321846707	0	369720
8	0	"hundred-farmers3"	10000	0	"only-one-field-per-year"	2	3.168	1000	true	true	"historical_trends"	"log-normal"	3.445	true	"hh-nw-kernel-distance"	90	1100	3	0.093	30	0.069	0.05	false	true	0.1	10	0	0.1	1	20	0	false	7	50	true	0	false	0.5	20	83	0.6021220159151194	0.3978779840848806	0	0	7786.6243745456995	0	6894.299322221511	0	369720
8	0	"hundred-farmers3"	10000	0	"only-one-field-per-year"	2	3.168	1000	true	true	"historical_trends"	"log-normal"	3.445	true	"hh-nw-kernel-distance"	90	1100	3	0.093	30	0.069	0.05	false	true	0.1	10	0	0.1	1	20	0	false	7	50	true	0	false	0.5	21	81	0.6026755852842809	0.39732441471571905	0	0	8210.54078609851	0	6878.932641346014	0	370305
8	0	"hundred-farmers3"	10000	0	"only-one-field-per-year"	2	3.168	1000	true	true	"historical_trends"	"log-normal"	3.445	true	"hh-nw-kernel-distance"	90	1100	3	0.093	30	0.069	0.05	false	true	0.1	10	0	0.1	1	20	0	false	7	50	true	0	false	0.5	22	81	0.6387959866220736	0.3612040133779264	0	0	7607.263488507049	0	6311.57656262141	0	370305
8	0	"hundred-farmers3"	10000	0	"only-one-field-per-year"	2	3.168	1000	true	true	"historical_trends"	"log-normal"	3.445	true	"hh-nw-kernel-distance"	90	1100	3	0.093	30	0.069	0.05	false	true	0.1	10	0	0.1	1	20	0	false	7	50	true	0	false	0.5	23	81	0.6822742474916388	0.3177257525083612	0	0	8070.801333167229	0	5284.129423963989	0	370305
8	0	"hundred-farmers3"	10000	0	"only-one-field-per-year"	2	3.168	1000	true	true	"historical_trends"	"log-normal"	3.445	true	"hh-nw-kernel-distance"	90	1100	3	0.093	30	0.069	0.05	false	true	0.1	10	0	0.1	1	20	0	false	7	50	true	0	false	0.5	24	81	0.6274247491638796	0.3725752508361204	0	0	8443.572591410928	0	4961.443844393804	0	370305
8	0	"hundred-farmers3"	10000	0	"only-one-field-per-year"	2	3.168	1000	true	true	"historical_trends"	"log-normal"	3.445	true	"hh-nw-kernel-distance"	90	1100	3	0.093	30	0.069	0.05	false	true	0.1	10	0	0.1	1	20	0	false	7	50	true	0	false	0.5	25	79	0.6223870532703979	0.37761294672960216	0	0	8660.078671175226	0	4551.851843407862	0	370845
8	0	"hundred-farmers3"	10000	0	"only-one-field-per-year"	2	3.168	1000	true	true	"historical_trends"	"log-normal"	3.445	true	"hh-nw-kernel-distance"	90	1100	3	0.093	30	0.069	0.05	false	true	0.1	10	0	0.1	1	20	0	false	7	50	true	0	false	0.5	26	78	0.5994587280108254	0.40054127198917455	0	0	8372.634599125819	0	4506.177436948754	0	371070
8	0	"hundred-farmers3"	10000	0	"only-one-field-per-year"	2	3.168	1000	true	true	"historical_trends"	"log-normal"	3.445	true	"hh-nw-kernel-distance"	90	1100	3	0.093	30	0.069	0.05	false	true	0.1	10	0	0.1	1	20	0	false	7	50	true	0	false	0.5	27	78	0.5960757780784844	0.40392422192151556	0	0	8528.376425899496	0	4281.155094652826	0	371070
8	0	"hundred-farmers3"	10000	0	"only-one-field-per-year"	2	3.168	1000	true	true	"historical_trends"	"log-normal"	3.445	true	"hh-nw-kernel-distance"	90	1100	3	0.093	30	0.069	0.05	false	true	0.1	10	0	0.1	1	20	0	false	7	50	true	0	false	0.5	28	77	0.6020338983050847	0.39796610169491525	0	0	8895.904035588188	0	3545.2048599231302	0	371205
8	0	"hundred-farmers3"	10000	0	"only-one-field-per-year"	2	3.168	1000	true	true	"historical_trends"	"log-normal"	3.445	true	"hh-nw-kernel-distance"	90	1100	3	0.093	30	0.069	0.05	false	true	0.1	10	0	0.1	1	20	0	false	7	50	true	0	false	0.5	29	77	0.631864406779661	0.368135593220339	0	0	9263.16776773634	0	3297.7964031837164	0	371205
8	0	"hundred-farmers3"	10000	0	"only-one-field-per-year"	2	3.168	1000	true	true	"historical_trends"	"log-normal"	3.445	true	"hh-nw-kernel-distance"	90	1100	3	0.093	30	0.069	0.05	false	true	0.1	10	0	0.1	1	20	0	false	7	50	true	0	false	0.5	30	76	0.6598639455782312	0.3401360544217687	0	0	9507.827499998886	0	2945.677434041832	0	371430
8	0	"hundred-farmers3"	10000	0	"only-one-field-per-year"	2	3.168	1000	true	true	"historical_trends"	"log-normal"	3.445	true	"hh-nw-kernel-distance"	90	1100	3	0.093	30	0.069	0.05	false	true	0.1	10	0	0.1	1	20	0	false	7	50	true	0	false	0.5	31	75	0.6655266757865937	0.3344733242134063	0	0	9857.361811021829	0	2528.5715503096235	0	371790
8	0	"hundred-farmers3"	10000	0	"only-one-field-per-year"	2	3.168	1000	true	true	"historical_trends"	"log-normal"	3.445	true	"hh-nw-kernel-distance"	90	1100	3	0.093	30	0.069	0.05	false	true	0.1	10	0	0.1	1	20	0	false	7	50	true	0	false	0.5	32	75	0.655266757865937	0.3447332421340629	0	0	9348.185684075983	0	2798.7305327057716	0	371790
8	0	"hundred-farmers3"	10000	0	"only-one-field-per-year"	2	3.168	1000	true	true	"historical_trends"	"log-normal"	3.445	true	"hh-nw-kernel-distance"	90	1100	3	0.093	30	0.069	0.05	false	true	0.1	10	0	0.1	1	20	0	false	7	50	true	0	false	0.5	33	74	0.6122589531680441	0.3877410468319559	0	0	8850.430710368117	0	3054.4590603273564	0	372240
8	0	"hundred-farmers3"	10000	0	"only-one-field-per-year"	2	3.168	1000	true	true	"historical_trends"	"log-normal"	3.445	true	"hh-nw-kernel-distance"	90	1100	3	0.093	30	0.069	0.05	false	true	0.1	10	0	0.1	1	20	0	false	7	50	true	0	false	0.5	34	74	0.5915977961432507	0.4084022038567493	0	0	8796.433672086383	0	3161.4369519686284	0	372240
8	0	"hundred-farmers3"	10000	0	"only-one-field-per-year"	2	3.168	1000	true	true	"historical_trends"	"log-normal"	3.445	true	"hh-nw-kernel-distance"	90	1100	3	0.093	30	0.069	0.05	false	true	0.1	10	0	0.1	1	20	0	false	7	50	true	0	false	0.5	35	72	0.6336565096952909	0.36634349030470914	0	0	8853.099296345308	0	3055.9530254125725	0	372600
8	0	"hundred-farmers3"	10000	0	"only-one-field-per-year"	2	3.168	1000	true	true	"historical_trends"	"log-normal"	3.445	true	"hh-nw-kernel-distance"	90	1100	3	0.093	30	0.069	0.05	false	true	0.1	10	0	0.1	1	20	0	false	7	50	true	0	false	0.5	36	69	0.7310686482661005	0.2689313517338995	0	0	8043.05015862785	0	2360.6086457454694	0	373995
8	0	"hundred-farmers3"	10000	0	"only-one-field-per-year"	2	3.168	1000	true	true	"historical_trends"	"log-normal"	3.445	true	"hh-nw-kernel-distance"	90	1100	3	0.093	30	0.069	0.05	false	true	0.1	10	0	0.1	1	20	0	false	7	50	true	0	false	0.5	37	68	0.7530163236337828	0.24698367636621718	0	0	8743.922765862078	0	1923.924356603903	0	374175
8	0	"hundred-farmers3"	10000	0	"only-one-field-per-year"	2	3.168	1000	true	true	"historical_trends"	"log-normal"	3.445	true	"hh-nw-kernel-distance"	90	1100	3	0.093	30	0.069	0.05	false	true	0.1	10	0	0.1	1	20	0	false	7	50	true	0	false	0.5	38	67	0.7326661901358112	0.2673338098641887	0	0	9067.299861705398	0	2020.262447410709	0	374625
8	0	"hundred-farmers3"	10000	0	"only-one-field-per-year"	2	3.168	1000	true	true	"historical_trends"	"log-normal"	3.445	true	"hh-nw-kernel-distance"	90	1100	3	0.093	30	0.069	0.05	false	true	0.1	10	0	0.1	1	20	0	false	7	50	true	0	false	0.5	39	66	0.7362007168458782	0.2637992831541219	0	0	9573.421340135033	0	1802.9932740143158	0	374805
8	0	"hundred-farmers3"	10000	0	"only-one-field-per-year"	2	3.168	1000	true	true	"historical_trends"	"log-normal"	3.445	true	"hh-nw-kernel-distance"	90	1100	3	0.093	30	0.069	0.05	false	true	0.1	10	0	0.1	1	20	0	false	7	50	true	0	false	0.5	40	66	0.7491039426523297	0.25089605734767023	0	0	9720.359503731039	0	1824.3803192747305	0	374805
8	0	"hundred-farmers3"	10000	0	"only-one-field-per-year"	2	3.168	1000	true	true	"historical_trends"	"log-normal"	3.445	true	"hh-nw-kernel-distance"	90	1100	3	0.093	30	0.069	0.05	false	true	0.1	10	0	0.1	1	20	0	false	7	50	true	0	false	0.5	41	66	0.6860215053763441	0.3139784946236559	0	0	8941.199647798438	0	1890.6450934416155	0	374805
8	0	"hundred-farmers3"	10000	0	"only-one-field-per-year"	2	3.168	1000	true	true	"historical_trends"	"log-normal"	3.445	true	"hh-nw-kernel-distance"	90	1100	3	0.093	30	0.069	0.05	false	true	0.1	10	0	0.1	1	20	0	false	7	50	true	0	false	0.5	42	65	0.6449746926970354	0.35502530730296455	0	0	8427.195730131238	0	1966.0278691514468	0	375345
8	0	"hundred-farmers3"	10000	0	"only-one-field-per-year"	2	3.168	1000	true	true	"historical_trends"	"log-normal"	3.445	true	"hh-nw-kernel-distance"	90	1100	3	0.093	30	0.069	0.05	false	true	0.1	10	0	0.1	1	20	0	false	7	50	true	0	false	0.5	43	65	0.5676066522053507	0.43239334779464933	0	0	7532.353892573275	0	2070.237682480264	0	375345
8	0	"hundred-farmers3"	10000	0	"only-one-field-per-year"	2	3.168	1000	true	true	"historical_trends"	"log-normal"	3.445	true	"hh-nw-kernel-distance"	90	1100	3	0.093	30	0.069	0.05	false	true	0.1	10	0	0.1	1	20	0	false	7	50	true	0	false	0.5	44	64	0.44250363901018924	0.5574963609898108	0	0	6025.33836308073	0	2191.7538238641177	0	375750
8	0	"hundred-farmers3"	10000	0	"only-one-field-per-year"	2	3.168	1000	true	true	"historical_trends"	"log-normal"	3.445	true	"hh-nw-kernel-distance"	90	1100	3	0.093	30	0.069	0.05	false	true	0.1	10	0	0.1	1	20	0	false	7	50	true	0	false	0.5	45	64	0.44468704512372637	0.5553129548762736	0	0	5856.466720926571	0	2382.442230643029	0	375750
8	0	"hundred-farmers3"	10000	0	"only-one-field-per-year"	2	3.168	1000	true	true	"historical_trends"	"log-normal"	3.445	true	"hh-nw-kernel-distance"	90	1100	3	0.093	30	0.069	0.05	false	true	0.1	10	0	0.1	1	20	0	false	7	50	true	0	false	0.5	46	64	0.42066957787481807	0.5793304221251819	0	0	5663.496197039067	0	2639.0101983996656	0	375750
8	0	"hundred-farmers3"	10000	0	"only-one-field-per-year"	2	3.168	1000	true	true	"historical_trends"	"log-normal"	3.445	true	"hh-nw-kernel-distance"	90	1100	3	0.093	30	0.069	0.05	false	true	0.1	10	0	0.1	1	20	0	false	7	50	true	0	false	0.5	47	61	0.4245353159851301	0.5754646840148699	0	0	5555.4722439659145	0	2624.6679026317897	0	377055
8	0	"hundred-farmers3"	10000	0	"only-one-field-per-year"	2	3.168	1000	true	true	"historical_trends"	"log-normal"	3.445	true	"hh-nw-kernel-distance"	90	1100	3	0.093	30	0.069	0.05	false	true	0.1	10	0	0.1	1	20	0	false	7	50	true	0	false	0.5	48	61	0.38438661710037175	0.6156133828996283	0	0	5097.749178274809	0	3027.9954477267634	0	377055
8	0	"hundred-farmers3"	10000	0	"only-one-field-per-year"	2	3.168	1000	true	true	"historical_trends"	"log-normal"	3.445	true	"hh-nw-kernel-distance"	90	1100	3	0.093	30	0.069	0.05	false	true	0.1	10	0	0.1	1	20	0	false	7	50	true	0	false	0.5	49	60	0.37209302325581395	0.627906976744186	0	0	4974.8799036076	0	3484.166013521572	0	377595
8	0	"hundred-farmers3"	10000	0	"only-one-field-per-year"	2	3.168	1000	true	true	"historical_trends"	"log-normal"	3.445	true	"hh-nw-kernel-distance"	90	1100	3	0.093	30	0.069	0.05	false	true	0.1	10	0	0.1	1	20	0	false	7	50	true	0	false	0.5	50	56	0.3659305993690852	0.6340694006309149	0	0	4607.044011748901	0	3771.2018852918422	0	380520
9	0	"hundred-farmers3"	10000	0	"only-one-field-per-year"	2	3.168	1000	true	true	"historical_trends"	"log-normal"	3.445	true	"hh-nw-kernel-distance"	90	1100	3	0.093	30	0.069	0.05	false	true	0.1	10	0	0.1	1	20	0	false	7	50	true	0	false	0.5	0	100	0.50186799501868	0.49813200498132004	0	0	0	0	0	0	0
9	0	"hundred-farmers3"	10000	0	"only-one-field-per-year"	2	3.168	1000	true	true	"historical_trends"	"log-normal"	3.445	true	"hh-nw-kernel-distance"	90	1100	3	0.093	30	0.069	0.05	false	true	0.1	10	0	0.1	1	20	0	false	7	50	true	0	false	0.5	1	100	0.5161892901618929	0.4838107098381071	0	0	6208.7039205362635	0	6578.411798492149	0	365310
9	0	"hundred-farmers3"	10000	0	"only-one-field-per-year"	2	3.168	1000	true	true	"historical_trends"	"log-normal"	3.445	true	"hh-nw-kernel-distance"	90	1100	3	0.093	30	0.069	0.05	false	true	0.1	10	0	0.1	1	20	0	false	7	50	true	0	false	0.5	2	100	0.5224159402241594	0.4775840597758406	0	0	6622.321096925949	0	6916.3189999289925	0	365310
9	0	"hundred-farmers3"	10000	0	"only-one-field-per-year"	2	3.168	1000	true	true	"historical_trends"	"log-normal"	3.445	true	"hh-nw-kernel-distance"	90	1100	3	0.093	30	0.069	0.05	false	true	0.1	10	0	0.1	1	20	0	false	7	50	true	0	false	0.5	3	100	0.5224159402241594	0.4775840597758406	0	0	6746.142815227745	0	7257.959123022543	0	365310
9	0	"hundred-farmers3"	10000	0	"only-one-field-per-year"	2	3.168	1000	true	true	"historical_trends"	"log-normal"	3.445	true	"hh-nw-kernel-distance"	90	1100	3	0.093	30	0.069	0.05	false	true	0.1	10	0	0.1	1	20	0	false	7	50	true	0	false	0.5	4	100	0.5236612702366127	0.4763387297633873	0	0	6649.436213863083	0	7563.9225196227535	0	365310
9	0	"hundred-farmers3"	10000	0	"only-one-field-per-year"	2	3.168	1000	true	true	"historical_trends"	"log-normal"	3.445	true	"hh-nw-kernel-distance"	90	1100	3	0.093	30	0.069	0.05	false	true	0.1	10	0	0.1	1	20	0	false	7	50	true	0	false	0.5	5	100	0.5535491905354919	0.4464508094645081	0	0	6776.052512586157	0	7292.198507640403	0	365310
9	0	"hundred-farmers3"	10000	0	"only-one-field-per-year"	2	3.168	1000	true	true	"historical_trends"	"log-normal"	3.445	true	"hh-nw-kernel-distance"	90	1100	3	0.093	30	0.069	0.05	false	true	0.1	10	0	0.1	1	20	0	false	7	50	true	0	false	0.5	6	100	0.5560398505603985	0.4439601494396015	0	0	7253.584066339566	0	7472.90561131358	0	365310
9	0	"hundred-farmers3"	10000	0	"only-one-field-per-year"	2	3.168	1000	true	true	"historical_trends"	"log-normal"	3.445	true	"hh-nw-kernel-distance"	90	1100	3	0.093	30	0.069	0.05	false	true	0.1	10	0	0.1	1	20	0	false	7	50	true	0	false	0.5	7	99	0.5442643391521197	0.4557356608478803	0	0	7453.629079769226	0	7602.597301036233	0	365400
9	0	"hundred-farmers3"	10000	0	"only-one-field-per-year"	2	3.168	1000	true	true	"historical_trends"	"log-normal"	3.445	true	"hh-nw-kernel-distance"	90	1100	3	0.093	30	0.069	0.05	false	true	0.1	10	0	0.1	1	20	0	false	7	50	true	0	false	0.5	8	98	0.5892634207240949	0.4107365792759051	0	0	7341.0916454727285	0	6903.213495178498	0	365490
9	0	"hundred-farmers3"	10000	0	"only-one-field-per-year"	2	3.168	1000	true	true	"historical_trends"	"log-normal"	3.445	true	"hh-nw-kernel-distance"	90	1100	3	0.093	30	0.069	0.05	false	true	0.1	10	0	0.1	1	20	0	false	7	50	true	0	false	0.5	9	96	0.690863579474343	0.3091364205256571	0	0	7190.496698076583	0	4928.460528943752	0	365670
9	0	"hundred-farmers3"	10000	0	"only-one-field-per-year"	2	3.168	1000	true	true	"historical_trends"	"log-normal"	3.445	true	"hh-nw-kernel-distance"	90	1100	3	0.093	30	0.069	0.05	false	true	0.1	10	0	0.1	1	20	0	false	7	50	true	0	false	0.5	10	94	0.7311557788944724	0.26884422110552764	0	0	7959.425463470912	0	3998.012928603157	0	365940
9	0	"hundred-farmers3"	10000	0	"only-one-field-per-year"	2	3.168	1000	true	true	"historical_trends"	"log-normal"	3.445	true	"hh-nw-kernel-distance"	90	1100	3	0.093	30	0.069	0.05	false	true	0.1	10	0	0.1	1	20	0	false	7	50	true	0	false	0.5	11	94	0.7311557788944724	0.26884422110552764	0	0	8263.851896894037	0	4136.988381053105	0	365940
9	0	"hundred-farmers3"	10000	0	"only-one-field-per-year"	2	3.168	1000	true	true	"historical_trends"	"log-normal"	3.445	true	"hh-nw-kernel-distance"	90	1100	3	0.093	30	0.069	0.05	false	true	0.1	10	0	0.1	1	20	0	false	7	50	true	0	false	0.5	12	94	0.7474874371859297	0.25251256281407036	0	0	8995.779706000232	0	3889.3628811598583	0	365940
9	0	"hundred-farmers3"	10000	0	"only-one-field-per-year"	2	3.168	1000	true	true	"historical_trends"	"log-normal"	3.445	true	"hh-nw-kernel-distance"	90	1100	3	0.093	30	0.069	0.05	false	true	0.1	10	0	0.1	1	20	0	false	7	50	true	0	false	0.5	13	94	0.7481155778894473	0.2518844221105528	0	0	8705.530830206744	0	3723.7051637393465	0	365940
9	0	"hundred-farmers3"	10000	0	"only-one-field-per-year"	2	3.168	1000	true	true	"historical_trends"	"log-normal"	3.445	true	"hh-nw-kernel-distance"	90	1100	3	0.093	30	0.069	0.05	false	true	0.1	10	0	0.1	1	20	0	false	7	50	true	0	false	0.5	14	92	0.7537974683544304	0.24620253164556963	0	0	9173.784833471635	0	3715.6221216413555	0	366480
9	0	"hundred-farmers3"	10000	0	"only-one-field-per-year"	2	3.168	1000	true	true	"historical_trends"	"log-normal"	3.445	true	"hh-nw-kernel-distance"	90	1100	3	0.093	30	0.069	0.05	false	true	0.1	10	0	0.1	1	20	0	false	7	50	true	0	false	0.5	15	90	0.763915547024952	0.236084452975048	0	0	9806.525128724903	0	3660.1752314606388	0	367245
9	0	"hundred-farmers3"	10000	0	"only-one-field-per-year"	2	3.168	1000	true	true	"historical_trends"	"log-normal"	3.445	true	"hh-nw-kernel-distance"	90	1100	3	0.093	30	0.069	0.05	false	true	0.1	10	0	0.1	1	20	0	false	7	50	true	0	false	0.5	16	88	0.769825918762089	0.23017408123791103	0	0	9878.105708627341	0	3650.508862636757	0	367785
9	0	"hundred-farmers3"	10000	0	"only-one-field-per-year"	2	3.168	1000	true	true	"historical_trends"	"log-normal"	3.445	true	"hh-nw-kernel-distance"	90	1100	3	0.093	30	0.069	0.05	false	true	0.1	10	0	0.1	1	20	0	false	7	50	true	0	false	0.5	17	87	0.7751786874593892	0.22482131254061077	0	0	10053.907945598103	0	3527.3974724524323	0	368325
9	0	"hundred-farmers3"	10000	0	"only-one-field-per-year"	2	3.168	1000	true	true	"historical_trends"	"log-normal"	3.445	true	"hh-nw-kernel-distance"	90	1100	3	0.093	30	0.069	0.05	false	true	0.1	10	0	0.1	1	20	0	false	7	50	true	0	false	0.5	18	84	0.7830374753451677	0.21696252465483234	0	0	10322.810088767223	0	3495.611156211259	0	369135
9	0	"hundred-farmers3"	10000	0	"only-one-field-per-year"	2	3.168	1000	true	true	"historical_trends"	"log-normal"	3.445	true	"hh-nw-kernel-distance"	90	1100	3	0.093	30	0.069	0.05	false	true	0.1	10	0	0.1	1	20	0	false	7	50	true	0	false	0.5	19	83	0.7984031936127745	0.20159680638722555	0	0	10693.32459351836	0	3092.705976371129	0	369945
9	0	"hundred-farmers3"	10000	0	"only-one-field-per-year"	2	3.168	1000	true	true	"historical_trends"	"log-normal"	3.445	true	"hh-nw-kernel-distance"	90	1100	3	0.093	30	0.069	0.05	false	true	0.1	10	0	0.1	1	20	0	false	7	50	true	0	false	0.5	20	82	0.8089512358049432	0.19104876419505679	0	0	10560.988814341175	0	2594.944409523537	0	370215
9	0	"hundred-farmers3"	10000	0	"only-one-field-per-year"	2	3.168	1000	true	true	"historical_trends"	"log-normal"	3.445	true	"hh-nw-kernel-distance"	90	1100	3	0.093	30	0.069	0.05	false	true	0.1	10	0	0.1	1	20	0	false	7	50	true	0	false	0.5	21	81	0.8077695914266577	0.19223040857334225	0	0	10876.199346888281	0	2655.9938180890417	0	370395
9	0	"hundred-farmers3"	10000	0	"only-one-field-per-year"	2	3.168	1000	true	true	"historical_trends"	"log-normal"	3.445	true	"hh-nw-kernel-distance"	90	1100	3	0.093	30	0.069	0.05	false	true	0.1	10	0	0.1	1	20	0	false	7	50	true	0	false	0.5	22	81	0.8124581379772271	0.18754186202277295	0	0	10864.973285769536	0	2643.1569152940597	0	370395
9	0	"hundred-farmers3"	10000	0	"only-one-field-per-year"	2	3.168	1000	true	true	"historical_trends"	"log-normal"	3.445	true	"hh-nw-kernel-distance"	90	1100	3	0.093	30	0.069	0.05	false	true	0.1	10	0	0.1	1	20	0	false	7	50	true	0	false	0.5	23	81	0.8184862692565305	0.18151373074346952	0	0	10825.662957508803	0	2439.8283083136444	0	370395
9	0	"hundred-farmers3"	10000	0	"only-one-field-per-year"	2	3.168	1000	true	true	"historical_trends"	"log-normal"	3.445	true	"hh-nw-kernel-distance"	90	1100	3	0.093	30	0.069	0.05	false	true	0.1	10	0	0.1	1	20	0	false	7	50	true	0	false	0.5	24	80	0.8173854447439353	0.18261455525606468	0	0	11384.515551261347	0	2174.924391665793	0	370800
9	0	"hundred-farmers3"	10000	0	"only-one-field-per-year"	2	3.168	1000	true	true	"historical_trends"	"log-normal"	3.445	true	"hh-nw-kernel-distance"	90	1100	3	0.093	30	0.069	0.05	false	true	0.1	10	0	0.1	1	20	0	false	7	50	true	0	false	0.5	25	80	0.8173854447439353	0.18261455525606468	0	0	11894.50511527698	0	2228.312020921021	0	370800
9	0	"hundred-farmers3"	10000	0	"only-one-field-per-year"	2	3.168	1000	true	true	"historical_trends"	"log-normal"	3.445	true	"hh-nw-kernel-distance"	90	1100	3	0.093	30	0.069	0.05	false	true	0.1	10	0	0.1	1	20	0	false	7	50	true	0	false	0.5	26	78	0.8174442190669371	0.18255578093306288	0	0	11965.871953886868	0	2276.041351166336	0	371025
9	0	"hundred-farmers3"	10000	0	"only-one-field-per-year"	2	3.168	1000	true	true	"historical_trends"	"log-normal"	3.445	true	"hh-nw-kernel-distance"	90	1100	3	0.093	30	0.069	0.05	false	true	0.1	10	0	0.1	1	20	0	false	7	50	true	0	false	0.5	27	77	0.8238095238095238	0.1761904761904762	0	0	12452.713584547499	0	1988.0772884250407	0	371430
9	0	"hundred-farmers3"	10000	0	"only-one-field-per-year"	2	3.168	1000	true	true	"historical_trends"	"log-normal"	3.445	true	"hh-nw-kernel-distance"	90	1100	3	0.093	30	0.069	0.05	false	true	0.1	10	0	0.1	1	20	0	false	7	50	true	0	false	0.5	28	77	0.8231292517006803	0.17687074829931973	0	0	12823.612957709414	0	1840.8002131008393	0	371430
9	0	"hundred-farmers3"	10000	0	"only-one-field-per-year"	2	3.168	1000	true	true	"historical_trends"	"log-normal"	3.445	true	"hh-nw-kernel-distance"	90	1100	3	0.093	30	0.069	0.05	false	true	0.1	10	0	0.1	1	20	0	false	7	50	true	0	false	0.5	29	76	0.8316291751874574	0.1683708248125426	0	0	13186.973591087073	0	1551.5706241900846	0	371565
9	0	"hundred-farmers3"	10000	0	"only-one-field-per-year"	2	3.168	1000	true	true	"historical_trends"	"log-normal"	3.445	true	"hh-nw-kernel-distance"	90	1100	3	0.093	30	0.069	0.05	false	true	0.1	10	0	0.1	1	20	0	false	7	50	true	0	false	0.5	30	76	0.8336741649625086	0.1663258350374915	0	0	13360.926130187492	0	1591.2354803606722	0	371565
9	0	"hundred-farmers3"	10000	0	"only-one-field-per-year"	2	3.168	1000	true	true	"historical_trends"	"log-normal"	3.445	true	"hh-nw-kernel-distance"	90	1100	3	0.093	30	0.069	0.05	false	true	0.1	10	0	0.1	1	20	0	false	7	50	true	0	false	0.5	31	74	0.8397260273972603	0.16027397260273973	0	0	13818.973829223602	0	1559.940478867609	0	371880
9	0	"hundred-farmers3"	10000	0	"only-one-field-per-year"	2	3.168	1000	true	true	"historical_trends"	"log-normal"	3.445	true	"hh-nw-kernel-distance"	90	1100	3	0.093	30	0.069	0.05	false	true	0.1	10	0	0.1	1	20	0	false	7	50	true	0	false	0.5	32	74	0.8397260273972603	0.16027397260273973	0	0	12656.69305375919	0	1676.0442198376834	0	371880
9	0	"hundred-farmers3"	10000	0	"only-one-field-per-year"	2	3.168	1000	true	true	"historical_trends"	"log-normal"	3.445	true	"hh-nw-kernel-distance"	90	1100	3	0.093	30	0.069	0.05	false	true	0.1	10	0	0.1	1	20	0	false	7	50	true	0	false	0.5	33	74	0.813013698630137	0.18698630136986302	0	0	11751.818904708853	0	1793.2499606608058	0	371880
9	0	"hundred-farmers3"	10000	0	"only-one-field-per-year"	2	3.168	1000	true	true	"historical_trends"	"log-normal"	3.445	true	"hh-nw-kernel-distance"	90	1100	3	0.093	30	0.069	0.05	false	true	0.1	10	0	0.1	1	20	0	false	7	50	true	0	false	0.5	34	73	0.7917525773195876	0.20824742268041238	0	0	11337.519769758168	0	1841.3832029599798	0	372105
9	0	"hundred-farmers3"	10000	0	"only-one-field-per-year"	2	3.168	1000	true	true	"historical_trends"	"log-normal"	3.445	true	"hh-nw-kernel-distance"	90	1100	3	0.093	30	0.069	0.05	false	true	0.1	10	0	0.1	1	20	0	false	7	50	true	0	false	0.5	35	73	0.8192439862542955	0.18075601374570446	0	0	10548.259346638564	0	1834.071219267623	0	372105
9	0	"hundred-farmers3"	10000	0	"only-one-field-per-year"	2	3.168	1000	true	true	"historical_trends"	"log-normal"	3.445	true	"hh-nw-kernel-distance"	90	1100	3	0.093	30	0.069	0.05	false	true	0.1	10	0	0.1	1	20	0	false	7	50	true	0	false	0.5	36	72	0.8279198341395991	0.17208016586040084	0	0	9334.706419551141	0	1749.6965271689194	0	372465
9	0	"hundred-farmers3"	10000	0	"only-one-field-per-year"	2	3.168	1000	true	true	"historical_trends"	"log-normal"	3.445	true	"hh-nw-kernel-distance"	90	1100	3	0.093	30	0.069	0.05	false	true	0.1	10	0	0.1	1	20	0	false	7	50	true	0	false	0.5	37	71	0.8177408177408177	0.18225918225918225	0	0	9767.603861259418	0	1404.2606250671624	0	372645
9	0	"hundred-farmers3"	10000	0	"only-one-field-per-year"	2	3.168	1000	true	true	"historical_trends"	"log-normal"	3.445	true	"hh-nw-kernel-distance"	90	1100	3	0.093	30	0.069	0.05	false	true	0.1	10	0	0.1	1	20	0	false	7	50	true	0	false	0.5	38	71	0.7955647955647955	0.20443520443520444	0	0	10178.809970181128	0	1496.663771703311	0	372645
9	0	"hundred-farmers3"	10000	0	"only-one-field-per-year"	2	3.168	1000	true	true	"historical_trends"	"log-normal"	3.445	true	"hh-nw-kernel-distance"	90	1100	3	0.093	30	0.069	0.05	false	true	0.1	10	0	0.1	1	20	0	false	7	50	true	0	false	0.5	39	70	0.7981843575418994	0.20181564245810055	0	0	10664.077216102058	0	1272.8137012755176	0	373140
9	0	"hundred-farmers3"	10000	0	"only-one-field-per-year"	2	3.168	1000	true	true	"historical_trends"	"log-normal"	3.445	true	"hh-nw-kernel-distance"	90	1100	3	0.093	30	0.069	0.05	false	true	0.1	10	0	0.1	1	20	0	false	7	50	true	0	false	0.5	40	70	0.7981843575418994	0.20181564245810055	0	0	10122.238168954033	0	1340.2262786634255	0	373140
9	0	"hundred-farmers3"	10000	0	"only-one-field-per-year"	2	3.168	1000	true	true	"historical_trends"	"log-normal"	3.445	true	"hh-nw-kernel-distance"	90	1100	3	0.093	30	0.069	0.05	false	true	0.1	10	0	0.1	1	20	0	false	7	50	true	0	false	0.5	41	69	0.7925718290119131	0.20742817098808689	0	0	10365.273743872438	0	1383.5798686644441	0	373365
9	0	"hundred-farmers3"	10000	0	"only-one-field-per-year"	2	3.168	1000	true	true	"historical_trends"	"log-normal"	3.445	true	"hh-nw-kernel-distance"	90	1100	3	0.093	30	0.069	0.05	false	true	0.1	10	0	0.1	1	20	0	false	7	50	true	0	false	0.5	42	69	0.7813594954449895	0.21864050455501052	0	0	10464.064812573217	0	1458.9646037600492	0	373365
9	0	"hundred-farmers3"	10000	0	"only-one-field-per-year"	2	3.168	1000	true	true	"historical_trends"	"log-normal"	3.445	true	"hh-nw-kernel-distance"	90	1100	3	0.093	30	0.069	0.05	false	true	0.1	10	0	0.1	1	20	0	false	7	50	true	0	false	0.5	43	67	0.7659123055162659	0.2340876944837341	0	0	10247.764231409341	0	1482.5544448236337	0	373950
9	0	"hundred-farmers3"	10000	0	"only-one-field-per-year"	2	3.168	1000	true	true	"historical_trends"	"log-normal"	3.445	true	"hh-nw-kernel-distance"	90	1100	3	0.093	30	0.069	0.05	false	true	0.1	10	0	0.1	1	20	0	false	7	50	true	0	false	0.5	44	66	0.701280227596017	0.29871977240398295	0	0	9793.316963011717	0	1591.219072470672	0	374310
9	0	"hundred-farmers3"	10000	0	"only-one-field-per-year"	2	3.168	1000	true	true	"historical_trends"	"log-normal"	3.445	true	"hh-nw-kernel-distance"	90	1100	3	0.093	30	0.069	0.05	false	true	0.1	10	0	0.1	1	20	0	false	7	50	true	0	false	0.5	45	63	0.7341587764020393	0.2658412235979607	0	0	9938.050285950427	0	1412.169046343358	0	375795
9	0	"hundred-farmers3"	10000	0	"only-one-field-per-year"	2	3.168	1000	true	true	"historical_trends"	"log-normal"	3.445	true	"hh-nw-kernel-distance"	90	1100	3	0.093	30	0.069	0.05	false	true	0.1	10	0	0.1	1	20	0	false	7	50	true	0	false	0.5	46	60	0.7414561664190193	0.2585438335809807	0	0	9359.248176517387	0	1388.942205916408	0	377010
9	0	"hundred-farmers3"	10000	0	"only-one-field-per-year"	2	3.168	1000	true	true	"historical_trends"	"log-normal"	3.445	true	"hh-nw-kernel-distance"	90	1100	3	0.093	30	0.069	0.05	false	true	0.1	10	0	0.1	1	20	0	false	7	50	true	0	false	0.5	47	60	0.7392273402674592	0.2607726597325409	0	0	9890.040907862744	0	1575.6700744028374	0	377010
9	0	"hundred-farmers3"	10000	0	"only-one-field-per-year"	2	3.168	1000	true	true	"historical_trends"	"log-normal"	3.445	true	"hh-nw-kernel-distance"	90	1100	3	0.093	30	0.069	0.05	false	true	0.1	10	0	0.1	1	20	0	false	7	50	true	0	false	0.5	48	59	0.7111940298507463	0.28880597014925374	0	0	9274.177482107681	0	1755.5065928256638	0	377280
9	0	"hundred-farmers3"	10000	0	"only-one-field-per-year"	2	3.168	1000	true	true	"historical_trends"	"log-normal"	3.445	true	"hh-nw-kernel-distance"	90	1100	3	0.093	30	0.069	0.05	false	true	0.1	10	0	0.1	1	20	0	false	7	50	true	0	false	0.5	49	55	0.7071097372488409	0.2928902627511592	0	0	9224.588816639192	0	1704.464137150073	0	379350
9	0	"hundred-farmers3"	10000	0	"only-one-field-per-year"	2	3.168	1000	true	true	"historical_trends"	"log-normal"	3.445	true	"hh-nw-kernel-distance"	90	1100	3	0.093	30	0.069	0.05	false	true	0.1	10	0	0.1	1	20	0	false	7	50	true	0	false	0.5	50	54	0.714063714063714	0.28593628593628595	0	0	9559.059228573678	0	1815.8098315796585	0	379665
10	0	"hundred-farmers3"	10000	0	"only-one-field-per-year"	2	3.168	1000	true	true	"historical_trends"	"log-normal"	3.445	true	"hh-nw-kernel-distance"	90	1100	3	0.093	30	0.069	0.05	false	true	0.1	10	0	0.1	1	20	0	false	7	50	true	0	false	0.5	0	100	0.50186799501868	0.49813200498132004	0	0	0	0	0	0	0
10	0	"hundred-farmers3"	10000	0	"only-one-field-per-year"	2	3.168	1000	true	true	"historical_trends"	"log-normal"	3.445	true	"hh-nw-kernel-distance"	90	1100	3	0.093	30	0.069	0.05	false	true	0.1	10	0	0.1	1	20	0	false	7	50	true	0	false	0.5	1	100	0.47198007471980075	0.5280199252801993	0	0	5976.124949129346	0	6347.810024791349	0	365310
10	0	"hundred-farmers3"	10000	0	"only-one-field-per-year"	2	3.168	1000	true	true	"historical_trends"	"log-normal"	3.445	true	"hh-nw-kernel-distance"	90	1100	3	0.093	30	0.069	0.05	false	true	0.1	10	0	0.1	1	20	0	false	7	50	true	0	false	0.5	2	100	0.47696139476961397	0.523038605230386	0	0	6164.4225899998555	0	6688.39305361438	0	365310
10	0	"hundred-farmers3"	10000	0	"only-one-field-per-year"	2	3.168	1000	true	true	"historical_trends"	"log-normal"	3.445	true	"hh-nw-kernel-distance"	90	1100	3	0.093	30	0.069	0.05	false	true	0.1	10	0	0.1	1	20	0	false	7	50	true	0	false	0.5	3	100	0.48941469489414696	0.5105853051058531	0	0	6589.801745494555	0	7043.267761438701	0	365310
10	0	"hundred-farmers3"	10000	0	"only-one-field-per-year"	2	3.168	1000	true	true	"historical_trends"	"log-normal"	3.445	true	"hh-nw-kernel-distance"	90	1100	3	0.093	30	0.069	0.05	false	true	0.1	10	0	0.1	1	20	0	false	7	50	true	0	false	0.5	4	100	0.4838107098381071	0.5161892901618929	0	0	5923.766912068905	0	7427.270867445773	0	365310
10	0	"hundred-farmers3"	10000	0	"only-one-field-per-year"	2	3.168	1000	true	true	"historical_trends"	"log-normal"	3.445	true	"hh-nw-kernel-distance"	90	1100	3	0.093	30	0.069	0.05	false	true	0.1	10	0	0.1	1	20	0	false	7	50	true	0	false	0.5	5	100	0.5168119551681195	0.48318804483188044	0	0	6154.322891235319	0	6829.633303550389	0	365310
10	0	"hundred-farmers3"	10000	0	"only-one-field-per-year"	2	3.168	1000	true	true	"historical_trends"	"log-normal"	3.445	true	"hh-nw-kernel-distance"	90	1100	3	0.093	30	0.069	0.05	false	true	0.1	10	0	0.1	1	20	0	false	7	50	true	0	false	0.5	6	99	0.5155860349127181	0.4844139650872818	0	0	6667.918404486959	0	7196.746868813979	0	365400
10	0	"hundred-farmers3"	10000	0	"only-one-field-per-year"	2	3.168	1000	true	true	"historical_trends"	"log-normal"	3.445	true	"hh-nw-kernel-distance"	90	1100	3	0.093	30	0.069	0.05	false	true	0.1	10	0	0.1	1	20	0	false	7	50	true	0	false	0.5	7	96	0.5143929912390488	0.4856070087609512	0	0	7061.76626914842	0	7571.986165741866	0	365670
10	0	"hundred-farmers3"	10000	0	"only-one-field-per-year"	2	3.168	1000	true	true	"historical_trends"	"log-normal"	3.445	true	"hh-nw-kernel-distance"	90	1100	3	0.093	30	0.069	0.05	false	true	0.1	10	0	0.1	1	20	0	false	7	50	true	0	false	0.5	8	96	0.5394242803504381	0.46057571964956195	0	0	6928.807909494461	0	7370.654311826552	0	365670
10	0	"hundred-farmers3"	10000	0	"only-one-field-per-year"	2	3.168	1000	true	true	"historical_trends"	"log-normal"	3.445	true	"hh-nw-kernel-distance"	90	1100	3	0.093	30	0.069	0.05	false	true	0.1	10	0	0.1	1	20	0	false	7	50	true	0	false	0.5	9	94	0.6262562814070352	0.37374371859296485	0	0	6763.871579294905	0	5677.984554867867	0	365940
10	0	"hundred-farmers3"	10000	0	"only-one-field-per-year"	2	3.168	1000	true	true	"historical_trends"	"log-normal"	3.445	true	"hh-nw-kernel-distance"	90	1100	3	0.093	30	0.069	0.05	false	true	0.1	10	0	0.1	1	20	0	false	7	50	true	0	false	0.5	10	93	0.6347607052896725	0.36523929471032746	0	0	7468.020983309708	0	5550.704158750086	0	366120
10	0	"hundred-farmers3"	10000	0	"only-one-field-per-year"	2	3.168	1000	true	true	"historical_trends"	"log-normal"	3.445	true	"hh-nw-kernel-distance"	90	1100	3	0.093	30	0.069	0.05	false	true	0.1	10	0	0.1	1	20	0	false	7	50	true	0	false	0.5	11	91	0.635673624288425	0.36432637571157495	0	0	7872.406389233164	0	5725.544518399835	0	366435
10	0	"hundred-farmers3"	10000	0	"only-one-field-per-year"	2	3.168	1000	true	true	"historical_trends"	"log-normal"	3.445	true	"hh-nw-kernel-distance"	90	1100	3	0.093	30	0.069	0.05	false	true	0.1	10	0	0.1	1	20	0	false	7	50	true	0	false	0.5	12	90	0.644853875476493	0.35514612452350697	0	0	8179.788203269436	0	5783.312275014087	0	366750
10	0	"hundred-farmers3"	10000	0	"only-one-field-per-year"	2	3.168	1000	true	true	"historical_trends"	"log-normal"	3.445	true	"hh-nw-kernel-distance"	90	1100	3	0.093	30	0.069	0.05	false	true	0.1	10	0	0.1	1	20	0	false	7	50	true	0	false	0.5	13	90	0.6721728081321474	0.3278271918678526	0	0	7781.573403299363	0	5170.878252947299	0	366750
10	0	"hundred-farmers3"	10000	0	"only-one-field-per-year"	2	3.168	1000	true	true	"historical_trends"	"log-normal"	3.445	true	"hh-nw-kernel-distance"	90	1100	3	0.093	30	0.069	0.05	false	true	0.1	10	0	0.1	1	20	0	false	7	50	true	0	false	0.5	14	88	0.6606914212548015	0.3393085787451985	0	0	8008.225904733321	0	5242.54268221309	0	367290
10	0	"hundred-farmers3"	10000	0	"only-one-field-per-year"	2	3.168	1000	true	true	"historical_trends"	"log-normal"	3.445	true	"hh-nw-kernel-distance"	90	1100	3	0.093	30	0.069	0.05	false	true	0.1	10	0	0.1	1	20	0	false	7	50	true	0	false	0.5	15	86	0.6694641704325371	0.33053582956746286	0	0	8201.417667861466	0	5234.964348332285	0	367875
10	0	"hundred-farmers3"	10000	0	"only-one-field-per-year"	2	3.168	1000	true	true	"historical_trends"	"log-normal"	3.445	true	"hh-nw-kernel-distance"	90	1100	3	0.093	30	0.069	0.05	false	true	0.1	10	0	0.1	1	20	0	false	7	50	true	0	false	0.5	16	83	0.6764705882352942	0.3235294117647059	0	0	8752.537238768855	0	5207.197003333796	0	368730
10	0	"hundred-farmers3"	10000	0	"only-one-field-per-year"	2	3.168	1000	true	true	"historical_trends"	"log-normal"	3.445	true	"hh-nw-kernel-distance"	90	1100	3	0.093	30	0.069	0.05	false	true	0.1	10	0	0.1	1	20	0	false	7	50	true	0	false	0.5	17	83	0.6666666666666666	0.3333333333333333	0	0	8467.107041031939	0	5232.714029919097	0	368730
10	0	"hundred-farmers3"	10000	0	"only-one-field-per-year"	2	3.168	1000	true	true	"historical_trends"	"log-normal"	3.445	true	"hh-nw-kernel-distance"	90	1100	3	0.093	30	0.069	0.05	false	true	0.1	10	0	0.1	1	20	0	false	7	50	true	0	false	0.5	18	81	0.6609385327164574	0.33906146728354264	0	0	8620.651052651792	0	5182.477039550847	0	369495
10	0	"hundred-farmers3"	10000	0	"only-one-field-per-year"	2	3.168	1000	true	true	"historical_trends"	"log-normal"	3.445	true	"hh-nw-kernel-distance"	90	1100	3	0.093	30	0.069	0.05	false	true	0.1	10	0	0.1	1	20	0	false	7	50	true	0	false	0.5	19	80	0.6613651424784626	0.33863485752153744	0	0	9011.925420294521	0	5002.250896251764	0	369675
10	0	"hundred-farmers3"	10000	0	"only-one-field-per-year"	2	3.168	1000	true	true	"historical_trends"	"log-normal"	3.445	true	"hh-nw-kernel-distance"	90	1100	3	0.093	30	0.069	0.05	false	true	0.1	10	0	0.1	1	20	0	false	7	50	true	0	false	0.5	20	78	0.667782987273945	0.3322170127260549	0	0	9188.083901765784	0	4273.808222222678	0	370395
10	0	"hundred-farmers3"	10000	0	"only-one-field-per-year"	2	3.168	1000	true	true	"historical_trends"	"log-normal"	3.445	true	"hh-nw-kernel-distance"	90	1100	3	0.093	30	0.069	0.05	false	true	0.1	10	0	0.1	1	20	0	false	7	50	true	0	false	0.5	21	78	0.6630944407233758	0.33690555927662424	0	0	8970.942047158414	0	4406.29047942515	0	370395
10	0	"hundred-farmers3"	10000	0	"only-one-field-per-year"	2	3.168	1000	true	true	"historical_trends"	"log-normal"	3.445	true	"hh-nw-kernel-distance"	90	1100	3	0.093	30	0.069	0.05	false	true	0.1	10	0	0.1	1	20	0	false	7	50	true	0	false	0.5	22	77	0.687248322147651	0.312751677852349	0	0	8916.172023716652	0	4254.581517510107	0	370530
10	0	"hundred-farmers3"	10000	0	"only-one-field-per-year"	2	3.168	1000	true	true	"historical_trends"	"log-normal"	3.445	true	"hh-nw-kernel-distance"	90	1100	3	0.093	30	0.069	0.05	false	true	0.1	10	0	0.1	1	20	0	false	7	50	true	0	false	0.5	23	77	0.689261744966443	0.31073825503355706	0	0	9391.356660201447	0	3850.2820176204827	0	370530
10	0	"hundred-farmers3"	10000	0	"only-one-field-per-year"	2	3.168	1000	true	true	"historical_trends"	"log-normal"	3.445	true	"hh-nw-kernel-distance"	90	1100	3	0.093	30	0.069	0.05	false	true	0.1	10	0	0.1	1	20	0	false	7	50	true	0	false	0.5	24	76	0.6725067385444744	0.3274932614555256	0	0	9565.99711075308	0	3765.649136939499	0	370800
10	0	"hundred-farmers3"	10000	0	"only-one-field-per-year"	2	3.168	1000	true	true	"historical_trends"	"log-normal"	3.445	true	"hh-nw-kernel-distance"	90	1100	3	0.093	30	0.069	0.05	false	true	0.1	10	0	0.1	1	20	0	false	7	50	true	0	false	0.5	25	75	0.6671177266576455	0.33288227334235454	0	0	9764.850248502968	0	3885.6903559756843	0	371070
10	0	"hundred-farmers3"	10000	0	"only-one-field-per-year"	2	3.168	1000	true	true	"historical_trends"	"log-normal"	3.445	true	"hh-nw-kernel-distance"	90	1100	3	0.093	30	0.069	0.05	false	true	0.1	10	0	0.1	1	20	0	false	7	50	true	0	false	0.5	26	75	0.6650879566982408	0.3349120433017591	0	0	9534.04451166267	0	4062.0722721162983	0	371070
10	0	"hundred-farmers3"	10000	0	"only-one-field-per-year"	2	3.168	1000	true	true	"historical_trends"	"log-normal"	3.445	true	"hh-nw-kernel-distance"	90	1100	3	0.093	30	0.069	0.05	false	true	0.1	10	0	0.1	1	20	0	false	7	50	true	0	false	0.5	27	73	0.6700960219478738	0.3299039780521262	0	0	9726.895884658788	0	3912.9936692961937	0	371970
10	0	"hundred-farmers3"	10000	0	"only-one-field-per-year"	2	3.168	1000	true	true	"historical_trends"	"log-normal"	3.445	true	"hh-nw-kernel-distance"	90	1100	3	0.093	30	0.069	0.05	false	true	0.1	10	0	0.1	1	20	0	false	7	50	true	0	false	0.5	28	72	0.6744989633724948	0.3255010366275052	0	0	10059.690788989834	0	3161.3288697553294	0	372465
10	0	"hundred-farmers3"	10000	0	"only-one-field-per-year"	2	3.168	1000	true	true	"historical_trends"	"log-normal"	3.445	true	"hh-nw-kernel-distance"	90	1100	3	0.093	30	0.069	0.05	false	true	0.1	10	0	0.1	1	20	0	false	7	50	true	0	false	0.5	29	70	0.7000695894224078	0.29993041057759223	0	0	10512.790116038423	0	2921.129653194413	0	372915
10	0	"hundred-farmers3"	10000	0	"only-one-field-per-year"	2	3.168	1000	true	true	"historical_trends"	"log-normal"	3.445	true	"hh-nw-kernel-distance"	90	1100	3	0.093	30	0.069	0.05	false	true	0.1	10	0	0.1	1	20	0	false	7	50	true	0	false	0.5	30	70	0.7000695894224078	0.29993041057759223	0	0	10707.452444603116	0	3005.354410567054	0	372915
10	0	"hundred-farmers3"	10000	0	"only-one-field-per-year"	2	3.168	1000	true	true	"historical_trends"	"log-normal"	3.445	true	"hh-nw-kernel-distance"	90	1100	3	0.093	30	0.069	0.05	false	true	0.1	10	0	0.1	1	20	0	false	7	50	true	0	false	0.5	31	70	0.7118997912317327	0.2881002087682672	0	0	11041.160719973865	0	2568.1912817125813	0	372915
10	0	"hundred-farmers3"	10000	0	"only-one-field-per-year"	2	3.168	1000	true	true	"historical_trends"	"log-normal"	3.445	true	"hh-nw-kernel-distance"	90	1100	3	0.093	30	0.069	0.05	false	true	0.1	10	0	0.1	1	20	0	false	7	50	true	0	false	0.5	32	69	0.69155617585485	0.30844382414515004	0	0	9183.629075035287	0	2728.9958332104125	0	373095
10	0	"hundred-farmers3"	10000	0	"only-one-field-per-year"	2	3.168	1000	true	true	"historical_trends"	"log-normal"	3.445	true	"hh-nw-kernel-distance"	90	1100	3	0.093	30	0.069	0.05	false	true	0.1	10	0	0.1	1	20	0	false	7	50	true	0	false	0.5	33	69	0.6762037683182135	0.32379623168178645	0	0	8913.489198475076	0	2898.9707901618353	0	373095
10	0	"hundred-farmers3"	10000	0	"only-one-field-per-year"	2	3.168	1000	true	true	"historical_trends"	"log-normal"	3.445	true	"hh-nw-kernel-distance"	90	1100	3	0.093	30	0.069	0.05	false	true	0.1	10	0	0.1	1	20	0	false	7	50	true	0	false	0.5	34	67	0.6678420310296191	0.3321579689703808	0	0	9001.81224356965	0	3001.8411306714866	0	373770
10	0	"hundred-farmers3"	10000	0	"only-one-field-per-year"	2	3.168	1000	true	true	"historical_trends"	"log-normal"	3.445	true	"hh-nw-kernel-distance"	90	1100	3	0.093	30	0.069	0.05	false	true	0.1	10	0	0.1	1	20	0	false	7	50	true	0	false	0.5	35	66	0.6760961810466761	0.32390381895332393	0	0	8441.18762678854	0	2782.9560006349507	0	373950
10	0	"hundred-farmers3"	10000	0	"only-one-field-per-year"	2	3.168	1000	true	true	"historical_trends"	"log-normal"	3.445	true	"hh-nw-kernel-distance"	90	1100	3	0.093	30	0.069	0.05	false	true	0.1	10	0	0.1	1	20	0	false	7	50	true	0	false	0.5	36	66	0.7121640735502122	0.28783592644978784	0	0	7118.465542620579	0	2669.8233504752247	0	373950
10	0	"hundred-farmers3"	10000	0	"only-one-field-per-year"	2	3.168	1000	true	true	"historical_trends"	"log-normal"	3.445	true	"hh-nw-kernel-distance"	90	1100	3	0.093	30	0.069	0.05	false	true	0.1	10	0	0.1	1	20	0	false	7	50	true	0	false	0.5	37	64	0.7211126961483595	0.2788873038516405	0	0	7793.978695027498	0	2059.209771360389	0	374490
10	0	"hundred-farmers3"	10000	0	"only-one-field-per-year"	2	3.168	1000	true	true	"historical_trends"	"log-normal"	3.445	true	"hh-nw-kernel-distance"	90	1100	3	0.093	30	0.069	0.05	false	true	0.1	10	0	0.1	1	20	0	false	7	50	true	0	false	0.5	38	62	0.7105831533477321	0.2894168466522678	0	0	8271.103404209869	0	2102.3725096643107	0	375075
10	0	"hundred-farmers3"	10000	0	"only-one-field-per-year"	2	3.168	1000	true	true	"historical_trends"	"log-normal"	3.445	true	"hh-nw-kernel-distance"	90	1100	3	0.093	30	0.069	0.05	false	true	0.1	10	0	0.1	1	20	0	false	7	50	true	0	false	0.5	39	61	0.7215373459028281	0.27846265409717186	0	0	8747.227416509542	0	2057.8962742252243	0	375525
10	0	"hundred-farmers3"	10000	0	"only-one-field-per-year"	2	3.168	1000	true	true	"historical_trends"	"log-normal"	3.445	true	"hh-nw-kernel-distance"	90	1100	3	0.093	30	0.069	0.05	false	true	0.1	10	0	0.1	1	20	0	false	7	50	true	0	false	0.5	40	60	0.7258181818181818	0.2741818181818182	0	0	8717.055823994246	0	2070.2423385972556	0	375705
10	0	"hundred-farmers3"	10000	0	"only-one-field-per-year"	2	3.168	1000	true	true	"historical_trends"	"log-normal"	3.445	true	"hh-nw-kernel-distance"	90	1100	3	0.093	30	0.069	0.05	false	true	0.1	10	0	0.1	1	20	0	false	7	50	true	0	false	0.5	41	60	0.6923636363636364	0.30763636363636365	0	0	8610.562703973803	0	2222.120667860758	0	375705
10	0	"hundred-farmers3"	10000	0	"only-one-field-per-year"	2	3.168	1000	true	true	"historical_trends"	"log-normal"	3.445	true	"hh-nw-kernel-distance"	90	1100	3	0.093	30	0.069	0.05	false	true	0.1	10	0	0.1	1	20	0	false	7	50	true	0	false	0.5	42	59	0.6733185513673319	0.3266814486326681	0	0	8354.395309289686	0	2265.399786045912	0	376695
10	0	"hundred-farmers3"	10000	0	"only-one-field-per-year"	2	3.168	1000	true	true	"historical_trends"	"log-normal"	3.445	true	"hh-nw-kernel-distance"	90	1100	3	0.093	30	0.069	0.05	false	true	0.1	10	0	0.1	1	20	0	false	7	50	true	0	false	0.5	43	59	0.6245380635624538	0.3754619364375462	0	0	7977.728832029311	0	2450.3732770300408	0	376695
10	0	"hundred-farmers3"	10000	0	"only-one-field-per-year"	2	3.168	1000	true	true	"historical_trends"	"log-normal"	3.445	true	"hh-nw-kernel-distance"	90	1100	3	0.093	30	0.069	0.05	false	true	0.1	10	0	0.1	1	20	0	false	7	50	true	0	false	0.5	44	58	0.5772964899178491	0.42270351008215085	0	0	7449.917928768249	0	2543.886293621683	0	377325
10	0	"hundred-farmers3"	10000	0	"only-one-field-per-year"	2	3.168	1000	true	true	"historical_trends"	"log-normal"	3.445	true	"hh-nw-kernel-distance"	90	1100	3	0.093	30	0.069	0.05	false	true	0.1	10	0	0.1	1	20	0	false	7	50	true	0	false	0.5	45	56	0.5823076923076923	0.4176923076923077	0	0	7447.101641617462	0	2600.3262121085954	0	379080
10	0	"hundred-farmers3"	10000	0	"only-one-field-per-year"	2	3.168	1000	true	true	"historical_trends"	"log-normal"	3.445	true	"hh-nw-kernel-distance"	90	1100	3	0.093	30	0.069	0.05	false	true	0.1	10	0	0.1	1	20	0	false	7	50	true	0	false	0.5	46	55	0.5666666666666667	0.43333333333333335	0	0	6623.68659344134	0	2801.6165749380066	0	379530
10	0	"hundred-farmers3"	10000	0	"only-one-field-per-year"	2	3.168	1000	true	true	"historical_trends"	"log-normal"	3.445	true	"hh-nw-kernel-distance"	90	1100	3	0.093	30	0.069	0.05	false	true	0.1	10	0	0.1	1	20	0	false	7	50	true	0	false	0.5	47	54	0.572347266881029	0.42765273311897106	0	0	6836.6251327124455	0	2738.801725961607	0	381600
10	0	"hundred-farmers3"	10000	0	"only-one-field-per-year"	2	3.168	1000	true	true	"historical_trends"	"log-normal"	3.445	true	"hh-nw-kernel-distance"	90	1100	3	0.093	30	0.069	0.05	false	true	0.1	10	0	0.1	1	20	0	false	7	50	true	0	false	0.5	48	51	0.5279146141215106	0.4720853858784893	0	0	6245.184645846832	0	2843.303756102689	0	382770
10	0	"hundred-farmers3"	10000	0	"only-one-field-per-year"	2	3.168	1000	true	true	"historical_trends"	"log-normal"	3.445	true	"hh-nw-kernel-distance"	90	1100	3	0.093	30	0.069	0.05	false	true	0.1	10	0	0.1	1	20	0	false	7	50	true	0	false	0.5	49	51	0.4720853858784893	0.5279146141215106	0	0	5581.62753541111	0	3094.7487605506485	0	382770
10	0	"hundred-farmers3"	10000	0	"only-one-field-per-year"	2	3.168	1000	true	true	"historical_trends"	"log-normal"	3.445	true	"hh-nw-kernel-distance"	90	1100	3	0.093	30	0.069	0.05	false	true	0.1	10	0	0.1	1	20	0	false	7	50	true	0	false	0.5	50	49	0.47039199332777315	0.5296080066722268	0	0	5707.203242657776	0	3031.1519050331217	0	383625
11	0	"hundred-farmers3"	10000	0	"only-one-field-per-year"	2	3.168	1000	true	true	"historical_trends"	"log-normal"	3.445	true	"hh-nw-kernel-distance"	90	1100	3	0.093	30	0.069	0.05	false	true	0.1	10	0	0.1	1	20	0	false	7	50	true	0	false	0.5	0	100	0.50186799501868	0.49813200498132004	0	0	0	0	0	0	0
11	0	"hundred-farmers3"	10000	0	"only-one-field-per-year"	2	3.168	1000	true	true	"historical_trends"	"log-normal"	3.445	true	"hh-nw-kernel-distance"	90	1100	3	0.093	30	0.069	0.05	false	true	0.1	10	0	0.1	1	20	0	false	7	50	true	0	false	0.5	1	100	0.48194271481942713	0.5180572851805728	0	0	6403.8208684839965	0	6869.9376473378015	0	365310
11	0	"hundred-farmers3"	10000	0	"only-one-field-per-year"	2	3.168	1000	true	true	"historical_trends"	"log-normal"	3.445	true	"hh-nw-kernel-distance"	90	1100	3	0.093	30	0.069	0.05	false	true	0.1	10	0	0.1	1	20	0	false	7	50	true	0	false	0.5	2	100	0.4800747198007472	0.5199252801992528	0	0	6271.967721218567	0	7213.774630687937	0	365310
11	0	"hundred-farmers3"	10000	0	"only-one-field-per-year"	2	3.168	1000	true	true	"historical_trends"	"log-normal"	3.445	true	"hh-nw-kernel-distance"	90	1100	3	0.093	30	0.069	0.05	false	true	0.1	10	0	0.1	1	20	0	false	7	50	true	0	false	0.5	3	100	0.4701120797011208	0.5298879202988792	0	0	6610.875944594785	0	7604.608299616931	0	365310
11	0	"hundred-farmers3"	10000	0	"only-one-field-per-year"	2	3.168	1000	true	true	"historical_trends"	"log-normal"	3.445	true	"hh-nw-kernel-distance"	90	1100	3	0.093	30	0.069	0.05	false	true	0.1	10	0	0.1	1	20	0	false	7	50	true	0	false	0.5	4	100	0.4520547945205479	0.547945205479452	0	0	6211.585037596873	0	7941.798207216857	0	365310
11	0	"hundred-farmers3"	10000	0	"only-one-field-per-year"	2	3.168	1000	true	true	"historical_trends"	"log-normal"	3.445	true	"hh-nw-kernel-distance"	90	1100	3	0.093	30	0.069	0.05	false	true	0.1	10	0	0.1	1	20	0	false	7	50	true	0	false	0.5	5	100	0.47696139476961397	0.523038605230386	0	0	6559.7308536288165	0	7590.640006505849	0	365310
11	0	"hundred-farmers3"	10000	0	"only-one-field-per-year"	2	3.168	1000	true	true	"historical_trends"	"log-normal"	3.445	true	"hh-nw-kernel-distance"	90	1100	3	0.093	30	0.069	0.05	false	true	0.1	10	0	0.1	1	20	0	false	7	50	true	0	false	0.5	6	100	0.47198007471980075	0.5280199252801993	0	0	6695.392202241691	0	7837.030015243639	0	365310
11	0	"hundred-farmers3"	10000	0	"only-one-field-per-year"	2	3.168	1000	true	true	"historical_trends"	"log-normal"	3.445	true	"hh-nw-kernel-distance"	90	1100	3	0.093	30	0.069	0.05	false	true	0.1	10	0	0.1	1	20	0	false	7	50	true	0	false	0.5	7	99	0.45760598503740646	0.5423940149625935	0	0	6633.342780354142	0	8167.608684967766	0	365400
11	0	"hundred-farmers3"	10000	0	"only-one-field-per-year"	2	3.168	1000	true	true	"historical_trends"	"log-normal"	3.445	true	"hh-nw-kernel-distance"	90	1100	3	0.093	30	0.069	0.05	false	true	0.1	10	0	0.1	1	20	0	false	7	50	true	0	false	0.5	8	97	0.47375	0.52625	0	0	6048.633848824032	0	8142.482560057396	0	365580
11	0	"hundred-farmers3"	10000	0	"only-one-field-per-year"	2	3.168	1000	true	true	"historical_trends"	"log-normal"	3.445	true	"hh-nw-kernel-distance"	90	1100	3	0.093	30	0.069	0.05	false	true	0.1	10	0	0.1	1	20	0	false	7	50	true	0	false	0.5	9	96	0.5181476846057572	0.4818523153942428	0	0	6385.367062572919	0	6967.297884553823	0	365670
11	0	"hundred-farmers3"	10000	0	"only-one-field-per-year"	2	3.168	1000	true	true	"historical_trends"	"log-normal"	3.445	true	"hh-nw-kernel-distance"	90	1100	3	0.093	30	0.069	0.05	false	true	0.1	10	0	0.1	1	20	0	false	7	50	true	0	false	0.5	10	95	0.5316614420062696	0.4683385579937304	0	0	6788.300280738275	0	6447.129395016337	0	365805
11	0	"hundred-farmers3"	10000	0	"only-one-field-per-year"	2	3.168	1000	true	true	"historical_trends"	"log-normal"	3.445	true	"hh-nw-kernel-distance"	90	1100	3	0.093	30	0.069	0.05	false	true	0.1	10	0	0.1	1	20	0	false	7	50	true	0	false	0.5	11	93	0.526117054751416	0.47388294524858404	0	0	6752.991716560949	0	6677.716112085211	0	366075
11	0	"hundred-farmers3"	10000	0	"only-one-field-per-year"	2	3.168	1000	true	true	"historical_trends"	"log-normal"	3.445	true	"hh-nw-kernel-distance"	90	1100	3	0.093	30	0.069	0.05	false	true	0.1	10	0	0.1	1	20	0	false	7	50	true	0	false	0.5	12	91	0.5393401015228426	0.4606598984771574	0	0	7201.052951084839	0	6699.877520338176	0	366660
11	0	"hundred-farmers3"	10000	0	"only-one-field-per-year"	2	3.168	1000	true	true	"historical_trends"	"log-normal"	3.445	true	"hh-nw-kernel-distance"	90	1100	3	0.093	30	0.069	0.05	false	true	0.1	10	0	0.1	1	20	0	false	7	50	true	0	false	0.5	13	91	0.5482233502538071	0.4517766497461929	0	0	6836.631109050158	0	6703.786862879256	0	366660
11	0	"hundred-farmers3"	10000	0	"only-one-field-per-year"	2	3.168	1000	true	true	"historical_trends"	"log-normal"	3.445	true	"hh-nw-kernel-distance"	90	1100	3	0.093	30	0.069	0.05	false	true	0.1	10	0	0.1	1	20	0	false	7	50	true	0	false	0.5	14	90	0.5466751918158568	0.4533248081841432	0	0	6384.880788942575	0	6932.976809882779	0	367200
11	0	"hundred-farmers3"	10000	0	"only-one-field-per-year"	2	3.168	1000	true	true	"historical_trends"	"log-normal"	3.445	true	"hh-nw-kernel-distance"	90	1100	3	0.093	30	0.069	0.05	false	true	0.1	10	0	0.1	1	20	0	false	7	50	true	0	false	0.5	15	90	0.5466751918158568	0.4533248081841432	0	0	6930.182075393755	0	7083.350007936097	0	367200
11	0	"hundred-farmers3"	10000	0	"only-one-field-per-year"	2	3.168	1000	true	true	"historical_trends"	"log-normal"	3.445	true	"hh-nw-kernel-distance"	90	1100	3	0.093	30	0.069	0.05	false	true	0.1	10	0	0.1	1	20	0	false	7	50	true	0	false	0.5	16	88	0.5528191834089436	0.4471808165910564	0	0	6739.273493353756	0	6851.1978653868355	0	368145
11	0	"hundred-farmers3"	10000	0	"only-one-field-per-year"	2	3.168	1000	true	true	"historical_trends"	"log-normal"	3.445	true	"hh-nw-kernel-distance"	90	1100	3	0.093	30	0.069	0.05	false	true	0.1	10	0	0.1	1	20	0	false	7	50	true	0	false	0.5	17	88	0.5502268308489955	0.4497731691510045	0	0	6830.989518349418	0	7129.836332567943	0	368145
11	0	"hundred-farmers3"	10000	0	"only-one-field-per-year"	2	3.168	1000	true	true	"historical_trends"	"log-normal"	3.445	true	"hh-nw-kernel-distance"	90	1100	3	0.093	30	0.069	0.05	false	true	0.1	10	0	0.1	1	20	0	false	7	50	true	0	false	0.5	18	87	0.5523747560182173	0.4476252439817827	0	0	6861.732641326576	0	7326.809031072725	0	368415
11	0	"hundred-farmers3"	10000	0	"only-one-field-per-year"	2	3.168	1000	true	true	"historical_trends"	"log-normal"	3.445	true	"hh-nw-kernel-distance"	90	1100	3	0.093	30	0.069	0.05	false	true	0.1	10	0	0.1	1	20	0	false	7	50	true	0	false	0.5	19	85	0.5637450199203188	0.4362549800796813	0	0	7200.821839646511	0	6354.819694431726	0	369810
11	0	"hundred-farmers3"	10000	0	"only-one-field-per-year"	2	3.168	1000	true	true	"historical_trends"	"log-normal"	3.445	true	"hh-nw-kernel-distance"	90	1100	3	0.093	30	0.069	0.05	false	true	0.1	10	0	0.1	1	20	0	false	7	50	true	0	false	0.5	20	84	0.5582168995342648	0.4417831004657352	0	0	7304.893519584781	0	5884.319966198048	0	369945
11	0	"hundred-farmers3"	10000	0	"only-one-field-per-year"	2	3.168	1000	true	true	"historical_trends"	"log-normal"	3.445	true	"hh-nw-kernel-distance"	90	1100	3	0.093	30	0.069	0.05	false	true	0.1	10	0	0.1	1	20	0	false	7	50	true	0	false	0.5	21	83	0.5619557937039518	0.43804420629604823	0	0	7326.129992400331	0	5977.435025121246	0	370395
11	0	"hundred-farmers3"	10000	0	"only-one-field-per-year"	2	3.168	1000	true	true	"historical_trends"	"log-normal"	3.445	true	"hh-nw-kernel-distance"	90	1100	3	0.093	30	0.069	0.05	false	true	0.1	10	0	0.1	1	20	0	false	7	50	true	0	false	0.5	22	82	0.5830531271015468	0.4169468728984533	0	0	7470.840612359061	0	5685.353426797847	0	370665
11	0	"hundred-farmers3"	10000	0	"only-one-field-per-year"	2	3.168	1000	true	true	"historical_trends"	"log-normal"	3.445	true	"hh-nw-kernel-distance"	90	1100	3	0.093	30	0.069	0.05	false	true	0.1	10	0	0.1	1	20	0	false	7	50	true	0	false	0.5	23	80	0.5918918918918918	0.4081081081081081	0	0	7439.06008364817	0	5338.332706881417	0	370980
11	0	"hundred-farmers3"	10000	0	"only-one-field-per-year"	2	3.168	1000	true	true	"historical_trends"	"log-normal"	3.445	true	"hh-nw-kernel-distance"	90	1100	3	0.093	30	0.069	0.05	false	true	0.1	10	0	0.1	1	20	0	false	7	50	true	0	false	0.5	24	80	0.5594594594594594	0.44054054054054054	0	0	7647.375307103754	0	5209.473142107117	0	370980
11	0	"hundred-farmers3"	10000	0	"only-one-field-per-year"	2	3.168	1000	true	true	"historical_trends"	"log-normal"	3.445	true	"hh-nw-kernel-distance"	90	1100	3	0.093	30	0.069	0.05	false	true	0.1	10	0	0.1	1	20	0	false	7	50	true	0	false	0.5	25	78	0.5583446404341926	0.4416553595658073	0	0	7789.32688700142	0	5209.647327791207	0	371250
11	0	"hundred-farmers3"	10000	0	"only-one-field-per-year"	2	3.168	1000	true	true	"historical_trends"	"log-normal"	3.445	true	"hh-nw-kernel-distance"	90	1100	3	0.093	30	0.069	0.05	false	true	0.1	10	0	0.1	1	20	0	false	7	50	true	0	false	0.5	26	77	0.5544959128065395	0.44550408719346046	0	0	7827.088974740001	0	5364.406031574814	0	371520
11	0	"hundred-farmers3"	10000	0	"only-one-field-per-year"	2	3.168	1000	true	true	"historical_trends"	"log-normal"	3.445	true	"hh-nw-kernel-distance"	90	1100	3	0.093	30	0.069	0.05	false	true	0.1	10	0	0.1	1	20	0	false	7	50	true	0	false	0.5	27	75	0.5594501718213059	0.44054982817869415	0	0	8144.443842384667	0	5310.797743235354	0	372105
11	0	"hundred-farmers3"	10000	0	"only-one-field-per-year"	2	3.168	1000	true	true	"historical_trends"	"log-normal"	3.445	true	"hh-nw-kernel-distance"	90	1100	3	0.093	30	0.069	0.05	false	true	0.1	10	0	0.1	1	20	0	false	7	50	true	0	false	0.5	28	73	0.562369337979094	0.43763066202090595	0	0	8247.034328712462	0	4974.269178515242	0	373005
11	0	"hundred-farmers3"	10000	0	"only-one-field-per-year"	2	3.168	1000	true	true	"historical_trends"	"log-normal"	3.445	true	"hh-nw-kernel-distance"	90	1100	3	0.093	30	0.069	0.05	false	true	0.1	10	0	0.1	1	20	0	false	7	50	true	0	false	0.5	29	73	0.5839721254355401	0.41602787456445994	0	0	8203.893758608163	0	4954.024207044372	0	373005
11	0	"hundred-farmers3"	10000	0	"only-one-field-per-year"	2	3.168	1000	true	true	"historical_trends"	"log-normal"	3.445	true	"hh-nw-kernel-distance"	90	1100	3	0.093	30	0.069	0.05	false	true	0.1	10	0	0.1	1	20	0	false	7	50	true	0	false	0.5	30	73	0.5958188153310104	0.40418118466898956	0	0	8264.309393108986	0	4716.584026174956	0	373005
11	0	"hundred-farmers3"	10000	0	"only-one-field-per-year"	2	3.168	1000	true	true	"historical_trends"	"log-normal"	3.445	true	"hh-nw-kernel-distance"	90	1100	3	0.093	30	0.069	0.05	false	true	0.1	10	0	0.1	1	20	0	false	7	50	true	0	false	0.5	31	72	0.600701754385965	0.3992982456140351	0	0	8510.940734736418	0	4369.8202117838355	0	373455
11	0	"hundred-farmers3"	10000	0	"only-one-field-per-year"	2	3.168	1000	true	true	"historical_trends"	"log-normal"	3.445	true	"hh-nw-kernel-distance"	90	1100	3	0.093	30	0.069	0.05	false	true	0.1	10	0	0.1	1	20	0	false	7	50	true	0	false	0.5	32	72	0.6035087719298246	0.39649122807017545	0	0	8073.150545969067	0	4567.678171687893	0	373455
11	0	"hundred-farmers3"	10000	0	"only-one-field-per-year"	2	3.168	1000	true	true	"historical_trends"	"log-normal"	3.445	true	"hh-nw-kernel-distance"	90	1100	3	0.093	30	0.069	0.05	false	true	0.1	10	0	0.1	1	20	0	false	7	50	true	0	false	0.5	33	72	0.5971929824561404	0.40280701754385967	0	0	7865.358156260602	0	4776.290046839832	0	373455
11	0	"hundred-farmers3"	10000	0	"only-one-field-per-year"	2	3.168	1000	true	true	"historical_trends"	"log-normal"	3.445	true	"hh-nw-kernel-distance"	90	1100	3	0.093	30	0.069	0.05	false	true	0.1	10	0	0.1	1	20	0	false	7	50	true	0	false	0.5	34	71	0.6004243281471005	0.39957567185289955	0	0	7621.335191450949	0	4777.297999797982	0	373950
11	0	"hundred-farmers3"	10000	0	"only-one-field-per-year"	2	3.168	1000	true	true	"historical_trends"	"log-normal"	3.445	true	"hh-nw-kernel-distance"	90	1100	3	0.093	30	0.069	0.05	false	true	0.1	10	0	0.1	1	20	0	false	7	50	true	0	false	0.5	35	70	0.6129722024233785	0.38702779757662154	0	0	6914.865429987771	0	4828.649710578219	0	374445
11	0	"hundred-farmers3"	10000	0	"only-one-field-per-year"	2	3.168	1000	true	true	"historical_trends"	"log-normal"	3.445	true	"hh-nw-kernel-distance"	90	1100	3	0.093	30	0.069	0.05	false	true	0.1	10	0	0.1	1	20	0	false	7	50	true	0	false	0.5	36	67	0.6579139314369074	0.34208606856309265	0	0	6928.773506185811	0	4063.2455643310136	0	375885
11	0	"hundred-farmers3"	10000	0	"only-one-field-per-year"	2	3.168	1000	true	true	"historical_trends"	"log-normal"	3.445	true	"hh-nw-kernel-distance"	90	1100	3	0.093	30	0.069	0.05	false	true	0.1	10	0	0.1	1	20	0	false	7	50	true	0	false	0.5	37	67	0.6484318016046682	0.3515681983953319	0	0	6924.9707070113545	0	3598.1120845762994	0	375885
11	0	"hundred-farmers3"	10000	0	"only-one-field-per-year"	2	3.168	1000	true	true	"historical_trends"	"log-normal"	3.445	true	"hh-nw-kernel-distance"	90	1100	3	0.093	30	0.069	0.05	false	true	0.1	10	0	0.1	1	20	0	false	7	50	true	0	false	0.5	38	67	0.6396790663749088	0.36032093362509116	0	0	7303.05867127651	0	3723.629649831988	0	375885
11	0	"hundred-farmers3"	10000	0	"only-one-field-per-year"	2	3.168	1000	true	true	"historical_trends"	"log-normal"	3.445	true	"hh-nw-kernel-distance"	90	1100	3	0.093	30	0.069	0.05	false	true	0.1	10	0	0.1	1	20	0	false	7	50	true	0	false	0.5	39	66	0.640087783467447	0.359912216532553	0	0	7741.076581637867	0	3593.859010418034	0	376065
11	0	"hundred-farmers3"	10000	0	"only-one-field-per-year"	2	3.168	1000	true	true	"historical_trends"	"log-normal"	3.445	true	"hh-nw-kernel-distance"	90	1100	3	0.093	30	0.069	0.05	false	true	0.1	10	0	0.1	1	20	0	false	7	50	true	0	false	0.5	40	66	0.6408193123628383	0.35918068763716166	0	0	7228.985189183216	0	3683.6006500610683	0	376065
11	0	"hundred-farmers3"	10000	0	"only-one-field-per-year"	2	3.168	1000	true	true	"historical_trends"	"log-normal"	3.445	true	"hh-nw-kernel-distance"	90	1100	3	0.093	30	0.069	0.05	false	true	0.1	10	0	0.1	1	20	0	false	7	50	true	0	false	0.5	41	66	0.6408193123628383	0.35918068763716166	0	0	7184.289073089009	0	3737.7155195319806	0	376065
11	0	"hundred-farmers3"	10000	0	"only-one-field-per-year"	2	3.168	1000	true	true	"historical_trends"	"log-normal"	3.445	true	"hh-nw-kernel-distance"	90	1100	3	0.093	30	0.069	0.05	false	true	0.1	10	0	0.1	1	20	0	false	7	50	true	0	false	0.5	42	65	0.6160058737151248	0.38399412628487517	0	0	7351.894548448501	0	3865.7695003751637	0	376290
11	0	"hundred-farmers3"	10000	0	"only-one-field-per-year"	2	3.168	1000	true	true	"historical_trends"	"log-normal"	3.445	true	"hh-nw-kernel-distance"	90	1100	3	0.093	30	0.069	0.05	false	true	0.1	10	0	0.1	1	20	0	false	7	50	true	0	false	0.5	43	63	0.6096654275092936	0.3903345724907063	0	0	7419.7603375406225	0	3858.808461981414	0	377055
11	0	"hundred-farmers3"	10000	0	"only-one-field-per-year"	2	3.168	1000	true	true	"historical_trends"	"log-normal"	3.445	true	"hh-nw-kernel-distance"	90	1100	3	0.093	30	0.069	0.05	false	true	0.1	10	0	0.1	1	20	0	false	7	50	true	0	false	0.5	44	61	0.6921723834652594	0.30782761653474056	0	0	7080.394167193651	0	1660.1793043751904	0	386415
11	0	"hundred-farmers3"	10000	0	"only-one-field-per-year"	2	3.168	1000	true	true	"historical_trends"	"log-normal"	3.445	true	"hh-nw-kernel-distance"	90	1100	3	0.093	30	0.069	0.05	false	true	0.1	10	0	0.1	1	20	0	false	7	50	true	0	false	0.5	45	61	0.6860158311345647	0.31398416886543534	0	0	7082.748384408358	0	1830.1532231312513	0	386415
11	0	"hundred-farmers3"	10000	0	"only-one-field-per-year"	2	3.168	1000	true	true	"historical_trends"	"log-normal"	3.445	true	"hh-nw-kernel-distance"	90	1100	3	0.093	30	0.069	0.05	false	true	0.1	10	0	0.1	1	20	0	false	7	50	true	0	false	0.5	46	60	0.6912156166814551	0.3087843833185448	0	0	7162.31060263035	0	1931.3782714895442	0	386865
11	0	"hundred-farmers3"	10000	0	"only-one-field-per-year"	2	3.168	1000	true	true	"historical_trends"	"log-normal"	3.445	true	"hh-nw-kernel-distance"	90	1100	3	0.093	30	0.069	0.05	false	true	0.1	10	0	0.1	1	20	0	false	7	50	true	0	false	0.5	47	60	0.673469387755102	0.32653061224489793	0	0	7131.127213303067	0	2167.834113759914	0	386865
11	0	"hundred-farmers3"	10000	0	"only-one-field-per-year"	2	3.168	1000	true	true	"historical_trends"	"log-normal"	3.445	true	"hh-nw-kernel-distance"	90	1100	3	0.093	30	0.069	0.05	false	true	0.1	10	0	0.1	1	20	0	false	7	50	true	0	false	0.5	48	58	0.6681695220919748	0.3318304779080252	0	0	7136.5318339681035	0	2272.5827641742944	0	387675
11	0	"hundred-farmers3"	10000	0	"only-one-field-per-year"	2	3.168	1000	true	true	"historical_trends"	"log-normal"	3.445	true	"hh-nw-kernel-distance"	90	1100	3	0.093	30	0.069	0.05	false	true	0.1	10	0	0.1	1	20	0	false	7	50	true	0	false	0.5	49	57	0.6615384615384615	0.3384615384615385	0	0	7286.562209751035	0	2510.9736526775473	0	387855
11	0	"hundred-farmers3"	10000	0	"only-one-field-per-year"	2	3.168	1000	true	true	"historical_trends"	"log-normal"	3.445	true	"hh-nw-kernel-distance"	90	1100	3	0.093	30	0.069	0.05	false	true	0.1	10	0	0.1	1	20	0	false	7	50	true	0	false	0.5	50	56	0.6712834718374885	0.32871652816251157	0	0	7339.237474878892	0	2568.4040064925653	0	388845
12	0	"hundred-farmers3"	10000	0	"only-one-field-per-year"	2	3.168	1000	true	true	"historical_trends"	"log-normal"	3.445	true	"hh-nw-kernel-distance"	90	1100	3	0.093	30	0.069	0.05	false	true	0.1	10	0	0.1	1	20	0	false	7	50	true	0	false	0.5	0	100	0.50186799501868	0.49813200498132004	0	0	0	0	0	0	0
12	0	"hundred-farmers3"	10000	0	"only-one-field-per-year"	2	3.168	1000	true	true	"historical_trends"	"log-normal"	3.445	true	"hh-nw-kernel-distance"	90	1100	3	0.093	30	0.069	0.05	false	true	0.1	10	0	0.1	1	20	0	false	7	50	true	0	false	0.5	1	100	0.4688667496886675	0.5311332503113325	0	0	6169.272285244243	0	6750.105973246418	0	365310
12	0	"hundred-farmers3"	10000	0	"only-one-field-per-year"	2	3.168	1000	true	true	"historical_trends"	"log-normal"	3.445	true	"hh-nw-kernel-distance"	90	1100	3	0.093	30	0.069	0.05	false	true	0.1	10	0	0.1	1	20	0	false	7	50	true	0	false	0.5	2	100	0.4638854296388543	0.5361145703611457	0	0	6251.2510289533	0	7065.636406271908	0	365310
12	0	"hundred-farmers3"	10000	0	"only-one-field-per-year"	2	3.168	1000	true	true	"historical_trends"	"log-normal"	3.445	true	"hh-nw-kernel-distance"	90	1100	3	0.093	30	0.069	0.05	false	true	0.1	10	0	0.1	1	20	0	false	7	50	true	0	false	0.5	3	100	0.4775840597758406	0.5224159402241594	0	0	6597.704376151873	0	7097.703300325529	0	365310
12	0	"hundred-farmers3"	10000	0	"only-one-field-per-year"	2	3.168	1000	true	true	"historical_trends"	"log-normal"	3.445	true	"hh-nw-kernel-distance"	90	1100	3	0.093	30	0.069	0.05	false	true	0.1	10	0	0.1	1	20	0	false	7	50	true	0	false	0.5	4	100	0.46948941469489414	0.5305105853051059	0	0	6438.271742476691	0	7466.501952978598	0	365310
12	0	"hundred-farmers3"	10000	0	"only-one-field-per-year"	2	3.168	1000	true	true	"historical_trends"	"log-normal"	3.445	true	"hh-nw-kernel-distance"	90	1100	3	0.093	30	0.069	0.05	false	true	0.1	10	0	0.1	1	20	0	false	7	50	true	0	false	0.5	5	100	0.4943960149439601	0.5056039850560399	0	0	6310.821572813532	0	7209.788133997535	0	365310
12	0	"hundred-farmers3"	10000	0	"only-one-field-per-year"	2	3.168	1000	true	true	"historical_trends"	"log-normal"	3.445	true	"hh-nw-kernel-distance"	90	1100	3	0.093	30	0.069	0.05	false	true	0.1	10	0	0.1	1	20	0	false	7	50	true	0	false	0.5	6	100	0.49066002490660027	0.5093399750933998	0	0	6455.152058363875	0	7608.2159076796925	0	365310
12	0	"hundred-farmers3"	10000	0	"only-one-field-per-year"	2	3.168	1000	true	true	"historical_trends"	"log-normal"	3.445	true	"hh-nw-kernel-distance"	90	1100	3	0.093	30	0.069	0.05	false	true	0.1	10	0	0.1	1	20	0	false	7	50	true	0	false	0.5	7	100	0.4638854296388543	0.5361145703611457	0	0	6589.048855004837	0	8022.198714083258	0	365310
12	0	"hundred-farmers3"	10000	0	"only-one-field-per-year"	2	3.168	1000	true	true	"historical_trends"	"log-normal"	3.445	true	"hh-nw-kernel-distance"	90	1100	3	0.093	30	0.069	0.05	false	true	0.1	10	0	0.1	1	20	0	false	7	50	true	0	false	0.5	8	100	0.5056039850560399	0.4943960149439601	0	0	6075.155527025043	0	7715.9401154678035	0	365310
12	0	"hundred-farmers3"	10000	0	"only-one-field-per-year"	2	3.168	1000	true	true	"historical_trends"	"log-normal"	3.445	true	"hh-nw-kernel-distance"	90	1100	3	0.093	30	0.069	0.05	false	true	0.1	10	0	0.1	1	20	0	false	7	50	true	0	false	0.5	9	99	0.5548628428927681	0.4451371571072319	0	0	6426.090768871841	0	7020.411807255197	0	365400
12	0	"hundred-farmers3"	10000	0	"only-one-field-per-year"	2	3.168	1000	true	true	"historical_trends"	"log-normal"	3.445	true	"hh-nw-kernel-distance"	90	1100	3	0.093	30	0.069	0.05	false	true	0.1	10	0	0.1	1	20	0	false	7	50	true	0	false	0.5	10	95	0.5885678391959799	0.4114321608040201	0	0	6824.982780500598	0	5897.08097298184	0	365940
12	0	"hundred-farmers3"	10000	0	"only-one-field-per-year"	2	3.168	1000	true	true	"historical_trends"	"log-normal"	3.445	true	"hh-nw-kernel-distance"	90	1100	3	0.093	30	0.069	0.05	false	true	0.1	10	0	0.1	1	20	0	false	7	50	true	0	false	0.5	11	92	0.5962025316455696	0.40379746835443037	0	0	7024.210549036132	0	6134.3692113754005	0	366480
12	0	"hundred-farmers3"	10000	0	"only-one-field-per-year"	2	3.168	1000	true	true	"historical_trends"	"log-normal"	3.445	true	"hh-nw-kernel-distance"	90	1100	3	0.093	30	0.069	0.05	false	true	0.1	10	0	0.1	1	20	0	false	7	50	true	0	false	0.5	12	91	0.6043119847812302	0.39568801521876984	0	0	7593.703985390966	0	6210.783418061566	0	366615
12	0	"hundred-farmers3"	10000	0	"only-one-field-per-year"	2	3.168	1000	true	true	"historical_trends"	"log-normal"	3.445	true	"hh-nw-kernel-distance"	90	1100	3	0.093	30	0.069	0.05	false	true	0.1	10	0	0.1	1	20	0	false	7	50	true	0	false	0.5	13	90	0.6202290076335878	0.3797709923664122	0	0	6990.349658693407	0	5732.372262865658	0	366840
12	0	"hundred-farmers3"	10000	0	"only-one-field-per-year"	2	3.168	1000	true	true	"historical_trends"	"log-normal"	3.445	true	"hh-nw-kernel-distance"	90	1100	3	0.093	30	0.069	0.05	false	true	0.1	10	0	0.1	1	20	0	false	7	50	true	0	false	0.5	14	90	0.6170483460559797	0.38295165394402036	0	0	6906.644463443889	0	5952.244426627754	0	366840
12	0	"hundred-farmers3"	10000	0	"only-one-field-per-year"	2	3.168	1000	true	true	"historical_trends"	"log-normal"	3.445	true	"hh-nw-kernel-distance"	90	1100	3	0.093	30	0.069	0.05	false	true	0.1	10	0	0.1	1	20	0	false	7	50	true	0	false	0.5	15	89	0.6243622448979592	0.37563775510204084	0	0	7426.9642059352245	0	5995.192004410285	0	367020
12	0	"hundred-farmers3"	10000	0	"only-one-field-per-year"	2	3.168	1000	true	true	"historical_trends"	"log-normal"	3.445	true	"hh-nw-kernel-distance"	90	1100	3	0.093	30	0.069	0.05	false	true	0.1	10	0	0.1	1	20	0	false	7	50	true	0	false	0.5	16	87	0.6311053984575835	0.36889460154241643	0	0	7883.284587891694	0	5969.750707118072	0	367560
12	0	"hundred-farmers3"	10000	0	"only-one-field-per-year"	2	3.168	1000	true	true	"historical_trends"	"log-normal"	3.445	true	"hh-nw-kernel-distance"	90	1100	3	0.093	30	0.069	0.05	false	true	0.1	10	0	0.1	1	20	0	false	7	50	true	0	false	0.5	17	86	0.6177606177606177	0.38223938223938225	0	0	7720.837322742167	0	6034.081658910407	0	367650
12	0	"hundred-farmers3"	10000	0	"only-one-field-per-year"	2	3.168	1000	true	true	"historical_trends"	"log-normal"	3.445	true	"hh-nw-kernel-distance"	90	1100	3	0.093	30	0.069	0.05	false	true	0.1	10	0	0.1	1	20	0	false	7	50	true	0	false	0.5	18	86	0.6055341055341056	0.3944658944658945	0	0	7619.193255014631	0	6177.237339056579	0	367650
12	0	"hundred-farmers3"	10000	0	"only-one-field-per-year"	2	3.168	1000	true	true	"historical_trends"	"log-normal"	3.445	true	"hh-nw-kernel-distance"	90	1100	3	0.093	30	0.069	0.05	false	true	0.1	10	0	0.1	1	20	0	false	7	50	true	0	false	0.5	19	86	0.6138996138996139	0.3861003861003861	0	0	8138.165021937724	0	6059.493060964883	0	367650
12	0	"hundred-farmers3"	10000	0	"only-one-field-per-year"	2	3.168	1000	true	true	"historical_trends"	"log-normal"	3.445	true	"hh-nw-kernel-distance"	90	1100	3	0.093	30	0.069	0.05	false	true	0.1	10	0	0.1	1	20	0	false	7	50	true	0	false	0.5	20	84	0.6237046632124352	0.37629533678756477	0	0	8413.475797577921	0	6033.495832738761	0	368100
12	0	"hundred-farmers3"	10000	0	"only-one-field-per-year"	2	3.168	1000	true	true	"historical_trends"	"log-normal"	3.445	true	"hh-nw-kernel-distance"	90	1100	3	0.093	30	0.069	0.05	false	true	0.1	10	0	0.1	1	20	0	false	7	50	true	0	false	0.5	21	84	0.6204663212435233	0.3795336787564767	0	0	8520.706309299921	0	6216.906908796734	0	368100
12	0	"hundred-farmers3"	10000	0	"only-one-field-per-year"	2	3.168	1000	true	true	"historical_trends"	"log-normal"	3.445	true	"hh-nw-kernel-distance"	90	1100	3	0.093	30	0.069	0.05	false	true	0.1	10	0	0.1	1	20	0	false	7	50	true	0	false	0.5	22	83	0.6538461538461539	0.34615384615384615	0	0	8549.934545974631	0	5620.194271314493	0	368550
12	0	"hundred-farmers3"	10000	0	"only-one-field-per-year"	2	3.168	1000	true	true	"historical_trends"	"log-normal"	3.445	true	"hh-nw-kernel-distance"	90	1100	3	0.093	30	0.069	0.05	false	true	0.1	10	0	0.1	1	20	0	false	7	50	true	0	false	0.5	23	83	0.6675358539765319	0.3324641460234681	0	0	9110.3778852157	0	5212.361214192188	0	368550
12	0	"hundred-farmers3"	10000	0	"only-one-field-per-year"	2	3.168	1000	true	true	"historical_trends"	"log-normal"	3.445	true	"hh-nw-kernel-distance"	90	1100	3	0.093	30	0.069	0.05	false	true	0.1	10	0	0.1	1	20	0	false	7	50	true	0	false	0.5	24	81	0.6427631578947368	0.35723684210526313	0	0	9312.876292672869	0	5236.46449554796	0	369180
12	0	"hundred-farmers3"	10000	0	"only-one-field-per-year"	2	3.168	1000	true	true	"historical_trends"	"log-normal"	3.445	true	"hh-nw-kernel-distance"	90	1100	3	0.093	30	0.069	0.05	false	true	0.1	10	0	0.1	1	20	0	false	7	50	true	0	false	0.5	25	81	0.6427631578947368	0.35723684210526313	0	0	9596.319938275015	0	5400.682860641464	0	369180
12	0	"hundred-farmers3"	10000	0	"only-one-field-per-year"	2	3.168	1000	true	true	"historical_trends"	"log-normal"	3.445	true	"hh-nw-kernel-distance"	90	1100	3	0.093	30	0.069	0.05	false	true	0.1	10	0	0.1	1	20	0	false	7	50	true	0	false	0.5	26	81	0.6427631578947368	0.35723684210526313	0	0	9845.262115500995	0	5437.400421720247	0	369180
12	0	"hundred-farmers3"	10000	0	"only-one-field-per-year"	2	3.168	1000	true	true	"historical_trends"	"log-normal"	3.445	true	"hh-nw-kernel-distance"	90	1100	3	0.093	30	0.069	0.05	false	true	0.1	10	0	0.1	1	20	0	false	7	50	true	0	false	0.5	27	79	0.6606182795698925	0.3393817204301075	0	0	10222.353278670958	0	4909.06157790384	0	370620
12	0	"hundred-farmers3"	10000	0	"only-one-field-per-year"	2	3.168	1000	true	true	"historical_trends"	"log-normal"	3.445	true	"hh-nw-kernel-distance"	90	1100	3	0.093	30	0.069	0.05	false	true	0.1	10	0	0.1	1	20	0	false	7	50	true	0	false	0.5	28	79	0.6639784946236559	0.33602150537634407	0	0	10448.476279703003	0	4210.587586438546	0	370620
12	0	"hundred-farmers3"	10000	0	"only-one-field-per-year"	2	3.168	1000	true	true	"historical_trends"	"log-normal"	3.445	true	"hh-nw-kernel-distance"	90	1100	3	0.093	30	0.069	0.05	false	true	0.1	10	0	0.1	1	20	0	false	7	50	true	0	false	0.5	29	79	0.6801075268817204	0.31989247311827956	0	0	10352.230051589726	0	3808.7742332759535	0	370620
12	0	"hundred-farmers3"	10000	0	"only-one-field-per-year"	2	3.168	1000	true	true	"historical_trends"	"log-normal"	3.445	true	"hh-nw-kernel-distance"	90	1100	3	0.093	30	0.069	0.05	false	true	0.1	10	0	0.1	1	20	0	false	7	50	true	0	false	0.5	30	77	0.6982167352537723	0.3017832647462277	0	0	10521.270617075446	0	3392.1883424280786	0	371970
12	0	"hundred-farmers3"	10000	0	"only-one-field-per-year"	2	3.168	1000	true	true	"historical_trends"	"log-normal"	3.445	true	"hh-nw-kernel-distance"	90	1100	3	0.093	30	0.069	0.05	false	true	0.1	10	0	0.1	1	20	0	false	7	50	true	0	false	0.5	31	76	0.7079889807162535	0.29201101928374656	0	0	10562.345544611082	0	3286.7322336227976	0	372240
12	0	"hundred-farmers3"	10000	0	"only-one-field-per-year"	2	3.168	1000	true	true	"historical_trends"	"log-normal"	3.445	true	"hh-nw-kernel-distance"	90	1100	3	0.093	30	0.069	0.05	false	true	0.1	10	0	0.1	1	20	0	false	7	50	true	0	false	0.5	32	75	0.6957123098201936	0.30428769017980634	0	0	9059.961510543988	0	3427.1067226526184	0	372510
12	0	"hundred-farmers3"	10000	0	"only-one-field-per-year"	2	3.168	1000	true	true	"historical_trends"	"log-normal"	3.445	true	"hh-nw-kernel-distance"	90	1100	3	0.093	30	0.069	0.05	false	true	0.1	10	0	0.1	1	20	0	false	7	50	true	0	false	0.5	33	74	0.6548856548856549	0.34511434511434513	0	0	8745.912313799381	0	3539.608456616363	0	372645
12	0	"hundred-farmers3"	10000	0	"only-one-field-per-year"	2	3.168	1000	true	true	"historical_trends"	"log-normal"	3.445	true	"hh-nw-kernel-distance"	90	1100	3	0.093	30	0.069	0.05	false	true	0.1	10	0	0.1	1	20	0	false	7	50	true	0	false	0.5	34	73	0.6441504178272981	0.35584958217270196	0	0	8883.84542714189	0	3666.4795407820247	0	372960
12	0	"hundred-farmers3"	10000	0	"only-one-field-per-year"	2	3.168	1000	true	true	"historical_trends"	"log-normal"	3.445	true	"hh-nw-kernel-distance"	90	1100	3	0.093	30	0.069	0.05	false	true	0.1	10	0	0.1	1	20	0	false	7	50	true	0	false	0.5	35	73	0.6880222841225627	0.31197771587743733	0	0	8342.1587543171	0	3334.7121622406485	0	372960
12	0	"hundred-farmers3"	10000	0	"only-one-field-per-year"	2	3.168	1000	true	true	"historical_trends"	"log-normal"	3.445	true	"hh-nw-kernel-distance"	90	1100	3	0.093	30	0.069	0.05	false	true	0.1	10	0	0.1	1	20	0	false	7	50	true	0	false	0.5	36	69	0.7464387464387464	0.2535612535612536	0	0	8202.718243869345	0	2311.042298875344	0	374400
12	0	"hundred-farmers3"	10000	0	"only-one-field-per-year"	2	3.168	1000	true	true	"historical_trends"	"log-normal"	3.445	true	"hh-nw-kernel-distance"	90	1100	3	0.093	30	0.069	0.05	false	true	0.1	10	0	0.1	1	20	0	false	7	50	true	0	false	0.5	37	67	0.7492816091954023	0.2507183908045977	0	0	8217.188675185582	0	2175.2236496515748	0	374940
12	0	"hundred-farmers3"	10000	0	"only-one-field-per-year"	2	3.168	1000	true	true	"historical_trends"	"log-normal"	3.445	true	"hh-nw-kernel-distance"	90	1100	3	0.093	30	0.069	0.05	false	true	0.1	10	0	0.1	1	20	0	false	7	50	true	0	false	0.5	38	66	0.7382501807664498	0.26174981923355023	0	0	8780.029496877041	0	1930.8655959456303	0	375345
12	0	"hundred-farmers3"	10000	0	"only-one-field-per-year"	2	3.168	1000	true	true	"historical_trends"	"log-normal"	3.445	true	"hh-nw-kernel-distance"	90	1100	3	0.093	30	0.069	0.05	false	true	0.1	10	0	0.1	1	20	0	false	7	50	true	0	false	0.5	39	65	0.7394468704512372	0.26055312954876275	0	0	9040.097066457933	0	1737.1334550961801	0	375750
12	0	"hundred-farmers3"	10000	0	"only-one-field-per-year"	2	3.168	1000	true	true	"historical_trends"	"log-normal"	3.445	true	"hh-nw-kernel-distance"	90	1100	3	0.093	30	0.069	0.05	false	true	0.1	10	0	0.1	1	20	0	false	7	50	true	0	false	0.5	40	65	0.7358078602620087	0.26419213973799127	0	0	8598.445175933846	0	1842.1974657747896	0	375750
12	0	"hundred-farmers3"	10000	0	"only-one-field-per-year"	2	3.168	1000	true	true	"historical_trends"	"log-normal"	3.445	true	"hh-nw-kernel-distance"	90	1100	3	0.093	30	0.069	0.05	false	true	0.1	10	0	0.1	1	20	0	false	7	50	true	0	false	0.5	41	65	0.7088791848617176	0.29112081513828236	0	0	7980.315270661007	0	1953.0335067427347	0	375750
12	0	"hundred-farmers3"	10000	0	"only-one-field-per-year"	2	3.168	1000	true	true	"historical_trends"	"log-normal"	3.445	true	"hh-nw-kernel-distance"	90	1100	3	0.093	30	0.069	0.05	false	true	0.1	10	0	0.1	1	20	0	false	7	50	true	0	false	0.5	42	63	0.7083946980854198	0.2916053019145803	0	0	8260.991272583215	0	1973.38557062894	0	376470
12	0	"hundred-farmers3"	10000	0	"only-one-field-per-year"	2	3.168	1000	true	true	"historical_trends"	"log-normal"	3.445	true	"hh-nw-kernel-distance"	90	1100	3	0.093	30	0.069	0.05	false	true	0.1	10	0	0.1	1	20	0	false	7	50	true	0	false	0.5	43	62	0.6818862275449101	0.3181137724550898	0	0	8282.165718702605	0	1874.0212560623727	0	377460
12	0	"hundred-farmers3"	10000	0	"only-one-field-per-year"	2	3.168	1000	true	true	"historical_trends"	"log-normal"	3.445	true	"hh-nw-kernel-distance"	90	1100	3	0.093	30	0.069	0.05	false	true	0.1	10	0	0.1	1	20	0	false	7	50	true	0	false	0.5	44	62	0.6115269461077845	0.3884730538922156	0	0	7494.5853526841875	0	2015.287174240598	0	377460
12	0	"hundred-farmers3"	10000	0	"only-one-field-per-year"	2	3.168	1000	true	true	"historical_trends"	"log-normal"	3.445	true	"hh-nw-kernel-distance"	90	1100	3	0.093	30	0.069	0.05	false	true	0.1	10	0	0.1	1	20	0	false	7	50	true	0	false	0.5	45	62	0.594311377245509	0.405688622754491	0	0	7346.7179648377705	0	2202.576788033714	0	377460
12	0	"hundred-farmers3"	10000	0	"only-one-field-per-year"	2	3.168	1000	true	true	"historical_trends"	"log-normal"	3.445	true	"hh-nw-kernel-distance"	90	1100	3	0.093	30	0.069	0.05	false	true	0.1	10	0	0.1	1	20	0	false	7	50	true	0	false	0.5	46	60	0.5652173913043478	0.43478260869565216	0	0	6907.602418429687	0	2275.364360825022	0	378585
12	0	"hundred-farmers3"	10000	0	"only-one-field-per-year"	2	3.168	1000	true	true	"historical_trends"	"log-normal"	3.445	true	"hh-nw-kernel-distance"	90	1100	3	0.093	30	0.069	0.05	false	true	0.1	10	0	0.1	1	20	0	false	7	50	true	0	false	0.5	47	58	0.5672559569561876	0.4327440430438125	0	0	7154.39642108494	0	2519.8502648783947	0	379035
12	0	"hundred-farmers3"	10000	0	"only-one-field-per-year"	2	3.168	1000	true	true	"historical_trends"	"log-normal"	3.445	true	"hh-nw-kernel-distance"	90	1100	3	0.093	30	0.069	0.05	false	true	0.1	10	0	0.1	1	20	0	false	7	50	true	0	false	0.5	48	55	0.550314465408805	0.449685534591195	0	0	6860.019241416354	0	2647.9165404103	0	380340
12	0	"hundred-farmers3"	10000	0	"only-one-field-per-year"	2	3.168	1000	true	true	"historical_trends"	"log-normal"	3.445	true	"hh-nw-kernel-distance"	90	1100	3	0.093	30	0.069	0.05	false	true	0.1	10	0	0.1	1	20	0	false	7	50	true	0	false	0.5	49	53	0.546613545816733	0.45338645418326695	0	0	6922.903661518767	0	2869.0846007723844	0	381105
12	0	"hundred-farmers3"	10000	0	"only-one-field-per-year"	2	3.168	1000	true	true	"historical_trends"	"log-normal"	3.445	true	"hh-nw-kernel-distance"	90	1100	3	0.093	30	0.069	0.05	false	true	0.1	10	0	0.1	1	20	0	false	7	50	true	0	false	0.5	50	51	0.5470016207455429	0.4529983792544571	0	0	6999.388908094988	0	2670.562984651949	0	382050
13	0	"hundred-farmers3"	10000	0	"only-one-field-per-year"	2	3.168	1000	true	true	"historical_trends"	"log-normal"	3.445	true	"hh-nw-kernel-distance"	90	1100	3	0.093	30	0.069	0.05	false	true	0.1	10	0	0.1	1	20	0	false	7	50	true	0	false	0.5	0	100	0.50186799501868	0.49813200498132004	0	0	0	0	0	0	0
13	0	"hundred-farmers3"	10000	0	"only-one-field-per-year"	2	3.168	1000	true	true	"historical_trends"	"log-normal"	3.445	true	"hh-nw-kernel-distance"	90	1100	3	0.093	30	0.069	0.05	false	true	0.1	10	0	0.1	1	20	0	false	7	50	true	0	false	0.5	1	100	0.48567870485678705	0.5143212951432129	0	0	5372.146587057238	0	7230.894808905524	0	365310
13	0	"hundred-farmers3"	10000	0	"only-one-field-per-year"	2	3.168	1000	true	true	"historical_trends"	"log-normal"	3.445	true	"hh-nw-kernel-distance"	90	1100	3	0.093	30	0.069	0.05	false	true	0.1	10	0	0.1	1	20	0	false	7	50	true	0	false	0.5	2	100	0.49564134495641343	0.5043586550435866	0	0	5574.676296594191	0	7573.921742976703	0	365310
13	0	"hundred-farmers3"	10000	0	"only-one-field-per-year"	2	3.168	1000	true	true	"historical_trends"	"log-normal"	3.445	true	"hh-nw-kernel-distance"	90	1100	3	0.093	30	0.069	0.05	false	true	0.1	10	0	0.1	1	20	0	false	7	50	true	0	false	0.5	3	100	0.4900373599003736	0.5099626400996264	0	0	5649.234761156308	0	7968.240137273823	0	365310
13	0	"hundred-farmers3"	10000	0	"only-one-field-per-year"	2	3.168	1000	true	true	"historical_trends"	"log-normal"	3.445	true	"hh-nw-kernel-distance"	90	1100	3	0.093	30	0.069	0.05	false	true	0.1	10	0	0.1	1	20	0	false	7	50	true	0	false	0.5	4	100	0.487546699875467	0.512453300124533	0	0	5496.436469194661	0	8253.78169266148	0	365310
13	0	"hundred-farmers3"	10000	0	"only-one-field-per-year"	2	3.168	1000	true	true	"historical_trends"	"log-normal"	3.445	true	"hh-nw-kernel-distance"	90	1100	3	0.093	30	0.069	0.05	false	true	0.1	10	0	0.1	1	20	0	false	7	50	true	0	false	0.5	5	100	0.5180572851805728	0.48194271481942713	0	0	5738.549055148999	0	7963.905681183775	0	365310
13	0	"hundred-farmers3"	10000	0	"only-one-field-per-year"	2	3.168	1000	true	true	"historical_trends"	"log-normal"	3.445	true	"hh-nw-kernel-distance"	90	1100	3	0.093	30	0.069	0.05	false	true	0.1	10	0	0.1	1	20	0	false	7	50	true	0	false	0.5	6	99	0.5049875311720698	0.49501246882793015	0	0	6231.086365993251	0	8249.46586415846	0	365400
13	0	"hundred-farmers3"	10000	0	"only-one-field-per-year"	2	3.168	1000	true	true	"historical_trends"	"log-normal"	3.445	true	"hh-nw-kernel-distance"	90	1100	3	0.093	30	0.069	0.05	false	true	0.1	10	0	0.1	1	20	0	false	7	50	true	0	false	0.5	7	96	0.49937421777221525	0.5006257822277848	0	0	6440.2340414194105	0	8495.598889871559	0	365670
13	0	"hundred-farmers3"	10000	0	"only-one-field-per-year"	2	3.168	1000	true	true	"historical_trends"	"log-normal"	3.445	true	"hh-nw-kernel-distance"	90	1100	3	0.093	30	0.069	0.05	false	true	0.1	10	0	0.1	1	20	0	false	7	50	true	0	false	0.5	8	96	0.5588235294117647	0.4411764705882353	0	0	6563.8549236728295	0	7141.874638092231	0	365670
13	0	"hundred-farmers3"	10000	0	"only-one-field-per-year"	2	3.168	1000	true	true	"historical_trends"	"log-normal"	3.445	true	"hh-nw-kernel-distance"	90	1100	3	0.093	30	0.069	0.05	false	true	0.1	10	0	0.1	1	20	0	false	7	50	true	0	false	0.5	9	93	0.6272040302267002	0.37279596977329976	0	0	6679.416287912794	0	5296.4273316874005	0	366120
13	0	"hundred-farmers3"	10000	0	"only-one-field-per-year"	2	3.168	1000	true	true	"historical_trends"	"log-normal"	3.445	true	"hh-nw-kernel-distance"	90	1100	3	0.093	30	0.069	0.05	false	true	0.1	10	0	0.1	1	20	0	false	7	50	true	0	false	0.5	10	93	0.6435768261964736	0.35642317380352645	0	0	7343.014112839738	0	4780.690615793285	0	366120
13	0	"hundred-farmers3"	10000	0	"only-one-field-per-year"	2	3.168	1000	true	true	"historical_trends"	"log-normal"	3.445	true	"hh-nw-kernel-distance"	90	1100	3	0.093	30	0.069	0.05	false	true	0.1	10	0	0.1	1	20	0	false	7	50	true	0	false	0.5	11	91	0.6371120962634579	0.3628879037365421	0	0	7711.3316312226525	0	4912.4322678991475	0	366525
13	0	"hundred-farmers3"	10000	0	"only-one-field-per-year"	2	3.168	1000	true	true	"historical_trends"	"log-normal"	3.445	true	"hh-nw-kernel-distance"	90	1100	3	0.093	30	0.069	0.05	false	true	0.1	10	0	0.1	1	20	0	false	7	50	true	0	false	0.5	12	89	0.6511479591836735	0.34885204081632654	0	0	8270.760798785375	0	4923.9478791012825	0	367020
13	0	"hundred-farmers3"	10000	0	"only-one-field-per-year"	2	3.168	1000	true	true	"historical_trends"	"log-normal"	3.445	true	"hh-nw-kernel-distance"	90	1100	3	0.093	30	0.069	0.05	false	true	0.1	10	0	0.1	1	20	0	false	7	50	true	0	false	0.5	13	89	0.673469387755102	0.32653061224489793	0	0	7974.922282978676	0	4283.420493587871	0	367020
13	0	"hundred-farmers3"	10000	0	"only-one-field-per-year"	2	3.168	1000	true	true	"historical_trends"	"log-normal"	3.445	true	"hh-nw-kernel-distance"	90	1100	3	0.093	30	0.069	0.05	false	true	0.1	10	0	0.1	1	20	0	false	7	50	true	0	false	0.5	14	87	0.6673076923076923	0.3326923076923077	0	0	8059.644627032837	0	4341.280287761938	0	367380
13	0	"hundred-farmers3"	10000	0	"only-one-field-per-year"	2	3.168	1000	true	true	"historical_trends"	"log-normal"	3.445	true	"hh-nw-kernel-distance"	90	1100	3	0.093	30	0.069	0.05	false	true	0.1	10	0	0.1	1	20	0	false	7	50	true	0	false	0.5	15	86	0.6756756756756757	0.32432432432432434	0	0	8603.079507173235	0	4428.00935687976	0	367650
13	0	"hundred-farmers3"	10000	0	"only-one-field-per-year"	2	3.168	1000	true	true	"historical_trends"	"log-normal"	3.445	true	"hh-nw-kernel-distance"	90	1100	3	0.093	30	0.069	0.05	false	true	0.1	10	0	0.1	1	20	0	false	7	50	true	0	false	0.5	16	83	0.6864406779661016	0.3135593220338983	0	0	8952.105766570214	0	4388.260836671065	0	368550
13	0	"hundred-farmers3"	10000	0	"only-one-field-per-year"	2	3.168	1000	true	true	"historical_trends"	"log-normal"	3.445	true	"hh-nw-kernel-distance"	90	1100	3	0.093	30	0.069	0.05	false	true	0.1	10	0	0.1	1	20	0	false	7	50	true	0	false	0.5	17	81	0.6915520628683693	0.30844793713163066	0	0	8937.939036680062	0	4414.032330882461	0	368865
13	0	"hundred-farmers3"	10000	0	"only-one-field-per-year"	2	3.168	1000	true	true	"historical_trends"	"log-normal"	3.445	true	"hh-nw-kernel-distance"	90	1100	3	0.093	30	0.069	0.05	false	true	0.1	10	0	0.1	1	20	0	false	7	50	true	0	false	0.5	18	79	0.6827495042961005	0.3172504957038995	0	0	9249.705685792875	0	4428.960005501448	0	369495
13	0	"hundred-farmers3"	10000	0	"only-one-field-per-year"	2	3.168	1000	true	true	"historical_trends"	"log-normal"	3.445	true	"hh-nw-kernel-distance"	90	1100	3	0.093	30	0.069	0.05	false	true	0.1	10	0	0.1	1	20	0	false	7	50	true	0	false	0.5	19	77	0.7032819825853985	0.29671801741460146	0	0	9643.90714490426	0	4335.090623008669	0	370395
13	0	"hundred-farmers3"	10000	0	"only-one-field-per-year"	2	3.168	1000	true	true	"historical_trends"	"log-normal"	3.445	true	"hh-nw-kernel-distance"	90	1100	3	0.093	30	0.069	0.05	false	true	0.1	10	0	0.1	1	20	0	false	7	50	true	0	false	0.5	20	75	0.731404958677686	0.26859504132231404	0	0	9814.092019466156	0	3651.015351285213	0	372240
13	0	"hundred-farmers3"	10000	0	"only-one-field-per-year"	2	3.168	1000	true	true	"historical_trends"	"log-normal"	3.445	true	"hh-nw-kernel-distance"	90	1100	3	0.093	30	0.069	0.05	false	true	0.1	10	0	0.1	1	20	0	false	7	50	true	0	false	0.5	21	72	0.7452631578947368	0.25473684210526315	0	0	9760.767032602234	0	3570.771253832656	0	373455
13	0	"hundred-farmers3"	10000	0	"only-one-field-per-year"	2	3.168	1000	true	true	"historical_trends"	"log-normal"	3.445	true	"hh-nw-kernel-distance"	90	1100	3	0.093	30	0.069	0.05	false	true	0.1	10	0	0.1	1	20	0	false	7	50	true	0	false	0.5	22	72	0.7712280701754386	0.2287719298245614	0	0	9254.406849356337	0	3161.8636059096284	0	373455
13	0	"hundred-farmers3"	10000	0	"only-one-field-per-year"	2	3.168	1000	true	true	"historical_trends"	"log-normal"	3.445	true	"hh-nw-kernel-distance"	90	1100	3	0.093	30	0.069	0.05	false	true	0.1	10	0	0.1	1	20	0	false	7	50	true	0	false	0.5	23	69	0.7883107626514612	0.21168923734853884	0	0	9959.798670563348	0	2818.2020905335885	0	374445
13	0	"hundred-farmers3"	10000	0	"only-one-field-per-year"	2	3.168	1000	true	true	"historical_trends"	"log-normal"	3.445	true	"hh-nw-kernel-distance"	90	1100	3	0.093	30	0.069	0.05	false	true	0.1	10	0	0.1	1	20	0	false	7	50	true	0	false	0.5	24	67	0.7802593659942363	0.21974063400576369	0	0	10165.681201119733	0	2372.681289695621	0	375120
13	0	"hundred-farmers3"	10000	0	"only-one-field-per-year"	2	3.168	1000	true	true	"historical_trends"	"log-normal"	3.445	true	"hh-nw-kernel-distance"	90	1100	3	0.093	30	0.069	0.05	false	true	0.1	10	0	0.1	1	20	0	false	7	50	true	0	false	0.5	25	67	0.7802593659942363	0.21974063400576369	0	0	10641.43428707943	0	2401.313456640925	0	375120
13	0	"hundred-farmers3"	10000	0	"only-one-field-per-year"	2	3.168	1000	true	true	"historical_trends"	"log-normal"	3.445	true	"hh-nw-kernel-distance"	90	1100	3	0.093	30	0.069	0.05	false	true	0.1	10	0	0.1	1	20	0	false	7	50	true	0	false	0.5	26	66	0.7816849816849817	0.21831501831501832	0	0	10427.087458059523	0	2251.354114918652	0	376155
13	0	"hundred-farmers3"	10000	0	"only-one-field-per-year"	2	3.168	1000	true	true	"historical_trends"	"log-normal"	3.445	true	"hh-nw-kernel-distance"	90	1100	3	0.093	30	0.069	0.05	false	true	0.1	10	0	0.1	1	20	0	false	7	50	true	0	false	0.5	27	66	0.7816849816849817	0.21831501831501832	0	0	10542.131884677083	0	1978.6747444073806	0	376155
13	0	"hundred-farmers3"	10000	0	"only-one-field-per-year"	2	3.168	1000	true	true	"historical_trends"	"log-normal"	3.445	true	"hh-nw-kernel-distance"	90	1100	3	0.093	30	0.069	0.05	false	true	0.1	10	0	0.1	1	20	0	false	7	50	true	0	false	0.5	28	65	0.7779422649888971	0.22205773501110287	0	0	10780.940158766229	0	1527.4250582752022	0	376785
13	0	"hundred-farmers3"	10000	0	"only-one-field-per-year"	2	3.168	1000	true	true	"historical_trends"	"log-normal"	3.445	true	"hh-nw-kernel-distance"	90	1100	3	0.093	30	0.069	0.05	false	true	0.1	10	0	0.1	1	20	0	false	7	50	true	0	false	0.5	29	65	0.8001480384900074	0.1998519615099926	0	0	11189.111859146968	0	1419.7660773748812	0	376785
13	0	"hundred-farmers3"	10000	0	"only-one-field-per-year"	2	3.168	1000	true	true	"historical_trends"	"log-normal"	3.445	true	"hh-nw-kernel-distance"	90	1100	3	0.093	30	0.069	0.05	false	true	0.1	10	0	0.1	1	20	0	false	7	50	true	0	false	0.5	30	65	0.8068097705403405	0.19319022945965952	0	0	11384.380162117985	0	1367.0039796049323	0	376785
13	0	"hundred-farmers3"	10000	0	"only-one-field-per-year"	2	3.168	1000	true	true	"historical_trends"	"log-normal"	3.445	true	"hh-nw-kernel-distance"	90	1100	3	0.093	30	0.069	0.05	false	true	0.1	10	0	0.1	1	20	0	false	7	50	true	0	false	0.5	31	65	0.8090303478904515	0.19096965210954847	0	0	11842.036382599743	0	1340.205803212562	0	376785
13	0	"hundred-farmers3"	10000	0	"only-one-field-per-year"	2	3.168	1000	true	true	"historical_trends"	"log-normal"	3.445	true	"hh-nw-kernel-distance"	90	1100	3	0.093	30	0.069	0.05	false	true	0.1	10	0	0.1	1	20	0	false	7	50	true	0	false	0.5	32	62	0.8157303370786517	0.1842696629213483	0	0	11020.754683008377	0	1209.704935546407	0	377505
13	0	"hundred-farmers3"	10000	0	"only-one-field-per-year"	2	3.168	1000	true	true	"historical_trends"	"log-normal"	3.445	true	"hh-nw-kernel-distance"	90	1100	3	0.093	30	0.069	0.05	false	true	0.1	10	0	0.1	1	20	0	false	7	50	true	0	false	0.5	33	61	0.8116490166414524	0.18835098335854766	0	0	10108.8171212934	0	1200.0121331637292	0	378090
13	0	"hundred-farmers3"	10000	0	"only-one-field-per-year"	2	3.168	1000	true	true	"historical_trends"	"log-normal"	3.445	true	"hh-nw-kernel-distance"	90	1100	3	0.093	30	0.069	0.05	false	true	0.1	10	0	0.1	1	20	0	false	7	50	true	0	false	0.5	34	59	0.8127398311588642	0.18726016884113583	0	0	10387.517409384682	0	1112.345132912187	0	378945
13	0	"hundred-farmers3"	10000	0	"only-one-field-per-year"	2	3.168	1000	true	true	"historical_trends"	"log-normal"	3.445	true	"hh-nw-kernel-distance"	90	1100	3	0.093	30	0.069	0.05	false	true	0.1	10	0	0.1	1	20	0	false	7	50	true	0	false	0.5	35	59	0.8349961627014582	0.16500383729854182	0	0	9688.492834275543	0	1038.814164496938	0	378945
13	0	"hundred-farmers3"	10000	0	"only-one-field-per-year"	2	3.168	1000	true	true	"historical_trends"	"log-normal"	3.445	true	"hh-nw-kernel-distance"	90	1100	3	0.093	30	0.069	0.05	false	true	0.1	10	0	0.1	1	20	0	false	7	50	true	0	false	0.5	36	57	0.8603568657874321	0.13964313421256788	0	0	8084.509899981782	0	683.6436963259996	0	379575
13	0	"hundred-farmers3"	10000	0	"only-one-field-per-year"	2	3.168	1000	true	true	"historical_trends"	"log-normal"	3.445	true	"hh-nw-kernel-distance"	90	1100	3	0.093	30	0.069	0.05	false	true	0.1	10	0	0.1	1	20	0	false	7	50	true	0	false	0.5	37	56	0.863035019455253	0.1369649805447471	0	0	8742.718021739083	0	639.9673139265485	0	379755
13	0	"hundred-farmers3"	10000	0	"only-one-field-per-year"	2	3.168	1000	true	true	"historical_trends"	"log-normal"	3.445	true	"hh-nw-kernel-distance"	90	1100	3	0.093	30	0.069	0.05	false	true	0.1	10	0	0.1	1	20	0	false	7	50	true	0	false	0.5	38	56	0.8287937743190662	0.17120622568093385	0	0	9240.070562263583	0	724.5579725599913	0	379755
13	0	"hundred-farmers3"	10000	0	"only-one-field-per-year"	2	3.168	1000	true	true	"historical_trends"	"log-normal"	3.445	true	"hh-nw-kernel-distance"	90	1100	3	0.093	30	0.069	0.05	false	true	0.1	10	0	0.1	1	20	0	false	7	50	true	0	false	0.5	39	55	0.8345209817893904	0.16547901821060965	0	0	9686.949448478288	0	603.1431048953285	0	380745
13	0	"hundred-farmers3"	10000	0	"only-one-field-per-year"	2	3.168	1000	true	true	"historical_trends"	"log-normal"	3.445	true	"hh-nw-kernel-distance"	90	1100	3	0.093	30	0.069	0.05	false	true	0.1	10	0	0.1	1	20	0	false	7	50	true	0	false	0.5	40	55	0.8368962787015044	0.16310372129849565	0	0	9894.59054627654	0	641.5796566465117	0	380745
13	0	"hundred-farmers3"	10000	0	"only-one-field-per-year"	2	3.168	1000	true	true	"historical_trends"	"log-normal"	3.445	true	"hh-nw-kernel-distance"	90	1100	3	0.093	30	0.069	0.05	false	true	0.1	10	0	0.1	1	20	0	false	7	50	true	0	false	0.5	41	55	0.8123515439429929	0.1876484560570071	0	0	10079.352371102405	0	760.3022157816366	0	380745
13	0	"hundred-farmers3"	10000	0	"only-one-field-per-year"	2	3.168	1000	true	true	"historical_trends"	"log-normal"	3.445	true	"hh-nw-kernel-distance"	90	1100	3	0.093	30	0.069	0.05	false	true	0.1	10	0	0.1	1	20	0	false	7	50	true	0	false	0.5	42	53	0.8292079207920792	0.1707920792079208	0	0	10147.103024608956	0	506.44154518533355	0	383040
13	0	"hundred-farmers3"	10000	0	"only-one-field-per-year"	2	3.168	1000	true	true	"historical_trends"	"log-normal"	3.445	true	"hh-nw-kernel-distance"	90	1100	3	0.093	30	0.069	0.05	false	true	0.1	10	0	0.1	1	20	0	false	7	50	true	0	false	0.5	43	51	0.8303647158608991	0.16963528413910092	0	0	10218.268212951058	0	250.26321474950166	0	384525
13	0	"hundred-farmers3"	10000	0	"only-one-field-per-year"	2	3.168	1000	true	true	"historical_trends"	"log-normal"	3.445	true	"hh-nw-kernel-distance"	90	1100	3	0.093	30	0.069	0.05	false	true	0.1	10	0	0.1	1	20	0	false	7	50	true	0	false	0.5	44	49	0.7784431137724551	0.2215568862275449	0	0	9635.98284586897	0	308.4935715563972	0	384975
13	0	"hundred-farmers3"	10000	0	"only-one-field-per-year"	2	3.168	1000	true	true	"historical_trends"	"log-normal"	3.445	true	"hh-nw-kernel-distance"	90	1100	3	0.093	30	0.069	0.05	false	true	0.1	10	0	0.1	1	20	0	false	7	50	true	0	false	0.5	45	49	0.7519247219846023	0.24807527801539778	0	0	8891.938274339123	0	395.98235455928705	0	384975
13	0	"hundred-farmers3"	10000	0	"only-one-field-per-year"	2	3.168	1000	true	true	"historical_trends"	"log-normal"	3.445	true	"hh-nw-kernel-distance"	90	1100	3	0.093	30	0.069	0.05	false	true	0.1	10	0	0.1	1	20	0	false	7	50	true	0	false	0.5	46	49	0.7399486740804107	0.2600513259195894	0	0	8275.616131021543	0	511.48182014376505	0	384975
13	0	"hundred-farmers3"	10000	0	"only-one-field-per-year"	2	3.168	1000	true	true	"historical_trends"	"log-normal"	3.445	true	"hh-nw-kernel-distance"	90	1100	3	0.093	30	0.069	0.05	false	true	0.1	10	0	0.1	1	20	0	false	7	50	true	0	false	0.5	47	46	0.7218777679362267	0.27812223206377323	0	0	8229.205331975814	0	429.29420521331383	0	386775
13	0	"hundred-farmers3"	10000	0	"only-one-field-per-year"	2	3.168	1000	true	true	"historical_trends"	"log-normal"	3.445	true	"hh-nw-kernel-distance"	90	1100	3	0.093	30	0.069	0.05	false	true	0.1	10	0	0.1	1	20	0	false	7	50	true	0	false	0.5	48	45	0.6604110813226095	0.33958891867739055	0	0	7668.796515564991	0	516.0644778206764	0	387225
13	0	"hundred-farmers3"	10000	0	"only-one-field-per-year"	2	3.168	1000	true	true	"historical_trends"	"log-normal"	3.445	true	"hh-nw-kernel-distance"	90	1100	3	0.093	30	0.069	0.05	false	true	0.1	10	0	0.1	1	20	0	false	7	50	true	0	false	0.5	49	44	0.6214995483288166	0.3785004516711834	0	0	7246.832933558143	0	614.022249459787	0	387765
13	0	"hundred-farmers3"	10000	0	"only-one-field-per-year"	2	3.168	1000	true	true	"historical_trends"	"log-normal"	3.445	true	"hh-nw-kernel-distance"	90	1100	3	0.093	30	0.069	0.05	false	true	0.1	10	0	0.1	1	20	0	false	7	50	true	0	false	0.5	50	43	0.6229508196721312	0.3770491803278688	0	0	7315.493459108446	0	738.2719055672458	0	388170
14	0	"hundred-farmers3"	10000	0	"only-one-field-per-year"	2	3.168	1000	true	true	"historical_trends"	"log-normal"	3.445	true	"hh-nw-kernel-distance"	90	1100	3	0.093	30	0.069	0.05	false	true	0.1	10	0	0.1	1	20	0	false	7	50	true	0	false	0.5	0	100	0.50186799501868	0.49813200498132004	0	0	0	0	0	0	0
14	0	"hundred-farmers3"	10000	0	"only-one-field-per-year"	2	3.168	1000	true	true	"historical_trends"	"log-normal"	3.445	true	"hh-nw-kernel-distance"	90	1100	3	0.093	30	0.069	0.05	false	true	0.1	10	0	0.1	1	20	0	false	7	50	true	0	false	0.5	1	100	0.4925280199252802	0.5074719800747198	0	0	6397.502830907463	0	7228.162644215147	0	365310
14	0	"hundred-farmers3"	10000	0	"only-one-field-per-year"	2	3.168	1000	true	true	"historical_trends"	"log-normal"	3.445	true	"hh-nw-kernel-distance"	90	1100	3	0.093	30	0.069	0.05	false	true	0.1	10	0	0.1	1	20	0	false	7	50	true	0	false	0.5	2	100	0.4850560398505604	0.5149439601494396	0	0	6156.0010452427005	0	7492.153795358583	0	365310
14	0	"hundred-farmers3"	10000	0	"only-one-field-per-year"	2	3.168	1000	true	true	"historical_trends"	"log-normal"	3.445	true	"hh-nw-kernel-distance"	90	1100	3	0.093	30	0.069	0.05	false	true	0.1	10	0	0.1	1	20	0	false	7	50	true	0	false	0.5	3	100	0.4863013698630137	0.5136986301369864	0	0	6507.367150117886	0	7866.843280498853	0	365310
14	0	"hundred-farmers3"	10000	0	"only-one-field-per-year"	2	3.168	1000	true	true	"historical_trends"	"log-normal"	3.445	true	"hh-nw-kernel-distance"	90	1100	3	0.093	30	0.069	0.05	false	true	0.1	10	0	0.1	1	20	0	false	7	50	true	0	false	0.5	4	100	0.49813200498132004	0.50186799501868	0	0	6330.554762849548	0	7918.001256489191	0	365310
14	0	"hundred-farmers3"	10000	0	"only-one-field-per-year"	2	3.168	1000	true	true	"historical_trends"	"log-normal"	3.445	true	"hh-nw-kernel-distance"	90	1100	3	0.093	30	0.069	0.05	false	true	0.1	10	0	0.1	1	20	0	false	7	50	true	0	false	0.5	5	100	0.5292652552926526	0.47073474470734744	0	0	6570.310426940455	0	7773.474731344757	0	365310
14	0	"hundred-farmers3"	10000	0	"only-one-field-per-year"	2	3.168	1000	true	true	"historical_trends"	"log-normal"	3.445	true	"hh-nw-kernel-distance"	90	1100	3	0.093	30	0.069	0.05	false	true	0.1	10	0	0.1	1	20	0	false	7	50	true	0	false	0.5	6	100	0.5149439601494396	0.4850560398505604	0	0	6872.624303633505	0	8093.553787311336	0	365310
14	0	"hundred-farmers3"	10000	0	"only-one-field-per-year"	2	3.168	1000	true	true	"historical_trends"	"log-normal"	3.445	true	"hh-nw-kernel-distance"	90	1100	3	0.093	30	0.069	0.05	false	true	0.1	10	0	0.1	1	20	0	false	7	50	true	0	false	0.5	7	98	0.5087390761548065	0.4912609238451935	0	0	7175.620031876108	0	8374.250099318067	0	365490
14	0	"hundred-farmers3"	10000	0	"only-one-field-per-year"	2	3.168	1000	true	true	"historical_trends"	"log-normal"	3.445	true	"hh-nw-kernel-distance"	90	1100	3	0.093	30	0.069	0.05	false	true	0.1	10	0	0.1	1	20	0	false	7	50	true	0	false	0.5	8	98	0.579900124843945	0.42009987515605496	0	0	6913.203368133642	0	7067.149899933791	0	365490
14	0	"hundred-farmers3"	10000	0	"only-one-field-per-year"	2	3.168	1000	true	true	"historical_trends"	"log-normal"	3.445	true	"hh-nw-kernel-distance"	90	1100	3	0.093	30	0.069	0.05	false	true	0.1	10	0	0.1	1	20	0	false	7	50	true	0	false	0.5	9	97	0.675625	0.324375	0	0	7407.598353958559	0	4789.83800315686	0	365580
14	0	"hundred-farmers3"	10000	0	"only-one-field-per-year"	2	3.168	1000	true	true	"historical_trends"	"log-normal"	3.445	true	"hh-nw-kernel-distance"	90	1100	3	0.093	30	0.069	0.05	false	true	0.1	10	0	0.1	1	20	0	false	7	50	true	0	false	0.5	10	97	0.678125	0.321875	0	0	8239.05105425627	0	4720.797002506009	0	365580
14	0	"hundred-farmers3"	10000	0	"only-one-field-per-year"	2	3.168	1000	true	true	"historical_trends"	"log-normal"	3.445	true	"hh-nw-kernel-distance"	90	1100	3	0.093	30	0.069	0.05	false	true	0.1	10	0	0.1	1	20	0	false	7	50	true	0	false	0.5	11	97	0.678125	0.321875	0	0	8182.888831341122	0	4946.919496984575	0	365580
14	0	"hundred-farmers3"	10000	0	"only-one-field-per-year"	2	3.168	1000	true	true	"historical_trends"	"log-normal"	3.445	true	"hh-nw-kernel-distance"	90	1100	3	0.093	30	0.069	0.05	false	true	0.1	10	0	0.1	1	20	0	false	7	50	true	0	false	0.5	12	97	0.70125	0.29875	0	0	8859.080120331912	0	4873.202026917261	0	365580
14	0	"hundred-farmers3"	10000	0	"only-one-field-per-year"	2	3.168	1000	true	true	"historical_trends"	"log-normal"	3.445	true	"hh-nw-kernel-distance"	90	1100	3	0.093	30	0.069	0.05	false	true	0.1	10	0	0.1	1	20	0	false	7	50	true	0	false	0.5	13	97	0.6975	0.3025	0	0	8358.068302366453	0	4492.300915717711	0	365580
14	0	"hundred-farmers3"	10000	0	"only-one-field-per-year"	2	3.168	1000	true	true	"historical_trends"	"log-normal"	3.445	true	"hh-nw-kernel-distance"	90	1100	3	0.093	30	0.069	0.05	false	true	0.1	10	0	0.1	1	20	0	false	7	50	true	0	false	0.5	14	94	0.6994949494949495	0.3005050505050505	0	0	8491.903062339508	0	4529.883034383252	0	366300
14	0	"hundred-farmers3"	10000	0	"only-one-field-per-year"	2	3.168	1000	true	true	"historical_trends"	"log-normal"	3.445	true	"hh-nw-kernel-distance"	90	1100	3	0.093	30	0.069	0.05	false	true	0.1	10	0	0.1	1	20	0	false	7	50	true	0	false	0.5	15	92	0.7118210862619808	0.2881789137380192	0	0	9038.73373789714	0	4396.028173100881	0	367155
14	0	"hundred-farmers3"	10000	0	"only-one-field-per-year"	2	3.168	1000	true	true	"historical_trends"	"log-normal"	3.445	true	"hh-nw-kernel-distance"	90	1100	3	0.093	30	0.069	0.05	false	true	0.1	10	0	0.1	1	20	0	false	7	50	true	0	false	0.5	16	90	0.7183462532299741	0.28165374677002586	0	0	8623.549382715179	0	4474.114604694976	0	367920
14	0	"hundred-farmers3"	10000	0	"only-one-field-per-year"	2	3.168	1000	true	true	"historical_trends"	"log-normal"	3.445	true	"hh-nw-kernel-distance"	90	1100	3	0.093	30	0.069	0.05	false	true	0.1	10	0	0.1	1	20	0	false	7	50	true	0	false	0.5	17	88	0.7234873129473	0.27651268705270005	0	0	8813.37703940204	0	4441.6177663037715	0	368415
14	0	"hundred-farmers3"	10000	0	"only-one-field-per-year"	2	3.168	1000	true	true	"historical_trends"	"log-normal"	3.445	true	"hh-nw-kernel-distance"	90	1100	3	0.093	30	0.069	0.05	false	true	0.1	10	0	0.1	1	20	0	false	7	50	true	0	false	0.5	18	86	0.7191378184193338	0.2808621815806662	0	0	8629.464747887632	0	4431.612711002177	0	368685
14	0	"hundred-farmers3"	10000	0	"only-one-field-per-year"	2	3.168	1000	true	true	"historical_trends"	"log-normal"	3.445	true	"hh-nw-kernel-distance"	90	1100	3	0.093	30	0.069	0.05	false	true	0.1	10	0	0.1	1	20	0	false	7	50	true	0	false	0.5	19	84	0.7263779527559056	0.2736220472440945	0	0	9194.756026352963	0	4242.176760326866	0	369000
14	0	"hundred-farmers3"	10000	0	"only-one-field-per-year"	2	3.168	1000	true	true	"historical_trends"	"log-normal"	3.445	true	"hh-nw-kernel-distance"	90	1100	3	0.093	30	0.069	0.05	false	true	0.1	10	0	0.1	1	20	0	false	7	50	true	0	false	0.5	20	80	0.7443408788282291	0.255659121171771	0	0	9592.36203197532	0	4058.912229995568	0	369990
14	0	"hundred-farmers3"	10000	0	"only-one-field-per-year"	2	3.168	1000	true	true	"historical_trends"	"log-normal"	3.445	true	"hh-nw-kernel-distance"	90	1100	3	0.093	30	0.069	0.05	false	true	0.1	10	0	0.1	1	20	0	false	7	50	true	0	false	0.5	21	77	0.7506756756756757	0.24932432432432433	0	0	9873.184392835396	0	3977.3518054203496	0	370980
14	0	"hundred-farmers3"	10000	0	"only-one-field-per-year"	2	3.168	1000	true	true	"historical_trends"	"log-normal"	3.445	true	"hh-nw-kernel-distance"	90	1100	3	0.093	30	0.069	0.05	false	true	0.1	10	0	0.1	1	20	0	false	7	50	true	0	false	0.5	22	77	0.777027027027027	0.22297297297297297	0	0	10004.268513393818	0	3622.565781103539	0	370980
14	0	"hundred-farmers3"	10000	0	"only-one-field-per-year"	2	3.168	1000	true	true	"historical_trends"	"log-normal"	3.445	true	"hh-nw-kernel-distance"	90	1100	3	0.093	30	0.069	0.05	false	true	0.1	10	0	0.1	1	20	0	false	7	50	true	0	false	0.5	23	76	0.7943166441136671	0.20568335588633288	0	0	10295.02557635352	0	3126.5088455938762	0	371070
14	0	"hundred-farmers3"	10000	0	"only-one-field-per-year"	2	3.168	1000	true	true	"historical_trends"	"log-normal"	3.445	true	"hh-nw-kernel-distance"	90	1100	3	0.093	30	0.069	0.05	false	true	0.1	10	0	0.1	1	20	0	false	7	50	true	0	false	0.5	24	75	0.7711748633879781	0.22882513661202186	0	0	10737.927461212854	0	3147.862880012462	0	371700
14	0	"hundred-farmers3"	10000	0	"only-one-field-per-year"	2	3.168	1000	true	true	"historical_trends"	"log-normal"	3.445	true	"hh-nw-kernel-distance"	90	1100	3	0.093	30	0.069	0.05	false	true	0.1	10	0	0.1	1	20	0	false	7	50	true	0	false	0.5	25	74	0.7734159779614325	0.2265840220385675	0	0	10900.08771545863	0	3136.5098956914526	0	372240
14	0	"hundred-farmers3"	10000	0	"only-one-field-per-year"	2	3.168	1000	true	true	"historical_trends"	"log-normal"	3.445	true	"hh-nw-kernel-distance"	90	1100	3	0.093	30	0.069	0.05	false	true	0.1	10	0	0.1	1	20	0	false	7	50	true	0	false	0.5	26	74	0.772038567493113	0.22796143250688705	0	0	10827.317447429126	0	3223.3287618343034	0	372240
14	0	"hundred-farmers3"	10000	0	"only-one-field-per-year"	2	3.168	1000	true	true	"historical_trends"	"log-normal"	3.445	true	"hh-nw-kernel-distance"	90	1100	3	0.093	30	0.069	0.05	false	true	0.1	10	0	0.1	1	20	0	false	7	50	true	0	false	0.5	27	74	0.772038567493113	0.22796143250688705	0	0	11105.308941107844	0	2899.0108951538987	0	372240
14	0	"hundred-farmers3"	10000	0	"only-one-field-per-year"	2	3.168	1000	true	true	"historical_trends"	"log-normal"	3.445	true	"hh-nw-kernel-distance"	90	1100	3	0.093	30	0.069	0.05	false	true	0.1	10	0	0.1	1	20	0	false	7	50	true	0	false	0.5	28	74	0.772038567493113	0.22796143250688705	0	0	11459.78269971824	0	2910.9306749284146	0	372240
14	0	"hundred-farmers3"	10000	0	"only-one-field-per-year"	2	3.168	1000	true	true	"historical_trends"	"log-normal"	3.445	true	"hh-nw-kernel-distance"	90	1100	3	0.093	30	0.069	0.05	false	true	0.1	10	0	0.1	1	20	0	false	7	50	true	0	false	0.5	29	73	0.7747062888735314	0.22529371112646857	0	0	11583.529662221743	0	2489.514355474844	0	372465
14	0	"hundred-farmers3"	10000	0	"only-one-field-per-year"	2	3.168	1000	true	true	"historical_trends"	"log-normal"	3.445	true	"hh-nw-kernel-distance"	90	1100	3	0.093	30	0.069	0.05	false	true	0.1	10	0	0.1	1	20	0	false	7	50	true	0	false	0.5	30	72	0.781011781011781	0.218988218988219	0	0	11256.98459359781	0	2411.593798883163	0	372645
14	0	"hundred-farmers3"	10000	0	"only-one-field-per-year"	2	3.168	1000	true	true	"historical_trends"	"log-normal"	3.445	true	"hh-nw-kernel-distance"	90	1100	3	0.093	30	0.069	0.05	false	true	0.1	10	0	0.1	1	20	0	false	7	50	true	0	false	0.5	31	72	0.7955647955647955	0.20443520443520444	0	0	11459.149139022637	0	2006.8543365616893	0	372645
14	0	"hundred-farmers3"	10000	0	"only-one-field-per-year"	2	3.168	1000	true	true	"historical_trends"	"log-normal"	3.445	true	"hh-nw-kernel-distance"	90	1100	3	0.093	30	0.069	0.05	false	true	0.1	10	0	0.1	1	20	0	false	7	50	true	0	false	0.5	32	71	0.7905027932960894	0.20949720670391062	0	0	11098.689199464125	0	1974.3149572602538	0	373140
14	0	"hundred-farmers3"	10000	0	"only-one-field-per-year"	2	3.168	1000	true	true	"historical_trends"	"log-normal"	3.445	true	"hh-nw-kernel-distance"	90	1100	3	0.093	30	0.069	0.05	false	true	0.1	10	0	0.1	1	20	0	false	7	50	true	0	false	0.5	33	71	0.784217877094972	0.21578212290502793	0	0	10960.088090184754	0	2103.3976883355817	0	373140
14	0	"hundred-farmers3"	10000	0	"only-one-field-per-year"	2	3.168	1000	true	true	"historical_trends"	"log-normal"	3.445	true	"hh-nw-kernel-distance"	90	1100	3	0.093	30	0.069	0.05	false	true	0.1	10	0	0.1	1	20	0	false	7	50	true	0	false	0.5	34	71	0.7639664804469274	0.2360335195530726	0	0	9925.739848183015	0	2249.3860301399122	0	373140
14	0	"hundred-farmers3"	10000	0	"only-one-field-per-year"	2	3.168	1000	true	true	"historical_trends"	"log-normal"	3.445	true	"hh-nw-kernel-distance"	90	1100	3	0.093	30	0.069	0.05	false	true	0.1	10	0	0.1	1	20	0	false	7	50	true	0	false	0.5	35	69	0.7814476458186929	0.21855235418130708	0	0	8814.872346952518	0	2131.702965626468	0	373545
14	0	"hundred-farmers3"	10000	0	"only-one-field-per-year"	2	3.168	1000	true	true	"historical_trends"	"log-normal"	3.445	true	"hh-nw-kernel-distance"	90	1100	3	0.093	30	0.069	0.05	false	true	0.1	10	0	0.1	1	20	0	false	7	50	true	0	false	0.5	36	68	0.832271762208068	0.16772823779193205	0	0	9035.960008406248	0	1673.2046884047634	0	373995
14	0	"hundred-farmers3"	10000	0	"only-one-field-per-year"	2	3.168	1000	true	true	"historical_trends"	"log-normal"	3.445	true	"hh-nw-kernel-distance"	90	1100	3	0.093	30	0.069	0.05	false	true	0.1	10	0	0.1	1	20	0	false	7	50	true	0	false	0.5	37	67	0.8389166072701354	0.16108339272986458	0	0	9279.151250003066	0	1028.3962647929493	0	374445
14	0	"hundred-farmers3"	10000	0	"only-one-field-per-year"	2	3.168	1000	true	true	"historical_trends"	"log-normal"	3.445	true	"hh-nw-kernel-distance"	90	1100	3	0.093	30	0.069	0.05	false	true	0.1	10	0	0.1	1	20	0	false	7	50	true	0	false	0.5	38	67	0.8303635067712045	0.16963649322879543	0	0	9968.977537307956	0	1105.5672946631623	0	374445
14	0	"hundred-farmers3"	10000	0	"only-one-field-per-year"	2	3.168	1000	true	true	"historical_trends"	"log-normal"	3.445	true	"hh-nw-kernel-distance"	90	1100	3	0.093	30	0.069	0.05	false	true	0.1	10	0	0.1	1	20	0	false	7	50	true	0	false	0.5	39	67	0.8246614397719173	0.17533856022808267	0	0	10225.771324309575	0	1060.2167437810192	0	374445
14	0	"hundred-farmers3"	10000	0	"only-one-field-per-year"	2	3.168	1000	true	true	"historical_trends"	"log-normal"	3.445	true	"hh-nw-kernel-distance"	90	1100	3	0.093	30	0.069	0.05	false	true	0.1	10	0	0.1	1	20	0	false	7	50	true	0	false	0.5	40	67	0.8296507483962936	0.17034925160370634	0	0	10046.772838420036	0	977.9845521731875	0	374445
14	0	"hundred-farmers3"	10000	0	"only-one-field-per-year"	2	3.168	1000	true	true	"historical_trends"	"log-normal"	3.445	true	"hh-nw-kernel-distance"	90	1100	3	0.093	30	0.069	0.05	false	true	0.1	10	0	0.1	1	20	0	false	7	50	true	0	false	0.5	41	66	0.8211206896551724	0.1788793103448276	0	0	10063.10690103053	0	939.2007017499776	0	374940
14	0	"hundred-farmers3"	10000	0	"only-one-field-per-year"	2	3.168	1000	true	true	"historical_trends"	"log-normal"	3.445	true	"hh-nw-kernel-distance"	90	1100	3	0.093	30	0.069	0.05	false	true	0.1	10	0	0.1	1	20	0	false	7	50	true	0	false	0.5	42	66	0.8038793103448276	0.1961206896551724	0	0	9931.923738279105	0	1000.1702164922298	0	374940
14	0	"hundred-farmers3"	10000	0	"only-one-field-per-year"	2	3.168	1000	true	true	"historical_trends"	"log-normal"	3.445	true	"hh-nw-kernel-distance"	90	1100	3	0.093	30	0.069	0.05	false	true	0.1	10	0	0.1	1	20	0	false	7	50	true	0	false	0.5	43	66	0.7708333333333334	0.22916666666666666	0	0	9810.398742104926	0	1077.6640609206104	0	374940
14	0	"hundred-farmers3"	10000	0	"only-one-field-per-year"	2	3.168	1000	true	true	"historical_trends"	"log-normal"	3.445	true	"hh-nw-kernel-distance"	90	1100	3	0.093	30	0.069	0.05	false	true	0.1	10	0	0.1	1	20	0	false	7	50	true	0	false	0.5	44	64	0.7311906501095691	0.268809349890431	0	0	8907.867287203584	0	975.2562158606271	0	375975
14	0	"hundred-farmers3"	10000	0	"only-one-field-per-year"	2	3.168	1000	true	true	"historical_trends"	"log-normal"	3.445	true	"hh-nw-kernel-distance"	90	1100	3	0.093	30	0.069	0.05	false	true	0.1	10	0	0.1	1	20	0	false	7	50	true	0	false	0.5	45	64	0.7311906501095691	0.268809349890431	0	0	9191.780463523384	0	1090.3235869466819	0	375975
14	0	"hundred-farmers3"	10000	0	"only-one-field-per-year"	2	3.168	1000	true	true	"historical_trends"	"log-normal"	3.445	true	"hh-nw-kernel-distance"	90	1100	3	0.093	30	0.069	0.05	false	true	0.1	10	0	0.1	1	20	0	false	7	50	true	0	false	0.5	46	64	0.7129291453615778	0.2870708546384222	0	0	8962.612250526146	0	1243.6325907911926	0	375975
14	0	"hundred-farmers3"	10000	0	"only-one-field-per-year"	2	3.168	1000	true	true	"historical_trends"	"log-normal"	3.445	true	"hh-nw-kernel-distance"	90	1100	3	0.093	30	0.069	0.05	false	true	0.1	10	0	0.1	1	20	0	false	7	50	true	0	false	0.5	47	63	0.7082111436950147	0.29178885630498536	0	0	9141.676241920713	0	1402.5370521230345	0	376200
14	0	"hundred-farmers3"	10000	0	"only-one-field-per-year"	2	3.168	1000	true	true	"historical_trends"	"log-normal"	3.445	true	"hh-nw-kernel-distance"	90	1100	3	0.093	30	0.069	0.05	false	true	0.1	10	0	0.1	1	20	0	false	7	50	true	0	false	0.5	48	62	0.6944035346097202	0.30559646539027985	0	0	9088.169192866335	0	1580.3492302062132	0	376470
14	0	"hundred-farmers3"	10000	0	"only-one-field-per-year"	2	3.168	1000	true	true	"historical_trends"	"log-normal"	3.445	true	"hh-nw-kernel-distance"	90	1100	3	0.093	30	0.069	0.05	false	true	0.1	10	0	0.1	1	20	0	false	7	50	true	0	false	0.5	49	61	0.6765799256505576	0.32342007434944237	0	0	8990.923539908963	0	1840.4734751718813	0	377055
14	0	"hundred-farmers3"	10000	0	"only-one-field-per-year"	2	3.168	1000	true	true	"historical_trends"	"log-normal"	3.445	true	"hh-nw-kernel-distance"	90	1100	3	0.093	30	0.069	0.05	false	true	0.1	10	0	0.1	1	20	0	false	7	50	true	0	false	0.5	50	59	0.6918960244648318	0.3081039755351682	0	0	9098.553873169005	0	1847.8739169669645	0	378720
15	0	"hundred-farmers3"	10000	0	"only-one-field-per-year"	2	3.168	1000	true	true	"historical_trends"	"log-normal"	3.445	true	"hh-nw-kernel-distance"	90	1100	3	0.093	30	0.069	0.05	false	true	0.1	10	0	0.1	1	20	0	false	7	50	true	0	false	0.5	0	100	0.50186799501868	0.49813200498132004	0	0	0	0	0	0	0
15	0	"hundred-farmers3"	10000	0	"only-one-field-per-year"	2	3.168	1000	true	true	"historical_trends"	"log-normal"	3.445	true	"hh-nw-kernel-distance"	90	1100	3	0.093	30	0.069	0.05	false	true	0.1	10	0	0.1	1	20	0	false	7	50	true	0	false	0.5	1	100	0.4850560398505604	0.5149439601494396	0	0	6049.187442825454	0	6515.1784470558	0	365310
15	0	"hundred-farmers3"	10000	0	"only-one-field-per-year"	2	3.168	1000	true	true	"historical_trends"	"log-normal"	3.445	true	"hh-nw-kernel-distance"	90	1100	3	0.093	30	0.069	0.05	false	true	0.1	10	0	0.1	1	20	0	false	7	50	true	0	false	0.5	2	100	0.48941469489414696	0.5105853051058531	0	0	6333.830753331592	0	6878.159207291454	0	365310
15	0	"hundred-farmers3"	10000	0	"only-one-field-per-year"	2	3.168	1000	true	true	"historical_trends"	"log-normal"	3.445	true	"hh-nw-kernel-distance"	90	1100	3	0.093	30	0.069	0.05	false	true	0.1	10	0	0.1	1	20	0	false	7	50	true	0	false	0.5	3	100	0.4900373599003736	0.5099626400996264	0	0	6208.067588149862	0	7293.430636971655	0	365310
15	0	"hundred-farmers3"	10000	0	"only-one-field-per-year"	2	3.168	1000	true	true	"historical_trends"	"log-normal"	3.445	true	"hh-nw-kernel-distance"	90	1100	3	0.093	30	0.069	0.05	false	true	0.1	10	0	0.1	1	20	0	false	7	50	true	0	false	0.5	4	100	0.4589041095890411	0.541095890410959	0	0	5931.719613788338	0	7703.8934289717145	0	365310
15	0	"hundred-farmers3"	10000	0	"only-one-field-per-year"	2	3.168	1000	true	true	"historical_trends"	"log-normal"	3.445	true	"hh-nw-kernel-distance"	90	1100	3	0.093	30	0.069	0.05	false	true	0.1	10	0	0.1	1	20	0	false	7	50	true	0	false	0.5	5	100	0.5056039850560399	0.4943960149439601	0	0	6122.033966520277	0	7039.006699150903	0	365310
15	0	"hundred-farmers3"	10000	0	"only-one-field-per-year"	2	3.168	1000	true	true	"historical_trends"	"log-normal"	3.445	true	"hh-nw-kernel-distance"	90	1100	3	0.093	30	0.069	0.05	false	true	0.1	10	0	0.1	1	20	0	false	7	50	true	0	false	0.5	6	99	0.5043640897755611	0.4956359102244389	0	0	6455.863925723712	0	7303.0293729220375	0	365400
15	0	"hundred-farmers3"	10000	0	"only-one-field-per-year"	2	3.168	1000	true	true	"historical_trends"	"log-normal"	3.445	true	"hh-nw-kernel-distance"	90	1100	3	0.093	30	0.069	0.05	false	true	0.1	10	0	0.1	1	20	0	false	7	50	true	0	false	0.5	7	96	0.49123904881101377	0.5087609511889862	0	0	6757.800291045276	0	7600.2331665181755	0	365670
15	0	"hundred-farmers3"	10000	0	"only-one-field-per-year"	2	3.168	1000	true	true	"historical_trends"	"log-normal"	3.445	true	"hh-nw-kernel-distance"	90	1100	3	0.093	30	0.069	0.05	false	true	0.1	10	0	0.1	1	20	0	false	7	50	true	0	false	0.5	8	95	0.5482456140350878	0.4517543859649123	0	0	6224.3319729244995	0	6948.45188423659	0	365760
15	0	"hundred-farmers3"	10000	0	"only-one-field-per-year"	2	3.168	1000	true	true	"historical_trends"	"log-normal"	3.445	true	"hh-nw-kernel-distance"	90	1100	3	0.093	30	0.069	0.05	false	true	0.1	10	0	0.1	1	20	0	false	7	50	true	0	false	0.5	9	94	0.6032642812303829	0.39673571876961705	0	0	6377.474680326074	0	6230.163128968659	0	365895
15	0	"hundred-farmers3"	10000	0	"only-one-field-per-year"	2	3.168	1000	true	true	"historical_trends"	"log-normal"	3.445	true	"hh-nw-kernel-distance"	90	1100	3	0.093	30	0.069	0.05	false	true	0.1	10	0	0.1	1	20	0	false	7	50	true	0	false	0.5	10	93	0.640251572327044	0.35974842767295595	0	0	7121.873462826824	0	5478.706789783473	0	366030
15	0	"hundred-farmers3"	10000	0	"only-one-field-per-year"	2	3.168	1000	true	true	"historical_trends"	"log-normal"	3.445	true	"hh-nw-kernel-distance"	90	1100	3	0.093	30	0.069	0.05	false	true	0.1	10	0	0.1	1	20	0	false	7	50	true	0	false	0.5	11	92	0.6433522369250158	0.35664776307498425	0	0	7672.968015254074	0	5637.090898415305	0	366165
15	0	"hundred-farmers3"	10000	0	"only-one-field-per-year"	2	3.168	1000	true	true	"historical_trends"	"log-normal"	3.445	true	"hh-nw-kernel-distance"	90	1100	3	0.093	30	0.069	0.05	false	true	0.1	10	0	0.1	1	20	0	false	7	50	true	0	false	0.5	12	91	0.6561314791403287	0.3438685208596713	0	0	8243.475360444383	0	5602.687391921125	0	366390
15	0	"hundred-farmers3"	10000	0	"only-one-field-per-year"	2	3.168	1000	true	true	"historical_trends"	"log-normal"	3.445	true	"hh-nw-kernel-distance"	90	1100	3	0.093	30	0.069	0.05	false	true	0.1	10	0	0.1	1	20	0	false	7	50	true	0	false	0.5	13	87	0.6730769230769231	0.3269230769230769	0	0	7912.834928268518	0	5082.095104522731	0	367380
15	0	"hundred-farmers3"	10000	0	"only-one-field-per-year"	2	3.168	1000	true	true	"historical_trends"	"log-normal"	3.445	true	"hh-nw-kernel-distance"	90	1100	3	0.093	30	0.069	0.05	false	true	0.1	10	0	0.1	1	20	0	false	7	50	true	0	false	0.5	14	85	0.6739690721649485	0.32603092783505155	0	0	8356.813768955506	0	5154.372759360641	0	367740
15	0	"hundred-farmers3"	10000	0	"only-one-field-per-year"	2	3.168	1000	true	true	"historical_trends"	"log-normal"	3.445	true	"hh-nw-kernel-distance"	90	1100	3	0.093	30	0.069	0.05	false	true	0.1	10	0	0.1	1	20	0	false	7	50	true	0	false	0.5	15	81	0.69433465085639	0.30566534914361	0	0	8690.104785257136	0	5032.659827870768	0	369270
15	0	"hundred-farmers3"	10000	0	"only-one-field-per-year"	2	3.168	1000	true	true	"historical_trends"	"log-normal"	3.445	true	"hh-nw-kernel-distance"	90	1100	3	0.093	30	0.069	0.05	false	true	0.1	10	0	0.1	1	20	0	false	7	50	true	0	false	0.5	16	81	0.686429512516469	0.31357048748353095	0	0	8743.383756225876	0	5145.076546506446	0	369270
15	0	"hundred-farmers3"	10000	0	"only-one-field-per-year"	2	3.168	1000	true	true	"historical_trends"	"log-normal"	3.445	true	"hh-nw-kernel-distance"	90	1100	3	0.093	30	0.069	0.05	false	true	0.1	10	0	0.1	1	20	0	false	7	50	true	0	false	0.5	17	77	0.698859825620389	0.301140174379611	0	0	8819.513365258761	0	5076.529938170654	0	370485
15	0	"hundred-farmers3"	10000	0	"only-one-field-per-year"	2	3.168	1000	true	true	"historical_trends"	"log-normal"	3.445	true	"hh-nw-kernel-distance"	90	1100	3	0.093	30	0.069	0.05	false	true	0.1	10	0	0.1	1	20	0	false	7	50	true	0	false	0.5	18	76	0.6960322797579018	0.30396772024209817	0	0	8834.802199583193	0	4860.083639817011	0	370665
15	0	"hundred-farmers3"	10000	0	"only-one-field-per-year"	2	3.168	1000	true	true	"historical_trends"	"log-normal"	3.445	true	"hh-nw-kernel-distance"	90	1100	3	0.093	30	0.069	0.05	false	true	0.1	10	0	0.1	1	20	0	false	7	50	true	0	false	0.5	19	75	0.7010169491525424	0.29898305084745763	0	0	9272.615168849254	0	4339.094740619399	0	371205
15	0	"hundred-farmers3"	10000	0	"only-one-field-per-year"	2	3.168	1000	true	true	"historical_trends"	"log-normal"	3.445	true	"hh-nw-kernel-distance"	90	1100	3	0.093	30	0.069	0.05	false	true	0.1	10	0	0.1	1	20	0	false	7	50	true	0	false	0.5	20	74	0.710974778459441	0.289025221540559	0	0	9071.891216695754	0	3784.1648848467057	0	371565
15	0	"hundred-farmers3"	10000	0	"only-one-field-per-year"	2	3.168	1000	true	true	"historical_trends"	"log-normal"	3.445	true	"hh-nw-kernel-distance"	90	1100	3	0.093	30	0.069	0.05	false	true	0.1	10	0	0.1	1	20	0	false	7	50	true	0	false	0.5	21	73	0.7138945927446955	0.2861054072553046	0	0	9420.73272605919	0	3840.0402676474228	0	371835
15	0	"hundred-farmers3"	10000	0	"only-one-field-per-year"	2	3.168	1000	true	true	"historical_trends"	"log-normal"	3.445	true	"hh-nw-kernel-distance"	90	1100	3	0.093	30	0.069	0.05	false	true	0.1	10	0	0.1	1	20	0	false	7	50	true	0	false	0.5	22	71	0.7473903966597077	0.25260960334029225	0	0	9324.912698682916	0	3228.9268803595287	0	372915
15	0	"hundred-farmers3"	10000	0	"only-one-field-per-year"	2	3.168	1000	true	true	"historical_trends"	"log-normal"	3.445	true	"hh-nw-kernel-distance"	90	1100	3	0.093	30	0.069	0.05	false	true	0.1	10	0	0.1	1	20	0	false	7	50	true	0	false	0.5	23	70	0.7479050279329609	0.2520949720670391	0	0	9671.434096872377	0	2703.2419389914594	0	373140
15	0	"hundred-farmers3"	10000	0	"only-one-field-per-year"	2	3.168	1000	true	true	"historical_trends"	"log-normal"	3.445	true	"hh-nw-kernel-distance"	90	1100	3	0.093	30	0.069	0.05	false	true	0.1	10	0	0.1	1	20	0	false	7	50	true	0	false	0.5	24	70	0.7437150837988827	0.2562849162011173	0	0	10130.563900750934	0	2509.465211456396	0	373140
15	0	"hundred-farmers3"	10000	0	"only-one-field-per-year"	2	3.168	1000	true	true	"historical_trends"	"log-normal"	3.445	true	"hh-nw-kernel-distance"	90	1100	3	0.093	30	0.069	0.05	false	true	0.1	10	0	0.1	1	20	0	false	7	50	true	0	false	0.5	25	69	0.7478932584269663	0.2521067415730337	0	0	10458.204552713989	0	2512.198272131078	0	373500
15	0	"hundred-farmers3"	10000	0	"only-one-field-per-year"	2	3.168	1000	true	true	"historical_trends"	"log-normal"	3.445	true	"hh-nw-kernel-distance"	90	1100	3	0.093	30	0.069	0.05	false	true	0.1	10	0	0.1	1	20	0	false	7	50	true	0	false	0.5	26	69	0.7478932584269663	0.2521067415730337	0	0	10042.170722302631	0	2625.5831916926236	0	373500
15	0	"hundred-farmers3"	10000	0	"only-one-field-per-year"	2	3.168	1000	true	true	"historical_trends"	"log-normal"	3.445	true	"hh-nw-kernel-distance"	90	1100	3	0.093	30	0.069	0.05	false	true	0.1	10	0	0.1	1	20	0	false	7	50	true	0	false	0.5	27	69	0.7478932584269663	0.2521067415730337	0	0	10487.320746032503	0	2173.322729791918	0	373500
15	0	"hundred-farmers3"	10000	0	"only-one-field-per-year"	2	3.168	1000	true	true	"historical_trends"	"log-normal"	3.445	true	"hh-nw-kernel-distance"	90	1100	3	0.093	30	0.069	0.05	false	true	0.1	10	0	0.1	1	20	0	false	7	50	true	0	false	0.5	28	69	0.7591292134831461	0.24087078651685392	0	0	10623.686941772165	0	1597.006336179589	0	373500
15	0	"hundred-farmers3"	10000	0	"only-one-field-per-year"	2	3.168	1000	true	true	"historical_trends"	"log-normal"	3.445	true	"hh-nw-kernel-distance"	90	1100	3	0.093	30	0.069	0.05	false	true	0.1	10	0	0.1	1	20	0	false	7	50	true	0	false	0.5	29	68	0.7655807365439093	0.23441926345609065	0	0	10985.253245331647	0	1308.7772145765061	0	374040
15	0	"hundred-farmers3"	10000	0	"only-one-field-per-year"	2	3.168	1000	true	true	"historical_trends"	"log-normal"	3.445	true	"hh-nw-kernel-distance"	90	1100	3	0.093	30	0.069	0.05	false	true	0.1	10	0	0.1	1	20	0	false	7	50	true	0	false	0.5	30	67	0.7704335465529495	0.22956645344705046	0	0	11321.28285459149	0	1371.5458791842063	0	374265
15	0	"hundred-farmers3"	10000	0	"only-one-field-per-year"	2	3.168	1000	true	true	"historical_trends"	"log-normal"	3.445	true	"hh-nw-kernel-distance"	90	1100	3	0.093	30	0.069	0.05	false	true	0.1	10	0	0.1	1	20	0	false	7	50	true	0	false	0.5	31	66	0.7745872218234028	0.22541277817659727	0	0	11664.461680866032	0	1408.1848225919612	0	374895
15	0	"hundred-farmers3"	10000	0	"only-one-field-per-year"	2	3.168	1000	true	true	"historical_trends"	"log-normal"	3.445	true	"hh-nw-kernel-distance"	90	1100	3	0.093	30	0.069	0.05	false	true	0.1	10	0	0.1	1	20	0	false	7	50	true	0	false	0.5	32	65	0.7752161383285303	0.22478386167146974	0	0	10430.400599310877	0	1567.5199363455342	0	375120
15	0	"hundred-farmers3"	10000	0	"only-one-field-per-year"	2	3.168	1000	true	true	"historical_trends"	"log-normal"	3.445	true	"hh-nw-kernel-distance"	90	1100	3	0.093	30	0.069	0.05	false	true	0.1	10	0	0.1	1	20	0	false	7	50	true	0	false	0.5	33	62	0.7940959409594096	0.2059040590405904	0	0	10618.069882883097	0	1356.4302942479828	0	376605
15	0	"hundred-farmers3"	10000	0	"only-one-field-per-year"	2	3.168	1000	true	true	"historical_trends"	"log-normal"	3.445	true	"hh-nw-kernel-distance"	90	1100	3	0.093	30	0.069	0.05	false	true	0.1	10	0	0.1	1	20	0	false	7	50	true	0	false	0.5	34	62	0.7940959409594096	0.2059040590405904	0	0	10539.645446993538	0	1532.4542769347865	0	376605
15	0	"hundred-farmers3"	10000	0	"only-one-field-per-year"	2	3.168	1000	true	true	"historical_trends"	"log-normal"	3.445	true	"hh-nw-kernel-distance"	90	1100	3	0.093	30	0.069	0.05	false	true	0.1	10	0	0.1	1	20	0	false	7	50	true	0	false	0.5	35	62	0.7940959409594096	0.2059040590405904	0	0	9817.40403054043	0	1723.3604175994092	0	376605
15	0	"hundred-farmers3"	10000	0	"only-one-field-per-year"	2	3.168	1000	true	true	"historical_trends"	"log-normal"	3.445	true	"hh-nw-kernel-distance"	90	1100	3	0.093	30	0.069	0.05	false	true	0.1	10	0	0.1	1	20	0	false	7	50	true	0	false	0.5	36	61	0.8191964285714286	0.18080357142857142	0	0	8650.884069131795	0	1607.7736956969334	0	377100
15	0	"hundred-farmers3"	10000	0	"only-one-field-per-year"	2	3.168	1000	true	true	"historical_trends"	"log-normal"	3.445	true	"hh-nw-kernel-distance"	90	1100	3	0.093	30	0.069	0.05	false	true	0.1	10	0	0.1	1	20	0	false	7	50	true	0	false	0.5	37	59	0.8305214723926381	0.16947852760736196	0	0	9035.261006364304	0	1245.6406573234522	0	378900
15	0	"hundred-farmers3"	10000	0	"only-one-field-per-year"	2	3.168	1000	true	true	"historical_trends"	"log-normal"	3.445	true	"hh-nw-kernel-distance"	90	1100	3	0.093	30	0.069	0.05	false	true	0.1	10	0	0.1	1	20	0	false	7	50	true	0	false	0.5	38	58	0.8084942084942085	0.1915057915057915	0	0	9517.669883579632	0	1340.9059526570313	0	379305
15	0	"hundred-farmers3"	10000	0	"only-one-field-per-year"	2	3.168	1000	true	true	"historical_trends"	"log-normal"	3.445	true	"hh-nw-kernel-distance"	90	1100	3	0.093	30	0.069	0.05	false	true	0.1	10	0	0.1	1	20	0	false	7	50	true	0	false	0.5	39	58	0.8061776061776061	0.19382239382239383	0	0	9956.006275830263	0	1404.6523496464745	0	379305
15	0	"hundred-farmers3"	10000	0	"only-one-field-per-year"	2	3.168	1000	true	true	"historical_trends"	"log-normal"	3.445	true	"hh-nw-kernel-distance"	90	1100	3	0.093	30	0.069	0.05	false	true	0.1	10	0	0.1	1	20	0	false	7	50	true	0	false	0.5	40	55	0.8260524225575854	0.17394757744241462	0	0	9716.64084468303	0	1350.688523042845	0	380925
15	0	"hundred-farmers3"	10000	0	"only-one-field-per-year"	2	3.168	1000	true	true	"historical_trends"	"log-normal"	3.445	true	"hh-nw-kernel-distance"	90	1100	3	0.093	30	0.069	0.05	false	true	0.1	10	0	0.1	1	20	0	false	7	50	true	0	false	0.5	41	55	0.8204924543288324	0.17950754567116758	0	0	9946.868402540631	0	1430.841738716818	0	380925
15	0	"hundred-farmers3"	10000	0	"only-one-field-per-year"	2	3.168	1000	true	true	"historical_trends"	"log-normal"	3.445	true	"hh-nw-kernel-distance"	90	1100	3	0.093	30	0.069	0.05	false	true	0.1	10	0	0.1	1	20	0	false	7	50	true	0	false	0.5	42	54	0.8243785084202085	0.1756214915797915	0	0	10110.587129464488	0	1400.499055086928	0	381465
15	0	"hundred-farmers3"	10000	0	"only-one-field-per-year"	2	3.168	1000	true	true	"historical_trends"	"log-normal"	3.445	true	"hh-nw-kernel-distance"	90	1100	3	0.093	30	0.069	0.05	false	true	0.1	10	0	0.1	1	20	0	false	7	50	true	0	false	0.5	43	53	0.7754442649434572	0.2245557350565428	0	0	9410.359097076462	0	1477.9861862890336	0	381870
15	0	"hundred-farmers3"	10000	0	"only-one-field-per-year"	2	3.168	1000	true	true	"historical_trends"	"log-normal"	3.445	true	"hh-nw-kernel-distance"	90	1100	3	0.093	30	0.069	0.05	false	true	0.1	10	0	0.1	1	20	0	false	7	50	true	0	false	0.5	44	53	0.7431340872374798	0.2568659127625202	0	0	9229.321571261282	0	1568.9872770774523	0	381870
15	0	"hundred-farmers3"	10000	0	"only-one-field-per-year"	2	3.168	1000	true	true	"historical_trends"	"log-normal"	3.445	true	"hh-nw-kernel-distance"	90	1100	3	0.093	30	0.069	0.05	false	true	0.1	10	0	0.1	1	20	0	false	7	50	true	0	false	0.5	45	50	0.7487001733102253	0.2512998266897747	0	0	8345.086324894415	0	1395.4411846602186	0	385650
15	0	"hundred-farmers3"	10000	0	"only-one-field-per-year"	2	3.168	1000	true	true	"historical_trends"	"log-normal"	3.445	true	"hh-nw-kernel-distance"	90	1100	3	0.093	30	0.069	0.05	false	true	0.1	10	0	0.1	1	20	0	false	7	50	true	0	false	0.5	46	49	0.7237185056472633	0.27628149435273675	0	0	7329.202740099011	0	1484.3097662812572	0	385785
15	0	"hundred-farmers3"	10000	0	"only-one-field-per-year"	2	3.168	1000	true	true	"historical_trends"	"log-normal"	3.445	true	"hh-nw-kernel-distance"	90	1100	3	0.093	30	0.069	0.05	false	true	0.1	10	0	0.1	1	20	0	false	7	50	true	0	false	0.5	47	47	0.7346760070052539	0.26532399299474607	0	0	7633.729287236276	0	1505.5809080625468	0	386190
15	0	"hundred-farmers3"	10000	0	"only-one-field-per-year"	2	3.168	1000	true	true	"historical_trends"	"log-normal"	3.445	true	"hh-nw-kernel-distance"	90	1100	3	0.093	30	0.069	0.05	false	true	0.1	10	0	0.1	1	20	0	false	7	50	true	0	false	0.5	48	46	0.679261862917399	0.32073813708260107	0	0	7122.271541755156	0	1606.4235654709282	0	386370
15	0	"hundred-farmers3"	10000	0	"only-one-field-per-year"	2	3.168	1000	true	true	"historical_trends"	"log-normal"	3.445	true	"hh-nw-kernel-distance"	90	1100	3	0.093	30	0.069	0.05	false	true	0.1	10	0	0.1	1	20	0	false	7	50	true	0	false	0.5	49	46	0.6291739894551845	0.37082601054481545	0	0	6686.444030474453	0	1757.35901349513	0	386370
15	0	"hundred-farmers3"	10000	0	"only-one-field-per-year"	2	3.168	1000	true	true	"historical_trends"	"log-normal"	3.445	true	"hh-nw-kernel-distance"	90	1100	3	0.093	30	0.069	0.05	false	true	0.1	10	0	0.1	1	20	0	false	7	50	true	0	false	0.5	50	45	0.6372549019607843	0.3627450980392157	0	0	6888.9361737673535	0	1861.633082314223	0	387090
16	0	"hundred-farmers3"	10000	0	"only-one-field-per-year"	2	3.168	1000	true	true	"historical_trends"	"log-normal"	3.445	true	"hh-nw-kernel-distance"	90	1100	3	0.093	30	0.069	0.05	false	true	0.1	10	0	0.1	1	20	0	false	7	50	true	0	false	0.5	0	100	0.50186799501868	0.49813200498132004	0	0	0	0	0	0	0
16	0	"hundred-farmers3"	10000	0	"only-one-field-per-year"	2	3.168	1000	true	true	"historical_trends"	"log-normal"	3.445	true	"hh-nw-kernel-distance"	90	1100	3	0.093	30	0.069	0.05	false	true	0.1	10	0	0.1	1	20	0	false	7	50	true	0	false	0.5	1	100	0.44707347447073476	0.5529265255292652	0	0	6011.748710861603	0	7326.633736613423	0	365310
16	0	"hundred-farmers3"	10000	0	"only-one-field-per-year"	2	3.168	1000	true	true	"historical_trends"	"log-normal"	3.445	true	"hh-nw-kernel-distance"	90	1100	3	0.093	30	0.069	0.05	false	true	0.1	10	0	0.1	1	20	0	false	7	50	true	0	false	0.5	2	100	0.44209215442092153	0.5579078455790785	0	0	5861.429286302793	0	7640.703707289138	0	365310
16	0	"hundred-farmers3"	10000	0	"only-one-field-per-year"	2	3.168	1000	true	true	"historical_trends"	"log-normal"	3.445	true	"hh-nw-kernel-distance"	90	1100	3	0.093	30	0.069	0.05	false	true	0.1	10	0	0.1	1	20	0	false	7	50	true	0	false	0.5	3	100	0.4396014943960149	0.5603985056039851	0	0	6018.314596179118	0	8019.283695351292	0	365310
16	0	"hundred-farmers3"	10000	0	"only-one-field-per-year"	2	3.168	1000	true	true	"historical_trends"	"log-normal"	3.445	true	"hh-nw-kernel-distance"	90	1100	3	0.093	30	0.069	0.05	false	true	0.1	10	0	0.1	1	20	0	false	7	50	true	0	false	0.5	4	100	0.4383561643835616	0.5616438356164384	0	0	6084.132820349228	0	8401.349495979777	0	365310
16	0	"hundred-farmers3"	10000	0	"only-one-field-per-year"	2	3.168	1000	true	true	"historical_trends"	"log-normal"	3.445	true	"hh-nw-kernel-distance"	90	1100	3	0.093	30	0.069	0.05	false	true	0.1	10	0	0.1	1	20	0	false	7	50	true	0	false	0.5	5	100	0.44084682440846823	0.5591531755915318	0	0	6011.753104491901	0	8642.56783919324	0	365310
16	0	"hundred-farmers3"	10000	0	"only-one-field-per-year"	2	3.168	1000	true	true	"historical_trends"	"log-normal"	3.445	true	"hh-nw-kernel-distance"	90	1100	3	0.093	30	0.069	0.05	false	true	0.1	10	0	0.1	1	20	0	false	7	50	true	0	false	0.5	6	100	0.43897882938978827	0.5610211706102117	0	0	6280.462260737288	0	8927.118160631386	0	365310
16	0	"hundred-farmers3"	10000	0	"only-one-field-per-year"	2	3.168	1000	true	true	"historical_trends"	"log-normal"	3.445	true	"hh-nw-kernel-distance"	90	1100	3	0.093	30	0.069	0.05	false	true	0.1	10	0	0.1	1	20	0	false	7	50	true	0	false	0.5	7	99	0.43703241895261846	0.5629675810473815	0	0	6460.452191901327	0	9302.705826850002	0	365400
16	0	"hundred-farmers3"	10000	0	"only-one-field-per-year"	2	3.168	1000	true	true	"historical_trends"	"log-normal"	3.445	true	"hh-nw-kernel-distance"	90	1100	3	0.093	30	0.069	0.05	false	true	0.1	10	0	0.1	1	20	0	false	7	50	true	0	false	0.5	8	99	0.5006234413965087	0.4993765586034913	0	0	6032.959877415681	0	8072.0394229405965	0	365400
16	0	"hundred-farmers3"	10000	0	"only-one-field-per-year"	2	3.168	1000	true	true	"historical_trends"	"log-normal"	3.445	true	"hh-nw-kernel-distance"	90	1100	3	0.093	30	0.069	0.05	false	true	0.1	10	0	0.1	1	20	0	false	7	50	true	0	false	0.5	9	98	0.5930087390761548	0.4069912609238452	0	0	6322.25735769339	0	6494.869547092725	0	365490
16	0	"hundred-farmers3"	10000	0	"only-one-field-per-year"	2	3.168	1000	true	true	"historical_trends"	"log-normal"	3.445	true	"hh-nw-kernel-distance"	90	1100	3	0.093	30	0.069	0.05	false	true	0.1	10	0	0.1	1	20	0	false	7	50	true	0	false	0.5	10	96	0.6123982467125861	0.3876017532874139	0	0	7039.515814168153	0	6384.41098189714	0	365715
16	0	"hundred-farmers3"	10000	0	"only-one-field-per-year"	2	3.168	1000	true	true	"historical_trends"	"log-normal"	3.445	true	"hh-nw-kernel-distance"	90	1100	3	0.093	30	0.069	0.05	false	true	0.1	10	0	0.1	1	20	0	false	7	50	true	0	false	0.5	11	93	0.6153846153846154	0.38461538461538464	0	0	6970.110577285426	0	6603.949492646025	0	366210
16	0	"hundred-farmers3"	10000	0	"only-one-field-per-year"	2	3.168	1000	true	true	"historical_trends"	"log-normal"	3.445	true	"hh-nw-kernel-distance"	90	1100	3	0.093	30	0.069	0.05	false	true	0.1	10	0	0.1	1	20	0	false	7	50	true	0	false	0.5	12	88	0.6474358974358975	0.3525641025641026	0	0	7578.366154541548	0	6228.90849425803	0	367380
16	0	"hundred-farmers3"	10000	0	"only-one-field-per-year"	2	3.168	1000	true	true	"historical_trends"	"log-normal"	3.445	true	"hh-nw-kernel-distance"	90	1100	3	0.093	30	0.069	0.05	false	true	0.1	10	0	0.1	1	20	0	false	7	50	true	0	false	0.5	13	87	0.6649550706033376	0.33504492939666236	0	0	7191.228698086231	0	5923.063982421377	0	367470
16	0	"hundred-farmers3"	10000	0	"only-one-field-per-year"	2	3.168	1000	true	true	"historical_trends"	"log-normal"	3.445	true	"hh-nw-kernel-distance"	90	1100	3	0.093	30	0.069	0.05	false	true	0.1	10	0	0.1	1	20	0	false	7	50	true	0	false	0.5	14	87	0.6399229781771502	0.3600770218228498	0	0	7332.069073828347	0	6131.896825910959	0	367470
16	0	"hundred-farmers3"	10000	0	"only-one-field-per-year"	2	3.168	1000	true	true	"historical_trends"	"log-normal"	3.445	true	"hh-nw-kernel-distance"	90	1100	3	0.093	30	0.069	0.05	false	true	0.1	10	0	0.1	1	20	0	false	7	50	true	0	false	0.5	15	84	0.6738141650422352	0.32618583495776476	0	0	7712.190709871717	0	6099.816985334148	0	368325
16	0	"hundred-farmers3"	10000	0	"only-one-field-per-year"	2	3.168	1000	true	true	"historical_trends"	"log-normal"	3.445	true	"hh-nw-kernel-distance"	90	1100	3	0.093	30	0.069	0.05	false	true	0.1	10	0	0.1	1	20	0	false	7	50	true	0	false	0.5	16	84	0.6738141650422352	0.32618583495776476	0	0	8134.199656560854	0	5889.620046552762	0	368325
16	0	"hundred-farmers3"	10000	0	"only-one-field-per-year"	2	3.168	1000	true	true	"historical_trends"	"log-normal"	3.445	true	"hh-nw-kernel-distance"	90	1100	3	0.093	30	0.069	0.05	false	true	0.1	10	0	0.1	1	20	0	false	7	50	true	0	false	0.5	17	84	0.6647173489278753	0.33528265107212474	0	0	8148.317190443082	0	6032.926086526313	0	368325
16	0	"hundred-farmers3"	10000	0	"only-one-field-per-year"	2	3.168	1000	true	true	"historical_trends"	"log-normal"	3.445	true	"hh-nw-kernel-distance"	90	1100	3	0.093	30	0.069	0.05	false	true	0.1	10	0	0.1	1	20	0	false	7	50	true	0	false	0.5	18	83	0.6466710613052077	0.35332893869479237	0	0	8068.254779482421	0	6054.466553940074	0	369315
16	0	"hundred-farmers3"	10000	0	"only-one-field-per-year"	2	3.168	1000	true	true	"historical_trends"	"log-normal"	3.445	true	"hh-nw-kernel-distance"	90	1100	3	0.093	30	0.069	0.05	false	true	0.1	10	0	0.1	1	20	0	false	7	50	true	0	false	0.5	19	83	0.6552406064601186	0.34475939353988133	0	0	8296.305183506222	0	5933.138478844031	0	369315
16	0	"hundred-farmers3"	10000	0	"only-one-field-per-year"	2	3.168	1000	true	true	"historical_trends"	"log-normal"	3.445	true	"hh-nw-kernel-distance"	90	1100	3	0.093	30	0.069	0.05	false	true	0.1	10	0	0.1	1	20	0	false	7	50	true	0	false	0.5	20	81	0.6726308813783963	0.3273691186216037	0	0	8594.793349878166	0	5299.095374540759	0	369675
16	0	"hundred-farmers3"	10000	0	"only-one-field-per-year"	2	3.168	1000	true	true	"historical_trends"	"log-normal"	3.445	true	"hh-nw-kernel-distance"	90	1100	3	0.093	30	0.069	0.05	false	true	0.1	10	0	0.1	1	20	0	false	7	50	true	0	false	0.5	21	81	0.6693174287607687	0.3306825712392313	0	0	9059.574328647628	0	5383.61784142753	0	369675
16	0	"hundred-farmers3"	10000	0	"only-one-field-per-year"	2	3.168	1000	true	true	"historical_trends"	"log-normal"	3.445	true	"hh-nw-kernel-distance"	90	1100	3	0.093	30	0.069	0.05	false	true	0.1	10	0	0.1	1	20	0	false	7	50	true	0	false	0.5	22	80	0.6954213669542136	0.3045786330457863	0	0	8837.815731335344	0	4938.9072726608465	0	369765
16	0	"hundred-farmers3"	10000	0	"only-one-field-per-year"	2	3.168	1000	true	true	"historical_trends"	"log-normal"	3.445	true	"hh-nw-kernel-distance"	90	1100	3	0.093	30	0.069	0.05	false	true	0.1	10	0	0.1	1	20	0	false	7	50	true	0	false	0.5	23	78	0.7062750333778371	0.2937249666221629	0	0	9212.860642884298	0	4419.295363007633	0	370170
16	0	"hundred-farmers3"	10000	0	"only-one-field-per-year"	2	3.168	1000	true	true	"historical_trends"	"log-normal"	3.445	true	"hh-nw-kernel-distance"	90	1100	3	0.093	30	0.069	0.05	false	true	0.1	10	0	0.1	1	20	0	false	7	50	true	0	false	0.5	24	78	0.6842456608811749	0.3157543391188251	0	0	9608.276216553488	0	4430.075043527516	0	370170
16	0	"hundred-farmers3"	10000	0	"only-one-field-per-year"	2	3.168	1000	true	true	"historical_trends"	"log-normal"	3.445	true	"hh-nw-kernel-distance"	90	1100	3	0.093	30	0.069	0.05	false	true	0.1	10	0	0.1	1	20	0	false	7	50	true	0	false	0.5	25	78	0.678237650200267	0.32176234979973295	0	0	9751.776508430647	0	4542.881244549835	0	370170
16	0	"hundred-farmers3"	10000	0	"only-one-field-per-year"	2	3.168	1000	true	true	"historical_trends"	"log-normal"	3.445	true	"hh-nw-kernel-distance"	90	1100	3	0.093	30	0.069	0.05	false	true	0.1	10	0	0.1	1	20	0	false	7	50	true	0	false	0.5	26	78	0.6728971962616822	0.32710280373831774	0	0	9818.837297777614	0	4669.717486112239	0	370170
16	0	"hundred-farmers3"	10000	0	"only-one-field-per-year"	2	3.168	1000	true	true	"historical_trends"	"log-normal"	3.445	true	"hh-nw-kernel-distance"	90	1100	3	0.093	30	0.069	0.05	false	true	0.1	10	0	0.1	1	20	0	false	7	50	true	0	false	0.5	27	75	0.6815415821501014	0.3184584178498986	0	0	10111.928926518343	0	4410.192337112163	0	371025
16	0	"hundred-farmers3"	10000	0	"only-one-field-per-year"	2	3.168	1000	true	true	"historical_trends"	"log-normal"	3.445	true	"hh-nw-kernel-distance"	90	1100	3	0.093	30	0.069	0.05	false	true	0.1	10	0	0.1	1	20	0	false	7	50	true	0	false	0.5	28	75	0.6903313049357674	0.3096686950642326	0	0	10506.198644806775	0	4007.230059219469	0	371025
16	0	"hundred-farmers3"	10000	0	"only-one-field-per-year"	2	3.168	1000	true	true	"historical_trends"	"log-normal"	3.445	true	"hh-nw-kernel-distance"	90	1100	3	0.093	30	0.069	0.05	false	true	0.1	10	0	0.1	1	20	0	false	7	50	true	0	false	0.5	29	75	0.709263015551048	0.290736984448952	0	0	10609.642531764604	0	3047.290610294064	0	371025
16	0	"hundred-farmers3"	10000	0	"only-one-field-per-year"	2	3.168	1000	true	true	"historical_trends"	"log-normal"	3.445	true	"hh-nw-kernel-distance"	90	1100	3	0.093	30	0.069	0.05	false	true	0.1	10	0	0.1	1	20	0	false	7	50	true	0	false	0.5	30	74	0.7177747625508819	0.28222523744911804	0	0	10811.054508765792	0	3052.9118680991633	0	371250
16	0	"hundred-farmers3"	10000	0	"only-one-field-per-year"	2	3.168	1000	true	true	"historical_trends"	"log-normal"	3.445	true	"hh-nw-kernel-distance"	90	1100	3	0.093	30	0.069	0.05	false	true	0.1	10	0	0.1	1	20	0	false	7	50	true	0	false	0.5	31	72	0.7346521145975443	0.2653478854024557	0	0	11174.297433593649	0	2568.362850342428	0	371610
16	0	"hundred-farmers3"	10000	0	"only-one-field-per-year"	2	3.168	1000	true	true	"historical_trends"	"log-normal"	3.445	true	"hh-nw-kernel-distance"	90	1100	3	0.093	30	0.069	0.05	false	true	0.1	10	0	0.1	1	20	0	false	7	50	true	0	false	0.5	32	71	0.7181942544459644	0.2818057455540356	0	0	10366.451523032038	0	2733.3582313414954	0	371790
16	0	"hundred-farmers3"	10000	0	"only-one-field-per-year"	2	3.168	1000	true	true	"historical_trends"	"log-normal"	3.445	true	"hh-nw-kernel-distance"	90	1100	3	0.093	30	0.069	0.05	false	true	0.1	10	0	0.1	1	20	0	false	7	50	true	0	false	0.5	33	71	0.6450068399452804	0.35499316005471954	0	0	9124.538666161337	0	2917.0467179646002	0	371790
16	0	"hundred-farmers3"	10000	0	"only-one-field-per-year"	2	3.168	1000	true	true	"historical_trends"	"log-normal"	3.445	true	"hh-nw-kernel-distance"	90	1100	3	0.093	30	0.069	0.05	false	true	0.1	10	0	0.1	1	20	0	false	7	50	true	0	false	0.5	34	71	0.6142270861833106	0.3857729138166895	0	0	8718.516925754646	0	3114.3237658454937	0	371790
16	0	"hundred-farmers3"	10000	0	"only-one-field-per-year"	2	3.168	1000	true	true	"historical_trends"	"log-normal"	3.445	true	"hh-nw-kernel-distance"	90	1100	3	0.093	30	0.069	0.05	false	true	0.1	10	0	0.1	1	20	0	false	7	50	true	0	false	0.5	35	71	0.6388508891928865	0.36114911080711354	0	0	7760.497151147098	0	2961.929312046785	0	371790
16	0	"hundred-farmers3"	10000	0	"only-one-field-per-year"	2	3.168	1000	true	true	"historical_trends"	"log-normal"	3.445	true	"hh-nw-kernel-distance"	90	1100	3	0.093	30	0.069	0.05	false	true	0.1	10	0	0.1	1	20	0	false	7	50	true	0	false	0.5	36	71	0.7400820793433652	0.25991792065663477	0	0	7514.255768659629	0	2597.422635795158	0	371790
16	0	"hundred-farmers3"	10000	0	"only-one-field-per-year"	2	3.168	1000	true	true	"historical_trends"	"log-normal"	3.445	true	"hh-nw-kernel-distance"	90	1100	3	0.093	30	0.069	0.05	false	true	0.1	10	0	0.1	1	20	0	false	7	50	true	0	false	0.5	37	70	0.7881297446514838	0.21187025534851622	0	0	8169.345352339949	0	2295.561571453853	0	372375
16	0	"hundred-farmers3"	10000	0	"only-one-field-per-year"	2	3.168	1000	true	true	"historical_trends"	"log-normal"	3.445	true	"hh-nw-kernel-distance"	90	1100	3	0.093	30	0.069	0.05	false	true	0.1	10	0	0.1	1	20	0	false	7	50	true	0	false	0.5	38	70	0.7494824016563147	0.2505175983436853	0	0	8658.49987158155	0	2404.2262895767617	0	372375
16	0	"hundred-farmers3"	10000	0	"only-one-field-per-year"	2	3.168	1000	true	true	"historical_trends"	"log-normal"	3.445	true	"hh-nw-kernel-distance"	90	1100	3	0.093	30	0.069	0.05	false	true	0.1	10	0	0.1	1	20	0	false	7	50	true	0	false	0.5	39	69	0.77439446366782	0.22560553633217992	0	0	9245.159394207285	0	2555.754453302043	0	372555
16	0	"hundred-farmers3"	10000	0	"only-one-field-per-year"	2	3.168	1000	true	true	"historical_trends"	"log-normal"	3.445	true	"hh-nw-kernel-distance"	90	1100	3	0.093	30	0.069	0.05	false	true	0.1	10	0	0.1	1	20	0	false	7	50	true	0	false	0.5	40	69	0.7487889273356402	0.2512110726643599	0	0	8291.026048500411	0	2718.8058767182365	0	372555
16	0	"hundred-farmers3"	10000	0	"only-one-field-per-year"	2	3.168	1000	true	true	"historical_trends"	"log-normal"	3.445	true	"hh-nw-kernel-distance"	90	1100	3	0.093	30	0.069	0.05	false	true	0.1	10	0	0.1	1	20	0	false	7	50	true	0	false	0.5	41	69	0.701038062283737	0.29896193771626295	0	0	7929.992302552538	0	2794.798940672765	0	372555
16	0	"hundred-farmers3"	10000	0	"only-one-field-per-year"	2	3.168	1000	true	true	"historical_trends"	"log-normal"	3.445	true	"hh-nw-kernel-distance"	90	1100	3	0.093	30	0.069	0.05	false	true	0.1	10	0	0.1	1	20	0	false	7	50	true	0	false	0.5	42	69	0.6961937716262976	0.3038062283737024	0	0	8165.583225640991	0	2889.981402637558	0	372555
16	0	"hundred-farmers3"	10000	0	"only-one-field-per-year"	2	3.168	1000	true	true	"historical_trends"	"log-normal"	3.445	true	"hh-nw-kernel-distance"	90	1100	3	0.093	30	0.069	0.05	false	true	0.1	10	0	0.1	1	20	0	false	7	50	true	0	false	0.5	43	69	0.5930795847750865	0.4069204152249135	0	0	7475.165577410247	0	3026.430737193627	0	372555
16	0	"hundred-farmers3"	10000	0	"only-one-field-per-year"	2	3.168	1000	true	true	"historical_trends"	"log-normal"	3.445	true	"hh-nw-kernel-distance"	90	1100	3	0.093	30	0.069	0.05	false	true	0.1	10	0	0.1	1	20	0	false	7	50	true	0	false	0.5	44	69	0.5301038062283737	0.4698961937716263	0	0	6842.288634561889	0	3170.378140130914	0	372555
16	0	"hundred-farmers3"	10000	0	"only-one-field-per-year"	2	3.168	1000	true	true	"historical_trends"	"log-normal"	3.445	true	"hh-nw-kernel-distance"	90	1100	3	0.093	30	0.069	0.05	false	true	0.1	10	0	0.1	1	20	0	false	7	50	true	0	false	0.5	45	69	0.5273356401384083	0.4726643598615917	0	0	6831.826047993371	0	3333.854663739732	0	372555
16	0	"hundred-farmers3"	10000	0	"only-one-field-per-year"	2	3.168	1000	true	true	"historical_trends"	"log-normal"	3.445	true	"hh-nw-kernel-distance"	90	1100	3	0.093	30	0.069	0.05	false	true	0.1	10	0	0.1	1	20	0	false	7	50	true	0	false	0.5	46	69	0.514878892733564	0.485121107266436	0	0	6783.672962216565	0	3530.3105899026923	0	372555
16	0	"hundred-farmers3"	10000	0	"only-one-field-per-year"	2	3.168	1000	true	true	"historical_trends"	"log-normal"	3.445	true	"hh-nw-kernel-distance"	90	1100	3	0.093	30	0.069	0.05	false	true	0.1	10	0	0.1	1	20	0	false	7	50	true	0	false	0.5	47	68	0.5153203342618384	0.48467966573816157	0	0	6876.902594148557	0	3710.224136767048	0	372960
16	0	"hundred-farmers3"	10000	0	"only-one-field-per-year"	2	3.168	1000	true	true	"historical_trends"	"log-normal"	3.445	true	"hh-nw-kernel-distance"	90	1100	3	0.093	30	0.069	0.05	false	true	0.1	10	0	0.1	1	20	0	false	7	50	true	0	false	0.5	48	65	0.49079320113314445	0.5092067988668555	0	0	6561.109812370738	0	3832.9032832019625	0	374040
16	0	"hundred-farmers3"	10000	0	"only-one-field-per-year"	2	3.168	1000	true	true	"historical_trends"	"log-normal"	3.445	true	"hh-nw-kernel-distance"	90	1100	3	0.093	30	0.069	0.05	false	true	0.1	10	0	0.1	1	20	0	false	7	50	true	0	false	0.5	49	65	0.4475920679886686	0.5524079320113314	0	0	6069.807594829832	0	4148.3380331604	0	374040
16	0	"hundred-farmers3"	10000	0	"only-one-field-per-year"	2	3.168	1000	true	true	"historical_trends"	"log-normal"	3.445	true	"hh-nw-kernel-distance"	90	1100	3	0.093	30	0.069	0.05	false	true	0.1	10	0	0.1	1	20	0	false	7	50	true	0	false	0.5	50	65	0.4454674220963173	0.5545325779036827	0	0	6127.3255005464	0	4573.332935966874	0	374040
17	0	"hundred-farmers3"	10000	0	"only-one-field-per-year"	2	3.168	1000	true	true	"historical_trends"	"log-normal"	3.445	true	"hh-nw-kernel-distance"	90	1100	3	0.093	30	0.069	0.05	false	true	0.1	10	0	0.1	1	20	0	false	7	50	true	0	false	0.5	0	100	0.50186799501868	0.49813200498132004	0	0	0	0	0	0	0
17	0	"hundred-farmers3"	10000	0	"only-one-field-per-year"	2	3.168	1000	true	true	"historical_trends"	"log-normal"	3.445	true	"hh-nw-kernel-distance"	90	1100	3	0.093	30	0.069	0.05	false	true	0.1	10	0	0.1	1	20	0	false	7	50	true	0	false	0.5	1	100	0.4539227895392279	0.5460772104607721	0	0	6450.169404346552	0	6347.14924913883	0	365310
17	0	"hundred-farmers3"	10000	0	"only-one-field-per-year"	2	3.168	1000	true	true	"historical_trends"	"log-normal"	3.445	true	"hh-nw-kernel-distance"	90	1100	3	0.093	30	0.069	0.05	false	true	0.1	10	0	0.1	1	20	0	false	7	50	true	0	false	0.5	2	100	0.45828144458281445	0.5417185554171855	0	0	6143.494204156939	0	6611.666230440071	0	365310
17	0	"hundred-farmers3"	10000	0	"only-one-field-per-year"	2	3.168	1000	true	true	"historical_trends"	"log-normal"	3.445	true	"hh-nw-kernel-distance"	90	1100	3	0.093	30	0.069	0.05	false	true	0.1	10	0	0.1	1	20	0	false	7	50	true	0	false	0.5	3	100	0.45143212951432127	0.5485678704856787	0	0	6289.978541777747	0	6829.82623540572	0	365310
17	0	"hundred-farmers3"	10000	0	"only-one-field-per-year"	2	3.168	1000	true	true	"historical_trends"	"log-normal"	3.445	true	"hh-nw-kernel-distance"	90	1100	3	0.093	30	0.069	0.05	false	true	0.1	10	0	0.1	1	20	0	false	7	50	true	0	false	0.5	4	100	0.4396014943960149	0.5603985056039851	0	0	5442.792275253025	0	7111.43601289364	0	365310
17	0	"hundred-farmers3"	10000	0	"only-one-field-per-year"	2	3.168	1000	true	true	"historical_trends"	"log-normal"	3.445	true	"hh-nw-kernel-distance"	90	1100	3	0.093	30	0.069	0.05	false	true	0.1	10	0	0.1	1	20	0	false	7	50	true	0	false	0.5	5	100	0.47322540473225405	0.526774595267746	0	0	5399.233878482428	0	7070.412023783795	0	365310
17	0	"hundred-farmers3"	10000	0	"only-one-field-per-year"	2	3.168	1000	true	true	"historical_trends"	"log-normal"	3.445	true	"hh-nw-kernel-distance"	90	1100	3	0.093	30	0.069	0.05	false	true	0.1	10	0	0.1	1	20	0	false	7	50	true	0	false	0.5	6	99	0.463216957605985	0.536783042394015	0	0	5368.209931932121	0	7459.077995954979	0	365400
17	0	"hundred-farmers3"	10000	0	"only-one-field-per-year"	2	3.168	1000	true	true	"historical_trends"	"log-normal"	3.445	true	"hh-nw-kernel-distance"	90	1100	3	0.093	30	0.069	0.05	false	true	0.1	10	0	0.1	1	20	0	false	7	50	true	0	false	0.5	7	98	0.4344569288389513	0.5655430711610487	0	0	5550.9675588074815	0	7828.5825630801455	0	365490
17	0	"hundred-farmers3"	10000	0	"only-one-field-per-year"	2	3.168	1000	true	true	"historical_trends"	"log-normal"	3.445	true	"hh-nw-kernel-distance"	90	1100	3	0.093	30	0.069	0.05	false	true	0.1	10	0	0.1	1	20	0	false	7	50	true	0	false	0.5	8	97	0.476875	0.523125	0	0	5217.582474366702	0	7423.49101803234	0	365580
17	0	"hundred-farmers3"	10000	0	"only-one-field-per-year"	2	3.168	1000	true	true	"historical_trends"	"log-normal"	3.445	true	"hh-nw-kernel-distance"	90	1100	3	0.093	30	0.069	0.05	false	true	0.1	10	0	0.1	1	20	0	false	7	50	true	0	false	0.5	9	93	0.5629722921914357	0.43702770780856426	0	0	5616.782118856948	0	5262.692613479661	0	366120
17	0	"hundred-farmers3"	10000	0	"only-one-field-per-year"	2	3.168	1000	true	true	"historical_trends"	"log-normal"	3.445	true	"hh-nw-kernel-distance"	90	1100	3	0.093	30	0.069	0.05	false	true	0.1	10	0	0.1	1	20	0	false	7	50	true	0	false	0.5	10	91	0.5800126502213788	0.4199873497786211	0	0	6327.430801671388	0	4602.959285275976	0	366435
17	0	"hundred-farmers3"	10000	0	"only-one-field-per-year"	2	3.168	1000	true	true	"historical_trends"	"log-normal"	3.445	true	"hh-nw-kernel-distance"	90	1100	3	0.093	30	0.069	0.05	false	true	0.1	10	0	0.1	1	20	0	false	7	50	true	0	false	0.5	11	91	0.5895003162555345	0.41049968374446555	0	0	6462.864563272675	0	4875.599693041628	0	366435
17	0	"hundred-farmers3"	10000	0	"only-one-field-per-year"	2	3.168	1000	true	true	"historical_trends"	"log-normal"	3.445	true	"hh-nw-kernel-distance"	90	1100	3	0.093	30	0.069	0.05	false	true	0.1	10	0	0.1	1	20	0	false	7	50	true	0	false	0.5	12	89	0.6029224904701398	0.3970775095298602	0	0	7074.875003579098	0	4786.964297255105	0	366750
17	0	"hundred-farmers3"	10000	0	"only-one-field-per-year"	2	3.168	1000	true	true	"historical_trends"	"log-normal"	3.445	true	"hh-nw-kernel-distance"	90	1100	3	0.093	30	0.069	0.05	false	true	0.1	10	0	0.1	1	20	0	false	7	50	true	0	false	0.5	13	88	0.6020408163265306	0.3979591836734694	0	0	6945.105902599213	0	4623.488518728695	0	367020
17	0	"hundred-farmers3"	10000	0	"only-one-field-per-year"	2	3.168	1000	true	true	"historical_trends"	"log-normal"	3.445	true	"hh-nw-kernel-distance"	90	1100	3	0.093	30	0.069	0.05	false	true	0.1	10	0	0.1	1	20	0	false	7	50	true	0	false	0.5	14	88	0.5950255102040817	0.4049744897959184	0	0	6828.70089992886	0	4896.231581847693	0	367020
17	0	"hundred-farmers3"	10000	0	"only-one-field-per-year"	2	3.168	1000	true	true	"historical_trends"	"log-normal"	3.445	true	"hh-nw-kernel-distance"	90	1100	3	0.093	30	0.069	0.05	false	true	0.1	10	0	0.1	1	20	0	false	7	50	true	0	false	0.5	15	87	0.6099290780141844	0.3900709219858156	0	0	7238.272337862916	0	5052.455041383818	0	367785
17	0	"hundred-farmers3"	10000	0	"only-one-field-per-year"	2	3.168	1000	true	true	"historical_trends"	"log-normal"	3.445	true	"hh-nw-kernel-distance"	90	1100	3	0.093	30	0.069	0.05	false	true	0.1	10	0	0.1	1	20	0	false	7	50	true	0	false	0.5	16	86	0.6198292843072882	0.38017071569271177	0	0	7411.906335234868	0	5185.741162991267	0	369045
17	0	"hundred-farmers3"	10000	0	"only-one-field-per-year"	2	3.168	1000	true	true	"historical_trends"	"log-normal"	3.445	true	"hh-nw-kernel-distance"	90	1100	3	0.093	30	0.069	0.05	false	true	0.1	10	0	0.1	1	20	0	false	7	50	true	0	false	0.5	17	81	0.6371742112482853	0.3628257887517147	0	0	7659.910172917738	0	4948.169020362918	0	371970
17	0	"hundred-farmers3"	10000	0	"only-one-field-per-year"	2	3.168	1000	true	true	"historical_trends"	"log-normal"	3.445	true	"hh-nw-kernel-distance"	90	1100	3	0.093	30	0.069	0.05	false	true	0.1	10	0	0.1	1	20	0	false	7	50	true	0	false	0.5	18	78	0.6486676016830295	0.35133239831697055	0	0	7837.004883644568	0	4837.956086054985	0	373410
17	0	"hundred-farmers3"	10000	0	"only-one-field-per-year"	2	3.168	1000	true	true	"historical_trends"	"log-normal"	3.445	true	"hh-nw-kernel-distance"	90	1100	3	0.093	30	0.069	0.05	false	true	0.1	10	0	0.1	1	20	0	false	7	50	true	0	false	0.5	19	76	0.6534653465346535	0.3465346534653465	0	0	8250.235903887347	0	4787.074044389645	0	373950
17	0	"hundred-farmers3"	10000	0	"only-one-field-per-year"	2	3.168	1000	true	true	"historical_trends"	"log-normal"	3.445	true	"hh-nw-kernel-distance"	90	1100	3	0.093	30	0.069	0.05	false	true	0.1	10	0	0.1	1	20	0	false	7	50	true	0	false	0.5	20	74	0.6666666666666666	0.3333333333333333	0	0	8321.853314104506	0	4309.344766347352	0	375480
17	0	"hundred-farmers3"	10000	0	"only-one-field-per-year"	2	3.168	1000	true	true	"historical_trends"	"log-normal"	3.445	true	"hh-nw-kernel-distance"	90	1100	3	0.093	30	0.069	0.05	false	true	0.1	10	0	0.1	1	20	0	false	7	50	true	0	false	0.5	21	72	0.6727806309611152	0.3272193690388848	0	0	8517.409776826258	0	4364.262763992775	0	376245
17	0	"hundred-farmers3"	10000	0	"only-one-field-per-year"	2	3.168	1000	true	true	"historical_trends"	"log-normal"	3.445	true	"hh-nw-kernel-distance"	90	1100	3	0.093	30	0.069	0.05	false	true	0.1	10	0	0.1	1	20	0	false	7	50	true	0	false	0.5	22	69	0.6933927245731255	0.30660727542687455	0	0	8396.158300403533	0	4061.0840911705786	0	376965
17	0	"hundred-farmers3"	10000	0	"only-one-field-per-year"	2	3.168	1000	true	true	"historical_trends"	"log-normal"	3.445	true	"hh-nw-kernel-distance"	90	1100	3	0.093	30	0.069	0.05	false	true	0.1	10	0	0.1	1	20	0	false	7	50	true	0	false	0.5	23	68	0.7008227374719521	0.2991772625280479	0	0	8479.471123398833	0	4097.674901802336	0	377415
17	0	"hundred-farmers3"	10000	0	"only-one-field-per-year"	2	3.168	1000	true	true	"historical_trends"	"log-normal"	3.445	true	"hh-nw-kernel-distance"	90	1100	3	0.093	30	0.069	0.05	false	true	0.1	10	0	0.1	1	20	0	false	7	50	true	0	false	0.5	24	68	0.6776364996260285	0.3223635003739716	0	0	8823.175164847877	0	3864.0202180970255	0	377415
17	0	"hundred-farmers3"	10000	0	"only-one-field-per-year"	2	3.168	1000	true	true	"historical_trends"	"log-normal"	3.445	true	"hh-nw-kernel-distance"	90	1100	3	0.093	30	0.069	0.05	false	true	0.1	10	0	0.1	1	20	0	false	7	50	true	0	false	0.5	25	68	0.6679132385938669	0.33208676140613314	0	0	9021.109517659945	0	3952.4895221088154	0	377415
17	0	"hundred-farmers3"	10000	0	"only-one-field-per-year"	2	3.168	1000	true	true	"historical_trends"	"log-normal"	3.445	true	"hh-nw-kernel-distance"	90	1100	3	0.093	30	0.069	0.05	false	true	0.1	10	0	0.1	1	20	0	false	7	50	true	0	false	0.5	26	68	0.6649214659685864	0.33507853403141363	0	0	8849.79215342388	0	3973.4093414884514	0	377415
17	0	"hundred-farmers3"	10000	0	"only-one-field-per-year"	2	3.168	1000	true	true	"historical_trends"	"log-normal"	3.445	true	"hh-nw-kernel-distance"	90	1100	3	0.093	30	0.069	0.05	false	true	0.1	10	0	0.1	1	20	0	false	7	50	true	0	false	0.5	27	67	0.6659176029962547	0.3340823970037453	0	0	9080.378909846619	0	3706.665851188008	0	377505
17	0	"hundred-farmers3"	10000	0	"only-one-field-per-year"	2	3.168	1000	true	true	"historical_trends"	"log-normal"	3.445	true	"hh-nw-kernel-distance"	90	1100	3	0.093	30	0.069	0.05	false	true	0.1	10	0	0.1	1	20	0	false	7	50	true	0	false	0.5	28	67	0.6659176029962547	0.3340823970037453	0	0	9200.876912786258	0	3182.316072027443	0	377505
17	0	"hundred-farmers3"	10000	0	"only-one-field-per-year"	2	3.168	1000	true	true	"historical_trends"	"log-normal"	3.445	true	"hh-nw-kernel-distance"	90	1100	3	0.093	30	0.069	0.05	false	true	0.1	10	0	0.1	1	20	0	false	7	50	true	0	false	0.5	29	67	0.6876404494382022	0.31235955056179776	0	0	9563.223024679313	0	2916.4604443135836	0	377505
17	0	"hundred-farmers3"	10000	0	"only-one-field-per-year"	2	3.168	1000	true	true	"historical_trends"	"log-normal"	3.445	true	"hh-nw-kernel-distance"	90	1100	3	0.093	30	0.069	0.05	false	true	0.1	10	0	0.1	1	20	0	false	7	50	true	0	false	0.5	30	67	0.69812734082397	0.30187265917602996	0	0	9633.305178139395	0	3040.7339110665584	0	377505
17	0	"hundred-farmers3"	10000	0	"only-one-field-per-year"	2	3.168	1000	true	true	"historical_trends"	"log-normal"	3.445	true	"hh-nw-kernel-distance"	90	1100	3	0.093	30	0.069	0.05	false	true	0.1	10	0	0.1	1	20	0	false	7	50	true	0	false	0.5	31	67	0.7033707865168539	0.2966292134831461	0	0	9365.150595771867	0	2771.217916845934	0	377505
17	0	"hundred-farmers3"	10000	0	"only-one-field-per-year"	2	3.168	1000	true	true	"historical_trends"	"log-normal"	3.445	true	"hh-nw-kernel-distance"	90	1100	3	0.093	30	0.069	0.05	false	true	0.1	10	0	0.1	1	20	0	false	7	50	true	0	false	0.5	32	64	0.7188226181254841	0.28117738187451585	0	0	8133.629222267391	0	2746.9274245614947	0	379485
17	0	"hundred-farmers3"	10000	0	"only-one-field-per-year"	2	3.168	1000	true	true	"historical_trends"	"log-normal"	3.445	true	"hh-nw-kernel-distance"	90	1100	3	0.093	30	0.069	0.05	false	true	0.1	10	0	0.1	1	20	0	false	7	50	true	0	false	0.5	33	64	0.69713400464756	0.30286599535243997	0	0	8247.89192713013	0	2844.5451508711553	0	379485
17	0	"hundred-farmers3"	10000	0	"only-one-field-per-year"	2	3.168	1000	true	true	"historical_trends"	"log-normal"	3.445	true	"hh-nw-kernel-distance"	90	1100	3	0.093	30	0.069	0.05	false	true	0.1	10	0	0.1	1	20	0	false	7	50	true	0	false	0.5	34	62	0.701644479248238	0.2983555207517619	0	0	7731.867444265174	0	2800.2478574760557	0	380115
17	0	"hundred-farmers3"	10000	0	"only-one-field-per-year"	2	3.168	1000	true	true	"historical_trends"	"log-normal"	3.445	true	"hh-nw-kernel-distance"	90	1100	3	0.093	30	0.069	0.05	false	true	0.1	10	0	0.1	1	20	0	false	7	50	true	0	false	0.5	35	62	0.7361002349256069	0.2638997650743931	0	0	7233.773053331157	0	2563.796123564083	0	380115
17	0	"hundred-farmers3"	10000	0	"only-one-field-per-year"	2	3.168	1000	true	true	"historical_trends"	"log-normal"	3.445	true	"hh-nw-kernel-distance"	90	1100	3	0.093	30	0.069	0.05	false	true	0.1	10	0	0.1	1	20	0	false	7	50	true	0	false	0.5	36	62	0.7697729052466719	0.23022709475332812	0	0	7175.386126577036	0	2466.856200189661	0	380115
17	0	"hundred-farmers3"	10000	0	"only-one-field-per-year"	2	3.168	1000	true	true	"historical_trends"	"log-normal"	3.445	true	"hh-nw-kernel-distance"	90	1100	3	0.093	30	0.069	0.05	false	true	0.1	10	0	0.1	1	20	0	false	7	50	true	0	false	0.5	37	60	0.8128469468675654	0.18715305313243458	0	0	7528.1330700248345	0	1434.4532798770467	0	380835
17	0	"hundred-farmers3"	10000	0	"only-one-field-per-year"	2	3.168	1000	true	true	"historical_trends"	"log-normal"	3.445	true	"hh-nw-kernel-distance"	90	1100	3	0.093	30	0.069	0.05	false	true	0.1	10	0	0.1	1	20	0	false	7	50	true	0	false	0.5	38	60	0.8215701823949246	0.17842981760507534	0	0	8080.95334255706	0	1254.521350683487	0	380835
17	0	"hundred-farmers3"	10000	0	"only-one-field-per-year"	2	3.168	1000	true	true	"historical_trends"	"log-normal"	3.445	true	"hh-nw-kernel-distance"	90	1100	3	0.093	30	0.069	0.05	false	true	0.1	10	0	0.1	1	20	0	false	7	50	true	0	false	0.5	39	59	0.8178202068416865	0.18217979315831345	0	0	8523.27742442721	0	603.5358883736864	0	381015
17	0	"hundred-farmers3"	10000	0	"only-one-field-per-year"	2	3.168	1000	true	true	"historical_trends"	"log-normal"	3.445	true	"hh-nw-kernel-distance"	90	1100	3	0.093	30	0.069	0.05	false	true	0.1	10	0	0.1	1	20	0	false	7	50	true	0	false	0.5	40	59	0.8297533810660302	0.17024661893396978	0	0	8898.863574269119	0	649.0345509482023	0	381015
17	0	"hundred-farmers3"	10000	0	"only-one-field-per-year"	2	3.168	1000	true	true	"historical_trends"	"log-normal"	3.445	true	"hh-nw-kernel-distance"	90	1100	3	0.093	30	0.069	0.05	false	true	0.1	10	0	0.1	1	20	0	false	7	50	true	0	false	0.5	41	58	0.8357371794871795	0.1642628205128205	0	0	8867.804991857745	0	527.7538751992856	0	381420
17	0	"hundred-farmers3"	10000	0	"only-one-field-per-year"	2	3.168	1000	true	true	"historical_trends"	"log-normal"	3.445	true	"hh-nw-kernel-distance"	90	1100	3	0.093	30	0.069	0.05	false	true	0.1	10	0	0.1	1	20	0	false	7	50	true	0	false	0.5	42	58	0.8333333333333334	0.16666666666666666	0	0	9299.778592281102	0	528.4189899461139	0	381420
17	0	"hundred-farmers3"	10000	0	"only-one-field-per-year"	2	3.168	1000	true	true	"historical_trends"	"log-normal"	3.445	true	"hh-nw-kernel-distance"	90	1100	3	0.093	30	0.069	0.05	false	true	0.1	10	0	0.1	1	20	0	false	7	50	true	0	false	0.5	43	56	0.8027597402597403	0.19724025974025974	0	0	8905.47073425897	0	478.7862225548876	0	382140
17	0	"hundred-farmers3"	10000	0	"only-one-field-per-year"	2	3.168	1000	true	true	"historical_trends"	"log-normal"	3.445	true	"hh-nw-kernel-distance"	90	1100	3	0.093	30	0.069	0.05	false	true	0.1	10	0	0.1	1	20	0	false	7	50	true	0	false	0.5	44	54	0.7698019801980198	0.2301980198019802	0	0	8445.258926543927	0	528.1051622186992	0	383040
17	0	"hundred-farmers3"	10000	0	"only-one-field-per-year"	2	3.168	1000	true	true	"historical_trends"	"log-normal"	3.445	true	"hh-nw-kernel-distance"	90	1100	3	0.093	30	0.069	0.05	false	true	0.1	10	0	0.1	1	20	0	false	7	50	true	0	false	0.5	45	52	0.7699412258606213	0.23005877413937867	0	0	8394.352041359698	0	486.3796391931654	0	383985
17	0	"hundred-farmers3"	10000	0	"only-one-field-per-year"	2	3.168	1000	true	true	"historical_trends"	"log-normal"	3.445	true	"hh-nw-kernel-distance"	90	1100	3	0.093	30	0.069	0.05	false	true	0.1	10	0	0.1	1	20	0	false	7	50	true	0	false	0.5	46	52	0.7598656591099916	0.2401343408900084	0	0	8268.869892864443	0	630.0579893618267	0	383985
17	0	"hundred-farmers3"	10000	0	"only-one-field-per-year"	2	3.168	1000	true	true	"historical_trends"	"log-normal"	3.445	true	"hh-nw-kernel-distance"	90	1100	3	0.093	30	0.069	0.05	false	true	0.1	10	0	0.1	1	20	0	false	7	50	true	0	false	0.5	47	48	0.7804232804232805	0.21957671957671956	0	0	8338.588791407023	0	521.3074585628133	0	386550
17	0	"hundred-farmers3"	10000	0	"only-one-field-per-year"	2	3.168	1000	true	true	"historical_trends"	"log-normal"	3.445	true	"hh-nw-kernel-distance"	90	1100	3	0.093	30	0.069	0.05	false	true	0.1	10	0	0.1	1	20	0	false	7	50	true	0	false	0.5	48	48	0.7266313932980599	0.27336860670194	0	0	7800.06368613749	0	657.553966098612	0	386550
17	0	"hundred-farmers3"	10000	0	"only-one-field-per-year"	2	3.168	1000	true	true	"historical_trends"	"log-normal"	3.445	true	"hh-nw-kernel-distance"	90	1100	3	0.093	30	0.069	0.05	false	true	0.1	10	0	0.1	1	20	0	false	7	50	true	0	false	0.5	49	48	0.6931216931216931	0.30687830687830686	0	0	7681.280406810354	0	822.7496419111492	0	386550
17	0	"hundred-farmers3"	10000	0	"only-one-field-per-year"	2	3.168	1000	true	true	"historical_trends"	"log-normal"	3.445	true	"hh-nw-kernel-distance"	90	1100	3	0.093	30	0.069	0.05	false	true	0.1	10	0	0.1	1	20	0	false	7	50	true	0	false	0.5	50	47	0.6973214285714285	0.3026785714285714	0	0	7874.8998295056945	0	927.5441766521029	0	387180
18	0	"hundred-farmers3"	10000	0	"only-one-field-per-year"	2	3.168	1000	true	true	"historical_trends"	"log-normal"	3.445	true	"hh-nw-kernel-distance"	90	1100	3	0.093	30	0.069	0.05	false	true	0.1	10	0	0.1	1	20	0	false	7	50	true	0	false	0.5	0	100	0.50186799501868	0.49813200498132004	0	0	0	0	0	0	0
18	0	"hundred-farmers3"	10000	0	"only-one-field-per-year"	2	3.168	1000	true	true	"historical_trends"	"log-normal"	3.445	true	"hh-nw-kernel-distance"	90	1100	3	0.093	30	0.069	0.05	false	true	0.1	10	0	0.1	1	20	0	false	7	50	true	0	false	0.5	1	100	0.512453300124533	0.487546699875467	0	0	6444.131818664006	0	5991.6624535118	0	365310
18	0	"hundred-farmers3"	10000	0	"only-one-field-per-year"	2	3.168	1000	true	true	"historical_trends"	"log-normal"	3.445	true	"hh-nw-kernel-distance"	90	1100	3	0.093	30	0.069	0.05	false	true	0.1	10	0	0.1	1	20	0	false	7	50	true	0	false	0.5	2	100	0.5236612702366127	0.4763387297633873	0	0	6887.881731109189	0	6266.035542373181	0	365310
18	0	"hundred-farmers3"	10000	0	"only-one-field-per-year"	2	3.168	1000	true	true	"historical_trends"	"log-normal"	3.445	true	"hh-nw-kernel-distance"	90	1100	3	0.093	30	0.069	0.05	false	true	0.1	10	0	0.1	1	20	0	false	7	50	true	0	false	0.5	3	100	0.5311332503113325	0.4688667496886675	0	0	7337.147863770182	0	6613.015608507147	0	365310
18	0	"hundred-farmers3"	10000	0	"only-one-field-per-year"	2	3.168	1000	true	true	"historical_trends"	"log-normal"	3.445	true	"hh-nw-kernel-distance"	90	1100	3	0.093	30	0.069	0.05	false	true	0.1	10	0	0.1	1	20	0	false	7	50	true	0	false	0.5	4	100	0.5242839352428393	0.47571606475716066	0	0	7230.835565440316	0	7010.948128448467	0	365310
18	0	"hundred-farmers3"	10000	0	"only-one-field-per-year"	2	3.168	1000	true	true	"historical_trends"	"log-normal"	3.445	true	"hh-nw-kernel-distance"	90	1100	3	0.093	30	0.069	0.05	false	true	0.1	10	0	0.1	1	20	0	false	7	50	true	0	false	0.5	5	100	0.5566625155666252	0.44333748443337484	0	0	7487.63212445692	0	6906.988767019652	0	365310
18	0	"hundred-farmers3"	10000	0	"only-one-field-per-year"	2	3.168	1000	true	true	"historical_trends"	"log-normal"	3.445	true	"hh-nw-kernel-distance"	90	1100	3	0.093	30	0.069	0.05	false	true	0.1	10	0	0.1	1	20	0	false	7	50	true	0	false	0.5	6	100	0.5554171855541719	0.44458281444582815	0	0	7779.808387340991	0	7295.357562059989	0	365310
18	0	"hundred-farmers3"	10000	0	"only-one-field-per-year"	2	3.168	1000	true	true	"historical_trends"	"log-normal"	3.445	true	"hh-nw-kernel-distance"	90	1100	3	0.093	30	0.069	0.05	false	true	0.1	10	0	0.1	1	20	0	false	7	50	true	0	false	0.5	7	100	0.5554171855541719	0.44458281444582815	0	0	8059.846379820285	0	7680.148098766803	0	365310
18	0	"hundred-farmers3"	10000	0	"only-one-field-per-year"	2	3.168	1000	true	true	"historical_trends"	"log-normal"	3.445	true	"hh-nw-kernel-distance"	90	1100	3	0.093	30	0.069	0.05	false	true	0.1	10	0	0.1	1	20	0	false	7	50	true	0	false	0.5	8	100	0.5703611457036114	0.42963885429638854	0	0	7882.293045474202	0	7484.615382150299	0	365310
18	0	"hundred-farmers3"	10000	0	"only-one-field-per-year"	2	3.168	1000	true	true	"historical_trends"	"log-normal"	3.445	true	"hh-nw-kernel-distance"	90	1100	3	0.093	30	0.069	0.05	false	true	0.1	10	0	0.1	1	20	0	false	7	50	true	0	false	0.5	9	99	0.6400499064254522	0.3599500935745477	0	0	7607.944340906606	0	6037.661190604047	0	365445
18	0	"hundred-farmers3"	10000	0	"only-one-field-per-year"	2	3.168	1000	true	true	"historical_trends"	"log-normal"	3.445	true	"hh-nw-kernel-distance"	90	1100	3	0.093	30	0.069	0.05	false	true	0.1	10	0	0.1	1	20	0	false	7	50	true	0	false	0.5	10	96	0.6610169491525424	0.3389830508474576	0	0	8091.887609516227	0	5750.805188045084	0	365895
18	0	"hundred-farmers3"	10000	0	"only-one-field-per-year"	2	3.168	1000	true	true	"historical_trends"	"log-normal"	3.445	true	"hh-nw-kernel-distance"	90	1100	3	0.093	30	0.069	0.05	false	true	0.1	10	0	0.1	1	20	0	false	7	50	true	0	false	0.5	11	92	0.6582117945466075	0.3417882054533925	0	0	8029.220595889842	0	5851.733439935471	0	366615
18	0	"hundred-farmers3"	10000	0	"only-one-field-per-year"	2	3.168	1000	true	true	"historical_trends"	"log-normal"	3.445	true	"hh-nw-kernel-distance"	90	1100	3	0.093	30	0.069	0.05	false	true	0.1	10	0	0.1	1	20	0	false	7	50	true	0	false	0.5	12	90	0.6775431861804223	0.32245681381957775	0	0	8667.511084192445	0	5823.616845600253	0	367245
18	0	"hundred-farmers3"	10000	0	"only-one-field-per-year"	2	3.168	1000	true	true	"historical_trends"	"log-normal"	3.445	true	"hh-nw-kernel-distance"	90	1100	3	0.093	30	0.069	0.05	false	true	0.1	10	0	0.1	1	20	0	false	7	50	true	0	false	0.5	13	88	0.6818766066838047	0.3181233933161954	0	0	7542.189160081997	0	5817.669268322546	0	367560
18	0	"hundred-farmers3"	10000	0	"only-one-field-per-year"	2	3.168	1000	true	true	"historical_trends"	"log-normal"	3.445	true	"hh-nw-kernel-distance"	90	1100	3	0.093	30	0.069	0.05	false	true	0.1	10	0	0.1	1	20	0	false	7	50	true	0	false	0.5	14	86	0.6509677419354839	0.34903225806451615	0	0	7437.709532026181	0	5854.25500964929	0	367830
18	0	"hundred-farmers3"	10000	0	"only-one-field-per-year"	2	3.168	1000	true	true	"historical_trends"	"log-normal"	3.445	true	"hh-nw-kernel-distance"	90	1100	3	0.093	30	0.069	0.05	false	true	0.1	10	0	0.1	1	20	0	false	7	50	true	0	false	0.5	15	85	0.6679586563307494	0.33204134366925064	0	0	7804.743078772539	0	5936.164680195011	0	367920
18	0	"hundred-farmers3"	10000	0	"only-one-field-per-year"	2	3.168	1000	true	true	"historical_trends"	"log-normal"	3.445	true	"hh-nw-kernel-distance"	90	1100	3	0.093	30	0.069	0.05	false	true	0.1	10	0	0.1	1	20	0	false	7	50	true	0	false	0.5	16	83	0.6731770833333334	0.3268229166666667	0	0	7930.808491966688	0	5681.3836014234375	0	368460
18	0	"hundred-farmers3"	10000	0	"only-one-field-per-year"	2	3.168	1000	true	true	"historical_trends"	"log-normal"	3.445	true	"hh-nw-kernel-distance"	90	1100	3	0.093	30	0.069	0.05	false	true	0.1	10	0	0.1	1	20	0	false	7	50	true	0	false	0.5	17	83	0.6647135416666666	0.3352864583333333	0	0	8036.21408851989	0	5780.602974171192	0	368460
18	0	"hundred-farmers3"	10000	0	"only-one-field-per-year"	2	3.168	1000	true	true	"historical_trends"	"log-normal"	3.445	true	"hh-nw-kernel-distance"	90	1100	3	0.093	30	0.069	0.05	false	true	0.1	10	0	0.1	1	20	0	false	7	50	true	0	false	0.5	18	83	0.6432291666666666	0.3567708333333333	0	0	8143.116457338558	0	5824.227401639234	0	368460
18	0	"hundred-farmers3"	10000	0	"only-one-field-per-year"	2	3.168	1000	true	true	"historical_trends"	"log-normal"	3.445	true	"hh-nw-kernel-distance"	90	1100	3	0.093	30	0.069	0.05	false	true	0.1	10	0	0.1	1	20	0	false	7	50	true	0	false	0.5	19	83	0.6432291666666666	0.3567708333333333	0	0	8418.636895343068	0	5684.921885397016	0	368460
18	0	"hundred-farmers3"	10000	0	"only-one-field-per-year"	2	3.168	1000	true	true	"historical_trends"	"log-normal"	3.445	true	"hh-nw-kernel-distance"	90	1100	3	0.093	30	0.069	0.05	false	true	0.1	10	0	0.1	1	20	0	false	7	50	true	0	false	0.5	20	83	0.669921875	0.330078125	0	0	8741.781544491776	0	5070.287763051868	0	368460
18	0	"hundred-farmers3"	10000	0	"only-one-field-per-year"	2	3.168	1000	true	true	"historical_trends"	"log-normal"	3.445	true	"hh-nw-kernel-distance"	90	1100	3	0.093	30	0.069	0.05	false	true	0.1	10	0	0.1	1	20	0	false	7	50	true	0	false	0.5	21	83	0.6412760416666666	0.3587239583333333	0	0	9108.285617925601	0	5175.159717046934	0	368460
18	0	"hundred-farmers3"	10000	0	"only-one-field-per-year"	2	3.168	1000	true	true	"historical_trends"	"log-normal"	3.445	true	"hh-nw-kernel-distance"	90	1100	3	0.093	30	0.069	0.05	false	true	0.1	10	0	0.1	1	20	0	false	7	50	true	0	false	0.5	22	82	0.6947162426614482	0.30528375733855184	0	0	9226.173401544887	0	4634.873798282416	0	368595
18	0	"hundred-farmers3"	10000	0	"only-one-field-per-year"	2	3.168	1000	true	true	"historical_trends"	"log-normal"	3.445	true	"hh-nw-kernel-distance"	90	1100	3	0.093	30	0.069	0.05	false	true	0.1	10	0	0.1	1	20	0	false	7	50	true	0	false	0.5	23	80	0.71684350132626	0.28315649867374004	0	0	9749.22290104111	0	4333.887306455006	0	369720
18	0	"hundred-farmers3"	10000	0	"only-one-field-per-year"	2	3.168	1000	true	true	"historical_trends"	"log-normal"	3.445	true	"hh-nw-kernel-distance"	90	1100	3	0.093	30	0.069	0.05	false	true	0.1	10	0	0.1	1	20	0	false	7	50	true	0	false	0.5	24	78	0.695130086724483	0.304869913275517	0	0	10088.61383485092	0	4271.855476340068	0	370125
18	0	"hundred-farmers3"	10000	0	"only-one-field-per-year"	2	3.168	1000	true	true	"historical_trends"	"log-normal"	3.445	true	"hh-nw-kernel-distance"	90	1100	3	0.093	30	0.069	0.05	false	true	0.1	10	0	0.1	1	20	0	false	7	50	true	0	false	0.5	25	78	0.6871247498332221	0.31287525016677786	0	0	10298.88450323563	0	4391.533571578424	0	370125
18	0	"hundred-farmers3"	10000	0	"only-one-field-per-year"	2	3.168	1000	true	true	"historical_trends"	"log-normal"	3.445	true	"hh-nw-kernel-distance"	90	1100	3	0.093	30	0.069	0.05	false	true	0.1	10	0	0.1	1	20	0	false	7	50	true	0	false	0.5	26	77	0.6861167002012073	0.31388329979879276	0	0	10210.5309890774	0	4414.496720785881	0	370485
18	0	"hundred-farmers3"	10000	0	"only-one-field-per-year"	2	3.168	1000	true	true	"historical_trends"	"log-normal"	3.445	true	"hh-nw-kernel-distance"	90	1100	3	0.093	30	0.069	0.05	false	true	0.1	10	0	0.1	1	20	0	false	7	50	true	0	false	0.5	27	76	0.6884253028263796	0.31157469717362046	0	0	10640.168275218844	0	3903.2508917961763	0	370710
18	0	"hundred-farmers3"	10000	0	"only-one-field-per-year"	2	3.168	1000	true	true	"historical_trends"	"log-normal"	3.445	true	"hh-nw-kernel-distance"	90	1100	3	0.093	30	0.069	0.05	false	true	0.1	10	0	0.1	1	20	0	false	7	50	true	0	false	0.5	28	75	0.6959459459459459	0.30405405405405406	0	0	10731.003496947576	0	3036.17937846516	0	370980
18	0	"hundred-farmers3"	10000	0	"only-one-field-per-year"	2	3.168	1000	true	true	"historical_trends"	"log-normal"	3.445	true	"hh-nw-kernel-distance"	90	1100	3	0.093	30	0.069	0.05	false	true	0.1	10	0	0.1	1	20	0	false	7	50	true	0	false	0.5	29	75	0.7155405405405405	0.28445945945945944	0	0	10976.785470940276	0	2623.0305014165815	0	370980
18	0	"hundred-farmers3"	10000	0	"only-one-field-per-year"	2	3.168	1000	true	true	"historical_trends"	"log-normal"	3.445	true	"hh-nw-kernel-distance"	90	1100	3	0.093	30	0.069	0.05	false	true	0.1	10	0	0.1	1	20	0	false	7	50	true	0	false	0.5	30	75	0.7297297297297297	0.2702702702702703	0	0	10927.369598920528	0	2743.972279285035	0	370980
18	0	"hundred-farmers3"	10000	0	"only-one-field-per-year"	2	3.168	1000	true	true	"historical_trends"	"log-normal"	3.445	true	"hh-nw-kernel-distance"	90	1100	3	0.093	30	0.069	0.05	false	true	0.1	10	0	0.1	1	20	0	false	7	50	true	0	false	0.5	31	73	0.7380952380952381	0.2619047619047619	0	0	11188.510907272273	0	2026.6860645736672	0	371430
18	0	"hundred-farmers3"	10000	0	"only-one-field-per-year"	2	3.168	1000	true	true	"historical_trends"	"log-normal"	3.445	true	"hh-nw-kernel-distance"	90	1100	3	0.093	30	0.069	0.05	false	true	0.1	10	0	0.1	1	20	0	false	7	50	true	0	false	0.5	32	70	0.7278350515463917	0.2721649484536082	0	0	10142.358798493775	0	2084.3054293260507	0	372105
18	0	"hundred-farmers3"	10000	0	"only-one-field-per-year"	2	3.168	1000	true	true	"historical_trends"	"log-normal"	3.445	true	"hh-nw-kernel-distance"	90	1100	3	0.093	30	0.069	0.05	false	true	0.1	10	0	0.1	1	20	0	false	7	50	true	0	false	0.5	33	69	0.7149791955617198	0.28502080443828015	0	0	9843.494643212207	0	1955.135807360979	0	372690
18	0	"hundred-farmers3"	10000	0	"only-one-field-per-year"	2	3.168	1000	true	true	"historical_trends"	"log-normal"	3.445	true	"hh-nw-kernel-distance"	90	1100	3	0.093	30	0.069	0.05	false	true	0.1	10	0	0.1	1	20	0	false	7	50	true	0	false	0.5	34	68	0.6961672473867596	0.30383275261324044	0	0	9374.843807129848	0	2089.4899798832134	0	373005
18	0	"hundred-farmers3"	10000	0	"only-one-field-per-year"	2	3.168	1000	true	true	"historical_trends"	"log-normal"	3.445	true	"hh-nw-kernel-distance"	90	1100	3	0.093	30	0.069	0.05	false	true	0.1	10	0	0.1	1	20	0	false	7	50	true	0	false	0.5	35	67	0.7204751921733054	0.27952480782669464	0	0	9177.145888497836	0	2039.328747571366	0	373185
18	0	"hundred-farmers3"	10000	0	"only-one-field-per-year"	2	3.168	1000	true	true	"historical_trends"	"log-normal"	3.445	true	"hh-nw-kernel-distance"	90	1100	3	0.093	30	0.069	0.05	false	true	0.1	10	0	0.1	1	20	0	false	7	50	true	0	false	0.5	36	67	0.7603074772886094	0.23969252271139063	0	0	8528.647139045986	0	2017.6811847135243	0	373185
18	0	"hundred-farmers3"	10000	0	"only-one-field-per-year"	2	3.168	1000	true	true	"historical_trends"	"log-normal"	3.445	true	"hh-nw-kernel-distance"	90	1100	3	0.093	30	0.069	0.05	false	true	0.1	10	0	0.1	1	20	0	false	7	50	true	0	false	0.5	37	66	0.7635467980295566	0.23645320197044334	0	0	9098.215615824243	0	1941.450963624163	0	373635
18	0	"hundred-farmers3"	10000	0	"only-one-field-per-year"	2	3.168	1000	true	true	"historical_trends"	"log-normal"	3.445	true	"hh-nw-kernel-distance"	90	1100	3	0.093	30	0.069	0.05	false	true	0.1	10	0	0.1	1	20	0	false	7	50	true	0	false	0.5	38	66	0.7607318789584799	0.23926812104152007	0	0	9586.361400495834	0	2001.1940486298035	0	373635
18	0	"hundred-farmers3"	10000	0	"only-one-field-per-year"	2	3.168	1000	true	true	"historical_trends"	"log-normal"	3.445	true	"hh-nw-kernel-distance"	90	1100	3	0.093	30	0.069	0.05	false	true	0.1	10	0	0.1	1	20	0	false	7	50	true	0	false	0.5	39	66	0.7508796622097115	0.24912033779028853	0	0	9894.586242972631	0	2149.1961940030487	0	373635
18	0	"hundred-farmers3"	10000	0	"only-one-field-per-year"	2	3.168	1000	true	true	"historical_trends"	"log-normal"	3.445	true	"hh-nw-kernel-distance"	90	1100	3	0.093	30	0.069	0.05	false	true	0.1	10	0	0.1	1	20	0	false	7	50	true	0	false	0.5	40	65	0.756640344580043	0.24335965541995694	0	0	8684.84663997457	0	2214.8670083215557	0	374895
18	0	"hundred-farmers3"	10000	0	"only-one-field-per-year"	2	3.168	1000	true	true	"historical_trends"	"log-normal"	3.445	true	"hh-nw-kernel-distance"	90	1100	3	0.093	30	0.069	0.05	false	true	0.1	10	0	0.1	1	20	0	false	7	50	true	0	false	0.5	41	64	0.7330935251798562	0.2669064748201439	0	0	8497.687525984942	0	2333.300524846733	0	375030
18	0	"hundred-farmers3"	10000	0	"only-one-field-per-year"	2	3.168	1000	true	true	"historical_trends"	"log-normal"	3.445	true	"hh-nw-kernel-distance"	90	1100	3	0.093	30	0.069	0.05	false	true	0.1	10	0	0.1	1	20	0	false	7	50	true	0	false	0.5	42	63	0.722953216374269	0.277046783625731	0	0	8530.494647643558	0	2365.961890954329	0	376020
18	0	"hundred-farmers3"	10000	0	"only-one-field-per-year"	2	3.168	1000	true	true	"historical_trends"	"log-normal"	3.445	true	"hh-nw-kernel-distance"	90	1100	3	0.093	30	0.069	0.05	false	true	0.1	10	0	0.1	1	20	0	false	7	50	true	0	false	0.5	43	62	0.7023633677991138	0.29763663220088626	0	0	8439.299940275892	0	2318.346700023528	0	376650
18	0	"hundred-farmers3"	10000	0	"only-one-field-per-year"	2	3.168	1000	true	true	"historical_trends"	"log-normal"	3.445	true	"hh-nw-kernel-distance"	90	1100	3	0.093	30	0.069	0.05	false	true	0.1	10	0	0.1	1	20	0	false	7	50	true	0	false	0.5	44	60	0.627906976744186	0.37209302325581395	0	0	7667.550832087485	0	2234.217674649987	0	377595
18	0	"hundred-farmers3"	10000	0	"only-one-field-per-year"	2	3.168	1000	true	true	"historical_trends"	"log-normal"	3.445	true	"hh-nw-kernel-distance"	90	1100	3	0.093	30	0.069	0.05	false	true	0.1	10	0	0.1	1	20	0	false	7	50	true	0	false	0.5	45	59	0.6269901440485216	0.3730098559514784	0	0	7359.715056040094	0	2306.5136919542538	0	378225
18	0	"hundred-farmers3"	10000	0	"only-one-field-per-year"	2	3.168	1000	true	true	"historical_trends"	"log-normal"	3.445	true	"hh-nw-kernel-distance"	90	1100	3	0.093	30	0.069	0.05	false	true	0.1	10	0	0.1	1	20	0	false	7	50	true	0	false	0.5	46	56	0.6183087664856478	0.3816912335143522	0	0	7175.862492970848	0	2342.0115945329967	0	379575
18	0	"hundred-farmers3"	10000	0	"only-one-field-per-year"	2	3.168	1000	true	true	"historical_trends"	"log-normal"	3.445	true	"hh-nw-kernel-distance"	90	1100	3	0.093	30	0.069	0.05	false	true	0.1	10	0	0.1	1	20	0	false	7	50	true	0	false	0.5	47	55	0.6198282591725215	0.3801717408274785	0	0	7472.278969168581	0	2468.579008918413	0	379935
18	0	"hundred-farmers3"	10000	0	"only-one-field-per-year"	2	3.168	1000	true	true	"historical_trends"	"log-normal"	3.445	true	"hh-nw-kernel-distance"	90	1100	3	0.093	30	0.069	0.05	false	true	0.1	10	0	0.1	1	20	0	false	7	50	true	0	false	0.5	48	55	0.6049960967993755	0.3950039032006245	0	0	7391.837760498385	0	2685.314016598778	0	379935
18	0	"hundred-farmers3"	10000	0	"only-one-field-per-year"	2	3.168	1000	true	true	"historical_trends"	"log-normal"	3.445	true	"hh-nw-kernel-distance"	90	1100	3	0.093	30	0.069	0.05	false	true	0.1	10	0	0.1	1	20	0	false	7	50	true	0	false	0.5	49	53	0.5739268680445151	0.4260731319554849	0	0	7183.34351056969	0	2790.8586703790825	0	380970
18	0	"hundred-farmers3"	10000	0	"only-one-field-per-year"	2	3.168	1000	true	true	"historical_trends"	"log-normal"	3.445	true	"hh-nw-kernel-distance"	90	1100	3	0.093	30	0.069	0.05	false	true	0.1	10	0	0.1	1	20	0	false	7	50	true	0	false	0.5	50	51	0.556642216788916	0.44335778321108393	0	0	6743.112470100032	0	2903.12320711668	0	382365
19	0	"hundred-farmers3"	10000	0	"only-one-field-per-year"	2	3.168	1000	true	true	"historical_trends"	"log-normal"	3.445	true	"hh-nw-kernel-distance"	90	1100	3	0.093	30	0.069	0.05	false	true	0.1	10	0	0.1	1	20	0	false	7	50	true	0	false	0.5	0	100	0.50186799501868	0.49813200498132004	0	0	0	0	0	0	0
19	0	"hundred-farmers3"	10000	0	"only-one-field-per-year"	2	3.168	1000	true	true	"historical_trends"	"log-normal"	3.445	true	"hh-nw-kernel-distance"	90	1100	3	0.093	30	0.069	0.05	false	true	0.1	10	0	0.1	1	20	0	false	7	50	true	0	false	0.5	1	100	0.47820672478206727	0.5217932752179327	0	0	5753.462038183966	0	6469.083398276784	0	365310
19	0	"hundred-farmers3"	10000	0	"only-one-field-per-year"	2	3.168	1000	true	true	"historical_trends"	"log-normal"	3.445	true	"hh-nw-kernel-distance"	90	1100	3	0.093	30	0.069	0.05	false	true	0.1	10	0	0.1	1	20	0	false	7	50	true	0	false	0.5	2	100	0.4937733499377335	0.5062266500622665	0	0	6122.0898652406795	0	6396.160464617767	0	365310
19	0	"hundred-farmers3"	10000	0	"only-one-field-per-year"	2	3.168	1000	true	true	"historical_trends"	"log-normal"	3.445	true	"hh-nw-kernel-distance"	90	1100	3	0.093	30	0.069	0.05	false	true	0.1	10	0	0.1	1	20	0	false	7	50	true	0	false	0.5	3	100	0.49066002490660027	0.5093399750933998	0	0	6514.923982458525	0	6684.240083290373	0	365310
19	0	"hundred-farmers3"	10000	0	"only-one-field-per-year"	2	3.168	1000	true	true	"historical_trends"	"log-normal"	3.445	true	"hh-nw-kernel-distance"	90	1100	3	0.093	30	0.069	0.05	false	true	0.1	10	0	0.1	1	20	0	false	7	50	true	0	false	0.5	4	100	0.5031133250311333	0.49688667496886674	0	0	5911.733195556325	0	6643.544631056309	0	365310
19	0	"hundred-farmers3"	10000	0	"only-one-field-per-year"	2	3.168	1000	true	true	"historical_trends"	"log-normal"	3.445	true	"hh-nw-kernel-distance"	90	1100	3	0.093	30	0.069	0.05	false	true	0.1	10	0	0.1	1	20	0	false	7	50	true	0	false	0.5	5	100	0.5242839352428393	0.47571606475716066	0	0	5862.2050107780615	0	6200.259494160074	0	365310
19	0	"hundred-farmers3"	10000	0	"only-one-field-per-year"	2	3.168	1000	true	true	"historical_trends"	"log-normal"	3.445	true	"hh-nw-kernel-distance"	90	1100	3	0.093	30	0.069	0.05	false	true	0.1	10	0	0.1	1	20	0	false	7	50	true	0	false	0.5	6	100	0.5136986301369864	0.4863013698630137	0	0	6197.149800190505	0	6234.1410120894125	0	365310
19	0	"hundred-farmers3"	10000	0	"only-one-field-per-year"	2	3.168	1000	true	true	"historical_trends"	"log-normal"	3.445	true	"hh-nw-kernel-distance"	90	1100	3	0.093	30	0.069	0.05	false	true	0.1	10	0	0.1	1	20	0	false	7	50	true	0	false	0.5	7	100	0.4931506849315068	0.5068493150684932	0	0	6399.999875984224	0	6602.231685118465	0	365310
19	0	"hundred-farmers3"	10000	0	"only-one-field-per-year"	2	3.168	1000	true	true	"historical_trends"	"log-normal"	3.445	true	"hh-nw-kernel-distance"	90	1100	3	0.093	30	0.069	0.05	false	true	0.1	10	0	0.1	1	20	0	false	7	50	true	0	false	0.5	8	97	0.526875	0.473125	0	0	6389.782802353855	0	6113.1545788269805	0	365580
19	0	"hundred-farmers3"	10000	0	"only-one-field-per-year"	2	3.168	1000	true	true	"historical_trends"	"log-normal"	3.445	true	"hh-nw-kernel-distance"	90	1100	3	0.093	30	0.069	0.05	false	true	0.1	10	0	0.1	1	20	0	false	7	50	true	0	false	0.5	9	97	0.5925	0.4075	0	0	6661.945956504082	0	5138.146073516862	0	365580
19	0	"hundred-farmers3"	10000	0	"only-one-field-per-year"	2	3.168	1000	true	true	"historical_trends"	"log-normal"	3.445	true	"hh-nw-kernel-distance"	90	1100	3	0.093	30	0.069	0.05	false	true	0.1	10	0	0.1	1	20	0	false	7	50	true	0	false	0.5	10	95	0.6430363864491845	0.3569636135508156	0	0	7195.308750347028	0	4199.526375306263	0	365850
19	0	"hundred-farmers3"	10000	0	"only-one-field-per-year"	2	3.168	1000	true	true	"historical_trends"	"log-normal"	3.445	true	"hh-nw-kernel-distance"	90	1100	3	0.093	30	0.069	0.05	false	true	0.1	10	0	0.1	1	20	0	false	7	50	true	0	false	0.5	11	93	0.6332070707070707	0.3667929292929293	0	0	7275.956186698231	0	4408.498171466847	0	366300
19	0	"hundred-farmers3"	10000	0	"only-one-field-per-year"	2	3.168	1000	true	true	"historical_trends"	"log-normal"	3.445	true	"hh-nw-kernel-distance"	90	1100	3	0.093	30	0.069	0.05	false	true	0.1	10	0	0.1	1	20	0	false	7	50	true	0	false	0.5	12	90	0.6594387755102041	0.3405612244897959	0	0	7901.649988826033	0	4416.717597087085	0	367020
19	0	"hundred-farmers3"	10000	0	"only-one-field-per-year"	2	3.168	1000	true	true	"historical_trends"	"log-normal"	3.445	true	"hh-nw-kernel-distance"	90	1100	3	0.093	30	0.069	0.05	false	true	0.1	10	0	0.1	1	20	0	false	7	50	true	0	false	0.5	13	88	0.6709346991037132	0.3290653008962868	0	0	7632.732702079651	0	4010.4923505106876	0	367290
19	0	"hundred-farmers3"	10000	0	"only-one-field-per-year"	2	3.168	1000	true	true	"historical_trends"	"log-normal"	3.445	true	"hh-nw-kernel-distance"	90	1100	3	0.093	30	0.069	0.05	false	true	0.1	10	0	0.1	1	20	0	false	7	50	true	0	false	0.5	14	85	0.6722797927461139	0.327720207253886	0	0	8079.309169073135	0	4133.173786772944	0	368100
19	0	"hundred-farmers3"	10000	0	"only-one-field-per-year"	2	3.168	1000	true	true	"historical_trends"	"log-normal"	3.445	true	"hh-nw-kernel-distance"	90	1100	3	0.093	30	0.069	0.05	false	true	0.1	10	0	0.1	1	20	0	false	7	50	true	0	false	0.5	15	83	0.6802096985583224	0.3197903014416776	0	0	8550.696100635394	0	4149.645777174652	0	368910
19	0	"hundred-farmers3"	10000	0	"only-one-field-per-year"	2	3.168	1000	true	true	"historical_trends"	"log-normal"	3.445	true	"hh-nw-kernel-distance"	90	1100	3	0.093	30	0.069	0.05	false	true	0.1	10	0	0.1	1	20	0	false	7	50	true	0	false	0.5	16	80	0.6971736204576043	0.3028263795423957	0	0	8407.876747517812	0	4136.098281203605	0	370710
19	0	"hundred-farmers3"	10000	0	"only-one-field-per-year"	2	3.168	1000	true	true	"historical_trends"	"log-normal"	3.445	true	"hh-nw-kernel-distance"	90	1100	3	0.093	30	0.069	0.05	false	true	0.1	10	0	0.1	1	20	0	false	7	50	true	0	false	0.5	17	78	0.7	0.3	0	0	8675.595047589895	0	4256.9504748449035	0	370980
19	0	"hundred-farmers3"	10000	0	"only-one-field-per-year"	2	3.168	1000	true	true	"historical_trends"	"log-normal"	3.445	true	"hh-nw-kernel-distance"	90	1100	3	0.093	30	0.069	0.05	false	true	0.1	10	0	0.1	1	20	0	false	7	50	true	0	false	0.5	18	74	0.6980742778541953	0.30192572214580465	0	0	8766.98973016889	0	4257.667253661063	0	372150
19	0	"hundred-farmers3"	10000	0	"only-one-field-per-year"	2	3.168	1000	true	true	"historical_trends"	"log-normal"	3.445	true	"hh-nw-kernel-distance"	90	1100	3	0.093	30	0.069	0.05	false	true	0.1	10	0	0.1	1	20	0	false	7	50	true	0	false	0.5	19	73	0.7143859649122807	0.2856140350877193	0	0	9234.768522736063	0	4164.638093475522	0	373455
19	0	"hundred-farmers3"	10000	0	"only-one-field-per-year"	2	3.168	1000	true	true	"historical_trends"	"log-normal"	3.445	true	"hh-nw-kernel-distance"	90	1100	3	0.093	30	0.069	0.05	false	true	0.1	10	0	0.1	1	20	0	false	7	50	true	0	false	0.5	20	70	0.7363896848137536	0.2636103151862464	0	0	9375.057598955562	0	3677.863401280776	0	374760
19	0	"hundred-farmers3"	10000	0	"only-one-field-per-year"	2	3.168	1000	true	true	"historical_trends"	"log-normal"	3.445	true	"hh-nw-kernel-distance"	90	1100	3	0.093	30	0.069	0.05	false	true	0.1	10	0	0.1	1	20	0	false	7	50	true	0	false	0.5	21	70	0.7313753581661891	0.2686246418338109	0	0	9527.701945476274	0	3746.1850371729024	0	374760
19	0	"hundred-farmers3"	10000	0	"only-one-field-per-year"	2	3.168	1000	true	true	"historical_trends"	"log-normal"	3.445	true	"hh-nw-kernel-distance"	90	1100	3	0.093	30	0.069	0.05	false	true	0.1	10	0	0.1	1	20	0	false	7	50	true	0	false	0.5	22	66	0.7549090909090909	0.24509090909090908	0	0	8822.708338934402	0	3450.29950278151	0	375705
19	0	"hundred-farmers3"	10000	0	"only-one-field-per-year"	2	3.168	1000	true	true	"historical_trends"	"log-normal"	3.445	true	"hh-nw-kernel-distance"	90	1100	3	0.093	30	0.069	0.05	false	true	0.1	10	0	0.1	1	20	0	false	7	50	true	0	false	0.5	23	66	0.7658181818181818	0.23418181818181819	0	0	9467.500982033036	0	3238.450340301735	0	375705
19	0	"hundred-farmers3"	10000	0	"only-one-field-per-year"	2	3.168	1000	true	true	"historical_trends"	"log-normal"	3.445	true	"hh-nw-kernel-distance"	90	1100	3	0.093	30	0.069	0.05	false	true	0.1	10	0	0.1	1	20	0	false	7	50	true	0	false	0.5	24	65	0.7082421590080233	0.29175784099197666	0	0	9451.686990396873	0	3173.197412614688	0	375885
19	0	"hundred-farmers3"	10000	0	"only-one-field-per-year"	2	3.168	1000	true	true	"historical_trends"	"log-normal"	3.445	true	"hh-nw-kernel-distance"	90	1100	3	0.093	30	0.069	0.05	false	true	0.1	10	0	0.1	1	20	0	false	7	50	true	0	false	0.5	25	64	0.7051470588235295	0.2948529411764706	0	0	9585.67950350351	0	3084.2161512467064	0	376380
19	0	"hundred-farmers3"	10000	0	"only-one-field-per-year"	2	3.168	1000	true	true	"historical_trends"	"log-normal"	3.445	true	"hh-nw-kernel-distance"	90	1100	3	0.093	30	0.069	0.05	false	true	0.1	10	0	0.1	1	20	0	false	7	50	true	0	false	0.5	26	64	0.7036764705882353	0.2963235294117647	0	0	9794.299306849432	0	3184.4231536922425	0	376380
19	0	"hundred-farmers3"	10000	0	"only-one-field-per-year"	2	3.168	1000	true	true	"historical_trends"	"log-normal"	3.445	true	"hh-nw-kernel-distance"	90	1100	3	0.093	30	0.069	0.05	false	true	0.1	10	0	0.1	1	20	0	false	7	50	true	0	false	0.5	27	64	0.7080882352941177	0.29191176470588237	0	0	10080.676260813027	0	3010.154981959257	0	376380
19	0	"hundred-farmers3"	10000	0	"only-one-field-per-year"	2	3.168	1000	true	true	"historical_trends"	"log-normal"	3.445	true	"hh-nw-kernel-distance"	90	1100	3	0.093	30	0.069	0.05	false	true	0.1	10	0	0.1	1	20	0	false	7	50	true	0	false	0.5	28	64	0.7139705882352941	0.28602941176470587	0	0	10363.864277158485	0	2227.4029144547485	0	376380
19	0	"hundred-farmers3"	10000	0	"only-one-field-per-year"	2	3.168	1000	true	true	"historical_trends"	"log-normal"	3.445	true	"hh-nw-kernel-distance"	90	1100	3	0.093	30	0.069	0.05	false	true	0.1	10	0	0.1	1	20	0	false	7	50	true	0	false	0.5	29	62	0.7379154078549849	0.2620845921450151	0	0	10735.077402496523	0	1386.0911353042782	0	378000
19	0	"hundred-farmers3"	10000	0	"only-one-field-per-year"	2	3.168	1000	true	true	"historical_trends"	"log-normal"	3.445	true	"hh-nw-kernel-distance"	90	1100	3	0.093	30	0.069	0.05	false	true	0.1	10	0	0.1	1	20	0	false	7	50	true	0	false	0.5	30	62	0.743202416918429	0.256797583081571	0	0	10633.22784980927	0	1389.1894710685126	0	378000
19	0	"hundred-farmers3"	10000	0	"only-one-field-per-year"	2	3.168	1000	true	true	"historical_trends"	"log-normal"	3.445	true	"hh-nw-kernel-distance"	90	1100	3	0.093	30	0.069	0.05	false	true	0.1	10	0	0.1	1	20	0	false	7	50	true	0	false	0.5	31	61	0.7556904400606981	0.24430955993930198	0	0	10859.2265431969	0	1381.2105444193774	0	378270
19	0	"hundred-farmers3"	10000	0	"only-one-field-per-year"	2	3.168	1000	true	true	"historical_trends"	"log-normal"	3.445	true	"hh-nw-kernel-distance"	90	1100	3	0.093	30	0.069	0.05	false	true	0.1	10	0	0.1	1	20	0	false	7	50	true	0	false	0.5	32	59	0.7467382962394474	0.25326170376055257	0	0	9256.166889726102	0	1305.0020313779219	0	378945
19	0	"hundred-farmers3"	10000	0	"only-one-field-per-year"	2	3.168	1000	true	true	"historical_trends"	"log-normal"	3.445	true	"hh-nw-kernel-distance"	90	1100	3	0.093	30	0.069	0.05	false	true	0.1	10	0	0.1	1	20	0	false	7	50	true	0	false	0.5	33	59	0.72831926323868	0.27168073676132004	0	0	8608.717271298536	0	1460.5394581243656	0	378945
19	0	"hundred-farmers3"	10000	0	"only-one-field-per-year"	2	3.168	1000	true	true	"historical_trends"	"log-normal"	3.445	true	"hh-nw-kernel-distance"	90	1100	3	0.093	30	0.069	0.05	false	true	0.1	10	0	0.1	1	20	0	false	7	50	true	0	false	0.5	34	59	0.7198772064466615	0.28012279355333847	0	0	8844.486368502528	0	1638.6805761107892	0	378945
19	0	"hundred-farmers3"	10000	0	"only-one-field-per-year"	2	3.168	1000	true	true	"historical_trends"	"log-normal"	3.445	true	"hh-nw-kernel-distance"	90	1100	3	0.093	30	0.069	0.05	false	true	0.1	10	0	0.1	1	20	0	false	7	50	true	0	false	0.5	35	58	0.7420886075949367	0.2579113924050633	0	0	8777.916473990039	0	1488.0949190931042	0	380700
19	0	"hundred-farmers3"	10000	0	"only-one-field-per-year"	2	3.168	1000	true	true	"historical_trends"	"log-normal"	3.445	true	"hh-nw-kernel-distance"	90	1100	3	0.093	30	0.069	0.05	false	true	0.1	10	0	0.1	1	20	0	false	7	50	true	0	false	0.5	36	55	0.7843925985518906	0.21560740144810941	0	0	8320.626617442182	0	1332.8754355757837	0	381645
19	0	"hundred-farmers3"	10000	0	"only-one-field-per-year"	2	3.168	1000	true	true	"historical_trends"	"log-normal"	3.445	true	"hh-nw-kernel-distance"	90	1100	3	0.093	30	0.069	0.05	false	true	0.1	10	0	0.1	1	20	0	false	7	50	true	0	false	0.5	37	55	0.7964601769911505	0.20353982300884957	0	0	8712.50706818675	0	1291.1709008886646	0	381645
19	0	"hundred-farmers3"	10000	0	"only-one-field-per-year"	2	3.168	1000	true	true	"historical_trends"	"log-normal"	3.445	true	"hh-nw-kernel-distance"	90	1100	3	0.093	30	0.069	0.05	false	true	0.1	10	0	0.1	1	20	0	false	7	50	true	0	false	0.5	38	53	0.8033195020746888	0.1966804979253112	0	0	9151.464803514265	0	1193.8351343124846	0	383355
19	0	"hundred-farmers3"	10000	0	"only-one-field-per-year"	2	3.168	1000	true	true	"historical_trends"	"log-normal"	3.445	true	"hh-nw-kernel-distance"	90	1100	3	0.093	30	0.069	0.05	false	true	0.1	10	0	0.1	1	20	0	false	7	50	true	0	false	0.5	39	50	0.8100511073253833	0.1899488926746167	0	0	9323.917313224714	0	1057.376855167227	0	384750
19	0	"hundred-farmers3"	10000	0	"only-one-field-per-year"	2	3.168	1000	true	true	"historical_trends"	"log-normal"	3.445	true	"hh-nw-kernel-distance"	90	1100	3	0.093	30	0.069	0.05	false	true	0.1	10	0	0.1	1	20	0	false	7	50	true	0	false	0.5	40	47	0.8270742358078602	0.17292576419213973	0	0	9184.29565278504	0	958.2808830467156	0	386055
19	0	"hundred-farmers3"	10000	0	"only-one-field-per-year"	2	3.168	1000	true	true	"historical_trends"	"log-normal"	3.445	true	"hh-nw-kernel-distance"	90	1100	3	0.093	30	0.069	0.05	false	true	0.1	10	0	0.1	1	20	0	false	7	50	true	0	false	0.5	41	44	0.8422484134179511	0.15775158658204896	0	0	9134.37193587406	0	699.8616205029342	0	387945
19	0	"hundred-farmers3"	10000	0	"only-one-field-per-year"	2	3.168	1000	true	true	"historical_trends"	"log-normal"	3.445	true	"hh-nw-kernel-distance"	90	1100	3	0.093	30	0.069	0.05	false	true	0.1	10	0	0.1	1	20	0	false	7	50	true	0	false	0.5	42	43	0.8310376492194674	0.1689623507805326	0	0	9124.780509583798	0	730.1744035605861	0	388575
19	0	"hundred-farmers3"	10000	0	"only-one-field-per-year"	2	3.168	1000	true	true	"historical_trends"	"log-normal"	3.445	true	"hh-nw-kernel-distance"	90	1100	3	0.093	30	0.069	0.05	false	true	0.1	10	0	0.1	1	20	0	false	7	50	true	0	false	0.5	43	43	0.8163452708907254	0.18365472910927455	0	0	9266.697502343324	0	802.3307661172362	0	388575
19	0	"hundred-farmers3"	10000	0	"only-one-field-per-year"	2	3.168	1000	true	true	"historical_trends"	"log-normal"	3.445	true	"hh-nw-kernel-distance"	90	1100	3	0.093	30	0.069	0.05	false	true	0.1	10	0	0.1	1	20	0	false	7	50	true	0	false	0.5	44	40	0.7969494756911344	0.20305052430886558	0	0	8663.96640378188	0	575.4734140970432	0	390375
19	0	"hundred-farmers3"	10000	0	"only-one-field-per-year"	2	3.168	1000	true	true	"historical_trends"	"log-normal"	3.445	true	"hh-nw-kernel-distance"	90	1100	3	0.093	30	0.069	0.05	false	true	0.1	10	0	0.1	1	20	0	false	7	50	true	0	false	0.5	45	40	0.76930409914204	0.23069590085795996	0	0	7769.919786504692	0	647.5758055526763	0	390375
19	0	"hundred-farmers3"	10000	0	"only-one-field-per-year"	2	3.168	1000	true	true	"historical_trends"	"log-normal"	3.445	true	"hh-nw-kernel-distance"	90	1100	3	0.093	30	0.069	0.05	false	true	0.1	10	0	0.1	1	20	0	false	7	50	true	0	false	0.5	46	39	0.7410628019323672	0.2589371980676328	0	0	7258.201744620719	0	658.4412192825524	0	391005
19	0	"hundred-farmers3"	10000	0	"only-one-field-per-year"	2	3.168	1000	true	true	"historical_trends"	"log-normal"	3.445	true	"hh-nw-kernel-distance"	90	1100	3	0.093	30	0.069	0.05	false	true	0.1	10	0	0.1	1	20	0	false	7	50	true	0	false	0.5	47	38	0.7341153470185728	0.26588465298142716	0	0	7469.194487060038	0	637.3448903974705	0	391545
19	0	"hundred-farmers3"	10000	0	"only-one-field-per-year"	2	3.168	1000	true	true	"historical_trends"	"log-normal"	3.445	true	"hh-nw-kernel-distance"	90	1100	3	0.093	30	0.069	0.05	false	true	0.1	10	0	0.1	1	20	0	false	7	50	true	0	false	0.5	48	37	0.6860236220472441	0.3139763779527559	0	0	7003.972506522573	0	712.6776182922806	0	391860
19	0	"hundred-farmers3"	10000	0	"only-one-field-per-year"	2	3.168	1000	true	true	"historical_trends"	"log-normal"	3.445	true	"hh-nw-kernel-distance"	90	1100	3	0.093	30	0.069	0.05	false	true	0.1	10	0	0.1	1	20	0	false	7	50	true	0	false	0.5	49	36	0.6673267326732674	0.3326732673267327	0	0	6953.3840960509715	0	737.8211060975011	0	392130
19	0	"hundred-farmers3"	10000	0	"only-one-field-per-year"	2	3.168	1000	true	true	"historical_trends"	"log-normal"	3.445	true	"hh-nw-kernel-distance"	90	1100	3	0.093	30	0.069	0.05	false	true	0.1	10	0	0.1	1	20	0	false	7	50	true	0	false	0.5	50	36	0.6603960396039604	0.33960396039603963	0	0	7117.323880794439	0	882.029741865063	0	392130
20	0	"hundred-farmers3"	10000	0	"only-one-field-per-year"	2	3.168	1000	true	true	"historical_trends"	"log-normal"	3.445	true	"hh-nw-kernel-distance"	90	1100	3	0.093	30	0.069	0.05	false	true	0.1	10	0	0.1	1	20	0	false	7	50	true	0	false	0.5	0	100	0.50186799501868	0.49813200498132004	0	0	0	0	0	0	0
20	0	"hundred-farmers3"	10000	0	"only-one-field-per-year"	2	3.168	1000	true	true	"historical_trends"	"log-normal"	3.445	true	"hh-nw-kernel-distance"	90	1100	3	0.093	30	0.069	0.05	false	true	0.1	10	0	0.1	1	20	0	false	7	50	true	0	false	0.5	1	100	0.539227895392279	0.46077210460772106	0	0	6499.254089096074	0	6385.294875738574	0	365310
20	0	"hundred-farmers3"	10000	0	"only-one-field-per-year"	2	3.168	1000	true	true	"historical_trends"	"log-normal"	3.445	true	"hh-nw-kernel-distance"	90	1100	3	0.093	30	0.069	0.05	false	true	0.1	10	0	0.1	1	20	0	false	7	50	true	0	false	0.5	2	100	0.5684931506849316	0.4315068493150685	0	0	6930.6057991255475	0	6745.215621318994	0	365310
20	0	"hundred-farmers3"	10000	0	"only-one-field-per-year"	2	3.168	1000	true	true	"historical_trends"	"log-normal"	3.445	true	"hh-nw-kernel-distance"	90	1100	3	0.093	30	0.069	0.05	false	true	0.1	10	0	0.1	1	20	0	false	7	50	true	0	false	0.5	3	100	0.5778331257783312	0.42216687422166876	0	0	7436.582204050371	0	7024.4570528284985	0	365310
20	0	"hundred-farmers3"	10000	0	"only-one-field-per-year"	2	3.168	1000	true	true	"historical_trends"	"log-normal"	3.445	true	"hh-nw-kernel-distance"	90	1100	3	0.093	30	0.069	0.05	false	true	0.1	10	0	0.1	1	20	0	false	7	50	true	0	false	0.5	4	100	0.5840597758405978	0.41594022415940224	0	0	7497.0125877006385	0	6794.78406627251	0	365310
20	0	"hundred-farmers3"	10000	0	"only-one-field-per-year"	2	3.168	1000	true	true	"historical_trends"	"log-normal"	3.445	true	"hh-nw-kernel-distance"	90	1100	3	0.093	30	0.069	0.05	false	true	0.1	10	0	0.1	1	20	0	false	7	50	true	0	false	0.5	5	100	0.6450809464508095	0.3549190535491905	0	0	7451.407747760751	0	6081.078442273535	0	365310
20	0	"hundred-farmers3"	10000	0	"only-one-field-per-year"	2	3.168	1000	true	true	"historical_trends"	"log-normal"	3.445	true	"hh-nw-kernel-distance"	90	1100	3	0.093	30	0.069	0.05	false	true	0.1	10	0	0.1	1	20	0	false	7	50	true	0	false	0.5	6	100	0.6357409713574097	0.3642590286425903	0	0	8137.304562684301	0	6127.956712612434	0	365310
20	0	"hundred-farmers3"	10000	0	"only-one-field-per-year"	2	3.168	1000	true	true	"historical_trends"	"log-normal"	3.445	true	"hh-nw-kernel-distance"	90	1100	3	0.093	30	0.069	0.05	false	true	0.1	10	0	0.1	1	20	0	false	7	50	true	0	false	0.5	7	100	0.6270236612702366	0.3729763387297634	0	0	8508.98677665239	0	6297.681328693993	0	365310
20	0	"hundred-farmers3"	10000	0	"only-one-field-per-year"	2	3.168	1000	true	true	"historical_trends"	"log-normal"	3.445	true	"hh-nw-kernel-distance"	90	1100	3	0.093	30	0.069	0.05	false	true	0.1	10	0	0.1	1	20	0	false	7	50	true	0	false	0.5	8	100	0.6581569115815691	0.34184308841843086	0	0	8146.686318225049	0	6056.012894050481	0	365310
20	0	"hundred-farmers3"	10000	0	"only-one-field-per-year"	2	3.168	1000	true	true	"historical_trends"	"log-normal"	3.445	true	"hh-nw-kernel-distance"	90	1100	3	0.093	30	0.069	0.05	false	true	0.1	10	0	0.1	1	20	0	false	7	50	true	0	false	0.5	9	99	0.6951371571072319	0.3048628428927681	0	0	8337.448607572236	0	4839.623520402665	0	365400
20	0	"hundred-farmers3"	10000	0	"only-one-field-per-year"	2	3.168	1000	true	true	"historical_trends"	"log-normal"	3.445	true	"hh-nw-kernel-distance"	90	1100	3	0.093	30	0.069	0.05	false	true	0.1	10	0	0.1	1	20	0	false	7	50	true	0	false	0.5	10	97	0.7218045112781954	0.2781954887218045	0	0	8751.820181063145	0	4074.496704572346	0	365760
20	0	"hundred-farmers3"	10000	0	"only-one-field-per-year"	2	3.168	1000	true	true	"historical_trends"	"log-normal"	3.445	true	"hh-nw-kernel-distance"	90	1100	3	0.093	30	0.069	0.05	false	true	0.1	10	0	0.1	1	20	0	false	7	50	true	0	false	0.5	11	94	0.7296272899557802	0.2703727100442198	0	0	9038.213044731332	0	4068.9600238251624	0	366345
20	0	"hundred-farmers3"	10000	0	"only-one-field-per-year"	2	3.168	1000	true	true	"historical_trends"	"log-normal"	3.445	true	"hh-nw-kernel-distance"	90	1100	3	0.093	30	0.069	0.05	false	true	0.1	10	0	0.1	1	20	0	false	7	50	true	0	false	0.5	12	93	0.7482561826252377	0.2517438173747622	0	0	9682.476001639738	0	3760.6703478303275	0	366615
20	0	"hundred-farmers3"	10000	0	"only-one-field-per-year"	2	3.168	1000	true	true	"historical_trends"	"log-normal"	3.445	true	"hh-nw-kernel-distance"	90	1100	3	0.093	30	0.069	0.05	false	true	0.1	10	0	0.1	1	20	0	false	7	50	true	0	false	0.5	13	91	0.7609663064208518	0.23903369357914814	0	0	8990.457439639404	0	3245.312620292752	0	366795
20	0	"hundred-farmers3"	10000	0	"only-one-field-per-year"	2	3.168	1000	true	true	"historical_trends"	"log-normal"	3.445	true	"hh-nw-kernel-distance"	90	1100	3	0.093	30	0.069	0.05	false	true	0.1	10	0	0.1	1	20	0	false	7	50	true	0	false	0.5	14	91	0.764780673871583	0.23521932612841703	0	0	9342.529378030478	0	3248.6623692759063	0	366795
20	0	"hundred-farmers3"	10000	0	"only-one-field-per-year"	2	3.168	1000	true	true	"historical_trends"	"log-normal"	3.445	true	"hh-nw-kernel-distance"	90	1100	3	0.093	30	0.069	0.05	false	true	0.1	10	0	0.1	1	20	0	false	7	50	true	0	false	0.5	15	91	0.7666878575969485	0.23331214240305148	0	0	9853.547493444667	0	3311.251726396621	0	366795
20	0	"hundred-farmers3"	10000	0	"only-one-field-per-year"	2	3.168	1000	true	true	"historical_trends"	"log-normal"	3.445	true	"hh-nw-kernel-distance"	90	1100	3	0.093	30	0.069	0.05	false	true	0.1	10	0	0.1	1	20	0	false	7	50	true	0	false	0.5	16	88	0.7800776196636481	0.21992238033635186	0	0	9943.354978197194	0	3168.027561634179	0	368010
20	0	"hundred-farmers3"	10000	0	"only-one-field-per-year"	2	3.168	1000	true	true	"historical_trends"	"log-normal"	3.445	true	"hh-nw-kernel-distance"	90	1100	3	0.093	30	0.069	0.05	false	true	0.1	10	0	0.1	1	20	0	false	7	50	true	0	false	0.5	17	87	0.782608695652174	0.21739130434782608	0	0	10196.283459273252	0	3161.009911909777	0	368235
20	0	"hundred-farmers3"	10000	0	"only-one-field-per-year"	2	3.168	1000	true	true	"historical_trends"	"log-normal"	3.445	true	"hh-nw-kernel-distance"	90	1100	3	0.093	30	0.069	0.05	false	true	0.1	10	0	0.1	1	20	0	false	7	50	true	0	false	0.5	18	85	0.788750817527796	0.21124918247220406	0	0	10459.691576324232	0	3023.450681672522	0	368775
20	0	"hundred-farmers3"	10000	0	"only-one-field-per-year"	2	3.168	1000	true	true	"historical_trends"	"log-normal"	3.445	true	"hh-nw-kernel-distance"	90	1100	3	0.093	30	0.069	0.05	false	true	0.1	10	0	0.1	1	20	0	false	7	50	true	0	false	0.5	19	84	0.7959183673469388	0.20408163265306123	0	0	10607.145905816955	0	3064.242533148112	0	369225
20	0	"hundred-farmers3"	10000	0	"only-one-field-per-year"	2	3.168	1000	true	true	"historical_trends"	"log-normal"	3.445	true	"hh-nw-kernel-distance"	90	1100	3	0.093	30	0.069	0.05	false	true	0.1	10	0	0.1	1	20	0	false	7	50	true	0	false	0.5	20	81	0.8242055442866801	0.1757944557133198	0	0	10902.349299773801	0	2671.5326961704936	0	371025
20	0	"hundred-farmers3"	10000	0	"only-one-field-per-year"	2	3.168	1000	true	true	"historical_trends"	"log-normal"	3.445	true	"hh-nw-kernel-distance"	90	1100	3	0.093	30	0.069	0.05	false	true	0.1	10	0	0.1	1	20	0	false	7	50	true	0	false	0.5	21	79	0.8332194121667806	0.16678058783321942	0	0	10658.674746021541	0	2648.967124048114	0	371745
20	0	"hundred-farmers3"	10000	0	"only-one-field-per-year"	2	3.168	1000	true	true	"historical_trends"	"log-normal"	3.445	true	"hh-nw-kernel-distance"	90	1100	3	0.093	30	0.069	0.05	false	true	0.1	10	0	0.1	1	20	0	false	7	50	true	0	false	0.5	22	76	0.8657439446366783	0.1342560553633218	0	0	10657.943726716721	0	2029.043211372333	0	372555
20	0	"hundred-farmers3"	10000	0	"only-one-field-per-year"	2	3.168	1000	true	true	"historical_trends"	"log-normal"	3.445	true	"hh-nw-kernel-distance"	90	1100	3	0.093	30	0.069	0.05	false	true	0.1	10	0	0.1	1	20	0	false	7	50	true	0	false	0.5	23	75	0.8870056497175142	0.11299435028248588	0	0	11287.497873225975	0	1416.21529540949	0	373860
20	0	"hundred-farmers3"	10000	0	"only-one-field-per-year"	2	3.168	1000	true	true	"historical_trends"	"log-normal"	3.445	true	"hh-nw-kernel-distance"	90	1100	3	0.093	30	0.069	0.05	false	true	0.1	10	0	0.1	1	20	0	false	7	50	true	0	false	0.5	24	75	0.865819209039548	0.134180790960452	0	0	11575.811938390882	0	1288.985911636266	0	373860
20	0	"hundred-farmers3"	10000	0	"only-one-field-per-year"	2	3.168	1000	true	true	"historical_trends"	"log-normal"	3.445	true	"hh-nw-kernel-distance"	90	1100	3	0.093	30	0.069	0.05	false	true	0.1	10	0	0.1	1	20	0	false	7	50	true	0	false	0.5	25	74	0.8682719546742209	0.13172804532577903	0	0	12081.600781534571	0	1309.8560579727823	0	374040
20	0	"hundred-farmers3"	10000	0	"only-one-field-per-year"	2	3.168	1000	true	true	"historical_trends"	"log-normal"	3.445	true	"hh-nw-kernel-distance"	90	1100	3	0.093	30	0.069	0.05	false	true	0.1	10	0	0.1	1	20	0	false	7	50	true	0	false	0.5	26	73	0.8732193732193733	0.1267806267806268	0	0	11994.451625254476	0	1247.8928995794283	0	374400
20	0	"hundred-farmers3"	10000	0	"only-one-field-per-year"	2	3.168	1000	true	true	"historical_trends"	"log-normal"	3.445	true	"hh-nw-kernel-distance"	90	1100	3	0.093	30	0.069	0.05	false	true	0.1	10	0	0.1	1	20	0	false	7	50	true	0	false	0.5	27	73	0.8732193732193733	0.1267806267806268	0	0	12324.4640173541	0	1302.6555185572065	0	374400
20	0	"hundred-farmers3"	10000	0	"only-one-field-per-year"	2	3.168	1000	true	true	"historical_trends"	"log-normal"	3.445	true	"hh-nw-kernel-distance"	90	1100	3	0.093	30	0.069	0.05	false	true	0.1	10	0	0.1	1	20	0	false	7	50	true	0	false	0.5	28	72	0.8813803019410497	0.1186196980589504	0	0	12753.199922640975	0	903.7229144256814	0	374985
20	0	"hundred-farmers3"	10000	0	"only-one-field-per-year"	2	3.168	1000	true	true	"historical_trends"	"log-normal"	3.445	true	"hh-nw-kernel-distance"	90	1100	3	0.093	30	0.069	0.05	false	true	0.1	10	0	0.1	1	20	0	false	7	50	true	0	false	0.5	29	71	0.8904109589041096	0.1095890410958904	0	0	12377.60849639338	0	683.1666393070254	0	375165
20	0	"hundred-farmers3"	10000	0	"only-one-field-per-year"	2	3.168	1000	true	true	"historical_trends"	"log-normal"	3.445	true	"hh-nw-kernel-distance"	90	1100	3	0.093	30	0.069	0.05	false	true	0.1	10	0	0.1	1	20	0	false	7	50	true	0	false	0.5	30	70	0.8952312138728323	0.10476878612716763	0	0	12310.602184254982	0	632.7700493232276	0	375300
20	0	"hundred-farmers3"	10000	0	"only-one-field-per-year"	2	3.168	1000	true	true	"historical_trends"	"log-normal"	3.445	true	"hh-nw-kernel-distance"	90	1100	3	0.093	30	0.069	0.05	false	true	0.1	10	0	0.1	1	20	0	false	7	50	true	0	false	0.5	31	70	0.9002890173410405	0.09971098265895954	0	0	12411.408535970668	0	546.7221868524696	0	375300
20	0	"hundred-farmers3"	10000	0	"only-one-field-per-year"	2	3.168	1000	true	true	"historical_trends"	"log-normal"	3.445	true	"hh-nw-kernel-distance"	90	1100	3	0.093	30	0.069	0.05	false	true	0.1	10	0	0.1	1	20	0	false	7	50	true	0	false	0.5	32	70	0.9002890173410405	0.09971098265895954	0	0	11719.674437497826	0	630.9761189786595	0	375300
20	0	"hundred-farmers3"	10000	0	"only-one-field-per-year"	2	3.168	1000	true	true	"historical_trends"	"log-normal"	3.445	true	"hh-nw-kernel-distance"	90	1100	3	0.093	30	0.069	0.05	false	true	0.1	10	0	0.1	1	20	0	false	7	50	true	0	false	0.5	33	70	0.8995664739884393	0.10043352601156069	0	0	11631.042339103722	0	723.0420010932233	0	375300
20	0	"hundred-farmers3"	10000	0	"only-one-field-per-year"	2	3.168	1000	true	true	"historical_trends"	"log-normal"	3.445	true	"hh-nw-kernel-distance"	90	1100	3	0.093	30	0.069	0.05	false	true	0.1	10	0	0.1	1	20	0	false	7	50	true	0	false	0.5	34	70	0.8880057803468208	0.1119942196531792	0	0	11226.69885041706	0	821.1325088371025	0	375300
20	0	"hundred-farmers3"	10000	0	"only-one-field-per-year"	2	3.168	1000	true	true	"historical_trends"	"log-normal"	3.445	true	"hh-nw-kernel-distance"	90	1100	3	0.093	30	0.069	0.05	false	true	0.1	10	0	0.1	1	20	0	false	7	50	true	0	false	0.5	35	70	0.8858381502890174	0.11416184971098266	0	0	10981.913476083693	0	924.3878294708308	0	375300
20	0	"hundred-farmers3"	10000	0	"only-one-field-per-year"	2	3.168	1000	true	true	"historical_trends"	"log-normal"	3.445	true	"hh-nw-kernel-distance"	90	1100	3	0.093	30	0.069	0.05	false	true	0.1	10	0	0.1	1	20	0	false	7	50	true	0	false	0.5	36	68	0.9034381858083395	0.09656181419166057	0	0	10380.663962897419	0	862.6159649366415	0	376065
20	0	"hundred-farmers3"	10000	0	"only-one-field-per-year"	2	3.168	1000	true	true	"historical_trends"	"log-normal"	3.445	true	"hh-nw-kernel-distance"	90	1100	3	0.093	30	0.069	0.05	false	true	0.1	10	0	0.1	1	20	0	false	7	50	true	0	false	0.5	37	67	0.9126925898752751	0.08730741012472487	0	0	10721.71119623728	0	807.1805829323367	0	376245
20	0	"hundred-farmers3"	10000	0	"only-one-field-per-year"	2	3.168	1000	true	true	"historical_trends"	"log-normal"	3.445	true	"hh-nw-kernel-distance"	90	1100	3	0.093	30	0.069	0.05	false	true	0.1	10	0	0.1	1	20	0	false	7	50	true	0	false	0.5	38	67	0.8972853998532648	0.10271460014673514	0	0	11217.458161602517	0	850.1235235121449	0	376245
20	0	"hundred-farmers3"	10000	0	"only-one-field-per-year"	2	3.168	1000	true	true	"historical_trends"	"log-normal"	3.445	true	"hh-nw-kernel-distance"	90	1100	3	0.093	30	0.069	0.05	false	true	0.1	10	0	0.1	1	20	0	false	7	50	true	0	false	0.5	39	67	0.8877476155539251	0.11225238444607484	0	0	11651.981758808945	0	878.0155647352508	0	376245
20	0	"hundred-farmers3"	10000	0	"only-one-field-per-year"	2	3.168	1000	true	true	"historical_trends"	"log-normal"	3.445	true	"hh-nw-kernel-distance"	90	1100	3	0.093	30	0.069	0.05	false	true	0.1	10	0	0.1	1	20	0	false	7	50	true	0	false	0.5	40	67	0.8899486426999267	0.11005135730007337	0	0	11006.7409333916	0	910.3338608668636	0	376245
20	0	"hundred-farmers3"	10000	0	"only-one-field-per-year"	2	3.168	1000	true	true	"historical_trends"	"log-normal"	3.445	true	"hh-nw-kernel-distance"	90	1100	3	0.093	30	0.069	0.05	false	true	0.1	10	0	0.1	1	20	0	false	7	50	true	0	false	0.5	41	67	0.8833455612619222	0.11665443873807776	0	0	11300.446482702582	0	945.5767381932437	0	376245
20	0	"hundred-farmers3"	10000	0	"only-one-field-per-year"	2	3.168	1000	true	true	"historical_trends"	"log-normal"	3.445	true	"hh-nw-kernel-distance"	90	1100	3	0.093	30	0.069	0.05	false	true	0.1	10	0	0.1	1	20	0	false	7	50	true	0	false	0.5	42	67	0.8833455612619222	0.11665443873807776	0	0	11424.040906057191	0	986.5526688571372	0	376245
20	0	"hundred-farmers3"	10000	0	"only-one-field-per-year"	2	3.168	1000	true	true	"historical_trends"	"log-normal"	3.445	true	"hh-nw-kernel-distance"	90	1100	3	0.093	30	0.069	0.05	false	true	0.1	10	0	0.1	1	20	0	false	7	50	true	0	false	0.5	43	66	0.8741672834937083	0.12583271650629163	0	0	11420.393232485616	0	1016.6138287486432	0	376785
20	0	"hundred-farmers3"	10000	0	"only-one-field-per-year"	2	3.168	1000	true	true	"historical_trends"	"log-normal"	3.445	true	"hh-nw-kernel-distance"	90	1100	3	0.093	30	0.069	0.05	false	true	0.1	10	0	0.1	1	20	0	false	7	50	true	0	false	0.5	44	66	0.8319763138415989	0.1680236861584012	0	0	11096.597554765201	0	1065.6136476777426	0	376785
20	0	"hundred-farmers3"	10000	0	"only-one-field-per-year"	2	3.168	1000	true	true	"historical_trends"	"log-normal"	3.445	true	"hh-nw-kernel-distance"	90	1100	3	0.093	30	0.069	0.05	false	true	0.1	10	0	0.1	1	20	0	false	7	50	true	0	false	0.5	45	66	0.8556624722427831	0.14433752775721687	0	0	10633.426103119697	0	1123.8871342760247	0	376785
20	0	"hundred-farmers3"	10000	0	"only-one-field-per-year"	2	3.168	1000	true	true	"historical_trends"	"log-normal"	3.445	true	"hh-nw-kernel-distance"	90	1100	3	0.093	30	0.069	0.05	false	true	0.1	10	0	0.1	1	20	0	false	7	50	true	0	false	0.5	46	64	0.8582145536384096	0.1417854463615904	0	0	10202.782110042874	0	1076.4610922058575	0	377595
20	0	"hundred-farmers3"	10000	0	"only-one-field-per-year"	2	3.168	1000	true	true	"historical_trends"	"log-normal"	3.445	true	"hh-nw-kernel-distance"	90	1100	3	0.093	30	0.069	0.05	false	true	0.1	10	0	0.1	1	20	0	false	7	50	true	0	false	0.5	47	63	0.8588679245283019	0.14113207547169812	0	0	10731.30826433246	0	1098.6276961622243	0	377955
20	0	"hundred-farmers3"	10000	0	"only-one-field-per-year"	2	3.168	1000	true	true	"historical_trends"	"log-normal"	3.445	true	"hh-nw-kernel-distance"	90	1100	3	0.093	30	0.069	0.05	false	true	0.1	10	0	0.1	1	20	0	false	7	50	true	0	false	0.5	48	58	0.8584831899921814	0.1415168100078186	0	0	10392.903392810496	0	970.1538890893651	0	380025
20	0	"hundred-farmers3"	10000	0	"only-one-field-per-year"	2	3.168	1000	true	true	"historical_trends"	"log-normal"	3.445	true	"hh-nw-kernel-distance"	90	1100	3	0.093	30	0.069	0.05	false	true	0.1	10	0	0.1	1	20	0	false	7	50	true	0	false	0.5	49	57	0.8492501973164956	0.15074980268350435	0	0	10545.596067431612	0	933.1494494175821	0	380565
20	0	"hundred-farmers3"	10000	0	"only-one-field-per-year"	2	3.168	1000	true	true	"historical_trends"	"log-normal"	3.445	true	"hh-nw-kernel-distance"	90	1100	3	0.093	30	0.069	0.05	false	true	0.1	10	0	0.1	1	20	0	false	7	50	true	0	false	0.5	50	57	0.856353591160221	0.143646408839779	0	0	10758.312614157847	0	889.9498739645024	0	380565
[truncated: 21 more columns]
