# Supplementary material for: Land-use change in oil palm dominated tropical landscapes—An agent-based model to explore ecological and socio-economic trade-offs
Source: PLoS One. 2018 Jan 19;13(1):e0190506. doi: 10.1371/journal.pone.0190506 (PMC5774713; doi:10.1371/journal.pone.0190506)
Supplement: S2 Data — (ZIP) [file pone.0190506.s004.zip]

Archive with 414 entries (372 files):
- EFForTS-ABM/
- EFForTS-ABM/EFForTS-ABM.nlogo
- EFForTS-ABM/gis/
- EFForTS-ABM/gis/commons-codec-1.3.jar
- EFForTS-ABM/gis/commons-httpclient-3.0.1.jar
- EFForTS-ABM/gis/commons-logging-1.1.jar
- EFForTS-ABM/gis/gis.jar
- EFForTS-ABM/gis/jai_codec-1.1.3.jar
- EFForTS-ABM/gis/jai_core-1.1.3.jar
- EFForTS-ABM/gis/jts-1.9.jar
- EFForTS-ABM/gis/ngunits-1.0.jar
- EFForTS-ABM/input/
- EFForTS-ABM/input/maps/
- EFForTS-ABM/input/maps/fifty-farmers/
- EFForTS-ABM/input/maps/fifty-farmers2/
- EFForTS-ABM/input/maps/fifty-farmers2/forest-patch-raster.asc
- EFForTS-ABM/input/maps/fifty-farmers2/forest-patch-raster.prj
- EFForTS-ABM/input/maps/fifty-farmers2/homebase-raster.asc
- EFForTS-ABM/input/maps/fifty-farmers2/homebase-raster.prj
- EFForTS-ABM/input/maps/fifty-farmers2/land-use-type-raster.asc
- EFForTS-ABM/input/maps/fifty-farmers2/land-use-type-raster.prj
- EFForTS-ABM/input/maps/fifty-farmers2/ownership-raster.asc
- EFForTS-ABM/input/maps/fifty-farmers2/ownership-raster.prj
- EFForTS-ABM/input/maps/fifty-farmers2/patch-id-raster.asc
- EFForTS-ABM/input/maps/fifty-farmers2/patch-id-raster.prj
- EFForTS-ABM/input/maps/fifty-farmers2/random-seed.txt
- EFForTS-ABM/input/maps/fifty-farmers2/road-raster.asc
- EFForTS-ABM/input/maps/fifty-farmers2/road-raster.prj
- EFForTS-ABM/input/maps/fifty-farmers2/test-raster.asc
- EFForTS-ABM/input/maps/fifty-farmers3/
- EFForTS-ABM/input/maps/fifty-farmers3/forest-patch-raster.asc
- EFForTS-ABM/input/maps/fifty-farmers3/forest-patch-raster.prj
- EFForTS-ABM/input/maps/fifty-farmers3/homebase-raster.asc
- EFForTS-ABM/input/maps/fifty-farmers3/homebase-raster.prj
- EFForTS-ABM/input/maps/fifty-farmers3/land-use-type-raster.asc
- EFForTS-ABM/input/maps/fifty-farmers3/land-use-type-raster.prj
- EFForTS-ABM/input/maps/fifty-farmers3/ownership-raster.asc
- EFForTS-ABM/input/maps/fifty-farmers3/ownership-raster.prj
- EFForTS-ABM/input/maps/fifty-farmers3/patch-id-raster.asc
- EFForTS-ABM/input/maps/fifty-farmers3/patch-id-raster.prj
- EFForTS-ABM/input/maps/fifty-farmers3/road-raster.asc
- EFForTS-ABM/input/maps/fifty-farmers3/road-raster.prj
- EFForTS-ABM/input/maps/fifty-farmers3/test-raster.asc
- EFForTS-ABM/input/maps/fifty-farmers4/
- EFForTS-ABM/input/maps/fifty-farmers4/forest-patch-raster.asc
- EFForTS-ABM/input/maps/fifty-farmers4/forest-patch-raster.prj
- EFForTS-ABM/input/maps/fifty-farmers4/homebase-raster.asc
- EFForTS-ABM/input/maps/fifty-farmers4/homebase-raster.prj
- EFForTS-ABM/input/maps/fifty-farmers4/land-use-type-raster.asc
- EFForTS-ABM/input/maps/fifty-farmers4/land-use-type-raster.prj
- EFForTS-ABM/input/maps/fifty-farmers4/ownership-raster.asc
- EFForTS-ABM/input/maps/fifty-farmers4/ownership-raster.prj
- EFForTS-ABM/input/maps/fifty-farmers4/patch-id-raster.asc
- EFForTS-ABM/input/maps/fifty-farmers4/patch-id-raster.prj
- EFForTS-ABM/input/maps/fifty-farmers4/random-seed-stored.txt
- EFForTS-ABM/input/maps/fifty-farmers4/random-seed.txt
- EFForTS-ABM/input/maps/fifty-farmers4/road-raster.asc
- EFForTS-ABM/input/maps/fifty-farmers4/road-raster.prj
- EFForTS-ABM/input/maps/fifty-farmers4/test-raster.asc
- EFForTS-ABM/input/maps/fifty-farmers4/test.txt
- EFForTS-ABM/input/maps/fifty-farmers5/
- EFForTS-ABM/input/maps/fifty-farmers5/forest-patch-raster.asc
- EFForTS-ABM/input/maps/fifty-farmers5/forest-patch-raster.prj
- EFForTS-ABM/input/maps/fifty-farmers5/homebase-raster.asc
- EFForTS-ABM/input/maps/fifty-farmers5/homebase-raster.prj
- EFForTS-ABM/input/maps/fifty-farmers5/land-use-type-raster.asc
- EFForTS-ABM/input/maps/fifty-farmers5/land-use-type-raster.prj
- EFForTS-ABM/input/maps/fifty-farmers5/ownership-raster.asc
- EFForTS-ABM/input/maps/fifty-farmers5/ownership-raster.prj
- EFForTS-ABM/input/maps/fifty-farmers5/patch-id-raster.asc
- EFForTS-ABM/input/maps/fifty-farmers5/patch-id-raster.prj
- EFForTS-ABM/input/maps/fifty-farmers5/random-seed-stored.txt
- EFForTS-ABM/input/maps/fifty-farmers5/random-seed.txt
- EFForTS-ABM/input/maps/fifty-farmers5/road-raster.asc
- EFForTS-ABM/input/maps/fifty-farmers5/road-raster.prj
- EFForTS-ABM/input/maps/fifty-farmers5/test-raster.asc
- EFForTS-ABM/input/maps/fifty-farmers/forest-patch-raster.asc
- EFForTS-ABM/input/maps/fifty-farmers/forest-patch-raster.prj
- EFForTS-ABM/input/maps/fifty-farmers/homebase-raster.asc
- EFForTS-ABM/input/maps/fifty-farmers/homebase-raster.prj
- EFForTS-ABM/input/maps/fifty-farmers/land-use-type-raster.asc
- EFForTS-ABM/input/maps/fifty-farmers/land-use-type-raster.prj
- EFForTS-ABM/input/maps/fifty-farmers/ownership-raster.asc
- EFForTS-ABM/input/maps/fifty-farmers/ownership-raster.prj
- EFForTS-ABM/input/maps/fifty-farmers/patch-id-raster.asc
- EFForTS-ABM/input/maps/fifty-farmers/patch-id-raster.prj
- EFForTS-ABM/input/maps/fifty-farmers/road-raster.asc
- EFForTS-ABM/input/maps/fifty-farmers/road-raster.prj
- EFForTS-ABM/input/maps/fifty-farmers/test-raster.asc
- EFForTS-ABM/input/maps/five-farmers/
- EFForTS-ABM/input/maps/five-farmers2/
- EFForTS-ABM/input/maps/five-farmers2/forest-patch-raster.asc
- EFForTS-ABM/input/maps/five-farmers2/forest-patch-raster.prj
- EFForTS-ABM/input/maps/five-farmers2/homebase-raster.asc
- EFForTS-ABM/input/maps/five-farmers2/homebase-raster.prj
- EFForTS-ABM/input/maps/five-farmers2/land-use-type-raster.asc
- EFForTS-ABM/input/maps/five-farmers2/land-use-type-raster.prj
- EFForTS-ABM/input/maps/five-farmers2/ownership-raster.asc
- EFForTS-ABM/input/maps/five-farmers2/ownership-raster.prj
- EFForTS-ABM/input/maps/five-farmers2/patch-id-raster.asc
- EFForTS-ABM/input/maps/five-farmers2/patch-id-raster.prj
- EFForTS-ABM/input/maps/five-farmers2/random-seed.txt
- EFForTS-ABM/input/maps/five-farmers2/road-raster.asc
- EFForTS-ABM/input/maps/five-farmers2/road-raster.prj
- EFForTS-ABM/input/maps/five-farmers2/test-raster.asc
- EFForTS-ABM/input/maps/five-farmers3/
- EFForTS-ABM/input/maps/five-farmers3/forest-patch-raster.asc
- EFForTS-ABM/input/maps/five-farmers3/forest-patch-raster.prj
- EFForTS-ABM/input/maps/five-farmers3/homebase-raster.asc
- EFForTS-ABM/input/maps/five-farmers3/homebase-raster.prj
- EFForTS-ABM/input/maps/five-farmers3/land-use-type-raster.asc
- EFForTS-ABM/input/maps/five-farmers3/land-use-type-raster.prj
- EFForTS-ABM/input/maps/five-farmers3/ownership-raster.asc
- EFForTS-ABM/input/maps/five-farmers3/ownership-raster.prj
- EFForTS-ABM/input/maps/five-farmers3/patch-id-raster.asc
- EFForTS-ABM/input/maps/five-farmers3/patch-id-raster.prj
- EFForTS-ABM/input/maps/five-farmers3/random-seed-stored.txt
- EFForTS-ABM/input/maps/five-farmers3/random-seed.txt
- EFForTS-ABM/input/maps/five-farmers3/road-raster.asc
- EFForTS-ABM/input/maps/five-farmers3/road-raster.prj
- EFForTS-ABM/input/maps/five-farmers3/test-raster.asc
- EFForTS-ABM/input/maps/five-farmers3/test.txt
- EFForTS-ABM/input/maps/five-farmers/forest-patch-raster.asc
- EFForTS-ABM/input/maps/five-farmers/forest-patch-raster.prj
- EFForTS-ABM/input/maps/five-farmers/homebase-raster.asc
- EFForTS-ABM/input/maps/five-farmers/homebase-raster.prj
- EFForTS-ABM/input/maps/five-farmers/land-use-type-raster.asc
- EFForTS-ABM/input/maps/five-farmers/land-use-type-raster.prj
- EFForTS-ABM/input/maps/five-farmers/ownership-raster.asc
- EFForTS-ABM/input/maps/five-farmers/ownership-raster.prj
- EFForTS-ABM/input/maps/five-farmers/patch-id-raster.asc
- EFForTS-ABM/input/maps/five-farmers/patch-id-raster.prj
- EFForTS-ABM/input/maps/five-farmers/random-seed.txt
- EFForTS-ABM/input/maps/five-farmers/road-raster.asc
- EFForTS-ABM/input/maps/five-farmers/road-raster.prj
- EFForTS-ABM/input/maps/fourhundred-farmers/
- EFForTS-ABM/input/maps/fourhundred-farmers/forest-patch-raster.asc
- EFForTS-ABM/input/maps/fourhundred-farmers/forest-patch-raster.prj
- EFForTS-ABM/input/maps/fourhundred-farmers/homebase-raster.asc
- EFForTS-ABM/input/maps/fourhundred-farmers/homebase-raster.prj
- EFForTS-ABM/input/maps/fourhundred-farmers/land-use-type-raster.asc
- EFForTS-ABM/input/maps/fourhundred-farmers/land-use-type-raster.prj
- EFForTS-ABM/input/maps/fourhundred-farmers/ownership-raster.asc
- EFForTS-ABM/input/maps/fourhundred-farmers/ownership-raster.prj
- EFForTS-ABM/input/maps/fourhundred-farmers/patch-id-raster.asc
- EFForTS-ABM/input/maps/fourhundred-farmers/patch-id-raster.prj
- EFForTS-ABM/input/maps/fourhundred-farmers/random-seed.txt
- EFForTS-ABM/input/maps/fourhundred-farmers/road-raster.asc
- EFForTS-ABM/input/maps/fourhundred-farmers/road-raster.prj
- EFForTS-ABM/input/maps/hundred-farmers/
- EFForTS-ABM/input/maps/hundred-farmers2/
- EFForTS-ABM/input/maps/hundred-farmers2/forest-patch-raster.asc
- EFForTS-ABM/input/maps/hundred-farmers2/forest-patch-raster.prj
- EFForTS-ABM/input/maps/hundred-farmers2/homebase-raster.asc
- EFForTS-ABM/input/maps/hundred-farmers2/homebase-raster.prj
- EFForTS-ABM/input/maps/hundred-farmers2/land-use-type-raster.asc
- EFForTS-ABM/input/maps/hundred-farmers2/land-use-type-raster.prj
- EFForTS-ABM/input/maps/hundred-farmers2/ownership-raster.asc
- EFForTS-ABM/input/maps/hundred-farmers2/ownership-raster.prj
- EFForTS-ABM/input/maps/hundred-farmers2/patch-id-raster.asc
- EFForTS-ABM/input/maps/hundred-farmers2/patch-id-raster.prj
- EFForTS-ABM/input/maps/hundred-farmers2/random-seed-stored.txt
- EFForTS-ABM/input/maps/hundred-farmers2/random-seed.txt
- EFForTS-ABM/input/maps/hundred-farmers2/road-raster.asc
- EFForTS-ABM/input/maps/hundred-farmers2/road-raster.prj
- EFForTS-ABM/input/maps/hundred-farmers2/test-raster.asc
- EFForTS-ABM/input/maps/hundred-farmers3/
- EFForTS-ABM/input/maps/hundred-farmers3/forest-patch-raster.asc
- EFForTS-ABM/input/maps/hundred-farmers3/forest-patch-raster.prj
- EFForTS-ABM/input/maps/hundred-farmers3/homebase-raster.asc
- EFForTS-ABM/input/maps/hundred-farmers3/homebase-raster.prj
- EFForTS-ABM/input/maps/hundred-farmers3/land-use-type-raster.asc
- EFForTS-ABM/input/maps/hundred-farmers3/land-use-type-raster.prj
- EFForTS-ABM/input/maps/hundred-farmers3/ownership-raster.asc
- EFForTS-ABM/input/maps/hundred-farmers3/ownership-raster.prj
- EFForTS-ABM/input/maps/hundred-farmers3/patch-id-raster.asc
- EFForTS-ABM/input/maps/hundred-farmers3/patch-id-raster.prj
- EFForTS-ABM/input/maps/hundred-farmers3/random-seed-stored.txt
- EFForTS-ABM/input/maps/hundred-farmers3/random-seed.txt
- EFForTS-ABM/input/maps/hundred-farmers3/road-raster.asc
- EFForTS-ABM/input/maps/hundred-farmers3/road-raster.prj
- EFForTS-ABM/input/maps/hundred-farmers3/test-raster.asc
- EFForTS-ABM/input/maps/hundred-farmers/forest-patch-raster.asc
- EFForTS-ABM/input/maps/hundred-farmers/forest-patch-raster.prj
- EFForTS-ABM/input/maps/hundred-farmers/homebase-raster.asc
- EFForTS-ABM/input/maps/hundred-farmers/homebase-raster.prj
- EFForTS-ABM/input/maps/hundred-farmers/land-use-type-raster.asc
- EFForTS-ABM/input/maps/hundred-farmers/land-use-type-raster.prj
- EFForTS-ABM/input/maps/hundred-farmers/ownership-raster.asc
- EFForTS-ABM/input/maps/hundred-farmers/ownership-raster.prj
- EFForTS-ABM/input/maps/hundred-farmers/patch-id-raster.asc
- EFForTS-ABM/input/maps/hundred-farmers/patch-id-raster.prj
- EFForTS-ABM/input/maps/hundred-farmers/random-seed.txt
- EFForTS-ABM/input/maps/hundred-farmers/road-raster.asc
- EFForTS-ABM/input/maps/hundred-farmers/road-raster.prj
- EFForTS-ABM/input/maps/one-farmer/
- EFForTS-ABM/input/maps/one-farmer-one-field/
- EFForTS-ABM/input/maps/one-farmer-one-field/forest-patch-raster.asc
- EFForTS-ABM/input/maps/one-farmer-one-field/forest-patch-raster.prj
- EFForTS-ABM/input/maps/one-farmer-one-field/homebase-raster.asc
- EFForTS-ABM/input/maps/one-farmer-one-field/homebase-raster.prj
- EFForTS-ABM/input/maps/one-farmer-one-field/land-use-type-raster.asc
- EFForTS-ABM/input/maps/one-farmer-one-field/land-use-type-raster.prj
- EFForTS-ABM/input/maps/one-farmer-one-field/ownership-raster.asc
- EFForTS-ABM/input/maps/one-farmer-one-field/ownership-raster.prj
- EFForTS-ABM/input/maps/one-farmer-one-field/patch-id-raster.asc
- EFForTS-ABM/input/maps/one-farmer-one-field/patch-id-raster.prj
- EFForTS-ABM/input/maps/one-farmer-one-field/random-seed.txt
- EFForTS-ABM/input/maps/one-farmer-one-field/road-raster.asc
- EFForTS-ABM/input/maps/one-farmer-one-field/road-raster.prj
- EFForTS-ABM/input/maps/one-farmer2/
- EFForTS-ABM/input/maps/one-farmer2/forest-patch-raster.asc
- EFForTS-ABM/input/maps/one-farmer2/forest-patch-raster.prj
- EFForTS-ABM/input/maps/one-farmer2/homebase-raster.asc
- EFForTS-ABM/input/maps/one-farmer2/homebase-raster.prj
- EFForTS-ABM/input/maps/one-farmer2/land-use-type-raster.asc
- EFForTS-ABM/input/maps/one-farmer2/land-use-type-raster.prj
- EFForTS-ABM/input/maps/one-farmer2/ownership-raster.asc
- EFForTS-ABM/input/maps/one-farmer2/ownership-raster.prj
- EFForTS-ABM/input/maps/one-farmer2/patch-id-raster.asc
- EFForTS-ABM/input/maps/one-farmer2/patch-id-raster.prj
- EFForTS-ABM/input/maps/one-farmer2/road-raster.asc
- EFForTS-ABM/input/maps/one-farmer2/road-raster.prj
- EFForTS-ABM/input/maps/one-farmer2/test-raster.asc
- EFForTS-ABM/input/maps/one-farmer/forest-patch-raster.asc
- EFForTS-ABM/input/maps/one-farmer/forest-patch-raster.prj
- EFForTS-ABM/input/maps/one-farmer/homebase-raster.asc
- EFForTS-ABM/input/maps/one-farmer/homebase-raster.prj
- EFForTS-ABM/input/maps/one-farmer/land-use-type-raster.asc
- EFForTS-ABM/input/maps/one-farmer/land-use-type-raster.prj
- EFForTS-ABM/input/maps/one-farmer/ownership-raster.asc
- EFForTS-ABM/input/maps/one-farmer/ownership-raster.prj
- EFForTS-ABM/input/maps/one-farmer/patch-id-raster.asc
- EFForTS-ABM/input/maps/one-farmer/patch-id-raster.prj
- EFForTS-ABM/input/maps/one-farmer/random-seed.txt
- EFForTS-ABM/input/maps/one-farmer/road-raster.asc
- EFForTS-ABM/input/maps/one-farmer/road-raster.prj
- EFForTS-ABM/input/maps/ten-farmers/
- EFForTS-ABM/input/maps/ten-farmers2/
- EFForTS-ABM/input/maps/ten-farmers2/forest-patch-raster.asc
- EFForTS-ABM/input/maps/ten-farmers2/forest-patch-raster.prj
- EFForTS-ABM/input/maps/ten-farmers2/homebase-raster.asc
- EFForTS-ABM/input/maps/ten-farmers2/homebase-raster.prj
- EFForTS-ABM/input/maps/ten-farmers2/land-use-type-raster.asc
- EFForTS-ABM/input/maps/ten-farmers2/land-use-type-raster.prj
- EFForTS-ABM/input/maps/ten-farmers2/ownership-raster.asc
- EFForTS-ABM/input/maps/ten-farmers2/ownership-raster.prj
- EFForTS-ABM/input/maps/ten-farmers2/patch-id-raster.asc
- EFForTS-ABM/input/maps/ten-farmers2/patch-id-raster.prj
- EFForTS-ABM/input/maps/ten-farmers2/random-seed-stored.txt
- EFForTS-ABM/input/maps/ten-farmers2/random-seed.txt
- EFForTS-ABM/input/maps/ten-farmers2/road-raster.asc
- EFForTS-ABM/input/maps/ten-farmers2/road-raster.prj
- EFForTS-ABM/input/maps/ten-farmers2/test-raster.asc
- EFForTS-ABM/input/maps/ten-farmers2/test.txt
- EFForTS-ABM/input/maps/ten-farmers/forest-patch-raster.asc
- EFForTS-ABM/input/maps/ten-farmers/forest-patch-raster.prj
- EFForTS-ABM/input/maps/ten-farmers/homebase-raster.asc
- EFForTS-ABM/input/maps/ten-farmers/homebase-raster.prj
- EFForTS-ABM/input/maps/ten-farmers/land-use-type-raster.asc
- EFForTS-ABM/input/maps/ten-farmers/land-use-type-raster.prj
- EFForTS-ABM/input/maps/ten-farmers/ownership-raster.asc
- EFForTS-ABM/input/maps/ten-farmers/ownership-raster.prj
- EFForTS-ABM/input/maps/ten-farmers/patch-id-raster.asc
- EFForTS-ABM/input/maps/ten-farmers/patch-id-raster.prj
- EFForTS-ABM/input/maps/ten-farmers/random-seed.txt
- EFForTS-ABM/input/maps/ten-farmers/road-raster.asc
- EFForTS-ABM/input/maps/ten-farmers/road-raster.prj
- EFForTS-ABM/input/maps/thirty-farmers/
- EFForTS-ABM/input/maps/thirty-farmers2/
- EFForTS-ABM/input/maps/thirty-farmers2/forest-patch-raster.asc
- EFForTS-ABM/input/maps/thirty-farmers2/forest-patch-raster.prj
- EFForTS-ABM/input/maps/thirty-farmers2/homebase-raster.asc
- EFForTS-ABM/input/maps/thirty-farmers2/homebase-raster.prj
- EFForTS-ABM/input/maps/thirty-farmers2/land-use-type-raster.asc
- EFForTS-ABM/input/maps/thirty-farmers2/land-use-type-raster.prj
- EFForTS-ABM/input/maps/thirty-farmers2/ownership-raster.asc
- EFForTS-ABM/input/maps/thirty-farmers2/ownership-raster.prj
- EFForTS-ABM/input/maps/thirty-farmers2/patch-id-raster.asc
- EFForTS-ABM/input/maps/thirty-farmers2/patch-id-raster.prj
- EFForTS-ABM/input/maps/thirty-farmers2/random-seed-stored.txt
- EFForTS-ABM/input/maps/thirty-farmers2/random-seed.txt
- EFForTS-ABM/input/maps/thirty-farmers2/road-raster.asc
- EFForTS-ABM/input/maps/thirty-farmers2/road-raster.prj
- EFForTS-ABM/input/maps/thirty-farmers2/test-raster.asc
- EFForTS-ABM/input/maps/thirty-farmers2/test.txt
- EFForTS-ABM/input/maps/thirty-farmers/forest-patch-raster.asc
- EFForTS-ABM/input/maps/thirty-farmers/forest-patch-raster.prj
- EFForTS-ABM/input/maps/thirty-farmers/homebase-raster.asc
- EFForTS-ABM/input/maps/thirty-farmers/homebase-raster.prj
- EFForTS-ABM/input/maps/thirty-farmers/land-use-type-raster.asc
- EFForTS-ABM/input/maps/thirty-farmers/land-use-type-raster.prj
- EFForTS-ABM/input/maps/thirty-farmers/ownership-raster.asc
- EFForTS-ABM/input/maps/thirty-farmers/ownership-raster.prj
- EFForTS-ABM/input/maps/thirty-farmers/patch-id-raster.asc
- EFForTS-ABM/input/maps/thirty-farmers/patch-id-raster.prj
- EFForTS-ABM/input/maps/thirty-farmers/road-raster.asc
- EFForTS-ABM/input/maps/thirty-farmers/road-raster.prj
- EFForTS-ABM/input/maps/thirty-farmers/test-raster.asc
- EFForTS-ABM/input/maps/twenty-farmers/
[truncated: 114 more entries]
