# Supplementary material for: Land-use change in oil palm dominated tropical landscapes—An agent-based model to explore ecological and socio-economic trade-offs
Source: PLoS One. 2018 Jan 19;13(1):e0190506. doi: 10.1371/journal.pone.0190506 (PMC5774713; doi:10.1371/journal.pone.0190506)
Supplement: S2 Data — (ZIP) [file pone.0190506.s004.zip › EFForTS-ABM/EFForTS-ABM.nlogo]

;############################################################################################################
;#  ________  ________  ________               _________   ______            _       ______   ____    ____  #
;# |_   __  ||_   __  ||_   __  |             |  _   _  |.' ____ \          / \     |_   _ \ |_   \  /   _| #
;#   | |_ \_|  | |_ \_|  | |_ \_|.--.   _ .--.|_/ | | \_|| (___ \_|______  / _ \      | |_) |  |   \/   |   #
;#   |  _| _   |  _|     |  _| / .'`\ \[ `/'`\]   | |     _.____`.|______|/ ___ \     |  __'.  | |\  /| |   #
;#  _| |__/ | _| |_     _| |_  | \__. | | |      _| |_   | \____) |     _/ /   \ \_  _| |__) |_| |_\/_| |_  #
;# |________||_____|   |_____|  '.__.' [___]    |_____|   \______.'    |____| |____||_______/|_____||_____| #
;#                                                                                                          #
;############################################################################################################


; Additional code files included in this NetLogo model (accessable via the "Includes" dropdown menu)
__includes ["scr/input.nls" "scr/initialization.nls" "scr/yield.nls" "scr/carbon_submodel.nls" "scr/household_submodel.nls" "scr/output.nls" "scr/price_dynamics.nls" "scr/parameter_interface.nls"]

; Extensions used in this NetLogo model:
extensions [table gis matrix nw xw]

; Define global variables/parameters:
globals
[
  ; Parameters from the EFForTS-ABM Parameters Interface:
  write-maps?                     ; TRUE/FALSE - Write output maps during simulations?
  export-view?                    ; TRUE/FALSE - Record screenshots during simulations?
  reproducable?                   ; TRUE/FALSE - If true, model uses the provided random seed from the parameter interface
  show-homebases?                 ; TRUE/FALSE - Show homebases on world output?
  show-roads?                     ; TRUE/FALSE - Show roads on world output?
  write-hh-data-to-file?          ; TRUE/FALSE - Write household output data during simulations?
  which-map                       ; Which map should be loaded
  land-use-change?                ; Option to turn off land use change completely (for testing purposes)
  land-use-change-decision        ; Select scenario, how decisions are implemented (one field change at a year, all options)
  palm-oil-price                  ; Store the current palm oil price
  op-price-mu                     ; mean of the normal distribution that is used to calculate the prices with a random walk
  op-price-sd                     ; standard deviation of the normal distribution that is used to calculated the prices with a random walk
  rubber-price                    ; Store the current rubber price
  rb-price-mu                     ; mean of the normal distribution that is used to calculate the prices with a random walk
  rb-price-sd                     ; standard deviation of the normal distribution that is used to calculated the prices with a random walk
  price_scenario                  ; Which price scenario is currently used
  price-fluctuation-%             ; Fluctuation percentage that is used for the "variable prices" price scenario
  min-wealth                      ; level of minimum wealth for all households
  time-horizon                    ; number of years that are considered into the future to calculate expected profit from actual and potential land use
  discount-rate                   ; discount rate for the calculation of present value of profits
  initial-wealth                  ; Decides how initial wealth is distributed along households
  log-normal-mean                 ; Mean of initial wealth distribution if initial-wealth is set to "log-normal"
  log-normal-sd                   ; Standard-deviation of initial wealth distribution if initial-wealth is set to "log-normal"
  same-wealth                     ; Wealth level of households if initial-wealth is set to "same"
  init-wealth-correction-factor   ; Factor to correct (multiply) initial wealth levels
  consumption-on?                 ; IF TRUE, uses the consumption values defined on the parameter tab, if FALSE, the three consumption parameters are set to 0
  consumption_base                ; base consumption [$/year], is the same for all household (subsistence level)
  consumption_frac_wealth         ; fraction of consumption that depends on current wealth
  consumption_frac_cash           ; fraction of consumption that depends on current cashflow
  h_debt_years_max_bankrupt       ; Maximum of consecutive debt years that are allowed before a household becomes frozen in the model
  heterogeneous-hhs?              ; TRUE/FALSE - If true, households have heterogeneous crop-specific inefficiencies
  learning-spillover?             ; TRUE/FALSE - If true, households can improve their inefficiencies by learning over time
  op-inefficiency-alpha           ; Gamma distribution parameter for oilpalm inefficiencies - based on field data
  op-inefficiency-lambda          ; Gamma distribution parameter for oilpalm inefficiencies - based on field data
  rb-inefficiency-alpha           ; Gamma distribution parameter for rubber inefficiencies - based on field data
  rb-inefficiency-lambda          ; Gamma distribution parameter for rubber inefficiencies - based on field data
  setup-hh-network                ; Defines how social networks are set up during initialization
  hh-nw-param1                    ; Parameter used for initialization of social networks
  hh-nw-param2                    ; Parameter used for initialization of social networks
  spillover-share                 ; Sets the diffusion rate of the social network, i.e. the speed with which household simprove their inefficiencies
  opt-investment-costs-oilpalm       ; list of optimal capital inputs [$] for one cell of oil palm for the first three years ToDo: maybe rather read in from external input file
  opt-investment-costs-rubber        ; list of optimal capital inputs [$] for one cell of rubber for the first three years
  opt-investment-costs-junglerubber  ; list of optimal capital inputs [$] for one cell of jungle rubber for the first three years
  oilpalm_depriciation_rate_young    ; depriciation rate of capital stock in young oil palm plantations -0.1
  oilpalm_depriciation_rate_old      ; depriciation rate of capital stock in old oil palm plantation 0.1
  oilpalm_switch                     ; age, in which depriciation rate switches from negative to positive 10
  rubbermono_depriciation_rate_young ; depriciation rate of capital stock in young rubber plantations -0.05
  rubbermono_depriciation_rate_old   ; depriciation rate of capital stock in old rubber plantation 0.05
  rubbermono_switch                  ; age, in which depriciation rate switches from negative to positive 15
  external_income                 ; sets the constant external income each year
  wages                           ; list of wages [$] for one hour of work in the different land-use types
  rent-rate-capital               ; rental rate of capital
  rent-rate-land                  ; rental rate of land
  land-price                      ; price for one hectare of land
  price-tinputs                   ; list of prices for technical inputs [$/kg] for the different land uses
  max_age_oil_palm                ; life cycle length of oil palm
  max_age_rubber_mono             ; life cycle length of rubber monoculture
  max_age_rubber_agro             ; life cycle length of rubber agroforest - after that, new rubber trees need to added
  max_age_forest                  ; likely not needed?

  ;; Xtra Widgets Parameter (used for creating the Parameter Tab):
  xw:current-x         ; Store x coordinate of widgets
  xw:current-y         ; Store y coordinate of widgets
  xw:standard-width    ; Define width of widgets
  xw:color-op          ; Define color of widgets related to oilpalm
  xw:color-rm          ; Define color of widgets related to rubber monoculture
  xw:color-jr          ; Define color of widgets related to jungle rubber
  xw:color-sf          ; Define color of widgets related to secondary forest
  xw:color-default     ; Define default color of widgets

  ;constants
  sim-time               ; how long the simulation will be run (prices will be created for that time horizon!)
  simulation_year        ; current year of the simulation
  rand-seed              ; random seed of the simulation. is stored in a text file inthe output folder (random_seed.txt)
  patch_size             ; size of patches in ha (0.25)
  landscape_size         ; size of landscape in ha
  area_under_agriculture ; size of area under agriculture in ha
  ineff_precision        ; number of digits for household inefficiencies

  ;variables
  forest_yield           ; likely not needed, if we don't consider logging or other NTFPs
  oilpalm_yield          ; annual yield of FFBs in tons for the whole landscape
  rubbermono_yield       ; annual yield of rubber in tons for the whole landscape
  rubberagro_yield       ; annual yield of rubber in tons for the whole landscape

  forest_carbon          ; carbon storage of forest (constant value)
  oilpalm_carbon         ; carbon storage of oil palm
  rubbermono_carbon      ; carbon storage of rubber monoculture
  rubberagro_carbon      ; carbon storage of rubber agroforest
  big_plantation_carbon  ; carbon storage of big plantations (constant value of average carbon in oil palm)

  oilpalm_total_carbon   ; carbon from smallholder + largeholder plantations (assuming that largeholder plantations are all oilpalm)
  rubber_total_carbon    ; carbon from rubber monoculture and jungle rubber plantations

  ;prices for yield
  init_op_price               ; initial price per MG fresh fruit bunch
  op_price                    ; price per MG fresh fruit bunch
  op_price_previous_year      ; needed if one wants to use correlated prices
  init_rubber_price           ; initial rubber price
  rubber_price                ; price per Mg rubber
  rubber_price_previous_year  ; needed if one wants to use correlated prices
  forest_price                ; e.g. price realized by selling non-timber forest products
  prices-matrix               ; historical oil palm and rubber selling prices (for several years - currently past 10 years)

  ; Fractions of land uses:
  pcount_op  ; fraction of patches owned by somebody that are oilpalm
  pcount_rm  ; fraction of patches owned by somebody that are rubber monoculture
  pcount_ra  ; fraction of patches owned by somebody that are jungle rubber
  pcount_fo  ; fraction of patches owned by somebody that are forest

  ; Map parameters:
  road-file          ; Current road file
  envelope           ; GIS envelope of the road file
  x-extent           ; x extent of the map
  y-extent           ; y extent of the map
  number-of-cells-x  ; number of cells in x direction
  number-of-cells-y  ; number of cells in y direction

  ; Household variables:
  optimal-capital-stocks     ; store optimal capital stocks
  min_hh_consumption         ; minimum level of consumption of all households in one year
  max_hh_consumption         ; maximum level of consumption of all households in one year
  mean_hh_consumption        ; mean level of consumption of all households in one year
  yield_op_all_hh_mean       ; mean oilpalm yield of all households
  yield_rm_all_hh_mean       ; mean rubber yield of all households
  yield_gap_op_all_hh_mean   ; mean oilpalm yield gap of all households
  yield_gap_rm_all_hh_mean   ; mean rubber yield gap of all households

  ; Output:
  scenario-output
]

; Define patch properties:
patches-own
[
  p_landuse                ; patch land-use value as input from land-use map
  p_road                   ; 0 if patch is not road, 1, if patch is road
  p_age                    ; age of a patch since last LUC
  p_fieldsize              ; number of patches belonging to this field
  p_carbon                 ; carbon storage of patch
  p_owner                  ; number of the turtle that owns this patch; -1 means no owner
  p_homebase               ; number of the turtle that has this cell as homebase
  p_production             ; yield in Mg per patch (for oil palm fresh fruit bunches, for rubber rubber)
  p_id                     ; patch identity, all cells that belong to the same patch (i.e. connected cells of the same crop, the same age, the same owner) have the same p_id
  p_labor                  ; labor invested in this cell in one year. output of production and land-use change decision, needed for calculating production
  p_tinput                 ; technical input invested in this cell in one year. output of production and land-use change decision, needed for calculating production
  p_capitalstock           ; captial stock of this cell, i.e. value of plantation
  p_capitalstock_previous  ; capital stock of this cell in the previous timestep
  p_invest                 ; investment costs of this cell
  p_actual_production      ; actual production of this cell
  p_optimal_production     ; optimal production of this cell
]

; Define agent properties:
turtles-own
[
 h_homebase          ; location of the household homebase
 h_id                ; household identification number
 h_area              ; actual number of patches that belong to the household
 h_patches           ; agentset of patches beloning to the household
 h_field_id_list     ; list of field_ids that belong to the household
 h_wealth_previous   ; wealth of the previeous year
 h_wealth            ; wealth of the household. This is the maximum sum available for investments in land-use
 h_debts             ; whenever the household wealth falls below the minimum wealth the household takes up debts wich are accumulated here
 h_capitalstock      ; capital of the household fixed in plantations (sum of p_capitalstock); resale value of capital stock embodied in household patches
 h_exincome          ; exogenous income (eg. NGOs, remittances)
 h_netcashflow       ; net cash flow from all household cells in one year
 h_netcashflow_exp   ; predicted netcashflow for the best affordable option
 h_consumption       ; consumption of household (welfare)
 h_fixconsumption    ; fix part of the household consumption, constant + fraction of household wealth
 h_varconsumption    ; variable part of consumption, fraction of net cash flow from this year
 h_cost_investment   ; investment costs of this year
 h_cost_labor        ; labor costs of  this year
 h_cost_tinput       ; technical input costs of this year
 h_cost_capital      ; capital costs of this year
 h_cost_land         ; land costs (for rent) of this year
 h_revenue           ; revenue of the hosehold in one year
 h_op-production     ; annual production of oil palm FFB [tons] in the household
 h_rubber-production ; annual production of rubber [tons] in the household
 h_debt_years        ; consecutive years where household has debts > 0
 h_inefficiency_oilpalm      ; inefficiency factor for oil palm [0,1]
 h_inefficiency_oilpalm_temp ; inefficiency factor for oil palm [0,1]
 h_inefficiency_rubber       ; inefficiency factor for rubber [0,1]
 h_inefficiency_rubber_temp  ; inefficiency factor for rubber [0,1]
 h_connected_hhs             ; other households that are connected within the social network
]


;###################################################################################
; ╔═╗┌─┐┌┬┐┬ ┬┌─┐
; ╚═╗├┤  │ │ │├─┘
; ╚═╝└─┘ ┴ └─┘┴
;###################################################################################

; Main Setup procedure:
To setup-with-external-maps
  ca

  ;; Set/write random seed
  ifelse (xw:get "reproducable?")
  [
    random-seed xw:get "rnd-seed"
    write-rand-seed
  ]
  [
   set rand-seed new-seed
   random-seed rand-seed
   write-rand-seed
  ]

  ; Set global constants/parameters (read from the parameters tab)
  set_global_constants

  ; Open selected map:
  let folder-connect read-folder-connection
  import-maps folder-connect

  ; Initialize fields
  assign-patch-age
  init-patch-capital-stock
  init-investment-costs
  calculate_patch_carbon

  ; Initialize households
  init-household-area
  init-household-wealth
  init-household-inefficiencies

  ; Calculate outputs and set remaining constants
  calculate_LUT_fractions
  set_remaining_constants
  calculated-field-sizes
  calculate-area-under-agriculture

  ; Initialize social networks
  setup_social_networks

  ; Reset the time counter
  reset-ticks

End


;###################################################################################
; ╔═╗┌─┐
; ║ ╦│ │
; ╚═╝└─┘
;###################################################################################

To go

  ;; Check if screenshot output should be created
  if (export-view?)
  [
    if remainder simulation_year 5 = 0 [export-view (word "output/expt" 0 simulation_year ".png")] ; export view for every 5th year
  ]

  ; If learning is turned on, start the learning procedure
  if(learning-spillover?) [learning-spillover]

  ; Check if households have to many consecutive years with debts and freeze them if needed
  sort-out-bankrupt-turtles

  ; Update agricultaral area (if households have been frozen)
  calculate-area-under-agriculture

  ; update capital stocks before land-use change decision
  update-capital-stocks-cell

  ; Main Decision procedure - Forecast land use options and implement option with highest netcashflow
  perform-lu-and-production-decision

  ; Update the mean consumption of households
  aggregate-household-consumption

  ; Update carbon levels in patches
  calculate_patch_carbon
  calculate_LUT_carbon

  ; Load new prices for next timestep
  update_prices

  ; Calculate current Land-use type fractions
  calculate_LUT_fractions

  ; If show-output? is turned on, update plots and world output
  ifelse (show-output?)
  [
    display
    do-plots-and-output
  ]
  [
    no-display
  ]

  ; If hh-data should be written to an output file, do it
  if (write-hh-data-to-file?)
  [
    write-hh-data-to-file
  ]

  ; Increase time step
  set simulation_year (simulation_year + 1)
  tick

  ; If moutput maps should be written, do it now
  if (write-maps?)
  [
    write-map-files
  ]

  ;; Check stop condition:
  if (ticks = sim-time) [print "Simulation finished!" stop]

End


;###################################################################################
; ╔═╗┌─┐┌─┐┌┐┌┌─┐┬─┐┬┌─┐┌─┐
; ╚═╗│  ├┤ │││├─┤├┬┘││ │└─┐
; ╚═╝└─┘└─┘┘└┘┴ ┴┴└─┴└─┘└─┘
;###################################################################################

to go-scenario

  print "Start running scenarios... This may take a while!"

  ; Change parameters according to the selected scenario
  update-scenario-parameters

  ; Define number of model replicates and timesteps of each run
  let replicates 20
  let modelsteps 50

  ; Prepare file to store model results
  let outputfile "output/scenarios_output.txt"
  if (file-exists? outputfile) [file-delete outputfile]

  do-scenario-replicates replicates modelsteps outputfile
  do-scenario-output replicates modelsteps outputfile

  print "Finished running scenarios!"

end

;~~~~~~~~~~~~~~~~~~~~~~~~~~~~~~~~~~~~~~~~~~~~~~~~~~~~~~~~~~~~~~~~~~~~~~~~~~~~~~~~~~~

to do-scenario-replicates [replicates modelsteps outputfile]

  ; Define replicate counter for indexing
  let i 1


  file-open outputfile
  file-type "["
  file-close

  ;; Do replicates:
  repeat replicates
  [
    print (word "Starting run " i " of " replicates "!")

    ; Setup the model
    setup-with-external-maps

    ; Turn off any output:
    ;set show-output? FALSE

    ; Open outputfile to write output
    file-open outputfile

    ;; Run simulation for modelstep years:
    repeat modelsteps
    [
      ; Execute model for one step
      go

      ; Store output of this time step in output file
      file-type "["
      file-write i
      file-write ticks
      file-write pcount_op
      file-write pcount_rm
      file-write mean [h_consumption] of turtles
      file-write (ifelse-value (area_under_agriculture > 0) [oilpalm_total_carbon / area_under_agriculture][0])
      file-write (ifelse-value (area_under_agriculture > 0) [rubber_total_carbon / area_under_agriculture][0])
      file-write (ifelse-value (area_under_agriculture > 0) [(oilpalm_total_carbon + rubber_total_carbon) / area_under_agriculture][0])
      file-type "]"
    ]

    ; Close file after one run has finished
    file-close

    ; Increment replicate counter
    set i (i + 1)
  ]

  ;; Close output file
  file-open outputfile
  file-type "]"
  file-close

end

;~~~~~~~~~~~~~~~~~~~~~~~~~~~~~~~~~~~~~~~~~~~~~~~~~~~~~~~~~~~~~~~~~~~~~~~~~~~~~~~~~~~

to do-scenario-output [replicates modelsteps outputfile]

  ;;; OUTPUT
  print "Calculating scenario output..."

  ; Read output file:
  file-open outputfile
  set scenario-output file-read
  file-close

  ;; Clear plots
  clear-all-plots

  ;; Index trough ticks and plot output:

  let i 1

  while [i <= modelsteps]
  [
    ;; Filter ticks:
    let thistick-data filter [item 1 ? = i] scenario-output

    ;; Plot fractions:
    set-current-plot "LUT-fractions (owned patches)"

      ;; Oil palm fractions
      let lut_op_data map [item 2 ?] thistick-data
      set-current-plot-pen "op"
      plotxy i mean lut_op_data
      set-current-plot-pen "op_env_up"
      plotxy i (mean lut_op_data + standard-deviation lut_op_data)
      set-current-plot-pen "op_env_lo"
      plotxy i (mean lut_op_data - standard-deviation lut_op_data)

      ;; Rubber fractions:
      let lut_rm_data map [item 3 ?] thistick-data
      set-current-plot-pen "rm"
      plotxy i mean lut_rm_data
      set-current-plot-pen "rm_env_up"
      plotxy i (mean lut_rm_data + standard-deviation lut_rm_data)
      set-current-plot-pen "rm_env_lo"
      plotxy i (mean lut_rm_data - standard-deviation lut_rm_data)

    ;; Plot consumption:
    set-current-plot "mean_hh_consumption"
    let con_data map [item 4 ?] thistick-data
    set-current-plot-pen "mean"
    plotxy i mean con_data
    set-current-plot-pen "mean_env_up"
    plotxy i (mean con_data + standard-deviation con_data)
    set-current-plot-pen "mean_env_lo"
    plotxy i (mean con_data - standard-deviation con_data)

    ;; Plot carbon:
    set-current-plot "Carbon in agricultural area"

      ;; Oil palm carbon
      let car_op_data map [item 5 ?] thistick-data
      set-current-plot-pen "op-carbon"
      plotxy i mean car_op_data
      set-current-plot-pen "op-carbon-env-up"
      plotxy i (mean car_op_data + standard-deviation car_op_data)
      set-current-plot-pen "op-carbon-env-lo"
      plotxy i (mean car_op_data - standard-deviation car_op_data)

      ;; Rubber carbon:
      let car_rm_data map [item 6 ?] thistick-data
      set-current-plot-pen "rb-carbon"
      plotxy i mean car_rm_data
      set-current-plot-pen "rb-carbon-env-up"
      plotxy i (mean car_rm_data + standard-deviation car_rm_data)
      set-current-plot-pen "rb-carbon-env-lo"
      plotxy i (mean car_rm_data - standard-deviation car_rm_data)

      ;; Total carbon:
      let car_tot_data map [item 7 ?] thistick-data
      set-current-plot-pen "tot-carbon"
      plotxy i mean car_tot_data
      set-current-plot-pen "tot-carbon-env-up"
      plotxy i (mean car_tot_data + standard-deviation car_tot_data)
      set-current-plot-pen "tot-carbon-env-lo"
      plotxy i (mean car_tot_data - standard-deviation car_tot_data)

    set i (i + 1)
  ]


 print "Output finished!"


end

;~~~~~~~~~~~~~~~~~~~~~~~~~~~~~~~~~~~~~~~~~~~~~~~~~~~~~~~~~~~~~~~~~~~~~~~~~~~~~~~~~~~

to update-scenario-parameters

  ;; Set map:
  xw:set "which-map" "hundred-farmers3"

  ;; Set seed to random seed:
  xw:set "reproducable?" FALSE

  ;; Set price parameters:
  ifelse (member? scenarios (list "CO" "CI" "CIL"))
  [
    xw:set "price_scenario" "constant_prices"
  ]
  [
    xw:set "price_scenario" "historical_trends"
  ]

  ;; Set Inefficiency parameter:
  ifelse (member? scenarios (list "CI" "CIL" "HI" "HIL"))
  [
    xw:set "heterogeneous-hhs?" TRUE
  ]
  [
    xw:set "heterogeneous-hhs?" FALSE
  ]

  ;; Set Learning parameter:
  ifelse (member? scenarios (list "CIL" "HIL"))
  [
    xw:set "learning-spillover?" TRUE
  ]
  [
    xw:set "learning-spillover?" FALSE
  ]


end

;~~~~~~~~~~~~~~~~~~~~~~~~~~~~~~~~~~~~~~~~~~~~~~~~~~~~~~~~~~~~~~~~~~~~~~~~~~~~~~~~~~~
@#$#@#$#@
GRAPHICS-WINDOW
945
70
1655
801
-1
-1
7.0
1
10
1
1
1
0
0
0
1
0
99
0
99
1
1
1
ticks
30.0

PLOT
280
325
475
475
Household yield oil palm [tons]
ticks
tons
0.0
10.0
0.0
10.0
true
false
"" ""
PENS
"pen-0" 1.0 0 -16777216 true "" ""
"pen-1" 1.0 0 -955883 true "" ""
"pen-2" 1.0 0 -2674135 true "" ""
"pen-3" 1.0 0 -6459832 true "" ""
"pen-4" 1.0 0 -1184463 true "" ""
"pen-5" 1.0 0 -10899396 true "" ""

PLOT
475
145
670
295
Price [$/Mg rubber]
Year
NIL
0.0
10.0
0.0
12.0
true
false
"" ""
PENS
"ru" 1.0 0 -7171555 true "" ""

PLOT
10
145
260
355
LUT-fractions (owned patches)
NIL
NIL
0.0
10.0
0.0
1.0
true
false
"" ""
PENS
"op" 1.0 0 -3844592 true "" ""
"rm" 1.0 0 -7171555 true "" ""
"ra" 1.0 0 -14439633 true "" ""
"fo" 1.0 0 -15575016 true "" ""
"op_env_up" 1.0 2 -955883 true "" ""
"op_env_lo" 1.0 2 -955883 true "" ""
"rm_env_up" 1.0 2 -1184463 true "" ""
"rm_env_lo" 1.0 2 -1184463 true "" ""

PLOT
675
325
940
475
Wealth of households
NIL
NIL
0.0
10.0
0.0
10.0
true
false
"" ""
PENS
"default" 1.0 0 -16777216 true "" ""
"zero" 1.0 0 -4539718 true "" ""
"pen-1" 1.0 0 -955883 true "" ""
"pen-2" 1.0 0 -2674135 true "" ""
"pen-3" 1.0 0 -6459832 true "" ""
"pen-4" 1.0 0 -1184463 true "" ""
"pen-5" 1.0 0 -10899396 true "" ""
"pen-7" 1.0 0 -7500403 true "" ""

BUTTON
285
35
340
85
setup
setup-with-external-maps
NIL
1
T
OBSERVER
NIL
NIL
NIL
NIL
1

BUTTON
345
35
400
85
Go - loop
go
T
1
T
OBSERVER
NIL
NIL
NIL
NIL
1

BUTTON
400
35
455
85
Go - once
go
NIL
1
T
OBSERVER
NIL
NIL
NIL
NIL
1

PLOT
475
325
670
475
Household rubber yield [tons]
ticks
tons
0.0
10.0
0.0
10.0
true
false
"" ""
PENS
"pen-0" 1.0 0 -16777216 true "" ""
"pen-1" 1.0 0 -955883 true "" ""
"pen-2" 1.0 0 -2674135 true "" ""
"pen-3" 1.0 0 -6459832 true "" ""
"pen-4" 1.0 0 -1184463 true "" ""
"pen-5" 1.0 0 -13840069 true "" ""

PLOT
675
685
940
835
Household capitalstock [$]
NIL
NIL
0.0
10.0
0.0
10.0
true
false
"" ""
PENS
"default" 1.0 0 -16777216 true "" ""
"pen-1" 1.0 0 -817084 true "" ""
"pen-2" 1.0 0 -2674135 true "" ""
"pen-3" 1.0 0 -6459832 true "" ""
"pen-4" 1.0 0 -1184463 true "" ""
"pen-5" 1.0 0 -10899396 true "" ""

PLOT
675
145
940
295
Cost factors Turtle 0
NIL
NIL
0.0
1.0
0.0
1.0
true
true
"" ""
PENS
"labor" 1.0 0 -16777216 true "" ""
"tinput" 1.0 0 -7500403 true "" ""
"capital" 1.0 0 -2674135 true "" ""
"land" 1.0 0 -955883 true "" ""
"consumption" 1.0 0 -6459832 true "" ""
"investment" 1.0 0 -1184463 true "" ""

PLOT
675
505
940
655
Household wealth histogram
NIL
NIL
0.0
10.0
0.0
10.0
true
false
"" ""
PENS
"pen-1" 1.0 0 -7500403 true "" ""

PLOT
10
625
260
835
Carbon in agricultural area
Time [years]
Carbon [T/Ha]
0.0
10.0
0.0
10.0
true
false
"" ""
PENS
"op-carbon" 1.0 0 -3844592 true "" ""
"rb-carbon" 1.0 0 -4079321 true "" ""
"tot-carbon" 1.0 0 -16777216 true "" ""
"op-carbon-env-up" 1.0 2 -955883 true "" ""
"op-carbon-env-lo" 1.0 2 -955883 true "" ""
"rb-carbon-env-up" 1.0 2 -1184463 true "" ""
"rb-carbon-env-lo" 1.0 2 -1184463 true "" ""
"tot-carbon-env-up" 1.0 2 -7500403 true "" ""
"tot-carbon-env-lo" 1.0 2 -7500403 true "" ""

PLOT
280
685
475
835
hh-inefficiencies
h_inefficiency OP/RB
n
0.0
1.0
0.0
1.0
true
false
"" ""
PENS
"ru_real" 0.05 1 -4079321 true "" ""
"op_real" 0.05 1 -3844592 true "" ""

TEXTBOX
700
125
920
143
~ Cost factors of one household ~
14
0.0
1

BUTTON
1235
35
1335
68
color-inefficiency
let landuse-type user-one-of \"Select landuse type:\" [\"Oilpalm\" \"Rubber\"]\n\nask turtles\n[ \n  let ineff ifelse-value (landuse-type = \"Oilpalm\")[h_inefficiency_oilpalm][h_inefficiency_rubber]\n  set color scale-color blue ineff 1 0\n]
NIL
1
T
OBSERVER
NIL
NIL
NIL
NIL
1

BUTTON
1000
35
1055
68
-
set-patch-size round (patch-size - 2)
NIL
1
T
OBSERVER
NIL
NIL
NIL
NIL
1

BUTTON
946
35
1001
68
+
set-patch-size round (patch-size + 2)
NIL
1
T
OBSERVER
NIL
NIL
NIL
NIL
1

BUTTON
1055
35
1140
68
inspect rnd hh
inspect one-of turtles
NIL
1
T
OBSERVER
NIL
NIL
NIL
NIL
1

BUTTON
1140
35
1235
68
inspect rnd patch
inspect one-of patches
NIL
1
T
OBSERVER
NIL
NIL
NIL
NIL
1

PLOT
475
685
670
835
expected netcashflow of chosen option
NIL
NIL
0.0
10.0
0.0
10.0
true
false
"" ""
PENS
"default" 1.0 2 -16777216 true "" ""
"pen-1" 1.0 0 -7500403 true "" ""

PLOT
280
505
475
655
yield-gaps-op
plantation age
FFB-yield
0.0
25.0
0.0
50.0
true
false
"" ""
PENS
"optimal_op" 1.0 0 -8053223 true "" ""
"hhs_actual_op" 1.0 2 -955883 true "" ""

PLOT
475
505
670
655
yield-gaps-rm
plantation age
RM yield
0.0
35.0
0.0
8.0
true
false
"" ""
PENS
"hhs_actual_rm" 1.0 2 -4079321 true "" ""
"optimal_rm" 1.0 0 -6459832 true "" ""

PLOT
280
145
475
295
Price [$/Mg FFB]
NIL
NIL
0.0
10.0
0.0
10.0
true
false
"" ""
PENS
"op" 1.0 0 -3844592 true "" ""

SWITCH
455
35
585
68
SHOW-OUTPUT?
SHOW-OUTPUT?
0
1
-1000

PLOT
10
385
260
595
mean_hh_consumption
NIL
NIL
0.0
10.0
0.0
10.0
true
false
"" ""
PENS
"mean" 1.0 0 -16777216 true "" ""
"mean_env_up" 1.0 2 -7500403 true "" ""
"mean_env_lo" 1.0 2 -7500403 true "" ""

TEXTBOX
15
95
275
120
== Manuscript output ======
17
105.0
1

TEXTBOX
445
125
595
143
~ Prices ~
14
0.0
1

TEXTBOX
330
665
480
683
~ Inefficiencies ~
14
0.0
1

TEXTBOX
385
305
590
323
~ Yield of selected households ~
14
0.0
1

TEXTBOX
285
485
675
503
~ Optimal production function & Yield gaps of all households ~
14
0.0
1

TEXTBOX
505
665
655
683
~ Expected cashflow ~
14
0.0
1

TEXTBOX
720
485
895
503
~ Wealth, all households ~
14
0.0
1

TEXTBOX
700
305
920
336
~ Wealth of selected households ~
14
0.0
1

TEXTBOX
685
665
940
683
~ Capitalstock of selected households ~
14
0.0
1

TEXTBOX
285
95
945
113
== Additional output ========================================
17
105.0
1

TEXTBOX
45
125
235
143
~ Land-use type fractions ~
14
0.0
1

TEXTBOX
45
365
225
383
~ Household consumption ~
14
0.0
1

TEXTBOX
95
605
245
623
~ Carbon ~
14
0.0
1

TEXTBOX
945
10
1660
28
== World output ================================================
17
105.0
1

TEXTBOX
285
10
590
28
== Model control ==============
17
105.0
1

TEXTBOX
20
20
265
60
EFForTS-ABM
40
55.0
1

TEXTBOX
785
10
930
30
== Parameters ==
17
105.0
1

TEXTBOX
790
35
925
76
Set parameters in the tab \n\"EFForTS-ABM Parameters\"
11
0.0
1

BUTTON
1335
35
1480
68
NIL
paint-fields-by-households
NIL
1
T
OBSERVER
NIL
NIL
NIL
NIL
1

BUTTON
1480
35
1582
68
NIL
paint-landuse
NIL
1
T
OBSERVER
NIL
NIL
NIL
NIL
1

CHOOSER
670
35
762
80
scenarios
scenarios
"CO" "CI" "CIL" "HO" "HI" "HIL"
0

BUTTON
595
35
670
80
NIL
go-scenario
NIL
1
T
OBSERVER
NIL
NIL
NIL
NIL
1

TEXTBOX
595
10
770
28
== Scenarios =====
17
105.0
1

@#$#@#$#@
## Abstract of corresponding publication

Land-use changes have dramatically transformed tropical landscapes. We describe an
ecological-economic land-use change model for use as an integrated, exploratory tool to
analyze how tropical land-use change affects ecological and socio-economic functions.
The model analysis seeks to determine what kind of landscape mosaic can improve the
ensemble of ecosystem functioning, biodiversity and economic benefit based on the
synergies and trade-offs that we have to account for. More specifically (1) How do
specific ecosystem services, such as carbon storage, and economic benefits, such as
household consumption, relate to each other? (2) How do external factors such as
output prices of crops affect these relationships? (3) How do these relationships change
when productivity differentials between smallholder farmers and production inefficiency
are considered and when learning is incorporated?
We initialized the ecological-economic model with artificially generated land-use
maps, parameterized to our study region. The economic submodel simulates smallholder
land-use management decisions based on a profit maximization assumption. Each
household determines factor inputs for all household fields and decides about land-use
change based on available wealth. The ecological submodel includes a simple account of
carbon sequestration in above- and below-ground vegetation. We demonstrate model
capabilities with results on household consumption and carbon sequestration from
different output price and farming efficiency scenarios. The overall results reveal
complex interactions between the economic and ecological sphere, especially when
fluctuating prices and household heterogeneity are considered. These findings underline
the utility of exploratory tools, such as our ecological-economic model, that will advance
our understanding of the mechanisms underlying the trade-offs and synergies of
ecological and economic functions in tropical landscapes.


## Instructions to run the model

* Please see the readme file, distributed with this model for details on NetLogo installation and extensions!

* When the model is openend, it loads the default parameter settings that are located in the EFForTS-ABM Parameters Tab. Parameters can be changed there!

* To initialize the model press the "setup" Button on the main interface!

* Afterwards, the model can be run by pressing one of the go Buttons:
** "Go-loop" will run the model in a loop
** "Go-once" will run the model for one time step

## Instructions to reproduce model scenarios from the corresponding publication

Follow these instructions to reproduce the scenarios that have been used for the corresponding publication. The following scenarios are implemented:

* CO - Constant prices; all households are optimally efficient
* CI - Constant prices; households have crop-specific heterogenous farming inefficiencies
* CIL - Constant prices; households have crop-specific heterogenous farming inefficiencies; Households can improve these inefficiencies by learning
* HO - Historical price trends; all households are optimally efficient
* HI - Historical price trends; households have crop-specific heterogenous farming inefficiencies
* HIL - Historical price trends; households have crop-specific heterogenous farming inefficiencies; Households can improve these inefficiencies by learning

To run these scenarios:

* Open the model (load default parameters)
* select a scenario from the dropdown menu on the main interface
* press the "Go-scenario" button!
* WARNING: For each scenario 20 simulation replicates are calculated to capture stochastic variability. Dependend on your machine it may take up to 30 minutes to finish one complete scenario!
* After the simulation is finshed, the aggregated results are plotted on the main interface!


## Other Scenarios and things to try

* Explore the maps that are provided with the model (different number of households)


## CREDITS AND REFERENCES

Copyright 2017. Claudia Dislich, Elisabeth Hettig, Jan Salecker, Johannes Heinonen, Jann Lay, Katrin M. Meyer, Kerstin Wiegand, Suria Tarigan. All rights reserved.

This work is licensed under a Creative Commons Attribution-NonCommercial-NoDerivatives 4.0 International License.

http://creativecommons.org/licenses/by-nc-nd/4.0/

Contact jsaleck(at)gwdg.de for license related questions.


This model is attached as supplementary material to the following publication:

Claudia Dislich, Elisabeth Hettig, Jan Salecker, Johannes Heinonen, Jann Lay, Katrin M. Meyer, Kerstin Wiegand, Suria Tarigan. in prep. Land-use change in oil palm dominated tropical landscapes - An agent-based model to explore ecological and socio-economic trade-offs
@#$#@#$#@
default
true
0
Polygon -7500403 true true 150 5 40 250 150 205 260 250

airplane
true
0
Polygon -7500403 true true 150 0 135 15 120 60 120 105 15 165 15 195 120 180 135 240 105 270 120 285 150 270 180 285 210 270 165 240 180 180 285 195 285 165 180 105 180 60 165 15

arrow
true
0
Polygon -7500403 true true 150 0 0 150 105 150 105 293 195 293 195 150 300 150

box
false
0
Polygon -7500403 true true 150 285 285 225 285 75 150 135
Polygon -7500403 true true 150 135 15 75 150 15 285 75
Polygon -7500403 true true 15 75 15 225 150 285 150 135
Line -16777216 false 150 285 150 135
Line -16777216 false 150 135 15 75
Line -16777216 false 150 135 285 75

bug
true
0
Circle -7500403 true true 96 182 108
Circle -7500403 true true 110 127 80
Circle -7500403 true true 110 75 80
Line -7500403 true 150 100 80 30
Line -7500403 true 150 100 220 30

butterfly
true
0
Polygon -7500403 true true 150 165 209 199 225 225 225 255 195 270 165 255 150 240
Polygon -7500403 true true 150 165 89 198 75 225 75 255 105 270 135 255 150 240
Polygon -7500403 true true 139 148 100 105 55 90 25 90 10 105 10 135 25 180 40 195 85 194 139 163
Polygon -7500403 true true 162 150 200 105 245 90 275 90 290 105 290 135 275 180 260 195 215 195 162 165
Polygon -16777216 true false 150 255 135 225 120 150 135 120 150 105 165 120 180 150 165 225
Circle -16777216 true false 135 90 30
Line -16777216 false 150 105 195 60
Line -16777216 false 150 105 105 60

car
false
0
Polygon -7500403 true true 300 180 279 164 261 144 240 135 226 132 213 106 203 84 185 63 159 50 135 50 75 60 0 150 0 165 0 225 300 225 300 180
Circle -16777216 true false 180 180 90
Circle -16777216 true false 30 180 90
Polygon -16777216 true false 162 80 132 78 134 135 209 135 194 105 189 96 180 89
Circle -7500403 true true 47 195 58
Circle -7500403 true true 195 195 58

circle
false
0
Circle -7500403 true true 0 0 300

circle 2
false
0
Circle -7500403 true true 0 0 300
Circle -16777216 true false 30 30 240

cow
false
0
Polygon -7500403 true true 200 193 197 249 179 249 177 196 166 187 140 189 93 191 78 179 72 211 49 209 48 181 37 149 25 120 25 89 45 72 103 84 179 75 198 76 252 64 272 81 293 103 285 121 255 121 242 118 224 167
Polygon -7500403 true true 73 210 86 251 62 249 48 208
Polygon -7500403 true true 25 114 16 195 9 204 23 213 25 200 39 123

cylinder
false
0
Circle -7500403 true true 0 0 300

dot
false
0
Circle -7500403 true true 90 90 120

face happy
false
0
Circle -7500403 true true 8 8 285
Circle -16777216 true false 60 75 60
Circle -16777216 true false 180 75 60
Polygon -16777216 true false 150 255 90 239 62 213 47 191 67 179 90 203 109 218 150 225 192 218 210 203 227 181 251 194 236 217 212 240

face neutral
false
0
Circle -7500403 true true 8 7 285
Circle -16777216 true false 60 75 60
Circle -16777216 true false 180 75 60
Rectangle -16777216 true false 60 195 240 225

face sad
false
0
Circle -7500403 true true 8 8 285
Circle -16777216 true false 60 75 60
Circle -16777216 true false 180 75 60
Polygon -16777216 true false 150 168 90 184 62 210 47 232 67 244 90 220 109 205 150 198 192 205 210 220 227 242 251 229 236 206 212 183

fish
false
0
Polygon -1 true false 44 131 21 87 15 86 0 120 15 150 0 180 13 214 20 212 45 166
Polygon -1 true false 135 195 119 235 95 218 76 210 46 204 60 165
Polygon -1 true false 75 45 83 77 71 103 86 114 166 78 135 60
Polygon -7500403 true true 30 136 151 77 226 81 280 119 292 146 292 160 287 170 270 195 195 210 151 212 30 166
Circle -16777216 true false 215 106 30

flag
false
0
Rectangle -7500403 true true 60 15 75 300
Polygon -7500403 true true 90 150 270 90 90 30
Line -7500403 true 75 135 90 135
Line -7500403 true 75 45 90 45

flower
false
0
Polygon -10899396 true false 135 120 165 165 180 210 180 240 150 300 165 300 195 240 195 195 165 135
Circle -7500403 true true 85 132 38
Circle -7500403 true true 130 147 38
Circle -7500403 true true 192 85 38
Circle -7500403 true true 85 40 38
Circle -7500403 true true 177 40 38
Circle -7500403 true true 177 132 38
Circle -7500403 true true 70 85 38
Circle -7500403 true true 130 25 38
Circle -7500403 true true 96 51 108
Circle -16777216 true false 113 68 74
Polygon -10899396 true false 189 233 219 188 249 173 279 188 234 218
Polygon -10899396 true false 180 255 150 210 105 210 75 240 135 240

house
false
0
Rectangle -7500403 true true 45 120 255 285
Rectangle -16777216 true false 120 210 180 285
Polygon -7500403 true true 15 120 150 15 285 120
Line -16777216 false 30 120 270 120

leaf
false
0
Polygon -7500403 true true 150 210 135 195 120 210 60 210 30 195 60 180 60 165 15 135 30 120 15 105 40 104 45 90 60 90 90 105 105 120 120 120 105 60 120 60 135 30 150 15 165 30 180 60 195 60 180 120 195 120 210 105 240 90 255 90 263 104 285 105 270 120 285 135 240 165 240 180 270 195 240 210 180 210 165 195
Polygon -7500403 true true 135 195 135 240 120 255 105 255 105 285 135 285 165 240 165 195

line
true
0
Line -7500403 true 150 0 150 300

line half
true
0
Line -7500403 true 150 0 150 150

pentagon
false
0
Polygon -7500403 true true 150 15 15 120 60 285 240 285 285 120

person
false
0
Circle -7500403 true true 110 5 80
Polygon -7500403 true true 105 90 120 195 90 285 105 300 135 300 150 225 165 300 195 300 210 285 180 195 195 90
Rectangle -7500403 true true 127 79 172 94
Polygon -7500403 true true 195 90 240 150 225 180 165 105
Polygon -7500403 true true 105 90 60 150 75 180 135 105

plant
false
0
Rectangle -7500403 true true 135 90 165 300
Polygon -7500403 true true 135 255 90 210 45 195 75 255 135 285
Polygon -7500403 true true 165 255 210 210 255 195 225 255 165 285
Polygon -7500403 true true 135 180 90 135 45 120 75 180 135 210
Polygon -7500403 true true 165 180 165 210 225 180 255 120 210 135
Polygon -7500403 true true 135 105 90 60 45 45 75 105 135 135
Polygon -7500403 true true 165 105 165 135 225 105 255 45 210 60
Polygon -7500403 true true 135 90 120 45 150 15 180 45 165 90

sheep
false
15
Circle -1 true true 203 65 88
Circle -1 true true 70 65 162
Circle -1 true true 150 105 120
Polygon -7500403 true false 218 120 240 165 255 165 278 120
Circle -7500403 true false 214 72 67
Rectangle -1 true true 164 223 179 298
Polygon -1 true true 45 285 30 285 30 240 15 195 45 210
Circle -1 true true 3 83 150
Rectangle -1 true true 65 221 80 296
Polygon -1 true true 195 285 210 285 210 240 240 210 195 210
Polygon -7500403 true false 276 85 285 105 302 99 294 83
Polygon -7500403 true false 219 85 210 105 193 99 201 83

square
false
0
Rectangle -7500403 true true 30 30 270 270

square 2
false
0
Rectangle -7500403 true true 30 30 270 270
Rectangle -16777216 true false 60 60 240 240

star
false
0
Polygon -7500403 true true 151 1 185 108 298 108 207 175 242 282 151 216 59 282 94 175 3 108 116 108

target
false
0
Circle -7500403 true true 0 0 300
Circle -16777216 true false 30 30 240
Circle -7500403 true true 60 60 180
Circle -16777216 true false 90 90 120
Circle -7500403 true true 120 120 60

tree
false
0
Circle -7500403 true true 118 3 94
Rectangle -6459832 true false 120 195 180 300
Circle -7500403 true true 65 21 108
Circle -7500403 true true 116 41 127
Circle -7500403 true true 45 90 120
Circle -7500403 true true 104 74 152

triangle
false
0
Polygon -7500403 true true 150 30 15 255 285 255

triangle 2
false
0
Polygon -7500403 true true 150 30 15 255 285 255
Polygon -16777216 true false 151 99 225 223 75 224

truck
false
0
Rectangle -7500403 true true 4 45 195 187
Polygon -7500403 true true 296 193 296 150 259 134 244 104 208 104 207 194
Rectangle -1 true false 195 60 195 105
Polygon -16777216 true false 238 112 252 141 219 141 218 112
Circle -16777216 true false 234 174 42
Rectangle -7500403 true true 181 185 214 194
Circle -16777216 true false 144 174 42
Circle -16777216 true false 24 174 42
Circle -7500403 false true 24 174 42
Circle -7500403 false true 144 174 42
Circle -7500403 false true 234 174 42

turtle
true
0
Polygon -10899396 true false 215 204 240 233 246 254 228 266 215 252 193 210
Polygon -10899396 true false 195 90 225 75 245 75 260 89 269 108 261 124 240 105 225 105 210 105
Polygon -10899396 true false 105 90 75 75 55 75 40 89 31 108 39 124 60 105 75 105 90 105
Polygon -10899396 true false 132 85 134 64 107 51 108 17 150 2 192 18 192 52 169 65 172 87
Polygon -10899396 true false 85 204 60 233 54 254 72 266 85 252 107 210
Polygon -7500403 true true 119 75 179 75 209 101 224 135 220 225 175 261 128 261 81 224 74 135 88 99

wheel
false
0
Circle -7500403 true true 3 3 294
Circle -16777216 true false 30 30 240
Line -7500403 true 150 285 150 15
Line -7500403 true 15 150 285 150
Circle -7500403 true true 120 120 60
Line -7500403 true 216 40 79 269
Line -7500403 true 40 84 269 221
Line -7500403 true 40 216 269 79
Line -7500403 true 84 40 221 269

wolf
false
0
Polygon -16777216 true false 253 133 245 131 245 133
Polygon -7500403 true true 2 194 13 197 30 191 38 193 38 205 20 226 20 257 27 265 38 266 40 260 31 253 31 230 60 206 68 198 75 209 66 228 65 243 82 261 84 268 100 267 103 261 77 239 79 231 100 207 98 196 119 201 143 202 160 195 166 210 172 213 173 238 167 251 160 248 154 265 169 264 178 247 186 240 198 260 200 271 217 271 219 262 207 258 195 230 192 198 210 184 227 164 242 144 259 145 284 151 277 141 293 140 299 134 297 127 273 119 270 105
Polygon -7500403 true true -1 195 14 180 36 166 40 153 53 140 82 131 134 133 159 126 188 115 227 108 236 102 238 98 268 86 269 92 281 87 269 103 269 113

x
false
0
Polygon -7500403 true true 270 75 225 30 30 225 75 270
Polygon -7500403 true true 30 75 75 30 270 225 225 270

@#$#@#$#@
NetLogo 5.3.1
@#$#@#$#@
@#$#@#$#@
@#$#@#$#@
<experiments>
  <experiment name="js_2016_sc11" repetitions="20" runMetricsEveryStep="true">
    <setup>setup-with-external-maps</setup>
    <go>step</go>
    <timeLimit steps="50"/>
    <metric>count turtles</metric>
    <metric>pcount_op</metric>
    <metric>pcount_rm</metric>
    <metric>pcount_ra</metric>
    <metric>pcount_fo</metric>
    <metric>oilpalm_carbon</metric>
    <metric>rubberagro_carbon</metric>
    <metric>rubbermono_carbon</metric>
    <metric>big_plantation_carbon</metric>
    <metric>forest_carbon</metric>
    <metric>oilpalm_total_carbon</metric>
    <metric>rubber_total_carbon</metric>
    <metric>area_under_agriculture</metric>
    <metric>op_price</metric>
    <metric>rubber_price</metric>
    <metric>mean [h_wealth] of turtles</metric>
    <metric>standard-deviation [h_wealth] of turtles</metric>
    <metric>mean [h_consumption] of turtles</metric>
    <metric>standard-deviation [h_consumption] of turtles</metric>
    <metric>mean [h_fixconsumption] of turtles</metric>
    <metric>standard-deviation [h_fixconsumption] of turtles</metric>
    <metric>mean [h_varconsumption] of turtles</metric>
    <metric>standard-deviation [h_varconsumption] of turtles</metric>
    <metric>mean [h_netcashflow] of turtles</metric>
    <metric>standard-deviation [h_netcashflow] of turtles</metric>
    <metric>min_hh_consumption</metric>
    <metric>max_hh_consumption</metric>
    <metric>yield_op_all_hh_mean</metric>
    <metric>yield_rm_all_hh_mean</metric>
    <metric>yield_gap_op_all_hh_mean</metric>
    <metric>yield_gap_rm_all_hh_mean</metric>
    <enumeratedValueSet variable="price-fluctuation-%">
      <value value="0"/>
    </enumeratedValueSet>
    <enumeratedValueSet variable="which-map">
      <value value="&quot;hundred-farmers3&quot;"/>
    </enumeratedValueSet>
    <enumeratedValueSet variable="same-wealth">
      <value value="10000"/>
    </enumeratedValueSet>
    <enumeratedValueSet variable="patch-age">
      <value value="0"/>
    </enumeratedValueSet>
    <enumeratedValueSet variable="land-use-change-decision">
      <value value="&quot;only-one-field-per-year&quot;"/>
    </enumeratedValueSet>
    <enumeratedValueSet variable="setlanduse">
      <value value="2"/>
    </enumeratedValueSet>
    <enumeratedValueSet variable="op-inefficiency-alpha">
      <value value="3.168"/>
    </enumeratedValueSet>
    <enumeratedValueSet variable="consumption_base">
      <value value="1000"/>
    </enumeratedValueSet>
    <enumeratedValueSet variable="learning-spillover?">
      <value value="false"/>
    </enumeratedValueSet>
    <enumeratedValueSet variable="land-use-change?">
      <value value="true"/>
    </enumeratedValueSet>
    <enumeratedValueSet variable="price_scenario">
      <value value="&quot;constant_prices&quot;"/>
    </enumeratedValueSet>
    <enumeratedValueSet variable="initial-wealth">
      <value value="&quot;log-normal&quot;"/>
    </enumeratedValueSet>
    <enumeratedValueSet variable="rb-inefficiency-alpha">
      <value value="3.445"/>
    </enumeratedValueSet>
    <enumeratedValueSet variable="heterogenous-hhs?">
      <value value="false"/>
    </enumeratedValueSet>
    <enumeratedValueSet variable="setup-hh-network">
      <value value="&quot;hh-nw-kernel-distance&quot;"/>
    </enumeratedValueSet>
    <enumeratedValueSet variable="palm-oil-price">
      <value value="90"/>
    </enumeratedValueSet>
    <enumeratedValueSet variable="rubber-price">
      <value value="1100"/>
    </enumeratedValueSet>
    <enumeratedValueSet variable="rb-price-mu">
      <value value="3"/>
    </enumeratedValueSet>
    <enumeratedValueSet variable="rb-inefficiency-lambda">
      <value value="0.093"/>
    </enumeratedValueSet>
    <enumeratedValueSet variable="min-wealth">
      <value value="30"/>
    </enumeratedValueSet>
    <enumeratedValueSet variable="op-inefficiency-lambda">
      <value value="0.069"/>
    </enumeratedValueSet>
    <enumeratedValueSet variable="consumption_frac_wealth">
      <value value="0.05"/>
    </enumeratedValueSet>
    <enumeratedValueSet variable="reproducable?">
      <value value="false"/>
    </enumeratedValueSet>
    <enumeratedValueSet variable="consumption-on?">
      <value value="true"/>
    </enumeratedValueSet>
    <enumeratedValueSet variable="consumption_frac_cash">
      <value value="0.1"/>
    </enumeratedValueSet>
    <enumeratedValueSet variable="time-horizon">
      <value value="10"/>
    </enumeratedValueSet>
    <enumeratedValueSet variable="rb-price-sd">
      <value value="0"/>
    </enumeratedValueSet>
    <enumeratedValueSet variable="discount-rate">
      <value value="0.1"/>
    </enumeratedValueSet>
    <enumeratedValueSet variable="log-normal-sd">
      <value value="1"/>
    </enumeratedValueSet>
    <enumeratedValueSet variable="hh-nw-param1">
      <value value="10"/>
    </enumeratedValueSet>
    <enumeratedValueSet variable="op-price-mu">
      <value value="0"/>
    </enumeratedValueSet>
    <enumeratedValueSet variable="export-view?">
      <value value="false"/>
    </enumeratedValueSet>
    <enumeratedValueSet variable="log-normal-mean">
      <value value="7"/>
    </enumeratedValueSet>
    <enumeratedValueSet variable="hh-nw-param2">
      <value value="50"/>
    </enumeratedValueSet>
    <enumeratedValueSet variable="write-hh-data-to-file?">
      <value value="false"/>
    </enumeratedValueSet>
    <enumeratedValueSet variable="op-price-sd">
      <value value="0"/>
    </enumeratedValueSet>
    <enumeratedValueSet variable="write-maps?">
      <value value="false"/>
    </enumeratedValueSet>
    <enumeratedValueSet variable="spillover-share">
      <value value="1"/>
    </enumeratedValueSet>
  </experiment>
  <experiment name="js_2016_sc12" repetitions="20" runMetricsEveryStep="true">
    <setup>setup-with-external-maps</setup>
    <go>step</go>
    <timeLimit steps="50"/>
    <metric>count turtles</metric>
    <metric>pcount_op</metric>
    <metric>pcount_rm</metric>
    <metric>pcount_ra</metric>
    <metric>pcount_fo</metric>
    <metric>oilpalm_carbon</metric>
    <metric>rubberagro_carbon</metric>
    <metric>rubbermono_carbon</metric>
    <metric>big_plantation_carbon</metric>
    <metric>forest_carbon</metric>
    <metric>oilpalm_total_carbon</metric>
    <metric>rubber_total_carbon</metric>
    <metric>area_under_agriculture</metric>
    <metric>op_price</metric>
    <metric>rubber_price</metric>
    <metric>mean [h_wealth] of turtles</metric>
    <metric>standard-deviation [h_wealth] of turtles</metric>
    <metric>mean [h_consumption] of turtles</metric>
    <metric>standard-deviation [h_consumption] of turtles</metric>
    <metric>mean [h_fixconsumption] of turtles</metric>
    <metric>standard-deviation [h_fixconsumption] of turtles</metric>
    <metric>mean [h_varconsumption] of turtles</metric>
    <metric>standard-deviation [h_varconsumption] of turtles</metric>
    <metric>mean [h_netcashflow] of turtles</metric>
    <metric>standard-deviation [h_netcashflow] of turtles</metric>
    <metric>min_hh_consumption</metric>
    <metric>max_hh_consumption</metric>
    <metric>yield_op_all_hh_mean</metric>
    <metric>yield_rm_all_hh_mean</metric>
    <metric>yield_gap_op_all_hh_mean</metric>
    <metric>yield_gap_rm_all_hh_mean</metric>
    <enumeratedValueSet variable="price-fluctuation-%">
      <value value="0"/>
    </enumeratedValueSet>
    <enumeratedValueSet variable="which-map">
      <value value="&quot;hundred-farmers3&quot;"/>
    </enumeratedValueSet>
    <enumeratedValueSet variable="same-wealth">
      <value value="10000"/>
    </enumeratedValueSet>
    <enumeratedValueSet variable="patch-age">
      <value value="0"/>
    </enumeratedValueSet>
    <enumeratedValueSet variable="land-use-change-decision">
      <value value="&quot;only-one-field-per-year&quot;"/>
    </enumeratedValueSet>
    <enumeratedValueSet variable="setlanduse">
      <value value="2"/>
    </enumeratedValueSet>
    <enumeratedValueSet variable="op-inefficiency-alpha">
      <value value="3.168"/>
    </enumeratedValueSet>
    <enumeratedValueSet variable="consumption_base">
      <value value="1000"/>
    </enumeratedValueSet>
    <enumeratedValueSet variable="learning-spillover?">
      <value value="false"/>
    </enumeratedValueSet>
    <enumeratedValueSet variable="land-use-change?">
      <value value="true"/>
    </enumeratedValueSet>
    <enumeratedValueSet variable="price_scenario">
      <value value="&quot;constant_prices&quot;"/>
    </enumeratedValueSet>
    <enumeratedValueSet variable="initial-wealth">
      <value value="&quot;log-normal&quot;"/>
    </enumeratedValueSet>
    <enumeratedValueSet variable="rb-inefficiency-alpha">
      <value value="3.445"/>
    </enumeratedValueSet>
    <enumeratedValueSet variable="heterogenous-hhs?">
      <value value="true"/>
    </enumeratedValueSet>
    <enumeratedValueSet variable="setup-hh-network">
      <value value="&quot;hh-nw-kernel-distance&quot;"/>
    </enumeratedValueSet>
    <enumeratedValueSet variable="palm-oil-price">
      <value value="90"/>
    </enumeratedValueSet>
    <enumeratedValueSet variable="rubber-price">
      <value value="1100"/>
    </enumeratedValueSet>
    <enumeratedValueSet variable="rb-price-mu">
      <value value="3"/>
    </enumeratedValueSet>
    <enumeratedValueSet variable="rb-inefficiency-lambda">
      <value value="0.093"/>
    </enumeratedValueSet>
    <enumeratedValueSet variable="min-wealth">
      <value value="30"/>
    </enumeratedValueSet>
    <enumeratedValueSet variable="op-inefficiency-lambda">
      <value value="0.069"/>
    </enumeratedValueSet>
    <enumeratedValueSet variable="consumption_frac_wealth">
      <value value="0.05"/>
    </enumeratedValueSet>
    <enumeratedValueSet variable="reproducable?">
      <value value="false"/>
    </enumeratedValueSet>
    <enumeratedValueSet variable="consumption-on?">
      <value value="true"/>
    </enumeratedValueSet>
    <enumeratedValueSet variable="consumption_frac_cash">
      <value value="0.1"/>
    </enumeratedValueSet>
    <enumeratedValueSet variable="time-horizon">
      <value value="10"/>
    </enumeratedValueSet>
    <enumeratedValueSet variable="rb-price-sd">
      <value value="0"/>
    </enumeratedValueSet>
    <enumeratedValueSet variable="discount-rate">
      <value value="0.1"/>
    </enumeratedValueSet>
    <enumeratedValueSet variable="log-normal-sd">
      <value value="1"/>
    </enumeratedValueSet>
    <enumeratedValueSet variable="hh-nw-param1">
      <value value="10"/>
    </enumeratedValueSet>
    <enumeratedValueSet variable="op-price-mu">
      <value value="0"/>
    </enumeratedValueSet>
    <enumeratedValueSet variable="export-view?">
      <value value="false"/>
    </enumeratedValueSet>
    <enumeratedValueSet variable="log-normal-mean">
      <value value="7"/>
    </enumeratedValueSet>
    <enumeratedValueSet variable="hh-nw-param2">
      <value value="50"/>
    </enumeratedValueSet>
    <enumeratedValueSet variable="write-hh-data-to-file?">
      <value value="false"/>
    </enumeratedValueSet>
    <enumeratedValueSet variable="op-price-sd">
      <value value="0"/>
    </enumeratedValueSet>
    <enumeratedValueSet variable="write-maps?">
      <value value="false"/>
    </enumeratedValueSet>
    <enumeratedValueSet variable="spillover-share">
      <value value="1"/>
    </enumeratedValueSet>
  </experiment>
  <experiment name="js_2016_sc13" repetitions="20" runMetricsEveryStep="true">
    <setup>setup-with-external-maps
export-inefficiency-distribution</setup>
    <go>step</go>
    <final>export-inefficiency-distribution</final>
    <timeLimit steps="50"/>
    <metric>count turtles</metric>
    <metric>pcount_op</metric>
    <metric>pcount_rm</metric>
    <metric>pcount_ra</metric>
    <metric>pcount_fo</metric>
    <metric>oilpalm_carbon</metric>
    <metric>rubberagro_carbon</metric>
    <metric>rubbermono_carbon</metric>
    <metric>big_plantation_carbon</metric>
    <metric>forest_carbon</metric>
    <metric>oilpalm_total_carbon</metric>
    <metric>rubber_total_carbon</metric>
    <metric>area_under_agriculture</metric>
    <metric>op_price</metric>
    <metric>rubber_price</metric>
    <metric>mean [h_wealth] of turtles</metric>
    <metric>standard-deviation [h_wealth] of turtles</metric>
    <metric>mean [h_consumption] of turtles</metric>
    <metric>standard-deviation [h_consumption] of turtles</metric>
    <metric>mean [h_fixconsumption] of turtles</metric>
    <metric>standard-deviation [h_fixconsumption] of turtles</metric>
    <metric>mean [h_varconsumption] of turtles</metric>
    <metric>standard-deviation [h_varconsumption] of turtles</metric>
    <metric>mean [h_netcashflow] of turtles</metric>
    <metric>standard-deviation [h_netcashflow] of turtles</metric>
    <metric>min_hh_consumption</metric>
    <metric>max_hh_consumption</metric>
    <metric>yield_op_all_hh_mean</metric>
    <metric>yield_rm_all_hh_mean</metric>
    <metric>yield_gap_op_all_hh_mean</metric>
    <metric>yield_gap_rm_all_hh_mean</metric>
    <enumeratedValueSet variable="price-fluctuation-%">
      <value value="0"/>
    </enumeratedValueSet>
    <enumeratedValueSet variable="which-map">
      <value value="&quot;hundred-farmers3&quot;"/>
    </enumeratedValueSet>
    <enumeratedValueSet variable="same-wealth">
      <value value="10000"/>
    </enumeratedValueSet>
    <enumeratedValueSet variable="patch-age">
      <value value="0"/>
    </enumeratedValueSet>
    <enumeratedValueSet variable="land-use-change-decision">
      <value value="&quot;only-one-field-per-year&quot;"/>
    </enumeratedValueSet>
    <enumeratedValueSet variable="setlanduse">
      <value value="2"/>
    </enumeratedValueSet>
    <enumeratedValueSet variable="op-inefficiency-alpha">
      <value value="3.168"/>
    </enumeratedValueSet>
    <enumeratedValueSet variable="consumption_base">
      <value value="1000"/>
    </enumeratedValueSet>
    <enumeratedValueSet variable="learning-spillover?">
      <value value="true"/>
    </enumeratedValueSet>
    <enumeratedValueSet variable="land-use-change?">
      <value value="true"/>
    </enumeratedValueSet>
    <enumeratedValueSet variable="price_scenario">
      <value value="&quot;constant_prices&quot;"/>
    </enumeratedValueSet>
    <enumeratedValueSet variable="initial-wealth">
      <value value="&quot;log-normal&quot;"/>
    </enumeratedValueSet>
    <enumeratedValueSet variable="rb-inefficiency-alpha">
      <value value="3.445"/>
    </enumeratedValueSet>
    <enumeratedValueSet variable="heterogenous-hhs?">
      <value value="true"/>
    </enumeratedValueSet>
    <enumeratedValueSet variable="setup-hh-network">
      <value value="&quot;hh-nw-kernel-distance&quot;"/>
    </enumeratedValueSet>
    <enumeratedValueSet variable="palm-oil-price">
      <value value="90"/>
    </enumeratedValueSet>
    <enumeratedValueSet variable="rubber-price">
      <value value="1100"/>
    </enumeratedValueSet>
    <enumeratedValueSet variable="rb-price-mu">
      <value value="3"/>
    </enumeratedValueSet>
    <enumeratedValueSet variable="rb-inefficiency-lambda">
      <value value="0.093"/>
    </enumeratedValueSet>
    <enumeratedValueSet variable="min-wealth">
      <value value="30"/>
    </enumeratedValueSet>
    <enumeratedValueSet variable="op-inefficiency-lambda">
      <value value="0.069"/>
    </enumeratedValueSet>
    <enumeratedValueSet variable="consumption_frac_wealth">
      <value value="0.05"/>
    </enumeratedValueSet>
    <enumeratedValueSet variable="reproducable?">
      <value value="false"/>
    </enumeratedValueSet>
    <enumeratedValueSet variable="consumption-on?">
      <value value="true"/>
    </enumeratedValueSet>
    <enumeratedValueSet variable="consumption_frac_cash">
      <value value="0.1"/>
    </enumeratedValueSet>
    <enumeratedValueSet variable="time-horizon">
      <value value="10"/>
    </enumeratedValueSet>
    <enumeratedValueSet variable="rb-price-sd">
      <value value="0"/>
    </enumeratedValueSet>
    <enumeratedValueSet variable="discount-rate">
      <value value="0.1"/>
    </enumeratedValueSet>
    <enumeratedValueSet variable="log-normal-sd">
      <value value="1"/>
    </enumeratedValueSet>
    <enumeratedValueSet variable="hh-nw-param1">
      <value value="10"/>
    </enumeratedValueSet>
    <enumeratedValueSet variable="op-price-mu">
      <value value="0"/>
    </enumeratedValueSet>
    <enumeratedValueSet variable="export-view?">
      <value value="false"/>
    </enumeratedValueSet>
    <enumeratedValueSet variable="log-normal-mean">
      <value value="7"/>
    </enumeratedValueSet>
    <enumeratedValueSet variable="hh-nw-param2">
      <value value="50"/>
    </enumeratedValueSet>
    <enumeratedValueSet variable="write-hh-data-to-file?">
      <value value="true"/>
    </enumeratedValueSet>
    <enumeratedValueSet variable="op-price-sd">
      <value value="0"/>
    </enumeratedValueSet>
    <enumeratedValueSet variable="write-maps?">
      <value value="false"/>
    </enumeratedValueSet>
    <enumeratedValueSet variable="spillover-share">
      <value value="0.1"/>
    </enumeratedValueSet>
  </experiment>
  <experiment name="js_2016_sc21" repetitions="20" runMetricsEveryStep="true">
    <setup>setup-with-external-maps</setup>
    <go>step</go>
    <timeLimit steps="50"/>
    <metric>count turtles</metric>
    <metric>pcount_op</metric>
    <metric>pcount_rm</metric>
    <metric>pcount_ra</metric>
    <metric>pcount_fo</metric>
    <metric>oilpalm_carbon</metric>
    <metric>rubberagro_carbon</metric>
    <metric>rubbermono_carbon</metric>
    <metric>big_plantation_carbon</metric>
    <metric>forest_carbon</metric>
    <metric>oilpalm_total_carbon</metric>
    <metric>rubber_total_carbon</metric>
    <metric>area_under_agriculture</metric>
    <metric>op_price</metric>
    <metric>rubber_price</metric>
    <metric>mean [h_wealth] of turtles</metric>
    <metric>standard-deviation [h_wealth] of turtles</metric>
    <metric>mean [h_consumption] of turtles</metric>
    <metric>standard-deviation [h_consumption] of turtles</metric>
    <metric>mean [h_fixconsumption] of turtles</metric>
    <metric>standard-deviation [h_fixconsumption] of turtles</metric>
    <metric>mean [h_varconsumption] of turtles</metric>
    <metric>standard-deviation [h_varconsumption] of turtles</metric>
    <metric>mean [h_netcashflow] of turtles</metric>
    <metric>standard-deviation [h_netcashflow] of turtles</metric>
    <metric>min_hh_consumption</metric>
    <metric>max_hh_consumption</metric>
    <metric>yield_op_all_hh_mean</metric>
    <metric>yield_rm_all_hh_mean</metric>
    <metric>yield_gap_op_all_hh_mean</metric>
    <metric>yield_gap_rm_all_hh_mean</metric>
    <enumeratedValueSet variable="price-fluctuation-%">
      <value value="0"/>
    </enumeratedValueSet>
    <enumeratedValueSet variable="which-map">
      <value value="&quot;hundred-farmers3&quot;"/>
    </enumeratedValueSet>
    <enumeratedValueSet variable="same-wealth">
      <value value="10000"/>
    </enumeratedValueSet>
    <enumeratedValueSet variable="patch-age">
      <value value="0"/>
    </enumeratedValueSet>
    <enumeratedValueSet variable="land-use-change-decision">
      <value value="&quot;only-one-field-per-year&quot;"/>
    </enumeratedValueSet>
    <enumeratedValueSet variable="setlanduse">
      <value value="2"/>
    </enumeratedValueSet>
    <enumeratedValueSet variable="op-inefficiency-alpha">
      <value value="3.168"/>
    </enumeratedValueSet>
    <enumeratedValueSet variable="consumption_base">
      <value value="1000"/>
    </enumeratedValueSet>
    <enumeratedValueSet variable="learning-spillover?">
      <value value="false"/>
    </enumeratedValueSet>
    <enumeratedValueSet variable="land-use-change?">
      <value value="true"/>
    </enumeratedValueSet>
    <enumeratedValueSet variable="price_scenario">
      <value value="&quot;historical_trends&quot;"/>
    </enumeratedValueSet>
    <enumeratedValueSet variable="initial-wealth">
      <value value="&quot;log-normal&quot;"/>
    </enumeratedValueSet>
    <enumeratedValueSet variable="rb-inefficiency-alpha">
      <value value="3.445"/>
    </enumeratedValueSet>
    <enumeratedValueSet variable="heterogenous-hhs?">
      <value value="false"/>
    </enumeratedValueSet>
    <enumeratedValueSet variable="setup-hh-network">
      <value value="&quot;hh-nw-kernel-distance&quot;"/>
    </enumeratedValueSet>
    <enumeratedValueSet variable="palm-oil-price">
      <value value="90"/>
    </enumeratedValueSet>
    <enumeratedValueSet variable="rubber-price">
      <value value="1100"/>
    </enumeratedValueSet>
    <enumeratedValueSet variable="rb-price-mu">
      <value value="3"/>
    </enumeratedValueSet>
    <enumeratedValueSet variable="rb-inefficiency-lambda">
      <value value="0.093"/>
    </enumeratedValueSet>
    <enumeratedValueSet variable="min-wealth">
      <value value="30"/>
    </enumeratedValueSet>
    <enumeratedValueSet variable="op-inefficiency-lambda">
      <value value="0.069"/>
    </enumeratedValueSet>
    <enumeratedValueSet variable="consumption_frac_wealth">
      <value value="0.05"/>
    </enumeratedValueSet>
    <enumeratedValueSet variable="reproducable?">
      <value value="false"/>
    </enumeratedValueSet>
    <enumeratedValueSet variable="consumption-on?">
      <value value="true"/>
    </enumeratedValueSet>
    <enumeratedValueSet variable="consumption_frac_cash">
      <value value="0.1"/>
    </enumeratedValueSet>
    <enumeratedValueSet variable="time-horizon">
      <value value="10"/>
    </enumeratedValueSet>
    <enumeratedValueSet variable="rb-price-sd">
      <value value="0"/>
    </enumeratedValueSet>
    <enumeratedValueSet variable="discount-rate">
      <value value="0.1"/>
    </enumeratedValueSet>
    <enumeratedValueSet variable="log-normal-sd">
      <value value="1"/>
    </enumeratedValueSet>
    <enumeratedValueSet variable="hh-nw-param1">
      <value value="10"/>
    </enumeratedValueSet>
    <enumeratedValueSet variable="op-price-mu">
      <value value="0"/>
    </enumeratedValueSet>
    <enumeratedValueSet variable="export-view?">
      <value value="false"/>
    </enumeratedValueSet>
    <enumeratedValueSet variable="log-normal-mean">
      <value value="7"/>
    </enumeratedValueSet>
    <enumeratedValueSet variable="hh-nw-param2">
      <value value="50"/>
    </enumeratedValueSet>
    <enumeratedValueSet variable="write-hh-data-to-file?">
      <value value="false"/>
    </enumeratedValueSet>
    <enumeratedValueSet variable="op-price-sd">
      <value value="0"/>
    </enumeratedValueSet>
    <enumeratedValueSet variable="write-maps?">
      <value value="false"/>
    </enumeratedValueSet>
    <enumeratedValueSet variable="spillover-share">
      <value value="1"/>
    </enumeratedValueSet>
  </experiment>
  <experiment name="js_2016_sc22" repetitions="20" runMetricsEveryStep="true">
    <setup>setup-with-external-maps</setup>
    <go>step</go>
    <timeLimit steps="50"/>
    <metric>count turtles</metric>
    <metric>pcount_op</metric>
    <metric>pcount_rm</metric>
    <metric>pcount_ra</metric>
    <metric>pcount_fo</metric>
    <metric>oilpalm_carbon</metric>
    <metric>rubberagro_carbon</metric>
    <metric>rubbermono_carbon</metric>
    <metric>big_plantation_carbon</metric>
    <metric>forest_carbon</metric>
    <metric>oilpalm_total_carbon</metric>
    <metric>rubber_total_carbon</metric>
    <metric>area_under_agriculture</metric>
    <metric>op_price</metric>
    <metric>rubber_price</metric>
    <metric>mean [h_wealth] of turtles</metric>
    <metric>standard-deviation [h_wealth] of turtles</metric>
    <metric>mean [h_consumption] of turtles</metric>
    <metric>standard-deviation [h_consumption] of turtles</metric>
    <metric>mean [h_fixconsumption] of turtles</metric>
    <metric>standard-deviation [h_fixconsumption] of turtles</metric>
    <metric>mean [h_varconsumption] of turtles</metric>
    <metric>standard-deviation [h_varconsumption] of turtles</metric>
    <metric>mean [h_netcashflow] of turtles</metric>
    <metric>standard-deviation [h_netcashflow] of turtles</metric>
    <metric>min_hh_consumption</metric>
    <metric>max_hh_consumption</metric>
    <metric>yield_op_all_hh_mean</metric>
    <metric>yield_rm_all_hh_mean</metric>
    <metric>yield_gap_op_all_hh_mean</metric>
    <metric>yield_gap_rm_all_hh_mean</metric>
    <enumeratedValueSet variable="price-fluctuation-%">
      <value value="0"/>
    </enumeratedValueSet>
    <enumeratedValueSet variable="which-map">
      <value value="&quot;hundred-farmers3&quot;"/>
    </enumeratedValueSet>
    <enumeratedValueSet variable="same-wealth">
      <value value="10000"/>
    </enumeratedValueSet>
    <enumeratedValueSet variable="patch-age">
      <value value="0"/>
    </enumeratedValueSet>
    <enumeratedValueSet variable="land-use-change-decision">
      <value value="&quot;only-one-field-per-year&quot;"/>
    </enumeratedValueSet>
    <enumeratedValueSet variable="setlanduse">
      <value value="2"/>
    </enumeratedValueSet>
    <enumeratedValueSet variable="op-inefficiency-alpha">
      <value value="3.168"/>
    </enumeratedValueSet>
    <enumeratedValueSet variable="consumption_base">
      <value value="1000"/>
    </enumeratedValueSet>
    <enumeratedValueSet variable="learning-spillover?">
      <value value="false"/>
    </enumeratedValueSet>
    <enumeratedValueSet variable="land-use-change?">
      <value value="true"/>
    </enumeratedValueSet>
    <enumeratedValueSet variable="price_scenario">
      <value value="&quot;historical_trends&quot;"/>
    </enumeratedValueSet>
    <enumeratedValueSet variable="initial-wealth">
      <value value="&quot;log-normal&quot;"/>
    </enumeratedValueSet>
    <enumeratedValueSet variable="rb-inefficiency-alpha">
      <value value="3.445"/>
    </enumeratedValueSet>
    <enumeratedValueSet variable="heterogenous-hhs?">
      <value value="true"/>
    </enumeratedValueSet>
    <enumeratedValueSet variable="setup-hh-network">
      <value value="&quot;hh-nw-kernel-distance&quot;"/>
    </enumeratedValueSet>
    <enumeratedValueSet variable="palm-oil-price">
      <value value="90"/>
    </enumeratedValueSet>
    <enumeratedValueSet variable="rubber-price">
      <value value="1100"/>
    </enumeratedValueSet>
    <enumeratedValueSet variable="rb-price-mu">
      <value value="3"/>
    </enumeratedValueSet>
    <enumeratedValueSet variable="rb-inefficiency-lambda">
      <value value="0.093"/>
    </enumeratedValueSet>
    <enumeratedValueSet variable="min-wealth">
      <value value="30"/>
    </enumeratedValueSet>
    <enumeratedValueSet variable="op-inefficiency-lambda">
      <value value="0.069"/>
    </enumeratedValueSet>
    <enumeratedValueSet variable="consumption_frac_wealth">
      <value value="0.05"/>
    </enumeratedValueSet>
    <enumeratedValueSet variable="reproducable?">
      <value value="false"/>
    </enumeratedValueSet>
    <enumeratedValueSet variable="consumption-on?">
      <value value="true"/>
    </enumeratedValueSet>
    <enumeratedValueSet variable="consumption_frac_cash">
      <value value="0.1"/>
    </enumeratedValueSet>
    <enumeratedValueSet variable="time-horizon">
      <value value="10"/>
    </enumeratedValueSet>
    <enumeratedValueSet variable="rb-price-sd">
      <value value="0"/>
    </enumeratedValueSet>
    <enumeratedValueSet variable="discount-rate">
      <value value="0.1"/>
    </enumeratedValueSet>
    <enumeratedValueSet variable="log-normal-sd">
      <value value="1"/>
    </enumeratedValueSet>
    <enumeratedValueSet variable="hh-nw-param1">
      <value value="10"/>
    </enumeratedValueSet>
    <enumeratedValueSet variable="op-price-mu">
      <value value="0"/>
    </enumeratedValueSet>
    <enumeratedValueSet variable="export-view?">
      <value value="false"/>
    </enumeratedValueSet>
    <enumeratedValueSet variable="log-normal-mean">
      <value value="7"/>
    </enumeratedValueSet>
    <enumeratedValueSet variable="hh-nw-param2">
      <value value="50"/>
    </enumeratedValueSet>
    <enumeratedValueSet variable="write-hh-data-to-file?">
      <value value="false"/>
    </enumeratedValueSet>
    <enumeratedValueSet variable="op-price-sd">
      <value value="0"/>
    </enumeratedValueSet>
    <enumeratedValueSet variable="write-maps?">
      <value value="false"/>
    </enumeratedValueSet>
    <enumeratedValueSet variable="spillover-share">
      <value value="1"/>
    </enumeratedValueSet>
  </experiment>
  <experiment name="js_2016_sc23" repetitions="20" runMetricsEveryStep="true">
    <setup>setup-with-external-maps
export-inefficiency-distribution</setup>
    <go>step</go>
    <final>export-inefficiency-distribution</final>
    <timeLimit steps="50"/>
    <metric>count turtles</metric>
    <metric>pcount_op</metric>
    <metric>pcount_rm</metric>
    <metric>pcount_ra</metric>
    <metric>pcount_fo</metric>
    <metric>oilpalm_carbon</metric>
    <metric>rubberagro_carbon</metric>
    <metric>rubbermono_carbon</metric>
    <metric>big_plantation_carbon</metric>
    <metric>forest_carbon</metric>
    <metric>oilpalm_total_carbon</metric>
    <metric>rubber_total_carbon</metric>
    <metric>area_under_agriculture</metric>
    <metric>op_price</metric>
    <metric>rubber_price</metric>
    <metric>mean [h_wealth] of turtles</metric>
    <metric>standard-deviation [h_wealth] of turtles</metric>
    <metric>mean [h_consumption] of turtles</metric>
    <metric>standard-deviation [h_consumption] of turtles</metric>
    <metric>mean [h_fixconsumption] of turtles</metric>
    <metric>standard-deviation [h_fixconsumption] of turtles</metric>
    <metric>mean [h_varconsumption] of turtles</metric>
    <metric>standard-deviation [h_varconsumption] of turtles</metric>
    <metric>mean [h_netcashflow] of turtles</metric>
    <metric>standard-deviation [h_netcashflow] of turtles</metric>
    <metric>min_hh_consumption</metric>
    <metric>max_hh_consumption</metric>
    <metric>yield_op_all_hh_mean</metric>
    <metric>yield_rm_all_hh_mean</metric>
    <metric>yield_gap_op_all_hh_mean</metric>
    <metric>yield_gap_rm_all_hh_mean</metric>
    <enumeratedValueSet variable="price-fluctuation-%">
      <value value="0"/>
    </enumeratedValueSet>
    <enumeratedValueSet variable="which-map">
      <value value="&quot;hundred-farmers3&quot;"/>
    </enumeratedValueSet>
    <enumeratedValueSet variable="same-wealth">
      <value value="10000"/>
    </enumeratedValueSet>
    <enumeratedValueSet variable="patch-age">
      <value value="0"/>
    </enumeratedValueSet>
    <enumeratedValueSet variable="land-use-change-decision">
      <value value="&quot;only-one-field-per-year&quot;"/>
    </enumeratedValueSet>
    <enumeratedValueSet variable="setlanduse">
      <value value="2"/>
    </enumeratedValueSet>
    <enumeratedValueSet variable="op-inefficiency-alpha">
      <value value="3.168"/>
    </enumeratedValueSet>
    <enumeratedValueSet variable="consumption_base">
      <value value="1000"/>
    </enumeratedValueSet>
    <enumeratedValueSet variable="learning-spillover?">
      <value value="true"/>
    </enumeratedValueSet>
    <enumeratedValueSet variable="land-use-change?">
      <value value="true"/>
    </enumeratedValueSet>
    <enumeratedValueSet variable="price_scenario">
      <value value="&quot;historical_trends&quot;"/>
    </enumeratedValueSet>
    <enumeratedValueSet variable="initial-wealth">
      <value value="&quot;log-normal&quot;"/>
    </enumeratedValueSet>
    <enumeratedValueSet variable="rb-inefficiency-alpha">
      <value value="3.445"/>
    </enumeratedValueSet>
    <enumeratedValueSet variable="heterogenous-hhs?">
      <value value="true"/>
    </enumeratedValueSet>
    <enumeratedValueSet variable="setup-hh-network">
      <value value="&quot;hh-nw-kernel-distance&quot;"/>
    </enumeratedValueSet>
    <enumeratedValueSet variable="palm-oil-price">
      <value value="90"/>
    </enumeratedValueSet>
    <enumeratedValueSet variable="rubber-price">
      <value value="1100"/>
    </enumeratedValueSet>
    <enumeratedValueSet variable="rb-price-mu">
      <value value="3"/>
    </enumeratedValueSet>
    <enumeratedValueSet variable="rb-inefficiency-lambda">
      <value value="0.093"/>
    </enumeratedValueSet>
    <enumeratedValueSet variable="min-wealth">
      <value value="30"/>
    </enumeratedValueSet>
    <enumeratedValueSet variable="op-inefficiency-lambda">
      <value value="0.069"/>
    </enumeratedValueSet>
    <enumeratedValueSet variable="consumption_frac_wealth">
      <value value="0.05"/>
    </enumeratedValueSet>
    <enumeratedValueSet variable="reproducable?">
      <value value="false"/>
    </enumeratedValueSet>
    <enumeratedValueSet variable="consumption-on?">
      <value value="true"/>
    </enumeratedValueSet>
    <enumeratedValueSet variable="consumption_frac_cash">
      <value value="0.1"/>
    </enumeratedValueSet>
    <enumeratedValueSet variable="time-horizon">
      <value value="10"/>
    </enumeratedValueSet>
    <enumeratedValueSet variable="rb-price-sd">
      <value value="0"/>
    </enumeratedValueSet>
    <enumeratedValueSet variable="discount-rate">
      <value value="0.1"/>
    </enumeratedValueSet>
    <enumeratedValueSet variable="log-normal-sd">
      <value value="1"/>
    </enumeratedValueSet>
    <enumeratedValueSet variable="hh-nw-param1">
      <value value="10"/>
    </enumeratedValueSet>
    <enumeratedValueSet variable="op-price-mu">
      <value value="0"/>
    </enumeratedValueSet>
    <enumeratedValueSet variable="export-view?">
      <value value="false"/>
    </enumeratedValueSet>
    <enumeratedValueSet variable="log-normal-mean">
      <value value="7"/>
    </enumeratedValueSet>
    <enumeratedValueSet variable="hh-nw-param2">
      <value value="50"/>
    </enumeratedValueSet>
    <enumeratedValueSet variable="write-hh-data-to-file?">
      <value value="true"/>
    </enumeratedValueSet>
    <enumeratedValueSet variable="op-price-sd">
      <value value="0"/>
    </enumeratedValueSet>
    <enumeratedValueSet variable="write-maps?">
      <value value="false"/>
    </enumeratedValueSet>
    <enumeratedValueSet variable="spillover-share">
      <value value="0.1"/>
    </enumeratedValueSet>
  </experiment>
</experiments>
@#$#@#$#@
@#$#@#$#@
default
0.0
-0.2 0 0.0 1.0
0.0 1 1.0 0.0
0.2 0 0.0 1.0
link direction
true
0
Line -7500403 true 150 150 90 180
Line -7500403 true 150 150 210 180

@#$#@#$#@
1
@#$#@#$#@
