# Supplementary material for: Land-use change in oil palm dominated tropical landscapes—An agent-based model to explore ecological and socio-economic trade-offs
Source: PLoS One. 2018 Jan 19;13(1):e0190506. doi: 10.1371/journal.pone.0190506 (PMC5774713; doi:10.1371/journal.pone.0190506)
Supplement: S2 Data — (ZIP) [file pone.0190506.s004.zip › EFForTS-ABM/input/maps/fifty-farmers2/forest-patch-raster.prj]

PROJCS["Transverse_Mercator";GEOGCS["GCS_WGS_1984";DATUM["D_WGS_1984";SPHEROID["WGS_1984";6378137.0;298.257223563002]];PRIMEM["Greenwich";0.0];UNIT["org.ngs.ngunits.unit.TransformedUnit@3c8f4220";0.01745329252]];PROJECTION["Transverse_Mercator"];PARAMETER["latitude_of_origin";0.0];PARAMETER["false_northing";10000000.0];PARAMETER["scale_factor";0.9996];PARAMETER["central_meridian";105.0];PARAMETER["false_easting";500000.0];UNIT["org.ngs.ngunits.unit.BaseUnit@6d";1.0]]
