# Supplementary material for: Land-use change in oil palm dominated tropical landscapes—An agent-based model to explore ecological and socio-economic trade-offs
Source: PLoS One. 2018 Jan 19;13(1):e0190506. doi: 10.1371/journal.pone.0190506 (PMC5774713; doi:10.1371/journal.pone.0190506)
Supplement: S2 Data — (ZIP) [file pone.0190506.s004.zip › EFForTS-ABM/input/maps/fifty-farmers/forest-patch-raster.asc]

NCOLS 100
NROWS 100
XLLCORNER 263062.553729
YLLCORNER 9799670.721002
CELLSIZE 50
NODATA_VALUE NaN
3 3 3 3 3 3 3 3 3 3 3 3 3 3 3 3 3 3 3 3 3 3 3 3 3 3 3 3 3 3 3 3 3 3 3 3 3 3 3 3 -1 24 24 24 24 24 24 24 24 24 24 24 24 24 24 24 24 24 24 24 24 24 24 24 24 24 24 24 24 24 24 24 24 24 24 24 24 24 24 24 24 24 24 24 24 24 24 24 24 24 24 24 24 24 24 24 24 24 24 24 
3 3 3 3 3 3 3 3 3 3 3 3 3 3 3 3 3 3 3 3 3 3 3 3 3 3 3 3 3 3 3 3 3 3 3 3 3 3 3 -1 -1 24 24 24 24 24 24 24 24 24 24 24 24 24 24 24 24 24 24 24 24 24 24 24 24 24 24 24 24 24 24 24 24 24 24 24 24 24 24 24 24 24 24 24 24 24 24 24 24 24 24 24 24 24 24 24 24 24 24 24 
3 3 3 3 3 3 3 3 3 3 3 3 3 3 3 3 3 3 3 3 3 3 3 3 3 3 3 3 3 3 3 3 3 3 3 3 3 3 3 -1 24 24 24 24 24 24 24 24 24 24 24 24 24 24 24 24 24 24 24 24 24 24 24 24 24 24 24 24 24 24 24 24 24 24 24 24 24 24 24 24 24 24 24 24 24 24 24 24 24 24 24 24 24 24 24 24 24 24 24 24 
3 3 3 3 3 3 3 3 3 3 3 3 3 3 3 3 3 3 3 3 3 3 3 3 3 3 3 3 3 3 3 3 3 3 3 3 3 3 -1 -1 24 24 24 24 24 24 24 24 24 24 24 24 24 24 24 24 24 24 24 24 24 24 24 24 24 24 24 24 24 24 24 24 24 24 24 24 24 24 24 24 24 24 24 24 24 24 24 24 24 24 24 24 24 24 24 24 24 24 24 24 
3 3 3 3 3 3 3 3 3 3 3 3 3 3 3 3 3 3 3 3 3 3 3 3 3 3 3 3 3 3 3 3 3 3 3 3 3 -1 -1 24 24 24 24 24 24 24 24 24 24 24 24 24 24 24 24 24 24 24 24 24 24 24 24 24 24 24 24 24 24 24 24 24 24 24 24 24 24 24 24 24 24 24 24 24 24 24 24 24 24 24 24 24 24 24 24 24 24 24 24 24 
3 3 3 3 3 3 3 3 3 3 3 3 3 3 3 3 3 3 3 3 3 3 3 3 3 3 3 3 3 3 3 3 -1 -1 -1 -1 3 -1 24 24 24 24 24 24 24 24 24 24 24 24 24 24 24 24 24 24 24 24 24 24 24 24 24 24 24 24 24 24 24 24 24 24 24 24 24 24 24 24 24 24 24 24 24 24 24 24 24 24 24 24 24 24 24 24 24 24 24 24 24 24 
3 3 3 3 3 3 3 3 3 3 3 3 3 3 3 3 3 3 3 3 3 3 3 3 3 3 3 3 3 3 3 3 3 -1 -1 -1 -1 -1 -1 24 24 24 24 24 24 24 24 24 24 24 24 24 24 24 24 24 24 24 24 24 24 24 24 24 24 24 24 24 24 24 24 24 24 24 24 24 24 24 24 24 24 24 24 24 24 24 24 24 24 24 24 24 24 24 24 24 24 24 24 24 
3 3 3 3 3 3 3 3 3 3 3 3 3 3 3 3 3 3 3 3 3 3 3 3 3 3 3 3 3 3 3 3 3 3 -1 -1 -1 3 -1 -1 -1 -1 24 24 24 24 24 24 24 24 24 24 24 24 24 24 24 24 24 24 24 24 24 24 24 24 24 24 24 24 24 24 24 24 24 24 24 24 24 24 24 24 24 24 24 24 24 24 24 24 24 24 24 24 24 24 24 24 24 24 
3 3 3 3 3 3 3 3 3 3 3 3 3 3 3 3 3 3 3 3 3 3 3 3 3 3 3 -1 -1 -1 3 3 3 3 -1 3 3 3 3 3 3 -1 -1 24 24 24 24 24 24 24 24 24 24 24 24 24 24 24 24 24 24 24 24 24 24 24 24 24 24 24 24 24 24 24 24 24 24 24 24 24 24 24 24 24 24 24 24 24 24 24 24 24 24 24 24 24 24 24 24 24 
3 3 3 3 3 3 3 3 3 3 3 3 3 3 3 3 3 3 3 3 3 3 3 3 3 3 -1 -1 3 -1 -1 -1 -1 -1 -1 3 3 3 3 3 3 3 -1 -1 24 24 24 24 24 24 24 24 24 24 24 24 24 24 24 24 24 24 24 24 24 24 24 24 24 24 24 24 24 24 24 24 24 24 24 24 24 24 24 24 24 24 24 24 24 24 24 24 24 24 24 24 24 24 24 24 
3 3 3 3 3 3 3 3 3 3 3 3 3 3 3 3 3 3 3 3 3 3 3 3 3 3 3 3 3 3 3 3 -1 3 3 3 3 3 3 3 3 3 3 -1 -1 24 24 24 24 24 24 24 24 24 24 24 24 24 24 24 24 24 24 24 24 24 24 24 24 24 24 24 24 24 24 24 24 24 24 24 24 24 24 24 24 24 24 24 24 24 24 24 24 24 24 24 24 24 24 24 
3 3 3 3 3 3 3 3 3 3 3 3 3 3 3 3 3 3 3 3 3 3 3 3 3 3 3 3 3 3 3 3 3 3 3 3 3 3 3 3 3 3 3 3 -1 -1 -1 -1 -1 -1 24 24 24 24 24 24 24 24 24 24 24 24 24 24 24 24 24 24 24 24 24 24 24 24 24 24 24 24 24 24 24 24 24 24 24 24 24 24 24 24 24 24 24 24 24 24 24 24 24 24 
3 3 3 3 3 3 3 3 3 3 3 3 3 3 3 3 3 3 3 3 3 3 3 3 3 3 3 3 3 3 3 3 3 3 3 3 3 3 3 3 3 3 3 3 3 3 3 3 3 -1 -1 -1 24 24 24 24 24 24 24 24 24 24 24 24 24 24 24 24 24 24 24 24 24 24 24 24 24 24 24 24 24 24 24 24 24 24 24 24 24 24 24 24 24 24 24 24 24 24 24 24 
3 3 3 3 3 3 3 3 3 3 3 3 3 3 3 3 3 3 3 3 3 3 3 3 3 3 3 3 3 3 3 3 3 3 3 3 3 3 3 3 3 3 3 3 3 3 3 3 3 3 3 -1 -1 24 24 24 24 24 24 24 24 24 24 24 24 24 24 24 24 24 24 24 24 24 24 24 24 24 24 24 24 24 24 24 24 24 24 24 24 24 24 24 24 24 24 24 24 24 24 24 
3 3 3 3 3 3 3 3 3 3 3 3 3 3 3 3 3 3 3 3 3 3 3 3 3 3 3 3 3 3 3 3 3 3 3 3 3 3 3 3 3 3 3 3 3 3 3 3 3 3 3 3 -1 24 24 24 -1 24 24 24 24 24 24 24 24 24 24 24 24 24 24 24 24 24 24 24 24 24 24 24 24 24 24 24 24 24 24 24 24 24 24 24 24 24 24 24 24 24 24 24 
3 3 3 3 3 3 3 3 3 3 3 3 3 3 3 3 3 3 3 3 3 3 3 3 3 3 3 3 3 3 3 3 3 3 3 3 3 3 3 3 3 3 3 3 3 3 3 3 3 3 3 3 -1 -1 -1 -1 -1 -1 -1 -1 -1 24 24 24 24 24 24 24 24 24 24 24 24 24 24 24 24 24 24 24 24 24 24 24 24 24 24 24 24 24 24 24 24 24 24 24 24 24 24 24 
-1 -1 3 3 3 -1 -1 -1 3 3 3 3 3 3 3 3 3 3 3 3 3 3 3 3 3 3 3 3 3 3 3 3 3 3 3 3 3 3 3 3 3 3 3 3 3 3 3 3 3 3 3 3 3 -1 -1 3 3 3 3 3 -1 -1 24 24 24 24 24 24 24 24 24 24 24 24 24 24 24 24 24 24 24 24 24 24 24 24 24 24 24 24 24 24 24 24 24 24 24 24 24 24 
-1 -1 -1 3 3 -1 -1 -1 -1 -1 3 3 3 3 3 3 3 3 3 3 3 3 3 3 3 3 3 3 3 3 3 3 3 3 3 3 3 3 3 3 3 3 3 3 3 3 3 3 3 3 3 3 3 3 3 3 3 3 3 3 3 -1 24 24 24 24 24 24 24 24 24 24 24 24 24 24 24 24 24 24 24 24 24 24 24 24 24 24 24 24 24 24 24 24 24 24 24 24 24 24 
2 -1 -1 3 3 -1 -1 -1 -1 -1 3 3 3 3 3 3 3 3 3 3 3 3 3 3 3 3 3 3 3 3 3 3 3 3 3 3 3 3 3 3 3 3 3 3 3 3 3 3 3 3 3 3 3 3 3 3 3 3 3 3 3 -1 -1 24 24 24 24 24 24 24 24 24 24 24 24 24 24 24 24 24 24 24 24 24 24 24 24 24 24 24 24 24 24 24 24 24 24 24 24 24 
2 -1 -1 -1 3 -1 -1 -1 -1 -1 3 3 3 3 3 3 3 3 3 3 3 3 3 3 3 3 3 3 3 3 3 3 3 3 3 3 3 3 3 3 3 3 3 3 3 3 3 3 3 3 3 3 3 3 3 3 3 3 3 3 3 3 -1 24 24 24 24 24 24 24 24 24 24 24 24 24 24 24 24 24 24 24 24 24 24 24 24 24 24 24 24 24 24 24 24 24 24 24 24 24 
2 2 2 -1 -1 -1 -1 3 3 3 3 3 3 3 3 3 3 3 3 3 3 3 3 3 3 3 3 3 3 3 3 3 3 3 3 3 3 3 3 3 3 3 3 3 3 3 3 3 3 3 3 3 3 3 3 3 3 3 3 3 3 3 -1 24 24 24 24 24 24 24 24 24 24 24 24 24 24 24 24 24 24 24 24 24 24 24 24 24 24 24 24 24 24 24 24 24 24 24 24 24 
2 2 2 2 2 2 -1 3 3 3 3 3 3 3 3 3 3 3 3 3 3 3 3 3 3 3 3 3 3 3 3 3 3 3 3 3 3 3 3 3 3 3 3 3 3 3 3 3 3 3 3 3 3 3 3 3 3 3 3 3 3 3 -1 -1 -1 24 24 24 24 -1 -1 -1 24 24 24 24 24 24 24 24 24 24 24 24 24 24 24 24 24 24 24 24 24 24 24 24 24 24 24 24 
2 2 2 2 2 2 -1 -1 3 3 3 3 3 3 3 3 3 3 3 3 3 3 3 3 3 3 3 3 3 3 3 3 3 3 3 3 3 3 3 3 3 3 3 3 3 3 3 3 3 3 3 3 3 3 3 3 3 3 3 3 3 3 3 3 -1 -1 -1 -1 24 -1 -1 -1 -1 24 24 24 24 24 24 24 24 24 24 24 24 24 24 24 24 24 24 24 24 24 24 24 24 24 24 24 
2 2 2 2 2 2 2 -1 -1 3 3 3 3 3 3 3 3 -1 3 3 3 3 3 3 3 3 3 3 3 3 3 3 3 3 3 3 3 3 3 3 3 3 3 3 3 3 3 3 3 3 3 3 3 3 3 3 3 3 3 3 3 3 3 3 3 3 -1 -1 -1 -1 -1 -1 -1 24 24 24 24 24 24 24 24 24 24 24 24 24 24 24 24 24 24 24 24 24 24 24 24 24 24 24 
2 2 2 2 2 2 2 2 -1 3 3 3 3 3 3 -1 -1 -1 -1 3 3 3 3 3 3 3 3 3 3 3 3 3 3 3 3 3 3 3 3 3 3 3 3 3 3 3 3 3 3 3 3 3 3 3 3 3 3 3 3 3 3 3 3 3 3 3 3 -1 -1 -1 -1 -1 -1 24 24 24 24 24 24 24 24 24 24 24 24 24 24 24 24 24 24 24 24 24 24 24 24 24 24 24 
2 2 2 2 2 2 2 2 -1 -1 -1 3 3 -1 -1 -1 2 2 -1 -1 3 3 3 3 3 3 3 3 3 3 3 3 3 3 3 3 3 3 3 3 3 3 3 3 3 3 3 3 3 3 3 3 3 3 3 3 3 3 3 3 3 3 3 3 3 3 3 -1 -1 -1 -1 -1 -1 -1 24 24 24 24 24 24 24 24 24 24 24 24 24 24 24 24 24 24 24 24 24 24 24 24 24 24 
2 2 2 2 2 2 2 2 2 2 -1 -1 -1 -1 2 2 2 2 2 -1 -1 -1 3 3 3 3 3 3 3 3 3 3 3 3 3 3 3 3 3 3 3 3 3 3 3 3 3 3 3 3 3 3 3 3 3 3 3 3 3 3 3 3 3 3 3 -1 -1 -1 -1 3 -1 -1 -1 -1 24 24 24 24 24 24 24 24 24 24 24 24 24 24 24 24 24 24 24 24 24 24 24 24 24 24 
2 2 2 2 2 2 2 2 2 2 2 2 2 2 2 2 2 2 2 -1 -1 -1 3 3 3 3 3 3 3 3 3 3 3 3 3 3 3 3 3 3 3 3 3 3 3 3 3 3 3 3 3 3 3 3 3 3 3 3 3 3 3 3 3 3 3 -1 -1 -1 -1 3 3 -1 -1 -1 24 24 24 24 24 24 24 24 24 24 24 24 24 24 24 24 24 24 24 24 24 24 24 24 24 24 
2 2 2 2 2 2 2 2 2 2 2 2 2 2 2 2 2 2 -1 -1 3 3 3 3 3 3 3 3 3 3 3 3 3 3 3 3 3 3 3 3 3 3 3 3 3 3 3 3 3 3 3 3 3 3 3 3 3 3 3 3 3 3 3 3 3 -1 -1 -1 3 3 3 3 3 -1 -1 24 24 24 24 24 24 24 24 24 24 24 24 24 24 24 24 24 24 24 24 24 24 24 24 24 
2 2 2 2 2 2 2 2 2 2 2 2 2 2 2 2 2 2 -1 3 3 3 3 3 3 3 3 3 3 3 3 3 3 3 3 3 3 3 3 3 3 3 3 3 3 3 3 3 3 3 3 3 3 3 3 3 3 3 3 3 3 3 3 3 3 3 3 3 3 3 3 3 3 3 -1 -1 -1 24 24 24 24 24 24 24 24 24 24 24 24 24 24 24 24 24 24 24 24 24 24 24 
2 2 2 2 2 2 2 2 2 2 2 2 2 2 2 2 2 -1 -1 3 3 3 3 3 3 3 3 3 3 3 3 3 3 3 3 3 3 3 3 3 3 3 3 3 3 3 3 3 3 3 3 3 3 3 3 3 3 3 3 3 3 3 3 3 3 3 3 3 3 3 3 3 3 3 3 3 -1 24 24 24 24 24 24 24 24 24 24 24 24 24 24 24 24 24 24 24 24 24 24 24 
2 2 2 2 2 2 2 2 2 2 2 2 2 2 2 2 2 -1 3 3 3 3 3 3 3 3 3 3 3 3 3 3 3 3 3 3 3 3 3 3 3 3 3 3 3 3 3 3 3 3 3 3 3 3 3 3 3 3 3 3 3 3 3 3 3 3 3 3 3 3 3 3 3 3 3 3 -1 24 24 24 24 24 24 24 24 24 24 24 24 -1 -1 24 24 24 24 24 24 24 24 24 
2 2 2 2 2 2 2 2 2 2 2 2 2 2 2 2 2 -1 3 3 3 3 3 3 3 3 3 3 3 3 3 3 3 3 3 3 3 3 3 3 3 3 3 3 3 3 3 3 3 3 3 3 3 3 3 3 3 3 3 3 3 3 3 3 3 3 3 3 3 3 3 3 3 3 3 3 -1 -1 24 24 24 24 24 24 24 -1 -1 -1 -1 -1 -1 24 24 24 24 24 24 24 24 24 
2 2 2 2 2 2 2 2 2 2 2 2 -1 -1 -1 -1 -1 -1 3 3 3 3 3 3 3 3 3 3 3 3 3 3 3 3 3 3 3 3 3 3 3 3 3 3 3 3 3 3 3 3 3 3 3 3 3 3 3 3 3 3 3 3 3 3 3 3 3 3 3 3 3 3 3 3 3 3 3 -1 24 24 24 24 24 24 24 -1 -1 -1 -1 -1 -1 24 -1 -1 24 24 -1 -1 24 24 
2 2 2 2 2 2 2 2 2 2 2 2 -1 -1 -1 -1 -1 3 3 3 3 3 3 3 3 3 3 3 3 3 3 3 3 3 3 3 3 3 3 3 3 3 3 3 3 3 3 3 3 3 3 3 3 3 3 3 3 3 3 3 3 3 3 3 3 3 3 3 3 3 3 3 3 3 3 3 3 -1 -1 24 24 24 24 24 24 -1 -1 -1 -1 -1 -1 -1 -1 -1 -1 -1 -1 -1 -1 24 
2 2 2 2 2 2 2 2 2 2 2 2 -1 -1 -1 -1 -1 3 3 3 3 3 3 3 3 3 3 3 3 3 3 3 3 3 3 3 3 3 3 3 3 3 3 3 3 3 3 3 3 3 3 3 3 3 3 3 3 3 3 3 3 3 3 3 3 3 3 3 3 3 3 3 3 3 3 3 3 -1 -1 24 24 24 24 24 24 -1 -1 -1 -1 -1 -1 -1 -1 -1 44 44 44 44 -1 -1 
2 2 2 2 2 2 2 2 2 2 2 2 2 2 2 -1 -1 -1 3 3 3 3 3 3 3 3 3 3 3 3 3 3 3 3 3 3 3 3 3 3 3 3 3 3 3 3 3 3 3 3 3 3 3 3 3 3 3 3 3 3 3 3 3 3 3 3 3 3 3 3 3 3 3 3 3 3 3 -1 24 24 -1 -1 24 24 24 24 -1 -1 -1 -1 -1 -1 -1 44 44 44 44 44 44 44 
2 2 2 2 2 2 2 2 2 2 2 2 2 2 2 -1 -1 -1 -1 -1 -1 3 3 3 3 3 3 3 3 3 3 3 3 3 3 3 3 3 3 3 3 3 3 3 3 3 3 3 3 3 3 3 3 3 3 3 3 3 3 3 3 3 3 3 3 3 3 3 3 3 3 3 3 3 3 3 3 -1 -1 24 -1 -1 24 24 24 24 -1 -1 -1 -1 -1 -1 -1 -1 44 44 44 44 44 44 
2 2 2 2 2 2 2 2 2 2 2 2 2 2 2 2 2 2 2 2 -1 3 3 3 3 3 3 3 3 3 3 3 3 3 3 3 3 3 3 3 3 3 3 3 3 3 3 3 3 3 3 3 3 3 3 3 3 3 3 3 3 3 3 3 3 3 3 3 3 3 3 3 3 3 3 3 3 3 -1 -1 -1 -1 24 24 24 24 -1 -1 -1 -1 -1 44 44 44 44 44 44 44 44 44 
2 2 2 2 2 2 2 2 2 2 2 2 2 2 2 2 2 2 2 2 -1 -1 3 3 3 3 3 3 3 3 3 3 3 3 3 3 3 3 3 3 3 3 3 3 3 3 3 3 3 3 3 3 3 3 3 3 3 3 3 3 3 3 3 3 3 3 3 3 3 3 3 3 3 3 3 3 3 3 3 3 3 -1 -1 -1 24 24 -1 -1 -1 -1 44 44 44 44 44 44 44 44 44 44 
2 2 2 2 2 2 2 2 2 2 2 2 2 2 2 2 2 2 2 2 2 -1 3 3 3 3 3 3 3 3 3 3 3 3 3 3 3 3 3 3 3 3 3 3 3 3 3 3 3 3 3 3 3 3 3 3 3 3 3 3 3 3 3 3 3 3 3 3 3 3 3 3 3 3 3 3 3 3 3 3 -1 -1 44 -1 -1 -1 -1 -1 44 44 44 44 44 44 44 44 44 44 44 44 
2 2 2 2 2 2 2 2 2 2 2 2 2 2 2 2 2 2 2 2 2 -1 3 3 3 3 3 3 3 3 3 3 3 3 3 3 3 3 3 3 3 3 3 3 3 3 3 3 3 3 3 3 3 3 3 3 3 3 3 3 3 3 3 3 3 3 3 3 3 3 3 3 3 3 3 3 3 3 3 3 -1 44 44 44 44 44 44 44 44 44 44 44 44 44 44 44 44 44 44 44 
2 2 2 2 2 2 2 2 2 2 2 2 2 2 2 2 2 2 2 2 2 -1 -1 3 3 3 3 3 3 3 3 3 3 3 3 3 3 3 3 3 3 3 3 3 3 3 3 3 3 3 3 3 3 3 3 3 3 3 3 3 3 3 3 3 3 3 3 3 3 3 3 3 3 3 3 3 3 3 3 -1 -1 44 44 44 44 44 44 44 44 44 44 44 44 44 44 44 44 44 44 44 
2 2 2 2 2 2 2 2 2 2 2 2 2 2 2 2 2 2 2 2 2 2 -1 3 3 3 3 3 3 3 3 3 3 3 3 3 3 3 3 3 3 3 3 3 3 3 3 3 3 3 3 3 3 3 3 3 3 3 3 3 3 3 3 3 3 3 3 3 3 3 3 3 3 3 3 -1 -1 -1 -1 -1 44 44 44 44 44 44 44 44 44 44 44 44 44 44 44 44 44 44 44 44 
2 2 2 2 2 2 2 2 2 2 2 2 2 2 2 2 2 2 2 2 2 2 -1 -1 3 3 3 -1 3 3 3 3 3 3 3 3 3 3 3 3 3 3 3 3 3 3 3 3 3 3 3 3 3 3 3 3 3 3 3 3 3 3 3 3 3 3 3 3 3 3 3 -1 -1 3 3 -1 -1 -1 -1 -1 44 44 44 44 44 44 44 44 44 44 44 44 44 44 44 44 44 44 44 44 
2 2 2 2 2 2 2 2 2 2 2 2 2 2 2 2 2 2 2 2 2 2 2 -1 -1 -1 -1 -1 -1 -1 -1 -1 3 3 3 3 3 3 3 3 3 3 3 3 3 3 3 3 3 3 3 3 3 3 3 3 3 3 3 3 3 3 3 3 3 3 -1 -1 -1 3 -1 -1 3 3 3 -1 -1 -1 -1 -1 -1 44 44 44 44 44 44 44 44 44 44 44 44 44 44 44 44 44 44 44 
2 2 2 2 2 2 2 2 2 2 2 2 2 2 2 2 2 2 2 2 2 2 2 -1 -1 -1 -1 -1 -1 -1 -1 -1 3 3 3 3 3 3 3 3 3 3 3 3 3 3 3 3 3 3 3 3 3 3 3 3 3 3 3 3 3 3 3 -1 -1 -1 -1 45 -1 -1 -1 -1 -1 -1 -1 -1 -1 -1 -1 -1 -1 44 44 44 44 44 44 44 44 44 44 44 44 44 44 44 44 44 44 44 
2 2 2 2 2 2 2 2 2 2 -1 -1 2 2 2 2 2 2 2 2 2 2 2 -1 -1 -1 -1 -1 -1 -1 -1 -1 -1 -1 3 3 3 3 3 3 3 3 3 3 3 3 3 3 3 3 3 3 3 3 3 3 3 3 3 3 3 3 3 -1 -1 -1 -1 -1 46 -1 -1 -1 -1 -1 -1 -1 -1 -1 -1 -1 -1 -1 44 44 44 44 44 44 44 44 44 44 44 44 44 44 44 44 44 44 
2 2 2 2 2 2 2 2 -1 -1 -1 -1 -1 -1 2 2 2 2 2 2 2 2 2 -1 -1 16 16 16 -1 -1 -1 -1 -1 -1 -1 -1 -1 3 3 3 3 3 3 3 3 3 3 3 3 3 3 3 3 3 3 3 3 -1 -1 3 -1 -1 -1 -1 -1 42 -1 -1 -1 -1 -1 -1 -1 -1 -1 -1 -1 -1 -1 -1 -1 -1 44 44 44 44 44 44 44 44 44 44 44 44 44 44 44 44 44 44 
2 2 2 2 2 2 2 -1 -1 4 4 4 4 -1 2 2 2 2 2 2 2 2 -1 -1 -1 -1 -1 -1 -1 -1 -1 20 20 20 20 20 -1 -1 3 3 -1 -1 -1 -1 3 3 3 3 3 3 -1 -1 -1 -1 -1 -1 -1 -1 -1 -1 -1 -1 -1 -1 -1 -1 -1 -1 -1 -1 -1 -1 -1 49 -1 -1 -1 -1 -1 -1 -1 -1 44 44 44 44 44 44 44 44 44 44 44 44 44 44 44 44 44 44 
2 2 2 2 2 2 -1 -1 4 4 4 4 4 -1 -1 -1 -1 2 2 2 2 2 -1 -1 -1 -1 -1 -1 -1 -1 -1 -1 -1 20 20 20 20 -1 -1 -1 -1 20 20 -1 -1 -1 -1 -1 -1 -1 -1 29 29 29 29 29 29 29 29 29 -1 -1 -1 -1 -1 -1 -1 -1 -1 -1 -1 -1 -1 -1 -1 -1 -1 -1 -1 -1 44 44 44 44 44 44 44 44 44 44 44 44 44 44 44 44 44 44 44 44 
2 2 2 2 2 -1 -1 -1 4 4 4 4 4 -1 -1 -1 -1 -1 -1 -1 -1 -1 -1 -1 -1 -1 -1 -1 -1 -1 20 20 20 20 20 20 20 20 20 20 20 20 20 20 20 20 20 20 -1 -1 -1 29 29 29 29 29 29 -1 -1 -1 38 38 38 -1 -1 -1 -1 -1 -1 -1 -1 -1 -1 -1 -1 -1 -1 -1 -1 -1 44 44 44 44 44 44 44 44 44 44 44 44 44 44 44 44 44 44 44 44 
2 2 2 2 -1 -1 4 -1 4 4 4 4 4 -1 -1 -1 -1 -1 -1 -1 -1 13 -1 -1 -1 -1 -1 -1 -1 -1 -1 20 20 20 20 20 20 20 20 20 20 20 20 20 20 20 -1 -1 -1 29 29 29 29 29 29 29 29 -1 -1 -1 -1 -1 -1 -1 -1 -1 -1 -1 -1 -1 -1 -1 -1 -1 51 -1 -1 -1 -1 -1 44 44 44 44 44 44 44 44 44 44 44 44 44 44 44 44 44 44 44 44 
2 2 -1 -1 -1 4 4 -1 -1 4 4 4 4 -1 -1 -1 -1 -1 -1 -1 -1 13 -1 -1 -1 -1 -1 -1 -1 18 -1 -1 -1 20 20 20 20 20 20 20 20 20 20 20 -1 -1 -1 29 29 29 29 29 29 29 29 29 29 -1 -1 -1 -1 -1 -1 -1 -1 -1 -1 -1 -1 -1 48 -1 -1 -1 -1 -1 -1 -1 -1 -1 -1 -1 44 44 44 44 44 44 44 44 44 44 44 44 44 44 44 44 44 44 
2 -1 -1 4 4 4 4 4 -1 4 4 4 4 4 -1 -1 -1 -1 -1 -1 -1 -1 -1 -1 14 -1 -1 -1 -1 -1 -1 -1 -1 -1 -1 -1 20 20 20 20 20 -1 -1 -1 -1 29 29 29 29 29 29 29 29 29 29 29 29 -1 -1 -1 -1 -1 -1 -1 40 -1 -1 -1 -1 -1 -1 -1 -1 -1 -1 -1 -1 -1 -1 -1 -1 -1 44 44 44 44 44 44 44 44 44 44 44 44 44 44 44 44 44 44 
-1 -1 4 4 4 4 4 4 4 4 4 4 4 -1 -1 -1 -1 -1 -1 -1 -1 -1 -1 -1 14 -1 -1 -1 -1 -1 -1 -1 -1 -1 -1 -1 20 20 20 -1 -1 -1 17 -1 -1 29 29 29 29 29 29 29 29 29 29 29 29 -1 -1 -1 -1 -1 -1 -1 40 -1 -1 -1 -1 -1 -1 -1 -1 -1 50 -1 -1 -1 -1 -1 -1 -1 44 44 44 44 44 44 44 44 44 44 44 44 44 44 44 44 44 44 
-1 4 4 4 4 4 4 4 4 4 4 4 4 4 -1 9 -1 -1 10 -1 -1 -1 -1 -1 14 -1 15 -1 -1 -1 -1 -1 17 -1 -1 -1 -1 -1 -1 -1 17 17 17 -1 -1 29 29 29 29 29 29 29 29 -1 -1 -1 -1 -1 -1 -1 -1 -1 -1 -1 -1 -1 43 -1 -1 -1 -1 -1 -1 -1 -1 -1 -1 -1 -1 -1 -1 -1 44 44 44 44 44 44 44 44 44 44 44 44 44 44 44 44 44 44 
1 -1 -1 -1 -1 4 4 4 4 4 4 4 4 4 -1 -1 -1 -1 -1 -1 8 8 -1 -1 -1 -1 15 -1 -1 -1 -1 -1 17 17 -1 -1 17 17 17 17 17 17 17 -1 -1 -1 -1 29 29 29 29 29 29 29 29 29 29 29 29 29 -1 -1 -1 -1 -1 -1 -1 -1 -1 -1 -1 -1 -1 -1 -1 -1 -1 -1 -1 -1 -1 -1 44 44 44 44 44 44 44 44 44 44 44 44 44 44 44 44 44 44 
1 -1 -1 -1 -1 -1 4 4 4 4 4 4 4 -1 -1 7 -1 -1 -1 -1 -1 8 8 8 8 -1 15 15 15 15 -1 -1 17 17 17 17 17 17 17 17 17 17 17 17 -1 -1 -1 -1 29 29 29 29 29 29 29 29 29 29 29 29 29 -1 -1 -1 -1 -1 -1 -1 -1 -1 47 -1 -1 -1 -1 -1 -1 -1 -1 44 44 44 44 44 44 44 44 44 44 44 44 44 44 44 44 44 44 44 44 44 
1 -1 -1 -1 -1 -1 4 4 4 4 4 4 -1 -1 7 7 -1 -1 -1 -1 -1 -1 8 8 8 -1 15 15 15 15 -1 17 17 17 17 17 17 17 17 17 17 17 17 17 -1 -1 -1 -1 29 29 29 29 29 29 29 29 29 29 29 29 29 29 29 -1 -1 -1 -1 -1 -1 -1 -1 -1 -1 -1 -1 52 -1 44 44 44 44 44 44 44 44 44 44 44 44 44 44 44 44 44 44 44 44 44 44 44 
-1 -1 -1 -1 -1 -1 -1 -1 4 4 4 -1 -1 7 7 7 -1 8 8 8 8 8 8 8 8 -1 15 15 15 -1 -1 17 17 17 17 17 17 17 17 17 17 17 17 17 -1 -1 -1 -1 29 29 29 29 29 29 29 29 29 29 29 29 -1 -1 -1 -1 -1 -1 -1 -1 -1 -1 -1 -1 -1 -1 -1 -1 -1 44 44 44 44 44 44 44 44 44 44 44 44 44 44 44 44 44 44 44 44 44 44 44 
-1 -1 -1 -1 -1 -1 -1 -1 -1 4 -1 -1 7 7 7 7 -1 8 8 8 8 8 8 8 -1 -1 15 15 15 -1 -1 17 17 17 17 17 17 17 17 17 17 17 17 17 -1 28 28 -1 -1 -1 -1 29 29 29 29 29 29 29 -1 -1 -1 -1 -1 -1 -1 41 -1 -1 -1 -1 -1 -1 -1 -1 44 -1 -1 -1 44 44 44 44 44 44 44 44 44 44 44 44 44 44 44 44 44 44 44 44 44 44 
0 -1 -1 -1 -1 -1 -1 6 6 -1 -1 7 7 7 7 -1 -1 8 8 8 8 8 8 8 -1 15 15 15 15 15 -1 17 17 17 17 17 17 17 17 17 17 17 17 17 -1 28 28 28 28 28 -1 -1 29 29 29 29 29 29 -1 37 -1 -1 -1 -1 -1 41 -1 -1 -1 -1 -1 -1 -1 -1 44 -1 -1 -1 44 44 44 44 44 44 44 44 44 44 44 44 44 44 44 44 44 44 44 44 44 44 
0 0 -1 5 5 5 5 -1 -1 -1 -1 7 7 7 7 -1 8 8 8 8 8 8 8 8 -1 -1 15 15 15 15 -1 17 17 17 17 17 17 17 17 17 17 17 17 17 -1 28 28 28 28 28 28 -1 29 29 29 29 29 -1 -1 37 37 37 -1 -1 -1 -1 -1 -1 -1 -1 -1 -1 -1 -1 44 -1 -1 -1 -1 44 44 44 44 44 44 44 44 44 44 44 44 44 44 44 44 44 44 44 44 44 
0 0 -1 5 5 5 -1 -1 0 0 -1 -1 7 7 -1 -1 8 8 8 8 8 8 -1 -1 -1 -1 15 15 15 -1 -1 17 17 17 17 17 17 17 17 17 17 17 17 17 -1 -1 28 28 28 28 28 -1 29 29 29 29 29 -1 37 37 37 37 -1 39 -1 -1 -1 -1 -1 44 44 -1 -1 -1 44 -1 -1 -1 -1 44 44 44 44 44 44 44 44 44 44 44 44 44 44 44 44 44 44 44 44 44 
0 0 -1 -1 -1 -1 -1 0 0 0 0 -1 -1 -1 -1 8 8 8 8 8 8 8 -1 12 12 -1 -1 -1 15 -1 17 17 17 17 17 17 17 17 17 17 17 17 17 17 17 -1 28 28 28 28 -1 -1 29 -1 -1 -1 -1 -1 -1 -1 -1 -1 -1 -1 -1 -1 -1 -1 44 44 44 44 44 -1 44 44 44 44 44 44 44 44 44 44 44 44 44 44 44 44 44 44 44 44 44 44 44 44 44 44 
0 0 0 0 0 0 0 0 0 0 0 0 0 0 -1 8 8 8 8 8 8 8 -1 12 12 12 12 -1 -1 -1 17 17 17 -1 -1 -1 17 17 17 17 17 17 17 17 17 -1 -1 28 28 28 -1 29 29 -1 -1 -1 -1 -1 -1 -1 -1 -1 35 -1 -1 -1 -1 -1 44 44 44 44 44 44 44 44 44 44 44 44 44 44 44 44 44 44 44 44 44 44 44 44 44 44 44 44 44 44 44 44 
0 0 0 0 0 0 0 0 0 0 0 0 0 0 -1 -1 8 8 8 8 8 8 -1 12 12 12 12 12 -1 -1 17 17 17 17 17 -1 -1 -1 -1 17 17 17 17 17 17 -1 -1 -1 -1 28 -1 29 29 -1 -1 35 35 -1 -1 -1 -1 -1 35 -1 35 -1 -1 44 -1 -1 -1 44 44 44 44 44 44 44 44 44 44 44 44 44 44 44 44 44 44 44 44 44 44 44 44 44 44 44 44 44 
0 0 0 0 0 0 0 0 0 0 0 0 0 0 0 -1 8 8 8 8 8 8 -1 12 12 12 12 12 -1 -1 17 17 17 17 17 17 17 17 -1 -1 -1 17 17 17 17 -1 31 31 -1 -1 -1 29 -1 -1 35 35 35 -1 -1 -1 -1 -1 35 35 35 35 -1 44 -1 -1 -1 44 44 44 44 44 44 44 44 44 44 44 44 44 44 44 44 44 44 44 44 44 44 -1 44 44 44 44 44 44 
0 0 0 0 0 0 0 0 0 0 0 0 0 0 0 -1 8 8 8 8 8 8 -1 12 12 12 12 12 12 -1 17 17 17 17 17 17 17 17 17 17 -1 17 17 17 -1 -1 31 -1 -1 -1 -1 -1 -1 -1 -1 35 35 -1 -1 -1 -1 -1 35 35 35 35 -1 44 44 44 44 44 44 44 44 44 44 44 44 44 44 44 44 44 44 44 44 44 44 44 44 44 44 -1 44 44 44 44 44 44 
0 0 0 0 0 0 0 0 0 0 0 0 0 0 0 -1 8 8 8 8 8 8 -1 12 12 12 12 12 12 -1 17 17 17 17 17 17 17 17 17 17 -1 -1 -1 -1 -1 -1 -1 -1 32 32 32 -1 34 34 -1 35 35 35 35 35 35 35 35 35 35 35 -1 44 44 44 44 44 44 44 44 44 44 44 44 44 44 44 44 44 44 44 44 44 44 44 44 44 44 -1 44 44 44 44 44 44 
0 0 0 0 0 0 0 0 0 0 0 0 0 0 0 -1 8 8 8 8 8 -1 -1 12 12 12 12 12 12 -1 17 17 17 17 17 17 17 17 17 17 -1 -1 -1 -1 -1 26 26 -1 -1 -1 -1 -1 34 34 -1 -1 35 35 35 35 35 35 35 35 35 35 -1 -1 -1 44 44 44 44 44 44 44 44 44 44 44 44 44 44 44 44 44 44 44 44 44 44 44 44 -1 44 44 44 44 44 44 
0 0 0 0 0 0 0 0 0 0 0 0 -1 -1 -1 -1 -1 -1 8 -1 -1 -1 -1 12 12 12 12 12 12 -1 17 17 17 17 17 17 17 17 17 17 -1 -1 -1 -1 -1 26 26 -1 -1 -1 -1 -1 34 34 34 -1 35 35 35 35 35 35 35 35 35 35 35 35 -1 -1 -1 44 44 44 44 44 44 44 44 44 44 44 44 44 44 44 44 44 44 44 44 44 -1 -1 44 44 44 44 44 44 
0 0 0 0 0 0 0 0 0 0 0 0 0 0 0 -1 0 -1 -1 -1 -1 -1 12 12 12 12 12 12 12 -1 17 17 17 17 17 17 17 17 17 -1 -1 -1 -1 -1 -1 26 26 -1 -1 -1 -1 -1 -1 -1 -1 -1 35 35 35 35 35 35 35 35 35 35 35 35 35 35 -1 -1 44 44 44 44 44 44 44 44 44 44 44 44 44 44 44 44 44 44 44 44 -1 44 44 44 44 44 44 44 
0 0 0 0 0 0 0 0 0 0 0 0 0 0 0 -1 0 0 -1 -1 0 -1 12 12 12 12 12 12 12 -1 17 17 17 17 17 17 17 -1 -1 -1 26 26 26 -1 -1 26 26 26 26 26 -1 -1 33 -1 -1 -1 35 35 35 35 35 35 35 35 35 35 35 35 35 35 35 -1 -1 44 44 44 44 44 44 44 44 44 44 44 44 44 44 44 44 44 44 44 -1 44 44 44 44 44 44 44 
0 0 0 0 0 0 0 0 0 0 0 0 0 0 0 0 0 -1 -1 0 0 -1 12 12 12 12 12 12 -1 -1 17 17 17 17 17 17 -1 -1 23 -1 -1 26 26 26 26 26 26 26 -1 -1 -1 -1 -1 -1 -1 -1 35 35 35 35 35 35 35 35 35 35 35 35 35 35 35 35 -1 -1 44 44 44 44 44 44 44 44 44 44 44 44 44 44 44 44 44 44 -1 44 44 44 44 44 44 44 
0 0 0 0 0 0 0 0 0 0 0 0 0 0 0 0 0 -1 0 0 -1 -1 12 12 12 12 12 12 -1 17 17 17 17 17 17 17 -1 23 23 23 -1 -1 -1 26 26 26 26 26 -1 -1 -1 -1 -1 -1 -1 -1 35 35 35 35 35 35 35 35 35 35 35 35 35 35 35 35 35 -1 -1 44 44 44 44 44 44 44 44 44 44 44 44 44 44 44 44 44 -1 -1 44 44 44 44 44 44 
0 0 0 0 0 0 0 0 0 0 0 0 0 0 0 0 0 -1 0 0 -1 12 12 12 12 12 12 12 -1 17 -1 -1 17 17 17 17 -1 23 23 23 23 23 -1 -1 -1 -1 -1 26 -1 -1 -1 -1 -1 -1 -1 -1 35 35 35 35 35 35 35 35 35 35 35 35 35 35 35 35 35 35 -1 -1 -1 -1 -1 44 44 44 44 44 44 44 44 44 44 -1 -1 -1 -1 -1 44 44 44 44 44 44 
0 0 0 0 0 0 0 0 0 0 0 0 0 0 0 0 -1 -1 0 -1 -1 12 12 12 12 12 12 12 -1 -1 -1 -1 -1 17 17 -1 -1 23 23 23 23 23 23 23 23 23 -1 -1 -1 -1 -1 -1 -1 -1 -1 -1 35 35 35 35 35 35 35 35 35 35 35 35 35 35 35 35 35 35 35 35 35 35 -1 -1 44 44 44 44 44 44 44 44 -1 -1 44 44 44 44 44 44 44 44 44 44 
0 0 0 0 0 0 0 0 0 0 0 0 0 0 0 0 -1 0 0 -1 12 12 12 12 12 12 12 -1 -1 -1 0 0 -1 -1 -1 -1 23 23 23 23 23 23 23 23 23 23 23 -1 30 30 30 -1 30 -1 -1 -1 35 35 35 35 35 35 35 35 35 35 35 35 35 35 35 35 35 35 35 35 35 35 35 -1 -1 44 44 44 44 44 44 44 -1 44 44 44 44 44 44 44 44 44 44 44 
0 0 0 0 0 0 0 0 0 0 0 0 0 0 0 0 -1 0 0 -1 -1 12 12 12 12 12 12 -1 0 0 0 0 0 -1 19 -1 -1 23 23 23 23 23 23 23 23 23 -1 -1 30 30 30 30 30 30 30 -1 35 35 35 35 35 35 35 35 35 35 35 35 35 35 35 35 35 35 35 35 35 35 35 35 -1 -1 44 44 44 44 44 44 -1 44 44 44 44 44 44 44 44 44 44 44 
0 0 0 0 0 0 0 0 0 0 0 0 0 0 0 -1 -1 0 0 -1 -1 -1 -1 -1 -1 -1 -1 -1 0 0 0 0 0 -1 19 19 -1 23 23 23 23 23 23 23 23 -1 -1 30 30 30 30 30 30 30 -1 -1 35 35 35 35 35 35 35 35 35 35 35 35 35 35 35 35 35 35 35 35 35 35 35 35 35 -1 -1 -1 -1 44 44 -1 -1 44 44 44 44 44 44 44 44 44 44 44 
0 0 0 0 0 0 0 0 0 0 0 0 0 0 0 -1 0 0 0 -1 11 -1 0 0 0 0 0 0 0 0 0 0 0 -1 19 19 -1 -1 -1 23 23 23 23 23 23 -1 30 30 30 30 30 30 30 30 -1 -1 -1 -1 -1 35 35 35 35 35 35 35 35 35 35 35 35 35 35 35 35 35 35 35 35 35 35 35 35 35 -1 -1 -1 -1 44 44 44 44 44 44 44 44 44 44 44 44 
0 0 0 0 0 0 0 0 0 0 0 0 0 0 0 -1 0 0 0 -1 11 -1 0 0 0 0 0 0 0 0 0 0 0 -1 -1 19 19 19 -1 23 23 23 23 23 -1 -1 30 30 30 30 30 30 30 30 -1 -1 35 35 -1 35 35 35 35 35 35 35 35 35 35 35 35 35 35 35 35 35 35 35 35 35 35 35 35 35 35 -1 53 -1 -1 44 44 44 44 44 44 44 44 44 44 44 
0 0 0 0 0 0 0 0 0 0 0 0 0 0 0 -1 0 -1 -1 -1 11 -1 0 0 0 0 0 0 0 0 0 0 0 0 -1 19 19 19 -1 23 23 23 23 23 -1 -1 30 30 30 30 30 30 30 30 -1 -1 35 35 -1 -1 35 35 35 35 35 35 35 35 35 35 35 35 35 35 35 35 35 35 35 35 35 35 35 35 35 -1 -1 54 -1 44 44 44 44 44 44 44 44 44 44 44 
0 0 0 0 0 0 0 0 0 0 0 0 0 0 0 0 0 0 0 -1 -1 -1 0 0 0 0 0 0 0 0 0 0 0 0 -1 19 19 19 -1 -1 23 23 23 23 23 -1 30 30 30 30 30 30 30 -1 -1 35 35 35 35 -1 -1 -1 -1 -1 -1 -1 35 35 35 35 35 35 35 35 35 35 35 35 35 35 35 35 35 35 35 35 -1 54 -1 -1 44 44 44 44 44 44 44 44 44 44 
0 0 0 0 0 0 0 0 0 0 0 0 0 0 0 0 0 -1 -1 -1 -1 -1 0 0 0 0 0 0 0 0 0 0 0 0 -1 19 19 19 19 -1 -1 -1 -1 -1 -1 -1 -1 30 30 30 30 30 30 -1 35 35 35 35 35 35 35 35 35 35 35 35 35 35 35 35 35 35 35 35 35 35 35 35 35 35 35 35 35 35 35 35 -1 54 54 -1 44 44 44 44 44 44 44 44 44 44 
0 0 0 0 0 0 0 0 0 0 0 0 0 0 0 0 0 -1 -1 -1 -1 0 0 0 0 0 0 0 0 0 0 0 -1 -1 -1 19 19 19 19 19 19 19 19 19 19 -1 -1 -1 30 30 30 30 30 -1 35 35 35 35 35 35 35 35 35 35 35 35 35 35 35 35 35 35 35 35 35 35 35 35 35 35 35 35 35 35 35 35 -1 -1 54 -1 -1 44 44 44 44 44 44 44 44 44 
0 0 0 0 0 0 0 0 0 0 0 0 0 0 0 0 0 -1 -1 -1 0 0 0 0 0 0 0 0 0 0 -1 -1 -1 19 19 19 19 19 19 19 19 19 19 19 19 19 19 -1 30 30 30 30 30 -1 -1 35 35 35 35 35 35 35 35 35 35 35 35 35 35 35 35 35 35 35 35 35 35 35 35 35 35 35 35 35 35 35 35 -1 54 54 -1 44 44 44 44 44 44 -1 -1 -1 
0 0 0 0 0 0 0 0 0 0 0 0 0 0 -1 -1 -1 -1 0 0 0 0 0 0 0 0 0 0 0 -1 -1 -1 22 -1 19 19 19 19 19 19 19 19 19 19 19 19 19 -1 30 30 30 30 30 30 -1 35 35 35 35 35 35 35 35 35 35 35 35 35 35 35 35 35 35 35 35 35 35 35 35 35 35 35 35 35 35 35 35 -1 -1 54 -1 -1 44 44 44 44 44 -1 -1 -1 
0 0 0 0 0 0 0 0 0 0 0 0 0 0 0 0 0 0 0 0 0 0 0 0 0 0 0 0 0 -1 -1 -1 -1 -1 19 19 19 19 19 19 19 19 19 19 19 19 19 -1 30 30 -1 -1 -1 -1 -1 35 35 35 35 35 35 35 35 35 35 35 35 35 35 35 35 35 35 35 35 35 35 35 35 35 35 35 35 35 35 35 35 -1 -1 54 -1 44 44 44 44 44 -1 -1 -1 -1 
0 0 0 0 0 0 0 0 0 0 0 0 0 0 0 0 0 0 0 0 0 0 0 0 0 0 0 0 0 -1 -1 -1 -1 -1 19 19 19 19 19 19 19 19 19 19 19 19 19 -1 -1 -1 -1 27 27 27 -1 35 35 35 35 35 35 35 35 35 35 35 35 35 35 35 35 35 35 35 35 35 35 35 35 35 35 35 35 35 35 35 35 -1 -1 54 -1 -1 44 -1 -1 44 44 44 -1 -1 
0 0 0 0 0 0 0 0 0 0 0 0 0 0 0 0 0 0 0 0 0 0 0 0 0 0 0 0 -1 -1 -1 -1 -1 -1 19 19 19 19 19 19 19 19 19 19 19 19 19 19 19 -1 -1 27 27 27 -1 -1 35 35 35 35 35 35 35 35 35 35 35 35 35 35 35 35 35 35 35 35 35 35 35 35 35 35 35 35 35 35 35 35 -1 -1 44 -1 -1 -1 44 44 44 -1 -1 55 
0 0 0 0 0 0 0 0 0 0 0 0 0 0 0 0 0 0 0 0 0 0 0 0 0 0 0 0 -1 -1 -1 -1 -1 -1 -1 19 19 19 19 19 19 19 19 19 19 19 19 19 19 -1 -1 27 27 27 27 -1 -1 35 35 35 35 35 35 35 35 35 35 35 35 35 35 35 35 35 35 35 35 35 35 35 35 35 35 35 35 35 35 35 35 -1 44 44 44 44 44 44 -1 -1 55 55 
0 0 0 0 0 0 0 0 0 0 0 0 0 0 0 0 0 0 0 0 0 0 0 0 0 0 0 0 0 -1 19 -1 -1 -1 -1 19 19 19 19 19 19 19 -1 -1 -1 -1 -1 -1 -1 -1 27 27 27 27 27 27 -1 35 35 35 35 35 35 35 35 35 35 35 35 35 35 35 35 35 35 35 35 35 35 35 35 35 35 35 35 35 35 35 35 -1 44 44 44 44 44 44 -1 55 55 55 
0 0 0 0 0 0 0 0 0 0 0 0 0 0 0 0 0 0 0 0 0 0 0 0 0 0 0 0 0 -1 19 19 19 19 19 19 19 19 19 19 19 -1 -1 25 25 -1 -1 27 27 27 27 27 27 27 27 -1 -1 -1 35 35 35 35 35 35 35 35 35 35 35 35 35 35 35 35 35 35 35 35 35 35 35 35 35 35 35 35 35 35 -1 -1 44 44 44 44 -1 -1 -1 55 55 55 
0 0 0 0 0 0 0 0 0 0 0 0 0 0 0 0 0 0 0 0 0 0 0 0 0 0 0 0 0 -1 19 19 19 19 19 19 19 19 19 19 -1 -1 25 25 -1 -1 27 27 27 27 27 27 27 27 -1 -1 36 -1 -1 35 35 35 35 35 35 35 35 35 35 35 35 35 35 35 35 35 35 35 35 35 35 35 35 35 35 35 35 -1 -1 44 44 44 44 -1 -1 55 55 55 55 55 
0 0 0 0 0 0 0 0 0 0 0 0 0 0 0 0 0 0 0 0 0 0 0 0 0 0 0 0 0 -1 -1 -1 -1 -1 19 19 19 19 19 -1 -1 25 25 -1 -1 27 27 27 27 27 27 27 27 27 -1 36 36 36 -1 35 35 35 35 35 35 35 35 35 35 35 35 35 35 35 35 35 35 35 35 35 35 35 35 35 35 35 35 -1 44 44 44 44 -1 -1 55 55 55 55 55 55 
0 0 0 0 0 0 0 0 0 0 0 0 0 0 0 0 0 0 0 0 0 0 0 0 0 0 0 0 0 -1 -1 21 21 -1 -1 -1 19 19 -1 -1 25 25 25 -1 27 27 27 27 27 27 27 -1 -1 -1 -1 36 36 36 -1 -1 35 35 35 35 35 35 35 35 35 35 35 35 35 35 35 35 35 35 35 35 35 35 35 35 35 35 35 -1 -1 44 -1 -1 -1 55 55 55 55 55 55 55 
0 0 0 0 0 0 0 0 0 0 0 0 0 0 0 0 0 0 0 0 0 0 0 0 0 0 0 0 0 0 -1 21 21 21 21 -1 -1 -1 -1 25 25 25 25 -1 -1 -1 -1 -1 -1 -1 -1 -1 -1 -1 -1 36 36 36 36 -1 -1 -1 35 35 35 35 35 35 35 35 35 35 35 35 35 35 35 35 35 35 35 35 35 35 35 35 35 35 -1 -1 -1 55 55 55 55 55 55 55 55 55 
