# Supplementary material for: Land-use change in oil palm dominated tropical landscapes—An agent-based model to explore ecological and socio-economic trade-offs
Source: PLoS One. 2018 Jan 19;13(1):e0190506. doi: 10.1371/journal.pone.0190506 (PMC5774713; doi:10.1371/journal.pone.0190506)
Supplement: S2 Data — (ZIP) [file pone.0190506.s004.zip › EFForTS-ABM/input/maps/fourhundred-farmers/land-use-type-raster.asc]

NCOLS 100
NROWS 100
XLLCORNER 238244.587426
YLLCORNER 9789775.284544
CELLSIZE 50
NODATA_VALUE NaN
0 0 0 0 0 0 0 0 0 0 0 0 0 0 0 0 0 0 0 0 0 0 0 0 0 0 0 0 0 0 0 0 0 0 0 0 0 0 0 0 0 0 0 1 1 1 1 0 2 2 2 1 1 1 1 0 0 0 0 0 0 0 0 0 1 2 2 0 0 1 1 1 1 1 1 1 0 0 0 3 3 0 1 1 1 0 2 2 0 0 0 0 0 0 0 0 0 0 0 0 
0 0 0 0 0 0 0 0 0 0 0 0 0 0 0 0 0 0 0 0 0 0 0 0 0 0 0 0 0 0 0 0 0 0 0 0 0 0 0 0 0 0 1 1 1 1 1 1 1 1 1 1 1 1 3 3 3 3 0 0 3 3 3 3 1 2 2 2 2 1 1 1 1 1 1 1 3 3 3 3 3 0 1 1 0 0 2 2 0 0 0 0 0 0 0 0 0 0 0 0 
0 0 0 0 0 0 0 0 0 0 0 0 0 0 0 0 0 0 0 0 0 0 0 0 0 0 0 0 0 0 0 0 0 0 0 0 3 3 3 3 0 0 1 1 1 1 1 1 1 1 1 1 1 1 3 3 3 3 1 1 3 3 3 1 1 2 2 2 2 1 1 1 1 1 1 1 3 3 3 3 3 0 0 0 0 2 2 2 0 0 0 0 0 0 0 0 0 0 0 0 
0 0 0 0 0 0 0 0 0 0 0 0 0 0 0 0 0 0 0 0 0 0 0 0 0 0 0 0 0 0 0 0 0 0 0 0 3 3 3 3 1 1 1 1 1 1 1 1 1 1 1 1 1 1 3 3 3 3 1 1 3 3 3 1 0 3 3 0 2 2 1 1 1 0 3 3 3 3 3 3 0 1 1 0 2 2 2 2 0 0 0 0 0 0 0 0 0 0 0 0 
0 0 0 0 0 0 0 0 0 0 0 0 0 0 0 0 0 0 0 0 0 0 0 0 0 0 0 0 0 0 1 1 1 1 1 1 3 3 3 3 1 1 1 0 1 1 1 1 1 1 1 1 1 1 3 3 3 3 1 0 3 3 3 3 3 3 3 0 2 2 2 0 0 1 1 1 3 3 3 3 1 1 0 0 2 2 2 2 0 0 0 0 0 0 0 0 0 0 0 0 
0 0 0 0 0 0 0 0 0 0 0 0 0 0 0 0 0 0 0 0 0 0 0 0 0 0 0 0 0 1 1 1 1 1 1 1 3 3 3 3 0 1 1 1 1 1 1 0 1 1 1 0 0 0 0 0 0 1 1 2 2 2 3 3 3 3 3 2 1 1 1 1 1 1 1 1 1 0 0 1 1 1 0 1 1 1 1 1 1 1 1 1 1 1 0 0 0 0 0 0 
0 0 0 0 0 0 0 0 0 0 0 0 0 0 0 0 0 0 0 0 0 0 0 0 0 0 0 0 0 1 1 1 1 1 1 1 3 3 3 3 3 1 1 1 1 1 1 0 1 1 1 0 1 1 1 2 0 1 1 2 2 2 3 3 3 3 3 2 1 1 1 1 1 1 1 1 0 0 0 1 1 1 0 1 1 1 1 1 1 1 1 1 1 1 0 0 0 0 0 0 
0 0 0 0 0 0 0 0 0 0 0 0 0 0 0 0 0 0 0 0 0 0 0 0 0 0 0 0 0 1 1 1 1 1 1 1 3 3 3 3 3 1 1 1 1 1 1 1 1 1 1 0 0 1 1 2 0 0 0 0 0 0 0 0 0 0 2 2 1 1 1 1 1 1 1 1 0 1 1 2 2 0 0 1 1 1 0 1 1 1 1 1 1 1 0 0 0 0 0 0 
0 0 0 0 0 0 0 0 0 0 0 0 0 0 0 0 0 0 0 0 0 0 0 0 0 0 0 0 0 1 1 1 1 1 1 1 1 1 1 1 3 3 3 3 1 1 1 1 1 1 1 0 1 1 2 2 2 2 1 1 1 1 1 0 2 2 2 2 1 1 1 1 1 1 1 1 0 1 1 2 2 2 0 1 1 3 0 1 1 1 1 1 1 1 0 0 0 0 0 0 
0 0 0 0 0 0 0 0 0 0 0 0 0 0 0 0 0 0 0 0 0 0 0 0 0 0 0 0 0 1 1 1 1 1 1 1 1 1 1 1 3 3 3 1 1 1 1 1 1 1 1 0 1 1 2 2 2 2 0 1 1 1 1 0 2 2 2 2 1 2 0 1 1 1 1 1 1 1 1 1 2 2 0 1 1 3 3 1 1 1 1 1 1 1 0 0 0 0 0 0 
0 0 0 0 0 0 0 0 0 0 0 0 0 0 0 0 0 0 0 0 0 0 0 0 0 0 0 0 0 0 0 2 0 2 2 1 0 1 1 1 3 3 3 1 1 1 1 1 1 1 1 0 2 2 2 2 0 1 1 1 1 1 1 0 0 2 2 2 0 2 2 1 1 1 0 1 0 1 1 2 2 2 0 1 0 3 3 0 0 0 0 1 1 1 0 0 0 0 0 0 
0 0 0 0 0 0 0 0 0 0 0 0 0 0 0 0 0 0 0 0 0 0 0 0 0 0 0 0 0 0 0 2 2 2 2 0 0 1 1 1 3 3 3 1 1 1 1 1 1 1 1 0 2 2 2 2 0 1 1 1 1 1 2 2 0 0 0 2 0 2 2 1 1 1 1 1 1 1 1 2 2 2 0 0 1 1 1 0 0 0 0 0 0 0 0 0 0 0 0 0 
0 0 0 0 0 0 0 0 0 0 0 0 0 0 0 0 0 0 0 0 0 0 0 0 0 0 0 0 0 0 0 0 0 0 2 2 2 2 1 1 1 1 1 1 1 1 1 1 1 1 1 0 0 2 2 2 1 1 1 0 1 1 2 2 0 0 0 0 0 0 0 0 1 1 1 1 1 1 1 1 1 0 0 0 1 1 1 0 0 0 0 0 0 0 0 0 0 0 0 0 
0 0 0 0 0 0 0 0 0 0 0 0 0 0 0 0 0 0 0 0 0 0 0 0 0 0 2 2 2 2 1 1 1 1 1 2 2 2 1 1 1 1 1 1 1 1 1 0 1 1 1 0 0 0 0 2 1 3 3 3 3 3 3 0 1 1 1 1 1 1 3 0 0 0 0 1 1 1 1 1 1 0 0 0 1 1 1 0 0 0 0 0 0 0 0 0 0 0 0 0 
0 0 0 0 0 0 0 0 0 0 0 0 0 0 0 0 0 0 0 0 0 0 0 0 0 0 2 2 2 2 1 1 1 1 1 3 3 2 1 1 1 1 1 1 1 1 1 1 1 1 1 0 1 3 3 3 3 3 3 3 3 3 3 3 1 1 1 1 1 1 3 3 3 0 0 0 0 0 1 1 1 0 0 0 0 0 0 0 0 0 0 0 0 0 0 0 0 0 0 0 
0 0 0 0 0 0 0 0 0 0 0 0 0 0 0 0 0 0 0 0 0 0 0 1 1 1 1 2 2 2 2 2 0 3 3 3 3 2 1 1 1 1 1 1 1 1 1 1 1 1 1 0 1 1 3 3 3 3 3 3 3 3 3 3 1 1 1 1 1 1 1 3 3 1 1 1 0 0 1 1 1 0 1 1 1 0 0 0 0 0 0 0 0 0 0 0 0 0 0 0 
0 0 0 0 0 0 0 0 0 0 0 0 0 0 0 0 0 0 0 0 0 0 0 1 1 1 1 1 1 0 2 2 2 3 3 3 3 2 1 1 1 1 1 1 0 1 1 0 0 0 0 0 0 0 3 3 3 3 3 3 3 3 3 3 1 1 1 1 1 1 1 3 3 1 1 1 0 0 0 0 0 0 1 1 1 1 0 0 0 0 0 0 0 0 0 0 0 0 0 0 
0 0 0 0 0 0 0 0 0 0 0 0 0 0 0 0 0 0 2 2 0 0 0 1 1 1 1 1 1 0 2 2 2 3 3 3 1 1 1 1 1 1 1 1 0 0 0 0 1 1 3 1 1 0 0 0 0 3 3 3 3 3 3 3 1 1 1 1 1 1 1 2 2 0 1 1 1 1 0 0 0 2 1 1 1 1 1 1 1 0 0 0 0 0 0 0 0 0 0 0 
0 0 0 0 0 0 0 0 0 0 0 0 0 0 0 3 3 3 2 2 0 0 0 1 1 1 1 3 3 0 2 2 2 2 1 1 1 1 1 1 1 1 1 1 0 1 1 1 1 3 3 1 1 1 1 1 0 3 3 3 3 3 3 3 1 1 1 1 1 1 1 2 2 0 1 1 1 1 1 0 0 2 1 1 1 1 1 1 0 0 0 0 0 0 0 0 0 0 0 0 
0 0 0 0 0 0 0 0 0 0 0 2 2 2 0 3 3 3 2 1 1 0 0 1 1 1 1 3 3 0 1 1 0 0 1 1 1 1 1 1 1 1 1 1 0 1 1 1 1 1 1 1 1 1 1 1 0 3 3 3 3 1 1 1 1 2 1 1 1 1 1 1 1 1 1 1 1 0 0 0 0 1 1 1 0 0 1 1 0 0 0 0 0 0 0 0 0 0 0 0 
0 0 0 0 0 0 0 0 0 0 0 2 2 2 2 3 3 3 0 1 1 1 0 1 1 1 1 3 3 3 1 0 1 1 1 1 1 0 0 1 1 1 1 1 0 0 1 1 1 1 1 1 1 1 1 1 0 3 3 3 3 1 1 1 1 2 2 1 1 1 1 1 1 1 1 1 0 0 1 1 0 1 1 1 0 0 0 0 0 0 0 0 0 0 0 0 0 0 0 0 
0 0 0 2 2 0 0 0 0 0 0 2 2 2 2 3 3 3 0 0 0 1 1 1 1 2 2 2 1 1 1 1 1 1 2 2 2 2 2 0 0 0 0 0 0 0 1 1 1 1 1 1 1 1 2 1 0 0 3 3 3 1 1 1 1 2 2 1 1 1 1 1 1 1 1 0 0 3 3 1 1 1 1 1 0 0 0 0 0 0 0 0 0 0 0 0 0 0 0 0 
0 1 1 2 2 2 2 2 0 0 0 2 2 2 2 3 3 1 3 3 3 1 1 1 1 2 2 1 1 1 1 1 1 1 0 2 2 2 2 0 0 1 1 1 1 1 1 1 0 0 1 1 1 1 2 1 1 0 0 2 2 2 2 1 1 1 1 1 1 1 1 1 1 0 0 0 0 0 0 1 1 1 1 1 1 0 0 0 0 0 0 0 0 0 0 0 0 0 0 0 
0 1 1 2 2 2 2 2 2 2 0 2 2 2 2 3 3 1 3 3 3 1 1 1 1 2 2 1 1 1 1 1 1 1 1 2 2 2 2 0 0 1 1 1 1 1 0 0 0 0 0 0 0 0 2 1 1 1 0 2 2 2 2 1 1 2 2 1 1 1 0 0 0 0 1 0 0 2 2 2 2 2 2 2 2 2 2 0 0 0 0 0 0 0 0 0 0 0 0 0 
0 0 0 2 2 2 2 2 2 2 2 0 0 0 0 0 0 1 3 3 3 1 1 1 1 3 3 1 1 1 1 1 1 1 1 1 1 1 3 0 0 1 1 1 1 1 0 2 2 2 2 2 0 0 0 1 1 1 0 2 2 2 2 1 2 2 2 1 1 0 0 1 1 1 1 0 2 2 2 2 2 2 2 2 2 2 2 0 0 0 0 0 0 0 0 0 0 0 0 0 
0 0 0 0 0 0 0 0 3 3 3 3 0 0 2 2 0 1 1 1 1 1 1 1 1 1 3 1 1 1 1 1 1 1 1 1 1 1 3 3 0 1 1 1 1 1 0 0 2 2 2 2 1 1 0 0 0 0 0 2 2 2 2 1 2 2 2 1 0 0 2 0 3 3 1 0 0 2 1 2 2 2 0 2 2 2 2 0 0 0 0 0 0 0 0 0 0 0 0 0 
0 0 0 0 0 0 0 0 0 3 3 3 2 2 2 2 1 1 1 1 1 1 1 1 1 1 1 1 1 1 1 1 1 1 2 2 1 1 1 1 0 0 1 1 1 1 0 0 0 2 2 2 1 1 3 1 0 0 0 0 2 2 1 1 2 2 2 0 0 1 1 1 3 3 1 0 0 0 1 1 2 2 2 2 0 0 1 1 0 0 0 0 0 0 0 0 0 0 0 0 
0 0 0 0 0 0 0 0 0 3 3 3 2 2 2 2 1 1 1 1 1 1 1 1 0 0 1 1 1 2 1 1 1 1 2 2 2 1 1 1 1 0 0 0 1 1 1 1 0 1 0 0 0 1 1 1 1 1 1 0 0 0 0 0 0 0 0 0 3 1 1 1 1 1 1 1 1 0 0 1 2 2 2 2 2 2 1 1 0 0 0 0 0 0 0 0 0 0 0 0 
0 0 0 0 0 0 0 0 0 0 0 1 1 1 3 0 1 1 1 1 1 1 1 1 1 1 1 1 1 2 2 2 2 2 2 3 2 1 1 0 0 0 0 1 1 1 1 1 0 1 1 0 0 0 1 1 1 1 1 1 3 3 0 1 1 1 3 3 3 3 3 3 1 1 1 1 1 0 0 0 2 2 2 2 2 2 2 2 0 0 0 0 0 0 0 0 0 0 0 0 
0 0 0 0 0 0 0 0 0 0 0 1 1 1 3 3 1 1 1 1 1 1 1 1 1 1 1 1 1 2 2 2 2 2 2 3 2 1 1 0 1 1 1 1 1 1 1 1 0 1 1 0 1 0 1 1 1 1 1 1 3 0 0 1 1 1 1 3 3 3 3 3 1 1 1 1 1 1 1 0 0 2 2 2 2 2 2 2 0 0 0 0 0 0 0 0 0 0 0 0 
0 0 0 0 0 0 0 2 2 2 2 3 3 3 3 3 3 2 2 2 0 1 1 1 1 0 1 1 1 2 2 2 2 2 2 3 2 0 0 0 1 1 1 1 1 1 1 1 0 0 0 0 1 0 0 1 1 1 1 1 3 3 0 0 1 1 1 1 1 1 1 3 1 1 1 1 1 1 1 0 0 2 2 2 1 1 1 1 1 0 0 0 0 0 0 0 0 0 0 0 
0 0 0 0 0 0 0 2 2 2 2 3 3 3 3 3 3 2 2 2 2 2 2 2 2 2 2 1 1 2 2 2 2 2 2 0 0 0 0 0 1 1 1 1 0 3 3 1 1 1 1 1 1 1 0 2 2 2 1 1 3 3 0 0 0 1 1 1 1 1 1 3 3 2 2 2 2 2 2 0 0 2 2 1 1 1 1 1 1 0 0 0 0 0 0 0 0 0 0 0 
0 0 0 2 2 2 0 2 2 2 2 3 3 3 3 3 3 1 2 2 2 2 2 2 2 2 2 1 1 2 2 2 2 2 2 0 1 1 1 1 1 1 1 1 3 3 3 1 1 1 1 1 1 1 0 0 0 0 2 2 2 3 3 3 0 3 3 3 1 1 1 3 3 2 2 2 2 2 2 0 0 2 2 1 1 1 1 1 1 0 0 0 0 0 0 0 0 0 0 0 
0 0 0 2 2 2 2 2 2 2 2 3 3 3 3 3 3 1 2 2 2 2 2 2 2 2 2 0 1 1 3 3 3 3 3 0 1 1 1 1 1 1 1 1 3 3 3 1 1 1 1 1 0 1 1 1 0 0 2 2 2 0 3 3 0 3 3 3 3 1 3 3 3 1 1 1 1 1 1 0 1 2 2 1 1 1 1 1 1 0 0 0 0 0 0 0 0 0 0 0 
0 0 0 2 2 2 2 1 1 0 0 3 3 3 3 3 3 1 0 2 2 2 2 2 2 2 2 1 1 1 0 3 3 3 3 0 1 1 1 1 1 3 3 2 2 1 1 1 1 1 3 3 3 1 1 1 0 0 2 2 2 1 1 0 0 3 3 3 3 1 3 3 3 1 1 1 1 1 1 0 1 1 1 1 1 1 1 1 1 0 0 0 0 0 0 0 0 0 0 0 
3 3 0 2 2 2 2 1 1 0 0 1 1 1 1 1 1 1 1 2 2 1 1 1 1 1 2 1 1 2 2 2 2 1 3 0 0 1 1 1 1 0 3 2 2 3 3 3 3 0 3 3 3 3 1 1 0 1 1 1 2 2 1 0 0 1 1 1 1 1 1 1 3 1 1 1 1 1 1 0 1 1 1 1 1 1 1 1 1 2 0 0 0 0 0 0 0 0 0 0 
3 3 3 3 3 3 3 1 0 1 1 1 1 1 0 1 1 1 1 2 0 1 1 1 1 1 1 1 1 2 2 2 0 0 0 0 2 2 2 1 1 1 1 1 1 3 3 3 1 1 3 1 1 1 1 1 0 1 1 1 2 2 0 0 1 1 1 1 1 1 1 1 1 1 1 1 1 1 1 0 0 1 1 1 1 1 1 1 2 2 2 2 0 0 0 0 0 0 0 0 
3 3 3 3 3 3 3 0 0 1 1 1 1 1 0 1 1 1 1 3 3 3 1 1 1 2 2 1 1 2 2 2 0 0 0 0 2 2 2 1 1 1 1 1 1 3 3 3 1 1 2 2 2 1 1 0 0 2 2 1 1 0 0 2 2 2 1 1 3 0 0 2 2 2 2 2 2 2 1 1 0 0 1 1 1 1 1 1 1 2 1 1 0 0 0 0 0 0 0 0 
3 3 3 3 3 3 3 0 0 1 1 1 1 1 0 1 1 1 1 3 3 3 2 2 2 2 2 1 1 1 1 1 0 1 1 1 1 2 2 1 1 1 1 1 1 1 1 1 1 1 2 2 2 1 0 0 2 2 2 1 1 0 3 2 2 2 0 1 3 3 3 2 2 2 2 2 2 2 1 1 1 0 0 0 1 1 0 1 1 0 1 1 1 1 0 0 0 0 0 0 
3 3 3 3 3 3 3 1 1 1 1 1 1 1 1 1 1 2 2 3 3 3 2 2 2 2 2 1 1 1 1 1 0 1 1 1 3 2 2 1 1 1 1 1 1 1 1 1 1 1 2 2 2 0 0 2 2 2 2 2 0 0 3 2 2 2 2 3 3 3 3 2 2 2 2 2 0 2 2 1 1 1 0 0 0 0 1 1 1 1 1 1 1 1 0 0 0 0 0 0 
3 3 3 3 3 3 3 1 1 1 1 1 1 1 1 1 1 2 2 2 1 1 2 2 2 2 2 1 1 1 1 1 0 1 3 3 3 3 2 1 1 1 1 1 3 0 3 3 0 0 0 0 0 0 2 2 2 2 2 2 0 3 3 1 1 1 3 3 3 3 3 3 3 2 2 2 2 2 2 1 1 1 1 0 0 0 1 1 1 1 1 1 1 1 0 0 0 0 0 0 
3 3 3 3 3 3 0 1 1 1 1 1 0 0 0 0 0 2 2 2 1 1 3 3 3 2 1 1 1 2 2 0 0 1 3 3 3 2 2 2 0 3 3 3 3 3 3 3 0 0 2 2 1 1 2 2 2 2 2 2 0 1 1 1 1 1 3 3 3 3 3 3 3 2 2 2 2 2 2 1 1 1 2 2 2 0 0 1 1 1 1 1 1 1 0 0 0 0 0 0 
3 3 3 3 3 3 1 1 1 1 1 1 0 0 3 3 0 0 0 0 1 2 3 3 3 1 1 1 1 3 3 0 0 1 3 3 3 2 2 2 0 3 3 3 3 3 3 3 0 0 2 2 1 0 2 2 2 2 2 0 0 1 1 1 1 1 1 1 1 2 2 2 2 2 3 3 3 3 3 1 1 2 2 2 2 0 0 0 1 1 1 1 1 1 0 0 0 0 0 0 
2 1 1 1 1 1 1 1 1 1 1 1 0 0 3 3 2 1 1 0 0 2 3 3 3 1 1 1 1 0 0 0 0 0 3 3 0 2 2 1 1 2 2 2 2 2 1 1 0 0 2 1 1 1 2 2 2 2 2 0 1 1 1 1 1 1 1 1 1 2 2 2 2 2 3 3 3 3 3 2 2 2 2 2 2 0 0 0 2 2 2 0 0 0 0 0 0 0 0 0 
2 2 1 1 1 1 1 1 1 1 1 0 0 0 3 3 1 1 1 0 0 2 3 3 3 1 0 0 0 0 0 0 1 1 3 3 0 1 1 1 1 2 2 2 2 3 3 3 0 0 1 1 1 1 2 2 2 2 2 0 2 2 1 1 1 1 1 1 1 2 2 2 2 2 3 3 3 3 3 2 0 2 2 2 2 1 1 0 2 2 2 0 0 0 0 0 0 0 0 0 
3 3 3 3 1 1 1 1 1 1 1 0 1 1 1 1 1 1 1 1 0 0 3 3 3 0 0 1 1 1 1 1 0 1 1 1 1 1 1 3 3 2 2 2 2 3 3 3 0 0 0 0 0 0 2 2 2 2 2 0 2 2 2 2 3 3 3 1 1 2 2 2 2 2 3 3 3 3 3 0 0 0 1 1 1 1 1 0 2 2 2 0 0 0 0 0 0 0 0 0 
1 1 3 3 1 1 0 1 1 1 3 0 1 1 1 1 1 1 3 1 1 0 2 2 0 0 1 1 1 1 1 1 1 1 1 1 1 1 1 1 3 2 2 2 1 1 1 1 1 1 1 1 0 0 0 0 0 0 0 0 2 2 2 2 3 3 3 1 1 2 2 2 2 2 1 1 1 1 1 3 3 3 1 1 1 1 1 0 0 0 0 0 0 0 0 0 0 0 0 0 
1 1 1 1 2 2 2 2 2 3 3 0 0 1 1 0 3 3 3 1 1 0 2 2 0 1 1 1 1 1 1 1 0 1 1 1 1 1 1 1 3 2 2 2 1 1 1 1 1 1 1 1 1 2 1 1 0 0 0 2 2 2 2 2 3 3 3 1 1 2 2 2 2 2 1 1 1 1 1 3 3 3 0 1 1 1 0 0 0 0 0 0 0 0 0 0 0 0 0 0 
1 1 1 1 2 2 2 2 2 3 3 0 0 1 1 2 2 3 3 1 1 0 0 0 0 0 0 0 0 1 1 1 1 1 1 1 1 1 1 1 3 2 2 2 1 1 1 1 1 1 1 1 1 2 1 1 1 0 0 2 2 2 2 2 3 3 3 2 2 2 2 3 1 1 1 1 1 1 1 3 3 1 1 1 1 1 0 0 1 1 0 0 0 0 0 0 0 0 0 0 
1 1 1 1 2 2 2 2 2 2 2 0 1 1 1 2 2 2 1 1 1 1 1 1 1 1 1 1 0 0 3 3 1 1 1 1 1 1 1 1 0 3 2 2 1 1 1 1 1 1 1 1 1 1 1 1 0 0 3 3 3 1 2 2 1 1 1 2 2 2 0 3 1 1 3 1 1 1 1 0 0 1 1 1 1 1 0 0 1 1 1 0 0 0 0 0 0 0 0 0 
1 1 1 1 2 2 2 2 2 2 2 0 1 1 2 2 2 2 1 1 1 1 1 1 1 1 1 1 0 0 0 0 1 1 1 1 1 1 1 1 3 3 0 0 1 1 1 1 1 1 1 1 1 1 1 1 0 0 3 3 3 1 2 2 1 1 1 2 2 2 0 3 0 3 3 3 3 3 1 1 0 1 1 1 1 1 0 0 1 1 1 0 0 0 0 0 0 0 0 0 
3 3 3 3 0 1 1 1 0 2 2 0 2 0 2 2 2 2 1 1 1 1 1 1 1 1 1 0 0 1 1 0 0 3 3 2 2 2 2 3 3 3 1 1 1 1 1 1 1 1 1 1 3 1 1 1 0 1 1 1 0 1 2 2 1 1 1 2 2 2 2 0 0 3 3 3 3 3 0 1 0 1 0 0 0 0 0 0 1 1 1 0 0 0 0 0 0 0 0 0 
3 3 3 3 3 1 1 1 2 2 2 0 2 2 2 1 1 1 1 1 1 1 1 1 1 1 0 0 1 1 2 0 0 0 3 2 2 2 2 3 3 3 1 1 1 1 2 2 2 0 1 3 3 1 1 1 0 1 1 1 1 1 1 2 1 1 1 2 0 1 1 1 1 1 0 3 3 3 0 0 0 1 0 0 0 0 0 0 0 0 0 0 0 0 0 0 0 0 0 0 
3 3 0 1 0 1 1 1 1 1 2 0 1 1 1 1 1 1 1 1 1 1 1 1 1 0 0 1 1 1 2 1 1 0 0 2 2 2 2 2 1 1 1 1 1 2 2 2 2 1 1 3 3 1 2 0 0 1 1 1 1 1 1 1 1 1 1 2 0 1 1 1 1 1 0 3 0 0 0 0 0 0 0 0 0 0 0 0 0 2 2 2 0 0 0 0 0 0 0 0 
3 3 1 1 1 1 1 1 2 1 2 0 1 1 1 1 1 1 1 1 1 1 1 1 1 0 0 0 2 2 2 1 1 1 0 1 1 2 2 2 1 1 0 0 2 2 2 2 2 1 1 3 3 3 2 0 0 1 1 1 1 1 1 1 1 1 1 1 1 1 1 1 1 1 0 0 0 0 0 0 0 0 0 0 0 0 0 0 0 2 2 0 0 0 0 0 0 0 0 0 
3 3 2 2 2 2 2 2 2 2 2 0 1 1 1 1 1 2 2 2 2 2 2 1 1 0 3 3 3 2 1 1 1 1 0 1 1 1 1 1 1 1 1 1 2 2 2 2 2 3 3 3 3 3 3 0 0 2 1 1 1 1 1 1 3 3 1 1 1 0 0 1 1 1 1 1 1 1 1 0 0 0 0 0 0 0 2 2 0 2 2 0 0 0 0 0 0 0 0 0 
2 2 2 2 2 2 2 2 2 2 2 0 1 1 3 3 3 2 2 2 2 2 2 1 2 0 3 3 3 2 3 3 3 1 0 1 1 1 1 3 1 1 1 0 2 2 2 2 2 3 3 1 1 1 0 0 0 2 2 1 1 1 1 1 3 3 1 1 1 0 0 1 1 1 1 1 1 1 1 0 0 0 0 0 0 0 0 2 0 0 0 0 0 0 0 0 0 0 0 0 
1 1 2 2 2 2 2 2 2 2 2 0 0 1 3 3 3 2 2 2 2 2 2 1 0 0 2 2 2 2 3 3 3 1 0 1 1 1 3 3 1 1 1 0 2 2 2 2 2 3 3 1 1 1 3 3 0 2 2 0 1 1 1 1 3 3 1 1 2 2 2 1 1 1 1 1 1 1 1 0 0 0 0 0 0 0 0 1 1 0 0 0 0 0 0 0 0 0 0 0 
1 1 1 1 1 1 1 2 2 2 2 3 0 1 3 3 3 2 2 2 2 2 2 0 0 0 2 2 2 0 3 3 3 1 0 0 1 3 3 3 3 3 1 1 0 0 2 2 2 2 1 1 1 1 3 3 0 1 1 1 1 1 1 1 0 0 0 1 1 2 2 1 1 1 1 1 1 1 0 0 0 0 0 0 0 0 0 1 1 1 0 0 0 0 0 0 0 0 0 0 
1 1 1 1 1 1 1 0 1 2 2 3 0 0 3 3 3 3 0 3 3 3 0 0 1 1 2 2 2 3 3 3 3 1 1 0 3 3 3 3 3 3 1 1 1 2 2 2 2 2 1 1 1 3 3 3 0 0 1 1 1 1 1 1 2 2 0 1 1 2 2 1 1 1 1 1 1 1 1 1 0 0 0 0 3 3 3 3 1 1 0 0 0 0 1 0 0 0 0 0 
1 3 1 1 1 1 1 1 1 3 3 3 1 0 0 3 3 3 3 3 3 0 0 0 1 1 1 1 1 1 3 3 3 1 1 0 3 3 3 3 3 3 1 1 1 2 2 2 2 2 1 1 1 3 3 3 0 0 1 1 1 1 1 1 2 2 2 1 1 0 0 0 0 2 2 1 1 1 1 1 0 0 0 0 3 3 3 3 0 0 0 1 1 1 1 0 0 0 0 0 
3 3 1 1 1 1 1 3 3 3 3 3 1 1 0 3 3 3 3 0 3 0 0 3 1 1 1 1 1 1 1 1 1 1 1 0 3 3 3 3 3 3 1 1 1 2 2 2 2 2 1 1 1 1 0 0 0 0 1 1 1 1 1 1 2 2 2 1 1 1 1 1 1 0 2 1 1 1 1 1 0 0 0 0 3 3 3 3 0 0 0 1 1 1 1 0 0 0 0 0 
3 3 1 1 1 1 1 1 1 3 3 3 1 1 1 1 3 3 2 1 1 0 0 0 0 1 1 1 1 1 1 1 1 1 1 0 0 2 0 0 1 0 1 1 1 2 2 2 2 2 1 1 1 1 0 0 0 0 1 1 1 2 0 3 3 3 1 1 1 1 1 0 1 0 0 1 1 1 1 1 0 0 2 2 0 3 3 3 0 0 0 1 1 1 1 0 0 0 0 0 
3 3 3 2 1 1 1 1 1 1 0 2 2 2 3 3 3 3 2 1 1 1 1 1 0 1 1 1 1 3 1 1 1 0 3 0 1 1 1 1 1 1 1 1 0 1 1 1 1 1 1 1 1 1 3 0 1 1 0 2 2 2 0 3 3 3 0 3 1 1 1 1 0 0 0 1 1 1 1 1 0 2 2 2 0 3 3 3 0 1 1 0 0 0 0 0 0 0 0 0 
2 2 0 2 0 3 3 1 1 1 1 2 2 2 3 3 1 1 1 1 1 1 1 1 0 1 1 1 0 3 1 1 1 1 3 0 1 1 1 1 1 1 1 1 1 1 1 1 1 1 1 1 1 3 3 0 1 1 0 2 2 2 0 3 3 3 3 3 1 1 1 1 3 3 3 3 0 0 1 1 0 2 2 2 1 1 0 0 0 1 1 1 1 0 3 0 0 0 0 0 
2 2 2 2 0 3 3 1 1 1 1 2 2 2 2 1 1 1 1 1 1 1 1 1 0 0 0 3 3 3 0 1 1 1 3 0 1 1 1 1 1 1 1 1 1 1 2 2 1 1 1 1 1 3 3 0 2 2 2 1 1 1 1 1 1 3 3 3 1 1 1 1 3 3 3 3 0 0 1 1 3 3 3 1 1 1 1 0 0 1 1 1 1 3 3 0 0 0 0 0 
2 2 2 2 3 3 1 1 1 1 1 2 2 2 2 1 1 1 1 1 1 1 0 0 0 2 0 0 3 3 3 3 3 3 3 0 0 1 1 0 0 0 0 0 0 3 2 2 1 1 1 1 1 1 0 0 2 2 2 1 1 1 1 1 1 1 3 3 3 0 0 0 3 2 2 0 0 1 1 1 1 1 3 1 1 1 0 0 2 2 1 1 3 3 3 0 0 0 0 0 
1 1 1 2 3 3 1 1 1 1 1 1 0 3 3 1 1 1 1 1 1 0 0 1 1 1 1 0 0 1 1 0 2 2 3 0 0 0 0 0 1 1 1 0 0 0 0 0 0 0 0 0 0 0 0 0 2 2 2 1 1 1 1 1 1 1 1 3 3 0 0 0 2 2 2 0 0 1 1 1 1 1 2 2 1 0 0 2 2 1 1 1 3 3 3 1 1 1 0 0 
1 1 1 2 2 2 1 1 1 1 1 1 0 3 3 1 1 1 1 1 1 0 2 2 1 1 1 1 0 1 1 1 2 2 0 0 0 0 3 3 3 1 1 1 1 1 0 2 1 1 2 2 2 0 1 1 1 1 1 1 1 1 1 1 1 1 1 3 3 1 1 1 3 3 3 3 0 1 1 0 1 1 0 2 0 0 2 2 2 1 1 1 1 1 1 1 1 1 1 1 
1 1 2 2 2 2 1 1 1 1 1 1 1 3 3 3 3 3 3 3 0 0 2 2 1 1 1 1 0 1 1 1 2 2 3 0 0 2 3 3 3 1 1 1 1 1 0 1 1 1 1 2 2 1 1 1 1 1 1 1 1 1 1 1 1 3 3 3 3 1 1 1 3 3 3 3 0 1 1 1 3 3 3 0 0 0 3 3 1 1 1 1 1 1 1 1 1 1 1 1 
1 1 3 3 2 2 1 1 1 1 1 1 1 1 1 3 0 3 1 0 0 1 3 3 3 1 0 1 0 1 1 1 2 2 0 0 2 2 3 3 0 1 1 1 1 1 0 1 1 1 1 2 2 1 1 1 1 1 1 0 2 2 2 2 3 3 1 1 1 1 1 1 3 3 3 3 1 1 1 3 3 3 3 0 1 0 3 3 3 3 1 1 1 1 1 1 0 1 1 0 
1 1 3 3 1 1 1 0 0 0 0 0 1 1 1 0 0 0 0 0 0 1 3 3 1 1 1 1 0 2 2 1 1 0 0 3 3 3 3 3 1 1 1 1 1 1 0 1 1 1 1 2 3 3 1 1 3 1 1 1 2 2 2 2 3 1 1 1 1 1 1 1 1 3 3 3 1 1 1 3 3 3 3 0 1 0 3 3 3 0 1 1 0 0 0 1 1 1 1 1 
1 1 3 3 0 0 0 0 1 1 1 0 0 1 0 0 1 1 2 2 1 1 1 1 1 1 1 1 0 0 0 0 0 0 0 3 3 3 3 3 1 1 1 1 1 1 0 0 1 1 1 2 3 3 1 1 3 0 1 1 2 2 2 2 3 1 1 1 1 1 1 1 1 3 3 3 1 1 1 1 1 1 3 0 1 0 0 3 3 3 1 1 3 3 3 1 1 1 1 1 
1 1 1 0 0 1 1 3 3 1 1 1 0 0 0 0 1 1 2 2 2 1 1 1 1 1 1 1 3 3 3 0 0 3 3 3 3 3 3 3 1 1 1 1 1 1 0 1 1 1 0 1 1 1 1 1 2 2 2 2 2 2 2 2 3 1 1 1 1 0 1 1 1 3 3 3 1 1 1 1 1 1 0 0 1 1 0 1 3 3 3 3 0 3 3 1 1 1 1 1 
1 1 1 0 1 1 1 0 1 1 1 1 1 0 0 0 1 3 2 2 2 1 1 1 1 1 1 1 3 3 3 0 0 3 3 3 3 3 3 1 1 1 1 1 1 0 0 1 1 1 1 1 1 1 1 1 2 2 2 2 2 2 2 2 2 1 1 1 1 1 0 2 2 3 3 3 1 1 1 1 1 1 1 0 3 1 0 0 3 3 3 3 0 3 3 1 1 1 1 0 
1 1 1 0 1 1 1 1 1 1 1 1 1 2 1 1 3 3 3 3 3 1 1 1 1 1 1 1 3 3 0 0 3 3 1 1 3 1 1 1 1 3 3 0 0 0 0 0 1 1 1 1 1 1 1 1 2 2 2 2 0 2 2 2 2 1 1 1 1 1 0 2 2 1 1 1 1 1 1 1 1 1 1 0 0 1 0 0 0 0 1 1 1 1 1 1 1 1 1 0 
1 1 1 0 1 1 1 1 1 1 1 1 1 2 1 1 3 3 3 3 1 1 1 1 1 1 1 1 3 0 0 1 1 1 1 1 1 1 3 0 1 3 3 0 0 2 0 0 1 1 1 1 1 1 1 1 3 3 3 3 3 2 2 2 0 1 1 1 1 1 2 2 2 1 1 1 1 1 1 1 3 3 1 1 0 3 3 3 1 0 0 0 0 0 1 1 1 1 1 0 
1 1 1 0 1 1 1 1 1 1 1 1 1 1 1 1 1 1 1 1 1 1 1 1 1 1 1 1 0 0 1 1 1 1 1 1 1 1 1 1 1 3 0 0 1 2 0 1 1 1 1 1 1 1 1 1 1 3 3 3 3 3 3 3 3 1 1 1 1 1 1 1 1 1 1 1 1 1 1 1 1 3 3 1 0 0 1 1 1 1 1 1 0 0 0 0 0 0 0 0 
1 1 1 0 0 1 1 1 1 1 1 1 1 1 1 1 1 1 1 1 2 2 1 1 1 1 1 0 0 1 1 1 1 1 1 1 1 1 1 1 1 1 0 1 1 0 0 1 1 1 1 1 1 1 1 1 1 3 3 3 3 3 3 3 3 3 3 1 1 1 1 1 1 1 1 1 1 1 1 1 1 3 3 1 1 0 1 1 1 1 1 1 1 0 0 0 0 1 2 2 
1 1 1 1 0 1 3 1 1 1 1 1 1 2 1 1 1 1 1 1 2 2 1 1 1 1 0 0 1 1 1 3 3 1 1 1 1 1 1 1 1 1 0 1 0 0 0 0 1 1 1 1 1 1 1 1 0 3 3 3 3 3 3 3 3 3 3 3 3 1 1 1 1 1 1 1 1 1 1 1 1 1 1 1 0 0 1 1 1 1 1 1 1 3 0 0 0 1 2 2 
1 2 3 3 0 0 3 3 3 3 3 2 2 2 1 3 3 1 1 1 2 2 2 0 0 0 0 1 1 1 1 3 3 1 1 1 1 1 1 1 1 1 0 1 0 1 1 0 1 1 1 1 1 1 1 1 1 3 0 1 1 3 3 3 3 3 3 3 3 1 1 1 1 1 1 1 1 1 1 1 1 1 1 1 0 0 0 0 3 3 3 3 3 3 1 1 0 2 2 2 
1 2 3 3 3 0 0 1 3 3 0 2 2 2 1 3 3 1 1 2 1 1 0 0 3 3 1 1 1 1 1 1 1 1 1 2 2 1 1 1 1 0 0 1 0 0 1 0 1 3 3 3 3 1 1 1 1 1 1 1 1 3 3 3 3 3 0 3 3 0 1 1 1 1 1 1 1 1 1 3 3 1 1 1 1 0 1 1 3 3 3 3 0 1 1 1 0 0 1 1 
1 3 3 3 3 3 0 1 3 3 3 0 0 0 0 0 0 1 0 2 2 0 0 3 3 1 1 1 1 1 1 1 1 1 1 2 2 1 1 1 0 0 1 1 2 0 0 0 1 3 3 3 3 1 1 1 1 1 1 1 1 3 3 3 3 1 1 2 2 1 1 1 1 1 1 1 0 3 3 3 3 3 3 1 1 0 1 1 3 3 3 3 0 1 1 1 1 0 1 1 
1 1 1 1 1 1 0 0 3 3 3 0 0 3 1 1 0 0 0 0 0 0 1 1 1 1 1 1 1 1 0 1 1 1 1 1 1 1 1 0 0 1 1 3 0 0 0 1 1 1 3 3 3 0 1 1 1 1 1 1 1 1 1 1 1 1 1 2 2 3 2 2 2 1 1 1 0 3 3 3 3 3 3 1 0 0 1 1 3 3 3 1 1 1 1 1 1 0 0 1 
2 1 1 1 1 1 3 0 3 3 3 0 3 3 1 1 1 1 0 0 1 1 1 3 3 3 3 3 3 1 1 1 1 1 1 1 1 1 0 0 0 0 0 0 0 0 0 1 1 1 3 3 3 1 1 1 3 3 3 1 1 1 1 1 1 1 1 2 3 3 2 2 2 2 0 1 1 1 0 3 3 3 3 0 0 1 1 1 3 3 3 1 1 1 1 1 1 0 0 1 
2 1 1 1 1 1 3 0 0 0 0 0 3 3 1 1 1 1 1 1 1 1 1 3 3 3 3 3 3 1 1 1 1 1 1 1 1 2 2 2 1 1 1 1 1 1 0 0 1 1 1 3 3 1 1 1 3 3 3 1 1 1 1 1 1 1 1 1 1 1 2 2 2 2 1 1 1 1 1 1 1 0 0 0 1 0 3 3 3 3 3 1 1 1 1 1 1 1 1 1 
2 1 1 1 1 1 3 0 0 0 1 3 3 3 1 1 1 1 1 1 1 1 1 3 3 3 3 3 3 0 1 1 1 1 1 1 1 2 2 2 3 3 1 1 1 1 0 0 0 1 1 1 1 1 1 1 1 0 1 1 1 1 1 1 1 1 1 1 1 2 2 2 2 1 1 1 1 1 1 1 1 0 0 0 1 3 3 3 0 3 3 1 1 2 1 1 1 1 1 1 
2 1 1 1 1 1 0 0 2 1 1 3 3 3 1 1 1 1 0 0 1 2 2 3 3 3 3 3 3 3 1 1 1 1 1 1 1 2 2 2 3 3 1 1 1 1 1 0 0 1 0 1 1 1 1 1 1 1 1 1 1 1 1 1 1 1 1 1 1 1 1 1 1 1 1 1 1 1 1 1 1 1 0 0 1 3 3 3 3 3 3 1 1 2 1 1 1 1 1 1 
2 2 2 0 0 0 0 2 2 1 1 0 3 3 3 0 0 2 2 2 2 2 2 3 3 3 3 3 3 3 1 1 1 1 1 1 1 0 2 2 3 0 1 1 1 1 1 1 0 0 0 0 0 1 1 1 0 1 1 1 1 1 1 1 1 1 1 1 1 1 1 1 1 1 1 1 1 1 1 1 1 1 2 0 1 3 3 3 3 3 3 1 1 2 0 1 1 1 1 1 
0 0 0 0 0 0 2 2 2 1 1 1 1 3 3 1 1 2 2 2 2 2 2 2 2 0 1 1 1 1 1 1 1 1 1 1 1 2 2 2 3 3 0 1 1 1 1 1 1 0 0 0 0 0 1 1 0 1 1 1 1 1 1 1 1 1 1 1 1 1 1 1 1 3 3 3 3 2 2 1 1 1 2 0 0 3 3 3 2 2 2 1 1 1 1 1 1 0 0 0 
0 0 3 3 1 2 2 2 2 1 1 1 1 3 3 1 1 2 2 2 2 2 3 2 2 0 1 1 1 1 1 1 1 3 1 1 1 2 2 2 3 3 1 1 1 1 1 1 1 0 0 0 0 0 1 1 1 1 1 1 1 1 1 1 1 1 1 1 1 1 1 1 1 1 3 3 3 0 2 2 2 2 2 2 0 2 2 2 2 1 1 1 1 1 1 1 1 1 1 1 
2 2 2 3 1 1 1 1 0 1 1 1 2 2 2 1 3 3 3 3 2 2 3 3 3 3 1 1 1 1 1 2 1 3 1 1 1 1 1 1 1 1 1 1 1 1 1 1 1 1 0 0 0 0 0 0 1 1 1 1 1 1 1 1 1 1 1 1 1 1 1 1 1 1 3 3 3 1 1 1 1 1 2 2 0 0 2 2 2 1 1 1 1 1 1 1 1 1 1 1 
0 2 2 3 1 1 1 1 0 1 1 1 2 2 2 1 3 3 3 3 0 0 3 3 3 3 1 1 1 1 1 2 2 3 1 1 1 1 1 1 1 1 1 1 1 1 1 1 1 1 0 0 1 1 0 0 1 1 1 1 1 1 1 1 1 1 1 1 1 1 1 1 1 1 1 1 1 1 1 1 1 1 2 2 2 0 2 2 2 1 1 1 0 1 1 1 0 1 1 1 
0 2 2 3 0 1 1 1 1 1 1 1 2 2 0 2 3 3 3 3 3 3 3 3 3 3 3 1 1 1 1 3 1 1 1 1 3 3 3 3 1 1 1 1 1 1 1 1 1 2 2 2 1 1 1 0 0 0 1 1 1 1 1 1 1 1 1 1 1 1 1 1 0 1 1 1 1 3 3 1 1 1 1 1 1 0 2 2 2 0 1 1 1 2 2 2 0 1 1 1 
1 1 1 3 1 1 1 1 1 1 1 1 2 2 0 2 3 3 3 3 3 3 3 1 1 1 1 1 3 3 3 3 1 1 1 1 3 3 3 3 1 1 1 1 1 1 1 1 1 2 2 2 1 1 1 1 0 0 1 1 1 1 1 1 1 1 1 1 1 1 1 1 3 1 1 1 1 3 3 3 3 3 3 3 0 0 2 2 2 2 2 1 1 2 2 2 0 0 0 0 
1 1 1 1 1 1 1 1 1 1 1 1 1 1 1 2 2 2 2 2 3 3 3 1 1 1 1 1 3 3 3 3 0 0 0 0 0 3 3 3 1 1 1 1 1 1 1 1 1 2 2 2 1 1 1 1 1 0 0 1 1 1 1 1 1 1 1 1 1 1 1 1 3 3 3 3 1 3 3 3 3 3 3 3 0 0 2 2 2 0 0 1 1 2 0 0 0 0 0 0 
1 1 1 1 1 1 1 1 1 1 1 1 0 1 1 1 0 2 2 2 3 3 3 1 1 1 1 1 3 3 3 0 2 2 2 2 2 2 2 0 1 1 1 1 1 1 1 1 1 1 1 2 2 1 0 3 3 3 0 2 1 1 1 1 1 1 1 1 1 1 1 1 3 3 1 1 1 3 3 3 3 3 3 3 0 0 2 2 2 2 1 1 1 1 1 1 0 0 0 0 
1 1 1 1 1 0 1 1 1 0 2 2 2 1 1 1 1 1 1 1 1 1 1 1 1 1 1 3 3 3 3 0 2 2 2 2 2 2 2 1 1 1 1 1 2 2 1 1 1 1 1 2 2 2 2 3 3 3 0 1 1 1 1 1 1 1 1 1 1 1 1 1 1 1 1 1 1 3 3 3 3 3 3 3 0 0 2 2 2 2 1 1 1 1 1 1 0 0 0 0 
1 1 1 1 1 0 1 1 1 0 2 2 2 1 1 1 1 1 1 1 1 1 1 3 3 3 3 3 2 2 3 2 2 2 2 2 2 2 2 2 2 3 3 3 2 2 1 1 1 1 1 2 2 2 2 3 3 3 0 1 1 1 1 1 1 1 1 1 1 1 1 1 1 1 1 1 1 3 3 3 3 3 3 3 0 0 0 0 3 3 1 1 1 0 1 0 0 0 0 0 
3 3 3 0 0 0 0 0 0 0 2 2 2 1 1 1 1 1 1 1 1 1 1 0 3 0 0 3 2 2 2 2 2 2 2 2 2 2 2 2 2 0 3 3 3 3 1 1 1 1 0 2 2 2 2 0 0 0 0 1 1 1 1 1 1 1 1 1 1 1 1 1 1 2 2 2 0 3 3 3 3 3 3 3 0 0 0 0 3 3 3 3 3 0 0 0 0 0 0 0 
