# Supplementary material for: Land-use change in oil palm dominated tropical landscapes—An agent-based model to explore ecological and socio-economic trade-offs
Source: PLoS One. 2018 Jan 19;13(1):e0190506. doi: 10.1371/journal.pone.0190506 (PMC5774713; doi:10.1371/journal.pone.0190506)
Supplement: S2 Data — (ZIP) [file pone.0190506.s004.zip › EFForTS-ABM/input/maps/fourhundred-farmers/ownership-raster.asc]

NCOLS 100
NROWS 100
XLLCORNER 238244.587426
YLLCORNER 9789775.284544
CELLSIZE 50
NODATA_VALUE NaN
-1 -1 -1 -1 -1 -1 -1 -1 -1 -1 -1 -1 -1 -1 -1 -1 -1 -1 -1 -1 -1 -1 -1 -1 -1 -1 -1 -1 -1 -1 -1 -1 -1 -1 -1 -1 -1 -1 -1 -1 -1 -1 -1 137 137 137 137 -1 162 162 162 4 101 101 101 -1 -1 -1 -1 -1 -1 -1 -1 -1 101 345 345 -1 -1 292 292 292 292 292 292 292 -1 -1 -1 292 292 -1 244 244 244 -1 376 376 -1 -1 -1 -1 -1 -1 -1 -1 -1 -1 -1 -1 
-1 -1 -1 -1 -1 -1 -1 -1 -1 -1 -1 -1 -1 -1 -1 -1 -1 -1 -1 -1 -1 -1 -1 -1 -1 -1 -1 -1 -1 -1 -1 -1 -1 -1 -1 -1 -1 -1 -1 -1 -1 -1 137 137 137 137 137 4 4 4 4 4 101 101 335 335 335 335 -1 -1 101 101 101 101 101 345 345 345 345 292 292 292 292 292 292 292 142 142 142 142 292 -1 244 244 -1 -1 376 376 -1 -1 -1 -1 -1 -1 -1 -1 -1 -1 -1 -1 
-1 -1 -1 -1 -1 -1 -1 -1 -1 -1 -1 -1 -1 -1 -1 -1 -1 -1 -1 -1 -1 -1 -1 -1 -1 -1 -1 -1 -1 -1 -1 -1 -1 -1 -1 -1 132 132 132 132 -1 -1 137 137 137 137 137 4 4 4 4 4 101 101 335 335 335 335 135 135 101 101 101 101 101 345 345 345 345 292 292 292 292 292 292 292 292 142 142 142 292 -1 -1 -1 -1 376 376 376 -1 -1 -1 -1 -1 -1 -1 -1 -1 -1 -1 -1 
-1 -1 -1 -1 -1 -1 -1 -1 -1 -1 -1 -1 -1 -1 -1 -1 -1 -1 -1 -1 -1 -1 -1 -1 -1 -1 -1 -1 -1 -1 -1 -1 -1 -1 -1 -1 132 132 132 132 101 101 101 258 258 258 258 4 4 4 4 4 101 101 335 335 335 335 135 135 101 101 101 101 -1 228 228 -1 292 292 292 292 292 -1 292 292 292 142 142 142 -1 244 244 -1 376 376 376 376 -1 -1 -1 -1 -1 -1 -1 -1 -1 -1 -1 -1 
-1 -1 -1 -1 -1 -1 -1 -1 -1 -1 -1 -1 -1 -1 -1 -1 -1 -1 -1 -1 -1 -1 -1 -1 -1 -1 -1 -1 -1 -1 340 340 340 340 340 340 132 132 132 132 101 162 162 -1 258 258 258 4 4 4 4 4 101 101 335 335 335 335 239 -1 101 101 228 228 228 228 228 -1 292 292 292 -1 -1 4 4 4 292 142 142 142 244 244 -1 -1 376 376 376 376 -1 -1 -1 -1 -1 -1 -1 -1 -1 -1 -1 -1 
-1 -1 -1 -1 -1 -1 -1 -1 -1 -1 -1 -1 -1 -1 -1 -1 -1 -1 -1 -1 -1 -1 -1 -1 -1 -1 -1 -1 -1 340 340 340 340 340 340 340 132 132 132 132 -1 162 162 162 258 258 258 -1 158 158 158 -1 -1 -1 -1 -1 -1 239 239 45 45 45 228 228 228 228 228 292 24 24 24 24 24 4 4 4 4 -1 -1 64 64 64 -1 142 130 130 130 244 244 244 244 244 244 244 -1 -1 -1 -1 -1 -1 
-1 -1 -1 -1 -1 -1 -1 -1 -1 -1 -1 -1 -1 -1 -1 -1 -1 -1 -1 -1 -1 -1 -1 -1 -1 -1 -1 -1 -1 340 340 340 340 340 340 340 132 132 132 132 132 162 162 162 258 258 258 -1 158 158 158 -1 127 127 127 101 -1 239 239 45 45 45 228 228 228 228 228 292 24 24 24 24 24 4 263 263 -1 -1 -1 64 64 64 -1 142 130 130 130 244 244 244 244 244 244 244 -1 -1 -1 -1 -1 -1 
-1 -1 -1 -1 -1 -1 -1 -1 -1 -1 -1 -1 -1 -1 -1 -1 -1 -1 -1 -1 -1 -1 -1 -1 -1 -1 -1 -1 -1 340 340 340 340 340 340 340 132 132 132 132 132 162 162 162 306 306 306 306 158 158 158 -1 -1 127 127 101 -1 -1 -1 -1 -1 -1 -1 -1 -1 -1 292 292 24 24 24 24 24 24 263 263 -1 263 263 395 395 -1 -1 142 130 130 -1 244 244 244 244 244 244 244 -1 -1 -1 -1 -1 -1 
-1 -1 -1 -1 -1 -1 -1 -1 -1 -1 -1 -1 -1 -1 -1 -1 -1 -1 -1 -1 -1 -1 -1 -1 -1 -1 -1 -1 -1 340 340 340 340 340 340 340 65 65 65 65 340 340 340 340 306 306 306 306 162 51 158 -1 158 158 101 101 135 135 135 135 345 345 345 -1 14 14 14 14 24 24 24 24 24 24 263 263 -1 263 263 395 395 395 -1 357 357 142 -1 244 244 244 244 244 244 244 -1 -1 -1 -1 -1 -1 
-1 -1 -1 -1 -1 -1 -1 -1 -1 -1 -1 -1 -1 -1 -1 -1 -1 -1 -1 -1 -1 -1 -1 -1 -1 -1 -1 -1 -1 340 340 340 340 340 340 340 65 65 65 65 340 340 340 162 306 306 306 306 162 51 51 -1 158 158 101 101 135 135 -1 135 345 345 345 -1 14 14 14 14 24 341 -1 263 263 263 263 302 302 263 263 263 357 357 -1 357 357 142 142 244 244 244 244 244 244 244 -1 -1 -1 -1 -1 -1 
-1 -1 -1 -1 -1 -1 -1 -1 -1 -1 -1 -1 -1 -1 -1 -1 -1 -1 -1 -1 -1 -1 -1 -1 -1 -1 -1 -1 -1 -1 -1 162 -1 132 132 340 -1 65 65 65 340 340 340 162 306 306 306 306 158 158 158 -1 372 372 372 372 -1 295 295 295 345 345 345 -1 -1 14 14 14 -1 341 341 263 263 263 -1 302 -1 277 277 357 357 357 -1 357 -1 142 142 -1 -1 -1 -1 244 244 244 -1 -1 -1 -1 -1 -1 
-1 -1 -1 -1 -1 -1 -1 -1 -1 -1 -1 -1 -1 -1 -1 -1 -1 -1 -1 -1 -1 -1 -1 -1 -1 -1 -1 -1 -1 -1 -1 162 162 132 132 -1 -1 65 65 65 340 340 340 162 306 170 170 170 158 158 158 -1 372 372 372 372 -1 295 295 389 389 389 93 93 -1 -1 -1 14 -1 341 341 263 53 53 53 277 277 277 277 357 357 357 -1 -1 122 122 122 -1 -1 -1 -1 -1 -1 -1 -1 -1 -1 -1 -1 -1 
-1 -1 -1 -1 -1 -1 -1 -1 -1 -1 -1 -1 -1 -1 -1 -1 -1 -1 -1 -1 -1 -1 -1 -1 -1 -1 -1 -1 -1 -1 -1 -1 -1 -1 132 132 132 132 132 132 169 169 169 169 169 170 170 170 170 158 158 -1 -1 372 372 372 4 295 295 -1 389 389 93 93 -1 -1 -1 -1 -1 -1 -1 -1 53 53 53 277 277 277 277 19 19 -1 -1 -1 122 122 122 -1 -1 -1 -1 -1 -1 -1 -1 -1 -1 -1 -1 -1 
-1 -1 -1 -1 -1 -1 -1 -1 -1 -1 -1 -1 -1 -1 -1 -1 -1 -1 -1 -1 -1 -1 -1 -1 -1 -1 162 162 162 162 74 74 137 137 137 132 132 132 132 132 169 169 169 169 169 170 350 -1 4 158 158 -1 -1 -1 -1 372 4 137 137 137 137 137 137 -1 347 347 347 347 347 347 4 -1 -1 -1 -1 277 277 277 277 19 19 -1 -1 -1 122 122 122 -1 -1 -1 -1 -1 -1 -1 -1 -1 -1 -1 -1 -1 
-1 -1 -1 -1 -1 -1 -1 -1 -1 -1 -1 -1 -1 -1 -1 -1 -1 -1 -1 -1 -1 -1 -1 -1 -1 -1 162 162 162 162 74 74 137 137 137 132 132 132 132 132 132 169 169 169 169 350 350 306 4 279 279 -1 276 276 276 276 276 137 137 137 137 137 69 69 347 347 347 347 347 347 4 290 290 -1 -1 -1 -1 -1 19 19 19 -1 -1 -1 -1 -1 -1 -1 -1 -1 -1 -1 -1 -1 -1 -1 -1 -1 -1 -1 
-1 -1 -1 -1 -1 -1 -1 -1 -1 -1 -1 -1 -1 -1 -1 -1 -1 -1 -1 -1 -1 -1 -1 305 305 305 305 162 162 162 65 65 -1 132 132 132 132 132 148 148 148 148 148 148 169 350 350 306 4 279 279 -1 276 276 276 276 276 137 137 137 137 69 69 69 347 347 347 347 347 347 101 290 290 233 233 233 -1 -1 19 19 19 -1 232 232 232 -1 -1 -1 -1 -1 -1 -1 -1 -1 -1 -1 -1 -1 -1 -1 
-1 -1 -1 -1 -1 -1 -1 -1 -1 -1 -1 -1 -1 -1 -1 -1 -1 -1 -1 -1 -1 -1 -1 305 305 305 305 76 76 -1 65 65 65 132 132 132 132 132 148 148 148 148 148 148 -1 350 350 -1 -1 -1 -1 -1 -1 -1 276 276 276 137 137 137 119 69 69 69 347 347 347 347 347 347 101 290 290 233 233 233 -1 -1 -1 -1 -1 -1 232 232 232 232 -1 -1 -1 -1 -1 -1 -1 -1 -1 -1 -1 -1 -1 -1 
-1 -1 -1 -1 -1 -1 -1 -1 -1 -1 -1 -1 -1 -1 -1 -1 -1 -1 220 220 -1 -1 -1 319 319 319 305 76 76 -1 65 65 65 132 132 132 170 170 170 148 148 148 148 148 -1 -1 -1 -1 65 65 162 180 180 -1 -1 -1 -1 111 111 111 119 69 69 69 347 347 347 347 347 347 99 302 302 -1 233 233 34 34 -1 -1 -1 50 232 232 232 232 302 302 302 -1 -1 -1 -1 -1 -1 -1 -1 -1 -1 -1 
-1 -1 -1 -1 -1 -1 -1 -1 -1 -1 -1 -1 -1 -1 -1 220 220 220 220 220 -1 -1 -1 319 319 319 319 74 74 -1 65 65 65 65 170 170 170 170 170 148 148 148 148 148 -1 129 129 129 129 162 162 180 180 180 180 180 -1 111 111 111 119 69 69 69 347 347 347 347 99 99 99 302 302 -1 233 233 34 34 34 -1 -1 50 232 232 232 232 302 302 -1 -1 -1 -1 -1 -1 -1 -1 -1 -1 -1 -1 
-1 -1 -1 -1 -1 -1 -1 -1 -1 -1 -1 220 220 220 -1 220 220 220 220 220 220 -1 -1 319 319 319 319 74 74 -1 162 162 -1 -1 170 170 132 170 170 148 148 148 148 148 -1 129 129 129 65 65 65 180 180 180 180 4 -1 111 111 111 119 375 375 375 375 4 99 99 99 99 99 368 368 368 368 302 302 -1 -1 -1 -1 50 50 50 -1 -1 302 302 -1 -1 -1 -1 -1 -1 -1 -1 -1 -1 -1 -1 
-1 -1 -1 -1 -1 -1 -1 -1 -1 -1 -1 220 220 220 220 220 220 220 -1 220 220 220 -1 319 319 319 319 74 74 74 162 -1 132 132 132 132 132 -1 -1 148 148 148 148 148 -1 -1 220 220 137 10 10 180 180 180 180 4 -1 101 101 119 119 375 375 375 375 4 4 99 99 99 99 368 368 368 368 302 -1 -1 186 186 -1 50 50 50 -1 -1 -1 -1 -1 -1 -1 -1 -1 -1 -1 -1 -1 -1 -1 -1 
-1 -1 -1 220 220 -1 -1 -1 -1 -1 -1 220 220 220 220 220 220 220 -1 -1 -1 82 82 82 82 31 31 31 324 324 324 324 324 324 95 95 95 95 95 -1 -1 -1 -1 -1 -1 -1 220 220 10 10 10 137 137 137 270 4 -1 -1 101 119 119 375 375 375 375 4 4 101 101 302 302 302 302 368 368 -1 -1 55 55 186 55 50 50 50 -1 -1 -1 -1 -1 -1 -1 -1 -1 -1 -1 -1 -1 -1 -1 -1 
-1 220 220 220 220 220 220 220 -1 -1 -1 220 220 220 220 220 220 305 82 82 82 82 82 82 82 31 31 324 324 324 324 324 324 324 -1 95 95 95 95 -1 -1 153 153 153 153 153 340 340 -1 -1 196 137 137 137 270 4 4 -1 -1 293 293 293 293 22 105 105 105 105 105 302 302 302 302 -1 -1 -1 -1 -1 -1 186 55 55 55 55 55 -1 -1 -1 -1 -1 -1 -1 -1 -1 -1 -1 -1 -1 -1 -1 
-1 220 220 220 220 220 220 220 220 220 -1 220 220 220 220 220 220 305 82 82 82 82 82 82 82 31 31 324 324 324 324 324 324 324 305 95 95 95 95 -1 -1 153 153 153 153 153 -1 -1 -1 -1 -1 -1 -1 -1 270 4 4 4 -1 293 293 293 293 22 105 236 236 4 4 302 -1 -1 -1 -1 36 -1 -1 326 326 326 326 326 326 55 55 55 55 -1 -1 -1 -1 -1 -1 -1 -1 -1 -1 -1 -1 -1 
-1 -1 -1 220 220 220 220 220 220 220 220 -1 -1 -1 -1 -1 -1 305 82 82 82 82 82 82 82 74 74 324 324 324 324 324 324 324 305 74 74 74 340 -1 -1 153 153 153 153 153 -1 9 9 9 9 9 -1 -1 -1 4 4 4 -1 293 293 293 293 22 236 236 236 4 4 -1 -1 36 36 36 36 -1 326 326 326 326 326 326 326 55 55 55 55 -1 -1 -1 -1 -1 -1 -1 -1 -1 -1 -1 -1 -1 
-1 -1 -1 -1 -1 -1 -1 -1 11 11 11 11 -1 -1 76 76 -1 320 320 320 320 82 82 82 82 82 74 324 324 324 324 324 324 324 305 220 220 220 340 340 -1 153 153 153 153 153 -1 -1 9 9 9 9 363 363 -1 -1 -1 -1 -1 117 117 105 293 22 236 236 236 4 -1 -1 101 -1 302 302 120 -1 -1 326 58 55 55 55 -1 55 55 55 55 -1 -1 -1 -1 -1 -1 -1 -1 -1 -1 -1 -1 -1 
-1 -1 -1 -1 -1 -1 -1 -1 -1 11 11 11 11 11 76 76 320 320 320 320 320 82 82 82 82 82 72 324 324 324 324 324 324 324 74 74 192 192 192 192 -1 -1 153 153 153 153 -1 -1 -1 9 9 9 363 363 196 196 -1 -1 -1 -1 117 105 22 22 236 236 236 -1 -1 318 318 318 302 302 120 -1 -1 -1 58 58 55 108 108 108 -1 -1 120 120 -1 -1 -1 -1 -1 -1 -1 -1 -1 -1 -1 -1 
-1 -1 -1 -1 -1 -1 -1 -1 -1 11 11 11 11 11 76 76 320 320 320 320 320 324 324 324 -1 -1 72 72 72 287 324 324 324 324 74 74 74 192 192 192 192 -1 -1 -1 80 80 80 80 -1 305 -1 -1 -1 387 387 387 387 387 157 -1 -1 -1 -1 -1 -1 -1 -1 -1 286 318 318 318 286 286 120 58 58 -1 -1 58 55 108 108 108 58 58 120 120 -1 -1 -1 -1 -1 -1 -1 -1 -1 -1 -1 -1 
-1 -1 -1 -1 -1 -1 -1 -1 -1 -1 -1 76 76 76 377 -1 320 320 320 320 320 324 324 324 324 72 72 72 72 287 287 287 287 287 287 319 319 74 74 -1 -1 -1 -1 245 80 80 80 80 -1 305 30 -1 -1 -1 387 387 387 387 157 157 105 105 -1 360 360 360 87 87 286 286 286 286 286 286 213 213 213 -1 -1 -1 55 108 108 108 58 58 58 58 -1 -1 -1 -1 -1 -1 -1 -1 -1 -1 -1 -1 
-1 -1 -1 -1 -1 -1 -1 -1 -1 -1 -1 76 76 76 377 377 320 320 320 320 320 324 324 324 324 72 72 72 72 287 287 287 287 287 287 319 319 74 74 -1 74 245 245 245 80 80 80 80 -1 305 305 -1 200 -1 387 387 387 387 157 157 105 -1 -1 360 360 360 360 87 286 286 286 286 286 286 213 213 213 84 84 -1 -1 108 108 108 58 58 58 58 -1 -1 -1 -1 -1 -1 -1 -1 -1 -1 -1 -1 
-1 -1 -1 -1 -1 -1 -1 151 151 151 151 377 377 377 377 377 377 319 319 319 -1 324 324 324 324 -1 319 319 319 287 287 287 287 287 287 319 319 -1 -1 -1 74 245 245 245 80 80 80 97 -1 -1 -1 -1 200 -1 -1 387 387 387 157 157 87 87 -1 -1 360 360 360 87 87 87 87 69 286 286 213 213 213 84 84 -1 -1 58 58 58 329 329 329 329 329 -1 -1 -1 -1 -1 -1 -1 -1 -1 -1 -1 
-1 -1 -1 -1 -1 -1 -1 151 151 151 151 377 377 377 377 377 377 319 319 319 319 319 319 319 319 319 319 319 319 287 287 287 287 287 287 -1 -1 -1 -1 -1 270 270 270 270 -1 30 30 97 258 44 44 44 292 292 -1 195 195 195 157 157 87 87 -1 -1 -1 360 360 87 87 87 87 69 69 120 120 120 120 266 266 -1 -1 58 58 329 329 329 329 329 329 -1 -1 -1 -1 -1 -1 -1 -1 -1 -1 -1 
-1 -1 -1 151 151 151 -1 151 151 151 151 377 377 377 377 377 377 76 319 319 319 319 319 319 319 319 319 319 319 287 287 287 287 287 287 -1 305 224 224 224 224 270 270 270 30 30 30 97 258 44 44 44 292 292 -1 -1 -1 -1 309 309 309 87 134 134 -1 120 120 120 87 87 87 69 69 120 120 120 120 266 266 -1 -1 58 58 329 329 329 329 329 329 -1 -1 -1 -1 -1 -1 -1 -1 -1 -1 -1 
-1 -1 -1 151 151 151 151 151 151 151 151 377 377 377 377 377 377 76 319 319 319 319 319 319 319 319 319 -1 72 72 338 338 338 338 338 -1 305 224 224 224 224 270 270 270 30 30 30 258 258 44 44 44 -1 316 316 316 -1 -1 309 309 309 -1 134 134 -1 120 120 120 179 179 69 69 69 371 371 371 371 371 371 -1 120 58 58 329 329 329 329 329 329 -1 -1 -1 -1 -1 -1 -1 -1 -1 -1 -1 
-1 -1 -1 151 151 151 151 151 151 -1 -1 377 377 377 377 377 377 76 -1 319 319 319 319 319 319 319 319 311 311 72 -1 338 338 338 338 -1 115 224 224 224 224 196 196 305 305 30 30 258 258 44 202 202 202 316 316 316 -1 -1 309 309 309 327 327 -1 -1 120 120 120 179 179 69 69 69 371 371 371 371 371 371 -1 120 120 120 329 329 329 329 329 329 -1 -1 -1 -1 -1 -1 -1 -1 -1 -1 -1 
151 151 -1 151 151 151 151 151 151 -1 -1 219 219 219 76 76 76 54 54 76 76 72 72 72 57 57 319 311 311 72 48 48 48 57 338 -1 -1 224 224 224 224 -1 196 305 305 200 200 200 200 -1 202 202 202 196 316 316 -1 198 198 198 175 175 327 -1 -1 150 150 150 120 120 120 120 69 371 371 371 371 371 371 -1 120 120 92 92 92 120 120 120 120 157 -1 -1 -1 -1 -1 -1 -1 -1 -1 -1 
151 151 272 272 272 272 272 151 -1 21 21 219 219 219 -1 54 54 54 54 76 -1 72 72 72 57 57 57 311 311 72 324 324 -1 -1 -1 -1 303 303 303 57 57 57 57 57 57 200 200 200 323 323 202 383 383 383 383 383 -1 198 198 179 175 175 -1 -1 327 327 150 150 120 120 120 120 120 371 371 371 371 371 371 -1 -1 120 92 92 92 120 120 120 157 157 157 157 -1 -1 -1 -1 -1 -1 -1 -1 
151 151 272 272 272 272 272 -1 -1 21 21 219 219 219 -1 54 54 54 54 377 377 377 72 72 57 369 369 311 311 324 324 324 -1 -1 -1 -1 303 303 303 57 57 57 57 57 57 200 200 200 323 323 138 138 138 195 383 -1 -1 68 68 179 179 -1 -1 330 330 330 150 150 370 -1 -1 212 212 212 212 327 179 179 146 146 -1 -1 92 92 92 260 120 121 121 157 171 171 -1 -1 -1 -1 -1 -1 -1 -1 
151 151 272 272 272 272 272 -1 -1 21 21 21 21 21 -1 54 54 54 54 377 377 377 369 369 369 369 369 311 311 250 250 250 -1 46 46 46 46 303 303 57 57 57 57 57 57 179 179 323 323 323 138 138 138 195 -1 -1 68 68 68 179 179 -1 167 330 330 330 -1 150 370 370 370 212 212 212 212 327 179 179 146 146 337 -1 -1 -1 92 260 -1 121 121 -1 171 171 171 171 -1 -1 -1 -1 -1 -1 
151 151 151 272 272 272 272 255 255 255 255 255 21 21 21 54 54 33 377 377 377 377 369 369 369 369 369 311 311 250 250 250 -1 46 46 46 324 303 303 57 57 57 57 57 57 179 179 323 323 323 138 138 138 -1 -1 68 68 68 68 68 -1 -1 167 330 330 330 330 370 370 370 370 212 212 212 327 327 -1 337 337 355 355 355 -1 -1 -1 -1 329 329 329 329 171 171 171 171 -1 -1 -1 -1 -1 -1 
151 151 151 151 272 272 272 255 255 255 255 255 21 21 21 54 54 33 377 377 377 11 369 369 369 369 369 311 311 311 250 250 -1 324 324 324 324 324 303 57 57 57 57 57 212 -1 85 85 -1 -1 -1 -1 -1 -1 68 68 68 68 68 68 -1 167 167 179 179 179 370 370 370 370 370 120 120 327 327 327 337 337 337 355 355 92 92 -1 -1 -1 329 329 329 329 171 171 171 171 -1 -1 -1 -1 -1 -1 
272 272 272 272 272 272 -1 255 255 255 255 255 -1 -1 -1 -1 -1 33 377 377 377 11 385 385 385 76 288 288 288 57 57 -1 -1 324 72 72 72 72 72 72 -1 212 212 212 212 85 85 85 -1 -1 396 396 212 212 42 42 42 42 353 353 -1 310 310 310 310 310 370 370 370 370 370 120 120 327 327 327 337 337 337 355 355 92 104 104 104 -1 -1 182 182 182 171 171 171 171 -1 -1 -1 -1 -1 -1 
272 272 272 272 272 272 272 255 255 255 255 255 -1 -1 218 218 -1 -1 -1 -1 377 76 385 385 385 76 288 288 288 82 82 -1 -1 324 72 72 72 72 72 72 -1 212 212 212 212 85 85 85 -1 -1 396 396 13 -1 42 42 42 42 353 -1 -1 310 310 310 310 310 353 353 353 353 353 353 353 353 337 337 337 337 337 355 355 104 104 104 104 -1 -1 -1 182 171 171 171 171 171 -1 -1 -1 -1 -1 -1 
151 272 272 272 272 272 272 272 280 280 280 255 -1 -1 218 218 31 139 139 -1 -1 76 385 385 385 76 288 288 288 -1 -1 -1 -1 -1 72 72 -1 72 72 324 324 6 6 6 6 6 6 6 -1 -1 396 13 13 13 42 42 42 42 42 -1 241 310 310 310 310 310 353 353 353 353 353 353 353 353 337 337 337 337 337 157 157 104 104 104 104 -1 -1 -1 314 314 314 -1 -1 -1 -1 -1 -1 -1 -1 -1 
151 151 272 272 272 272 272 272 280 280 280 -1 -1 -1 218 218 21 21 139 -1 -1 76 385 385 385 76 -1 -1 -1 -1 -1 -1 82 185 72 72 -1 324 324 324 324 6 6 6 6 207 207 207 -1 -1 13 13 13 13 42 42 42 42 42 -1 225 225 310 310 310 310 342 342 342 353 353 353 353 353 337 337 337 337 337 157 -1 104 104 104 104 116 116 -1 314 314 314 -1 -1 -1 -1 -1 -1 -1 -1 -1 
151 151 151 151 151 151 272 272 280 280 280 -1 219 219 219 21 21 21 29 29 -1 -1 385 385 385 -1 -1 333 333 83 83 83 -1 185 185 185 185 185 185 82 82 6 6 6 6 207 207 207 -1 -1 -1 -1 -1 -1 42 42 42 42 42 -1 225 225 225 225 241 241 241 342 342 353 353 353 353 353 337 337 337 337 337 -1 -1 -1 116 116 116 116 116 -1 314 314 314 -1 -1 -1 -1 -1 -1 -1 -1 -1 
312 312 151 151 151 151 -1 31 31 31 172 -1 219 219 219 21 21 21 377 29 29 -1 274 274 -1 -1 183 183 183 285 83 83 83 185 185 185 185 185 185 185 82 6 6 6 5 5 5 5 5 5 212 212 -1 -1 -1 -1 -1 -1 -1 -1 225 225 225 225 241 241 241 342 342 353 353 353 353 353 327 327 327 327 327 179 179 179 116 116 116 116 116 -1 -1 -1 -1 -1 -1 -1 -1 -1 -1 -1 -1 -1 
312 312 312 312 344 344 344 264 264 172 172 -1 -1 219 219 -1 377 377 377 29 29 -1 274 274 -1 183 183 183 183 285 285 285 -1 185 185 185 185 185 185 185 82 6 6 6 5 5 5 5 5 5 212 212 351 351 342 342 -1 -1 -1 225 225 225 225 225 241 241 241 342 342 353 353 353 353 353 327 327 327 327 327 179 179 179 -1 112 112 112 -1 -1 -1 -1 -1 -1 -1 -1 -1 -1 -1 -1 -1 -1 
312 312 312 312 344 344 344 264 264 172 172 -1 -1 219 219 11 11 31 31 31 31 -1 -1 -1 -1 -1 -1 -1 -1 285 285 285 59 185 185 185 185 185 185 185 82 6 6 6 5 5 5 5 5 5 351 212 351 351 342 62 351 -1 -1 225 225 225 225 225 241 241 241 323 323 353 353 327 120 120 120 327 327 327 327 179 179 157 157 112 112 112 -1 -1 49 49 -1 -1 -1 -1 -1 -1 -1 -1 -1 -1 
312 312 312 312 344 344 344 79 79 79 79 -1 227 227 227 11 336 336 75 75 75 75 75 128 128 128 128 128 -1 -1 264 264 59 185 185 185 185 185 185 185 -1 344 6 6 5 5 5 5 5 5 351 351 144 62 62 62 -1 -1 388 388 388 292 342 342 241 241 241 323 323 323 -1 327 120 120 120 327 327 327 327 -1 -1 157 112 112 112 112 -1 -1 49 49 49 -1 -1 -1 -1 -1 -1 -1 -1 -1 
312 312 312 312 344 344 344 79 79 79 79 -1 227 227 76 11 336 336 75 75 75 75 75 128 128 128 128 128 -1 -1 -1 -1 59 185 185 185 185 185 185 185 344 344 -1 -1 5 5 5 5 5 5 351 351 351 62 62 62 -1 -1 388 388 388 292 342 342 353 241 241 323 323 323 -1 327 -1 120 120 179 179 179 157 157 -1 157 112 112 112 112 -1 -1 49 49 49 -1 -1 -1 -1 -1 -1 -1 -1 -1 
312 312 151 151 -1 272 272 272 -1 79 79 -1 249 -1 76 11 336 336 75 75 75 75 75 128 128 128 128 -1 -1 320 320 -1 -1 344 344 254 254 254 254 264 264 344 351 351 351 351 5 5 5 5 351 351 300 25 25 25 -1 281 281 281 -1 292 342 342 353 353 353 323 323 323 323 -1 -1 120 120 101 101 101 -1 157 -1 157 -1 -1 -1 -1 -1 -1 49 49 49 -1 -1 -1 -1 -1 -1 -1 -1 -1 
312 312 151 151 151 272 272 272 272 272 272 -1 249 249 76 31 31 31 75 75 75 75 75 128 128 128 -1 -1 358 358 264 -1 -1 -1 344 254 254 254 59 264 264 344 351 351 351 351 351 351 351 -1 388 300 300 25 25 25 -1 281 281 281 281 195 195 342 353 353 353 327 -1 327 327 327 327 327 -1 101 101 101 -1 -1 -1 157 -1 -1 -1 -1 -1 -1 -1 -1 -1 -1 -1 -1 -1 -1 -1 -1 -1 -1 
312 312 -1 221 -1 272 272 272 67 67 272 -1 177 177 177 177 31 31 75 75 75 75 43 43 43 -1 -1 358 358 358 264 289 289 -1 -1 254 254 254 59 59 344 344 351 351 351 351 351 351 351 388 388 300 300 25 300 -1 -1 281 281 281 281 195 195 200 353 353 353 327 -1 327 327 327 327 327 -1 101 -1 -1 -1 -1 -1 -1 -1 -1 -1 -1 -1 -1 -1 315 315 315 -1 -1 -1 -1 -1 -1 -1 -1 
312 312 221 221 272 272 272 272 312 67 125 -1 177 177 177 177 31 31 75 344 344 344 43 43 43 -1 -1 -1 320 320 320 386 386 386 -1 163 163 59 59 59 344 344 -1 -1 351 351 351 351 351 388 388 300 300 300 300 -1 -1 300 300 300 300 195 195 200 200 200 179 179 179 327 327 196 327 327 -1 -1 -1 -1 -1 -1 -1 -1 -1 -1 -1 -1 -1 -1 -1 315 315 -1 -1 -1 -1 -1 -1 -1 -1 -1 
312 312 11 11 11 11 221 221 312 312 125 -1 177 177 177 177 177 3 3 3 3 3 3 43 43 -1 136 136 136 320 386 386 386 386 -1 163 163 163 59 59 59 59 59 59 351 351 351 351 351 200 200 300 300 300 300 -1 -1 332 300 300 300 300 300 300 327 327 327 179 179 -1 -1 196 196 196 196 196 196 196 196 -1 -1 -1 -1 -1 -1 -1 60 60 -1 315 315 -1 -1 -1 -1 -1 -1 -1 -1 -1 
11 11 11 11 11 11 221 221 221 312 125 -1 177 177 61 61 61 3 3 3 3 3 3 272 264 -1 136 136 136 320 124 124 124 275 -1 163 163 163 59 161 264 264 264 -1 351 351 351 351 351 200 200 300 300 300 -1 -1 -1 332 332 300 300 300 300 300 327 327 327 327 327 -1 -1 196 196 196 196 196 196 196 196 -1 -1 -1 -1 -1 -1 -1 -1 60 -1 -1 -1 -1 -1 -1 -1 -1 -1 -1 -1 -1 
221 221 11 11 11 11 221 125 125 125 125 -1 -1 272 61 61 61 3 3 3 3 3 3 272 -1 -1 63 63 63 320 124 124 124 275 -1 163 163 163 161 161 264 264 264 -1 351 351 351 351 351 200 200 300 300 300 89 89 -1 332 332 -1 300 300 300 300 327 327 327 327 196 196 196 196 196 196 196 196 196 196 196 -1 -1 -1 -1 -1 -1 -1 -1 271 271 -1 -1 -1 -1 -1 -1 -1 -1 -1 -1 -1 
221 221 393 393 393 393 393 125 125 125 125 272 -1 272 61 61 61 3 3 3 3 3 3 -1 -1 -1 63 63 63 -1 124 124 124 275 -1 -1 59 161 161 161 161 161 264 264 -1 -1 203 203 203 203 152 300 300 300 89 89 -1 268 268 268 268 300 300 300 -1 -1 -1 325 325 196 196 196 196 196 196 196 196 196 -1 -1 -1 -1 -1 -1 -1 -1 -1 271 271 271 -1 -1 -1 -1 -1 -1 -1 -1 -1 -1 
221 221 393 393 393 393 393 -1 151 125 125 272 -1 -1 61 61 61 61 -1 151 151 151 -1 -1 214 214 63 63 63 124 124 124 124 275 275 -1 161 161 161 161 161 161 264 264 264 203 203 203 203 203 152 152 300 89 89 89 -1 -1 268 268 268 166 166 166 166 166 -1 325 325 196 196 196 196 196 196 196 325 325 325 325 -1 -1 -1 -1 238 238 238 238 271 271 -1 -1 -1 -1 141 -1 -1 -1 -1 -1 
221 380 393 393 393 393 393 151 151 41 41 41 190 -1 -1 243 317 317 317 151 151 -1 -1 -1 214 214 272 272 272 312 264 264 264 275 275 -1 161 161 161 161 161 161 264 27 27 203 203 203 203 203 152 152 152 89 89 89 -1 -1 268 268 268 166 166 166 166 166 166 325 325 -1 -1 -1 -1 325 325 325 325 325 325 325 -1 -1 -1 -1 238 238 238 238 -1 -1 -1 141 141 141 141 -1 -1 -1 -1 -1 
380 380 393 393 393 393 393 41 41 41 41 41 190 190 -1 243 317 317 317 -1 151 -1 -1 151 214 214 214 272 272 312 312 23 23 23 100 -1 161 161 161 161 161 161 269 27 27 203 203 203 203 203 322 322 322 322 -1 -1 -1 -1 268 268 268 166 166 166 166 166 166 325 325 325 325 325 325 -1 325 325 325 325 325 325 -1 -1 -1 -1 238 238 238 238 -1 -1 -1 141 141 141 141 -1 -1 -1 -1 -1 
380 380 393 393 393 393 393 380 380 41 41 41 190 190 190 190 317 317 151 20 20 -1 -1 -1 -1 312 312 243 272 312 312 23 23 100 100 -1 -1 284 -1 -1 187 -1 269 269 27 203 203 203 203 203 322 322 322 322 -1 -1 -1 -1 268 268 268 166 -1 269 269 269 325 325 325 325 325 -1 325 -1 -1 325 325 325 325 325 -1 -1 210 210 -1 238 238 238 -1 -1 -1 141 141 141 141 -1 -1 -1 -1 -1 
380 380 380 41 393 393 393 380 380 380 -1 230 230 230 243 243 317 317 151 256 256 256 256 256 -1 312 312 243 243 243 312 312 23 -1 246 -1 100 100 100 100 187 187 205 205 -1 354 354 354 390 390 322 322 322 322 307 -1 222 222 -1 166 166 166 -1 269 269 269 -1 193 325 325 325 325 -1 -1 -1 325 325 325 325 325 -1 210 210 210 -1 238 238 238 -1 133 133 -1 -1 -1 -1 -1 -1 -1 -1 -1 
211 211 -1 41 -1 380 380 380 384 384 384 230 230 230 379 379 379 379 379 256 256 256 256 256 -1 312 243 243 -1 243 100 100 100 100 246 -1 100 100 194 194 187 187 205 205 205 354 354 354 390 390 269 152 152 307 307 -1 222 222 -1 166 166 166 -1 269 269 269 193 193 325 325 325 325 193 193 193 193 -1 -1 35 35 -1 210 210 210 346 346 -1 -1 -1 133 133 133 133 -1 210 -1 -1 -1 -1 -1 
211 211 211 41 -1 380 380 211 384 384 384 230 230 230 230 247 98 98 98 247 256 256 256 256 -1 -1 -1 216 216 243 -1 100 100 100 246 -1 100 161 194 194 187 187 205 205 205 354 106 106 390 390 269 152 152 307 307 -1 352 352 352 52 52 52 52 52 52 193 193 193 325 325 325 325 193 193 193 193 -1 -1 35 35 141 141 141 209 346 346 71 -1 -1 133 133 133 133 210 210 -1 -1 -1 -1 -1 
211 211 211 41 380 380 7 211 384 384 384 230 230 230 230 247 98 98 98 247 247 247 -1 -1 -1 312 -1 -1 16 16 16 16 16 16 16 -1 -1 161 161 -1 -1 -1 -1 -1 -1 269 106 106 390 390 269 152 152 152 -1 -1 352 352 352 52 52 52 52 52 52 131 193 325 325 -1 -1 -1 193 201 201 -1 -1 35 35 35 261 261 141 209 35 346 -1 -1 304 304 248 248 210 210 210 -1 -1 -1 -1 -1 
221 356 356 41 41 41 7 7 7 242 242 242 -1 393 393 247 98 98 98 40 40 -1 -1 229 229 229 229 -1 -1 188 188 -1 215 215 16 -1 -1 -1 -1 -1 152 152 152 -1 -1 -1 -1 -1 -1 -1 -1 -1 -1 -1 -1 -1 352 352 352 52 52 52 52 52 52 131 131 325 325 -1 -1 -1 201 201 201 -1 -1 35 35 35 261 261 209 209 35 -1 -1 304 304 248 248 248 210 210 210 209 201 201 -1 -1 
221 356 356 41 380 380 7 7 7 242 242 242 -1 393 393 98 98 98 98 40 40 -1 40 40 229 229 229 312 -1 188 188 188 215 215 -1 -1 -1 -1 16 16 16 107 107 107 107 107 -1 155 291 291 391 391 391 -1 113 113 113 113 113 52 52 52 52 52 52 131 131 325 325 201 201 201 201 201 201 201 -1 35 35 -1 261 261 -1 209 -1 -1 304 304 304 248 248 248 209 209 209 209 201 201 201 201 
221 356 41 41 380 380 7 7 7 242 242 242 230 393 393 378 378 378 378 378 -1 -1 40 40 229 229 229 312 -1 188 188 188 215 215 27 -1 -1 27 16 16 16 107 107 107 107 107 -1 269 291 154 154 391 391 269 113 113 113 113 113 52 52 52 52 52 52 193 325 325 325 201 201 201 201 201 201 201 -1 35 35 35 273 273 273 -1 -1 -1 141 141 248 248 248 248 209 209 209 209 201 201 201 201 
252 252 211 211 380 380 7 7 7 7 380 380 230 230 230 378 -1 378 247 -1 -1 118 379 379 379 40 -1 312 -1 188 188 188 215 215 -1 -1 27 27 16 16 -1 107 107 107 107 107 -1 269 154 154 154 78 391 269 113 113 113 113 113 -1 165 165 165 165 193 193 269 269 201 201 201 201 201 201 201 201 201 201 201 273 273 273 273 -1 141 -1 141 141 141 141 349 349 209 209 209 209 -1 210 210 -1 
252 252 211 211 247 247 247 -1 -1 -1 -1 -1 230 230 230 -1 -1 -1 -1 -1 -1 118 379 379 118 40 206 206 -1 301 301 382 382 -1 -1 231 231 231 231 231 203 203 203 107 107 107 -1 269 154 154 154 78 165 165 291 291 269 113 113 166 165 165 165 165 193 269 269 269 201 201 201 201 201 201 201 201 201 201 201 273 273 273 273 -1 141 -1 141 141 141 -1 349 349 -1 -1 -1 123 123 210 210 210 
86 86 211 211 -1 -1 -1 -1 380 380 384 -1 -1 230 -1 -1 282 282 90 90 118 118 118 118 118 40 206 206 -1 -1 -1 -1 -1 -1 -1 231 231 231 231 231 203 203 203 78 78 291 -1 -1 154 154 154 78 165 165 291 291 269 -1 166 166 165 165 165 165 193 269 269 269 201 201 201 201 201 261 261 261 201 35 35 8 8 8 273 -1 141 -1 -1 141 210 210 349 349 123 123 123 123 123 210 210 210 
86 86 86 -1 -1 41 41 41 41 380 384 221 -1 -1 -1 -1 282 282 90 90 247 118 118 118 118 206 206 206 366 366 366 -1 -1 88 88 231 231 231 231 231 269 269 269 78 78 78 -1 313 313 313 -1 262 262 262 262 262 325 325 152 152 165 165 165 165 193 269 201 201 201 -1 201 201 201 261 261 261 35 35 35 8 8 8 -1 -1 261 81 -1 210 210 210 210 210 -1 123 123 0 0 210 210 210 
86 86 86 -1 211 211 41 -1 299 299 299 299 299 -1 -1 -1 282 379 90 90 247 118 118 118 118 206 206 206 366 366 366 -1 -1 88 88 88 231 231 231 226 226 226 78 78 78 -1 -1 313 348 348 348 262 262 262 262 262 325 325 152 152 165 165 165 165 165 269 201 201 201 201 -1 201 201 261 261 261 35 35 35 8 8 8 81 -1 261 81 -1 -1 210 210 210 210 -1 123 123 0 0 0 0 -1 
86 86 160 -1 211 211 41 299 299 299 299 299 299 393 221 393 379 379 247 247 247 382 382 382 382 32 109 109 366 366 -1 -1 284 284 27 27 231 27 27 226 226 91 91 -1 -1 -1 -1 -1 348 348 348 262 262 262 262 262 325 325 152 152 -1 131 131 131 131 269 201 201 201 201 -1 201 201 201 201 201 201 201 201 8 8 8 81 -1 -1 81 -1 -1 -1 -1 257 257 257 257 257 0 0 0 0 -1 
160 160 160 -1 211 356 41 299 299 299 299 299 299 393 221 393 379 379 247 247 382 382 382 382 382 32 109 109 366 -1 -1 397 397 397 397 27 27 27 27 -1 226 91 91 -1 -1 176 -1 -1 348 348 348 262 262 262 262 262 253 253 253 253 253 131 131 131 -1 269 201 201 201 201 201 201 201 201 201 201 201 201 201 261 56 56 81 81 -1 334 334 334 133 -1 -1 -1 -1 -1 257 0 0 0 0 -1 
160 160 160 -1 211 356 356 299 299 299 299 299 299 221 1 1 382 382 382 382 382 382 173 173 173 32 32 109 -1 -1 397 397 397 397 397 27 27 94 94 94 269 91 -1 -1 26 176 -1 361 361 399 399 399 399 399 168 168 168 253 253 253 253 361 361 361 361 269 269 193 193 334 334 334 334 201 201 201 201 201 201 261 261 56 56 96 -1 -1 133 133 133 181 181 199 -1 -1 -1 -1 -1 -1 -1 -1 
160 160 160 -1 -1 356 356 299 299 299 299 299 299 221 1 1 1 206 206 206 362 362 173 173 173 173 32 -1 -1 251 251 397 397 397 397 397 27 94 94 94 131 131 -1 26 26 -1 -1 361 361 399 399 399 399 399 168 168 168 253 253 253 253 361 361 361 361 361 361 193 193 334 334 334 334 201 201 201 201 201 201 261 294 56 56 96 96 -1 133 133 133 181 181 199 199 -1 -1 -1 -1 123 140 140 
160 160 160 160 -1 356 66 299 299 299 299 299 299 223 1 1 1 206 206 206 362 362 173 173 173 173 -1 -1 251 251 251 73 73 284 284 284 27 94 94 94 94 131 -1 26 -1 -1 -1 -1 361 399 399 399 399 399 168 168 -1 253 253 253 253 361 361 361 361 361 201 201 201 334 334 334 334 201 201 201 201 201 201 261 294 294 294 294 -1 -1 133 181 181 181 181 199 199 123 -1 -1 -1 123 140 140 
237 356 221 221 -1 -1 66 66 66 66 66 223 223 223 221 28 28 206 206 206 362 362 362 -1 -1 -1 -1 251 251 251 251 73 73 284 284 284 284 94 94 94 94 131 -1 26 -1 152 152 -1 361 165 165 399 399 399 193 193 193 253 -1 131 131 361 361 361 361 361 201 201 201 334 334 334 201 201 201 201 201 201 201 261 294 294 294 294 -1 -1 -1 -1 123 123 123 123 123 123 102 102 -1 140 140 140 
237 356 221 221 381 -1 -1 237 297 297 -1 223 223 223 221 28 28 206 206 367 247 284 -1 -1 367 367 251 251 251 251 251 373 373 373 373 149 149 321 321 321 321 -1 -1 26 -1 -1 152 -1 361 265 265 265 265 165 189 189 291 291 291 291 131 361 361 361 361 361 -1 201 201 -1 201 201 201 201 201 201 201 201 201 339 339 294 294 294 294 -1 204 204 181 181 181 181 -1 102 102 102 -1 -1 298 298 
237 221 221 381 381 381 -1 237 297 297 297 -1 -1 -1 -1 -1 -1 206 -1 367 367 -1 -1 367 367 251 251 251 251 251 251 373 373 373 373 149 149 321 321 321 -1 -1 15 26 152 -1 -1 -1 361 265 265 265 265 165 189 189 291 291 291 291 131 361 361 361 361 325 325 193 193 201 201 201 201 201 201 201 -1 261 261 339 339 339 339 204 204 -1 204 204 181 181 181 181 -1 102 102 102 102 -1 298 298 
237 237 77 77 77 77 -1 -1 297 297 297 -1 -1 110 392 392 -1 -1 -1 -1 -1 -1 251 251 251 251 251 251 251 251 -1 47 278 278 278 278 278 321 321 -1 -1 240 240 27 -1 -1 -1 325 325 325 265 265 265 -1 189 189 291 291 291 325 325 325 325 325 325 325 325 193 193 193 193 193 193 201 201 201 -1 261 261 339 339 339 339 204 -1 -1 204 204 181 181 181 334 334 334 102 102 102 -1 -1 298 
234 221 77 77 77 77 221 -1 297 297 297 -1 110 110 392 208 208 208 -1 -1 70 70 70 328 328 328 328 328 328 174 174 47 278 278 278 278 278 321 -1 -1 -1 -1 -1 -1 -1 -1 -1 325 325 325 265 265 265 197 197 197 361 361 361 325 325 325 325 325 325 325 325 193 193 193 193 193 193 193 -1 39 39 39 -1 339 339 339 339 -1 -1 204 204 204 181 181 181 334 334 334 102 102 102 -1 -1 114 
234 221 77 77 77 77 221 -1 -1 -1 -1 -1 110 110 392 208 208 208 379 379 379 70 70 328 328 328 328 328 328 174 174 47 278 278 278 278 278 103 103 103 2 2 159 159 159 159 -1 -1 325 325 343 265 265 197 197 197 361 361 361 325 325 325 325 325 325 325 325 193 193 193 193 193 193 193 39 39 39 39 201 201 201 -1 -1 -1 339 -1 204 204 181 181 181 334 334 102 102 102 114 114 114 114 
234 77 77 77 77 77 221 -1 -1 -1 283 191 191 237 208 208 208 208 379 379 379 70 70 328 328 328 328 328 328 -1 47 47 278 278 278 278 278 103 103 103 325 325 159 159 159 159 -1 -1 -1 325 343 343 343 17 17 17 17 -1 325 325 325 325 325 325 325 325 325 193 193 193 193 193 193 193 39 39 39 39 39 39 39 -1 -1 -1 339 365 365 204 -1 204 204 334 334 201 102 114 114 114 114 114 
234 77 77 77 77 77 -1 -1 143 283 283 191 191 237 208 208 208 208 -1 -1 379 243 243 328 328 328 328 328 328 379 47 47 47 278 278 278 278 103 103 103 325 325 159 159 159 38 38 -1 -1 325 -1 343 343 17 17 17 17 193 325 325 325 325 325 325 325 325 325 193 193 193 193 193 193 193 39 39 39 39 39 201 201 201 -1 -1 201 365 365 365 204 204 204 334 334 201 102 114 114 114 114 114 
234 234 356 -1 -1 -1 -1 143 143 283 283 -1 237 237 237 -1 -1 392 392 392 392 392 243 328 328 328 328 379 379 379 47 47 47 47 47 47 47 -1 103 103 184 -1 159 159 159 38 38 38 -1 -1 -1 -1 -1 17 235 235 -1 193 325 325 325 325 325 325 325 325 325 193 193 193 193 193 193 193 39 39 39 39 39 201 201 201 259 -1 201 365 365 365 204 204 204 334 204 201 -1 114 114 114 114 114 
-1 -1 -1 -1 -1 -1 143 143 143 394 394 394 394 237 237 237 237 392 392 392 392 392 243 237 237 -1 325 325 325 325 325 152 152 47 47 47 47 15 15 15 184 184 -1 159 159 217 217 364 364 -1 -1 -1 -1 -1 235 235 -1 193 325 325 325 325 325 325 325 325 325 193 193 193 193 193 193 201 201 201 201 201 201 201 201 201 259 -1 -1 204 204 204 201 201 201 204 204 102 102 102 102 -1 -1 -1 
-1 -1 37 37 37 143 143 143 143 394 394 394 394 237 237 237 237 392 392 392 392 392 269 237 237 -1 325 325 325 325 325 152 152 27 325 325 325 15 15 15 184 184 47 47 217 217 217 364 364 -1 -1 -1 -1 -1 235 235 235 193 325 325 325 325 325 325 325 325 325 193 193 193 193 201 201 201 201 201 201 -1 201 201 201 201 259 259 -1 18 18 18 18 147 147 204 204 102 102 102 102 201 201 201 
145 145 145 37 37 37 37 37 -1 394 394 394 178 178 178 152 237 237 237 237 392 392 269 269 269 269 325 325 325 325 325 325 152 27 325 325 325 325 47 47 47 47 47 47 308 308 308 308 308 308 -1 -1 -1 -1 -1 -1 193 193 193 193 193 193 193 193 193 193 193 193 193 193 193 201 201 201 201 201 201 398 398 398 398 398 259 259 -1 -1 18 18 18 147 147 147 204 102 102 102 102 201 201 201 
-1 145 145 37 37 37 37 37 -1 394 394 394 178 178 178 152 237 237 237 237 -1 -1 269 269 269 269 325 325 325 325 325 325 325 27 325 325 325 325 47 47 47 47 47 47 308 308 308 308 308 308 -1 -1 156 156 -1 -1 193 193 193 193 193 193 193 193 193 193 193 193 193 193 193 201 201 201 201 201 201 398 398 398 398 398 259 259 259 -1 18 18 18 147 147 147 -1 102 102 102 -1 201 201 201 
-1 145 145 37 -1 331 331 331 331 394 394 394 178 178 -1 152 237 237 237 237 15 15 269 269 269 269 269 325 325 325 325 15 325 325 325 325 156 156 156 156 2 2 2 2 308 308 308 308 308 374 374 374 156 156 193 -1 -1 -1 193 193 193 193 193 193 193 193 193 193 193 193 193 201 -1 201 201 201 201 12 12 398 398 398 193 193 193 -1 267 267 18 -1 201 201 201 201 201 201 -1 201 201 201 
221 221 221 37 359 331 331 331 331 283 283 356 178 178 -1 152 237 237 237 237 15 15 15 152 152 131 131 131 15 15 15 15 325 325 325 325 156 156 156 156 2 2 2 2 308 308 308 308 308 374 374 374 164 164 193 296 -1 -1 193 193 193 193 193 193 193 193 193 193 193 193 193 193 193 201 201 201 201 12 12 12 12 12 12 12 -1 -1 267 267 267 267 267 201 201 201 201 201 -1 -1 -1 -1 
359 359 359 359 359 331 331 331 331 283 283 356 356 356 356 152 152 237 237 237 15 15 15 152 152 131 131 131 15 15 15 15 -1 -1 -1 -1 -1 156 156 156 2 2 2 2 308 308 308 308 308 374 374 374 164 164 193 296 296 -1 -1 193 193 193 193 193 193 193 193 193 193 193 193 193 193 193 193 193 193 12 12 12 12 12 12 12 -1 -1 126 126 126 -1 -1 201 201 201 -1 -1 -1 -1 -1 -1 
359 359 359 359 359 331 331 331 331 283 283 283 -1 356 356 356 -1 237 237 237 15 15 15 131 152 131 131 131 243 243 243 -1 149 149 38 38 38 38 38 -1 2 2 2 2 308 308 308 308 308 184 184 149 149 164 -1 193 193 193 -1 193 193 193 193 193 193 193 193 193 193 193 193 193 193 193 193 193 193 12 12 12 12 12 12 12 -1 -1 126 126 126 126 201 201 201 201 201 201 -1 -1 -1 -1 
359 359 359 359 359 -1 237 237 237 -1 237 237 237 356 356 356 131 131 131 131 152 152 152 131 131 131 131 243 243 243 243 -1 149 149 38 38 38 38 38 2 2 2 2 2 156 156 184 184 184 184 184 149 193 193 193 193 193 193 -1 193 193 193 193 193 193 193 193 193 193 193 193 193 193 193 193 193 193 12 12 12 12 12 12 12 -1 -1 126 126 126 126 201 201 201 201 201 201 -1 -1 -1 -1 
359 359 359 359 359 -1 237 237 237 -1 237 237 237 356 356 356 131 131 131 131 152 152 152 152 152 243 243 243 243 243 243 149 149 149 38 38 38 38 38 149 149 149 149 149 156 156 184 184 184 184 184 149 193 193 193 193 193 193 -1 193 193 193 193 193 193 193 193 193 193 193 193 193 193 193 193 193 193 12 12 12 12 12 12 12 -1 -1 -1 -1 201 201 201 201 201 -1 201 -1 -1 -1 -1 -1 
221 221 221 -1 -1 -1 -1 -1 -1 -1 237 237 237 356 356 131 131 131 131 131 152 152 152 -1 152 -1 -1 243 243 243 243 243 243 38 38 38 38 38 38 149 149 -1 149 149 149 149 184 184 184 184 -1 149 193 193 193 -1 -1 -1 -1 193 193 193 193 193 193 193 193 193 193 193 193 193 193 193 193 193 -1 12 12 12 12 12 12 12 -1 -1 -1 -1 201 201 201 201 201 -1 -1 -1 -1 -1 -1 -1 
