# Supplementary material for: Land-use change in oil palm dominated tropical landscapes—An agent-based model to explore ecological and socio-economic trade-offs
Source: PLoS One. 2018 Jan 19;13(1):e0190506. doi: 10.1371/journal.pone.0190506 (PMC5774713; doi:10.1371/journal.pone.0190506)
Supplement: S2 Data — (ZIP) [file pone.0190506.s004.zip › EFForTS-ABM/input/maps/fourhundred-farmers/patch-id-raster.asc]

NCOLS 100
NROWS 100
XLLCORNER 238244.587426
YLLCORNER 9789775.284544
CELLSIZE 50
NODATA_VALUE NaN
-1 -1 -1 -1 -1 -1 -1 -1 -1 -1 -1 -1 -1 -1 -1 -1 -1 -1 -1 -1 -1 -1 -1 -1 -1 -1 -1 -1 -1 -1 -1 -1 -1 -1 -1 -1 -1 -1 -1 -1 -1 -1 -1 731 731 731 731 -1 815 815 815 626 860 860 860 -1 -1 -1 -1 -1 -1 -1 -1 -1 836 371 371 -1 -1 887 887 887 887 896 896 896 -1 -1 -1 914 914 -1 426 426 426 -1 183 183 -1 -1 -1 -1 -1 -1 -1 -1 -1 -1 -1 -1 
-1 -1 -1 -1 -1 -1 -1 -1 -1 -1 -1 -1 -1 -1 -1 -1 -1 -1 -1 -1 -1 -1 -1 -1 -1 -1 -1 -1 -1 -1 -1 -1 -1 -1 -1 -1 -1 -1 -1 -1 -1 -1 731 731 731 731 731 626 626 626 626 626 860 860 81 81 81 81 -1 -1 694 694 694 694 836 371 371 371 371 887 887 887 896 896 896 896 518 518 518 518 914 -1 426 426 -1 -1 183 183 -1 -1 -1 -1 -1 -1 -1 -1 -1 -1 -1 -1 
-1 -1 -1 -1 -1 -1 -1 -1 -1 -1 -1 -1 -1 -1 -1 -1 -1 -1 -1 -1 -1 -1 -1 -1 -1 -1 -1 -1 -1 -1 -1 -1 -1 -1 -1 -1 618 618 618 618 -1 -1 731 731 731 731 731 626 626 626 626 626 860 860 81 81 81 81 440 440 694 694 694 836 836 371 371 371 371 887 887 887 896 896 896 896 906 518 518 518 914 -1 -1 -1 -1 183 183 183 -1 -1 -1 -1 -1 -1 -1 -1 -1 -1 -1 -1 
-1 -1 -1 -1 -1 -1 -1 -1 -1 -1 -1 -1 -1 -1 -1 -1 -1 -1 -1 -1 -1 -1 -1 -1 -1 -1 -1 -1 -1 -1 -1 -1 -1 -1 -1 -1 618 618 618 618 854 854 854 651 651 651 651 626 626 626 626 626 860 904 81 81 81 81 440 440 694 694 694 836 -1 341 341 -1 880 880 887 887 896 -1 906 906 906 518 518 518 -1 165 165 -1 183 183 183 183 -1 -1 -1 -1 -1 -1 -1 -1 -1 -1 -1 -1 
-1 -1 -1 -1 -1 -1 -1 -1 -1 -1 -1 -1 -1 -1 -1 -1 -1 -1 -1 -1 -1 -1 -1 -1 -1 -1 -1 -1 -1 -1 617 617 617 617 617 617 618 618 618 618 854 601 601 -1 651 651 651 626 626 626 626 626 904 904 81 81 81 81 97 -1 694 694 341 341 341 341 341 -1 880 880 880 -1 -1 782 782 782 906 518 518 518 165 165 -1 -1 183 183 183 183 -1 -1 -1 -1 -1 -1 -1 -1 -1 -1 -1 -1 
-1 -1 -1 -1 -1 -1 -1 -1 -1 -1 -1 -1 -1 -1 -1 -1 -1 -1 -1 -1 -1 -1 -1 -1 -1 -1 -1 -1 -1 617 617 617 617 617 617 617 618 618 618 618 -1 601 601 601 651 651 651 -1 425 425 425 -1 -1 -1 -1 -1 -1 97 97 58 58 58 341 341 341 341 341 825 250 250 250 250 250 782 782 782 782 -1 -1 107 107 107 -1 5 326 326 326 476 476 476 476 476 476 476 -1 -1 -1 -1 -1 -1 
-1 -1 -1 -1 -1 -1 -1 -1 -1 -1 -1 -1 -1 -1 -1 -1 -1 -1 -1 -1 -1 -1 -1 -1 -1 -1 -1 -1 -1 617 617 617 617 617 617 617 618 618 618 618 618 601 601 601 651 651 651 -1 425 425 425 -1 349 349 349 784 -1 97 97 58 58 58 341 341 341 341 341 825 250 250 250 250 250 782 492 492 -1 -1 -1 107 107 107 -1 5 326 326 326 476 476 476 476 476 476 476 -1 -1 -1 -1 -1 -1 
-1 -1 -1 -1 -1 -1 -1 -1 -1 -1 -1 -1 -1 -1 -1 -1 -1 -1 -1 -1 -1 -1 -1 -1 -1 -1 -1 -1 -1 617 617 617 617 617 617 617 618 618 618 618 618 601 601 601 478 478 478 478 425 425 425 -1 -1 349 349 784 -1 -1 -1 -1 -1 -1 -1 -1 -1 -1 825 825 250 250 250 250 250 250 492 492 -1 448 448 55 55 -1 -1 5 326 326 -1 476 476 476 476 476 476 476 -1 -1 -1 -1 -1 -1 
-1 -1 -1 -1 -1 -1 -1 -1 -1 -1 -1 -1 -1 -1 -1 -1 -1 -1 -1 -1 -1 -1 -1 -1 -1 -1 -1 -1 -1 617 617 617 617 617 617 617 591 591 591 591 367 367 367 367 478 478 478 478 810 276 425 -1 3 3 784 784 517 517 140 140 80 80 80 -1 229 229 229 229 250 250 250 250 250 250 492 492 -1 448 448 55 55 55 -1 303 303 417 -1 476 476 476 476 476 476 476 -1 -1 -1 -1 -1 -1 
-1 -1 -1 -1 -1 -1 -1 -1 -1 -1 -1 -1 -1 -1 -1 -1 -1 -1 -1 -1 -1 -1 -1 -1 -1 -1 -1 -1 -1 617 617 617 617 617 617 617 591 591 591 591 367 367 367 868 478 478 478 478 810 276 276 -1 3 3 784 784 517 517 -1 140 80 80 80 -1 229 229 229 229 250 240 -1 193 193 193 193 722 722 448 448 448 421 421 -1 303 303 417 417 476 476 476 476 476 476 476 -1 -1 -1 -1 -1 -1 
-1 -1 -1 -1 -1 -1 -1 -1 -1 -1 -1 -1 -1 -1 -1 -1 -1 -1 -1 -1 -1 -1 -1 -1 -1 -1 -1 -1 -1 -1 -1 842 -1 555 555 617 -1 591 591 591 367 367 367 868 478 478 478 478 468 468 468 -1 227 227 227 227 -1 224 224 224 80 80 80 -1 -1 229 229 229 -1 240 240 193 193 193 -1 722 -1 139 139 421 421 421 -1 303 -1 417 417 -1 -1 -1 -1 476 476 476 -1 -1 -1 -1 -1 -1 
-1 -1 -1 -1 -1 -1 -1 -1 -1 -1 -1 -1 -1 -1 -1 -1 -1 -1 -1 -1 -1 -1 -1 -1 -1 -1 -1 -1 -1 -1 -1 842 842 555 555 -1 -1 591 591 591 367 367 367 868 478 379 379 379 468 468 468 -1 227 227 227 227 -1 224 224 179 179 179 96 96 -1 -1 -1 229 -1 240 240 193 73 73 73 139 139 139 139 421 421 421 -1 -1 67 67 67 -1 -1 -1 -1 -1 -1 -1 -1 -1 -1 -1 -1 -1 
-1 -1 -1 -1 -1 -1 -1 -1 -1 -1 -1 -1 -1 -1 -1 -1 -1 -1 -1 -1 -1 -1 -1 -1 -1 -1 -1 -1 -1 -1 -1 -1 -1 -1 555 537 537 537 511 511 330 330 330 330 330 379 379 379 379 468 468 -1 -1 227 227 227 622 224 224 -1 179 179 96 96 -1 -1 -1 -1 -1 -1 -1 -1 73 73 73 139 139 139 139 232 232 -1 -1 -1 67 67 67 -1 -1 -1 -1 -1 -1 -1 -1 -1 -1 -1 -1 -1 
-1 -1 -1 -1 -1 -1 -1 -1 -1 -1 -1 -1 -1 -1 -1 -1 -1 -1 -1 -1 -1 -1 -1 -1 -1 -1 859 859 859 859 700 700 685 685 685 537 537 537 511 511 330 330 330 330 330 379 148 -1 579 468 468 -1 -1 -1 -1 227 622 456 456 456 456 456 456 -1 46 46 46 46 46 46 794 -1 -1 -1 -1 139 139 139 139 232 232 -1 -1 -1 67 67 67 -1 -1 -1 -1 -1 -1 -1 -1 -1 -1 -1 -1 -1 
-1 -1 -1 -1 -1 -1 -1 -1 -1 -1 -1 -1 -1 -1 -1 -1 -1 -1 -1 -1 -1 -1 -1 -1 -1 -1 859 859 859 859 700 700 685 685 685 545 545 297 511 511 511 330 330 330 330 148 148 120 579 332 332 -1 114 414 414 414 414 456 456 456 456 456 450 450 46 46 46 46 46 46 794 222 222 -1 -1 -1 -1 -1 232 232 232 -1 -1 -1 -1 -1 -1 -1 -1 -1 -1 -1 -1 -1 -1 -1 -1 -1 -1 -1 
-1 -1 -1 -1 -1 -1 -1 -1 -1 -1 -1 -1 -1 -1 -1 -1 -1 -1 -1 -1 -1 -1 -1 793 793 793 793 859 859 859 558 558 -1 545 545 545 545 297 89 89 89 89 89 89 330 148 148 120 579 332 332 -1 114 114 414 414 414 456 456 456 456 450 450 450 46 46 46 46 46 46 802 222 222 1 1 1 -1 -1 232 232 232 -1 198 198 198 -1 -1 -1 -1 -1 -1 -1 -1 -1 -1 -1 -1 -1 -1 -1 
-1 -1 -1 -1 -1 -1 -1 -1 -1 -1 -1 -1 -1 -1 -1 -1 -1 -1 -1 -1 -1 -1 -1 793 793 793 793 781 781 -1 558 558 558 545 545 545 545 297 89 89 89 89 89 89 -1 148 148 -1 -1 -1 -1 -1 -1 -1 414 414 414 456 456 456 304 450 450 450 46 46 46 46 46 46 802 222 222 1 1 1 -1 -1 -1 -1 -1 -1 198 198 198 198 -1 -1 -1 -1 -1 -1 -1 -1 -1 -1 -1 -1 -1 -1 
-1 -1 -1 -1 -1 -1 -1 -1 -1 -1 -1 -1 -1 -1 -1 -1 -1 -1 890 890 -1 -1 -1 697 697 697 793 781 781 -1 558 558 558 545 545 545 259 259 259 89 89 89 89 89 -1 -1 -1 -1 42 42 578 290 290 -1 -1 -1 -1 105 105 105 304 450 450 450 46 46 46 46 46 46 213 653 653 -1 1 1 337 337 -1 -1 -1 424 198 198 198 198 763 763 763 -1 -1 -1 -1 -1 -1 -1 -1 -1 -1 -1 
-1 -1 -1 -1 -1 -1 -1 -1 -1 -1 -1 -1 -1 -1 -1 892 892 892 890 890 -1 -1 -1 697 697 697 697 715 715 -1 558 558 558 558 513 513 259 259 259 89 89 89 89 89 -1 205 205 205 205 578 578 290 290 290 290 290 -1 105 105 105 304 450 450 450 46 46 46 46 213 213 213 653 653 -1 1 1 337 337 337 -1 -1 424 198 198 198 198 763 763 -1 -1 -1 -1 -1 -1 -1 -1 -1 -1 -1 -1 
-1 -1 -1 -1 -1 -1 -1 -1 -1 -1 -1 913 913 913 -1 892 892 892 890 878 878 -1 -1 697 697 697 697 715 715 -1 671 671 -1 -1 513 513 609 259 259 89 89 89 89 89 -1 205 205 205 491 491 491 290 290 290 290 804 -1 105 105 105 304 257 257 257 257 489 213 213 213 213 213 135 135 135 135 706 706 -1 -1 -1 -1 249 249 249 -1 -1 763 763 -1 -1 -1 -1 -1 -1 -1 -1 -1 -1 -1 -1 
-1 -1 -1 -1 -1 -1 -1 -1 -1 -1 -1 913 913 913 907 892 892 892 -1 878 878 878 -1 697 697 697 697 715 715 715 671 -1 609 609 609 609 609 -1 -1 89 89 89 89 89 -1 -1 452 452 664 76 76 290 290 290 290 166 -1 486 486 304 304 257 257 257 257 489 489 213 213 213 213 135 135 135 135 706 -1 -1 265 265 -1 249 249 249 -1 -1 -1 -1 -1 -1 -1 -1 -1 -1 -1 -1 -1 -1 -1 -1 
-1 -1 -1 920 920 -1 -1 -1 -1 -1 -1 913 913 913 907 902 902 902 -1 -1 -1 640 640 640 640 680 680 680 484 484 484 484 484 484 312 312 312 312 312 -1 -1 -1 -1 -1 -1 -1 452 452 76 76 76 74 74 74 19 166 -1 -1 486 304 304 257 257 257 257 489 489 727 727 112 112 112 112 135 135 -1 -1 172 172 265 393 249 249 249 -1 -1 -1 -1 -1 -1 -1 -1 -1 -1 -1 -1 -1 -1 -1 -1 
-1 927 927 920 920 920 920 920 -1 -1 -1 913 913 913 907 902 902 786 752 752 752 640 640 640 640 680 680 484 484 484 484 484 484 484 -1 312 312 312 312 -1 -1 101 101 101 101 101 557 557 -1 -1 812 74 74 74 19 166 166 -1 -1 48 48 48 48 93 466 466 466 466 466 112 112 112 670 -1 -1 -1 -1 -1 -1 265 393 393 393 393 393 -1 -1 -1 -1 -1 -1 -1 -1 -1 -1 -1 -1 -1 -1 -1 
-1 927 927 920 920 920 920 920 917 917 -1 913 913 913 913 902 902 786 752 752 752 640 640 640 640 680 680 484 484 484 484 484 484 484 840 312 312 312 312 -1 -1 101 101 101 101 101 -1 -1 -1 -1 -1 -1 -1 -1 19 166 166 166 -1 48 48 48 48 93 466 91 91 528 528 112 -1 -1 -1 -1 218 -1 -1 274 274 274 274 274 274 645 645 645 645 -1 -1 -1 -1 -1 -1 -1 -1 -1 -1 -1 -1 -1 
-1 -1 -1 920 920 920 920 920 917 917 917 -1 -1 -1 -1 -1 -1 786 752 752 752 640 640 640 640 546 546 484 484 484 484 484 484 484 840 503 503 503 272 -1 -1 101 101 101 101 101 -1 41 41 41 41 41 -1 -1 -1 166 166 166 -1 48 48 48 48 93 91 91 91 528 528 -1 -1 218 218 218 218 -1 274 274 274 274 274 274 274 645 645 645 645 -1 -1 -1 -1 -1 -1 -1 -1 -1 -1 -1 -1 -1 
-1 -1 -1 -1 -1 -1 -1 -1 882 882 882 882 -1 -1 654 654 -1 603 603 603 603 640 640 640 640 640 546 484 484 484 484 484 484 484 840 667 667 667 272 272 -1 101 101 101 101 101 -1 -1 41 41 41 41 289 289 -1 -1 -1 -1 -1 150 150 126 48 93 91 91 91 528 -1 -1 846 -1 442 442 623 -1 -1 274 102 686 686 686 -1 645 645 645 645 -1 -1 -1 -1 -1 -1 -1 -1 -1 -1 -1 -1 -1 
-1 -1 -1 -1 -1 -1 -1 -1 -1 882 882 882 866 866 654 654 603 603 603 603 603 640 640 640 640 640 606 484 484 484 484 484 484 484 461 461 316 316 316 316 -1 -1 101 101 101 101 -1 -1 -1 41 41 41 289 289 589 839 -1 -1 -1 -1 150 126 93 93 91 91 91 -1 -1 242 242 242 442 442 623 -1 -1 -1 102 102 686 216 216 216 -1 -1 780 780 -1 -1 -1 -1 -1 -1 -1 -1 -1 -1 -1 -1 
-1 -1 -1 -1 -1 -1 -1 -1 -1 882 882 882 866 866 654 654 603 603 603 603 603 602 602 602 -1 -1 606 606 606 144 484 484 484 484 461 461 461 316 316 316 316 -1 -1 -1 141 141 141 141 -1 374 -1 -1 -1 184 184 184 184 184 221 -1 -1 -1 -1 -1 -1 -1 -1 -1 262 242 242 242 514 514 623 474 474 -1 -1 102 686 216 216 216 611 611 780 780 -1 -1 -1 -1 -1 -1 -1 -1 -1 -1 -1 -1 
-1 -1 -1 -1 -1 -1 -1 -1 -1 -1 -1 835 835 835 631 -1 603 603 603 603 603 602 602 602 602 606 606 606 606 144 144 144 144 144 144 279 650 433 433 -1 -1 -1 -1 161 141 141 141 141 -1 374 57 -1 -1 -1 184 184 184 184 221 221 377 377 -1 301 301 301 540 540 262 262 262 262 514 514 211 211 211 -1 -1 -1 686 216 216 216 611 611 611 611 -1 -1 -1 -1 -1 -1 -1 -1 -1 -1 -1 -1 
-1 -1 -1 -1 -1 -1 -1 -1 -1 -1 -1 835 835 835 631 631 603 603 603 603 603 602 602 602 602 606 606 606 606 144 144 144 144 144 144 279 650 433 433 -1 657 161 161 161 141 141 141 141 -1 374 374 -1 774 -1 184 184 184 184 221 457 377 -1 -1 301 301 301 301 540 262 262 262 262 514 514 211 211 211 45 45 -1 -1 216 216 216 611 611 611 611 -1 -1 -1 -1 -1 -1 -1 -1 -1 -1 -1 -1 
-1 -1 -1 -1 -1 -1 -1 926 926 926 926 631 631 631 631 631 631 639 639 639 -1 602 602 602 602 -1 400 400 400 144 144 144 144 144 144 279 650 -1 -1 -1 657 161 161 161 141 141 141 173 -1 -1 -1 -1 774 -1 -1 184 184 184 457 457 192 192 -1 -1 301 301 301 382 382 382 382 592 514 514 211 211 211 45 45 -1 -1 520 520 520 434 434 434 434 434 -1 -1 -1 -1 -1 -1 -1 -1 -1 -1 -1 
-1 -1 -1 -1 -1 -1 -1 926 926 926 926 631 631 631 631 631 631 639 639 639 531 531 531 531 531 531 531 400 400 144 144 144 144 144 144 -1 -1 -1 -1 -1 383 383 383 383 -1 389 389 173 649 121 121 121 83 83 -1 561 561 561 457 457 192 192 -1 -1 -1 301 301 382 382 382 382 592 592 669 669 669 669 196 196 -1 -1 520 520 434 434 434 434 434 434 -1 -1 -1 -1 -1 -1 -1 -1 -1 -1 -1 
-1 -1 -1 916 916 916 -1 926 926 926 926 631 631 631 631 631 631 845 639 531 531 531 531 531 531 531 531 400 400 144 144 144 144 144 144 -1 862 319 319 319 319 383 383 383 389 389 389 173 649 121 121 121 83 83 -1 -1 -1 -1 239 239 239 192 71 71 -1 6 6 6 382 382 382 592 592 669 669 669 669 196 196 -1 -1 520 520 434 434 434 434 434 434 -1 -1 -1 -1 -1 -1 -1 -1 -1 -1 -1 
-1 -1 -1 916 916 916 916 926 926 926 926 631 631 631 631 631 631 845 639 531 531 531 531 531 531 531 531 -1 496 496 248 248 248 248 248 -1 862 319 319 319 319 383 383 383 389 389 389 401 401 121 121 121 -1 124 124 124 -1 -1 239 239 239 -1 71 71 -1 6 6 6 805 632 592 592 592 171 171 171 171 171 171 -1 744 520 520 434 434 434 434 434 434 -1 -1 -1 -1 -1 -1 -1 -1 -1 -1 -1 
-1 -1 -1 916 916 916 916 922 922 -1 -1 631 631 631 631 631 631 845 -1 531 531 531 531 531 531 531 531 354 354 496 -1 248 248 248 248 -1 342 319 319 319 319 600 600 515 515 908 908 401 401 121 159 159 159 124 124 124 -1 -1 239 239 239 499 499 -1 -1 6 6 6 805 632 592 592 592 171 171 171 171 171 171 -1 744 744 744 434 434 434 434 434 434 -1 -1 -1 -1 -1 -1 -1 -1 -1 -1 -1 
915 915 -1 916 916 916 916 922 922 -1 -1 378 378 378 837 837 837 449 449 811 811 553 553 553 460 460 531 354 354 642 329 329 329 169 248 -1 -1 319 319 319 319 -1 600 515 515 428 428 428 428 -1 159 159 159 856 124 124 -1 245 245 245 241 241 499 -1 -1 360 360 360 471 471 648 648 592 171 171 171 171 171 171 -1 744 744 422 422 422 761 761 761 761 833 -1 -1 -1 -1 -1 -1 -1 -1 -1 -1 
915 915 909 909 909 909 909 922 -1 432 432 378 378 378 -1 449 449 449 449 811 -1 553 553 553 460 460 460 354 354 642 406 406 -1 -1 -1 -1 322 322 322 501 501 501 501 501 501 428 428 428 69 69 159 345 345 345 345 345 -1 245 245 372 241 241 -1 -1 49 49 360 360 471 471 648 648 648 171 171 171 171 171 171 -1 -1 744 422 422 422 761 761 761 833 833 833 833 -1 -1 -1 -1 -1 -1 -1 -1 
915 915 909 909 909 909 909 -1 -1 432 432 378 378 378 -1 449 449 449 449 405 405 405 553 553 460 291 291 354 354 406 406 406 -1 -1 -1 -1 322 322 322 501 501 501 501 501 501 428 428 428 69 69 30 30 30 320 345 -1 -1 228 228 372 372 -1 -1 314 314 314 360 360 431 -1 -1 585 585 585 585 610 760 760 13 13 -1 -1 422 422 422 143 761 284 284 833 481 481 -1 -1 -1 -1 -1 -1 -1 -1 
915 915 909 909 909 909 909 -1 -1 432 432 432 17 17 -1 449 449 449 449 405 405 405 291 291 291 291 291 354 354 128 128 128 -1 310 310 310 310 322 322 501 501 501 501 501 501 770 770 69 69 69 30 30 30 320 -1 -1 228 228 228 372 372 -1 111 314 314 314 -1 360 431 431 431 585 585 585 585 610 760 760 13 13 110 -1 -1 -1 422 143 -1 284 284 -1 481 481 481 481 -1 -1 -1 -1 -1 -1 
915 915 915 909 909 909 909 350 350 350 350 350 17 17 17 318 318 288 593 405 405 405 291 291 291 291 291 354 354 128 128 128 -1 310 310 310 584 322 322 501 501 501 501 501 501 770 770 69 69 69 30 30 30 -1 -1 228 228 228 228 228 -1 -1 111 314 314 314 314 431 431 431 431 585 585 585 610 610 -1 395 395 215 215 215 -1 -1 -1 -1 252 252 252 252 481 481 481 481 -1 -1 -1 -1 -1 -1 
915 915 915 915 879 879 909 350 350 350 350 350 17 17 17 318 318 288 593 593 234 820 291 291 291 291 291 354 354 354 128 128 -1 10 584 584 584 584 322 501 501 501 501 501 597 -1 88 88 -1 -1 -1 -1 -1 -1 228 228 228 228 228 228 -1 111 111 719 719 719 431 431 431 431 431 663 663 610 610 610 395 395 395 215 215 122 122 -1 -1 -1 252 252 252 252 481 481 481 481 -1 -1 -1 -1 -1 -1 
893 893 893 879 879 879 -1 350 350 350 350 350 -1 -1 -1 -1 -1 288 593 593 234 820 63 63 63 637 160 160 160 399 399 -1 -1 10 180 180 180 572 572 572 -1 597 597 597 597 88 88 88 -1 -1 12 12 459 459 39 39 39 39 516 516 -1 164 164 164 164 164 431 431 431 431 431 663 663 610 610 610 395 395 395 215 215 122 133 133 133 -1 -1 261 261 261 481 481 481 481 -1 -1 -1 -1 -1 -1 
893 893 893 879 879 879 900 350 350 350 350 350 -1 -1 254 254 -1 -1 -1 -1 234 709 63 63 63 582 160 160 160 527 527 -1 -1 10 180 180 180 572 572 572 -1 597 597 597 597 88 88 88 -1 -1 12 12 37 -1 39 39 39 39 516 -1 -1 164 164 164 164 164 447 447 447 560 560 560 560 560 510 510 510 510 510 215 215 133 133 133 133 -1 -1 -1 261 481 481 481 481 481 -1 -1 -1 -1 -1 -1 
910 870 870 870 870 870 870 870 185 185 185 350 -1 -1 254 254 756 309 309 -1 -1 709 63 63 63 582 160 160 160 -1 -1 -1 -1 -1 180 180 -1 572 572 676 676 443 443 443 443 443 145 145 -1 -1 12 37 37 37 39 39 39 39 39 -1 4 164 164 164 164 164 447 447 447 560 560 560 560 560 510 510 510 510 510 863 863 133 133 133 133 -1 -1 -1 68 68 68 -1 -1 -1 -1 -1 -1 -1 -1 -1 
910 910 870 870 870 870 870 870 185 185 185 -1 -1 -1 254 254 467 467 309 -1 -1 709 63 63 63 582 -1 -1 -1 -1 -1 -1 385 269 180 180 -1 676 676 676 676 443 443 443 443 225 225 225 -1 -1 37 37 37 37 39 39 39 39 39 -1 14 14 164 164 164 164 534 534 534 560 560 560 560 560 510 510 510 510 510 863 -1 133 133 133 133 177 177 -1 68 68 68 -1 -1 -1 -1 -1 -1 -1 -1 -1 
901 901 901 901 869 869 870 870 185 185 185 -1 333 333 333 467 467 467 286 286 -1 -1 63 63 63 -1 -1 187 187 246 246 246 -1 269 269 269 269 269 269 777 777 443 443 443 443 225 225 225 -1 -1 -1 -1 -1 -1 39 39 39 39 39 -1 14 14 14 14 464 464 464 534 534 560 560 560 560 560 510 510 510 510 510 -1 -1 -1 177 177 177 177 177 -1 68 68 68 -1 -1 -1 -1 -1 -1 -1 -1 -1 
876 876 901 901 869 869 -1 769 769 769 176 -1 333 333 333 467 467 467 495 286 286 -1 253 253 -1 -1 36 36 36 163 246 246 246 269 269 269 269 269 269 269 777 443 443 443 323 323 323 323 323 323 370 370 -1 -1 -1 -1 -1 -1 -1 -1 14 14 14 14 464 464 464 534 534 560 560 560 560 560 742 742 742 742 742 848 848 848 177 177 177 177 177 -1 -1 -1 -1 -1 -1 -1 -1 -1 -1 -1 -1 -1 
876 876 876 876 813 813 813 738 738 176 176 -1 -1 333 333 -1 495 495 495 286 286 -1 253 253 -1 36 36 36 36 163 163 163 -1 269 269 269 269 269 269 269 777 443 443 443 323 323 323 323 323 323 370 370 430 33 251 251 -1 -1 -1 14 14 14 14 14 464 464 464 534 534 560 560 560 560 560 742 742 742 742 742 848 848 848 -1 264 264 264 -1 -1 -1 -1 -1 -1 -1 -1 -1 -1 -1 -1 -1 -1 
876 876 876 876 813 813 813 738 738 176 176 -1 -1 333 333 507 507 726 726 485 485 -1 -1 -1 -1 -1 -1 -1 -1 163 163 163 423 269 269 269 269 269 269 269 777 443 443 443 323 323 323 323 323 323 621 370 430 33 251 220 479 -1 -1 14 14 14 14 14 464 464 464 658 658 560 560 736 702 702 702 742 742 742 742 848 848 881 881 264 264 264 -1 -1 343 343 -1 -1 -1 -1 -1 -1 -1 -1 -1 -1 
876 876 876 876 813 813 813 260 260 260 260 -1 25 25 25 507 154 154 134 134 134 134 134 149 149 149 149 149 -1 -1 755 755 423 269 269 269 269 269 269 269 -1 708 443 443 323 323 323 323 323 323 621 621 270 220 220 220 -1 -1 549 549 549 693 581 581 410 410 410 658 658 658 -1 736 702 702 745 742 742 742 742 -1 -1 881 264 264 264 264 -1 -1 343 343 343 -1 -1 -1 -1 -1 -1 -1 -1 -1 
876 876 876 876 813 813 813 260 260 260 260 -1 25 25 732 507 154 154 134 134 134 134 134 149 149 149 149 149 -1 -1 -1 -1 423 269 269 269 269 269 269 269 708 708 -1 -1 323 323 323 323 323 323 621 621 621 220 220 220 -1 -1 549 549 549 693 581 581 624 410 410 658 658 658 -1 736 -1 745 745 827 827 827 814 814 -1 881 264 264 264 264 -1 -1 343 343 343 -1 -1 -1 -1 -1 -1 -1 -1 -1 
895 895 824 824 -1 759 759 759 -1 260 260 -1 16 -1 732 507 154 154 134 134 134 134 134 149 149 149 149 -1 -1 313 313 -1 -1 718 718 327 327 327 327 568 568 708 616 616 616 616 323 323 323 323 621 621 437 263 263 263 -1 151 151 151 -1 693 581 581 624 624 624 658 658 658 658 -1 -1 745 745 841 841 841 -1 814 -1 881 -1 -1 -1 -1 -1 -1 343 343 343 -1 -1 -1 -1 -1 -1 -1 -1 -1 
895 895 824 824 824 759 759 759 791 791 791 -1 16 16 732 635 635 635 134 134 134 134 134 149 149 149 -1 -1 52 52 28 -1 -1 -1 718 327 327 327 463 568 568 708 616 616 616 616 627 627 627 -1 576 437 437 263 263 263 -1 151 151 151 151 575 575 581 624 624 624 772 -1 720 720 758 758 758 -1 841 841 841 -1 -1 -1 881 -1 -1 -1 -1 -1 -1 -1 -1 -1 -1 -1 -1 -1 -1 -1 -1 -1 -1 
895 895 -1 852 -1 759 759 759 170 170 791 -1 255 255 255 255 635 635 134 134 134 134 59 59 59 -1 -1 52 52 52 28 280 280 -1 -1 327 327 327 463 463 683 683 616 616 616 627 627 627 627 576 576 437 437 263 294 -1 -1 151 151 151 151 575 575 796 624 624 624 772 -1 720 720 758 758 758 -1 841 -1 -1 -1 -1 -1 -1 -1 -1 -1 -1 -1 -1 -1 54 54 54 -1 -1 -1 -1 -1 -1 -1 -1 
895 918 852 852 759 759 759 759 867 170 103 -1 255 255 255 255 635 635 134 751 751 751 59 59 59 -1 -1 -1 512 512 512 7 7 7 -1 113 113 463 463 463 683 683 -1 -1 627 627 627 627 627 576 576 437 437 437 294 -1 -1 552 552 552 552 575 575 796 796 796 765 765 765 720 720 898 758 758 -1 -1 -1 -1 -1 -1 -1 -1 -1 -1 -1 -1 -1 -1 -1 54 54 -1 -1 -1 -1 -1 -1 -1 -1 -1 
918 918 830 830 830 830 757 757 867 867 103 -1 255 255 255 255 255 60 60 60 60 60 60 59 59 -1 24 24 24 512 7 7 7 7 -1 113 113 113 502 502 502 502 502 502 627 627 627 627 627 775 775 437 437 437 437 -1 -1 136 552 552 552 570 570 570 797 797 779 765 765 -1 -1 898 898 898 898 898 905 905 905 -1 -1 -1 -1 -1 -1 -1 129 129 -1 54 54 -1 -1 -1 -1 -1 -1 -1 -1 -1 
830 830 830 830 830 830 757 757 757 867 103 -1 255 255 231 231 231 60 60 60 60 60 60 695 698 -1 24 24 24 512 339 339 339 175 -1 113 113 113 502 480 682 682 682 -1 627 627 627 627 627 775 775 523 523 523 -1 -1 -1 136 136 552 552 570 570 570 797 797 779 779 779 -1 -1 898 898 898 898 898 905 905 905 -1 -1 -1 -1 -1 -1 -1 -1 129 -1 -1 -1 -1 -1 -1 -1 -1 -1 -1 -1 -1 
819 819 830 830 830 830 757 381 381 381 381 -1 -1 766 231 231 231 60 60 60 60 60 60 695 -1 -1 85 85 85 512 339 339 339 175 -1 113 113 113 480 480 682 682 682 -1 627 627 627 627 627 775 775 523 523 523 0 0 -1 136 136 -1 552 570 570 570 797 797 779 779 899 899 899 898 898 898 898 898 905 905 905 -1 -1 -1 -1 -1 -1 -1 -1 336 336 -1 -1 -1 -1 -1 -1 -1 -1 -1 -1 -1 
819 819 605 605 605 605 605 381 381 381 381 771 -1 766 231 231 231 60 60 60 60 60 60 -1 -1 -1 85 85 85 -1 339 339 339 175 -1 -1 237 480 480 480 480 480 678 678 -1 -1 446 446 446 446 773 523 523 523 0 0 -1 155 155 155 155 570 570 570 -1 -1 -1 897 897 899 899 898 898 898 898 898 905 905 -1 -1 -1 -1 -1 -1 -1 -1 -1 336 336 336 -1 -1 -1 -1 -1 -1 -1 -1 -1 -1 
819 819 605 605 605 605 605 -1 816 381 381 771 -1 -1 231 231 231 231 -1 554 554 554 -1 -1 43 43 85 85 85 339 339 339 339 175 175 -1 480 480 480 480 480 480 678 678 678 446 446 446 446 446 773 773 523 0 0 0 -1 -1 155 155 155 832 832 832 872 872 -1 897 897 899 899 898 898 898 898 898 925 925 925 925 -1 -1 -1 -1 188 188 188 188 336 336 -1 -1 -1 -1 608 -1 -1 -1 -1 -1 
819 666 605 605 605 605 605 816 816 586 586 586 34 -1 -1 762 346 346 346 554 554 -1 -1 -1 43 43 373 373 373 504 750 750 750 175 175 -1 480 480 480 480 480 480 678 636 636 446 446 446 446 446 773 773 773 0 0 0 -1 -1 155 155 155 832 832 832 872 872 872 897 897 -1 -1 -1 -1 923 923 925 925 925 925 925 -1 -1 -1 -1 188 188 188 188 -1 -1 -1 608 608 608 608 -1 -1 -1 -1 -1 
666 666 605 605 605 605 605 586 586 586 586 586 34 34 -1 762 346 346 346 -1 554 -1 -1 768 43 43 43 373 373 504 504 344 344 344 267 -1 480 480 480 480 480 480 785 636 636 446 446 446 446 446 258 258 258 258 -1 -1 -1 -1 155 155 155 832 832 832 872 872 872 897 897 886 886 919 919 -1 923 925 925 925 925 925 -1 -1 -1 -1 188 188 188 188 -1 -1 -1 608 608 608 608 -1 -1 -1 -1 -1 
666 666 605 605 605 605 605 536 536 586 586 586 34 34 34 34 346 346 565 98 98 -1 -1 -1 -1 87 87 412 373 504 504 344 344 267 267 -1 -1 445 -1 -1 282 -1 785 785 636 446 446 446 446 446 258 258 258 258 -1 -1 -1 -1 155 155 155 740 -1 849 849 849 897 897 897 886 886 -1 919 -1 -1 925 925 925 925 925 -1 -1 672 672 -1 188 188 188 -1 -1 -1 608 608 608 608 -1 -1 -1 -1 -1 
666 666 666 500 605 605 605 536 536 536 -1 416 416 416 573 573 346 346 565 65 65 65 65 65 -1 87 87 412 412 235 776 776 344 -1 23 -1 404 404 404 404 282 282 15 15 -1 340 340 340 321 321 258 258 258 258 8 -1 283 283 -1 740 740 740 -1 849 849 849 -1 873 874 874 874 874 -1 -1 -1 925 925 925 925 925 -1 672 672 672 -1 188 188 188 -1 497 497 -1 -1 -1 -1 -1 -1 -1 -1 -1 
556 556 -1 500 -1 490 490 536 408 408 408 416 416 416 673 673 569 569 569 65 65 65 65 65 -1 87 412 412 -1 235 465 465 465 465 23 -1 404 404 158 158 282 282 15 15 15 340 340 340 321 321 807 675 675 8 8 -1 283 283 -1 740 740 740 -1 849 849 849 873 873 874 874 874 874 889 889 889 889 -1 -1 505 505 -1 672 672 672 153 153 -1 -1 -1 497 497 497 497 -1 604 -1 -1 -1 -1 -1 
556 556 556 500 -1 490 490 472 408 408 408 416 416 416 416 808 308 308 308 498 65 65 65 65 -1 -1 -1 156 156 235 -1 465 465 465 23 -1 404 132 158 158 282 282 15 15 15 340 293 293 321 321 807 675 675 8 8 -1 298 298 298 596 596 596 596 596 596 873 873 873 874 874 874 874 889 889 889 889 -1 -1 505 505 567 567 567 438 153 153 305 -1 -1 497 497 497 497 604 604 -1 -1 -1 -1 -1 
556 556 556 500 490 490 238 472 408 408 408 416 416 416 416 808 308 308 308 498 498 498 -1 -1 -1 861 -1 -1 407 407 407 407 407 407 407 -1 -1 132 132 -1 -1 -1 -1 -1 -1 822 293 293 321 321 807 675 675 675 -1 -1 298 298 298 596 596 596 596 596 596 792 873 851 851 -1 -1 -1 889 809 809 -1 -1 505 505 505 375 375 567 438 64 153 -1 -1 256 256 361 361 604 604 604 -1 -1 -1 -1 -1 
787 487 487 500 583 583 238 238 238 199 199 199 -1 384 384 808 308 308 308 409 409 -1 -1 217 217 217 217 -1 -1 127 127 -1 325 325 407 -1 -1 -1 -1 -1 704 704 704 -1 -1 -1 -1 -1 -1 -1 -1 -1 -1 -1 -1 -1 298 298 298 596 596 596 596 596 596 792 792 851 851 -1 -1 -1 809 809 809 -1 -1 505 505 505 375 375 94 94 64 -1 -1 256 256 361 361 361 604 604 604 462 723 723 -1 -1 
787 487 487 500 458 458 238 238 238 199 199 199 -1 384 384 308 308 308 308 409 409 -1 75 75 217 217 217 544 -1 127 127 127 325 325 -1 -1 -1 -1 31 31 31 29 29 29 29 29 -1 162 659 659 299 299 299 -1 386 386 386 386 386 596 596 596 596 596 596 792 792 851 851 818 818 818 739 739 739 739 -1 525 525 -1 375 375 -1 94 -1 -1 256 256 256 361 361 361 462 462 462 462 723 723 723 723 
787 487 500 500 458 458 238 238 238 199 199 199 44 384 384 300 300 435 435 435 -1 -1 75 75 217 217 217 544 -1 127 127 127 325 325 444 -1 -1 594 31 31 31 29 29 29 29 29 -1 353 659 230 230 299 299 714 386 386 386 386 386 596 596 596 596 596 596 831 851 851 851 818 818 818 739 739 739 739 -1 525 525 525 355 355 355 -1 -1 -1 207 207 361 361 361 361 462 462 462 462 723 723 723 723 
359 359 441 441 458 458 238 238 238 238 106 106 44 44 44 300 -1 435 362 -1 -1 50 335 335 335 533 -1 544 -1 127 127 127 325 325 -1 -1 594 594 31 31 -1 29 29 29 29 29 -1 353 230 230 230 506 299 714 386 386 386 386 386 -1 548 548 548 548 831 831 790 790 865 818 818 818 739 739 739 739 688 688 688 355 355 355 355 -1 580 -1 207 207 207 207 287 287 462 462 462 462 -1 690 690 -1 
359 359 441 441 436 436 436 -1 -1 -1 -1 -1 44 44 44 -1 -1 -1 -1 -1 -1 50 335 335 392 533 347 347 -1 100 100 214 214 -1 -1 268 268 268 268 268 369 369 369 29 29 29 -1 353 230 230 230 506 529 529 571 571 641 386 386 729 548 548 548 548 831 790 790 790 865 865 737 737 737 739 739 739 688 688 688 355 355 355 355 -1 580 -1 207 207 207 -1 287 287 -1 -1 -1 521 521 690 690 690 
334 334 441 441 -1 -1 -1 -1 539 539 95 -1 -1 44 -1 -1 9 9 125 125 392 392 392 392 392 533 347 347 -1 -1 -1 -1 -1 -1 -1 268 268 268 268 268 369 369 369 21 21 317 -1 -1 230 230 230 506 529 529 571 571 641 -1 729 729 548 548 548 548 831 790 790 790 865 865 737 737 737 595 595 595 688 413 413 146 146 146 355 -1 580 -1 -1 207 99 99 287 287 473 473 473 521 521 690 587 587 
334 334 334 -1 -1 470 470 108 108 539 95 921 -1 -1 -1 -1 9 9 125 125 871 392 392 392 392 347 347 347 26 26 26 -1 -1 197 197 268 268 268 268 268 588 588 588 21 21 21 -1 201 201 201 -1 281 281 281 281 281 451 451 543 543 548 548 548 548 831 748 633 633 633 -1 737 737 737 595 595 595 413 413 413 146 146 146 -1 -1 488 366 -1 612 99 99 99 99 -1 473 473 115 115 587 587 587 
334 334 334 -1 72 72 470 -1 22 22 22 22 22 -1 -1 -1 9 477 125 125 871 392 392 392 392 347 347 347 26 26 26 -1 -1 197 197 197 268 268 268 174 174 174 21 21 21 -1 -1 201 38 38 38 281 281 281 281 281 451 451 543 543 548 548 548 548 548 748 633 633 633 633 -1 711 711 595 595 595 413 413 413 146 146 146 66 -1 275 366 -1 -1 99 99 99 99 -1 473 473 115 115 115 115 -1 
334 334 92 -1 72 72 470 22 22 22 22 22 22 541 795 469 477 477 483 483 483 394 394 394 394 131 90 90 26 26 -1 -1 203 203 800 800 268 677 677 174 174 84 84 -1 -1 -1 -1 -1 38 38 38 281 281 281 281 281 451 451 543 543 -1 662 662 662 662 748 633 633 633 633 -1 711 711 397 397 397 397 397 397 146 146 146 66 -1 -1 366 -1 -1 -1 -1 307 307 307 307 307 115 115 115 115 -1 
92 92 92 -1 524 728 470 22 22 22 22 22 22 541 795 469 477 477 483 483 538 538 394 394 394 131 90 90 26 -1 -1 200 200 200 200 380 380 677 703 -1 174 84 84 -1 -1 11 -1 -1 38 38 38 281 281 281 281 281 358 358 358 358 358 662 662 662 -1 748 633 633 633 633 711 711 711 397 397 397 397 397 397 542 219 219 66 66 -1 62 62 62 78 -1 -1 -1 -1 -1 307 115 115 115 115 -1 
92 92 92 -1 524 728 728 22 22 22 22 22 22 828 186 186 538 538 538 538 538 538 40 40 40 131 131 90 -1 -1 200 200 200 200 200 380 380 223 223 223 717 84 -1 -1 20 11 -1 70 70 77 77 77 77 77 356 356 356 358 358 358 358 590 590 590 590 748 748 826 826 562 562 562 562 397 397 397 397 397 397 542 542 219 219 123 -1 -1 429 429 78 53 53 117 -1 -1 -1 -1 -1 -1 -1 -1 
92 92 92 -1 -1 427 728 22 22 22 22 22 22 828 186 186 186 564 564 564 226 226 40 40 40 40 131 -1 -1 138 138 200 200 200 200 200 884 223 223 223 18 18 -1 20 20 -1 -1 70 70 77 77 77 77 77 356 356 356 358 358 358 358 590 590 590 590 590 590 826 826 562 562 562 562 397 397 397 397 397 397 542 403 219 219 123 123 -1 429 429 78 418 418 117 117 -1 -1 -1 -1 190 266 266 
92 92 92 92 -1 427 116 22 22 22 22 22 22 278 186 186 186 564 564 564 226 226 40 40 40 40 -1 -1 138 138 138 182 182 439 439 439 884 223 223 223 223 821 -1 20 -1 -1 -1 -1 70 77 77 77 77 77 356 356 -1 358 358 358 358 590 590 590 590 590 643 643 643 562 562 562 562 397 397 397 397 397 397 542 403 403 403 403 -1 -1 429 418 418 418 418 117 117 376 -1 -1 -1 190 266 266 
526 778 391 391 -1 -1 116 116 116 116 116 278 278 278 855 118 118 564 564 564 226 226 226 -1 -1 -1 -1 138 138 138 138 182 182 439 439 439 439 223 223 223 223 821 -1 20 -1 208 208 -1 70 152 152 77 77 77 691 691 691 358 -1 721 721 590 590 590 590 590 643 643 643 562 562 562 397 397 397 397 397 397 397 542 403 403 403 403 -1 -1 -1 -1 376 376 376 376 376 376 351 351 -1 266 266 266 
526 778 391 391 51 -1 -1 689 104 104 -1 278 278 278 855 118 118 564 564 388 883 628 -1 -1 82 82 138 138 138 138 138 202 202 202 202 696 696 79 79 79 79 -1 -1 20 -1 -1 208 -1 70 195 195 195 195 494 209 209 614 614 614 614 721 590 590 590 590 590 -1 643 643 -1 747 747 397 397 397 397 397 397 397 390 390 403 403 403 204 -1 363 363 453 453 453 453 -1 351 351 351 -1 -1 328 328 
526 391 391 51 51 51 -1 689 104 104 104 -1 -1 -1 -1 -1 -1 564 -1 388 388 -1 -1 82 82 138 138 138 138 138 138 202 202 202 202 696 696 79 79 79 -1 -1 730 20 712 -1 -1 -1 70 195 195 195 195 494 209 209 614 614 614 614 721 590 590 590 590 530 530 679 679 747 747 747 747 620 620 620 -1 559 559 390 390 390 390 783 783 -1 363 363 453 453 453 453 -1 351 351 351 396 -1 328 328 
526 526 109 109 109 109 -1 -1 104 104 104 -1 -1 157 311 311 -1 -1 -1 -1 -1 -1 138 138 138 138 138 138 138 138 -1 598 191 191 191 191 191 79 79 -1 -1 167 167 911 -1 -1 -1 119 119 119 195 195 195 -1 209 209 614 614 614 530 530 530 530 530 530 530 530 679 679 754 661 661 661 620 620 620 -1 559 559 390 390 390 390 783 -1 -1 363 363 453 453 453 577 577 577 396 396 396 -1 -1 328 
236 843 109 109 109 109 331 -1 104 104 104 -1 157 157 311 142 142 142 -1 -1 285 285 285 271 271 271 271 271 271 306 306 598 191 191 191 191 191 79 -1 -1 -1 -1 -1 -1 -1 -1 -1 119 119 119 195 195 195 243 243 243 411 411 411 530 530 530 530 530 530 530 530 679 754 754 661 661 661 661 -1 387 387 387 -1 390 390 390 390 -1 -1 363 363 363 453 453 453 577 577 577 396 396 396 -1 -1 194 
236 843 109 109 109 109 331 -1 -1 -1 -1 -1 157 157 311 142 142 142 599 599 599 285 285 271 271 271 271 271 271 306 306 598 191 191 191 191 191 2 2 2 296 296 137 137 137 137 -1 -1 119 119 86 195 195 243 243 243 411 411 411 530 530 530 530 530 530 530 530 733 733 733 661 661 661 661 387 387 387 387 699 699 699 -1 -1 -1 27 -1 368 368 453 453 453 577 577 522 522 522 194 194 194 194 
236 109 109 109 109 109 331 -1 -1 -1 206 295 295 364 142 142 142 142 599 599 599 285 285 271 271 271 271 271 271 -1 598 598 191 191 191 191 191 2 2 2 563 563 137 137 137 137 -1 -1 -1 619 86 86 86 324 324 324 324 -1 530 530 530 530 530 530 530 530 530 733 733 661 661 661 661 749 387 387 387 387 212 212 212 -1 -1 -1 27 35 35 368 -1 508 508 577 577 844 522 194 194 194 194 194 
236 109 109 109 109 109 -1 -1 47 206 206 295 295 364 142 142 142 142 -1 -1 599 734 734 271 271 271 271 271 271 656 598 598 598 191 191 191 191 2 2 2 563 563 137 137 137 56 56 -1 -1 619 -1 86 86 324 324 324 324 532 530 530 530 530 530 530 530 530 530 655 655 655 655 655 749 749 387 387 387 387 387 168 168 168 -1 -1 847 35 35 35 644 508 508 577 577 844 522 194 194 194 194 194 
236 236 743 -1 -1 -1 -1 47 47 206 206 -1 364 364 364 -1 -1 475 475 475 475 475 734 271 271 271 271 656 656 656 598 598 598 598 415 415 415 -1 2 2 454 -1 137 137 137 56 56 56 -1 -1 -1 -1 -1 324 130 130 -1 532 530 530 530 530 530 530 530 530 530 655 655 655 655 655 749 749 387 387 387 387 387 168 168 168 178 -1 847 35 35 35 644 644 644 577 788 844 -1 194 194 194 194 194 
-1 -1 -1 -1 -1 -1 47 47 47 189 189 189 189 364 364 519 519 475 475 475 475 475 734 713 713 -1 681 681 681 681 681 741 741 598 415 415 415 692 692 692 454 454 -1 137 137 365 365 147 147 -1 -1 -1 -1 -1 130 130 -1 532 530 530 530 530 530 530 530 530 530 655 655 655 655 655 749 574 574 574 574 613 613 168 168 168 178 -1 -1 665 665 665 789 789 789 788 788 550 550 550 550 -1 -1 -1 
-1 -1 398 398 277 47 47 47 47 189 189 189 189 364 364 519 519 475 475 475 475 475 799 713 713 -1 681 681 681 681 681 741 741 798 551 551 746 692 692 692 454 454 566 566 365 365 365 147 147 -1 -1 -1 -1 -1 130 130 130 532 530 530 530 530 530 530 530 530 530 655 655 655 655 652 652 652 574 574 574 -1 613 613 613 613 178 178 -1 32 32 32 32 315 315 788 788 550 550 550 550 767 767 767 
273 273 273 398 277 277 277 277 -1 189 189 189 352 352 352 924 607 607 607 607 475 475 799 799 799 799 681 681 681 681 681 829 741 798 551 551 746 746 566 566 566 566 566 566 302 302 302 302 302 302 -1 -1 -1 -1 -1 -1 532 532 532 710 509 509 509 509 509 509 509 509 509 509 725 652 652 647 574 574 574 292 292 292 292 292 178 178 -1 -1 32 32 32 315 315 315 788 550 550 550 550 767 767 767 
-1 273 273 398 277 277 277 277 -1 189 189 189 352 352 352 924 607 607 607 607 -1 -1 799 799 799 799 681 681 681 681 681 829 829 798 674 674 746 746 566 566 566 566 566 566 302 302 302 302 302 302 -1 -1 210 210 -1 -1 532 532 532 710 509 509 509 509 509 509 509 509 509 509 725 652 652 647 647 647 647 292 292 292 292 292 178 178 178 -1 32 32 32 315 315 315 -1 550 550 550 -1 767 767 767 
-1 273 273 398 -1 348 348 348 348 189 189 189 352 352 -1 912 607 607 607 607 823 823 799 799 799 799 799 681 681 681 681 753 674 674 674 674 630 630 630 630 420 420 420 420 302 302 302 302 302 244 244 244 210 210 716 -1 -1 -1 455 710 509 509 509 509 509 509 509 509 509 509 725 652 -1 647 647 647 647 233 233 292 292 292 764 764 764 -1 181 181 32 -1 735 735 735 858 858 858 -1 767 767 767 
806 806 806 398 535 348 348 348 348 402 402 707 352 352 -1 912 607 607 607 607 823 823 823 853 853 834 834 834 753 753 753 753 674 674 674 674 630 630 630 630 420 420 420 420 302 302 302 302 302 244 244 244 357 357 716 338 -1 -1 455 455 509 509 509 509 509 509 509 509 509 509 615 615 684 647 647 647 647 233 233 233 233 233 233 233 -1 -1 181 181 181 181 181 735 735 858 858 858 -1 -1 -1 -1 
535 535 535 535 535 348 348 348 348 402 402 707 707 707 707 912 912 705 705 705 823 823 823 853 853 834 834 834 753 753 753 753 -1 -1 -1 -1 -1 630 630 630 420 420 420 420 302 302 302 302 302 244 244 244 357 357 716 338 338 -1 -1 455 509 509 509 509 509 509 509 509 509 509 615 615 684 684 684 684 668 233 233 233 233 233 233 233 -1 -1 61 61 61 -1 -1 735 735 858 -1 -1 -1 -1 -1 -1 
535 535 535 535 535 348 348 348 348 402 402 402 -1 803 803 803 -1 705 705 705 823 823 823 875 853 834 834 834 801 801 801 -1 701 701 638 638 638 638 638 -1 420 420 420 420 302 302 302 302 302 493 493 687 687 357 -1 419 419 419 -1 247 509 509 509 509 509 509 509 509 509 509 615 615 684 684 668 668 668 233 233 233 233 233 233 233 -1 -1 61 61 61 61 838 838 735 864 864 864 -1 -1 -1 -1 
535 535 535 535 535 -1 660 660 660 -1 724 724 724 803 803 803 891 891 891 891 885 885 885 875 875 834 834 888 801 801 801 -1 701 701 638 638 638 638 638 420 420 420 420 420 482 482 493 493 493 493 493 687 547 547 547 419 419 419 -1 634 509 509 509 509 509 509 509 509 509 509 625 625 625 625 668 668 668 233 233 233 233 233 233 233 -1 -1 61 61 61 61 838 838 838 838 864 864 -1 -1 -1 -1 
535 535 535 535 535 -1 660 660 660 -1 724 724 724 803 803 803 891 891 891 891 885 885 885 894 894 888 888 888 877 877 801 701 701 701 638 638 638 638 638 646 646 629 629 629 482 482 493 493 493 493 493 687 547 547 547 419 419 419 -1 634 509 509 509 509 509 509 509 509 509 509 625 625 625 668 668 668 668 233 233 233 233 233 233 233 -1 -1 -1 -1 857 857 838 838 838 -1 864 -1 -1 -1 -1 -1 
850 850 850 -1 -1 -1 -1 -1 -1 -1 724 724 724 803 803 903 903 891 891 891 885 885 885 -1 894 -1 -1 888 877 877 877 877 877 638 638 638 638 638 638 646 646 -1 629 629 629 629 493 493 493 493 -1 687 547 547 547 -1 -1 -1 -1 634 509 509 509 509 509 509 509 509 509 509 625 625 625 817 817 817 -1 233 233 233 233 233 233 233 -1 -1 -1 -1 857 857 857 857 857 -1 -1 -1 -1 -1 -1 -1 
