# Supplementary material for: Land-use change in oil palm dominated tropical landscapes—An agent-based model to explore ecological and socio-economic trade-offs
Source: PLoS One. 2018 Jan 19;13(1):e0190506. doi: 10.1371/journal.pone.0190506 (PMC5774713; doi:10.1371/journal.pone.0190506)
Supplement: S2 Data — (ZIP) [file pone.0190506.s004.zip › EFForTS-ABM/input/maps/hundred-farmers/forest-patch-raster.asc]

NCOLS 100
NROWS 100
XLLCORNER 238244.587426
YLLCORNER 9789775.284544
CELLSIZE 50
NODATA_VALUE NaN
2 2 2 2 2 2 2 2 2 2 2 2 2 2 2 2 2 2 2 2 2 2 2 2 2 2 2 2 2 2 2 2 2 2 2 2 2 2 2 2 2 2 2 2 2 2 2 2 2 2 2 2 2 2 2 2 2 2 2 2 2 2 2 2 2 2 2 2 2 2 2 2 2 2 2 2 2 2 2 2 2 2 2 2 2 -1 69 69 69 69 69 69 69 69 69 69 69 69 69 69 
2 2 2 2 2 2 2 2 2 2 2 2 2 2 2 2 2 2 2 2 2 2 2 2 2 2 2 2 2 2 2 2 2 2 2 2 2 2 2 2 2 2 2 2 2 2 2 2 2 2 2 2 2 2 2 2 2 2 2 2 2 2 2 2 2 2 2 2 2 2 2 2 2 2 2 2 2 2 2 2 2 2 2 2 -1 -1 69 69 69 69 69 69 69 69 69 69 69 69 69 69 
2 2 2 2 2 2 2 2 2 2 2 2 2 2 2 2 2 2 2 2 2 2 2 2 2 2 2 2 2 2 2 2 2 2 2 2 2 2 2 2 2 2 2 2 2 2 2 2 2 2 2 2 2 2 2 2 2 2 2 2 2 2 2 2 2 2 2 2 2 2 2 2 2 2 2 2 2 2 2 -1 2 -1 -1 -1 -1 69 69 69 69 69 69 69 69 69 69 69 69 69 69 69 
2 2 2 2 2 2 2 2 2 2 2 2 2 2 2 2 2 2 2 2 2 2 2 2 2 2 2 2 2 2 2 2 2 2 2 2 2 2 2 2 2 2 2 2 2 2 2 2 2 2 2 2 2 2 2 2 2 2 2 2 2 2 2 2 2 2 2 2 2 2 2 2 2 2 2 2 2 2 2 -1 -1 -1 -1 -1 69 69 69 69 69 69 69 69 69 69 69 69 69 69 69 69 
2 2 2 2 2 2 2 2 2 2 2 2 2 2 2 2 2 2 2 2 2 2 2 2 2 2 2 2 2 2 2 2 2 2 2 2 2 2 2 2 2 2 2 2 2 2 2 2 2 2 2 2 2 2 2 2 2 2 2 2 2 2 2 2 2 2 2 2 2 2 2 2 2 2 2 2 2 2 2 -1 -1 -1 -1 -1 69 69 69 69 69 69 69 69 69 69 69 69 69 69 69 69 
2 2 2 2 2 2 2 2 2 2 2 2 2 2 2 2 2 2 2 2 2 2 2 2 2 2 2 2 2 2 2 2 2 2 2 2 2 2 2 2 2 2 2 2 2 2 2 2 2 2 2 -1 -1 -1 -1 -1 -1 2 2 2 2 2 2 2 2 2 2 2 2 2 2 2 2 2 2 2 2 2 2 -1 -1 -1 -1 -1 -1 69 69 69 69 69 69 69 69 69 69 69 69 69 69 69 
2 2 2 2 2 2 2 2 2 2 2 2 2 2 2 2 2 2 2 2 2 2 2 2 2 2 2 2 2 2 2 2 2 2 2 2 2 2 2 2 2 2 2 2 2 2 2 2 2 -1 -1 -1 51 51 51 51 -1 2 2 2 2 2 2 2 2 2 2 2 2 2 2 2 2 2 2 2 2 2 2 -1 -1 -1 -1 -1 -1 69 69 69 69 69 69 69 69 69 69 69 69 69 69 69 
2 2 2 2 2 2 2 2 2 2 2 2 2 2 2 2 2 2 2 2 2 2 2 2 2 2 2 2 2 2 2 2 2 2 2 2 2 2 2 2 2 2 2 2 2 2 2 2 2 2 -1 -1 51 51 51 51 -1 -1 -1 -1 -1 -1 -1 -1 2 2 -1 2 2 2 2 2 2 2 2 2 2 2 2 2 -1 -1 -1 -1 -1 69 69 69 69 69 69 69 69 69 69 69 69 69 69 69 
2 2 2 2 2 2 2 2 2 2 2 2 2 2 2 2 2 2 2 2 2 2 2 2 2 2 2 2 2 2 2 2 2 2 2 2 2 2 2 2 2 2 2 2 2 2 2 2 2 2 2 -1 51 51 51 51 -1 -1 51 51 51 51 51 -1 2 2 -1 -1 -1 2 2 2 2 2 2 2 2 2 2 2 -1 -1 -1 -1 -1 -1 -1 -1 69 69 69 69 69 69 69 69 69 69 69 69 
2 2 2 2 2 2 2 2 2 2 2 2 2 2 2 2 2 2 2 2 2 2 2 2 2 2 2 2 2 2 2 2 2 2 2 2 2 2 2 2 2 2 2 2 2 2 2 2 2 2 2 -1 51 51 51 51 51 51 51 -1 -1 -1 -1 -1 2 -1 -1 -1 -1 2 -1 -1 2 2 2 2 2 2 2 -1 -1 72 -1 -1 -1 -1 -1 -1 69 69 69 69 69 69 69 69 69 69 69 69 
2 2 2 2 2 2 2 2 2 2 2 2 2 2 2 2 2 2 2 2 2 2 2 2 2 2 2 2 2 2 2 2 2 2 2 2 2 2 2 2 2 -1 -1 -1 -1 -1 -1 2 2 2 2 -1 51 51 51 51 51 51 51 -1 -1 -1 -1 -1 -1 -1 -1 -1 -1 -1 -1 -1 2 2 2 2 2 2 -1 -1 -1 -1 -1 -1 -1 -1 69 69 69 69 69 69 69 69 69 69 69 69 69 69 
2 2 2 2 2 2 2 2 2 2 2 2 2 2 2 2 2 2 2 2 2 2 2 2 2 2 2 2 2 2 2 2 2 2 2 2 2 2 2 2 2 -1 -1 -1 -1 -1 -1 -1 -1 -1 -1 -1 51 -1 51 51 51 51 51 51 51 -1 -1 51 -1 -1 -1 -1 -1 -1 67 -1 2 2 2 2 2 2 -1 71 71 71 -1 -1 -1 -1 -1 69 69 69 69 69 69 69 69 69 69 69 69 69 
2 2 2 2 2 2 2 2 2 2 2 2 2 2 2 2 2 2 2 2 2 2 2 2 2 2 2 2 2 2 2 2 2 2 2 2 2 2 2 2 2 -1 -1 -1 -1 -1 -1 -1 -1 -1 -1 -1 -1 -1 -1 -1 51 51 51 51 51 51 51 51 51 51 -1 -1 -1 -1 -1 -1 2 2 2 2 2 2 -1 -1 -1 -1 -1 69 -1 69 -1 69 69 69 69 69 69 69 69 69 69 69 69 69 
2 2 2 2 2 2 2 2 2 2 2 2 2 2 2 2 2 2 2 2 2 2 2 2 2 2 2 2 2 2 2 2 2 2 2 2 2 2 2 2 2 -1 -1 -1 -1 -1 -1 2 -1 -1 -1 -1 -1 -1 -1 -1 51 51 51 51 51 51 51 51 -1 -1 -1 -1 -1 -1 -1 -1 -1 -1 2 2 2 2 -1 -1 -1 -1 -1 69 69 69 69 69 69 69 69 69 69 69 69 69 69 69 69 69 
2 2 2 2 2 2 2 2 2 2 2 2 2 2 2 2 2 2 2 2 2 2 2 2 2 2 2 2 2 2 2 2 2 2 2 2 2 2 2 2 2 2 -1 -1 -1 -1 -1 2 -1 -1 -1 -1 -1 -1 -1 -1 51 51 51 51 51 51 51 51 -1 -1 -1 -1 -1 -1 -1 -1 -1 -1 -1 -1 -1 2 -1 -1 -1 -1 -1 69 69 69 69 69 69 69 69 69 69 69 69 69 69 69 69 69 
2 2 2 2 2 2 2 2 2 2 2 2 2 2 2 2 2 2 2 2 2 2 2 2 2 2 2 2 2 2 2 2 2 2 2 2 2 2 2 2 2 2 2 2 2 2 2 2 -1 -1 -1 -1 -1 -1 -1 -1 51 51 51 -1 -1 51 51 51 51 51 51 51 -1 -1 51 -1 -1 -1 -1 51 -1 -1 70 70 70 -1 69 69 69 69 69 69 69 69 69 69 69 69 69 69 69 69 69 69 
2 2 2 2 2 2 2 2 2 2 2 2 2 2 2 2 2 2 2 2 2 2 2 2 2 2 2 2 2 2 2 2 2 2 2 2 2 2 2 2 2 2 2 2 2 2 2 -1 -1 -1 -1 -1 -1 -1 51 51 51 51 51 -1 -1 -1 51 51 51 51 51 51 51 51 51 -1 -1 51 51 51 51 -1 -1 70 -1 -1 69 69 69 69 69 69 69 69 69 69 69 69 69 69 69 69 69 69 
2 2 2 2 2 2 2 2 2 2 2 2 2 2 2 2 2 2 2 2 2 2 2 2 2 2 2 2 2 2 2 2 2 2 2 2 2 2 2 2 2 2 2 2 -1 -1 -1 -1 -1 -1 -1 -1 50 -1 -1 -1 -1 51 51 -1 -1 -1 51 51 51 51 51 51 51 51 51 51 51 51 51 51 51 51 -1 -1 -1 69 69 69 69 69 69 69 69 69 69 69 69 69 69 69 69 69 69 69 
2 2 2 2 2 2 2 2 2 2 2 2 2 2 2 2 2 2 2 2 2 2 2 2 2 2 2 2 2 2 2 2 2 2 2 2 2 2 2 2 2 2 2 2 -1 25 -1 -1 -1 -1 -1 -1 -1 -1 -1 -1 -1 -1 -1 -1 51 51 51 51 51 51 51 51 51 51 51 51 51 51 51 51 -1 51 51 -1 -1 69 69 69 69 69 69 69 69 69 69 69 69 69 69 69 69 69 69 69 
2 2 2 2 2 2 2 2 2 2 2 2 2 2 2 2 2 2 2 2 2 2 2 2 2 2 2 2 2 2 2 2 2 2 2 2 2 2 2 2 2 2 2 2 -1 25 25 -1 -1 -1 -1 -1 -1 -1 -1 -1 -1 -1 -1 -1 51 51 51 51 51 51 51 51 51 51 51 51 -1 51 -1 -1 -1 -1 -1 -1 69 69 69 69 69 69 69 69 69 69 69 69 69 69 69 69 69 69 69 69 
2 2 2 2 2 2 2 2 2 2 2 2 2 2 2 2 2 2 2 2 2 2 2 2 2 2 2 2 2 2 2 2 2 2 2 2 2 2 2 2 2 2 2 2 -1 -1 25 25 25 25 -1 -1 -1 -1 -1 -1 -1 -1 51 51 51 51 51 51 51 51 51 51 51 51 51 -1 -1 51 -1 -1 -1 -1 -1 -1 69 69 69 69 69 69 69 69 69 69 69 69 69 69 69 69 69 69 69 69 
2 2 2 2 2 2 2 2 2 2 2 2 2 2 2 2 2 2 2 2 2 2 2 2 2 2 2 2 2 2 2 2 2 2 2 2 2 2 2 2 -1 -1 -1 -1 -1 -1 25 25 25 -1 -1 -1 -1 -1 -1 -1 -1 -1 51 51 51 51 51 51 51 51 51 51 -1 51 51 -1 -1 51 51 -1 -1 -1 -1 -1 69 69 69 69 69 69 69 69 69 69 69 69 69 69 69 69 69 69 69 69 
2 2 2 2 2 2 2 2 2 2 2 2 2 2 2 2 2 2 2 2 2 2 2 2 2 2 2 2 2 2 2 2 2 2 2 2 2 -1 -1 -1 -1 25 25 25 25 25 25 25 -1 -1 45 45 -1 -1 -1 -1 57 -1 -1 51 51 51 51 51 51 51 51 -1 -1 51 51 -1 -1 -1 -1 -1 -1 -1 -1 -1 -1 69 69 69 69 69 69 69 69 69 69 69 69 69 69 69 69 69 69 69 
2 2 2 2 2 2 2 2 2 2 2 2 2 2 2 2 2 2 2 2 2 2 2 2 2 2 2 2 2 2 2 2 2 2 2 -1 -1 -1 -1 -1 25 25 25 25 25 25 -1 -1 -1 -1 -1 -1 -1 -1 57 57 57 -1 -1 51 51 51 51 51 51 51 51 -1 -1 51 -1 -1 -1 -1 37 -1 -1 68 -1 -1 -1 69 69 69 69 69 69 69 69 69 69 69 69 69 69 69 69 69 69 69 
2 2 2 2 2 2 2 2 2 2 2 2 2 2 2 2 2 2 2 2 2 2 2 2 2 2 2 2 2 2 2 2 2 2 2 -1 -1 -1 -1 -1 -1 25 25 25 25 25 -1 38 38 38 38 38 38 -1 -1 57 -1 -1 -1 51 51 51 51 51 51 -1 -1 -1 -1 -1 -1 37 37 37 37 -1 68 68 -1 -1 69 69 69 69 69 69 69 69 69 69 69 69 69 69 69 69 69 69 69 69 
2 2 2 2 2 2 2 2 2 2 2 2 2 2 2 2 2 2 2 2 2 2 2 2 2 2 2 2 2 2 2 2 2 2 2 2 2 2 2 2 -1 25 25 25 25 25 -1 38 -1 -1 -1 -1 -1 -1 -1 -1 -1 64 -1 51 51 51 51 51 51 -1 -1 -1 -1 -1 -1 37 37 37 37 -1 -1 68 -1 -1 69 69 69 69 69 69 69 69 69 69 69 69 69 69 69 69 69 69 69 69 
2 2 2 2 2 2 2 2 2 2 2 2 2 2 2 2 2 2 2 2 2 2 2 2 2 2 2 2 2 2 2 2 2 2 2 2 2 2 -1 -1 -1 -1 25 25 25 25 -1 -1 -1 -1 -1 -1 -1 -1 -1 -1 -1 -1 -1 -1 51 51 51 51 51 -1 -1 -1 -1 -1 -1 37 37 37 37 37 -1 -1 69 69 69 69 69 69 69 69 69 69 69 69 69 69 69 69 69 69 69 69 69 69 
2 2 2 2 2 2 2 2 2 2 2 2 2 2 2 2 2 2 2 2 2 2 2 2 2 2 2 2 2 2 2 2 2 2 2 2 2 2 -1 -1 -1 -1 -1 25 25 25 25 25 -1 -1 -1 -1 -1 53 53 -1 61 61 61 -1 -1 -1 -1 -1 -1 -1 -1 -1 -1 -1 -1 -1 37 37 37 37 37 -1 -1 69 69 69 69 69 69 69 69 69 69 69 69 69 69 69 69 69 69 69 69 69 
2 2 2 2 2 2 2 2 2 2 2 2 2 2 2 2 2 2 2 2 2 2 2 2 2 2 2 2 2 2 2 2 2 2 2 2 2 2 -1 -1 -1 -1 -1 25 25 25 25 25 -1 43 -1 -1 -1 -1 53 -1 -1 -1 -1 42 42 42 -1 37 37 37 37 37 -1 -1 -1 -1 37 37 37 37 37 37 -1 -1 69 -1 -1 -1 69 69 69 69 69 69 69 69 69 69 69 69 69 69 69 69 
2 2 2 2 2 2 2 2 2 2 2 2 2 2 2 2 2 2 2 2 2 2 2 2 2 2 2 2 2 2 2 2 2 2 2 2 2 2 2 -1 -1 -1 25 25 25 25 25 25 -1 43 43 -1 49 -1 53 -1 -1 -1 -1 -1 -1 42 -1 37 37 37 37 37 37 37 37 37 37 37 37 37 37 37 37 -1 -1 -1 -1 -1 69 69 69 69 69 69 69 69 69 69 69 69 69 69 69 69 
2 2 2 2 2 2 2 2 2 2 2 2 2 2 2 2 2 2 2 2 2 2 2 2 2 2 2 2 2 2 2 2 2 2 2 2 2 2 2 -1 -1 -1 25 25 25 25 25 25 -1 -1 -1 -1 49 -1 -1 -1 -1 -1 -1 -1 -1 42 -1 -1 37 37 37 37 37 37 37 37 37 37 37 37 37 37 37 -1 -1 -1 -1 -1 69 69 69 69 69 69 69 69 69 69 69 69 69 69 69 69 
2 2 2 2 2 2 2 2 2 2 2 2 2 2 2 2 2 2 2 2 2 2 2 2 2 2 2 2 2 2 2 2 2 2 2 -1 -1 -1 -1 -1 -1 -1 -1 -1 -1 25 25 25 25 25 25 -1 -1 -1 -1 -1 -1 -1 42 42 42 42 42 -1 -1 37 37 37 37 37 37 37 37 37 37 37 37 37 37 -1 69 69 69 69 69 69 69 69 69 69 69 69 69 69 69 69 69 69 69 69 
2 2 2 2 2 2 2 2 2 2 2 2 2 2 2 2 2 2 2 2 2 2 2 2 2 2 2 2 2 2 2 2 2 2 2 -1 25 25 25 25 -1 -1 -1 -1 -1 25 25 25 25 25 25 -1 -1 52 -1 -1 -1 63 -1 -1 42 42 42 42 -1 37 37 37 37 37 37 37 37 37 37 37 37 37 37 -1 69 69 69 69 69 69 69 69 69 69 69 69 69 69 69 69 69 69 69 69 
2 2 2 2 2 2 2 2 2 2 2 2 2 2 2 2 2 2 2 2 2 2 2 2 2 2 2 2 2 2 2 2 2 2 2 -1 25 25 25 25 -1 -1 -1 -1 -1 25 25 25 25 25 25 25 -1 -1 -1 -1 -1 -1 -1 -1 42 42 42 42 -1 37 37 37 37 37 37 37 37 37 37 37 37 37 37 -1 69 69 69 69 69 69 69 69 69 69 69 69 69 69 69 69 69 69 69 69 
2 2 2 2 2 2 2 2 2 2 2 2 2 2 2 2 2 2 2 2 2 2 2 2 2 2 2 2 2 2 2 2 2 2 2 -1 25 25 25 25 -1 -1 -1 -1 -1 25 25 25 25 25 -1 -1 -1 -1 -1 -1 -1 -1 -1 -1 -1 42 42 -1 -1 37 37 37 37 37 37 37 37 37 37 37 37 37 -1 -1 69 69 69 69 69 69 69 69 69 69 69 69 69 69 69 69 69 69 69 69 
2 2 2 2 2 2 2 2 2 2 2 2 2 2 2 2 2 2 2 2 2 2 2 2 2 2 2 2 2 2 2 2 2 2 2 -1 25 25 25 25 -1 -1 -1 -1 -1 25 25 25 25 25 -1 -1 -1 -1 -1 -1 -1 42 -1 -1 -1 42 42 -1 37 37 37 37 37 37 37 37 37 37 37 37 37 -1 -1 -1 69 69 69 69 69 69 69 69 69 69 69 69 69 69 69 69 69 69 69 69 
2 2 2 2 2 2 2 2 2 2 2 2 2 2 2 2 2 2 2 2 2 2 2 2 2 2 2 2 2 2 2 2 -1 -1 -1 -1 25 25 25 25 -1 -1 -1 -1 25 25 25 25 25 25 -1 -1 25 25 25 -1 -1 42 42 42 42 42 -1 -1 37 37 37 37 37 37 37 37 37 37 37 37 37 -1 -1 -1 -1 69 69 69 -1 69 69 69 -1 -1 69 69 69 69 69 69 69 69 69 69 
2 2 2 2 2 2 2 2 2 2 2 2 2 2 2 2 2 2 2 2 2 2 2 2 2 2 2 2 2 2 2 2 -1 -1 -1 25 25 25 25 25 25 25 25 25 25 25 25 25 25 25 25 25 25 25 25 -1 -1 42 42 42 42 -1 -1 -1 -1 -1 -1 37 37 37 37 37 37 37 37 37 37 -1 -1 -1 -1 -1 69 69 -1 -1 -1 -1 -1 -1 69 69 69 69 69 69 69 69 69 69 
2 2 2 2 2 2 2 2 2 2 2 2 2 2 -1 -1 2 2 2 2 2 2 2 2 2 2 2 2 2 2 2 2 -1 25 25 25 25 25 25 25 25 25 25 25 25 25 25 25 25 25 25 25 25 25 -1 -1 42 42 42 42 42 -1 37 -1 -1 -1 -1 37 37 37 37 37 37 37 37 37 37 -1 -1 -1 -1 -1 -1 -1 -1 -1 -1 -1 -1 -1 69 69 69 69 69 69 69 69 69 69 
2 2 2 2 2 2 2 2 2 2 2 2 2 2 -1 -1 2 2 2 -1 -1 2 2 2 -1 -1 -1 -1 -1 2 2 2 -1 25 25 25 25 25 25 25 25 25 25 25 25 25 25 25 25 25 25 25 25 -1 -1 42 42 42 42 42 -1 -1 37 -1 -1 -1 -1 37 37 37 37 37 37 37 37 37 37 37 37 37 37 37 37 -1 -1 78 -1 -1 -1 -1 69 69 69 69 69 69 69 69 69 69 
2 2 2 2 2 2 2 2 2 2 2 2 2 2 2 -1 2 2 2 -1 -1 -1 2 2 -1 -1 -1 -1 -1 -1 2 2 -1 25 25 25 25 25 25 25 25 25 25 25 25 25 25 25 25 -1 -1 -1 -1 -1 42 42 42 42 42 42 -1 37 37 -1 -1 -1 -1 37 37 37 37 37 37 37 37 37 37 37 37 37 37 37 37 37 -1 -1 69 69 69 69 69 69 69 69 69 69 69 69 69 69 
2 2 2 2 2 2 2 2 2 2 2 2 2 -1 -1 -1 -1 2 2 -1 -1 -1 2 2 -1 -1 -1 -1 -1 -1 2 2 -1 25 25 25 25 25 25 25 25 25 25 25 25 25 25 25 -1 -1 42 42 42 42 42 42 42 42 42 42 -1 37 37 37 37 37 37 37 37 37 37 37 37 37 37 37 37 37 37 37 37 37 37 37 37 -1 -1 69 69 69 69 69 69 69 69 69 69 69 69 69 
2 2 2 2 2 2 2 2 2 2 2 2 -1 -1 7 7 -1 -1 -1 -1 2 2 2 2 2 -1 -1 -1 -1 -1 2 2 -1 25 25 25 25 25 25 25 25 25 25 25 25 25 25 25 -1 42 42 42 42 42 42 -1 -1 -1 -1 -1 -1 37 37 37 37 37 37 37 37 37 37 37 37 37 37 37 37 37 37 37 37 37 37 37 37 37 -1 -1 -1 69 69 69 69 69 69 69 69 69 69 69 
2 2 2 2 2 2 2 2 2 2 2 2 -1 7 7 -1 -1 -1 7 -1 -1 2 2 2 2 -1 -1 -1 -1 23 -1 -1 -1 25 25 25 25 25 25 25 25 25 25 25 25 25 25 25 -1 42 42 42 42 -1 42 -1 -1 -1 -1 -1 -1 -1 37 37 37 37 37 37 37 37 37 37 37 37 37 37 37 37 37 37 37 37 37 37 37 37 37 -1 -1 -1 69 69 69 69 69 69 69 69 69 69 
2 2 2 2 2 2 2 2 2 2 2 -1 -1 7 7 7 -1 -1 7 7 -1 -1 -1 -1 -1 -1 -1 -1 -1 -1 -1 25 25 25 25 25 25 25 25 25 25 25 25 25 25 25 25 25 -1 -1 42 42 42 -1 42 -1 -1 -1 -1 -1 -1 -1 37 37 37 37 37 37 37 37 37 37 37 37 37 37 37 37 37 37 37 37 37 37 37 37 37 -1 69 69 69 69 69 69 69 69 69 69 69 69 
2 2 2 2 2 2 2 2 2 2 2 -1 7 7 7 7 7 7 7 7 -1 -1 -1 -1 -1 -1 -1 -1 -1 -1 -1 25 25 25 25 25 25 25 25 25 25 25 25 25 25 25 25 25 25 -1 -1 -1 -1 -1 42 -1 -1 -1 66 -1 -1 37 37 37 37 37 37 37 37 37 37 37 37 37 37 37 37 37 37 37 37 37 37 37 37 37 37 -1 69 69 69 69 69 69 69 69 69 69 69 69 
2 2 2 2 2 2 2 2 2 2 2 -1 7 7 7 7 7 7 7 7 7 -1 13 13 -1 -1 -1 -1 -1 -1 -1 25 25 25 25 25 25 25 25 25 25 25 25 25 25 25 25 25 25 25 -1 47 -1 -1 -1 -1 -1 62 -1 -1 -1 -1 37 37 37 37 37 37 37 37 37 37 37 37 37 37 37 37 37 37 37 37 37 37 37 -1 37 -1 69 69 69 69 69 69 69 69 69 69 69 69 
2 2 2 2 2 2 2 2 2 2 2 -1 7 7 7 7 7 7 7 7 7 -1 13 13 -1 16 -1 -1 -1 -1 -1 25 25 25 25 25 25 25 25 25 25 25 25 25 25 25 25 25 25 25 -1 -1 48 -1 -1 -1 -1 -1 -1 -1 -1 -1 37 37 37 37 37 37 37 37 37 37 37 37 37 37 37 37 37 37 37 37 37 37 -1 -1 -1 -1 69 69 69 69 69 69 69 69 69 69 69 69 
2 2 2 2 2 2 2 2 2 2 2 -1 7 7 7 7 7 7 7 7 7 -1 -1 -1 -1 -1 -1 -1 -1 -1 -1 25 25 25 25 25 25 25 25 25 25 25 25 25 25 25 25 25 25 25 -1 -1 48 -1 -1 -1 60 -1 -1 65 -1 -1 37 37 37 37 37 37 37 37 37 37 37 37 37 37 37 37 37 37 37 37 37 37 -1 -1 -1 69 69 69 69 69 69 69 69 69 69 69 69 69 
2 2 2 2 2 2 2 2 2 2 2 -1 7 7 7 7 7 7 7 7 7 7 -1 -1 -1 -1 -1 19 -1 -1 25 25 25 25 25 25 25 25 25 25 25 25 25 25 25 25 25 25 25 25 25 25 -1 -1 -1 -1 -1 -1 65 65 -1 -1 -1 -1 37 37 37 37 37 37 37 37 37 37 37 37 37 37 37 37 37 37 37 37 -1 -1 -1 69 69 69 69 69 69 69 69 69 69 69 69 69 
2 2 2 2 2 2 2 2 2 2 2 -1 7 7 7 7 7 7 7 7 7 7 -1 -1 -1 -1 -1 19 -1 -1 -1 -1 25 25 25 25 25 25 25 25 25 25 25 25 25 25 25 25 25 25 25 25 -1 -1 -1 -1 -1 -1 -1 -1 -1 -1 -1 -1 37 37 37 37 37 37 37 37 37 37 37 37 37 37 37 37 37 37 37 37 37 37 -1 -1 69 69 69 69 69 69 69 69 69 69 69 69 
2 2 2 2 2 2 2 2 2 2 2 -1 7 7 7 7 7 7 7 7 7 7 -1 -1 -1 -1 -1 -1 -1 22 22 -1 -1 25 25 25 25 25 25 25 25 25 25 25 25 25 25 25 25 25 25 25 25 25 25 25 -1 -1 -1 -1 -1 -1 -1 -1 37 37 37 37 37 37 37 37 37 37 37 37 37 37 37 37 37 37 37 37 37 -1 -1 -1 69 69 69 69 69 69 69 69 69 69 69 69 
2 2 2 2 2 2 2 2 2 -1 -1 -1 7 7 7 7 7 7 7 7 7 7 -1 -1 7 7 -1 -1 -1 -1 -1 24 -1 -1 25 25 25 25 25 25 25 25 25 25 25 25 25 25 25 25 25 25 25 25 25 25 -1 -1 -1 -1 -1 -1 -1 -1 37 37 37 37 37 37 37 37 37 37 37 37 37 37 37 37 37 37 37 37 37 37 37 -1 69 69 69 69 69 69 69 69 69 69 69 69 
2 2 2 2 2 2 2 2 2 -1 2 -1 7 7 7 7 7 7 7 7 7 7 7 7 7 7 -1 -1 -1 -1 24 24 24 -1 -1 25 25 25 25 25 25 25 25 25 25 25 25 25 25 25 25 25 25 25 25 -1 -1 -1 -1 -1 -1 -1 -1 -1 -1 -1 37 37 37 37 37 37 37 37 37 37 37 37 37 37 37 37 37 37 37 37 37 -1 69 69 69 69 69 69 69 69 69 69 69 69 
2 2 2 2 2 2 2 2 2 2 2 -1 7 7 7 7 7 7 7 7 7 7 7 7 7 -1 -1 18 -1 -1 24 24 24 24 -1 25 25 25 25 25 25 25 25 25 25 25 25 25 25 25 25 25 25 -1 -1 -1 59 -1 -1 -1 -1 -1 -1 -1 -1 -1 37 37 37 37 37 37 37 37 37 37 37 37 37 37 37 37 37 37 37 37 37 -1 -1 69 69 69 69 69 69 69 69 69 69 69 
2 2 2 2 2 2 2 2 2 2 2 -1 7 7 7 7 7 7 7 7 7 7 7 7 7 -1 -1 18 -1 -1 24 24 24 24 -1 25 25 25 25 25 25 25 25 25 25 25 25 25 25 25 25 25 25 -1 -1 -1 59 -1 -1 -1 -1 -1 -1 -1 -1 -1 37 37 37 37 37 37 37 37 37 37 37 37 37 37 37 37 37 37 37 37 37 37 -1 69 69 69 69 69 69 69 69 69 69 69 
2 2 2 2 2 2 2 2 2 2 2 -1 7 7 7 7 7 7 7 7 7 7 7 7 7 -1 -1 -1 -1 -1 -1 24 -1 -1 -1 25 25 25 25 25 25 25 25 25 25 25 25 25 25 25 25 25 25 25 25 -1 -1 -1 -1 -1 -1 -1 -1 -1 -1 -1 37 37 37 37 37 37 37 37 37 37 37 37 37 37 37 37 37 37 37 37 37 37 -1 -1 69 69 69 69 69 69 69 69 69 69 
2 2 2 2 2 2 2 2 2 2 2 -1 -1 7 7 7 7 7 7 7 7 -1 -1 7 -1 -1 -1 -1 -1 -1 -1 24 -1 -1 -1 25 25 25 25 25 25 25 25 25 25 25 25 25 25 25 25 25 25 25 -1 -1 -1 -1 -1 -1 -1 -1 37 37 37 37 37 37 37 37 37 37 37 37 37 37 37 37 37 37 37 37 37 37 37 37 37 37 37 -1 -1 69 69 69 69 69 69 69 69 69 
2 2 2 2 2 2 2 2 2 2 2 2 -1 -1 7 7 7 7 7 7 7 -1 -1 -1 -1 -1 -1 -1 -1 -1 -1 -1 -1 27 -1 -1 25 25 25 25 25 25 25 25 25 25 25 25 25 25 25 25 25 -1 -1 -1 -1 -1 -1 -1 -1 -1 -1 -1 37 37 37 37 37 37 37 37 37 37 37 37 37 37 37 37 37 37 37 37 37 37 -1 -1 -1 -1 -1 -1 -1 69 69 69 69 69 69 69 
2 2 2 2 2 2 2 2 2 2 2 2 -1 -1 7 -1 -1 7 7 7 -1 -1 -1 -1 -1 -1 -1 -1 -1 15 -1 -1 -1 -1 -1 -1 25 25 25 25 25 25 25 25 25 25 25 25 25 25 25 25 25 -1 -1 56 -1 -1 -1 -1 -1 -1 -1 -1 37 37 37 37 37 37 37 37 37 37 37 37 37 37 37 37 37 37 37 37 37 37 37 -1 -1 -1 -1 -1 -1 69 69 69 69 69 69 69 
2 2 2 2 2 2 2 2 2 2 2 2 2 -1 -1 -1 -1 -1 -1 7 7 -1 -1 -1 -1 -1 -1 -1 -1 15 -1 -1 -1 -1 -1 -1 25 25 25 25 25 25 25 25 25 25 25 25 25 25 25 -1 -1 -1 56 56 -1 -1 -1 -1 -1 -1 -1 37 37 37 37 37 37 37 37 37 37 37 37 37 37 37 37 37 37 37 37 37 37 37 37 -1 -1 -1 -1 69 69 69 69 69 69 69 69 69 
2 2 2 2 2 2 2 2 2 2 2 2 2 2 -1 -1 -1 -1 -1 7 7 -1 -1 -1 -1 -1 -1 -1 -1 15 15 15 15 -1 -1 -1 25 25 25 25 25 25 25 25 25 25 25 25 25 25 25 -1 -1 -1 56 56 -1 58 -1 -1 -1 -1 -1 37 37 37 37 37 37 37 37 37 37 37 37 37 37 37 37 37 37 37 37 37 37 37 37 37 -1 -1 -1 -1 69 69 69 69 69 69 69 69 
2 2 2 2 2 2 2 2 2 2 2 2 2 2 2 2 -1 -1 -1 -1 7 7 -1 -1 -1 15 15 15 15 15 15 -1 -1 -1 -1 -1 25 25 25 25 25 25 25 25 25 25 25 25 25 25 25 -1 -1 -1 -1 -1 -1 58 -1 -1 -1 -1 -1 37 37 37 37 37 37 37 37 37 37 37 37 37 37 37 37 37 37 37 37 37 37 37 37 37 -1 -1 -1 -1 69 69 69 69 69 69 69 69 
2 2 2 2 2 2 2 2 2 2 2 2 2 2 2 2 -1 -1 -1 -1 7 -1 -1 -1 -1 -1 -1 15 -1 -1 -1 -1 -1 -1 -1 -1 25 25 25 25 25 25 -1 -1 25 25 25 25 25 25 -1 -1 -1 -1 -1 -1 58 58 -1 -1 -1 -1 -1 37 37 37 37 37 37 37 37 37 37 37 37 37 37 37 37 37 37 37 37 37 37 37 37 37 -1 69 69 69 69 69 69 69 69 69 69 69 
2 2 2 2 2 2 2 2 2 2 2 2 2 2 2 2 -1 -1 -1 -1 -1 -1 -1 -1 -1 -1 -1 15 -1 -1 -1 -1 -1 -1 -1 -1 25 -1 -1 25 25 25 -1 -1 -1 25 25 25 25 25 -1 -1 -1 -1 -1 -1 58 58 -1 -1 -1 -1 -1 37 37 37 37 37 37 37 37 37 37 37 37 37 37 37 37 37 37 37 37 37 37 37 37 37 -1 69 69 69 69 69 69 69 69 69 69 69 
2 2 2 2 2 2 2 2 2 2 2 2 2 2 2 2 2 2 -1 -1 -1 -1 -1 -1 -1 -1 -1 15 -1 -1 -1 -1 -1 -1 -1 -1 -1 -1 -1 25 25 25 -1 -1 -1 25 25 25 25 25 -1 -1 -1 -1 -1 -1 -1 -1 -1 37 37 37 37 37 37 37 37 37 37 37 37 37 37 37 37 37 37 37 37 37 37 37 37 37 37 37 37 -1 -1 69 69 69 69 69 69 69 69 69 69 69 
2 2 2 2 2 2 2 2 2 2 2 2 2 2 2 2 2 2 -1 -1 -1 -1 -1 -1 -1 14 -1 -1 20 -1 -1 -1 -1 -1 -1 -1 -1 -1 -1 -1 -1 -1 -1 -1 25 25 25 25 25 25 -1 -1 -1 -1 -1 -1 -1 -1 -1 37 37 37 37 37 37 37 37 37 37 37 37 37 37 37 37 37 37 37 37 37 37 37 37 37 37 37 -1 -1 69 69 69 69 69 69 69 69 69 69 69 69 
2 2 2 2 2 2 2 2 2 2 2 2 2 2 2 2 2 2 -1 -1 -1 -1 -1 12 -1 -1 -1 -1 -1 21 21 -1 -1 -1 -1 -1 -1 -1 -1 -1 30 30 30 -1 -1 -1 -1 -1 -1 -1 -1 -1 -1 -1 -1 -1 -1 -1 -1 37 37 37 37 37 37 37 37 37 37 37 37 37 37 37 37 37 37 37 37 37 37 37 37 37 37 -1 -1 69 69 69 69 69 69 69 69 69 69 69 69 69 
2 2 2 2 2 2 2 -1 -1 2 2 -1 -1 2 2 2 2 2 -1 -1 -1 -1 12 12 -1 -1 -1 12 -1 21 21 -1 -1 -1 -1 -1 -1 -1 -1 -1 -1 -1 -1 31 31 31 -1 37 37 37 37 37 -1 -1 -1 -1 -1 -1 -1 37 37 37 37 37 37 37 37 37 37 37 37 37 37 37 37 37 37 37 37 37 37 37 37 37 -1 -1 69 69 69 69 69 69 69 69 69 69 69 69 69 69 
2 2 2 2 2 2 2 -1 -1 -1 -1 -1 -1 -1 -1 -1 -1 2 2 2 -1 -1 12 12 -1 -1 -1 12 -1 21 21 -1 -1 -1 -1 -1 -1 28 -1 -1 -1 -1 -1 31 31 31 -1 37 37 37 37 37 37 -1 37 -1 37 -1 -1 -1 37 37 37 37 37 37 37 37 37 37 37 37 37 37 37 37 37 37 37 37 37 37 37 -1 -1 -1 69 69 69 69 69 69 69 69 69 69 69 69 69 69 
2 2 2 2 2 2 2 2 -1 -1 -1 -1 -1 -1 -1 -1 2 2 2 -1 -1 12 12 12 -1 -1 -1 12 -1 21 21 -1 -1 -1 -1 -1 -1 -1 -1 -1 -1 -1 -1 31 31 31 -1 -1 -1 -1 37 37 37 37 37 37 37 -1 -1 -1 37 37 37 37 37 37 37 37 37 37 37 37 37 37 37 37 37 37 37 37 37 37 37 -1 76 -1 69 69 69 69 -1 -1 -1 -1 -1 -1 -1 -1 -1 -1 
2 2 2 2 2 2 2 -1 -1 -1 -1 -1 6 -1 -1 -1 -1 -1 -1 -1 12 12 12 12 12 -1 -1 12 -1 21 21 21 21 -1 -1 26 -1 -1 -1 -1 -1 31 31 31 31 31 -1 -1 -1 37 37 37 37 37 37 37 37 -1 -1 -1 37 37 37 37 37 37 37 37 37 37 37 37 37 37 37 37 37 37 37 37 37 37 37 -1 76 -1 69 69 69 69 -1 -1 -1 -1 -1 -1 -1 -1 -1 -1 
-1 -1 2 2 -1 -1 -1 -1 -1 -1 -1 -1 -1 9 9 -1 -1 10 -1 -1 -1 -1 12 12 12 -1 -1 12 -1 -1 -1 -1 -1 -1 26 26 -1 -1 -1 -1 -1 31 31 31 31 31 -1 -1 -1 37 37 37 37 37 37 37 37 37 37 37 37 37 37 37 37 37 37 37 37 37 37 37 37 37 37 37 37 37 37 37 37 37 37 -1 76 -1 -1 69 69 -1 -1 -1 -1 -1 -1 -1 -1 -1 -1 -1 
-1 -1 -1 -1 -1 -1 -1 -1 -1 -1 -1 -1 -1 -1 -1 -1 -1 -1 -1 -1 -1 -1 12 12 12 12 12 12 12 12 12 -1 -1 26 26 26 -1 -1 26 -1 -1 31 -1 -1 31 31 -1 36 -1 -1 -1 37 37 37 37 37 37 37 37 37 37 37 37 37 37 37 37 37 37 37 37 37 37 37 37 37 37 37 37 37 37 37 37 -1 76 76 -1 69 -1 -1 -1 -1 -1 -1 -1 -1 -1 -1 -1 -1 
-1 -1 -1 -1 -1 -1 -1 -1 -1 -1 -1 -1 -1 -1 -1 -1 -1 -1 -1 -1 -1 -1 12 12 12 12 12 12 12 12 12 -1 -1 26 26 26 26 26 26 -1 -1 -1 -1 -1 31 -1 -1 36 -1 -1 -1 37 37 37 37 37 37 37 37 37 37 37 37 37 37 37 37 37 37 37 37 37 37 37 37 37 37 37 37 37 37 37 37 -1 76 -1 -1 -1 -1 -1 -1 -1 -1 82 -1 -1 -1 -1 -1 -1 
-1 -1 -1 -1 -1 -1 -1 -1 -1 -1 -1 -1 -1 -1 -1 -1 -1 -1 -1 -1 -1 -1 12 12 12 12 12 12 12 12 -1 -1 -1 -1 26 26 26 26 26 26 -1 -1 -1 -1 -1 -1 -1 -1 -1 -1 37 37 37 37 37 37 37 37 37 37 37 37 37 37 37 37 37 37 37 37 37 37 37 37 37 37 37 37 37 37 -1 -1 -1 -1 -1 -1 -1 -1 -1 -1 -1 81 -1 82 -1 -1 -1 -1 -1 -1 
1 -1 -1 -1 -1 -1 -1 -1 -1 -1 -1 -1 -1 -1 8 -1 -1 -1 -1 -1 -1 12 12 12 12 12 12 12 12 -1 -1 -1 -1 26 26 26 26 26 26 26 -1 -1 -1 -1 -1 -1 -1 -1 -1 -1 37 37 37 37 37 37 37 37 37 37 37 37 37 37 37 37 37 37 37 37 37 37 37 37 37 37 37 37 37 37 37 -1 -1 -1 -1 -1 -1 -1 80 -1 -1 -1 -1 -1 -1 -1 -1 -1 -1 -1 
1 -1 -1 -1 -1 -1 -1 4 -1 -1 -1 -1 -1 -1 8 -1 -1 -1 -1 -1 -1 12 12 12 12 12 12 12 -1 -1 -1 -1 -1 26 26 26 26 26 -1 -1 -1 -1 -1 -1 -1 -1 -1 -1 -1 -1 -1 -1 -1 37 37 37 37 37 37 37 37 37 37 37 37 37 37 37 37 37 37 37 37 37 37 37 37 37 37 37 37 -1 -1 -1 -1 -1 -1 -1 80 80 -1 -1 -1 -1 -1 -1 -1 -1 -1 -1 
1 1 1 -1 -1 -1 -1 4 4 4 4 4 -1 8 8 -1 -1 -1 -1 -1 -1 12 12 12 12 12 12 -1 -1 -1 -1 -1 -1 26 26 26 26 26 -1 -1 -1 -1 -1 32 -1 -1 -1 -1 -1 -1 37 37 37 37 37 37 37 37 37 37 37 37 37 37 37 37 37 37 37 37 37 37 37 37 37 37 37 37 37 37 37 -1 -1 -1 75 -1 -1 -1 -1 -1 -1 -1 -1 -1 -1 -1 -1 -1 83 83 
1 1 1 1 -1 4 4 4 4 4 -1 -1 -1 -1 -1 -1 -1 -1 11 11 11 -1 -1 12 12 12 -1 -1 17 17 17 -1 -1 -1 26 26 26 26 -1 -1 -1 -1 -1 32 -1 -1 -1 -1 -1 -1 -1 -1 -1 -1 -1 37 37 37 37 37 37 37 37 37 37 37 37 37 37 37 37 37 37 37 37 37 37 37 37 37 37 -1 37 -1 -1 -1 -1 -1 79 79 79 -1 -1 -1 -1 -1 -1 83 83 83 
1 1 1 1 -1 -1 4 4 4 4 -1 -1 -1 -1 -1 -1 -1 -1 11 11 -1 -1 -1 -1 -1 -1 -1 17 17 17 17 -1 -1 -1 26 26 26 26 -1 -1 -1 -1 -1 32 -1 34 34 -1 -1 -1 -1 -1 -1 -1 -1 37 37 37 37 37 37 37 37 37 37 37 37 37 37 37 37 37 37 37 37 37 37 37 37 37 37 37 37 -1 -1 -1 -1 -1 79 79 79 -1 -1 -1 -1 77 -1 83 83 83 
1 1 1 1 1 -1 -1 4 4 4 -1 -1 -1 -1 -1 -1 -1 -1 -1 -1 -1 -1 -1 -1 -1 -1 -1 -1 -1 -1 -1 -1 -1 -1 -1 -1 -1 -1 -1 -1 -1 -1 -1 32 -1 -1 34 -1 -1 -1 -1 -1 -1 -1 -1 37 37 37 37 37 37 37 37 37 37 37 37 37 37 37 37 37 37 37 37 37 37 37 37 37 37 37 37 37 -1 -1 -1 -1 -1 -1 -1 -1 -1 -1 -1 77 -1 -1 83 83 
1 1 1 -1 -1 3 -1 4 4 4 -1 5 -1 -1 -1 -1 -1 -1 -1 -1 -1 -1 -1 -1 -1 -1 -1 -1 -1 -1 -1 0 -1 -1 -1 -1 -1 -1 -1 29 -1 -1 32 32 32 -1 -1 -1 -1 -1 -1 -1 -1 -1 -1 37 37 37 37 37 37 37 37 37 37 37 37 37 37 37 37 37 37 37 37 37 37 37 37 37 -1 -1 -1 -1 -1 -1 -1 -1 -1 -1 -1 -1 -1 77 77 77 77 -1 -1 -1 
1 1 1 -1 -1 3 -1 -1 -1 -1 -1 -1 -1 -1 -1 -1 -1 -1 -1 -1 -1 -1 -1 -1 -1 -1 -1 -1 -1 -1 -1 0 -1 -1 -1 -1 -1 -1 -1 -1 -1 -1 -1 -1 -1 -1 35 -1 -1 -1 -1 -1 -1 -1 -1 37 37 37 37 37 37 37 37 37 37 37 37 37 37 37 37 37 37 37 37 37 37 37 37 37 -1 -1 -1 -1 -1 -1 -1 -1 -1 -1 -1 -1 -1 77 77 -1 -1 -1 -1 -1 
1 1 1 1 -1 -1 -1 -1 -1 -1 -1 -1 0 -1 -1 0 0 0 -1 -1 0 0 -1 -1 -1 -1 -1 -1 -1 -1 -1 0 -1 -1 -1 -1 -1 -1 -1 -1 -1 -1 -1 -1 -1 -1 -1 -1 -1 -1 -1 -1 -1 -1 -1 37 37 37 37 37 37 37 37 37 37 37 37 37 37 37 37 37 37 37 37 37 37 37 37 37 -1 -1 -1 -1 -1 -1 -1 -1 -1 -1 -1 -1 -1 77 77 -1 -1 -1 -1 -1 
1 1 1 1 -1 -1 -1 -1 -1 -1 -1 -1 0 -1 -1 0 0 0 0 0 0 0 0 0 0 0 -1 -1 -1 -1 -1 0 -1 -1 -1 -1 -1 -1 -1 -1 -1 -1 -1 -1 -1 -1 -1 -1 -1 -1 -1 -1 -1 -1 -1 -1 -1 37 37 37 37 37 37 37 37 37 37 37 37 37 37 37 37 37 37 37 37 37 37 37 37 -1 -1 -1 -1 -1 -1 -1 -1 -1 -1 -1 -1 77 77 77 77 77 77 77 
1 1 1 1 1 1 -1 -1 -1 -1 0 0 0 0 0 0 0 0 0 0 0 0 0 0 0 0 0 0 0 0 0 0 -1 -1 -1 -1 -1 -1 -1 -1 -1 -1 -1 -1 -1 -1 33 -1 -1 -1 -1 -1 -1 -1 -1 -1 -1 37 37 37 37 37 37 37 37 37 37 37 37 37 37 37 37 37 37 37 37 37 37 37 37 -1 -1 73 -1 -1 -1 -1 -1 -1 -1 -1 -1 77 77 77 77 77 77 77 
1 1 1 1 1 1 -1 -1 0 0 0 0 0 0 0 0 0 0 0 0 0 0 0 0 0 0 0 0 -1 -1 -1 -1 -1 -1 -1 -1 -1 -1 -1 -1 -1 -1 -1 -1 -1 33 33 33 -1 41 -1 -1 -1 -1 55 -1 -1 -1 37 37 37 37 37 37 37 37 37 37 37 37 37 37 37 37 37 37 37 37 37 37 -1 -1 -1 -1 -1 -1 -1 -1 -1 -1 -1 -1 -1 77 77 77 77 77 77 77 
1 1 1 1 -1 -1 -1 0 0 0 0 0 0 0 0 0 0 0 0 0 0 0 0 0 0 0 0 0 -1 -1 -1 -1 -1 -1 -1 -1 -1 0 -1 -1 -1 -1 -1 -1 -1 -1 -1 -1 -1 -1 -1 -1 -1 -1 -1 -1 -1 37 37 37 37 37 37 37 37 37 37 37 37 37 37 37 37 37 37 37 37 37 37 37 -1 -1 -1 -1 74 -1 -1 77 -1 -1 -1 77 77 77 77 77 77 77 77 77 
1 -1 -1 -1 -1 0 0 -1 -1 -1 0 0 0 0 0 0 0 0 0 0 0 0 0 0 0 0 0 0 -1 -1 -1 -1 0 0 0 0 -1 0 0 0 0 0 0 -1 -1 -1 -1 -1 -1 -1 44 -1 -1 -1 -1 -1 -1 37 37 37 37 37 37 37 37 37 37 37 37 37 37 37 37 37 37 37 37 37 37 37 -1 -1 -1 -1 -1 -1 -1 77 -1 -1 -1 77 77 77 77 77 77 77 77 77 
-1 -1 0 0 0 0 0 -1 -1 -1 0 0 0 0 0 0 0 0 0 0 0 0 0 0 0 0 0 0 0 0 0 0 0 0 0 0 0 0 0 0 0 -1 -1 -1 -1 -1 -1 -1 -1 -1 -1 46 -1 -1 54 54 -1 37 37 37 37 37 37 37 37 37 37 37 37 37 37 37 37 37 37 37 37 37 37 37 37 37 37 37 -1 77 77 77 -1 -1 -1 -1 77 77 77 77 77 77 77 77 
0 0 0 0 0 0 0 -1 -1 -1 -1 0 0 0 0 0 0 0 0 0 0 0 0 0 0 0 0 0 0 0 0 0 0 0 0 0 0 0 0 0 0 -1 -1 -1 -1 -1 -1 -1 -1 40 -1 -1 -1 -1 -1 54 -1 37 37 37 37 37 37 37 37 37 37 37 37 37 37 37 37 37 37 37 37 37 37 37 37 37 37 37 -1 -1 77 77 77 77 77 77 77 77 77 77 77 77 77 77 
0 0 0 0 0 0 0 -1 -1 -1 -1 0 0 0 0 0 0 0 0 0 0 0 0 0 0 0 0 0 0 0 0 0 0 0 0 0 0 0 0 0 0 -1 -1 -1 -1 -1 -1 -1 -1 40 -1 -1 -1 -1 -1 -1 37 37 37 37 37 37 37 37 37 37 37 37 37 37 37 37 37 37 37 37 37 37 37 37 37 37 37 37 37 -1 77 77 77 77 77 77 77 77 77 77 77 77 77 77 
0 0 0 0 0 0 0 -1 -1 -1 -1 0 0 0 0 0 0 0 0 0 0 0 0 0 0 0 0 0 0 0 0 0 0 0 0 0 0 0 0 0 0 -1 -1 -1 -1 -1 -1 -1 -1 -1 -1 -1 -1 -1 -1 -1 -1 -1 37 37 37 37 37 37 37 37 37 37 37 37 37 37 37 37 37 37 37 -1 -1 -1 -1 37 37 37 37 -1 -1 77 77 77 77 77 77 77 77 77 77 77 77 77 
0 0 0 0 0 0 0 0 0 0 0 0 0 0 0 0 0 0 0 0 0 0 0 0 0 0 0 0 0 0 0 0 0 0 0 0 0 0 0 0 0 0 -1 -1 -1 -1 -1 -1 -1 -1 -1 -1 -1 -1 -1 -1 -1 -1 37 37 37 37 37 37 37 37 37 37 37 37 37 37 37 37 37 37 37 -1 -1 -1 -1 -1 37 37 37 -1 -1 -1 77 77 77 77 77 77 77 77 77 77 77 77 
0 0 0 0 0 0 0 0 0 0 0 0 0 0 0 0 0 0 0 0 0 0 0 0 0 0 0 0 0 0 0 0 0 0 0 0 0 0 0 0 0 0 -1 -1 -1 0 -1 -1 39 -1 -1 -1 -1 0 0 0 0 -1 -1 37 37 37 37 37 37 37 37 37 37 37 37 37 37 37 37 37 37 -1 -1 -1 -1 -1 -1 -1 -1 -1 -1 -1 77 77 77 77 77 77 77 77 77 77 77 77 
0 0 0 0 0 0 0 0 0 0 0 0 0 0 0 0 0 0 0 0 0 0 0 0 0 0 0 0 0 0 0 0 0 0 0 0 0 0 0 0 0 0 0 0 -1 0 0 0 -1 -1 -1 -1 0 0 0 0 0 0 -1 37 37 37 37 37 37 37 37 37 37 37 37 37 37 37 37 37 37 -1 -1 -1 -1 -1 37 -1 -1 -1 -1 77 77 77 77 77 77 77 77 77 77 77 77 77 
0 0 0 0 0 0 0 0 0 0 0 0 0 0 0 0 0 0 0 0 0 0 0 0 0 0 0 0 0 0 0 0 0 0 0 0 0 0 0 0 0 0 0 0 0 0 0 0 0 0 0 0 0 0 0 0 0 0 -1 37 37 37 37 37 37 37 37 37 37 37 37 37 37 37 37 37 37 37 37 37 37 37 37 37 -1 -1 -1 77 77 77 77 77 77 77 77 77 77 77 77 77 
0 0 0 0 0 0 0 0 0 0 0 0 0 0 0 0 0 0 0 0 0 0 0 0 0 0 0 0 0 0 0 0 0 0 0 0 0 0 0 0 0 0 0 0 0 0 0 0 0 0 0 0 0 0 0 0 0 0 -1 37 37 37 37 37 37 37 37 37 37 37 37 37 37 37 37 37 37 37 37 37 37 37 37 37 37 -1 -1 77 77 77 77 77 77 77 77 77 77 77 77 77 
0 0 0 0 0 0 0 0 0 0 0 0 0 0 0 0 0 0 0 0 0 0 0 0 0 0 0 0 0 0 0 0 0 0 0 0 0 0 0 0 0 0 0 0 0 0 0 0 0 0 0 0 0 0 0 0 0 -1 -1 37 37 37 37 37 37 37 37 37 37 37 37 37 37 37 37 37 37 37 37 37 37 37 37 37 37 -1 77 77 77 77 77 77 77 77 77 77 77 77 77 77 
