# Supplementary material for: Land-use change in oil palm dominated tropical landscapes—An agent-based model to explore ecological and socio-economic trade-offs
Source: PLoS One. 2018 Jan 19;13(1):e0190506. doi: 10.1371/journal.pone.0190506 (PMC5774713; doi:10.1371/journal.pone.0190506)
Supplement: S2 Data — (ZIP) [file pone.0190506.s004.zip › EFForTS-ABM/input/maps/one-farmer-one-field/forest-patch-raster.asc]

NCOLS 100
NROWS 100
XLLCORNER 263062.553729
YLLCORNER 9799670.721002
CELLSIZE 50
NODATA_VALUE NaN
3 3 3 3 3 3 3 3 3 3 3 3 3 3 3 3 3 3 3 3 3 3 3 3 3 3 3 3 3 3 3 3 3 3 3 3 3 3 3 3 -1 16 16 16 16 16 16 16 16 16 16 16 16 16 16 16 16 16 16 16 16 16 16 16 16 16 16 16 16 16 16 16 16 16 16 16 16 16 16 16 16 16 16 16 16 16 16 16 16 16 16 16 16 16 16 16 16 16 16 16 
3 3 3 3 3 3 3 3 3 3 3 3 3 3 3 3 3 3 3 3 3 3 3 3 3 3 3 3 3 3 3 3 3 3 3 3 3 3 3 -1 -1 16 16 16 16 16 16 16 16 16 16 16 16 16 16 16 16 16 16 16 16 16 16 16 16 16 16 16 16 16 16 16 16 16 16 16 16 16 16 16 16 16 16 16 16 16 16 16 16 16 16 16 16 16 16 16 16 16 16 16 
3 3 3 3 3 3 3 3 3 3 3 3 3 3 3 3 3 3 3 3 3 3 3 3 3 3 3 3 3 3 3 3 3 3 3 3 3 3 3 -1 16 16 16 16 16 16 16 16 16 16 16 16 16 16 16 16 16 16 16 16 16 16 16 16 16 16 16 16 16 16 16 16 16 16 16 16 16 16 16 16 16 16 16 16 16 16 16 16 16 16 16 16 16 16 16 16 16 16 16 16 
3 3 3 3 3 3 3 3 3 3 3 3 3 3 3 3 3 3 3 3 3 3 3 3 3 3 3 3 3 3 3 3 3 3 3 3 3 3 -1 -1 16 16 16 16 16 16 16 16 16 16 16 16 16 16 16 16 16 16 16 16 16 16 16 16 16 16 16 16 16 16 16 16 16 16 16 16 16 16 16 16 16 16 16 16 16 16 16 16 16 16 16 16 16 16 16 16 16 16 16 16 
3 3 3 3 3 3 3 3 3 3 3 3 3 3 3 3 3 3 3 3 3 3 3 3 3 3 3 3 3 3 3 3 3 3 3 3 3 -1 -1 16 16 16 16 16 16 16 16 16 16 16 16 16 16 16 16 16 16 16 16 16 16 16 16 16 16 16 16 16 16 16 16 16 16 16 16 16 16 16 16 16 16 16 16 16 16 16 16 16 16 16 16 16 16 16 16 16 16 16 16 16 
3 3 3 3 3 3 3 3 3 3 3 3 3 3 3 3 3 3 3 3 3 3 3 3 3 3 3 3 3 3 3 3 3 3 3 3 3 -1 16 16 16 16 16 16 16 16 16 16 16 16 16 16 16 16 16 16 16 16 16 16 16 16 16 16 16 16 16 16 16 16 16 16 16 16 16 16 16 16 16 16 16 16 16 16 16 16 16 16 16 16 16 16 16 16 16 16 16 16 16 16 
3 3 3 3 3 3 3 3 3 3 3 3 3 3 3 3 3 3 3 3 3 3 3 3 3 3 3 3 3 3 3 3 3 3 3 3 -1 -1 -1 16 16 16 16 16 16 16 16 16 16 16 16 16 16 16 16 16 16 16 16 16 16 16 16 16 16 16 16 16 16 16 16 16 16 16 16 16 16 16 16 16 16 16 16 16 16 16 16 16 16 16 16 16 16 16 16 16 16 16 16 16 
3 3 3 3 3 3 3 3 3 3 3 3 3 3 3 3 3 3 3 3 3 3 3 3 3 3 3 3 3 3 3 3 3 3 -1 -1 -1 3 -1 -1 -1 -1 16 16 16 16 16 16 16 16 16 16 16 16 16 16 16 16 16 16 16 16 16 16 16 16 16 16 16 16 16 16 16 16 16 16 16 16 16 16 16 16 16 16 16 16 16 16 16 16 16 16 16 16 16 16 16 16 16 16 
3 3 3 3 3 3 3 3 3 3 3 3 3 3 3 3 3 3 3 3 3 3 3 3 3 3 3 -1 -1 -1 3 3 3 3 -1 3 3 3 3 3 3 -1 -1 16 16 16 16 16 16 16 16 16 16 16 16 16 16 16 16 16 16 16 16 16 16 16 16 16 16 16 16 16 16 16 16 16 16 16 16 16 16 16 16 16 16 16 16 16 16 16 16 16 16 16 16 16 16 16 16 16 
3 3 3 3 3 3 3 3 3 3 3 3 3 3 3 3 3 3 3 3 3 3 3 3 3 3 -1 -1 3 -1 -1 -1 -1 -1 -1 3 3 3 3 3 3 3 -1 -1 16 16 16 16 16 16 16 16 16 16 16 16 16 16 16 16 16 16 16 16 16 16 16 16 16 16 16 16 16 16 16 16 16 16 16 16 16 16 16 16 16 16 16 16 16 16 16 16 16 16 16 16 16 16 16 16 
3 3 3 3 3 3 3 3 3 3 3 3 3 3 3 3 3 3 3 3 3 3 3 3 3 3 3 3 3 3 3 3 -1 3 3 3 3 3 3 3 3 3 3 -1 -1 16 16 16 16 16 16 16 16 16 16 16 16 16 16 16 16 16 16 16 16 16 16 16 16 16 16 16 16 16 16 16 16 16 16 16 16 16 16 16 16 16 16 16 16 16 16 16 16 16 16 16 16 16 16 16 
3 3 3 3 3 3 3 3 3 3 3 3 3 3 3 3 3 3 3 3 3 3 3 3 3 3 3 3 3 3 3 3 3 3 3 3 3 3 3 3 3 3 3 3 -1 -1 -1 -1 -1 -1 16 16 16 16 16 16 16 16 16 16 16 16 16 16 16 16 16 16 16 16 16 16 16 16 16 16 16 16 16 16 16 16 16 16 16 16 16 16 16 16 16 16 16 16 16 16 16 16 16 16 
3 3 3 3 3 3 3 3 3 3 3 3 3 3 3 3 3 3 3 3 3 3 3 3 3 3 3 3 3 3 3 3 3 3 3 3 3 3 3 3 3 3 3 3 3 3 3 3 3 -1 -1 -1 16 16 16 16 16 16 16 16 16 16 16 16 16 16 16 16 16 16 16 16 16 16 16 16 16 16 16 16 16 16 16 16 16 16 16 16 16 16 16 16 16 16 16 16 16 16 16 16 
3 3 3 3 3 3 3 3 3 3 3 3 3 3 3 3 3 3 3 3 3 3 3 3 3 3 3 3 3 3 3 3 3 3 3 3 3 3 3 3 3 3 3 3 3 3 3 3 3 3 3 -1 -1 16 16 16 16 16 16 16 16 16 16 16 16 16 16 16 16 16 16 16 16 16 16 16 16 16 16 16 16 16 16 16 16 16 16 16 16 16 16 16 16 16 16 16 16 16 16 16 
3 3 3 3 3 3 3 3 3 3 3 3 3 3 3 3 3 3 3 3 3 3 3 3 3 3 3 3 3 3 3 3 3 3 3 3 3 3 3 3 3 3 3 3 3 3 3 3 3 3 3 3 -1 16 16 16 -1 16 16 16 16 16 16 16 16 16 16 16 16 16 16 16 16 16 16 16 16 16 16 16 16 16 16 16 16 16 16 16 16 16 16 16 16 16 16 16 16 16 16 16 
3 3 3 3 3 3 3 3 3 3 3 3 3 3 3 3 3 3 3 3 3 3 3 3 3 3 3 3 3 3 3 3 3 3 3 3 3 3 3 3 3 3 3 3 3 3 3 3 3 3 3 3 -1 -1 -1 -1 -1 -1 -1 -1 -1 16 16 16 16 16 16 16 16 16 16 16 16 16 16 16 16 16 16 16 16 16 16 16 16 16 16 16 16 16 16 16 16 16 16 16 16 16 16 16 
-1 3 3 3 3 3 3 3 3 3 3 3 3 3 3 3 3 3 3 3 3 3 3 3 3 3 3 3 3 3 3 3 3 3 3 3 3 3 3 3 3 3 3 3 3 3 3 3 3 3 3 3 3 -1 -1 3 3 3 3 3 -1 -1 16 16 16 16 16 16 16 16 16 16 16 16 16 16 16 16 16 16 16 16 16 16 16 16 16 16 16 16 16 16 16 16 16 16 16 16 16 16 
-1 -1 3 3 3 3 3 3 3 3 3 3 3 3 3 3 3 3 3 3 3 3 3 3 3 3 3 3 3 3 3 3 3 3 3 3 3 3 3 3 3 3 3 3 3 3 3 3 3 3 3 3 3 3 3 3 3 3 3 3 3 -1 16 16 16 16 16 16 16 16 16 16 16 16 16 16 16 16 16 16 16 16 16 16 16 16 16 16 16 16 16 16 16 16 16 16 16 16 16 16 
2 -1 3 3 3 3 3 3 3 3 3 3 3 3 3 3 3 3 3 3 3 3 3 3 3 3 3 3 3 3 3 3 3 3 3 3 3 3 3 3 3 3 3 3 3 3 3 3 3 3 3 3 3 3 3 3 3 3 3 3 3 -1 -1 16 16 16 16 16 16 16 16 16 16 16 16 16 16 16 16 16 16 16 16 16 16 16 16 16 16 16 16 16 16 16 16 16 16 16 16 16 
2 -1 -1 -1 3 3 3 3 3 3 3 3 3 3 3 3 3 3 3 3 3 3 3 3 3 3 3 3 3 3 3 3 3 3 3 3 3 3 3 3 3 3 3 3 3 3 3 3 3 3 3 3 3 3 3 3 3 3 3 3 3 3 -1 16 16 16 16 16 16 16 16 16 16 16 16 16 16 16 16 16 16 16 16 16 16 16 16 16 16 16 16 16 16 16 16 16 16 16 16 16 
2 2 2 -1 -1 -1 -1 3 3 3 3 3 3 3 3 3 3 3 3 3 3 3 3 3 3 3 3 3 3 3 3 3 3 3 3 3 3 3 3 3 3 3 3 3 3 3 3 3 3 3 3 3 3 3 3 3 3 3 3 3 3 3 -1 16 16 16 16 16 16 16 16 16 16 16 16 16 16 16 16 16 16 16 16 16 16 16 16 16 16 16 16 16 16 16 16 16 16 16 16 16 
2 2 2 2 2 2 -1 3 3 3 3 3 3 3 3 3 3 3 3 3 3 3 3 3 3 3 3 3 3 3 3 3 3 3 3 3 3 3 3 3 3 3 3 3 3 3 3 3 3 3 3 3 3 3 3 3 3 3 3 3 3 3 -1 -1 -1 16 16 16 16 16 16 16 16 16 16 16 16 16 16 16 16 16 16 16 16 16 16 16 16 16 16 16 16 16 16 16 16 16 16 16 
2 2 2 2 2 2 -1 -1 3 3 3 3 3 3 3 3 3 3 3 3 3 3 3 3 3 3 3 3 3 3 3 3 3 3 3 3 3 3 3 3 3 3 3 3 3 3 3 3 3 3 3 3 3 3 3 3 3 3 3 3 3 3 3 3 -1 -1 -1 16 16 16 16 16 16 16 16 16 16 16 16 16 16 16 16 16 16 16 16 16 16 16 16 16 16 16 16 16 16 16 16 16 
2 2 2 2 2 2 2 -1 -1 3 3 3 3 3 3 3 3 -1 3 3 3 3 3 3 3 3 3 3 3 3 3 3 3 3 3 3 3 3 3 3 3 3 3 3 3 3 3 3 3 3 3 3 3 3 3 3 3 3 3 3 3 3 3 3 3 3 -1 -1 -1 -1 16 16 16 16 16 16 16 16 16 16 16 16 16 16 16 16 16 16 16 16 16 16 16 16 16 16 16 16 16 16 
2 2 2 2 2 2 2 2 -1 3 3 3 3 3 3 -1 -1 -1 -1 3 3 3 3 3 3 3 3 3 3 3 3 3 3 3 3 3 3 3 3 3 3 3 3 3 3 3 3 3 3 3 3 3 3 3 3 3 3 3 3 3 3 3 3 3 3 3 3 3 3 -1 16 16 16 16 16 16 16 16 16 16 16 16 16 16 16 16 16 16 16 16 16 16 16 16 16 16 16 16 16 16 
2 2 2 2 2 2 2 2 -1 -1 -1 3 3 -1 -1 -1 2 2 -1 -1 3 3 3 3 3 3 3 3 3 3 3 3 3 3 3 3 3 3 3 3 3 3 3 3 3 3 3 3 3 3 3 3 3 3 3 3 3 3 3 3 3 3 3 3 3 3 3 3 3 -1 -1 16 16 16 16 16 16 16 16 16 16 16 16 16 16 16 16 16 16 16 16 16 16 16 16 16 16 16 16 16 
2 2 2 2 2 2 2 2 2 2 -1 -1 -1 -1 2 2 2 2 2 -1 -1 -1 3 3 3 3 3 3 3 3 3 3 3 3 3 3 3 3 3 3 3 3 3 3 3 3 3 3 3 3 3 3 3 3 3 3 3 3 3 3 3 3 3 3 3 3 3 3 3 3 -1 -1 -1 16 16 16 16 16 16 16 16 16 16 16 16 16 16 16 16 16 16 16 16 16 16 16 16 16 16 16 
2 2 2 2 2 2 2 2 2 2 2 2 2 2 2 2 2 2 2 -1 -1 -1 3 3 3 3 3 3 3 3 3 3 3 3 3 3 3 3 3 3 3 3 3 3 3 3 3 3 3 3 3 3 3 3 3 3 3 3 3 3 3 3 3 3 3 3 3 3 3 3 3 3 -1 -1 16 16 16 16 16 16 16 16 16 16 16 16 16 16 16 16 16 16 16 16 16 16 16 16 16 16 
2 2 2 2 2 2 2 2 2 2 2 2 2 2 2 2 2 2 -1 -1 3 3 3 3 3 3 3 3 3 3 3 3 3 3 3 3 3 3 3 3 3 3 3 3 3 3 3 3 3 3 3 3 3 3 3 3 3 3 3 3 3 3 3 3 3 3 3 3 3 3 3 3 3 -1 -1 16 16 16 16 16 16 16 16 16 16 16 16 16 16 16 16 16 16 16 16 16 16 16 16 16 
2 2 2 2 2 2 2 2 2 2 2 2 2 2 2 2 2 2 -1 3 3 3 3 3 3 3 3 3 3 3 3 3 3 3 3 3 3 3 3 3 3 3 3 3 3 3 3 3 3 3 3 3 3 3 3 3 3 3 3 3 3 3 3 3 3 3 3 3 3 3 3 3 3 3 -1 -1 -1 16 16 16 16 16 16 16 16 16 16 16 16 16 16 16 16 16 16 16 16 16 16 16 
2 2 2 2 2 2 2 2 2 2 2 2 2 2 2 2 2 -1 -1 3 3 3 3 3 3 3 3 3 3 3 3 3 3 3 3 3 3 3 3 3 3 3 3 3 3 3 3 3 3 3 3 3 3 3 3 3 3 3 3 3 3 3 3 3 3 3 3 3 3 3 3 3 3 3 3 3 -1 16 16 16 16 16 16 16 16 16 -1 -1 -1 16 16 16 16 16 16 16 16 16 16 16 
2 2 2 2 2 2 2 2 2 2 2 2 2 2 2 2 2 -1 3 3 3 3 3 3 3 3 3 3 3 3 3 3 3 3 3 3 3 3 3 3 3 3 3 3 3 3 3 3 3 3 3 3 3 3 3 3 3 3 3 3 3 3 3 3 3 3 3 3 3 3 3 3 3 3 3 3 -1 16 16 16 16 16 16 16 16 16 -1 -1 -1 16 16 16 16 16 16 16 16 16 16 16 
2 2 2 2 2 2 2 2 2 2 2 2 2 2 2 2 2 -1 3 3 3 3 3 3 3 3 3 3 3 3 3 3 3 3 3 3 3 3 3 3 3 3 3 3 3 3 3 3 3 3 3 3 3 3 3 3 3 3 3 3 3 3 3 3 3 3 3 3 3 3 3 3 3 3 3 3 -1 -1 16 16 16 16 16 16 16 16 -1 -1 -1 16 16 16 16 16 16 16 16 16 16 16 
2 2 2 2 2 2 2 2 2 2 2 2 2 2 2 2 -1 -1 3 3 3 3 3 3 3 3 3 3 3 3 3 3 3 3 3 3 3 3 3 3 3 3 3 3 3 3 3 3 3 3 3 3 3 3 3 3 3 3 3 3 3 3 3 3 3 3 3 3 3 3 3 3 3 3 3 3 3 -1 16 16 16 16 16 16 16 16 -1 -1 -1 16 16 16 16 16 16 16 -1 -1 16 16 
2 2 2 2 2 2 2 2 2 2 2 2 2 2 2 2 -1 3 3 3 3 3 3 3 3 3 3 3 3 3 3 3 3 3 3 3 3 3 3 3 3 3 3 3 3 3 3 3 3 3 3 3 3 3 3 3 3 3 3 3 3 3 3 3 3 3 3 3 3 3 3 3 3 3 3 3 3 -1 -1 16 16 16 16 16 16 16 16 16 -1 16 16 16 16 -1 -1 -1 -1 -1 -1 16 
2 2 2 2 2 2 2 2 2 2 2 2 2 2 2 2 -1 3 3 3 3 3 3 3 3 3 3 3 3 3 3 3 3 3 3 3 3 3 3 3 3 3 3 3 3 3 3 3 3 3 3 3 3 3 3 3 3 3 3 3 3 3 3 3 3 3 3 3 3 3 3 3 3 3 3 3 3 -1 -1 16 16 16 16 16 16 16 16 -1 -1 -1 -1 -1 -1 -1 27 27 27 27 -1 -1 
2 2 2 2 2 2 2 2 2 2 2 2 2 2 2 2 -1 -1 3 3 3 3 3 3 3 3 3 3 3 3 3 3 3 3 3 3 3 3 3 3 3 3 3 3 3 3 3 3 3 3 3 3 3 3 3 3 3 3 3 3 3 3 3 3 3 3 3 3 3 3 3 3 3 3 3 3 3 -1 16 16 16 16 16 16 16 16 16 -1 27 27 27 27 27 27 27 27 27 27 27 27 
2 2 2 2 2 2 2 2 2 2 2 2 2 2 2 2 2 -1 -1 -1 -1 3 3 3 3 3 3 3 3 3 3 3 3 3 3 3 3 3 3 3 3 3 3 3 3 3 3 3 3 3 3 3 3 3 3 3 3 3 3 3 3 3 3 3 3 3 3 3 3 3 3 3 3 3 3 3 3 -1 -1 16 16 16 16 16 16 16 16 -1 27 27 27 27 27 27 27 27 27 27 27 27 
2 2 2 2 2 2 2 2 2 2 2 2 2 2 2 2 2 2 2 2 -1 3 3 3 3 3 3 3 3 3 3 3 3 3 3 3 3 3 3 3 3 3 3 3 3 3 3 3 3 3 3 3 3 3 3 3 3 3 3 3 3 3 3 3 3 3 3 3 3 3 3 3 3 3 3 3 3 3 -1 -1 -1 -1 16 16 16 16 16 -1 27 27 27 27 27 27 27 27 27 27 27 27 
2 2 2 2 2 2 2 2 2 2 2 2 2 2 2 2 2 2 2 2 -1 -1 3 3 3 3 3 3 3 3 3 3 3 3 3 3 3 3 3 3 3 3 3 3 3 3 3 3 3 3 3 3 3 3 3 3 3 3 3 3 3 3 3 3 3 3 3 3 3 3 3 3 3 3 3 3 3 3 3 3 3 -1 -1 -1 16 16 -1 -1 27 27 27 27 27 27 27 27 27 27 27 27 
2 2 2 2 2 2 2 2 2 2 2 2 2 2 2 2 2 2 2 2 2 -1 3 3 3 3 3 3 3 3 3 3 3 3 3 3 3 3 3 3 3 3 3 3 3 3 3 3 3 3 3 3 3 3 3 3 3 3 3 3 3 3 3 3 3 3 3 3 3 3 3 3 3 3 3 3 3 3 3 3 -1 -1 27 -1 -1 -1 -1 27 27 27 27 27 27 27 27 27 27 27 27 27 
2 2 2 2 2 2 2 2 2 2 2 2 2 2 2 2 2 2 2 2 2 -1 3 3 3 3 3 3 3 3 3 3 3 3 3 3 3 3 3 3 3 3 3 3 3 3 3 3 3 3 3 3 3 3 3 3 3 3 3 3 3 3 3 3 3 3 3 3 3 3 3 3 3 3 3 3 3 3 3 3 -1 27 27 27 27 27 27 27 27 27 27 27 27 27 27 27 27 27 27 27 
2 2 2 2 2 2 2 2 2 2 2 2 2 2 2 2 2 2 2 2 2 -1 -1 3 3 3 3 3 3 3 3 3 3 3 3 3 3 3 3 3 3 3 3 3 3 3 3 3 3 3 3 3 3 3 3 3 3 3 3 3 3 3 3 3 3 3 3 3 3 3 3 3 3 3 3 3 3 3 3 -1 -1 27 27 27 27 27 27 27 27 27 27 27 27 27 27 27 27 27 27 27 
2 2 2 2 2 2 2 2 2 2 2 2 2 2 2 2 2 2 2 2 2 2 -1 3 3 3 3 3 3 3 3 3 3 3 3 3 3 3 3 3 3 3 3 3 3 3 3 3 3 3 3 3 3 3 3 3 3 3 3 3 3 3 3 3 3 3 3 3 3 3 3 3 3 3 3 3 3 3 3 -1 27 27 27 27 27 27 27 27 27 27 27 27 27 27 27 27 27 27 27 27 
2 2 2 2 2 2 2 2 2 2 2 2 2 2 2 2 2 2 2 2 2 2 -1 -1 3 3 3 3 3 3 3 3 3 3 3 3 3 3 3 3 3 3 3 3 3 3 3 3 3 3 3 3 3 3 3 3 3 3 3 3 3 3 3 3 3 3 3 3 3 3 3 3 3 3 3 3 3 3 3 -1 27 27 27 27 27 27 27 27 27 27 27 27 27 27 27 27 27 27 27 27 
2 2 2 2 2 2 2 2 2 2 2 2 2 2 2 2 2 2 2 2 2 2 2 -1 -1 -1 -1 -1 -1 -1 3 3 3 3 3 3 3 3 3 3 3 3 3 3 3 3 3 3 3 3 3 3 3 3 3 3 3 3 3 3 3 3 3 3 3 3 -1 -1 -1 3 3 3 3 3 3 3 3 3 3 -1 -1 27 27 27 27 27 27 27 27 27 27 27 27 27 27 27 27 27 27 27 
2 2 2 2 2 2 2 2 2 2 2 2 2 2 2 2 2 2 2 2 2 2 2 -1 9 9 9 9 -1 -1 3 3 3 3 3 3 3 3 3 3 3 3 3 3 3 3 3 3 3 3 3 3 3 3 3 3 3 3 3 3 3 3 3 3 3 -1 -1 20 -1 -1 3 -1 -1 -1 -1 3 3 3 3 3 -1 27 27 27 27 27 27 27 27 27 27 27 27 27 27 27 27 27 27 27 
2 2 2 2 2 2 2 2 2 2 -1 -1 2 2 2 2 2 2 2 2 2 2 2 -1 9 9 9 9 -1 -1 -1 -1 -1 -1 3 3 3 3 3 3 3 3 3 3 3 3 3 3 3 3 3 3 3 3 3 3 3 3 3 3 3 3 3 -1 -1 -1 20 20 20 -1 -1 -1 28 28 -1 3 3 3 -1 -1 -1 27 27 27 27 27 27 27 27 27 27 27 27 27 27 27 27 27 27 27 
2 2 2 2 2 2 2 2 -1 -1 -1 -1 -1 -1 2 2 2 2 2 2 2 2 2 -1 9 9 9 9 -1 11 11 -1 -1 -1 -1 -1 -1 3 3 3 3 3 3 3 3 3 3 3 3 3 3 3 3 3 3 3 3 -1 -1 3 -1 -1 -1 -1 20 20 20 20 20 -1 28 28 28 28 -1 3 3 3 -1 27 27 27 27 27 27 27 27 27 27 27 27 27 27 27 27 27 27 27 27 27 
2 2 2 2 2 2 2 -1 -1 1 1 1 1 -1 2 2 2 2 2 2 2 2 -1 -1 9 9 9 -1 -1 11 11 11 11 11 11 11 -1 -1 3 3 -1 -1 -1 -1 3 3 3 3 3 3 -1 -1 -1 -1 -1 -1 -1 -1 -1 -1 -1 20 20 20 20 20 20 20 -1 -1 28 28 28 28 -1 -1 -1 -1 -1 27 27 27 27 27 27 27 27 27 27 27 27 27 27 27 27 27 27 27 27 27 
2 2 2 2 2 2 -1 -1 1 1 1 1 1 -1 2 2 2 2 2 2 2 2 -1 9 9 9 -1 -1 11 11 11 11 11 11 11 11 11 -1 -1 -1 -1 11 11 -1 -1 -1 -1 -1 -1 -1 -1 20 20 20 20 20 20 20 20 20 20 20 20 20 20 20 20 -1 -1 28 28 28 28 -1 -1 27 27 27 27 27 27 27 27 27 27 27 27 27 27 27 27 27 27 27 27 27 27 27 27 27 
2 2 2 2 2 -1 -1 -1 1 1 1 1 1 -1 2 2 2 2 2 2 -1 -1 -1 9 9 9 -1 11 11 11 11 11 11 11 11 11 11 11 11 11 11 11 11 11 11 11 11 11 -1 20 20 20 20 20 20 20 20 20 20 20 20 20 20 20 20 20 20 -1 28 28 28 28 28 -1 27 27 27 27 27 27 27 27 27 27 27 27 27 27 27 27 27 27 27 27 27 27 27 27 27 27 
2 2 2 2 -1 -1 1 -1 1 1 1 1 1 -1 -1 2 -1 -1 -1 -1 -1 9 9 9 9 -1 -1 11 11 11 11 11 11 11 11 11 11 11 11 11 11 11 11 11 11 11 -1 -1 -1 20 20 20 20 20 20 20 20 20 20 20 20 20 20 20 20 20 20 -1 28 28 28 28 -1 -1 27 27 27 27 27 27 27 27 27 27 27 27 27 27 27 27 27 27 27 27 27 27 27 27 27 27 
2 2 -1 -1 -1 1 1 -1 -1 1 1 1 1 1 -1 -1 -1 6 6 -1 9 9 9 -1 -1 -1 11 11 11 11 11 11 11 11 11 11 11 11 11 11 11 11 11 11 -1 -1 -1 20 20 20 20 20 20 20 20 20 20 20 20 20 20 20 20 20 20 20 20 -1 28 28 28 28 -1 27 27 27 27 27 27 27 27 27 27 27 27 27 27 27 27 27 27 27 27 27 27 27 27 27 27 27 
2 -1 -1 1 1 1 1 1 -1 1 1 1 1 1 -1 -1 6 6 -1 -1 -1 -1 -1 -1 5 -1 -1 -1 -1 -1 -1 -1 11 11 11 11 11 11 11 11 11 -1 -1 -1 -1 20 20 20 20 20 20 20 20 20 20 20 20 20 20 20 20 20 20 20 20 20 20 -1 28 28 28 28 -1 27 27 27 27 27 27 27 27 27 27 27 27 27 27 27 27 27 27 27 27 27 27 27 27 27 27 27 
-1 -1 1 1 1 1 1 1 1 1 1 1 1 -1 -1 -1 -1 -1 -1 5 5 -1 -1 5 5 -1 10 10 10 10 10 -1 -1 -1 11 11 11 11 11 -1 -1 -1 12 -1 20 20 20 20 20 20 20 20 20 20 20 20 20 20 20 20 20 20 20 20 20 20 20 -1 28 28 28 -1 -1 27 27 27 27 27 27 27 27 27 27 27 27 27 27 27 27 27 27 27 27 27 27 27 27 27 27 27 
-1 1 1 1 1 1 1 1 1 1 1 1 1 1 -1 4 4 -1 5 5 5 5 5 5 5 -1 10 10 10 10 10 -1 12 -1 -1 -1 -1 -1 -1 -1 12 12 12 -1 20 20 20 20 20 20 20 20 20 -1 -1 -1 -1 -1 -1 -1 -1 -1 20 20 20 20 20 -1 28 28 -1 -1 27 27 27 27 27 27 27 27 27 27 27 27 27 27 27 27 27 27 27 27 27 27 27 27 27 27 27 27 
1 1 1 1 1 1 1 1 1 1 1 1 1 1 -1 4 4 -1 5 5 5 5 5 5 5 -1 10 10 10 10 10 -1 12 12 -1 -1 12 12 12 12 12 12 12 -1 -1 20 20 20 20 20 20 20 20 20 20 20 20 20 20 20 20 -1 -1 -1 -1 20 -1 -1 28 -1 -1 27 27 27 27 27 27 27 27 27 27 27 27 27 27 27 27 27 27 27 27 27 27 27 27 27 27 27 27 27 
1 1 1 1 1 1 1 1 1 1 1 1 1 -1 -1 4 4 -1 5 5 5 5 5 5 5 -1 10 10 10 10 -1 -1 12 12 12 12 12 12 12 12 12 12 12 12 -1 20 20 20 20 20 20 20 20 20 20 20 20 20 20 20 20 20 20 20 -1 -1 -1 -1 -1 -1 27 27 27 27 27 27 27 27 27 27 27 27 27 27 27 27 27 27 27 27 27 27 27 27 27 27 27 27 27 27 
1 1 1 1 1 1 1 1 1 1 1 1 -1 -1 4 4 -1 -1 5 5 5 5 5 5 5 -1 10 10 10 10 -1 12 12 12 12 12 12 12 12 12 12 12 12 12 -1 20 20 20 20 20 20 20 20 20 20 20 20 20 20 20 20 20 20 -1 -1 27 27 27 27 27 27 27 27 27 27 27 27 27 27 27 27 27 27 27 27 27 27 27 27 27 27 27 27 27 27 27 27 27 27 27 
-1 1 1 1 1 1 1 1 1 1 1 -1 -1 4 4 4 -1 5 5 5 5 5 5 5 5 -1 10 10 10 -1 -1 12 12 12 12 12 12 12 12 12 12 12 12 12 -1 -1 -1 -1 20 20 20 20 20 20 20 20 20 20 20 20 20 20 20 -1 27 27 27 27 27 27 27 27 27 27 27 27 27 27 27 27 27 27 27 27 27 27 27 27 27 27 27 27 27 27 27 27 27 27 27 27 
-1 -1 1 1 1 1 1 1 1 1 -1 -1 4 4 4 4 -1 5 5 5 5 5 5 5 -1 -1 10 10 10 -1 -1 12 12 12 12 12 12 12 12 12 12 12 12 12 -1 21 21 -1 -1 -1 -1 20 20 20 20 20 20 20 -1 -1 -1 -1 -1 -1 27 27 27 27 27 27 27 27 27 27 27 27 27 27 27 27 27 27 27 27 27 27 27 27 27 27 27 27 27 27 27 27 27 27 27 27 
0 -1 -1 1 1 1 1 1 1 -1 -1 4 4 4 4 -1 -1 5 5 5 5 5 5 5 -1 10 10 10 10 10 -1 12 12 12 12 12 12 12 12 12 12 12 12 12 -1 21 21 21 21 21 -1 -1 20 20 20 20 20 20 -1 25 25 25 -1 -1 27 27 27 27 27 27 27 27 27 27 27 27 27 27 27 27 27 27 27 27 27 27 27 27 27 27 27 27 27 27 27 27 27 27 27 27 
0 0 -1 1 1 1 1 -1 -1 -1 -1 4 4 4 4 -1 5 5 5 5 5 5 5 5 -1 -1 10 10 10 10 -1 12 12 12 12 12 12 12 12 12 12 12 12 12 -1 21 21 21 21 21 21 -1 20 20 20 20 20 -1 -1 25 25 25 -1 27 27 27 27 27 27 27 27 27 27 27 27 27 27 27 27 27 27 27 27 27 27 27 27 27 27 27 27 27 27 27 27 27 27 27 27 27 
0 0 -1 1 1 1 -1 -1 0 0 -1 -1 4 4 -1 -1 5 5 5 5 5 5 -1 -1 -1 -1 10 10 10 -1 -1 12 12 12 12 12 12 12 12 12 12 12 12 12 -1 -1 21 21 21 21 21 -1 20 20 20 20 20 -1 25 25 25 25 -1 27 27 27 27 27 27 27 27 27 27 27 27 27 27 27 27 27 27 27 27 27 27 27 27 27 27 27 27 27 27 27 27 27 27 27 27 27 
0 0 -1 -1 -1 -1 -1 0 0 0 0 -1 -1 -1 -1 5 5 5 5 5 5 5 -1 8 8 -1 -1 -1 10 -1 12 12 12 12 12 12 12 12 12 12 12 12 12 12 12 -1 21 21 21 21 -1 -1 20 20 20 20 -1 -1 25 25 25 25 -1 -1 27 27 27 27 27 27 27 27 27 27 27 27 27 27 27 27 27 27 27 27 27 27 27 27 27 27 27 27 27 27 27 27 27 27 27 27 
0 0 0 0 0 0 0 0 0 0 0 0 0 0 -1 5 5 5 5 5 5 5 -1 8 8 8 8 -1 -1 -1 12 12 12 -1 -1 -1 12 12 12 12 12 12 12 12 12 -1 -1 21 21 21 -1 20 20 20 -1 -1 -1 25 25 25 25 25 25 -1 -1 -1 27 27 27 27 27 27 27 27 27 27 27 27 27 27 27 27 27 27 27 27 27 27 27 27 27 27 27 27 27 27 27 27 27 27 
0 0 0 0 0 0 0 0 0 0 0 0 0 0 -1 -1 5 5 5 5 5 5 -1 8 8 8 8 8 -1 -1 12 12 12 12 12 -1 -1 -1 -1 12 12 12 12 12 12 -1 -1 -1 -1 21 -1 20 20 -1 -1 25 25 25 25 25 25 25 25 25 25 -1 -1 27 27 27 27 27 27 27 27 27 27 27 27 27 27 27 27 27 27 27 27 27 27 27 27 27 27 27 27 27 27 27 27 27 
0 0 0 0 0 0 0 0 0 0 0 0 0 0 0 -1 5 5 5 5 5 5 -1 8 8 8 8 8 -1 -1 12 12 12 12 12 12 12 12 -1 -1 -1 12 12 12 12 -1 23 23 -1 -1 -1 20 -1 -1 25 25 25 25 25 25 25 25 25 25 25 25 -1 27 27 27 27 27 27 27 27 27 27 27 27 27 27 27 27 27 27 27 27 27 27 27 27 27 27 -1 27 27 27 27 27 27 
0 0 0 0 0 0 0 0 0 0 0 0 0 0 0 -1 5 5 5 5 5 5 -1 8 8 8 8 8 8 -1 12 12 12 12 12 12 12 12 12 12 -1 12 12 12 -1 -1 23 -1 -1 -1 -1 -1 -1 -1 -1 25 25 25 25 25 25 25 25 25 25 25 -1 27 27 27 27 27 27 27 27 27 27 27 27 27 27 27 27 27 27 27 27 27 27 27 27 27 27 -1 27 27 27 27 27 27 
0 0 0 0 0 0 0 0 0 0 0 0 0 0 0 -1 5 5 5 5 5 5 -1 8 8 8 8 8 8 -1 12 12 12 12 12 12 12 12 12 12 -1 -1 -1 -1 -1 -1 -1 -1 18 18 18 -1 24 24 -1 25 25 25 25 25 25 25 25 25 25 25 -1 27 27 27 27 27 27 27 27 27 27 27 27 27 27 27 27 27 27 27 27 27 27 27 27 27 27 -1 27 27 27 27 27 27 
0 0 0 0 0 0 0 0 0 0 0 0 0 0 0 -1 5 5 5 5 5 -1 -1 8 8 8 8 8 8 -1 12 12 12 12 12 12 12 12 12 12 -1 -1 18 18 18 18 18 18 18 18 18 -1 24 24 -1 -1 25 25 25 25 25 25 25 25 25 25 -1 -1 -1 27 27 27 27 27 27 27 27 27 27 27 27 27 27 27 27 27 27 27 27 27 27 27 27 -1 27 27 27 27 27 27 
0 0 0 0 0 0 0 0 0 0 0 0 -1 -1 -1 -1 -1 -1 5 5 5 -1 8 8 8 8 8 8 8 -1 12 12 12 12 12 12 12 12 12 12 -1 18 18 18 18 18 18 18 18 18 18 -1 24 24 24 -1 25 25 25 25 25 25 25 25 25 25 25 25 -1 -1 -1 27 27 27 27 27 27 27 27 27 27 27 27 27 27 27 27 27 27 27 27 27 -1 -1 27 27 27 27 27 27 
0 0 0 0 0 0 0 0 0 0 0 0 0 0 0 -1 0 -1 -1 -1 -1 -1 8 8 8 8 8 8 8 -1 12 12 12 12 12 12 12 12 12 -1 -1 18 18 18 18 18 18 18 18 18 18 -1 24 24 24 -1 25 25 25 25 25 25 25 25 25 25 25 25 25 25 -1 -1 27 27 27 27 27 27 27 27 27 27 27 27 27 27 27 27 27 27 27 27 -1 27 27 27 27 27 27 27 
0 0 0 0 0 0 0 0 0 0 0 0 0 0 0 -1 0 0 -1 -1 0 -1 8 8 8 8 8 8 8 -1 12 12 12 12 12 12 12 -1 -1 -1 18 18 18 18 18 18 18 18 18 18 -1 -1 24 24 24 -1 25 25 25 25 25 25 25 25 25 25 25 25 25 25 25 -1 -1 27 27 27 27 27 27 27 27 27 27 27 27 27 27 27 27 27 27 27 -1 27 27 27 27 27 27 27 
0 0 0 0 0 0 0 0 0 0 0 0 0 0 0 0 0 -1 -1 0 0 -1 8 8 8 8 8 8 -1 -1 12 12 12 12 12 12 -1 -1 15 -1 -1 18 18 18 18 18 18 18 18 18 -1 24 24 24 24 -1 25 25 25 25 25 25 25 25 25 25 25 25 25 25 25 25 -1 -1 27 27 27 27 27 27 27 27 27 27 27 27 27 27 27 27 27 27 -1 27 27 27 27 27 27 27 
0 0 0 0 0 0 0 0 0 0 0 0 0 0 0 0 0 -1 0 0 -1 -1 8 8 8 8 8 8 -1 12 12 12 12 12 12 12 -1 15 15 15 -1 -1 -1 18 18 18 18 18 18 -1 -1 24 24 24 24 -1 25 25 25 25 25 25 25 25 25 25 25 25 25 25 25 25 25 -1 -1 27 27 27 27 27 27 27 27 27 27 27 27 27 27 27 27 27 -1 -1 27 27 27 27 27 27 
0 0 0 0 0 0 0 0 0 0 0 0 0 0 0 0 0 -1 0 0 -1 8 8 8 8 8 8 8 -1 12 -1 -1 12 12 12 12 -1 15 15 15 15 15 -1 -1 -1 -1 -1 18 -1 -1 24 24 24 24 24 -1 25 25 25 25 25 25 25 25 25 25 25 25 25 25 25 25 25 25 -1 -1 -1 -1 -1 27 27 27 27 27 27 27 27 27 27 -1 -1 -1 -1 -1 27 27 27 27 27 27 
0 0 0 0 0 0 0 0 0 0 0 0 0 0 0 0 -1 -1 0 -1 -1 8 8 8 8 8 8 8 -1 -1 -1 -1 -1 12 12 -1 -1 15 15 15 15 15 15 15 15 15 -1 -1 -1 -1 -1 -1 -1 -1 24 -1 25 25 25 25 25 25 25 25 25 25 25 25 25 25 25 25 25 25 25 25 25 25 -1 -1 27 27 27 27 27 27 27 27 -1 -1 27 27 27 27 27 27 27 27 27 27 
0 0 0 0 0 0 0 0 0 0 0 0 0 0 0 0 -1 0 0 -1 8 8 8 8 8 8 8 -1 -1 -1 0 0 -1 -1 -1 -1 15 15 15 15 15 15 15 15 15 15 15 -1 22 22 22 22 22 -1 -1 -1 25 25 25 25 25 25 25 25 25 25 25 25 25 25 25 25 25 25 25 25 25 25 25 -1 -1 27 27 27 27 27 27 27 -1 27 27 27 27 27 27 27 27 27 27 27 
0 0 0 0 0 0 0 0 0 0 0 0 0 0 0 0 -1 0 0 -1 -1 8 8 8 8 8 8 -1 0 0 0 0 0 -1 13 -1 -1 15 15 15 15 15 15 15 15 15 -1 -1 22 22 22 22 22 22 22 -1 25 25 25 25 25 25 25 25 25 25 25 25 25 25 25 25 25 25 25 25 25 25 25 25 -1 -1 27 27 27 27 27 27 -1 27 27 27 27 27 27 27 27 27 27 27 
0 0 0 0 0 0 0 0 0 0 0 0 0 0 0 -1 -1 0 0 -1 -1 -1 -1 -1 -1 -1 -1 -1 0 0 0 0 0 -1 13 13 -1 15 15 15 15 15 15 15 15 -1 -1 22 22 22 22 22 22 22 -1 -1 25 25 25 25 25 25 25 25 25 25 25 25 25 25 25 25 25 25 25 25 25 25 25 25 25 -1 -1 -1 -1 27 27 -1 -1 27 27 27 27 27 27 27 27 27 27 27 
0 0 0 0 0 0 0 0 0 0 0 0 0 0 0 -1 0 0 0 -1 7 -1 0 0 0 0 0 0 0 0 0 0 0 -1 13 13 -1 -1 -1 15 15 15 15 15 15 -1 22 22 22 22 22 22 22 22 -1 -1 -1 -1 -1 25 25 25 25 25 25 25 25 25 25 25 25 25 25 25 25 25 25 25 25 25 25 25 25 25 -1 -1 -1 -1 27 27 27 27 27 27 27 27 27 27 27 27 
0 0 0 0 0 0 0 0 0 0 0 0 0 0 0 -1 0 0 0 -1 7 -1 0 0 0 0 0 0 0 0 0 0 0 -1 -1 13 13 13 -1 15 15 15 15 15 -1 -1 22 22 22 22 22 22 22 22 -1 -1 25 25 -1 25 25 25 25 25 25 25 25 25 25 25 25 25 25 25 25 25 25 25 25 25 25 25 25 25 25 -1 29 -1 -1 27 27 27 27 27 27 27 27 27 27 27 
0 0 0 0 0 0 0 0 0 0 0 0 0 0 0 -1 0 0 0 -1 7 -1 0 0 0 0 0 0 0 0 0 0 0 0 -1 13 13 13 -1 15 15 15 15 15 -1 -1 22 22 22 22 22 22 22 22 -1 -1 25 25 -1 -1 25 25 25 25 25 25 25 25 25 25 25 25 25 25 25 25 25 25 25 25 25 25 25 25 25 -1 -1 30 -1 27 27 27 27 27 27 27 27 27 27 27 
0 0 0 0 0 0 0 0 0 0 0 0 0 0 0 0 0 0 0 -1 -1 -1 0 0 0 0 0 0 0 0 0 0 0 0 -1 13 13 13 -1 -1 15 15 15 15 15 -1 22 22 22 22 22 22 22 -1 -1 25 25 25 25 -1 -1 -1 -1 -1 -1 -1 25 25 25 25 25 25 25 25 25 25 25 25 25 25 25 25 25 25 25 25 -1 30 -1 -1 27 27 27 27 27 27 27 27 27 27 
0 0 0 0 0 0 0 0 0 0 0 0 0 0 0 0 0 0 0 0 -1 -1 0 0 0 0 0 0 0 0 0 0 0 0 -1 13 13 13 13 -1 -1 -1 -1 -1 -1 -1 -1 22 22 22 22 22 22 -1 25 25 25 25 25 25 25 25 25 25 25 25 25 25 25 25 25 25 25 25 25 25 25 25 25 25 25 25 25 25 25 25 -1 30 30 -1 27 27 27 27 27 27 27 27 27 27 
0 0 0 0 0 0 0 0 0 0 0 0 0 0 0 0 0 0 0 -1 -1 0 0 0 0 0 0 0 0 0 0 0 -1 -1 -1 13 13 13 13 13 13 13 13 13 13 -1 -1 -1 22 22 22 22 22 -1 25 25 25 25 25 25 25 25 25 25 25 25 25 25 25 25 25 25 25 25 25 25 25 25 25 25 25 25 25 25 25 25 -1 -1 30 -1 -1 27 27 27 27 27 27 27 27 27 
0 0 0 0 0 0 0 0 0 0 0 0 0 0 0 0 0 -1 -1 -1 0 0 0 0 0 0 0 0 0 0 0 -1 -1 13 13 13 13 13 13 13 13 13 13 13 13 13 13 -1 22 22 22 22 22 -1 -1 25 25 25 25 25 25 25 25 25 25 25 25 25 25 25 25 25 25 25 25 25 25 25 25 25 25 25 25 25 25 25 25 -1 30 30 -1 27 27 27 27 27 27 27 27 27 
0 0 0 0 0 0 0 0 0 0 0 0 0 0 -1 -1 -1 -1 0 0 0 0 0 0 0 0 0 0 0 0 -1 -1 13 13 13 13 13 13 13 13 13 13 13 13 13 13 13 -1 22 22 22 22 22 22 -1 25 25 25 25 25 25 25 25 25 25 25 25 25 25 25 25 25 25 25 25 25 25 25 25 25 25 25 25 25 25 25 25 -1 30 30 -1 -1 27 27 27 27 27 27 27 27 
0 0 0 0 0 0 0 0 0 0 0 0 0 0 0 0 0 0 0 0 0 0 0 0 0 0 0 0 0 0 -1 13 13 13 13 13 13 13 13 13 13 13 13 13 13 13 13 -1 22 22 -1 -1 -1 -1 -1 25 25 25 25 25 25 25 25 25 25 25 25 25 25 25 25 25 25 25 25 25 25 25 25 25 25 25 25 25 25 25 25 -1 30 30 -1 27 27 27 27 27 27 27 27 27 
0 0 0 0 0 0 0 0 0 0 0 0 0 0 0 0 0 0 0 0 0 0 0 0 0 0 0 0 0 0 -1 13 13 13 13 13 13 13 13 13 13 13 13 13 13 13 13 -1 -1 -1 -1 19 19 19 -1 25 25 25 25 25 25 25 25 25 25 25 25 25 25 25 25 25 25 25 25 25 25 25 25 25 25 25 25 25 25 25 25 -1 -1 30 -1 -1 27 -1 -1 27 27 27 -1 -1 
0 0 0 0 0 0 0 0 0 0 0 0 0 0 0 0 0 0 0 0 0 0 0 0 0 0 0 0 0 0 -1 13 13 13 13 13 13 13 13 13 13 13 13 13 13 13 13 13 13 -1 -1 19 19 19 -1 -1 25 25 25 25 25 25 25 25 25 25 25 25 25 25 25 25 25 25 25 25 25 25 25 25 25 25 25 25 25 25 25 25 -1 -1 27 -1 -1 -1 27 27 27 -1 -1 31 
0 0 0 0 0 0 0 0 0 0 0 0 0 0 0 0 0 0 0 0 0 0 0 0 0 0 0 0 0 -1 -1 13 13 13 13 13 13 13 13 13 13 13 13 13 13 13 13 13 13 -1 -1 19 19 19 19 -1 -1 25 25 25 25 25 25 25 25 25 25 25 25 25 25 25 25 25 25 25 25 25 25 25 25 25 25 25 25 25 25 25 25 -1 27 27 27 27 27 27 -1 -1 31 31 
0 0 0 0 0 0 0 0 0 0 0 0 0 0 0 0 0 0 0 0 0 0 0 0 0 0 0 0 0 -1 13 13 13 13 13 13 13 13 13 13 13 13 -1 -1 -1 -1 -1 -1 -1 -1 19 19 19 19 19 19 -1 25 25 25 25 25 25 25 25 25 25 25 25 25 25 25 25 25 25 25 25 25 25 25 25 25 25 25 25 25 25 25 25 -1 27 27 27 27 27 27 -1 31 31 31 
0 0 0 0 0 0 0 0 0 0 0 0 0 0 0 0 0 0 0 0 0 0 0 0 0 0 0 0 0 -1 13 13 13 13 13 13 13 13 13 13 13 -1 -1 17 17 -1 -1 19 19 19 19 19 19 19 19 -1 -1 -1 25 25 25 25 25 25 25 25 25 25 25 25 25 25 25 25 25 25 25 25 25 25 25 25 25 25 25 25 25 25 -1 -1 27 27 27 27 -1 -1 -1 31 31 31 
0 0 0 0 0 0 0 0 0 0 0 0 0 0 0 0 0 0 0 0 0 0 0 0 0 0 0 0 0 -1 13 13 13 13 13 13 13 13 13 13 -1 -1 17 17 -1 -1 19 19 19 19 19 19 19 19 -1 -1 26 -1 -1 25 25 25 25 25 25 25 25 25 25 25 25 25 25 25 25 25 25 25 25 25 25 25 25 25 25 25 25 -1 -1 27 27 27 27 -1 -1 31 31 31 31 31 
0 0 0 0 0 0 0 0 0 0 0 0 0 0 0 0 0 0 0 0 0 0 0 0 0 0 0 0 0 -1 -1 -1 -1 -1 13 13 13 13 13 -1 -1 17 17 -1 -1 19 19 19 19 19 19 19 19 19 -1 26 26 26 -1 25 25 25 25 25 25 25 25 25 25 25 25 25 25 25 25 25 25 25 25 25 25 25 25 25 25 25 25 -1 27 27 27 27 -1 -1 31 31 31 31 31 31 
0 0 0 0 0 0 0 0 0 0 0 0 0 0 0 0 0 0 0 0 0 0 0 0 0 0 0 0 0 -1 -1 14 14 -1 -1 -1 13 13 -1 -1 17 17 17 -1 19 19 19 19 19 19 19 19 -1 19 -1 26 26 26 -1 -1 25 25 25 25 25 25 25 25 25 25 25 25 25 25 25 25 25 25 25 25 25 25 25 25 25 25 25 -1 -1 27 -1 -1 -1 31 31 31 31 31 31 31 
0 0 0 0 0 0 0 0 0 0 0 0 0 0 0 0 0 0 0 0 0 0 0 0 0 0 0 0 0 0 -1 14 14 14 14 -1 -1 -1 -1 17 17 17 17 -1 -1 -1 -1 -1 -1 -1 -1 -1 -1 -1 -1 26 26 26 26 -1 -1 -1 25 25 25 25 25 25 25 25 25 25 25 25 25 25 25 25 25 25 25 25 25 25 25 25 25 25 -1 -1 -1 31 31 31 31 31 31 31 31 31 
