# Supplementary material for: Land-use change in oil palm dominated tropical landscapes—An agent-based model to explore ecological and socio-economic trade-offs
Source: PLoS One. 2018 Jan 19;13(1):e0190506. doi: 10.1371/journal.pone.0190506 (PMC5774713; doi:10.1371/journal.pone.0190506)
Supplement: S2 Data — (ZIP) [file pone.0190506.s004.zip › EFForTS-ABM/input/maps/one-farmer2/forest-patch-raster.asc]

NCOLS 100
NROWS 100
XLLCORNER 238244.587426
YLLCORNER 9789775.284544
CELLSIZE 50
NODATA_VALUE NaN
1 1 1 1 1 1 1 1 1 1 1 1 1 1 1 1 1 1 1 1 1 1 1 1 1 1 1 1 1 1 1 1 1 1 1 1 1 1 1 1 1 1 1 1 1 1 1 1 1 1 1 1 1 1 1 1 1 1 1 1 1 1 1 1 1 1 1 1 1 1 1 1 1 1 1 1 1 1 1 1 1 1 1 1 1 -1 13 13 13 13 13 13 13 13 13 13 13 13 13 13 
1 1 1 1 1 1 1 1 1 1 1 1 1 1 1 1 1 1 1 1 1 1 1 1 1 1 1 1 1 1 1 1 1 1 1 1 1 1 1 1 1 1 1 1 1 1 1 1 1 1 1 1 1 1 1 1 1 1 1 1 1 1 1 1 1 1 1 1 1 1 1 1 1 1 1 1 1 1 1 1 1 1 1 1 -1 -1 13 13 13 13 13 13 13 13 13 13 13 13 13 13 
1 1 1 1 1 1 1 1 1 1 1 1 1 1 1 1 1 1 1 1 1 1 1 1 1 1 1 1 1 1 1 1 1 1 1 1 1 1 1 1 1 1 1 1 1 1 1 1 1 1 1 1 1 1 1 1 1 1 1 1 1 1 1 1 1 1 1 1 1 1 1 1 1 1 1 1 1 1 1 1 1 1 1 -1 -1 13 13 13 13 13 13 13 13 13 13 13 13 13 13 13 
1 1 1 1 1 1 1 1 1 1 1 1 1 1 1 1 1 1 1 1 1 1 1 1 1 1 1 1 1 1 1 1 1 1 1 1 1 1 1 1 1 1 1 1 1 1 1 1 1 1 1 1 1 1 1 1 1 1 1 1 1 1 1 1 1 1 1 1 1 1 1 1 1 1 1 1 1 1 1 1 1 1 1 -1 13 13 13 13 13 13 13 13 13 13 13 13 13 13 13 13 
1 1 1 1 1 1 1 1 1 1 1 1 1 1 1 1 1 1 1 1 1 1 1 1 1 1 1 1 1 1 1 1 1 1 1 1 1 1 1 1 1 1 1 1 1 1 1 1 1 1 1 1 1 1 1 1 1 1 1 1 1 1 1 1 1 1 1 1 1 1 1 1 1 1 1 1 1 1 1 1 1 1 -1 -1 13 13 13 13 13 13 13 13 13 13 13 13 13 13 13 13 
1 1 1 1 1 1 1 1 1 1 1 1 1 1 1 1 1 1 1 1 1 1 1 1 1 1 1 1 1 1 1 1 1 1 1 1 1 1 1 1 1 1 1 1 1 1 1 1 1 1 1 -1 -1 -1 -1 -1 -1 1 1 1 1 1 1 1 1 1 1 1 1 1 1 1 1 1 1 1 1 1 1 1 1 1 -1 13 13 13 13 13 13 13 13 13 13 13 13 13 13 13 13 13 
1 1 1 1 1 1 1 1 1 1 1 1 1 1 1 1 1 1 1 1 1 1 1 1 1 1 1 1 1 1 1 1 1 1 1 1 1 1 1 1 1 1 1 1 1 1 1 1 1 1 1 -1 12 12 12 12 -1 1 1 1 1 1 1 1 1 1 1 1 1 1 1 1 1 1 1 1 1 1 1 1 1 1 -1 13 13 13 13 13 13 13 13 13 13 13 13 13 13 13 13 13 
1 1 1 1 1 1 1 1 1 1 1 1 1 1 1 1 1 1 1 1 1 1 1 1 1 1 1 1 1 1 1 1 1 1 1 1 1 1 1 1 1 1 1 1 1 1 1 1 1 1 1 -1 12 12 12 12 -1 -1 -1 -1 -1 -1 -1 -1 1 1 1 1 1 1 1 1 1 1 1 1 1 1 1 1 1 1 -1 13 13 13 13 13 13 13 13 13 13 13 13 13 13 13 13 13 
1 1 1 1 1 1 1 1 1 1 1 1 1 1 1 1 1 1 1 1 1 1 1 1 1 1 1 1 1 1 1 1 1 1 1 1 1 1 1 1 1 1 1 1 1 1 1 1 1 1 1 -1 12 12 12 12 12 12 12 12 12 12 12 -1 1 1 1 1 1 1 1 1 1 1 1 1 1 1 1 1 1 1 -1 13 13 13 13 13 13 13 13 13 13 13 13 13 13 13 13 13 
1 1 1 1 1 1 1 1 1 1 1 1 1 1 1 1 1 1 1 1 1 1 1 1 1 1 1 1 1 1 1 1 1 1 1 1 1 1 1 1 1 1 1 1 1 1 1 1 1 1 1 -1 12 12 12 12 12 12 12 12 12 12 12 -1 1 1 1 1 1 1 1 1 1 1 1 1 1 1 1 1 1 1 -1 13 13 13 13 13 13 13 13 13 13 13 13 13 13 13 13 13 
1 1 1 1 1 1 1 1 1 1 1 1 1 1 1 1 1 1 1 1 1 1 1 1 1 1 1 1 1 1 1 1 1 1 1 1 1 1 1 1 1 1 1 1 1 1 1 1 1 1 1 -1 12 12 12 12 12 12 12 12 12 12 12 -1 -1 1 1 1 1 1 1 1 1 1 1 1 1 1 1 1 1 1 -1 13 13 13 13 13 13 13 13 13 13 13 13 13 13 13 13 13 
1 1 1 1 1 1 1 1 1 1 1 1 1 1 1 1 1 1 1 1 1 1 1 1 1 1 1 1 1 1 1 1 1 1 1 1 1 1 1 1 1 1 1 1 1 1 1 1 1 1 1 -1 12 12 12 12 12 12 12 12 12 12 12 12 -1 -1 -1 1 1 1 1 1 1 1 1 1 1 1 1 1 1 1 -1 -1 13 13 13 13 13 13 13 13 13 13 13 13 13 13 13 13 
1 1 1 1 1 1 1 1 1 1 1 1 1 1 1 1 1 1 1 1 1 1 1 1 1 1 1 1 1 1 1 1 1 1 1 1 1 1 1 1 1 1 1 1 1 1 1 1 1 1 1 -1 -1 12 12 12 12 12 12 12 12 12 12 12 12 12 -1 -1 -1 -1 -1 -1 1 1 1 1 1 1 1 1 1 1 -1 13 13 13 13 13 13 13 13 13 13 13 13 13 13 13 13 13 
1 1 1 1 1 1 1 1 1 1 1 1 1 1 1 1 1 1 1 1 1 1 1 1 1 1 1 1 1 1 1 1 1 1 1 1 1 1 1 1 1 1 1 1 1 1 1 1 1 1 1 -1 -1 12 12 12 12 12 12 12 12 12 12 12 12 12 12 12 12 12 12 -1 -1 -1 1 1 1 1 1 1 1 1 -1 13 13 13 13 13 13 13 13 13 13 13 13 13 13 13 13 13 
1 1 1 1 1 1 1 1 1 1 1 1 1 1 1 1 1 1 1 1 1 1 1 1 1 1 1 1 1 1 1 1 1 1 1 1 1 1 1 1 1 1 1 1 1 1 1 1 1 1 1 -1 12 12 12 12 12 12 12 12 12 12 12 12 12 12 12 12 12 12 12 12 12 -1 -1 -1 -1 1 1 1 1 -1 -1 13 13 13 13 13 13 13 13 13 13 13 13 13 13 13 13 13 
1 1 1 1 1 1 1 1 1 1 1 1 1 1 1 1 1 1 1 1 1 1 1 1 1 1 1 1 1 1 1 1 1 1 1 1 1 1 1 1 1 1 1 1 1 1 1 1 1 1 1 -1 12 12 12 12 12 12 12 12 12 12 12 12 12 12 12 12 12 12 12 12 12 12 12 12 -1 -1 1 1 1 -1 13 13 13 13 13 13 13 13 13 13 13 13 13 13 13 13 13 13 
1 1 1 1 1 1 1 1 1 1 1 1 1 1 1 1 1 1 1 1 1 1 1 1 1 1 1 1 1 1 1 1 1 1 1 1 1 1 1 1 1 1 1 1 1 1 1 -1 -1 -1 -1 -1 -1 -1 12 12 12 12 12 12 12 12 12 12 12 12 12 12 12 12 12 12 12 12 12 12 12 -1 -1 1 -1 -1 13 13 13 13 13 13 13 13 13 13 13 13 13 13 13 13 13 13 
1 1 1 1 1 1 1 1 1 1 1 1 1 1 1 1 1 1 1 1 1 1 1 1 1 1 1 1 1 1 1 1 1 1 1 1 1 1 1 1 1 1 1 1 -1 -1 -1 -1 5 5 5 5 5 -1 -1 -1 -1 12 12 12 12 12 12 12 12 12 12 12 12 12 12 12 12 12 12 12 12 12 -1 -1 -1 13 13 13 13 13 13 13 13 13 13 13 13 13 13 13 13 13 13 13 
1 1 1 1 1 1 1 1 1 1 1 1 1 1 1 1 1 1 1 1 1 1 1 1 1 1 1 1 1 1 1 1 1 1 1 1 1 1 1 1 1 1 1 1 -1 5 5 5 5 5 5 5 5 5 5 5 -1 12 12 12 12 12 12 12 12 12 12 12 12 12 12 12 12 12 12 12 12 12 12 -1 -1 13 13 13 13 13 13 13 13 13 13 13 13 13 13 13 13 13 13 13 
1 1 1 1 1 1 1 1 1 1 1 1 1 1 1 1 1 1 1 1 1 1 1 1 1 1 1 1 1 1 1 1 1 1 1 1 1 1 1 1 1 1 1 1 -1 5 5 5 5 5 5 5 5 5 5 5 -1 12 12 12 12 12 12 12 12 12 12 12 12 12 12 12 12 12 12 12 12 -1 -1 -1 13 13 13 13 13 13 13 13 13 13 13 13 13 13 13 13 13 13 13 13 
1 1 1 1 1 1 1 1 1 1 1 1 1 1 1 1 1 1 1 1 1 1 1 1 1 1 1 1 1 1 1 1 1 1 1 1 1 1 1 1 1 1 1 1 -1 -1 5 5 5 5 5 5 5 5 5 5 -1 12 12 12 12 12 12 12 12 12 12 12 12 12 12 12 12 12 12 12 -1 -1 13 13 13 13 13 13 13 13 13 13 13 13 13 13 13 13 13 13 13 13 13 13 
1 1 1 1 1 1 1 1 1 1 1 1 1 1 1 1 1 1 1 1 1 1 1 1 1 1 1 1 1 1 1 1 1 1 1 1 1 1 1 1 -1 -1 -1 -1 -1 -1 5 5 5 5 5 5 5 5 5 5 -1 -1 12 12 12 12 12 12 12 12 12 12 12 12 12 12 12 12 12 -1 -1 13 13 13 13 13 13 13 13 13 13 13 13 13 13 13 13 13 13 13 13 13 13 13 
1 1 1 1 1 1 1 1 1 1 1 1 1 1 1 1 1 1 1 1 1 1 1 1 1 1 1 1 1 1 1 1 1 1 1 1 1 1 1 -1 -1 5 5 5 5 5 5 5 -1 -1 5 5 5 5 5 5 5 -1 -1 12 12 12 12 12 12 12 12 12 12 12 12 12 12 -1 -1 -1 -1 13 13 13 13 13 13 13 13 13 13 13 13 13 13 13 13 13 13 13 13 13 13 13 
1 1 1 1 1 1 1 1 1 1 1 1 1 1 1 1 1 1 1 1 1 1 1 1 1 1 1 1 1 1 1 1 1 1 1 1 1 1 1 -1 5 5 5 5 5 5 -1 -1 -1 -1 -1 -1 -1 -1 5 5 5 5 -1 12 12 12 12 12 12 12 12 12 12 12 -1 -1 -1 -1 8 -1 -1 13 13 13 13 13 13 13 13 13 13 13 13 13 13 13 13 13 13 13 13 13 13 13 
1 1 1 1 1 1 1 1 1 1 1 1 1 1 1 1 1 1 1 1 1 1 1 1 1 1 1 1 1 1 1 1 1 1 1 1 1 1 1 -1 -1 5 5 5 5 5 -1 9 9 9 9 9 9 -1 -1 5 5 5 -1 12 12 12 12 12 12 12 12 12 12 -1 -1 8 8 8 8 -1 13 13 13 13 13 13 13 13 13 13 13 13 13 13 13 13 13 13 13 13 13 13 13 13 
1 1 1 1 1 1 1 1 1 1 1 1 1 1 1 1 1 1 1 1 1 1 1 1 1 1 1 1 1 1 1 1 1 1 1 1 1 1 1 1 -1 5 5 5 5 5 -1 9 9 9 9 9 9 9 -1 -1 -1 5 -1 12 12 12 12 12 12 12 12 12 -1 -1 8 8 8 8 8 -1 -1 13 13 13 13 13 13 13 13 13 13 13 13 13 13 13 13 13 13 13 13 13 13 13 
1 1 1 1 1 1 1 1 1 1 1 1 1 1 1 1 1 1 1 1 1 1 1 1 1 1 1 1 1 1 1 1 1 1 1 1 1 1 1 1 -1 -1 5 5 5 5 -1 -1 -1 9 9 9 9 9 9 9 -1 -1 -1 -1 12 12 12 12 12 12 12 -1 -1 8 8 8 8 8 8 8 -1 -1 13 13 13 13 13 13 13 13 13 13 13 13 13 13 13 13 13 13 13 13 13 13 
1 1 1 1 1 1 1 1 1 1 1 1 1 1 1 1 1 1 1 1 1 1 1 1 1 1 1 1 1 1 1 1 1 1 1 1 1 1 1 1 1 -1 -1 5 5 5 5 5 -1 9 9 -1 -1 9 9 9 9 9 9 -1 -1 -1 -1 -1 -1 -1 -1 -1 8 8 8 8 8 8 8 8 8 -1 -1 13 13 13 13 13 13 13 13 13 13 13 13 13 13 13 13 13 13 13 13 13 
1 1 1 1 1 1 1 1 1 1 1 1 1 1 1 1 1 1 1 1 1 1 1 1 1 1 1 1 1 1 1 1 1 1 1 1 1 1 1 -1 -1 -1 -1 5 5 5 5 5 -1 9 9 -1 -1 -1 9 9 9 9 9 9 9 9 -1 8 8 8 8 8 8 8 8 8 8 8 8 8 8 8 -1 -1 13 13 13 13 13 13 13 13 13 13 13 13 13 13 13 13 13 13 13 13 
1 1 1 1 1 1 1 1 1 1 1 1 1 1 1 1 1 1 1 1 1 1 1 1 1 1 1 1 1 1 1 1 1 1 1 1 1 1 1 -1 5 5 5 5 5 5 5 5 -1 9 9 -1 5 -1 9 9 9 9 9 9 9 9 -1 8 8 8 8 8 8 8 8 8 8 8 8 8 8 8 8 -1 -1 13 13 13 13 13 13 13 13 13 13 13 13 13 13 13 13 13 13 13 
1 1 1 1 1 1 1 1 1 1 1 1 1 1 1 1 1 1 1 1 1 1 1 1 1 1 1 1 1 1 1 1 1 1 1 1 1 1 1 -1 5 5 5 5 5 5 5 5 -1 -1 -1 -1 5 -1 -1 9 9 9 9 9 9 9 -1 -1 8 8 8 8 8 8 8 8 8 8 8 8 8 8 8 -1 -1 13 13 13 13 13 13 13 13 13 13 13 13 13 13 13 13 13 13 13 
1 1 1 1 1 1 1 1 1 1 1 1 1 1 1 1 1 1 1 1 1 1 1 1 1 1 1 1 1 1 1 1 1 1 1 -1 -1 -1 -1 -1 5 5 5 5 5 5 5 5 5 5 5 5 5 5 -1 9 9 9 9 9 9 9 9 -1 -1 8 8 8 8 8 8 8 8 8 8 8 8 8 8 -1 13 13 13 13 13 13 13 13 13 13 13 13 13 13 13 13 13 13 13 13 
1 1 1 1 1 1 1 1 1 1 1 1 1 1 1 1 1 1 1 1 1 1 1 1 1 1 1 1 1 1 1 1 1 1 1 -1 5 5 5 5 5 5 5 5 5 5 5 5 5 5 5 5 5 5 -1 -1 -1 9 9 9 9 9 9 9 -1 8 8 8 8 8 8 8 8 8 8 8 8 8 8 -1 13 13 13 13 13 13 13 13 13 13 13 13 13 13 13 13 13 13 13 13 
1 1 1 1 1 1 1 1 1 1 1 1 1 1 1 1 1 1 1 1 1 1 1 1 1 1 1 1 1 1 1 1 1 1 1 -1 5 5 5 5 5 5 5 5 5 5 5 5 5 5 5 5 5 5 5 5 -1 -1 9 9 9 9 9 9 -1 8 8 8 8 8 8 8 8 8 8 8 8 8 8 -1 13 13 13 13 13 13 13 13 13 13 13 13 13 13 13 13 13 13 13 13 
1 1 1 1 1 1 1 1 1 1 1 1 1 1 1 1 1 1 1 1 1 1 1 1 1 1 1 1 1 1 1 1 1 1 1 -1 5 5 5 5 5 5 5 5 5 5 5 5 5 5 5 5 5 5 5 5 -1 -1 9 9 9 9 9 -1 -1 8 8 8 8 8 8 8 8 8 8 8 8 8 8 -1 13 13 13 13 13 13 13 13 13 13 13 13 13 13 13 13 13 13 13 13 
1 1 1 1 1 1 1 1 1 1 1 1 1 1 1 1 1 1 1 1 1 1 1 1 1 1 1 1 1 1 1 1 1 1 1 -1 5 5 5 5 5 5 5 5 5 5 5 5 5 5 5 5 5 5 5 5 -1 9 9 9 9 9 9 -1 8 8 8 8 8 8 8 8 8 8 8 8 8 8 8 -1 13 13 13 13 13 13 13 13 13 13 13 13 13 13 13 13 13 13 13 13 
1 1 1 1 1 1 1 1 1 1 1 1 1 1 1 1 1 1 1 1 1 1 1 1 1 1 1 1 1 1 1 1 -1 -1 -1 -1 5 5 5 5 5 5 5 5 5 5 5 5 5 5 5 5 5 5 5 5 -1 9 9 9 9 9 -1 -1 8 8 8 8 8 8 8 8 8 8 8 8 8 8 8 -1 -1 13 13 13 13 13 13 13 13 13 13 13 13 13 13 13 13 13 13 13 
1 1 1 1 1 1 1 1 1 1 1 1 1 1 1 1 1 1 1 1 1 1 1 1 1 1 1 1 1 1 1 1 -1 -1 -1 5 5 5 5 5 5 5 5 5 5 5 5 5 5 5 5 5 5 5 5 -1 -1 9 9 9 9 -1 -1 8 8 8 8 8 8 8 8 8 8 8 8 8 8 8 8 8 -1 -1 13 13 13 13 13 13 13 13 13 13 13 13 13 13 13 13 13 13 
1 1 1 1 1 1 1 1 1 1 1 1 1 1 1 1 1 1 1 1 1 1 1 1 1 1 1 1 1 1 1 1 -1 5 5 5 5 5 5 5 5 5 5 5 5 5 5 5 5 5 5 5 5 5 -1 -1 9 9 9 9 9 -1 8 8 8 8 8 8 8 8 8 8 8 8 8 8 8 8 8 8 8 -1 -1 -1 13 13 13 13 13 13 13 13 13 13 13 13 13 13 13 13 
1 1 1 1 1 1 1 1 1 1 1 1 1 1 1 1 1 1 1 1 1 1 1 1 1 1 1 1 1 1 1 1 -1 5 5 5 5 5 5 5 5 5 5 5 5 5 5 5 5 5 5 5 5 -1 -1 9 9 9 9 9 -1 -1 8 8 8 8 8 8 8 8 8 8 8 8 8 8 8 8 8 8 8 8 8 -1 -1 13 13 13 13 13 13 13 13 13 13 13 13 13 13 13 
1 1 1 1 1 1 1 1 1 1 1 1 1 1 1 1 1 1 1 1 1 1 1 1 1 1 1 1 1 1 1 1 -1 5 5 5 5 5 5 5 5 5 5 5 5 5 5 5 5 -1 -1 -1 -1 -1 9 9 9 9 9 9 -1 8 8 8 8 8 8 8 8 8 8 8 8 8 8 8 8 8 8 8 8 8 8 8 -1 -1 13 13 13 13 13 13 13 13 13 13 13 13 13 13 
1 1 1 1 1 1 1 1 1 1 1 1 1 -1 -1 -1 -1 1 1 1 1 1 1 1 1 1 1 1 1 1 1 1 -1 5 5 5 5 5 5 5 5 5 5 5 5 5 5 5 -1 -1 9 9 9 9 9 9 9 9 9 9 -1 8 8 8 8 8 8 8 8 8 8 8 8 8 8 8 8 8 8 8 8 8 8 8 8 -1 -1 13 13 13 13 13 13 13 13 13 13 13 13 13 
1 1 1 1 1 1 1 1 1 1 1 1 -1 -1 1 1 -1 -1 -1 -1 1 1 1 1 1 1 1 1 1 1 1 1 -1 5 5 5 5 5 5 5 5 5 5 5 5 5 5 5 -1 9 9 9 9 9 9 9 9 9 9 -1 -1 8 8 8 8 8 8 8 8 8 8 8 8 8 8 8 8 8 8 8 8 8 8 8 8 8 -1 -1 13 13 13 13 13 13 13 13 13 13 13 13 
1 1 1 1 1 1 1 1 1 1 1 1 -1 1 1 1 1 1 1 -1 -1 1 1 1 1 1 1 1 1 1 -1 -1 -1 5 5 5 5 5 5 5 5 5 5 5 5 5 5 5 -1 9 9 9 9 9 9 9 9 9 9 -1 8 8 8 8 8 8 8 8 8 8 8 8 8 8 8 8 8 8 8 8 8 8 8 8 8 8 8 -1 13 13 13 13 13 13 13 13 13 13 13 13 
1 1 1 1 1 1 1 1 1 1 1 -1 -1 1 1 1 1 1 1 1 -1 1 1 1 1 1 -1 -1 -1 -1 -1 5 5 5 5 5 5 5 5 5 5 5 5 5 5 5 5 5 -1 -1 9 9 9 9 9 9 9 9 9 -1 8 8 8 8 8 8 8 8 8 8 8 8 8 8 8 8 8 8 8 8 8 8 8 8 8 8 8 -1 13 13 13 13 13 13 13 13 13 13 13 13 
1 1 1 1 1 1 1 1 1 1 1 -1 1 1 1 1 1 1 1 1 -1 -1 1 1 1 -1 -1 5 5 5 5 5 5 5 5 5 5 5 5 5 5 5 5 5 5 5 5 5 5 -1 -1 -1 -1 9 9 9 9 9 9 -1 8 8 8 8 8 8 8 8 8 8 8 8 8 8 8 8 8 8 8 8 8 8 8 8 8 8 8 -1 13 13 13 13 13 13 13 13 13 13 13 13 
1 1 1 1 1 1 1 1 1 1 1 -1 1 1 1 1 1 1 1 1 1 -1 1 1 -1 -1 5 5 5 5 5 5 5 5 5 5 5 5 5 5 5 5 5 5 5 5 5 5 5 5 5 5 -1 -1 -1 -1 -1 9 -1 -1 8 8 8 8 8 8 8 8 8 8 8 8 8 8 8 8 8 8 8 8 8 8 8 8 8 8 8 -1 13 13 13 13 13 13 13 13 13 13 13 13 
1 1 1 1 1 1 1 1 1 1 1 -1 1 1 1 1 1 1 1 1 1 -1 1 1 -1 5 5 5 5 5 5 5 5 5 5 5 5 5 5 5 5 5 5 5 5 5 5 5 5 5 5 5 5 5 5 5 -1 -1 -1 8 8 8 8 8 8 8 8 8 8 8 8 8 8 8 8 8 8 8 8 8 8 8 8 8 8 8 -1 -1 13 13 13 13 13 13 13 13 13 13 13 13 
1 1 1 1 1 1 1 1 1 1 1 -1 1 1 1 1 1 1 1 1 1 -1 -1 -1 -1 -1 -1 -1 -1 5 5 5 5 5 5 5 5 5 5 5 5 5 5 5 5 5 5 5 5 5 5 5 5 5 5 5 5 -1 -1 8 8 8 8 8 8 8 8 8 8 8 8 8 8 8 8 8 8 8 8 8 8 8 8 8 8 8 -1 13 13 13 13 13 13 13 13 13 13 13 13 13 
1 1 1 1 1 1 1 1 1 1 1 -1 1 1 1 1 1 1 1 1 1 1 1 1 1 1 1 1 -1 -1 5 5 5 5 5 5 5 5 5 5 5 5 5 5 5 5 5 5 5 5 5 5 5 5 5 5 -1 -1 8 8 8 8 8 8 8 8 8 8 8 8 8 8 8 8 8 8 8 8 8 8 8 8 8 8 8 8 -1 13 13 13 13 13 13 13 13 13 13 13 13 13 
1 1 1 1 1 1 1 1 1 1 1 -1 1 1 1 1 1 1 1 1 1 1 1 1 1 1 1 1 -1 -1 -1 -1 5 5 5 5 5 5 5 5 5 5 5 5 5 5 5 5 5 5 5 5 5 5 5 5 -1 8 8 8 8 8 8 8 8 8 8 8 8 8 8 8 8 8 8 8 8 8 8 8 8 8 8 8 8 8 -1 -1 13 13 13 13 13 13 13 13 13 13 13 13 
1 1 1 1 1 1 1 1 1 1 1 -1 1 1 1 1 1 1 1 1 1 1 1 1 1 1 1 -1 -1 4 4 -1 -1 5 5 5 5 5 5 5 5 5 5 5 5 5 5 5 5 5 5 5 5 5 5 5 -1 8 8 8 8 8 8 8 8 8 8 8 8 8 8 8 8 8 8 8 8 8 8 8 8 8 8 8 8 8 8 -1 13 13 13 13 13 13 13 13 13 13 13 13 
1 1 1 1 1 1 1 1 1 1 1 -1 1 1 1 1 1 1 1 1 1 1 1 1 1 1 -1 -1 4 4 4 4 -1 -1 5 5 5 5 5 5 5 5 5 5 5 5 5 5 5 5 5 5 5 5 5 5 -1 8 8 8 8 8 8 8 8 8 8 8 8 8 8 8 8 8 8 8 8 8 8 8 8 8 8 8 8 8 8 -1 13 13 13 13 13 13 13 13 13 13 13 13 
1 1 1 1 1 1 1 1 1 1 1 -1 1 1 1 1 1 1 1 1 1 1 1 1 1 1 -1 4 4 4 4 4 4 -1 -1 5 5 5 5 5 5 5 5 5 5 5 5 5 5 5 5 5 5 5 5 -1 -1 8 8 8 8 8 8 8 8 8 8 8 8 8 8 8 8 8 8 8 8 8 8 8 8 8 8 8 8 8 8 -1 13 13 13 13 13 13 13 13 13 13 13 13 
1 1 1 1 1 1 1 1 1 1 1 -1 1 1 1 1 1 1 1 1 1 1 1 1 1 -1 -1 4 4 4 4 4 4 4 -1 5 5 5 5 5 5 5 5 5 5 5 5 5 5 5 5 5 5 5 5 -1 8 8 8 8 8 8 8 8 8 8 8 8 8 8 8 8 8 8 8 8 8 8 8 8 8 8 8 8 8 8 8 -1 -1 13 13 13 13 13 13 13 13 13 13 13 
1 1 1 1 1 1 1 1 1 1 1 -1 1 1 1 1 1 1 1 1 1 1 1 1 1 -1 4 4 4 4 4 4 4 4 -1 5 5 5 5 5 5 5 5 5 5 5 5 5 5 5 5 5 5 5 5 -1 8 8 8 8 8 8 8 8 8 8 8 8 8 8 8 8 8 8 8 8 8 8 8 8 8 8 8 8 8 8 8 8 -1 13 13 13 13 13 13 13 13 13 13 13 
1 1 1 1 1 1 1 1 1 1 1 -1 1 1 1 1 1 1 1 1 1 1 1 1 1 -1 4 4 4 4 4 4 4 4 -1 5 5 5 5 5 5 5 5 5 5 5 5 5 5 5 5 5 5 5 5 -1 -1 8 8 8 8 8 8 8 8 8 8 8 8 8 8 8 8 8 8 8 8 8 8 8 8 8 8 8 8 8 8 8 -1 -1 13 13 13 13 13 13 13 13 13 13 
1 1 1 1 1 1 1 1 1 1 1 -1 -1 1 1 1 1 1 1 1 1 1 1 1 -1 -1 4 4 4 4 4 4 4 4 -1 5 5 5 5 5 5 5 5 5 5 5 5 5 5 5 5 5 5 5 5 5 -1 8 8 8 8 8 8 8 8 8 8 8 8 8 8 8 8 8 8 8 8 8 8 8 8 8 8 8 8 8 8 8 8 -1 -1 13 13 13 13 13 13 13 13 13 
1 1 1 1 1 1 1 1 1 1 1 1 -1 1 1 1 1 1 1 1 1 1 1 -1 -1 4 4 4 4 4 4 4 4 4 -1 -1 5 5 5 5 5 5 5 5 5 5 5 5 5 5 5 5 5 5 5 5 -1 8 8 8 8 8 8 8 8 8 8 8 8 8 8 8 8 8 8 8 8 8 8 8 8 8 8 8 8 8 8 8 8 8 -1 13 13 13 13 13 13 13 13 13 
1 1 1 1 1 1 1 1 1 1 1 1 -1 -1 1 1 1 1 1 1 1 1 1 -1 4 4 4 4 4 4 4 4 4 4 4 -1 5 5 5 5 5 5 5 5 5 5 5 5 5 5 5 5 5 5 5 5 -1 -1 8 8 8 8 8 8 8 8 8 8 8 8 8 8 8 8 8 8 8 8 8 8 8 8 8 8 8 8 8 8 8 8 -1 13 13 13 13 13 13 13 13 13 
1 1 1 1 1 1 1 1 1 1 1 1 1 -1 -1 1 1 1 1 1 1 -1 -1 -1 4 4 4 4 4 4 4 4 4 4 4 -1 5 5 5 5 5 5 5 5 5 5 5 5 5 5 5 5 5 5 5 5 -1 -1 8 8 8 8 8 8 8 8 8 8 8 8 8 8 8 8 8 8 8 8 8 8 8 8 8 8 8 8 8 8 8 -1 -1 13 13 13 13 13 13 13 13 13 
1 1 1 1 1 1 1 1 1 1 1 1 1 1 -1 1 1 1 1 1 1 -1 -1 4 4 4 4 4 4 4 4 4 4 4 4 -1 5 5 5 5 5 5 5 5 5 5 5 5 5 5 5 5 5 5 5 5 -1 8 8 8 8 8 8 8 8 8 8 8 8 8 8 8 8 8 8 8 8 8 8 8 8 8 8 8 8 8 8 8 -1 -1 13 13 13 13 13 13 13 13 13 13 
1 1 1 1 1 1 1 1 1 1 1 1 1 1 1 1 1 1 1 1 1 1 -1 -1 -1 4 4 4 4 4 4 4 4 4 4 -1 5 5 5 5 5 5 5 5 5 5 5 5 5 5 5 5 5 5 5 -1 -1 8 8 8 8 8 8 8 8 8 8 8 8 8 8 8 8 8 8 8 8 8 8 8 8 8 8 8 8 8 8 8 -1 13 13 13 13 13 13 13 13 13 13 13 
1 1 1 1 1 1 1 1 1 1 1 1 1 1 1 1 1 1 1 1 1 1 1 1 -1 4 4 4 4 4 4 4 4 4 4 -1 5 5 5 5 5 5 5 5 5 5 5 5 5 5 5 5 5 5 5 -1 8 8 8 8 8 8 8 8 8 8 8 8 8 8 8 8 8 8 8 8 8 8 8 8 8 8 8 8 8 8 8 8 -1 13 13 13 13 13 13 13 13 13 13 13 
1 1 1 1 1 1 1 1 1 1 1 1 1 1 1 1 1 1 1 1 1 1 1 1 -1 4 4 4 4 4 4 4 4 4 4 -1 5 5 5 5 5 5 5 5 5 5 5 5 5 5 5 5 5 5 5 -1 8 8 8 8 8 8 8 8 8 8 8 8 8 8 8 8 8 8 8 8 8 8 8 8 8 8 8 8 8 8 8 8 -1 13 13 13 13 13 13 13 13 13 13 13 
1 1 1 1 1 1 1 1 1 1 1 1 1 1 1 1 1 1 1 1 1 1 1 1 -1 -1 -1 4 4 4 4 4 4 4 4 -1 5 5 5 5 5 5 5 5 5 5 5 5 5 5 5 5 5 5 5 -1 8 8 8 8 8 8 8 8 8 8 8 8 8 8 8 8 8 8 8 8 8 8 8 8 8 8 8 8 8 8 8 -1 -1 13 13 13 13 13 13 13 13 13 13 13 
1 1 1 1 1 1 1 1 1 1 1 1 1 1 1 1 1 1 1 1 1 1 -1 -1 -1 3 -1 -1 4 4 4 4 4 4 4 -1 5 5 5 -1 -1 -1 -1 -1 5 5 5 5 5 5 5 5 5 5 5 -1 8 8 8 8 8 8 8 8 8 8 8 8 8 8 8 8 8 8 8 8 8 8 8 8 8 8 8 8 8 8 -1 -1 13 13 13 13 13 13 13 13 13 13 13 13 
1 1 1 1 1 1 1 1 1 1 1 1 1 1 1 1 1 1 1 1 1 -1 -1 3 3 3 3 -1 -1 4 4 4 4 4 4 -1 5 -1 -1 -1 0 0 0 -1 -1 -1 -1 -1 -1 -1 -1 -1 -1 -1 -1 -1 8 8 8 8 8 8 8 8 8 8 8 8 8 8 8 8 8 8 8 8 8 8 8 8 8 8 8 8 8 -1 -1 13 13 13 13 13 13 13 13 13 13 13 13 13 
1 1 1 1 1 1 1 1 1 1 1 1 1 1 1 1 1 1 1 1 1 -1 3 3 3 3 3 3 -1 4 4 4 4 4 4 -1 -1 -1 0 0 0 0 0 0 0 0 -1 8 8 8 8 8 8 8 8 8 8 8 8 8 8 8 8 8 8 8 8 8 8 8 8 8 8 8 8 8 8 8 8 8 8 8 8 8 -1 -1 13 13 13 13 13 13 13 13 13 13 13 13 13 13 
1 1 1 1 1 1 1 1 1 1 1 1 1 1 1 1 1 1 1 1 -1 -1 3 3 3 3 3 3 -1 4 4 4 4 4 4 -1 -1 0 0 0 0 0 0 0 0 0 -1 8 8 8 8 8 8 8 8 8 8 8 8 8 8 8 8 8 8 8 8 8 8 8 8 8 8 8 8 8 8 8 8 8 8 8 8 -1 -1 -1 13 13 13 13 13 13 13 13 13 13 13 13 13 13 
1 1 1 1 1 1 1 1 1 1 1 1 1 1 1 1 1 1 1 -1 -1 3 3 3 3 3 3 3 -1 4 4 4 4 4 -1 -1 0 0 0 0 0 0 0 0 0 0 -1 8 8 8 8 8 8 8 8 8 8 8 8 8 8 8 8 8 8 8 8 8 8 8 8 8 8 8 8 8 8 8 8 8 8 8 8 -1 14 -1 13 13 13 13 13 13 13 13 13 13 13 13 13 13 
1 1 1 1 1 1 1 -1 -1 -1 -1 -1 1 1 1 -1 -1 -1 -1 -1 3 3 3 3 3 3 3 3 -1 4 4 4 4 -1 -1 0 0 0 0 0 0 0 0 0 0 0 -1 8 8 8 8 8 8 8 8 8 8 8 8 8 8 8 8 8 8 8 8 8 8 8 8 8 8 8 8 8 8 8 8 8 8 8 8 -1 14 -1 13 13 13 13 13 13 13 13 13 13 13 13 13 13 
1 1 1 1 -1 -1 -1 -1 3 3 3 -1 -1 1 1 -1 3 3 3 3 3 3 3 3 3 3 3 3 -1 -1 -1 -1 -1 -1 0 0 0 0 0 0 0 0 0 0 0 0 -1 8 8 8 8 8 8 8 8 8 8 8 8 8 8 8 8 8 8 8 8 8 8 8 8 8 8 8 8 8 8 8 8 8 8 8 8 -1 14 -1 -1 13 13 13 13 13 13 13 13 13 13 13 13 13 
1 1 1 -1 -1 3 3 3 3 3 3 3 -1 -1 -1 -1 3 3 3 3 3 3 3 3 3 3 3 3 3 3 3 -1 -1 0 0 0 0 0 0 0 0 0 0 0 0 0 -1 8 8 8 8 8 8 8 8 8 8 8 8 8 8 8 8 8 8 8 8 8 8 8 8 8 8 8 8 8 8 8 8 8 8 8 8 -1 14 14 -1 13 13 13 13 13 13 13 13 13 13 13 13 13 
1 1 1 -1 3 3 3 3 3 3 3 3 3 -1 -1 3 3 3 3 3 3 3 3 3 3 3 3 3 3 3 3 -1 -1 0 0 0 0 0 0 0 0 0 0 0 0 -1 -1 8 8 8 8 8 8 8 8 8 8 8 8 8 8 8 8 8 8 8 8 8 8 8 8 8 8 8 8 8 8 8 8 8 8 8 8 -1 14 14 -1 -1 13 13 13 13 13 13 13 13 13 13 13 13 
1 1 1 -1 3 3 3 3 3 3 3 3 3 3 3 3 3 3 3 3 3 3 3 3 3 3 3 3 3 3 -1 -1 0 0 0 0 0 0 0 0 0 0 0 0 -1 -1 -1 -1 8 8 8 8 8 8 8 8 8 8 8 8 8 8 8 8 8 8 8 8 8 8 8 8 8 8 8 8 8 8 8 8 8 8 8 -1 -1 14 14 -1 -1 -1 13 13 13 13 13 13 13 13 13 13 
1 1 1 -1 3 3 3 3 3 3 3 3 3 3 3 3 3 3 3 3 3 3 3 3 3 3 3 3 3 -1 -1 0 0 0 0 0 0 0 0 0 0 0 0 -1 -1 6 -1 -1 8 8 8 8 8 8 8 8 8 8 8 8 8 8 8 8 8 8 8 8 8 8 8 8 8 8 8 8 8 8 8 8 8 8 8 8 -1 14 14 14 14 -1 -1 -1 -1 -1 13 13 13 13 13 13 
1 1 1 -1 3 3 3 3 3 3 3 3 3 3 3 3 3 3 3 3 3 3 3 3 3 3 3 3 -1 -1 0 0 0 0 0 0 0 0 0 0 0 0 -1 -1 6 6 -1 8 8 8 8 8 8 8 8 8 8 8 8 8 8 8 8 8 8 8 8 8 8 8 8 8 8 8 8 8 8 8 8 8 8 8 8 8 -1 -1 14 14 14 14 14 14 -1 -1 -1 -1 -1 -1 -1 -1 
1 1 1 -1 -1 3 3 3 3 3 3 3 3 3 3 3 3 3 3 3 3 3 3 3 3 3 3 -1 -1 0 0 0 0 0 0 0 0 0 0 0 0 0 -1 6 6 -1 -1 8 8 8 8 8 8 8 8 8 8 8 8 8 8 8 8 8 8 8 8 8 8 8 8 8 8 8 8 8 8 8 8 8 8 8 8 8 8 -1 14 14 14 14 14 14 14 -1 -1 -1 14 14 14 14 
1 -1 -1 2 -1 -1 3 3 3 3 3 3 3 3 3 3 3 3 3 3 3 3 3 3 3 3 -1 -1 0 0 0 0 0 0 0 0 0 0 0 0 0 0 -1 6 -1 -1 -1 -1 8 8 8 8 8 8 8 8 8 8 8 8 8 8 8 8 8 8 8 8 8 8 8 8 8 8 8 8 8 8 8 8 8 8 8 8 8 -1 14 14 14 14 14 14 14 14 14 -1 -1 14 14 14 
1 1 -1 -1 -1 -1 3 3 3 3 3 3 3 3 3 3 3 3 3 3 3 3 3 -1 -1 -1 -1 0 0 0 0 0 0 0 0 0 0 0 0 0 0 0 -1 6 -1 7 7 -1 8 8 8 8 8 8 8 8 8 8 8 8 8 8 8 8 8 8 8 8 8 8 8 8 8 8 8 8 8 8 8 8 8 8 8 8 8 -1 14 14 14 14 14 14 14 14 14 14 -1 14 14 14 
1 1 1 -1 -1 -1 -1 3 3 3 3 3 3 3 3 3 3 3 3 3 3 3 -1 -1 0 0 0 0 0 0 0 0 0 0 0 0 0 0 0 0 0 -1 -1 6 -1 -1 7 -1 8 8 8 8 8 8 8 8 8 8 8 8 8 8 8 8 8 8 8 8 8 8 8 8 8 8 8 8 8 8 8 8 8 8 8 8 8 -1 14 14 14 14 14 14 14 14 14 14 -1 -1 14 14 
1 1 1 -1 1 1 -1 3 3 3 3 3 -1 -1 -1 -1 -1 3 3 3 3 -1 -1 0 0 0 0 0 0 0 0 0 0 0 0 0 0 0 0 0 -1 -1 6 6 6 -1 -1 -1 8 8 8 8 8 8 8 8 8 8 8 8 8 8 8 8 8 8 8 8 8 8 8 8 8 8 8 8 8 8 8 8 8 8 8 8 8 -1 14 14 14 14 14 14 14 14 14 14 14 -1 14 14 
1 1 1 1 1 1 -1 -1 3 3 3 -1 -1 0 0 0 -1 -1 -1 -1 -1 -1 0 0 0 0 0 0 0 0 0 0 0 0 0 0 0 0 0 -1 -1 6 6 6 -1 -1 8 8 8 8 8 8 8 8 8 8 8 8 8 8 8 8 8 8 8 8 8 8 8 8 8 8 8 8 8 8 8 8 8 8 8 8 8 8 -1 -1 14 14 14 14 14 14 14 14 14 14 14 -1 -1 14 
1 1 1 1 1 1 1 -1 3 3 3 -1 0 0 0 0 0 0 -1 -1 0 0 0 0 0 0 0 0 0 0 0 0 0 0 0 0 0 0 -1 -1 -1 -1 -1 -1 -1 -1 -1 8 8 8 8 8 8 8 8 8 8 8 8 8 8 8 8 8 8 8 8 8 8 8 8 8 8 8 8 8 8 8 8 8 8 8 8 -1 -1 14 14 14 14 14 14 14 14 14 14 14 14 14 -1 14 
1 1 1 1 1 1 1 -1 -1 -1 -1 -1 0 0 0 0 0 0 0 0 0 0 0 0 0 0 0 0 0 0 0 0 0 0 0 0 0 0 0 0 0 0 0 0 0 0 -1 -1 8 8 8 8 8 8 8 8 8 8 8 8 8 8 8 8 8 8 8 8 8 8 8 8 8 8 8 8 8 8 8 8 8 -1 -1 -1 14 14 14 14 14 14 14 14 14 14 14 14 14 14 14 14 
1 1 1 1 1 1 1 -1 -1 -1 0 0 0 0 0 0 0 0 0 0 0 0 0 0 0 0 0 0 0 0 0 0 0 0 0 0 0 0 0 0 0 0 0 0 0 0 0 -1 -1 8 8 8 8 8 8 8 8 8 8 8 8 8 8 8 8 8 8 8 8 8 8 8 8 8 8 8 8 8 8 8 8 -1 -1 14 14 14 14 14 14 14 14 14 14 14 14 14 14 14 14 14 
1 1 1 1 1 1 -1 -1 0 0 0 0 0 0 0 0 0 0 0 0 0 0 0 0 0 0 0 0 0 0 0 0 0 0 0 0 0 0 0 0 0 0 0 0 0 0 0 0 -1 8 -1 8 8 8 8 8 8 8 8 8 8 8 8 8 8 8 8 8 8 8 8 8 8 8 8 8 8 8 8 8 8 8 -1 -1 14 14 14 14 14 14 14 14 14 14 14 14 14 14 14 14 
1 1 1 1 -1 -1 -1 0 0 0 0 0 0 0 0 0 0 0 0 0 0 0 0 0 0 0 0 0 0 0 0 0 0 0 0 0 0 0 0 0 0 0 0 0 0 0 0 0 -1 -1 -1 -1 8 8 8 8 8 8 8 8 8 8 8 8 8 8 8 8 8 8 8 8 8 8 8 8 8 8 8 8 8 8 8 -1 14 14 14 14 14 14 14 14 14 14 14 14 14 14 14 14 
1 -1 -1 -1 -1 0 0 0 0 0 0 0 0 0 0 0 0 0 0 0 0 0 0 0 0 0 0 0 0 0 0 0 0 0 0 0 0 0 0 0 0 0 0 0 0 0 0 0 0 -1 10 -1 -1 8 8 8 8 8 8 8 8 8 8 8 8 8 8 8 8 8 8 8 8 8 8 8 8 8 8 8 8 8 8 -1 -1 14 14 14 14 14 14 14 14 14 14 14 14 14 14 14 
-1 -1 0 0 0 0 0 0 0 0 0 0 0 0 0 0 0 0 0 0 0 0 0 0 0 0 0 0 0 0 0 0 0 0 0 0 0 0 0 0 0 0 0 0 0 0 0 0 0 -1 -1 11 -1 -1 8 8 8 8 8 8 8 8 8 8 8 8 8 8 8 8 8 8 8 8 8 8 8 8 8 8 8 8 8 8 -1 14 14 14 14 14 14 14 14 14 14 14 14 14 14 14 
0 0 0 0 0 0 0 0 0 0 0 0 0 0 0 0 0 0 0 0 0 0 0 0 0 0 0 0 0 0 0 0 0 0 0 0 0 0 0 0 0 0 0 0 0 0 0 0 0 0 -1 -1 -1 -1 -1 8 8 8 8 8 8 8 8 8 8 8 8 8 8 8 8 8 8 8 8 8 8 8 8 8 8 8 8 8 -1 -1 14 14 14 14 14 14 14 14 14 14 14 14 14 14 
0 0 0 0 0 0 0 0 0 0 0 0 0 0 0 0 0 0 0 0 0 0 0 0 0 0 0 0 0 0 0 0 0 0 0 0 0 0 0 0 0 0 0 0 0 0 0 0 0 0 -1 -1 0 0 -1 -1 8 8 8 8 8 8 8 8 8 8 8 8 8 8 8 8 8 8 8 8 8 8 8 8 8 8 8 8 8 -1 14 14 14 14 14 14 14 14 14 14 14 14 14 14 
0 0 0 0 0 0 0 0 0 0 0 0 0 0 0 0 0 0 0 0 0 0 0 0 0 0 0 0 0 0 0 0 0 0 0 0 0 0 0 0 0 0 0 0 0 0 0 0 0 0 0 0 0 0 0 -1 -1 -1 8 8 8 8 8 8 8 8 8 8 8 8 8 8 8 8 8 8 8 8 8 8 8 8 8 8 8 -1 14 14 14 14 14 14 14 14 14 14 14 14 14 14 
0 0 0 0 0 0 0 0 0 0 0 0 0 0 0 0 0 0 0 0 0 0 0 0 0 0 0 0 0 0 0 0 0 0 0 0 0 0 0 0 0 0 0 0 0 0 0 0 0 0 0 0 0 0 0 0 0 -1 8 8 8 8 8 8 8 8 8 8 8 8 8 8 8 8 8 8 8 8 8 8 8 8 8 8 8 -1 14 14 14 14 14 14 14 14 14 14 14 14 14 14 
0 0 0 0 0 0 0 0 0 0 0 0 0 0 0 0 0 0 0 0 0 0 0 0 0 0 0 0 0 0 0 0 0 0 0 0 0 0 0 0 0 0 0 0 0 0 0 0 0 0 0 0 0 0 0 0 0 -1 -1 8 8 8 8 8 8 8 8 8 8 8 8 8 8 8 8 8 8 8 8 8 8 8 8 8 -1 -1 14 14 14 14 14 14 14 14 14 14 14 14 14 14 
0 0 0 0 0 0 0 0 0 0 0 0 0 0 0 0 0 0 0 0 0 0 0 0 0 0 0 0 0 0 0 0 0 0 0 0 0 0 0 0 0 0 0 0 0 0 0 0 0 0 0 0 0 0 0 0 0 0 -1 8 8 8 8 8 8 8 8 8 8 8 8 8 8 8 8 8 8 8 8 8 8 8 8 8 -1 14 14 14 14 14 14 14 14 14 14 14 14 14 14 14 
0 0 0 0 0 0 0 0 0 0 0 0 0 0 0 0 0 0 0 0 0 0 0 0 0 0 0 0 0 0 0 0 0 0 0 0 0 0 0 0 0 0 0 0 0 0 0 0 0 0 0 0 0 0 0 0 0 0 -1 8 8 8 8 8 8 8 8 8 8 8 8 8 8 8 8 8 8 8 8 8 8 8 8 8 -1 -1 14 14 14 14 14 14 14 14 14 14 14 14 14 14 
0 0 0 0 0 0 0 0 0 0 0 0 0 0 0 0 0 0 0 0 0 0 0 0 0 0 0 0 0 0 0 0 0 0 0 0 0 0 0 0 0 0 0 0 0 0 0 0 0 0 0 0 0 0 0 0 0 0 -1 8 8 8 8 8 8 8 8 8 8 8 8 8 8 8 8 8 8 8 8 8 8 8 8 8 8 -1 14 14 14 14 14 14 14 14 14 14 14 14 14 14 
0 0 0 0 0 0 0 0 0 0 0 0 0 0 0 0 0 0 0 0 0 0 0 0 0 0 0 0 0 0 0 0 0 0 0 0 0 0 0 0 0 0 0 0 0 0 0 0 0 0 0 0 0 0 0 0 0 -1 -1 8 8 8 8 8 8 8 8 8 8 8 8 8 8 8 8 8 8 8 8 8 8 8 8 8 8 -1 14 14 14 14 14 14 14 14 14 14 14 14 14 14 
